# Supplementary material for: An alternative splicing modulator decreases mutant HTT and improves the molecular fingerprint in Huntington’s disease patient neurons
Source: Nat Commun. 2022 Nov 10;13:6797. doi: 10.1038/s41467-022-34419-x (PMC9649613; doi:10.1038/s41467-022-34419-x)
Supplement: Supplementary file 4 — Source Data [file 41467_2022_34419_MOESM4_ESM.zip]

Archive with 26 entries (25 files):
- Source_Data/
- Source_Data/Figure-1b-and-c-and-Figure-3f_FACS-percentages.xlsx
- Source_Data/Figure-1_Ctrl-vs-HD_mHTT_tHTT_measurements.xlsx
- Source_Data/Figure-2g-and-h_all_eCLIP-enrichments.csv
- Source_Data/Figure-2g_significant-RBP_enriched_HD_fibroblasts.csv
- Source_Data/Figure-2h_significant-RBP_enriched_HD_neurons.csv
- Source_Data/Figure-2_fibroblasts.Ctrl-D_HD-D.MATS.JC.txt
- Source_Data/Figure-2_neurons.Ctrl-D_HD-D.MATS.JC.txt
- Source_Data/Figure-3_Branaplam_treatment_mHTT_tHTT_measurements.xlsx
- Source_Data/Figure-3_Branaplam_treatment_toxilight.xlsx
- Source_Data/Figure-4b_inclusion_values.csv
- Source_Data/Figure-4g_4mer_statistic.csv
- Source_Data/Figure-4g_6mer_statistic.csv
- Source_Data/Figure-4g_8mer_statistic.csv
- Source_Data/Figure-4_fibroblasts.Ctrl-D_Ctrl-B.MATS.JC.txt
- Source_Data/Figure-4_fibroblasts.HD-D_HD-B.MATS.JC.txt
- Source_Data/Figure-4_neurons.Ctrl-D_Ctrl-B.MATS.JC.txt
- Source_Data/Figure-4_neurons.HD-D_HD-B.MATS.JC.txt
- Source_Data/Figure-5d-and-f_HTT_novel_exon.tiff
- Source_Data/Figure-5e-and-g_densitometric_quantification.xlsx
- Source_Data/Figure-5h_fibroblasts-counts.csv
- Source_Data/Figure-5h_fibroblasts-rpkm.csv
- Source_Data/Figure-5i_neurons-counts.csv
- Source_Data/Figure-5i_neurons-rpkm.csv
- Source_Data/Supplementary-Figure-3a_whole_blots_sol-insol_HD_cortical_d50_Coomassie.pdf
- Source_Data/Supplementary-Figure-3b-f_densitometric_quantification.xlsx
