# Supplementary material for: An alternative splicing modulator decreases mutant HTT and improves the molecular fingerprint in Huntington’s disease patient neurons
Source: Nat Commun. 2022 Nov 10;13:6797. doi: 10.1038/s41467-022-34419-x (PMC9649613; doi:10.1038/s41467-022-34419-x)
Supplement: Supplementary file 4 — Source Data [file 41467_2022_34419_MOESM4_ESM.zip › Source_Data/Figure-1b-and-c-and-Figure-3f_FACS-percentages.xlsx]

## Sheet: Figure-1b_d25_NestinPAX6
Sample ID:	PAX6+ NEST+ % Parent
UKERi4L6-S1-032	49,91 %
UKERi4L6-S1-027	51,45 %
UKERi4cc-S1-015	61,25 %
UKERi4cc-S1-001	39,49 %
UKERib26-S1-018	44,08 %
UKERib26-S1-007	10,98 %
UKERiop5-S1-106	76,65 %
UKERi4q4-S1-109	33,74 %
UKERi4q4-S1-105	24,18 %
UKERiop5-S1-108	56,48 %
UKERi59h-S1-101	89,08 %
UKERi59h-S1-103	50,94 %
UKERi59h-S1-008	74,11 %
UKERi919-S1-101	52,88 %

## Sheet: Figure-1c_d35_b3TCTIP2
Sample ID:	disease	CTIP2+ TUBB3+ % Parent	CTIP2- TUBB3+ % Parent	TUBB3+ % Parent
UKERi4CC-S1-001	Ctrl	0.0462	0.8575	0.9037
UKERi4L6-S1-032	Ctrl	0.115	0.8609	0.9759
UKERi4CC-S1-015	Ctrl	0.1236	0.8308	0.9544
UKERiB26-S1-007	Ctrl	0.1385	0.7419	0.8804
UKERiB26-S1-018	Ctrl	0.1421	0.8067	0.9488
UKERi4L6-S1-027	Ctrl	0.254	0.6803	0.9343
UKERi4Q4-S1-109	HD	0.0286	0.9303	0.9589
UKERiOP5-S1-106	HD	0.0288	0.9448	0.9736
UKERi919-S1-103	HD	0.03	0.0052	0.0352
UKERi59H-S1-101	HD	0.034	0.8972	0.9312
UKERi59H-S1-008	HD	0.1727	0.7729	0.9456
UKERi4Q4-S1-105	HD	0.2337	0.6828	0.9165
UKERiOP5-S1-108	HD	0.2634	0.7206	0.984
UKERi919-S1-101	HD	0.4077	0.35	0.7577

## Sheet: Figure-3f_d50_Casp3-7
treatment	line	Live Casp37+ TUBB3+ % Parent	Live Casp37+ TUBB3+ CTIP2+ % Parent	CTIP2+ TUBB3+ % Parent	TUBB3+ % Parent
Branaplam	33Q	0.0688	0.047	0.4427	0.9205
Branaplam	B26	0.0536	0.0385	0.4233	0.9055
Branaplam	4CC	0.0597	0.0414	0.3139	0.9166
Branaplam	4L6	0.0488	0.0342	0.3348	0.9306
Branaplam	4Q4	0.0707	0.0593	0.3432	0.8024
Branaplam	OP5	0.0256	0.0194	0.5491	0.9725
Branaplam	59H	0.0453	0.0349	0.1084	0.9444
Branaplam	919	0.0681	0.0496	0.4234	0.7725
DMSO	33Q	0.0617	0.0412	0.3549	0.8954
DMSO	B26	0.0438	0.0318	0.3836	0.8505
DMSO	4CC	0.0288	0.0237	0.5397	0.983
DMSO	4L6	0.0366	0.0285	0.2548	0.7722
DMSO	4Q4	0.044	0.0391	0.32	0.7587
DMSO	OP5	0.0353	0.0246	0.4947	0.9732
DMSO	59H	0.0476	0.0917	0.0399	0.8593
DMSO	919	0.019	0.0131	0.4939	0.9256

## Sheet: Figure-3f_EdU_incorporation
line	treatment	EdU+ % Parent
UKERi33Q-S1-109	Branaplam	0.1802
UKERiB26-S1-018	Branaplam	0.1373
UKERi4CC-S1-015	Branaplam	0.2128
UKERi4L6-S1-027	Branaplam	0.0884
UKERi4Q4-S1-109	Branaplam	0.0752
UKERiOP5-S1-106	Branaplam	0.1326
UKERi59H-S1-103	Branaplam	0.0395
UKERi919-S1-101	Branaplam	0.0944
UKERi33Q-S1-109	DMSO	0.1196
UKERiB26-S1-018	DMSO	0.2621
UKERi4CC-S1-015	DMSO	0.1201
UKERi4L6-S1-027	DMSO	0.1381
UKERi4Q4-S1-109	DMSO	0.1981
UKERiOP5-S1-106	DMSO	0.1618
UKERi59H-S1-103	DMSO	0.1127
UKERi919-S1-101	DMSO	0.0315
