# Supplementary material for: An alternative splicing modulator decreases mutant HTT and improves the molecular fingerprint in Huntington’s disease patient neurons
Source: Nat Commun. 2022 Nov 10;13:6797. doi: 10.1038/s41467-022-34419-x (PMC9649613; doi:10.1038/s41467-022-34419-x)
Supplement: Supplementary file 4 — Source Data [file 41467_2022_34419_MOESM4_ESM.zip › Source_Data/Figure-1_Ctrl-vs-HD_mHTT_tHTT_measurements.xlsx]

## Sheet: Figure-1f_fibroblasts-mHTT
line	Q73[pM]-1	Q73[pM]-2	Q73[pM]-3
UKERi4q4	13.5088	11.2427	10.5748
UKERiop5	8.44112	7.81876	6.89383
UKERi59h	36.8095	36.3664	32.2042
UKERi919	48.4638	48.7517	42.3699
UKERi33q	0.260676	0.364712	0.364712
UKERib26	0.159311	0.0608263	0.0790486
UKERi4cc	0.0767655	0.0805848	0.110956
UKERi4L6	0.0514543	0.0601364	0.0457637

## Sheet: Figure-1f_fibroblasts-tHTT
line	Q23[pM]-1	Q23[pM]-2	Q23[pM]-3
UKERi4q4	59.0014	56.102	43.0844
UKERiop5	50.0243	54.4126	54.5581
UKERi59h	69.8314	75.214	70.7105
UKERi919	74.6141	73.6244	63.09
UKERi33q	88.651	100.784	86.2349
UKERib26	51.3702	57.8673	60.9661
UKERi4cc	42.449	40.0372	33.7577
UKERi4L6	65.9545	63.3192	47.3432

## Sheet: Figure-1g_iPSC-mHTT
line	Q73[pM]-1	Q73[pM]-2	Q73[pM]-3
UKERi4q4-S1-105_1	16.8753	15.3843	15.4012
UKERi4q4-S1-109_1	16.3336	13.5306	16.3696
UKERiop5-S1-106_1	18.0377	17.9824	19.0247
UKERiop5-S1-108_1	17.3104	17.3022	15.4447
UKERi59h-S1-101_2	44.4457	37.6803	40.9779
UKERi59h-S1-103_1	39.9998	40.6085	37.6416
UKERi59h-S1-008_1	38.6766	36.5245	40.3645
UKERi919-S1-101_1	48.5722	42.3688	52.3598
UKERi919-S1-103_1	51.6851	43.199	50.0474
UKERi33q-S1-103_1	2.19722	1.9376	2.33645
UKERi33q-S1-109_1	2.49014	2.43004	2.96645
UKERib26-S1-007_1	1.46754	1.81384	1.76867
UKERib26-S1-018_1	1.53245	1.79124	1.92363
UKERi4cc-S1-001_1	1.83993	1.62517	1.80688
UKERi4cc-S1-015_1	3.08689	3.15241	2.86015
UKERi4L6-S1-027_1	2.07595	1.64413	2.10228
UKERi4L6-S1-032_1	1.64413	1.64585	1.65792

## Sheet: Figure-1g_iPSC-tHTT
line	Q23[pM]-1	Q23[pM]-2	Q23[pM]-3
UKERi4q4-S1-105_1	72.9761	82.2289	79.2352
UKERi4q4-S1-109_1	69.5226	69.1249	71.4543
UKERiop5-S1-106_1	78.4796	79.6537	97.7977
UKERiop5-S1-108_1	92.3055	95.3593	103.171
UKERi59h-S1-101_2	96.1748	96.6009	97.9902
UKERi59h-S1-103_1	77.7212	102.226	101.999
UKERi59h-S1-008_1	95.7868	91.4765	108.4
UKERi919-S1-101_1	59.4245	71.5416	81.8984
UKERi919-S1-103_1	72.4558	71.5853	82.2289
UKERi33q-S1-103_1	48.2598	54.8489	62.3545
UKERi33q-S1-109_1	100.594	89.9288	104.975
UKERib26-S1-007_1	104.75	92.6599	84.8944
UKERib26-S1-018_1	120.329	121.039	111.088
UKERi4cc-S1-001_1	109.913	99.7925	108.733
UKERi4cc-S1-015_1	79.3608	81.2774	91.1995
UKERi4L6-S1-027_1	103.02	99.3335	108.77
UKERi4L6-S1-032_1	107.251	108.437	99.8689

## Sheet: Figure-1h_CP-mHTT
line	Q73[pM]-1	Q73[pM]-2	Q73[pM]-3
UKERi4q4-S1-105mc	26.0889	25.6135	25.4437
UKERi4q4-S1-109mc	15.6995	15.2634	15.0223
UKERiop5-S1-106mc	9.224	8.73963	8.5978
UKERiop5-S1-108mc	1.60624	1.29669	1.44541
UKERi59h-S1-101mc	37.1398	40.1349	42.8962
UKERi59h-S1-103mc	17.8011	17.2981	17.3404
UKERi59h-S1-008mc	16.2422	14.8313	14.419
UKERi919-S1-101mc	9.46746	8.47314	10.584
UKERi919-S1-103mc	21.7651	21.1563	23.8596
UKERi33q-S1-103mc	4.32296	4.31947	4.60864
UKERib26-S1-007mc	2.77158	3.70187	3.86029
UKERib26-S1-018mc	3.84446	4.08326	4.05521
UKERi4cc-S1-001mc	4.70239	5.14802	4.88076
UKERi4cc-S1-015mc	2.82118	2.83889	3.19135
UKERi4L6-S1-027mc	2.35763	2.64407	2.56089
UKERi4L6-S1-032mc	2.20426	2.54143	2.59274

## Sheet: Figure-1h_CP-tHTT
line	Q23[pM]-1	Q23[pM]-2	Q23[pM]-3
UKERi4q4-S1-105mc	122.244	111.857	119.795
UKERi4q4-S1-109mc	62.6307	63.09	61.9392
UKERiop5-S1-106mc	27.1114	28.5569	25.4001
UKERiop5-S1-108mc	1.89452	1.95296	1.33375
UKERi59h-S1-101mc	102.831	95.7868	92.6205
UKERi59h-S1-103mc	21.8937	23.2221	23.0963
UKERi59h-S1-008mc	16.5468	16.9467	18.4672
UKERi919-S1-101mc	3.31665	2.19039	4.10505
UKERi919-S1-103mc	19.7728	23.2849	18.5984
UKERi33q-S1-103mc	75.6839	74.8714	76.1527
UKERib26-S1-007mc	82.3114	84.2414	89.2908
UKERib26-S1-018mc	65.7741	71.5416	74.0984
UKERi4cc-S1-001mc	31.3336	37.2999	30.9245
UKERi4cc-S1-015mc	70.0956	80.696	77.7634
UKERi4L6-S1-027mc	58.5771	59.94	60.5937
UKERi4L6-S1-032mc	34.0428	34.7243	33.8148

## Sheet: Figure-1i_CN-mHTT
line	Q73[pM]-1	Q73[pM]-2	Q73[pM]-3
UKERi4q4-S1-105nc	31.3358	33.8464	33.1869
UKERi4q4-S1-109nc	13.2124	13.3942	12.6208
UKERiop5-S1-106nc	3.01782	3.12054	3.2002
UKERiop5-S1-108nc	0.039179	0.0258199	0.00836448
UKERi59h-S1-101nc	41.9578	43.8735	40.1799
UKERi59h-S1-103nc	29.554	28.8686	29.2039
UKERi59h-S1-008nc	35.0688	33.1869	37.2288
UKERi919-S1-103nc	17.6221	17.6329	18.5985
UKERi33q-S1-103nc	12.8207	11.9422	11.2351
UKERib26-S1-007nc	12.1654	11.4056	10.3692
UKERib26-S1-018nc	3.9464	3.89545	3.73534
UKERi4cc-S1-001nc	6.35718	6.62796	6.08479
UKERi4cc-S1-015nc	4.23384	4.06223	4.34566
UKERi4L6-S1-027nc	0.711506	0.888061	0.805023
UKERi4L6-S1-032nc	2.77335	2.48837	2.7149

## Sheet: Figure-1i_CN-tHTT
line	Q23[pM]-1	Q23[pM]-2	Q23[pM]-3
UKERi4q4-S1-105nc	147.99	149.807	149.081
UKERi4q4-S1-109nc	61.9854	60.2672
UKERiop5-S1-106nc	4.10505	4.37253	3.12353
UKERiop5-S1-108nc	0.195212	0.00780009	0.195212
UKERi59h-S1-101nc	83.1349	91.7136	84.8537
UKERi59h-S1-103nc	52.5556	49.5728	57.9621
UKERi59h-S1-008nc	80.9869	73.4518	69.1691
UKERi919-S1-103nc	11.9243	10.19	12.476
UKERi33q-S1-103nc	106.656	97.7207	100.327
UKERib26-S1-007nc	148.122	145.734	147.195
UKERib26-S1-018nc	66.8984	67.0328	55.1873
UKERi4cc-S1-001nc	191.878	182.476	171.207
UKERi4cc-S1-015nc	82.1876	68.5932	62.3545
UKERi4L6-S1-027nc	0.734598	0.875071	1.22754
UKERi4L6-S1-032nc	50.1245	52.7522	51.4693
