# Supplementary material for: An alternative splicing modulator decreases mutant HTT and improves the molecular fingerprint in Huntington’s disease patient neurons
Source: Nat Commun. 2022 Nov 10;13:6797. doi: 10.1038/s41467-022-34419-x (PMC9649613; doi:10.1038/s41467-022-34419-x)
Supplement: Supplementary file 4 — Source Data [file 41467_2022_34419_MOESM4_ESM.zip › Source_Data/Figure-2g-and-h_all_eCLIP-enrichments.csv]

	rmats	eCLIP	eCLIP-gene	eCLIP-celltype	background	target	enrichment	pvalue
fibroblasts.Ctrl-D_HD-D_AARS_K562_IDR-ENCFF128BDG	fibroblasts.Ctrl-D_HD-D	AARS_K562_IDR-ENCFF128BDG	AARS	K562	0.056939133	0	0	1
fibroblasts.Ctrl-D_HD-D_ABCF1_K562_IDR-ENCFF941GJK	fibroblasts.Ctrl-D_HD-D	ABCF1_K562_IDR-ENCFF941GJK	ABCF1	K562	0.09123202	0	0	1
fibroblasts.Ctrl-D_HD-D_AGGF1_HepG2_IDR-ENCFF992LCW	fibroblasts.Ctrl-D_HD-D	AGGF1_HepG2_IDR-ENCFF992LCW	AGGF1	HepG2	1.284365679	0.326797386	0.254442633	0.980928299
fibroblasts.Ctrl-D_HD-D_AGGF1_K562_IDR-ENCFF810NKV	fibroblasts.Ctrl-D_HD-D	AGGF1_K562_IDR-ENCFF810NKV	AGGF1	K562	2.155275605	1.960784314	0.909760362	0.647333728
fibroblasts.Ctrl-D_HD-D_AKAP1_HepG2_IDR-ENCFF749IUB	fibroblasts.Ctrl-D_HD-D	AKAP1_HepG2_IDR-ENCFF749IUB	AKAP1	HepG2	1.679057399	2.941176471	1.751683101	0.075557494
fibroblasts.Ctrl-D_HD-D_AKAP1_K562_IDR-ENCFF033EFV	fibroblasts.Ctrl-D_HD-D	AKAP1_K562_IDR-ENCFF033EFV	AKAP1	K562	0.489805954	1.307189542	2.668790634	0.064843825
fibroblasts.Ctrl-D_HD-D_AKAP8L_K562_IDR-ENCFF205UTG	fibroblasts.Ctrl-D_HD-D	AKAP8L_K562_IDR-ENCFF205UTG	AKAP8L	K562	2.255566124	3.267973856	1.448848616	0.157133685
fibroblasts.Ctrl-D_HD-D_APOBEC3C_K562_IDR-ENCFF472CCL	fibroblasts.Ctrl-D_HD-D	APOBEC3C_K562_IDR-ENCFF472CCL	APOBEC3C	K562	3.5108152	1.960784314	0.558498298	0.959031596
fibroblasts.Ctrl-D_HD-D_AQR_HepG2_IDR-ENCFF323PUC	fibroblasts.Ctrl-D_HD-D	AQR_HepG2_IDR-ENCFF323PUC	AQR	HepG2	19.75529113	19.60784314	0.992536278	0.548726609
fibroblasts.Ctrl-D_HD-D_AQR_K562_IDR-ENCFF949QGM	fibroblasts.Ctrl-D_HD-D	AQR_K562_IDR-ENCFF949QGM	AQR	K562	28.36215877	27.77777778	0.979395751	0.611037859
fibroblasts.Ctrl-D_HD-D_BCCIP_HepG2_IDR-ENCFF134LIU	fibroblasts.Ctrl-D_HD-D	BCCIP_HepG2_IDR-ENCFF134LIU	BCCIP	HepG2	0.373339545	1.307189542	3.501342305	0.028568825
fibroblasts.Ctrl-D_HD-D_BCLAF1_HepG2_IDR-ENCFF810EUA	fibroblasts.Ctrl-D_HD-D	BCLAF1_HepG2_IDR-ENCFF810EUA	BCLAF1	HepG2	18.10535034	16.99346405	0.938587972	0.715424013
fibroblasts.Ctrl-D_HD-D_BUD13_HepG2_IDR-ENCFF011NAP 2	fibroblasts.Ctrl-D_HD-D	BUD13_HepG2_IDR-ENCFF011NAP 2	BUD13	HepG2	8.225763664	9.803921569	1.191855488	0.181994094
fibroblasts.Ctrl-D_HD-D_BUD13_HepG2_IDR-ENCFF011NAP	fibroblasts.Ctrl-D_HD-D	BUD13_HepG2_IDR-ENCFF011NAP	BUD13	HepG2	8.225763664	9.803921569	1.191855488	0.181994094
fibroblasts.Ctrl-D_HD-D_BUD13_K562_IDR-ENCFF262ILV	fibroblasts.Ctrl-D_HD-D	BUD13_K562_IDR-ENCFF262ILV	BUD13	K562	14.28331101	9.803921569	0.686389981	0.992356742
fibroblasts.Ctrl-D_HD-D_CDC40_HepG2_IDR-ENCFF027MEO 2	fibroblasts.Ctrl-D_HD-D	CDC40_HepG2_IDR-ENCFF027MEO 2	CDC40	HepG2	1.324481886	0.653594771	0.493472035	0.91385885
fibroblasts.Ctrl-D_HD-D_CDC40_HepG2_IDR-ENCFF027MEO	fibroblasts.Ctrl-D_HD-D	CDC40_HepG2_IDR-ENCFF027MEO	CDC40	HepG2	1.324481886	0.653594771	0.493472035	0.91385885
fibroblasts.Ctrl-D_HD-D_CPEB4_K562_IDR-ENCFF665BGJ	fibroblasts.Ctrl-D_HD-D	CPEB4_K562_IDR-ENCFF665BGJ	CPEB4	K562	0.142347833	0	0	1
fibroblasts.Ctrl-D_HD-D_CPSF6_K562_IDR-ENCFF635NZZ	fibroblasts.Ctrl-D_HD-D	CPSF6_K562_IDR-ENCFF635NZZ	CPSF6	K562	1.3283641	1.307189542	0.984059674	0.580655296
fibroblasts.Ctrl-D_HD-D_CSTF2_HepG2_IDR-ENCFF349SVY 2	fibroblasts.Ctrl-D_HD-D	CSTF2_HepG2_IDR-ENCFF349SVY 2	CSTF2	HepG2	2.002575202	2.287581699	1.142319997	0.414448941
fibroblasts.Ctrl-D_HD-D_CSTF2_HepG2_IDR-ENCFF349SVY	fibroblasts.Ctrl-D_HD-D	CSTF2_HepG2_IDR-ENCFF349SVY	CSTF2	HepG2	2.002575202	2.287581699	1.142319997	0.414448941
fibroblasts.Ctrl-D_HD-D_CSTF2T_HepG2_IDR-ENCFF141DOI 2	fibroblasts.Ctrl-D_HD-D	CSTF2T_HepG2_IDR-ENCFF141DOI 2	CSTF2T	HepG2	4.882530686	6.862745098	1.405571319	0.075147886
fibroblasts.Ctrl-D_HD-D_CSTF2T_HepG2_IDR-ENCFF141DOI	fibroblasts.Ctrl-D_HD-D	CSTF2T_HepG2_IDR-ENCFF141DOI	CSTF2T	HepG2	4.882530686	6.862745098	1.405571319	0.075147886
fibroblasts.Ctrl-D_HD-D_CSTF2T_K562_IDR-ENCFF878VVA	fibroblasts.Ctrl-D_HD-D	CSTF2T_K562_IDR-ENCFF878VVA	CSTF2T	K562	5.810379745	5.882352941	1.012387004	0.512903853
fibroblasts.Ctrl-D_HD-D_DDX21_K562_IDR-ENCFF378OYA	fibroblasts.Ctrl-D_HD-D	DDX21_K562_IDR-ENCFF378OYA	DDX21	K562	0.189581433	0.326797386	1.723783711	0.440797739
fibroblasts.Ctrl-D_HD-D_DDX24_K562_IDR-ENCFF537KWB	fibroblasts.Ctrl-D_HD-D	DDX24_K562_IDR-ENCFF537KWB	DDX24	K562	8.925209154	6.862745098	0.768917006	0.918560856
fibroblasts.Ctrl-D_HD-D_DDX3X_HepG2_IDR-ENCFF777NMK	fibroblasts.Ctrl-D_HD-D	DDX3X_HepG2_IDR-ENCFF777NMK	DDX3X	HepG2	10.8087298	12.74509804	1.179148547	0.158479309
fibroblasts.Ctrl-D_HD-D_DDX3X_K562_IDR-ENCFF087MAJ	fibroblasts.Ctrl-D_HD-D	DDX3X_K562_IDR-ENCFF087MAJ	DDX3X	K562	15.42921107	15.03267974	0.974299961	0.600398452
fibroblasts.Ctrl-D_HD-D_DDX42_K562_IDR-ENCFF399GGH	fibroblasts.Ctrl-D_HD-D	DDX42_K562_IDR-ENCFF399GGH	DDX42	K562	0.337752587	0	0	1
fibroblasts.Ctrl-D_HD-D_DDX51_K562_IDR-ENCFF799ERK 2	fibroblasts.Ctrl-D_HD-D	DDX51_K562_IDR-ENCFF799ERK 2	DDX51	K562	0.846969609	0.326797386	0.385843107	0.926122543
fibroblasts.Ctrl-D_HD-D_DDX51_K562_IDR-ENCFF799ERK	fibroblasts.Ctrl-D_HD-D	DDX51_K562_IDR-ENCFF799ERK	DDX51	K562	0.846969609	0.326797386	0.385843107	0.926122543
fibroblasts.Ctrl-D_HD-D_DDX52_HepG2_IDR-ENCFF005GER	fibroblasts.Ctrl-D_HD-D	DDX52_HepG2_IDR-ENCFF005GER	DDX52	HepG2	0.241344281	0.326797386	1.354071387	0.522951711
fibroblasts.Ctrl-D_HD-D_DDX52_K562_IDR-ENCFF198ULC	fibroblasts.Ctrl-D_HD-D	DDX52_K562_IDR-ENCFF198ULC	DDX52	K562	1.101901638	1.960784314	1.779454941	0.124590428
fibroblasts.Ctrl-D_HD-D_DDX55_HepG2_IDR-ENCFF797QRS	fibroblasts.Ctrl-D_HD-D	DDX55_HepG2_IDR-ENCFF797QRS	DDX55	HepG2	2.333210397	0.653594771	0.280126804	0.993977153
fibroblasts.Ctrl-D_HD-D_DDX55_K562_IDR-ENCFF462WAI 2	fibroblasts.Ctrl-D_HD-D	DDX55_K562_IDR-ENCFF462WAI 2	DDX55	K562	2.349386287	3.594771242	1.53008948	0.109704932
fibroblasts.Ctrl-D_HD-D_DDX55_K562_IDR-ENCFF462WAI	fibroblasts.Ctrl-D_HD-D	DDX55_K562_IDR-ENCFF462WAI	DDX55	K562	2.349386287	3.594771242	1.53008948	0.109704932
fibroblasts.Ctrl-D_HD-D_DDX59_HepG2_IDR-ENCFF899AWZ	fibroblasts.Ctrl-D_HD-D	DDX59_HepG2_IDR-ENCFF899AWZ	DDX59	HepG2	2.195391812	6.535947712	2.977121294	1.86E-05
fibroblasts.Ctrl-D_HD-D_DDX6_HepG2_IDR-ENCFF614NUP	fibroblasts.Ctrl-D_HD-D	DDX6_HepG2_IDR-ENCFF614NUP	DDX6	HepG2	0.27240199	0.326797386	1.199687951	0.566348163
fibroblasts.Ctrl-D_HD-D_DDX6_K562_IDR-ENCFF904KTV 2	fibroblasts.Ctrl-D_HD-D	DDX6_K562_IDR-ENCFF904KTV 2	DDX6	K562	2.919424656	2.614379085	0.895511751	0.671887098
fibroblasts.Ctrl-D_HD-D_DDX6_K562_IDR-ENCFF904KTV	fibroblasts.Ctrl-D_HD-D	DDX6_K562_IDR-ENCFF904KTV	DDX6	K562	2.919424656	2.614379085	0.895511751	0.671887098
fibroblasts.Ctrl-D_HD-D_DGCR8_HepG2_IDR-ENCFF193URO	fibroblasts.Ctrl-D_HD-D	DGCR8_HepG2_IDR-ENCFF193URO	DGCR8	HepG2	1.068902822	1.960784314	1.834389688	0.11233531
fibroblasts.Ctrl-D_HD-D_DGCR8_K562_IDR-ENCFF023YVD	fibroblasts.Ctrl-D_HD-D	DGCR8_K562_IDR-ENCFF023YVD	DGCR8	K562	0.706562882	1.960784314	2.775102349	0.022568398
fibroblasts.Ctrl-D_HD-D_DGCR8_SM-9MVZL_hAdrenalGland_IDR-ENCFF553PTT	fibroblasts.Ctrl-D_HD-D	DGCR8_SM-9MVZL_hAdrenalGland_IDR-ENCFF553PTT	DGCR8	SM-9MVZL	0.090584985	1.307189542	14.43053221	0.000186884
fibroblasts.Ctrl-D_HD-D_DHX30_HepG2_IDR-ENCFF663QIZ	fibroblasts.Ctrl-D_HD-D	DHX30_HepG2_IDR-ENCFF663QIZ	DHX30	HepG2	0.073762059	1.633986928	22.15213278	3.62E-06
fibroblasts.Ctrl-D_HD-D_DHX30_K562_IDR-ENCFF128AKC	fibroblasts.Ctrl-D_HD-D	DHX30_K562_IDR-ENCFF128AKC	DHX30	K562	0.742149841	0.980392157	1.321016462	0.396588696
fibroblasts.Ctrl-D_HD-D_DKC1_HepG2_IDR-ENCFF633LQC	fibroblasts.Ctrl-D_HD-D	DKC1_HepG2_IDR-ENCFF633LQC	DKC1	HepG2	1.605942375	1.633986928	1.017462988	0.545803034
fibroblasts.Ctrl-D_HD-D_DROSHA_HepG2_IDR-ENCFF854BHP	fibroblasts.Ctrl-D_HD-D	DROSHA_HepG2_IDR-ENCFF854BHP	DROSHA	HepG2	1.211897691	2.287581699	1.887602986	0.081112666
fibroblasts.Ctrl-D_HD-D_DROSHA_K562_IDR-ENCFF797BHU	fibroblasts.Ctrl-D_HD-D	DROSHA_K562_IDR-ENCFF797BHU	DROSHA	K562	5.287574975	5.555555556	1.050681188	0.452368569
fibroblasts.Ctrl-D_HD-D_EFTUD2_HepG2_IDR-ENCFF796RMF	fibroblasts.Ctrl-D_HD-D	EFTUD2_HepG2_IDR-ENCFF796RMF	EFTUD2	HepG2	13.12252913	14.37908497	1.095755614	0.280654575
fibroblasts.Ctrl-D_HD-D_EFTUD2_K562_IDR-ENCFF862ZPV	fibroblasts.Ctrl-D_HD-D	EFTUD2_K562_IDR-ENCFF862ZPV	EFTUD2	K562	11.44153063	10.78431373	0.942558656	0.667410038
fibroblasts.Ctrl-D_HD-D_EIF3D_HepG2_IDR-ENCFF056UAW 2	fibroblasts.Ctrl-D_HD-D	EIF3D_HepG2_IDR-ENCFF056UAW 2	EIF3D	HepG2	0.826911505	0.326797386	0.395202369	0.921400508
fibroblasts.Ctrl-D_HD-D_EIF3D_HepG2_IDR-ENCFF056UAW	fibroblasts.Ctrl-D_HD-D	EIF3D_HepG2_IDR-ENCFF056UAW	EIF3D	HepG2	0.826911505	0.326797386	0.395202369	0.921400508
fibroblasts.Ctrl-D_HD-D_EIF3G_K562_IDR-ENCFF634UAC	fibroblasts.Ctrl-D_HD-D	EIF3G_K562_IDR-ENCFF634UAC	EIF3G	K562	1.295365284	0.326797386	0.252282032	0.981568285
fibroblasts.Ctrl-D_HD-D_EIF3H_HepG2_IDR-ENCFF813JIK	fibroblasts.Ctrl-D_HD-D	EIF3H_HepG2_IDR-ENCFF813JIK	EIF3H	HepG2	0.599154971	1.307189542	2.181721933	0.113368864
fibroblasts.Ctrl-D_HD-D_EIF4G2_K562_IDR-ENCFF207BXK	fibroblasts.Ctrl-D_HD-D	EIF4G2_K562_IDR-ENCFF207BXK	EIF4G2	K562	2.362326999	4.248366013	1.798381856	0.031650682
fibroblasts.Ctrl-D_HD-D_EWSR1_K562_IDR-ENCFF607ZRF	fibroblasts.Ctrl-D_HD-D	EWSR1_K562_IDR-ENCFF607ZRF	EWSR1	K562	2.969246398	3.921568627	1.320728597	0.202337464
fibroblasts.Ctrl-D_HD-D_EXOSC5_HepG2_IDR-ENCFF862EKD	fibroblasts.Ctrl-D_HD-D	EXOSC5_HepG2_IDR-ENCFF862EKD	EXOSC5	HepG2	0.593331651	0.326797386	0.550783672	0.838428431
fibroblasts.Ctrl-D_HD-D_EXOSC5_K562_IDR-ENCFF858CSS	fibroblasts.Ctrl-D_HD-D	EXOSC5_K562_IDR-ENCFF858CSS	EXOSC5	K562	3.078595415	3.267973856	1.06151456	0.46872405
fibroblasts.Ctrl-D_HD-D_FAM120A_HepG2_IDR-ENCFF208ZMI 2	fibroblasts.Ctrl-D_HD-D	FAM120A_HepG2_IDR-ENCFF208ZMI 2	FAM120A	HepG2	3.983151193	6.209150327	1.558853788	0.039047807
fibroblasts.Ctrl-D_HD-D_FAM120A_HepG2_IDR-ENCFF208ZMI	fibroblasts.Ctrl-D_HD-D	FAM120A_HepG2_IDR-ENCFF208ZMI	FAM120A	HepG2	3.983151193	6.209150327	1.558853788	0.039047807
fibroblasts.Ctrl-D_HD-D_FAM120A_K562_IDR-ENCFF158AOV	fibroblasts.Ctrl-D_HD-D	FAM120A_K562_IDR-ENCFF158AOV	FAM120A	K562	1.954047531	1.307189542	0.668965069	0.849851811
fibroblasts.Ctrl-D_HD-D_FASTKD2_HepG2_IDR-ENCFF498IGK	fibroblasts.Ctrl-D_HD-D	FASTKD2_HepG2_IDR-ENCFF498IGK	FASTKD2	HepG2	0.878027318	1.633986928	1.860975046	0.134076293
fibroblasts.Ctrl-D_HD-D_FASTKD2_K562_IDR-ENCFF423SOR	fibroblasts.Ctrl-D_HD-D	FASTKD2_K562_IDR-ENCFF423SOR	FASTKD2	K562	0.74667909	1.307189542	1.750671152	0.196887794
fibroblasts.Ctrl-D_HD-D_FKBP4_HepG2_IDR-ENCFF957AOZ	fibroblasts.Ctrl-D_HD-D	FKBP4_HepG2_IDR-ENCFF957AOZ	FKBP4	HepG2	1.010669617	0.326797386	0.323347393	0.95546457
fibroblasts.Ctrl-D_HD-D_FMR1_K562_IDR-ENCFF480NUZ	fibroblasts.Ctrl-D_HD-D	FMR1_K562_IDR-ENCFF480NUZ	FMR1	K562	2.127453074	0.326797386	0.15360968	0.998621591
fibroblasts.Ctrl-D_HD-D_FTO_HepG2_IDR-ENCFF351ZDU	fibroblasts.Ctrl-D_HD-D	FTO_HepG2_IDR-ENCFF351ZDU	FTO	HepG2	1.257837219	2.941176471	2.338280683	0.016433897
fibroblasts.Ctrl-D_HD-D_FTO_K562_IDR-ENCFF924OVC	fibroblasts.Ctrl-D_HD-D	FTO_K562_IDR-ENCFF924OVC	FTO	K562	1.807817484	0.980392157	0.542307045	0.915723968
fibroblasts.Ctrl-D_HD-D_FUBP3_HepG2_IDR-ENCFF466UMQ	fibroblasts.Ctrl-D_HD-D	FUBP3_HepG2_IDR-ENCFF466UMQ	FUBP3	HepG2	0.955024555	1.633986928	1.710937085	0.170841288
fibroblasts.Ctrl-D_HD-D_FUS_HepG2_IDR-ENCFF972DFZ	fibroblasts.Ctrl-D_HD-D	FUS_HepG2_IDR-ENCFF972DFZ	FUS	HepG2	1.126488991	0	0	1
fibroblasts.Ctrl-D_HD-D_FUS_K562_IDR-ENCFF861KMV	fibroblasts.Ctrl-D_HD-D	FUS_K562_IDR-ENCFF861KMV	FUS	K562	2.743430971	4.575163399	1.66767943	0.044835429
fibroblasts.Ctrl-D_HD-D_FXR1_K562_IDR-ENCFF366UJP	fibroblasts.Ctrl-D_HD-D	FXR1_K562_IDR-ENCFF366UJP	FXR1	K562	0.645741535	0	0	1
fibroblasts.Ctrl-D_HD-D_FXR2_HepG2_IDR-ENCFF112MVG 2	fibroblasts.Ctrl-D_HD-D	FXR2_HepG2_IDR-ENCFF112MVG 2	FXR2	HepG2	2.075690225	1.633986928	0.787201726	0.762447183
fibroblasts.Ctrl-D_HD-D_FXR2_HepG2_IDR-ENCFF112MVG	fibroblasts.Ctrl-D_HD-D	FXR2_HepG2_IDR-ENCFF112MVG	FXR2	HepG2	2.075690225	1.633986928	0.787201726	0.762447183
fibroblasts.Ctrl-D_HD-D_FXR2_K562_IDR-ENCFF315HYU	fibroblasts.Ctrl-D_HD-D	FXR2_K562_IDR-ENCFF315HYU	FXR2	K562	2.023280341	0.326797386	0.161518589	0.998090612
fibroblasts.Ctrl-D_HD-D_G3BP1_HepG2_IDR-ENCFF899HHP	fibroblasts.Ctrl-D_HD-D	G3BP1_HepG2_IDR-ENCFF899HHP	G3BP1	HepG2	8.088592115	3.267973856	0.40402258	0.999834798
fibroblasts.Ctrl-D_HD-D_GEMIN5_K562_IDR-ENCFF050VVI 2	fibroblasts.Ctrl-D_HD-D	GEMIN5_K562_IDR-ENCFF050VVI 2	GEMIN5	K562	5.592975781	2.941176471	0.525869695	0.989921847
fibroblasts.Ctrl-D_HD-D_GEMIN5_K562_IDR-ENCFF050VVI	fibroblasts.Ctrl-D_HD-D	GEMIN5_K562_IDR-ENCFF050VVI	GEMIN5	K562	5.592975781	2.941176471	0.525869695	0.989921847
fibroblasts.Ctrl-D_HD-D_GNL3_K562_IDR-ENCFF048RLZ	fibroblasts.Ctrl-D_HD-D	GNL3_K562_IDR-ENCFF048RLZ	GNL3	K562	0.091879056	0	0	1
fibroblasts.Ctrl-D_HD-D_GPKOW_K562_IDR-ENCFF674BUM 2	fibroblasts.Ctrl-D_HD-D	GPKOW_K562_IDR-ENCFF674BUM 2	GPKOW	K562	2.786782357	2.941176471	1.055402286	0.481771457
fibroblasts.Ctrl-D_HD-D_GPKOW_K562_IDR-ENCFF674BUM	fibroblasts.Ctrl-D_HD-D	GPKOW_K562_IDR-ENCFF674BUM	GPKOW	K562	2.786782357	2.941176471	1.055402286	0.481771457
fibroblasts.Ctrl-D_HD-D_GRSF1_HepG2_IDR-ENCFF929AWR	fibroblasts.Ctrl-D_HD-D	GRSF1_HepG2_IDR-ENCFF929AWR	GRSF1	HepG2	1.134900454	0.980392157	0.863857402	0.675936562
fibroblasts.Ctrl-D_HD-D_GRWD1_HepG2_IDR-ENCFF159MMZ 2	fibroblasts.Ctrl-D_HD-D	GRWD1_HepG2_IDR-ENCFF159MMZ 2	GRWD1	HepG2	21.9461537	19.28104575	0.878561502	0.885493809
fibroblasts.Ctrl-D_HD-D_GRWD1_HepG2_IDR-ENCFF159MMZ	fibroblasts.Ctrl-D_HD-D	GRWD1_HepG2_IDR-ENCFF159MMZ	GRWD1	HepG2	21.9461537	19.28104575	0.878561502	0.885493809
fibroblasts.Ctrl-D_HD-D_GRWD1_K562_IDR-ENCFF327DLL	fibroblasts.Ctrl-D_HD-D	GRWD1_K562_IDR-ENCFF327DLL	GRWD1	K562	7.833013051	5.882352941	0.750969378	0.920751303
fibroblasts.Ctrl-D_HD-D_GTF2F1_HepG2_IDR-ENCFF002HYO	fibroblasts.Ctrl-D_HD-D	GTF2F1_HepG2_IDR-ENCFF002HYO	GTF2F1	HepG2	4.646362689	6.209150327	1.336346459	0.124274084
fibroblasts.Ctrl-D_HD-D_GTF2F1_K562_IDR-ENCFF278ZCU	fibroblasts.Ctrl-D_HD-D	GTF2F1_K562_IDR-ENCFF278ZCU	GTF2F1	K562	5.02034927	6.209150327	1.236796484	0.201619092
fibroblasts.Ctrl-D_HD-D_HLTF_HepG2_IDR-ENCFF048FDF	fibroblasts.Ctrl-D_HD-D	HLTF_HepG2_IDR-ENCFF048FDF	HLTF	HepG2	1.415713907	5.555555556	3.9242078	2.42E-06
fibroblasts.Ctrl-D_HD-D_HLTF_K562_IDR-ENCFF406MSI	fibroblasts.Ctrl-D_HD-D	HLTF_K562_IDR-ENCFF406MSI	HLTF	K562	0.355869584	0	0	1
fibroblasts.Ctrl-D_HD-D_HNRNPA1_HepG2_IDR-ENCFF797GSK 2	fibroblasts.Ctrl-D_HD-D	HNRNPA1_HepG2_IDR-ENCFF797GSK 2	HNRNPA1	HepG2	0.153994474	0	0	1
fibroblasts.Ctrl-D_HD-D_HNRNPA1_HepG2_IDR-ENCFF797GSK	fibroblasts.Ctrl-D_HD-D	HNRNPA1_HepG2_IDR-ENCFF797GSK	HNRNPA1	HepG2	0.153994474	0	0	1
fibroblasts.Ctrl-D_HD-D_HNRNPA1_K562_IDR-ENCFF392AEV 2	fibroblasts.Ctrl-D_HD-D	HNRNPA1_K562_IDR-ENCFF392AEV 2	HNRNPA1	K562	0.575214654	1.307189542	2.272524758	0.101639695
fibroblasts.Ctrl-D_HD-D_HNRNPA1_K562_IDR-ENCFF392AEV	fibroblasts.Ctrl-D_HD-D	HNRNPA1_K562_IDR-ENCFF392AEV	HNRNPA1	K562	0.575214654	1.307189542	2.272524758	0.101639695
fibroblasts.Ctrl-D_HD-D_HNRNPC_HepG2_IDR-ENCFF440ROZ	fibroblasts.Ctrl-D_HD-D	HNRNPC_HepG2_IDR-ENCFF440ROZ	HNRNPC	HepG2	4.64183344	5.882352941	1.267247741	0.182458933
fibroblasts.Ctrl-D_HD-D_HNRNPC_K562_IDR-ENCFF167CDB	fibroblasts.Ctrl-D_HD-D	HNRNPC_K562_IDR-ENCFF167CDB	HNRNPC	K562	0.918143525	0	0	1
fibroblasts.Ctrl-D_HD-D_HNRNPK_HepG2_IDR-ENCFF855CPQ 2	fibroblasts.Ctrl-D_HD-D	HNRNPK_HepG2_IDR-ENCFF855CPQ 2	HNRNPK	HepG2	5.034584053	13.07189542	2.596420139	4.29E-08
fibroblasts.Ctrl-D_HD-D_HNRNPK_HepG2_IDR-ENCFF855CPQ	fibroblasts.Ctrl-D_HD-D	HNRNPK_HepG2_IDR-ENCFF855CPQ	HNRNPK	HepG2	5.034584053	13.07189542	2.596420139	4.29E-08
fibroblasts.Ctrl-D_HD-D_HNRNPK_K562_IDR-ENCFF918XJQ	fibroblasts.Ctrl-D_HD-D	HNRNPK_K562_IDR-ENCFF918XJQ	HNRNPK	K562	3.309587127	5.22875817	1.579882315	0.050124742
fibroblasts.Ctrl-D_HD-D_HNRNPL_HepG2_IDR-ENCFF266TKW	fibroblasts.Ctrl-D_HD-D	HNRNPL_HepG2_IDR-ENCFF266TKW	HNRNPL	HepG2	4.042031433	3.921568627	0.970197459	0.58312552
fibroblasts.Ctrl-D_HD-D_HNRNPL_K562_IDR-ENCFF917CBK	fibroblasts.Ctrl-D_HD-D	HNRNPL_K562_IDR-ENCFF917CBK	HNRNPL	K562	3.180827041	2.287581699	0.719178273	0.856584328
fibroblasts.Ctrl-D_HD-D_HNRNPM_HepG2_IDR-ENCFF752JNY 2	fibroblasts.Ctrl-D_HD-D	HNRNPM_HepG2_IDR-ENCFF752JNY 2	HNRNPM	HepG2	6.421181358	7.843137255	1.221447708	0.18232573
fibroblasts.Ctrl-D_HD-D_HNRNPM_HepG2_IDR-ENCFF752JNY	fibroblasts.Ctrl-D_HD-D	HNRNPM_HepG2_IDR-ENCFF752JNY	HNRNPM	HepG2	6.421181358	7.843137255	1.221447708	0.18232573
fibroblasts.Ctrl-D_HD-D_HNRNPM_K562_IDR-ENCFF445ENC 2	fibroblasts.Ctrl-D_HD-D	HNRNPM_K562_IDR-ENCFF445ENC 2	HNRNPM	K562	4.163027091	3.921568627	0.941999305	0.623908584
fibroblasts.Ctrl-D_HD-D_HNRNPM_K562_IDR-ENCFF445ENC	fibroblasts.Ctrl-D_HD-D	HNRNPM_K562_IDR-ENCFF445ENC	HNRNPM	K562	4.163027091	3.921568627	0.941999305	0.623908584
fibroblasts.Ctrl-D_HD-D_HNRNPU_HepG2_IDR-ENCFF039XQD 2	fibroblasts.Ctrl-D_HD-D	HNRNPU_HepG2_IDR-ENCFF039XQD 2	HNRNPU	HepG2	0.326752981	0.653594771	2.000271792	0.264189358
fibroblasts.Ctrl-D_HD-D_HNRNPU_HepG2_IDR-ENCFF039XQD	fibroblasts.Ctrl-D_HD-D	HNRNPU_HepG2_IDR-ENCFF039XQD	HNRNPU	HepG2	0.326752981	0.653594771	2.000271792	0.264189358
fibroblasts.Ctrl-D_HD-D_HNRNPU_K562_IDR-ENCFF241DVU	fibroblasts.Ctrl-D_HD-D	HNRNPU_K562_IDR-ENCFF241DVU	HNRNPU	K562	0.254932029	0.326797386	1.28190007	0.542446189
fibroblasts.Ctrl-D_HD-D_HNRNPU_SM-9MVZL_hAdrenalGland_IDR-ENCFF223JMV	fibroblasts.Ctrl-D_HD-D	HNRNPU_SM-9MVZL_hAdrenalGland_IDR-ENCFF223JMV	HNRNPU	SM-9MVZL	0.038175101	0.326797386	8.560485211	0.110373505
fibroblasts.Ctrl-D_HD-D_HNRNPUL1_HepG2_IDR-ENCFF610JVZ	fibroblasts.Ctrl-D_HD-D	HNRNPUL1_HepG2_IDR-ENCFF610JVZ	HNRNPUL1	HepG2	0.438043106	0.653594771	1.492078663	0.387804709
fibroblasts.Ctrl-D_HD-D_HNRNPUL1_K562_IDR-ENCFF889AWX	fibroblasts.Ctrl-D_HD-D	HNRNPUL1_K562_IDR-ENCFF889AWX	HNRNPUL1	K562	0.434160892	0	0	1
fibroblasts.Ctrl-D_HD-D_IGF2BP1_HepG2_IDR-ENCFF442USD	fibroblasts.Ctrl-D_HD-D	IGF2BP1_HepG2_IDR-ENCFF442USD	IGF2BP1	HepG2	2.703314763	1.307189542	0.483550625	0.966612569
fibroblasts.Ctrl-D_HD-D_IGF2BP1_K562_IDR-ENCFF650LMV 2	fibroblasts.Ctrl-D_HD-D	IGF2BP1_K562_IDR-ENCFF650LMV 2	IGF2BP1	K562	4.554483633	0.980392157	0.215258685	0.999923016
fibroblasts.Ctrl-D_HD-D_IGF2BP1_K562_IDR-ENCFF650LMV	fibroblasts.Ctrl-D_HD-D	IGF2BP1_K562_IDR-ENCFF650LMV	IGF2BP1	K562	4.554483633	0.980392157	0.215258685	0.999923016
fibroblasts.Ctrl-D_HD-D_IGF2BP2_K562_IDR-ENCFF524ZZB 2	fibroblasts.Ctrl-D_HD-D	IGF2BP2_K562_IDR-ENCFF524ZZB 2	IGF2BP2	K562	4.058207323	0.980392157	0.241582571	0.999698597
fibroblasts.Ctrl-D_HD-D_IGF2BP2_K562_IDR-ENCFF524ZZB	fibroblasts.Ctrl-D_HD-D	IGF2BP2_K562_IDR-ENCFF524ZZB	IGF2BP2	K562	4.058207323	0.980392157	0.241582571	0.999698597
fibroblasts.Ctrl-D_HD-D_IGF2BP3_HepG2_IDR-ENCFF886SDQ	fibroblasts.Ctrl-D_HD-D	IGF2BP3_HepG2_IDR-ENCFF886SDQ	IGF2BP3	HepG2	2.035574018	0.653594771	0.321086222	0.986456377
fibroblasts.Ctrl-D_HD-D_ILF3_HepG2_IDR-ENCFF071QDP 2	fibroblasts.Ctrl-D_HD-D	ILF3_HepG2_IDR-ENCFF071QDP 2	ILF3	HepG2	4.317668601	7.516339869	1.740832973	0.007663747
fibroblasts.Ctrl-D_HD-D_ILF3_HepG2_IDR-ENCFF071QDP	fibroblasts.Ctrl-D_HD-D	ILF3_HepG2_IDR-ENCFF071QDP	ILF3	HepG2	4.317668601	7.516339869	1.740832973	0.007663747
fibroblasts.Ctrl-D_HD-D_ILF3_K562_IDR-ENCFF385MJU	fibroblasts.Ctrl-D_HD-D	ILF3_K562_IDR-ENCFF385MJU	ILF3	K562	3.107712017	4.901960784	1.577353615	0.057247945
fibroblasts.Ctrl-D_HD-D_KHDRBS1_K562_IDR-ENCFF027UTH	fibroblasts.Ctrl-D_HD-D	KHDRBS1_K562_IDR-ENCFF027UTH	KHDRBS1	K562	1.151076344	1.633986928	1.419529588	0.27815095
fibroblasts.Ctrl-D_HD-D_KHSRP_HepG2_IDR-ENCFF771QAU	fibroblasts.Ctrl-D_HD-D	KHSRP_HepG2_IDR-ENCFF771QAU	KHSRP	HepG2	4.890942149	3.594771242	0.734985435	0.886179738
fibroblasts.Ctrl-D_HD-D_KHSRP_K562_IDR-ENCFF031FMO	fibroblasts.Ctrl-D_HD-D	KHSRP_K562_IDR-ENCFF031FMO	KHSRP	K562	14.13837503	13.39869281	0.947682656	0.66933463
fibroblasts.Ctrl-D_HD-D_LARP4_HepG2_IDR-ENCFF534JCV	fibroblasts.Ctrl-D_HD-D	LARP4_HepG2_IDR-ENCFF534JCV	LARP4	HepG2	8.449637984	10.45751634	1.237628921	0.124354237
fibroblasts.Ctrl-D_HD-D_LARP4_K562_IDR-ENCFF947CIN	fibroblasts.Ctrl-D_HD-D	LARP4_K562_IDR-ENCFF947CIN	LARP4	K562	1.083137605	0	0	1
fibroblasts.Ctrl-D_HD-D_LARP7_HepG2_IDR-ENCFF307MDW 2	fibroblasts.Ctrl-D_HD-D	LARP7_HepG2_IDR-ENCFF307MDW 2	LARP7	HepG2	0.804265259	0	0	1
fibroblasts.Ctrl-D_HD-D_LARP7_HepG2_IDR-ENCFF307MDW	fibroblasts.Ctrl-D_HD-D	LARP7_HepG2_IDR-ENCFF307MDW	LARP7	HepG2	0.804265259	0	0	1
fibroblasts.Ctrl-D_HD-D_LARP7_K562_IDR-ENCFF809CKN	fibroblasts.Ctrl-D_HD-D	LARP7_K562_IDR-ENCFF809CKN	LARP7	K562	0.179875899	0	0	1
fibroblasts.Ctrl-D_HD-D_LIN28B_HepG2_IDR-ENCFF341XMP	fibroblasts.Ctrl-D_HD-D	LIN28B_HepG2_IDR-ENCFF341XMP	LIN28B	HepG2	4.271082038	4.901960784	1.147709349	0.329759022
fibroblasts.Ctrl-D_HD-D_LIN28B_K562_IDR-ENCFF061XNA	fibroblasts.Ctrl-D_HD-D	LIN28B_K562_IDR-ENCFF061XNA	LIN28B	K562	10.93748989	3.594771242	0.328665103	0.999999281
fibroblasts.Ctrl-D_HD-D_LSM11_HepG2_IDR-ENCFF985ECA	fibroblasts.Ctrl-D_HD-D	LSM11_HepG2_IDR-ENCFF985ECA	LSM11	HepG2	1.741819852	3.921568627	2.25142033	0.008113397
fibroblasts.Ctrl-D_HD-D_LSM11_K562_IDR-ENCFF858EHN	fibroblasts.Ctrl-D_HD-D	LSM11_K562_IDR-ENCFF858EHN	LSM11	K562	1.20607437	0.326797386	0.270959564	0.975686286
fibroblasts.Ctrl-D_HD-D_MATR3_HepG2_IDR-ENCFF587KKM	fibroblasts.Ctrl-D_HD-D	MATR3_HepG2_IDR-ENCFF587KKM	MATR3	HepG2	3.17500372	3.594771242	1.132210088	0.380789195
fibroblasts.Ctrl-D_HD-D_MATR3_K562_IDR-ENCFF246EPM	fibroblasts.Ctrl-D_HD-D	MATR3_K562_IDR-ENCFF246EPM	MATR3	K562	3.184709255	1.960784314	0.615687071	0.926090086
fibroblasts.Ctrl-D_HD-D_METAP2_K562_IDR-ENCFF644LPB	fibroblasts.Ctrl-D_HD-D	METAP2_K562_IDR-ENCFF644LPB	METAP2	K562	5.086346902	3.594771242	0.706749129	0.912415945
fibroblasts.Ctrl-D_HD-D_MTPAP_K562_IDR-ENCFF883KCN	fibroblasts.Ctrl-D_HD-D	MTPAP_K562_IDR-ENCFF883KCN	MTPAP	K562	1.332246314	0.653594771	0.490596044	0.915508342
fibroblasts.Ctrl-D_HD-D_NCBP2_HepG2_IDR-ENCFF692RZM	fibroblasts.Ctrl-D_HD-D	NCBP2_HepG2_IDR-ENCFF692RZM	NCBP2	HepG2	5.304397901	7.516339869	1.417001516	0.060299082
fibroblasts.Ctrl-D_HD-D_NCBP2_K562_IDR-ENCFF886MLH	fibroblasts.Ctrl-D_HD-D	NCBP2_K562_IDR-ENCFF886MLH	NCBP2	K562	1.308953032	0.326797386	0.249663187	0.982329376
fibroblasts.Ctrl-D_HD-D_NIP7_HepG2_IDR-ENCFF033MGP	fibroblasts.Ctrl-D_HD-D	NIP7_HepG2_IDR-ENCFF033MGP	NIP7	HepG2	1.057256181	0	0	1
fibroblasts.Ctrl-D_HD-D_NIPBL_K562_IDR-ENCFF554NIV	fibroblasts.Ctrl-D_HD-D	NIPBL_K562_IDR-ENCFF554NIV	NIPBL	K562	1.064373572	0.980392157	0.921097801	0.633488561
fibroblasts.Ctrl-D_HD-D_NKRF_HepG2_IDR-ENCFF045HSV	fibroblasts.Ctrl-D_HD-D	NKRF_HepG2_IDR-ENCFF045HSV	NKRF	HepG2	2.723372867	3.267973856	1.19997298	0.324236507
fibroblasts.Ctrl-D_HD-D_NOL12_HepG2_IDR-ENCFF914WFQ 2	fibroblasts.Ctrl-D_HD-D	NOL12_HepG2_IDR-ENCFF914WFQ 2	NOL12	HepG2	0.612095684	0.326797386	0.533899183	0.847506088
fibroblasts.Ctrl-D_HD-D_NOL12_HepG2_IDR-ENCFF914WFQ	fibroblasts.Ctrl-D_HD-D	NOL12_HepG2_IDR-ENCFF914WFQ	NOL12	HepG2	0.612095684	0.326797386	0.533899183	0.847506088
fibroblasts.Ctrl-D_HD-D_NOLC1_HepG2_IDR-ENCFF137YFD	fibroblasts.Ctrl-D_HD-D	NOLC1_HepG2_IDR-ENCFF137YFD	NOLC1	HepG2	1.727585069	0.980392157	0.56749284	0.899730179
fibroblasts.Ctrl-D_HD-D_NOLC1_K562_IDR-ENCFF327YTD	fibroblasts.Ctrl-D_HD-D	NOLC1_K562_IDR-ENCFF327YTD	NOLC1	K562	2.307976008	1.307189542	0.566379173	0.923992965
fibroblasts.Ctrl-D_HD-D_NONO_K562_IDR-ENCFF730QRI 2	fibroblasts.Ctrl-D_HD-D	NONO_K562_IDR-ENCFF730QRI 2	NONO	K562	4.368784414	5.22875817	1.196845089	0.266270729
fibroblasts.Ctrl-D_HD-D_NONO_K562_IDR-ENCFF730QRI	fibroblasts.Ctrl-D_HD-D	NONO_K562_IDR-ENCFF730QRI	NONO	K562	4.368784414	5.22875817	1.196845089	0.266270729
fibroblasts.Ctrl-D_HD-D_NPM1_K562_IDR-ENCFF154AYH	fibroblasts.Ctrl-D_HD-D	NPM1_K562_IDR-ENCFF154AYH	NPM1	K562	0.067291703	0	0	1
fibroblasts.Ctrl-D_HD-D_NSUN2_K562_IDR-ENCFF233PRB	fibroblasts.Ctrl-D_HD-D	NSUN2_K562_IDR-ENCFF233PRB	NSUN2	K562	0.021352175	0	0	1
fibroblasts.Ctrl-D_HD-D_PABPC4_K562_IDR-ENCFF452MJL	fibroblasts.Ctrl-D_HD-D	PABPC4_K562_IDR-ENCFF452MJL	PABPC4	K562	8.815213101	6.862745098	0.778511537	0.90828025
fibroblasts.Ctrl-D_HD-D_PABPN1_HepG2_IDR-ENCFF709FEU	fibroblasts.Ctrl-D_HD-D	PABPN1_HepG2_IDR-ENCFF709FEU	PABPN1	HepG2	3.18535629	5.882352941	1.846686024	0.010046818
fibroblasts.Ctrl-D_HD-D_PCBP1_HepG2_IDR-ENCFF098REE 2	fibroblasts.Ctrl-D_HD-D	PCBP1_HepG2_IDR-ENCFF098REE 2	PCBP1	HepG2	1.044315469	0.326797386	0.312929757	0.959868721
fibroblasts.Ctrl-D_HD-D_PCBP1_HepG2_IDR-ENCFF098REE	fibroblasts.Ctrl-D_HD-D	PCBP1_HepG2_IDR-ENCFF098REE	PCBP1	HepG2	1.044315469	0.326797386	0.312929757	0.959868721
fibroblasts.Ctrl-D_HD-D_PCBP1_K562_IDR-ENCFF900IOH	fibroblasts.Ctrl-D_HD-D	PCBP1_K562_IDR-ENCFF900IOH	PCBP1	K562	3.045596599	4.575163399	1.502222389	0.087613098
fibroblasts.Ctrl-D_HD-D_PCBP2_HepG2_IDR-ENCFF642GNE	fibroblasts.Ctrl-D_HD-D	PCBP2_HepG2_IDR-ENCFF642GNE	PCBP2	HepG2	7.278503536	11.11111111	1.526565324	0.00955972
fibroblasts.Ctrl-D_HD-D_PHF6_K562_IDR-ENCFF588ITW	fibroblasts.Ctrl-D_HD-D	PHF6_K562_IDR-ENCFF588ITW	PHF6	K562	0.854734036	1.307189542	1.529352392	0.2669241
fibroblasts.Ctrl-D_HD-D_POLR2G_HepG2_IDR-ENCFF591BUK	fibroblasts.Ctrl-D_HD-D	POLR2G_HepG2_IDR-ENCFF591BUK	POLR2G	HepG2	0.049174706	0	0	1
fibroblasts.Ctrl-D_HD-D_PPIG_HepG2_IDR-ENCFF986XOC 2	fibroblasts.Ctrl-D_HD-D	PPIG_HepG2_IDR-ENCFF986XOC 2	PPIG	HepG2	22.59901262	22.22222222	0.98332713	0.58481762
fibroblasts.Ctrl-D_HD-D_PPIG_HepG2_IDR-ENCFF986XOC	fibroblasts.Ctrl-D_HD-D	PPIG_HepG2_IDR-ENCFF986XOC	PPIG	HepG2	22.59901262	22.22222222	0.98332713	0.58481762
fibroblasts.Ctrl-D_HD-D_PPIL4_K562_IDR-ENCFF559HGK	fibroblasts.Ctrl-D_HD-D	PPIL4_K562_IDR-ENCFF559HGK	PPIL4	K562	0.152053367	0	0	1
fibroblasts.Ctrl-D_HD-D_PRPF4_HepG2_IDR-ENCFF227EJF	fibroblasts.Ctrl-D_HD-D	PRPF4_HepG2_IDR-ENCFF227EJF	PRPF4	HepG2	9.4221325	11.4379085	1.213940527	0.134421798
fibroblasts.Ctrl-D_HD-D_PRPF8_HepG2_IDR-ENCFF048YPA	fibroblasts.Ctrl-D_HD-D	PRPF8_HepG2_IDR-ENCFF048YPA	PRPF8	HepG2	33.08228352	37.90849673	1.145885129	0.04245034
fibroblasts.Ctrl-D_HD-D_PRPF8_K562_IDR-ENCFF858UKE	fibroblasts.Ctrl-D_HD-D	PRPF8_K562_IDR-ENCFF858UKE	PRPF8	K562	19.15613616	15.35947712	0.801804549	0.963871149
fibroblasts.Ctrl-D_HD-D_PTBP1_HepG2_IDR-ENCFF726SQU	fibroblasts.Ctrl-D_HD-D	PTBP1_HepG2_IDR-ENCFF726SQU	PTBP1	HepG2	6.342243014	5.882352941	0.927487788	0.662748575
fibroblasts.Ctrl-D_HD-D_PTBP1_K562_IDR-ENCFF907HNN	fibroblasts.Ctrl-D_HD-D	PTBP1_K562_IDR-ENCFF907HNN	PTBP1	K562	6.725935128	6.535947712	0.971753011	0.585396588
fibroblasts.Ctrl-D_HD-D_PUM1_K562_IDR-ENCFF094MQV 2	fibroblasts.Ctrl-D_HD-D	PUM1_K562_IDR-ENCFF094MQV 2	PUM1	K562	4.875413294	3.267973856	0.670296785	0.932515351
fibroblasts.Ctrl-D_HD-D_PUM1_K562_IDR-ENCFF094MQV	fibroblasts.Ctrl-D_HD-D	PUM1_K562_IDR-ENCFF094MQV	PUM1	K562	4.875413294	3.267973856	0.670296785	0.932515351
fibroblasts.Ctrl-D_HD-D_PUM2_K562_IDR-ENCFF880MWQ	fibroblasts.Ctrl-D_HD-D	PUM2_K562_IDR-ENCFF880MWQ	PUM2	K562	3.49463931	3.267973856	0.935139099	0.628979583
fibroblasts.Ctrl-D_HD-D_PUS1_K562_IDR-ENCFF247NXL	fibroblasts.Ctrl-D_HD-D	PUS1_K562_IDR-ENCFF247NXL	PUS1	K562	0.001294071	0	0	1
fibroblasts.Ctrl-D_HD-D_QKI_HepG2_IDR-ENCFF704OCI	fibroblasts.Ctrl-D_HD-D	QKI_HepG2_IDR-ENCFF704OCI	QKI	HepG2	7.711370357	10.78431373	1.398495109	0.032672406
fibroblasts.Ctrl-D_HD-D_QKI_K562_IDR-ENCFF786UOW	fibroblasts.Ctrl-D_HD-D	QKI_K562_IDR-ENCFF786UOW	QKI	K562	2.605612387	2.287581699	0.877943976	0.686784256
fibroblasts.Ctrl-D_HD-D_RBFOX2_HepG2_IDR-ENCFF871NYM	fibroblasts.Ctrl-D_HD-D	RBFOX2_HepG2_IDR-ENCFF871NYM	RBFOX2	HepG2	6.390123649	7.516339869	1.17624326	0.239688748
fibroblasts.Ctrl-D_HD-D_RBFOX2_K562_IDR-ENCFF206RIM	fibroblasts.Ctrl-D_HD-D	RBFOX2_K562_IDR-ENCFF206RIM	RBFOX2	K562	3.903565813	3.267973856	0.837176575	0.75821306
fibroblasts.Ctrl-D_HD-D_RBM15_HepG2_IDR-ENCFF054VLU	fibroblasts.Ctrl-D_HD-D	RBM15_HepG2_IDR-ENCFF054VLU	RBM15	HepG2	1.263013504	1.960784314	1.552465043	0.19285094
fibroblasts.Ctrl-D_HD-D_RBM15_K562_IDR-ENCFF597MMG	fibroblasts.Ctrl-D_HD-D	RBM15_K562_IDR-ENCFF597MMG	RBM15	K562	7.721075891	7.189542484	0.931158116	0.666964052
fibroblasts.Ctrl-D_HD-D_RBM22_HepG2_IDR-ENCFF293IZG 2	fibroblasts.Ctrl-D_HD-D	RBM22_HepG2_IDR-ENCFF293IZG 2	RBM22	HepG2	4.155262664	3.921568627	0.943759503	0.621349904
fibroblasts.Ctrl-D_HD-D_RBM22_HepG2_IDR-ENCFF293IZG	fibroblasts.Ctrl-D_HD-D	RBM22_HepG2_IDR-ENCFF293IZG	RBM22	HepG2	4.155262664	3.921568627	0.943759503	0.621349904
fibroblasts.Ctrl-D_HD-D_RBM22_K562_IDR-ENCFF972ZMJ	fibroblasts.Ctrl-D_HD-D	RBM22_K562_IDR-ENCFF972ZMJ	RBM22	K562	2.791311606	2.614379085	0.936613125	0.622747186
fibroblasts.Ctrl-D_HD-D_RBM5_HepG2_IDR-ENCFF927KRA	fibroblasts.Ctrl-D_HD-D	RBM5_HepG2_IDR-ENCFF927KRA	RBM5	HepG2	1.282424572	0.653594771	0.509655527	0.904388507
fibroblasts.Ctrl-D_HD-D_RPS11_K562_IDR-ENCFF313WDF 2	fibroblasts.Ctrl-D_HD-D	RPS11_K562_IDR-ENCFF313WDF 2	RPS11	K562	0.005176285	0	0	1
fibroblasts.Ctrl-D_HD-D_RPS11_K562_IDR-ENCFF313WDF	fibroblasts.Ctrl-D_HD-D	RPS11_K562_IDR-ENCFF313WDF	RPS11	K562	0.005176285	0	0	1
fibroblasts.Ctrl-D_HD-D_RPS3_HepG2_IDR-ENCFF301IJW	fibroblasts.Ctrl-D_HD-D	RPS3_HepG2_IDR-ENCFF301IJW	RPS3	HepG2	7.151037522	6.209150327	0.868286638	0.769547145
fibroblasts.Ctrl-D_HD-D_RPS3_K562_IDR-ENCFF530HTL	fibroblasts.Ctrl-D_HD-D	RPS3_K562_IDR-ENCFF530HTL	RPS3	K562	6.271069097	2.614379085	0.416895276	0.998983612
fibroblasts.Ctrl-D_HD-D_SAFB2_K562_IDR-ENCFF594EDV 2	fibroblasts.Ctrl-D_HD-D	SAFB2_K562_IDR-ENCFF594EDV 2	SAFB2	K562	0.927202024	2.287581699	2.467187992	0.025204823
fibroblasts.Ctrl-D_HD-D_SAFB2_K562_IDR-ENCFF594EDV	fibroblasts.Ctrl-D_HD-D	SAFB2_K562_IDR-ENCFF594EDV	SAFB2	K562	0.927202024	2.287581699	2.467187992	0.025204823
fibroblasts.Ctrl-D_HD-D_SAFB_HepG2_IDR-ENCFF232WUE	fibroblasts.Ctrl-D_HD-D	SAFB_HepG2_IDR-ENCFF232WUE	SAFB	HepG2	0.346164049	0.653594771	1.888107019	0.286087658
fibroblasts.Ctrl-D_HD-D_SAFB_K562_IDR-ENCFF953WTP	fibroblasts.Ctrl-D_HD-D	SAFB_K562_IDR-ENCFF953WTP	SAFB	K562	0.296342308	0	0	1
fibroblasts.Ctrl-D_HD-D_SBDS_K562_IDR-ENCFF051EEW	fibroblasts.Ctrl-D_HD-D	SBDS_K562_IDR-ENCFF051EEW	SBDS	K562	0.001294071	0	0	1
fibroblasts.Ctrl-D_HD-D_SDAD1_HepG2_IDR-ENCFF825UVD	fibroblasts.Ctrl-D_HD-D	SDAD1_HepG2_IDR-ENCFF825UVD	SDAD1	HepG2	0.955024555	0	0	1
fibroblasts.Ctrl-D_HD-D_SDAD1_K562_IDR-ENCFF114EUH	fibroblasts.Ctrl-D_HD-D	SDAD1_K562_IDR-ENCFF114EUH	SDAD1	K562	0.320929661	0	0	1
fibroblasts.Ctrl-D_HD-D_SERBP1_K562_IDR-ENCFF295HRZ	fibroblasts.Ctrl-D_HD-D	SERBP1_K562_IDR-ENCFF295HRZ	SERBP1	K562	0.345517014	1.307189542	3.783285599	0.022342535
fibroblasts.Ctrl-D_HD-D_SF3A3_HepG2_IDR-ENCFF950VZO	fibroblasts.Ctrl-D_HD-D	SF3A3_HepG2_IDR-ENCFF950VZO	SF3A3	HepG2	5.186637421	7.189542484	1.386166393	0.078086586
fibroblasts.Ctrl-D_HD-D_SF3B1_K562_IDR-ENCFF887ARJ	fibroblasts.Ctrl-D_HD-D	SF3B1_K562_IDR-ENCFF887ARJ	SF3B1	K562	0.062762454	0	0	1
fibroblasts.Ctrl-D_HD-D_SF3B4_HepG2_IDR-ENCFF073IJF	fibroblasts.Ctrl-D_HD-D	SF3B4_HepG2_IDR-ENCFF073IJF	SF3B4	HepG2	11.12254207	14.37908497	1.292787644	0.04623149
fibroblasts.Ctrl-D_HD-D_SF3B4_K562_IDR-ENCFF649GEE	fibroblasts.Ctrl-D_HD-D	SF3B4_K562_IDR-ENCFF649GEE	SF3B4	K562	18.20240568	16.33986928	0.89767636	0.820459476
fibroblasts.Ctrl-D_HD-D_SFPQ_HepG2_IDR-ENCFF139NXB 2	fibroblasts.Ctrl-D_HD-D	SFPQ_HepG2_IDR-ENCFF139NXB 2	SFPQ	HepG2	1.550944348	2.287581699	1.474960531	0.200149832
fibroblasts.Ctrl-D_HD-D_SFPQ_HepG2_IDR-ENCFF139NXB	fibroblasts.Ctrl-D_HD-D	SFPQ_HepG2_IDR-ENCFF139NXB	SFPQ	HepG2	1.550944348	2.287581699	1.474960531	0.200149832
fibroblasts.Ctrl-D_HD-D_SLBP_K562_IDR-ENCFF623WGE	fibroblasts.Ctrl-D_HD-D	SLBP_K562_IDR-ENCFF623WGE	SLBP	K562	0.060174311	0	0	1
fibroblasts.Ctrl-D_HD-D_SLTM_HepG2_IDR-ENCFF121RVH 2	fibroblasts.Ctrl-D_HD-D	SLTM_HepG2_IDR-ENCFF121RVH 2	SLTM	HepG2	0.585567224	1.960784314	3.348521287	0.009846689
fibroblasts.Ctrl-D_HD-D_SLTM_HepG2_IDR-ENCFF121RVH	fibroblasts.Ctrl-D_HD-D	SLTM_HepG2_IDR-ENCFF121RVH	SLTM	HepG2	0.585567224	1.960784314	3.348521287	0.009846689
fibroblasts.Ctrl-D_HD-D_SLTM_K562_IDR-ENCFF696QWE	fibroblasts.Ctrl-D_HD-D	SLTM_K562_IDR-ENCFF696QWE	SLTM	K562	1.282424572	4.575163399	3.56758869	5.22E-05
fibroblasts.Ctrl-D_HD-D_SMNDC1_HepG2_IDR-ENCFF736RYV	fibroblasts.Ctrl-D_HD-D	SMNDC1_HepG2_IDR-ENCFF736RYV	SMNDC1	HepG2	0.370751402	0.326797386	0.881446121	0.679455025
fibroblasts.Ctrl-D_HD-D_SMNDC1_K562_IDR-ENCFF943XOU 2	fibroblasts.Ctrl-D_HD-D	SMNDC1_K562_IDR-ENCFF943XOU 2	SMNDC1	K562	3.621458289	4.248366013	1.173109194	0.318269328
fibroblasts.Ctrl-D_HD-D_SMNDC1_K562_IDR-ENCFF943XOU	fibroblasts.Ctrl-D_HD-D	SMNDC1_K562_IDR-ENCFF943XOU	SMNDC1	K562	3.621458289	4.248366013	1.173109194	0.318269328
fibroblasts.Ctrl-D_HD-D_SND1_HepG2_IDR-ENCFF609LWQ	fibroblasts.Ctrl-D_HD-D	SND1_HepG2_IDR-ENCFF609LWQ	SND1	HepG2	4.557071776	3.267973856	0.717121436	0.893690544
fibroblasts.Ctrl-D_HD-D_SND1_K562_IDR-ENCFF211TRO	fibroblasts.Ctrl-D_HD-D	SND1_K562_IDR-ENCFF211TRO	SND1	K562	5.0954054	1.960784314	0.384814192	0.998495948
fibroblasts.Ctrl-D_HD-D_SRSF1_HepG2_IDR-ENCFF934ANS	fibroblasts.Ctrl-D_HD-D	SRSF1_HepG2_IDR-ENCFF934ANS	SRSF1	HepG2	3.706866989	4.575163399	1.234239969	0.248144053
fibroblasts.Ctrl-D_HD-D_SRSF1_K562_IDR-ENCFF886XUO 2	fibroblasts.Ctrl-D_HD-D	SRSF1_K562_IDR-ENCFF886XUO 2	SRSF1	K562	4.272376109	3.594771242	0.841398592	0.760495371
fibroblasts.Ctrl-D_HD-D_SRSF1_K562_IDR-ENCFF886XUO	fibroblasts.Ctrl-D_HD-D	SRSF1_K562_IDR-ENCFF886XUO	SRSF1	K562	4.272376109	3.594771242	0.841398592	0.760495371
fibroblasts.Ctrl-D_HD-D_SRSF7_HepG2_IDR-ENCFF317HGW	fibroblasts.Ctrl-D_HD-D	SRSF7_HepG2_IDR-ENCFF317HGW	SRSF7	HepG2	0.519569592	0.980392157	1.88693136	0.21364748
fibroblasts.Ctrl-D_HD-D_SRSF7_K562_IDR-ENCFF780OCY	fibroblasts.Ctrl-D_HD-D	SRSF7_K562_IDR-ENCFF780OCY	SRSF7	K562	1.591707592	0.653594771	0.4106249	0.956270541
fibroblasts.Ctrl-D_HD-D_SRSF9_HepG2_IDR-ENCFF765PIF	fibroblasts.Ctrl-D_HD-D	SRSF9_HepG2_IDR-ENCFF765PIF	SRSF9	HepG2	1.058550252	1.633986928	1.543608275	0.225526129
fibroblasts.Ctrl-D_HD-D_SSB_HepG2_IDR-ENCFF848JWA	fibroblasts.Ctrl-D_HD-D	SSB_HepG2_IDR-ENCFF848JWA	SSB	HepG2	0.056939133	0	0	1
fibroblasts.Ctrl-D_HD-D_SSB_K562_IDR-ENCFF328KJW 2	fibroblasts.Ctrl-D_HD-D	SSB_K562_IDR-ENCFF328KJW 2	SSB	K562	0.31963559	0	0	1
fibroblasts.Ctrl-D_HD-D_SSB_K562_IDR-ENCFF328KJW	fibroblasts.Ctrl-D_HD-D	SSB_K562_IDR-ENCFF328KJW	SSB	K562	0.31963559	0	0	1
fibroblasts.Ctrl-D_HD-D_STAU2_HepG2_IDR-ENCFF678FCX	fibroblasts.Ctrl-D_HD-D	STAU2_HepG2_IDR-ENCFF678FCX	STAU2	HepG2	0.476218206	0.653594771	1.372469096	0.428281169
fibroblasts.Ctrl-D_HD-D_SUB1_HepG2_IDR-ENCFF335JTC	fibroblasts.Ctrl-D_HD-D	SUB1_HepG2_IDR-ENCFF335JTC	SUB1	HepG2	5.797439033	1.307189542	0.225477066	0.999985172
fibroblasts.Ctrl-D_HD-D_SUGP2_HepG2_IDR-ENCFF191XRG	fibroblasts.Ctrl-D_HD-D	SUGP2_HepG2_IDR-ENCFF191XRG	SUGP2	HepG2	4.311198245	4.901960784	1.137029778	0.342664355
fibroblasts.Ctrl-D_HD-D_SUPV3L1_HepG2_IDR-ENCFF999ZAW	fibroblasts.Ctrl-D_HD-D	SUPV3L1_HepG2_IDR-ENCFF999ZAW	SUPV3L1	HepG2	0.605625328	1.633986928	2.698016172	0.039714751
fibroblasts.Ctrl-D_HD-D_SUPV3L1_K562_IDR-ENCFF239GPP	fibroblasts.Ctrl-D_HD-D	SUPV3L1_K562_IDR-ENCFF239GPP	SUPV3L1	K562	0.031704745	0	0	1
fibroblasts.Ctrl-D_HD-D_TAF15_HepG2_IDR-ENCFF566EAE 2	fibroblasts.Ctrl-D_HD-D	TAF15_HepG2_IDR-ENCFF566EAE 2	TAF15	HepG2	1.083137605	1.633986928	1.508568182	0.239225145
fibroblasts.Ctrl-D_HD-D_TAF15_HepG2_IDR-ENCFF566EAE	fibroblasts.Ctrl-D_HD-D	TAF15_HepG2_IDR-ENCFF566EAE	TAF15	HepG2	1.083137605	1.633986928	1.508568182	0.239225145
fibroblasts.Ctrl-D_HD-D_TAF15_K562_IDR-ENCFF822NWY	fibroblasts.Ctrl-D_HD-D	TAF15_K562_IDR-ENCFF822NWY	TAF15	K562	0.612095684	0.653594771	1.067798367	0.559552223
fibroblasts.Ctrl-D_HD-D_TARDBP_K562_IDR-ENCFF037TVC	fibroblasts.Ctrl-D_HD-D	TARDBP_K562_IDR-ENCFF037TVC	TARDBP	K562	6.23677621	7.516339869	1.205164273	0.205889138
fibroblasts.Ctrl-D_HD-D_TBRG4_HepG2_IDR-ENCFF869RUC 2	fibroblasts.Ctrl-D_HD-D	TBRG4_HepG2_IDR-ENCFF869RUC 2	TBRG4	HepG2	0.014234783	0	0	1
fibroblasts.Ctrl-D_HD-D_TBRG4_HepG2_IDR-ENCFF869RUC	fibroblasts.Ctrl-D_HD-D	TBRG4_HepG2_IDR-ENCFF869RUC	TBRG4	HepG2	0.014234783	0	0	1
fibroblasts.Ctrl-D_HD-D_TBRG4_K562_IDR-ENCFF618WYU	fibroblasts.Ctrl-D_HD-D	TBRG4_K562_IDR-ENCFF618WYU	TBRG4	K562	0.324164839	0.653594771	2.016242026	0.261268274
fibroblasts.Ctrl-D_HD-D_TIA1_HepG2_IDR-ENCFF759KCD	fibroblasts.Ctrl-D_HD-D	TIA1_HepG2_IDR-ENCFF759KCD	TIA1	HepG2	1.886108793	0.653594771	0.346530791	0.979793135
fibroblasts.Ctrl-D_HD-D_TIA1_K562_IDR-ENCFF918KMT 2	fibroblasts.Ctrl-D_HD-D	TIA1_K562_IDR-ENCFF918KMT 2	TIA1	K562	6.817814184	2.941176471	0.43139581	0.99910999
fibroblasts.Ctrl-D_HD-D_TIA1_K562_IDR-ENCFF918KMT	fibroblasts.Ctrl-D_HD-D	TIA1_K562_IDR-ENCFF918KMT	TIA1	K562	6.817814184	2.941176471	0.43139581	0.99910999
fibroblasts.Ctrl-D_HD-D_TIAL1_HepG2_IDR-ENCFF612HOP 2	fibroblasts.Ctrl-D_HD-D	TIAL1_HepG2_IDR-ENCFF612HOP 2	TIAL1	HepG2	3.36652626	1.307189542	0.388290315	0.992497991
fibroblasts.Ctrl-D_HD-D_TIAL1_HepG2_IDR-ENCFF612HOP	fibroblasts.Ctrl-D_HD-D	TIAL1_HepG2_IDR-ENCFF612HOP	TIAL1	HepG2	3.36652626	1.307189542	0.388290315	0.992497991
fibroblasts.Ctrl-D_HD-D_TRA2A_HepG2_IDR-ENCFF766OCH	fibroblasts.Ctrl-D_HD-D	TRA2A_HepG2_IDR-ENCFF766OCH	TRA2A	HepG2	2.269153872	0.653594771	0.288034575	0.992819537
fibroblasts.Ctrl-D_HD-D_TRA2A_K562_IDR-ENCFF726PFJ 2	fibroblasts.Ctrl-D_HD-D	TRA2A_K562_IDR-ENCFF726PFJ 2	TRA2A	K562	1.887402864	0.653594771	0.346293197	0.979862574
fibroblasts.Ctrl-D_HD-D_TRA2A_K562_IDR-ENCFF726PFJ	fibroblasts.Ctrl-D_HD-D	TRA2A_K562_IDR-ENCFF726PFJ	TRA2A	K562	1.887402864	0.653594771	0.346293197	0.979862574
fibroblasts.Ctrl-D_HD-D_TROVE2_HepG2_IDR-ENCFF611SOO	fibroblasts.Ctrl-D_HD-D	TROVE2_HepG2_IDR-ENCFF611SOO	TROVE2	HepG2	0.342928871	0	0	1
fibroblasts.Ctrl-D_HD-D_TROVE2_K562_IDR-ENCFF794RJQ	fibroblasts.Ctrl-D_HD-D	TROVE2_K562_IDR-ENCFF794RJQ	TROVE2	K562	0.533804375	0.326797386	0.612204397	0.805911146
fibroblasts.Ctrl-D_HD-D_U2AF1_HepG2_IDR-ENCFF056LEW	fibroblasts.Ctrl-D_HD-D	U2AF1_HepG2_IDR-ENCFF056LEW	U2AF1	HepG2	2.125511967	1.633986928	0.768749813	0.780057455
fibroblasts.Ctrl-D_HD-D_U2AF1_K562_IDR-ENCFF640IHY 2	fibroblasts.Ctrl-D_HD-D	U2AF1_K562_IDR-ENCFF640IHY 2	U2AF1	K562	2.350680358	0.653594771	0.278044937	0.994259829
fibroblasts.Ctrl-D_HD-D_U2AF1_K562_IDR-ENCFF640IHY	fibroblasts.Ctrl-D_HD-D	U2AF1_K562_IDR-ENCFF640IHY	U2AF1	K562	2.350680358	0.653594771	0.278044937	0.994259829
fibroblasts.Ctrl-D_HD-D_U2AF2_HepG2_IDR-ENCFF721PWF	fibroblasts.Ctrl-D_HD-D	U2AF2_HepG2_IDR-ENCFF721PWF	U2AF2	HepG2	14.23672445	13.39869281	0.941135924	0.686884551
fibroblasts.Ctrl-D_HD-D_U2AF2_K562_IDR-ENCFF290DFO	fibroblasts.Ctrl-D_HD-D	U2AF2_K562_IDR-ENCFF290DFO	U2AF2	K562	6.093134305	5.555555556	0.911773035	0.686813665
fibroblasts.Ctrl-D_HD-D_UCHL5_HepG2_IDR-ENCFF573DXD	fibroblasts.Ctrl-D_HD-D	UCHL5_HepG2_IDR-ENCFF573DXD	UCHL5	HepG2	3.624046431	3.267973856	0.901747237	0.673479432
fibroblasts.Ctrl-D_HD-D_UCHL5_K562_IDR-ENCFF365LFU 2	fibroblasts.Ctrl-D_HD-D	UCHL5_K562_IDR-ENCFF365LFU 2	UCHL5	K562	16.16100834	14.05228758	0.869517996	0.860924832
fibroblasts.Ctrl-D_HD-D_UCHL5_K562_IDR-ENCFF365LFU	fibroblasts.Ctrl-D_HD-D	UCHL5_K562_IDR-ENCFF365LFU	UCHL5	K562	16.16100834	14.05228758	0.869517996	0.860924832
fibroblasts.Ctrl-D_HD-D_UPF1_HepG2_IDR-ENCFF687EQE 2	fibroblasts.Ctrl-D_HD-D	UPF1_HepG2_IDR-ENCFF687EQE 2	UPF1	HepG2	2.713667333	2.287581699	0.84298531	0.726140557
fibroblasts.Ctrl-D_HD-D_UPF1_HepG2_IDR-ENCFF687EQE	fibroblasts.Ctrl-D_HD-D	UPF1_HepG2_IDR-ENCFF687EQE	UPF1	HepG2	2.713667333	2.287581699	0.84298531	0.726140557
fibroblasts.Ctrl-D_HD-D_UPF1_K562_IDR-ENCFF597NVR	fibroblasts.Ctrl-D_HD-D	UPF1_K562_IDR-ENCFF597NVR	UPF1	K562	3.228707676	4.248366013	1.315810051	0.19375322
fibroblasts.Ctrl-D_HD-D_UTP18_HepG2_IDR-ENCFF644EIR	fibroblasts.Ctrl-D_HD-D	UTP18_HepG2_IDR-ENCFF644EIR	UTP18	HepG2	0.088643878	0	0	1
fibroblasts.Ctrl-D_HD-D_UTP18_K562_IDR-ENCFF783INO 2	fibroblasts.Ctrl-D_HD-D	UTP18_K562_IDR-ENCFF783INO 2	UTP18	K562	0.7686783	0.326797386	0.425141942	0.905917617
fibroblasts.Ctrl-D_HD-D_UTP18_K562_IDR-ENCFF783INO	fibroblasts.Ctrl-D_HD-D	UTP18_K562_IDR-ENCFF783INO	UTP18	K562	0.7686783	0.326797386	0.425141942	0.905917617
fibroblasts.Ctrl-D_HD-D_UTP3_K562_IDR-ENCFF028GAJ	fibroblasts.Ctrl-D_HD-D	UTP3_K562_IDR-ENCFF028GAJ	UTP3	K562	0.022646246	0	0	1
fibroblasts.Ctrl-D_HD-D_WDR3_K562_IDR-ENCFF560RWD	fibroblasts.Ctrl-D_HD-D	WDR3_K562_IDR-ENCFF560RWD	WDR3	K562	0.035586958	0	0	1
fibroblasts.Ctrl-D_HD-D_WDR43_HepG2_IDR-ENCFF945NFS	fibroblasts.Ctrl-D_HD-D	WDR43_HepG2_IDR-ENCFF945NFS	WDR43	HepG2	0.370751402	0	0	1
fibroblasts.Ctrl-D_HD-D_WDR43_K562_IDR-ENCFF244JER 2	fibroblasts.Ctrl-D_HD-D	WDR43_K562_IDR-ENCFF244JER 2	WDR43	K562	0.374633616	0	0	1
fibroblasts.Ctrl-D_HD-D_WDR43_K562_IDR-ENCFF244JER	fibroblasts.Ctrl-D_HD-D	WDR43_K562_IDR-ENCFF244JER	WDR43	K562	0.374633616	0	0	1
fibroblasts.Ctrl-D_HD-D_WRN_K562_IDR-ENCFF404HHM	fibroblasts.Ctrl-D_HD-D	WRN_K562_IDR-ENCFF404HHM	WRN	K562	0.195404753	0	0	1
fibroblasts.Ctrl-D_HD-D_XPO5_HepG2_IDR-ENCFF327VCE 2	fibroblasts.Ctrl-D_HD-D	XPO5_HepG2_IDR-ENCFF327VCE 2	XPO5	HepG2	3.954034591	6.209150327	1.57033283	0.036725045
fibroblasts.Ctrl-D_HD-D_XPO5_HepG2_IDR-ENCFF327VCE	fibroblasts.Ctrl-D_HD-D	XPO5_HepG2_IDR-ENCFF327VCE	XPO5	HepG2	3.954034591	6.209150327	1.57033283	0.036725045
fibroblasts.Ctrl-D_HD-D_XRCC6_HepG2_IDR-ENCFF993VRZ	fibroblasts.Ctrl-D_HD-D	XRCC6_HepG2_IDR-ENCFF993VRZ	XRCC6	HepG2	0.120348623	0	0	1
fibroblasts.Ctrl-D_HD-D_XRCC6_K562_IDR-ENCFF958GMP 2	fibroblasts.Ctrl-D_HD-D	XRCC6_K562_IDR-ENCFF958GMP 2	XRCC6	K562	2.031044768	1.960784314	0.965406742	0.590320149
fibroblasts.Ctrl-D_HD-D_XRCC6_K562_IDR-ENCFF958GMP	fibroblasts.Ctrl-D_HD-D	XRCC6_K562_IDR-ENCFF958GMP	XRCC6	K562	2.031044768	1.960784314	0.965406742	0.590320149
fibroblasts.Ctrl-D_HD-D_XRN2_HepG2_IDR-ENCFF321HPH	fibroblasts.Ctrl-D_HD-D	XRN2_HepG2_IDR-ENCFF321HPH	XRN2	HepG2	2.344857037	4.901960784	2.090515842	0.006360012
fibroblasts.Ctrl-D_HD-D_XRN2_K562_IDR-ENCFF695OLO	fibroblasts.Ctrl-D_HD-D	XRN2_K562_IDR-ENCFF695OLO	XRN2	K562	2.987363395	2.614379085	0.875145986	0.696320675
fibroblasts.Ctrl-D_HD-D_YBX3_HepG2_IDR-ENCFF185OEI	fibroblasts.Ctrl-D_HD-D	YBX3_HepG2_IDR-ENCFF185OEI	YBX3	HepG2	2.153334498	1.960784314	0.910580458	0.646480439
fibroblasts.Ctrl-D_HD-D_YBX3_K562_IDR-ENCFF746XLE	fibroblasts.Ctrl-D_HD-D	YBX3_K562_IDR-ENCFF746XLE	YBX3	K562	19.45571365	16.99346405	0.873443368	0.878446756
fibroblasts.Ctrl-D_HD-D_YWHAG_K562_IDR-ENCFF932UXC	fibroblasts.Ctrl-D_HD-D	YWHAG_K562_IDR-ENCFF932UXC	YWHAG	K562	0.287930845	1.307189542	4.539942719	0.012301764
fibroblasts.Ctrl-D_HD-D_ZC3H11A_HepG2_IDR-ENCFF592WIH 2	fibroblasts.Ctrl-D_HD-D	ZC3H11A_HepG2_IDR-ENCFF592WIH 2	ZC3H11A	HepG2	0.784854191	0.653594771	0.832759485	0.693420805
fibroblasts.Ctrl-D_HD-D_ZC3H11A_HepG2_IDR-ENCFF592WIH	fibroblasts.Ctrl-D_HD-D	ZC3H11A_HepG2_IDR-ENCFF592WIH	ZC3H11A	HepG2	0.784854191	0.653594771	0.832759485	0.693420805
fibroblasts.Ctrl-D_HD-D_ZC3H11A_K562_IDR-ENCFF258HOX	fibroblasts.Ctrl-D_HD-D	ZC3H11A_K562_IDR-ENCFF258HOX	ZC3H11A	K562	1.085078712	0.980392157	0.903521695	0.646336963
fibroblasts.Ctrl-D_HD-D_ZC3H8_K562_IDR-ENCFF382URH	fibroblasts.Ctrl-D_HD-D	ZC3H8_K562_IDR-ENCFF382URH	ZC3H8	K562	0.751208339	0.653594771	0.870057928	0.670271128
fibroblasts.Ctrl-D_HD-D_ZNF622_K562_IDR-ENCFF285IGP	fibroblasts.Ctrl-D_HD-D	ZNF622_K562_IDR-ENCFF285IGP	ZNF622	K562	12.52919748	9.477124183	0.756403129	0.959782974
fibroblasts.Ctrl-D_HD-D_ZNF800_HepG2_IDR-ENCFF343TCO 2	fibroblasts.Ctrl-D_HD-D	ZNF800_HepG2_IDR-ENCFF343TCO 2	ZNF800	HepG2	3.581989117	1.307189542	0.364933979	0.995493413
fibroblasts.Ctrl-D_HD-D_ZNF800_HepG2_IDR-ENCFF343TCO	fibroblasts.Ctrl-D_HD-D	ZNF800_HepG2_IDR-ENCFF343TCO	ZNF800	HepG2	3.581989117	1.307189542	0.364933979	0.995493413
fibroblasts.Ctrl-D_HD-D_ZNF800_K562_IDR-ENCFF105HMJ	fibroblasts.Ctrl-D_HD-D	ZNF800_K562_IDR-ENCFF105HMJ	ZNF800	K562	6.010960783	2.941176471	0.489302223	0.995438184
fibroblasts.Ctrl-D_HD-D_ZRANB2_K562_IDR-ENCFF058OOW	fibroblasts.Ctrl-D_HD-D	ZRANB2_K562_IDR-ENCFF058OOW	ZRANB2	K562	0.5978609	0	0	1
neurons.Ctrl-D_HD-D_AARS_K562_IDR-ENCFF128BDG	neurons.Ctrl-D_HD-D	AARS_K562_IDR-ENCFF128BDG	AARS	K562	0.046759741	0	0	1
neurons.Ctrl-D_HD-D_ABCF1_K562_IDR-ENCFF941GJK	neurons.Ctrl-D_HD-D	ABCF1_K562_IDR-ENCFF941GJK	ABCF1	K562	0.065209162	0.069589422	1.067172463	0.609180482
neurons.Ctrl-D_HD-D_AGGF1_HepG2_IDR-ENCFF992LCW	neurons.Ctrl-D_HD-D	AGGF1_HepG2_IDR-ENCFF992LCW	AGGF1	HepG2	1.306409902	0.765483646	0.585944462	0.980219194
neurons.Ctrl-D_HD-D_AGGF1_K562_IDR-ENCFF810NKV	neurons.Ctrl-D_HD-D	AGGF1_K562_IDR-ENCFF810NKV	AGGF1	K562	2.185302173	1.183020181	0.541353134	0.998292986
neurons.Ctrl-D_HD-D_AKAP1_HepG2_IDR-ENCFF749IUB	neurons.Ctrl-D_HD-D	AKAP1_HepG2_IDR-ENCFF749IUB	AKAP1	HepG2	1.274918648	0.765483646	0.600417641	0.975037327
neurons.Ctrl-D_HD-D_AKAP1_K562_IDR-ENCFF033EFV	neurons.Ctrl-D_HD-D	AKAP1_K562_IDR-ENCFF033EFV	AKAP1	K562	0.4631441	0.487125957	1.051780552	0.498255292
neurons.Ctrl-D_HD-D_AKAP8L_K562_IDR-ENCFF205UTG	neurons.Ctrl-D_HD-D	AKAP8L_K562_IDR-ENCFF205UTG	AKAP8L	K562	2.023392594	1.043841336	0.515886704	0.998618748
neurons.Ctrl-D_HD-D_APOBEC3C_K562_IDR-ENCFF472CCL	neurons.Ctrl-D_HD-D	APOBEC3C_K562_IDR-ENCFF472CCL	APOBEC3C	K562	2.089237943	1.600556715	0.766095944	0.922668305
neurons.Ctrl-D_HD-D_AQR_HepG2_IDR-ENCFF323PUC	neurons.Ctrl-D_HD-D	AQR_HepG2_IDR-ENCFF323PUC	AQR	HepG2	16.17346273	12.66527488	0.783089873	0.999917347
neurons.Ctrl-D_HD-D_AQR_K562_IDR-ENCFF949QGM	neurons.Ctrl-D_HD-D	AQR_K562_IDR-ENCFF949QGM	AQR	K562	25.25630382	18.78914405	0.743938788	0.999999998
neurons.Ctrl-D_HD-D_BCCIP_HepG2_IDR-ENCFF134LIU	neurons.Ctrl-D_HD-D	BCCIP_HepG2_IDR-ENCFF134LIU	BCCIP	HepG2	0.380439796	0.417536534	1.097510142	0.465738561
neurons.Ctrl-D_HD-D_BCLAF1_HepG2_IDR-ENCFF810EUA	neurons.Ctrl-D_HD-D	BCLAF1_HepG2_IDR-ENCFF810EUA	BCLAF1	HepG2	21.10009447	17.04940849	0.808025221	0.999951265
neurons.Ctrl-D_HD-D_BUD13_HepG2_IDR-ENCFF011NAP 2	neurons.Ctrl-D_HD-D	BUD13_HepG2_IDR-ENCFF011NAP 2	BUD13	HepG2	7.519729748	5.49756437	0.731085365	0.998996955
neurons.Ctrl-D_HD-D_BUD13_HepG2_IDR-ENCFF011NAP	neurons.Ctrl-D_HD-D	BUD13_HepG2_IDR-ENCFF011NAP	BUD13	HepG2	7.519729748	5.49756437	0.731085365	0.998996955
neurons.Ctrl-D_HD-D_BUD13_K562_IDR-ENCFF262ILV	neurons.Ctrl-D_HD-D	BUD13_K562_IDR-ENCFF262ILV	BUD13	K562	13.77790077	12.7348643	0.924296416	0.883413182
neurons.Ctrl-D_HD-D_CDC40_HepG2_IDR-ENCFF027MEO 2	neurons.Ctrl-D_HD-D	CDC40_HepG2_IDR-ENCFF027MEO 2	CDC40	HepG2	1.283507171	1.183020181	0.921709054	0.664977643
neurons.Ctrl-D_HD-D_CDC40_HepG2_IDR-ENCFF027MEO	neurons.Ctrl-D_HD-D	CDC40_HepG2_IDR-ENCFF027MEO	CDC40	HepG2	1.283507171	1.183020181	0.921709054	0.664977643
neurons.Ctrl-D_HD-D_CPEB4_K562_IDR-ENCFF665BGJ	neurons.Ctrl-D_HD-D	CPEB4_K562_IDR-ENCFF665BGJ	CPEB4	K562	0.133599259	0	0	1
neurons.Ctrl-D_HD-D_CPSF6_K562_IDR-ENCFF635NZZ	neurons.Ctrl-D_HD-D	CPSF6_K562_IDR-ENCFF635NZZ	CPSF6	K562	1.134957519	1.113430759	0.981032982	0.564640601
neurons.Ctrl-D_HD-D_CSTF2_HepG2_IDR-ENCFF349SVY 2	neurons.Ctrl-D_HD-D	CSTF2_HepG2_IDR-ENCFF349SVY 2	CSTF2	HepG2	2.157309947	2.226861517	1.032239952	0.452461078
neurons.Ctrl-D_HD-D_CSTF2_HepG2_IDR-ENCFF349SVY	neurons.Ctrl-D_HD-D	CSTF2_HepG2_IDR-ENCFF349SVY	CSTF2	HepG2	2.157309947	2.226861517	1.032239952	0.452461078
neurons.Ctrl-D_HD-D_CSTF2T_HepG2_IDR-ENCFF141DOI 2	neurons.Ctrl-D_HD-D	CSTF2T_HepG2_IDR-ENCFF141DOI 2	CSTF2T	HepG2	4.600904022	4.105775922	0.892384606	0.831481842
neurons.Ctrl-D_HD-D_CSTF2T_HepG2_IDR-ENCFF141DOI	neurons.Ctrl-D_HD-D	CSTF2T_HepG2_IDR-ENCFF141DOI	CSTF2T	HepG2	4.600904022	4.105775922	0.892384606	0.831481842
neurons.Ctrl-D_HD-D_CSTF2T_K562_IDR-ENCFF878VVA	neurons.Ctrl-D_HD-D	CSTF2T_K562_IDR-ENCFF878VVA	CSTF2T	K562	5.471207769	4.0361865	0.737713987	0.994682399
neurons.Ctrl-D_HD-D_DDX21_K562_IDR-ENCFF378OYA	neurons.Ctrl-D_HD-D	DDX21_K562_IDR-ENCFF378OYA	DDX21	K562	0.139961129	0.139178845	0.994410704	0.597841975
neurons.Ctrl-D_HD-D_DDX24_K562_IDR-ENCFF537KWB	neurons.Ctrl-D_HD-D	DDX24_K562_IDR-ENCFF537KWB	DDX24	K562	10.31322664	7.23729993	0.701749334	0.999976818
neurons.Ctrl-D_HD-D_DDX3X_HepG2_IDR-ENCFF777NMK	neurons.Ctrl-D_HD-D	DDX3X_HepG2_IDR-ENCFF777NMK	DDX3X	HepG2	7.291338633	7.376478775	1.011676888	0.465002461
neurons.Ctrl-D_HD-D_DDX3X_K562_IDR-ENCFF087MAJ	neurons.Ctrl-D_HD-D	DDX3X_K562_IDR-ENCFF087MAJ	DDX3X	K562	9.80936658	10.22964509	1.042844613	0.308075791
neurons.Ctrl-D_HD-D_DDX42_K562_IDR-ENCFF399GGH	neurons.Ctrl-D_HD-D	DDX42_K562_IDR-ENCFF399GGH	DDX42	K562	0.305687829	0.069589422	0.227648652	0.987839424
neurons.Ctrl-D_HD-D_DDX51_K562_IDR-ENCFF799ERK 2	neurons.Ctrl-D_HD-D	DDX51_K562_IDR-ENCFF799ERK 2	DDX51	K562	0.686127625	0.208768267	0.304270313	0.997006211
neurons.Ctrl-D_HD-D_DDX51_K562_IDR-ENCFF799ERK	neurons.Ctrl-D_HD-D	DDX51_K562_IDR-ENCFF799ERK	DDX51	K562	0.686127625	0.208768267	0.304270313	0.997006211
neurons.Ctrl-D_HD-D_DDX52_HepG2_IDR-ENCFF005GER	neurons.Ctrl-D_HD-D	DDX52_HepG2_IDR-ENCFF005GER	DDX52	HepG2	0.165090513	0.208768267	1.264568525	0.423354641
neurons.Ctrl-D_HD-D_DDX52_K562_IDR-ENCFF198ULC	neurons.Ctrl-D_HD-D	DDX52_K562_IDR-ENCFF198ULC	DDX52	K562	1.027760018	0.556715379	0.541678378	0.980119268
neurons.Ctrl-D_HD-D_DDX55_HepG2_IDR-ENCFF797QRS	neurons.Ctrl-D_HD-D	DDX55_HepG2_IDR-ENCFF797QRS	DDX55	HepG2	1.468001387	1.183020181	0.805871297	0.844455321
neurons.Ctrl-D_HD-D_DDX55_K562_IDR-ENCFF462WAI 2	neurons.Ctrl-D_HD-D	DDX55_K562_IDR-ENCFF462WAI 2	DDX55	K562	1.411380748	0.974251914	0.690282842	0.942805325
neurons.Ctrl-D_HD-D_DDX55_K562_IDR-ENCFF462WAI	neurons.Ctrl-D_HD-D	DDX55_K562_IDR-ENCFF462WAI	DDX55	K562	1.411380748	0.974251914	0.690282842	0.942805325
neurons.Ctrl-D_HD-D_DDX59_HepG2_IDR-ENCFF899AWZ	neurons.Ctrl-D_HD-D	DDX59_HepG2_IDR-ENCFF899AWZ	DDX59	HepG2	2.194526884	2.992345164	1.363549103	0.028196342
neurons.Ctrl-D_HD-D_DDX6_HepG2_IDR-ENCFF614NUP	neurons.Ctrl-D_HD-D	DDX6_HepG2_IDR-ENCFF614NUP	DDX6	HepG2	0.220756872	0.208768267	0.945693177	0.615119207
neurons.Ctrl-D_HD-D_DDX6_K562_IDR-ENCFF904KTV 2	neurons.Ctrl-D_HD-D	DDX6_K562_IDR-ENCFF904KTV 2	DDX6	K562	2.097508374	1.530967293	0.72989806	0.950342446
neurons.Ctrl-D_HD-D_DDX6_K562_IDR-ENCFF904KTV	neurons.Ctrl-D_HD-D	DDX6_K562_IDR-ENCFF904KTV	DDX6	K562	2.097508374	1.530967293	0.72989806	0.950342446
neurons.Ctrl-D_HD-D_DGCR8_HepG2_IDR-ENCFF193URO	neurons.Ctrl-D_HD-D	DGCR8_HepG2_IDR-ENCFF193URO	DGCR8	HepG2	0.975910781	0.904662491	0.926993029	0.645312553
neurons.Ctrl-D_HD-D_DGCR8_K562_IDR-ENCFF023YVD	neurons.Ctrl-D_HD-D	DGCR8_K562_IDR-ENCFF023YVD	DGCR8	K562	0.811138361	0.765483646	0.943715256	0.616876623
neurons.Ctrl-D_HD-D_DGCR8_SM-9MVZL_hAdrenalGland_IDR-ENCFF553PTT	neurons.Ctrl-D_HD-D	DGCR8_SM-9MVZL_hAdrenalGland_IDR-ENCFF553PTT	DGCR8	SM-9MVZL	0.061710134	0.069589422	1.127682242	0.58896673
neurons.Ctrl-D_HD-D_DHX30_HepG2_IDR-ENCFF663QIZ	neurons.Ctrl-D_HD-D	DHX30_HepG2_IDR-ENCFF663QIZ	DHX30	HepG2	0.062664415	0.208768267	3.331528247	0.062464785
neurons.Ctrl-D_HD-D_DHX30_K562_IDR-ENCFF128AKC	neurons.Ctrl-D_HD-D	DHX30_K562_IDR-ENCFF128AKC	DHX30	K562	0.616783248	0.626304802	1.015437439	0.526808129
neurons.Ctrl-D_HD-D_DKC1_HepG2_IDR-ENCFF633LQC	neurons.Ctrl-D_HD-D	DKC1_HepG2_IDR-ENCFF633LQC	DKC1	HepG2	1.344581119	1.948503827	1.449153049	0.035855344
neurons.Ctrl-D_HD-D_DROSHA_HepG2_IDR-ENCFF854BHP	neurons.Ctrl-D_HD-D	DROSHA_HepG2_IDR-ENCFF854BHP	DROSHA	HepG2	1.191896251	1.322199026	1.109323924	0.35601357
neurons.Ctrl-D_HD-D_DROSHA_K562_IDR-ENCFF797BHU	neurons.Ctrl-D_HD-D	DROSHA_K562_IDR-ENCFF797BHU	DROSHA	K562	4.329570288	3.618649965	0.835798873	0.921151975
neurons.Ctrl-D_HD-D_EFTUD2_HepG2_IDR-ENCFF796RMF	neurons.Ctrl-D_HD-D	EFTUD2_HepG2_IDR-ENCFF796RMF	EFTUD2	HepG2	11.22838157	11.4822547	1.022609948	0.39219684
neurons.Ctrl-D_HD-D_EFTUD2_K562_IDR-ENCFF862ZPV	neurons.Ctrl-D_HD-D	EFTUD2_K562_IDR-ENCFF862ZPV	EFTUD2	K562	9.921653577	8.907446068	0.897778379	0.910369584
neurons.Ctrl-D_HD-D_EIF3D_HepG2_IDR-ENCFF056UAW 2	neurons.Ctrl-D_HD-D	EIF3D_HepG2_IDR-ENCFF056UAW 2	EIF3D	HepG2	0.85408098	0.974251914	1.140702037	0.347079017
neurons.Ctrl-D_HD-D_EIF3D_HepG2_IDR-ENCFF056UAW	neurons.Ctrl-D_HD-D	EIF3D_HepG2_IDR-ENCFF056UAW	EIF3D	HepG2	0.85408098	0.974251914	1.140702037	0.347079017
neurons.Ctrl-D_HD-D_EIF3G_K562_IDR-ENCFF634UAC	neurons.Ctrl-D_HD-D	EIF3G_K562_IDR-ENCFF634UAC	EIF3G	K562	0.765014807	0.487125957	0.636753632	0.922364882
neurons.Ctrl-D_HD-D_EIF3H_HepG2_IDR-ENCFF813JIK	neurons.Ctrl-D_HD-D	EIF3H_HepG2_IDR-ENCFF813JIK	EIF3H	HepG2	1.167721147	0.695894224	0.595942127	0.971684462
neurons.Ctrl-D_HD-D_EIF4G2_K562_IDR-ENCFF207BXK	neurons.Ctrl-D_HD-D	EIF4G2_K562_IDR-ENCFF207BXK	EIF4G2	K562	2.396834334	1.948503827	0.812948897	0.887750643
neurons.Ctrl-D_HD-D_EWSR1_K562_IDR-ENCFF607ZRF	neurons.Ctrl-D_HD-D	EWSR1_K562_IDR-ENCFF607ZRF	EWSR1	K562	2.818308188	2.574808629	0.913600805	0.733712839
neurons.Ctrl-D_HD-D_EXOSC5_HepG2_IDR-ENCFF862EKD	neurons.Ctrl-D_HD-D	EXOSC5_HepG2_IDR-ENCFF862EKD	EXOSC5	HepG2	0.704577047	0.695894224	0.987676546	0.558388583
neurons.Ctrl-D_HD-D_EXOSC5_K562_IDR-ENCFF858CSS	neurons.Ctrl-D_HD-D	EXOSC5_K562_IDR-ENCFF858CSS	EXOSC5	K562	3.313897822	3.409881698	1.028964042	0.439491556
neurons.Ctrl-D_HD-D_FAM120A_HepG2_IDR-ENCFF208ZMI 2	neurons.Ctrl-D_HD-D	FAM120A_HepG2_IDR-ENCFF208ZMI 2	FAM120A	HepG2	3.837161588	3.827418232	0.997460791	0.526780458
neurons.Ctrl-D_HD-D_FAM120A_HepG2_IDR-ENCFF208ZMI	neurons.Ctrl-D_HD-D	FAM120A_HepG2_IDR-ENCFF208ZMI	FAM120A	HepG2	3.837161588	3.827418232	0.997460791	0.526780458
neurons.Ctrl-D_HD-D_FAM120A_K562_IDR-ENCFF158AOV	neurons.Ctrl-D_HD-D	FAM120A_K562_IDR-ENCFF158AOV	FAM120A	K562	1.770826375	1.322199026	0.746656501	0.923508126
neurons.Ctrl-D_HD-D_FASTKD2_HepG2_IDR-ENCFF498IGK	neurons.Ctrl-D_HD-D	FASTKD2_HepG2_IDR-ENCFF498IGK	FASTKD2	HepG2	0.825134474	0.556715379	0.674696546	0.905511458
neurons.Ctrl-D_HD-D_FASTKD2_K562_IDR-ENCFF423SOR	neurons.Ctrl-D_HD-D	FASTKD2_K562_IDR-ENCFF423SOR	FASTKD2	K562	0.678811476	0.417536534	0.615099405	0.924189982
neurons.Ctrl-D_HD-D_FKBP4_HepG2_IDR-ENCFF957AOZ	neurons.Ctrl-D_HD-D	FKBP4_HepG2_IDR-ENCFF957AOZ	FKBP4	HepG2	0.90529403	0.835073069	0.922432979	0.649148224
neurons.Ctrl-D_HD-D_FMR1_K562_IDR-ENCFF480NUZ	neurons.Ctrl-D_HD-D	FMR1_K562_IDR-ENCFF480NUZ	FMR1	K562	2.453136879	1.043841336	0.425512879	0.999965821
neurons.Ctrl-D_HD-D_FTO_HepG2_IDR-ENCFF351ZDU	neurons.Ctrl-D_HD-D	FTO_HepG2_IDR-ENCFF351ZDU	FTO	HepG2	0.869667561	0.347947112	0.40009209	0.994855119
neurons.Ctrl-D_HD-D_FTO_K562_IDR-ENCFF924OVC	neurons.Ctrl-D_HD-D	FTO_K562_IDR-ENCFF924OVC	FTO	K562	1.419969272	0.835073069	0.588092352	0.983293853
neurons.Ctrl-D_HD-D_FUBP3_HepG2_IDR-ENCFF466UMQ	neurons.Ctrl-D_HD-D	FUBP3_HepG2_IDR-ENCFF466UMQ	FUBP3	HepG2	0.836585839	0.626304802	0.7486438	0.848086642
neurons.Ctrl-D_HD-D_FUS_HepG2_IDR-ENCFF972DFZ	neurons.Ctrl-D_HD-D	FUS_HepG2_IDR-ENCFF972DFZ	FUS	HepG2	1.015036279	1.113430759	1.09693691	0.389274784
neurons.Ctrl-D_HD-D_FUS_K562_IDR-ENCFF861KMV	neurons.Ctrl-D_HD-D	FUS_K562_IDR-ENCFF861KMV	FUS	K562	2.56033438	2.226861517	0.869754175	0.810775527
neurons.Ctrl-D_HD-D_FXR1_K562_IDR-ENCFF366UJP	neurons.Ctrl-D_HD-D	FXR1_K562_IDR-ENCFF366UJP	FXR1	K562	0.977819342	0.556715379	0.569343799	0.970113674
neurons.Ctrl-D_HD-D_FXR2_HepG2_IDR-ENCFF112MVG 2	neurons.Ctrl-D_HD-D	FXR2_HepG2_IDR-ENCFF112MVG 2	FXR2	HepG2	2.661488105	1.530967293	0.575229809	0.998485148
neurons.Ctrl-D_HD-D_FXR2_HepG2_IDR-ENCFF112MVG	neurons.Ctrl-D_HD-D	FXR2_HepG2_IDR-ENCFF112MVG	FXR2	HepG2	2.661488105	1.530967293	0.575229809	0.998485148
neurons.Ctrl-D_HD-D_FXR2_K562_IDR-ENCFF315HYU	neurons.Ctrl-D_HD-D	FXR2_K562_IDR-ENCFF315HYU	FXR2	K562	2.566378156	0.904662491	0.35250553	0.999998576
neurons.Ctrl-D_HD-D_G3BP1_HepG2_IDR-ENCFF899HHP	neurons.Ctrl-D_HD-D	G3BP1_HepG2_IDR-ENCFF899HHP	G3BP1	HepG2	6.777935764	2.01809325	0.297744523	1
neurons.Ctrl-D_HD-D_GEMIN5_K562_IDR-ENCFF050VVI 2	neurons.Ctrl-D_HD-D	GEMIN5_K562_IDR-ENCFF050VVI 2	GEMIN5	K562	3.894418414	2.574808629	0.661153568	0.997536098
neurons.Ctrl-D_HD-D_GEMIN5_K562_IDR-ENCFF050VVI	neurons.Ctrl-D_HD-D	GEMIN5_K562_IDR-ENCFF050VVI	GEMIN5	K562	3.894418414	2.574808629	0.661153568	0.997536098
neurons.Ctrl-D_HD-D_GNL3_K562_IDR-ENCFF048RLZ	neurons.Ctrl-D_HD-D	GNL3_K562_IDR-ENCFF048RLZ	GNL3	K562	0.031491254	0.069589422	2.209801565	0.364687079
neurons.Ctrl-D_HD-D_GPKOW_K562_IDR-ENCFF674BUM 2	neurons.Ctrl-D_HD-D	GPKOW_K562_IDR-ENCFF674BUM 2	GPKOW	K562	2.494807124	1.878914405	0.753130127	0.948704435
neurons.Ctrl-D_HD-D_GPKOW_K562_IDR-ENCFF674BUM	neurons.Ctrl-D_HD-D	GPKOW_K562_IDR-ENCFF674BUM	GPKOW	K562	2.494807124	1.878914405	0.753130127	0.948704435
neurons.Ctrl-D_HD-D_GRSF1_HepG2_IDR-ENCFF929AWR	neurons.Ctrl-D_HD-D	GRSF1_HepG2_IDR-ENCFF929AWR	GRSF1	HepG2	1.005175381	0.556715379	0.553849	0.976053429
neurons.Ctrl-D_HD-D_GRWD1_HepG2_IDR-ENCFF159MMZ 2	neurons.Ctrl-D_HD-D	GRWD1_HepG2_IDR-ENCFF159MMZ 2	GRWD1	HepG2	22.08045856	19.06750174	0.863546456	0.997707265
neurons.Ctrl-D_HD-D_GRWD1_HepG2_IDR-ENCFF159MMZ	neurons.Ctrl-D_HD-D	GRWD1_HepG2_IDR-ENCFF159MMZ	GRWD1	HepG2	22.08045856	19.06750174	0.863546456	0.997707265
neurons.Ctrl-D_HD-D_GRWD1_K562_IDR-ENCFF327DLL	neurons.Ctrl-D_HD-D	GRWD1_K562_IDR-ENCFF327DLL	GRWD1	K562	6.975789906	4.801670146	0.688333538	0.999735163
neurons.Ctrl-D_HD-D_GTF2F1_HepG2_IDR-ENCFF002HYO	neurons.Ctrl-D_HD-D	GTF2F1_HepG2_IDR-ENCFF002HYO	GTF2F1	HepG2	4.40304988	4.523312457	1.027313471	0.429685633
neurons.Ctrl-D_HD-D_GTF2F1_K562_IDR-ENCFF278ZCU	neurons.Ctrl-D_HD-D	GTF2F1_K562_IDR-ENCFF278ZCU	GTF2F1	K562	4.620943911	4.523312457	0.978871967	0.587745149
neurons.Ctrl-D_HD-D_HLTF_HepG2_IDR-ENCFF048FDF	neurons.Ctrl-D_HD-D	HLTF_HepG2_IDR-ENCFF048FDF	HLTF	HepG2	1.999535584	2.087682672	1.044083781	0.430886891
neurons.Ctrl-D_HD-D_HLTF_K562_IDR-ENCFF406MSI	neurons.Ctrl-D_HD-D	HLTF_K562_IDR-ENCFF406MSI	HLTF	K562	0.34513142	0.347947112	1.008158318	0.553060106
neurons.Ctrl-D_HD-D_HNRNPA1_HepG2_IDR-ENCFF797GSK 2	neurons.Ctrl-D_HD-D	HNRNPA1_HepG2_IDR-ENCFF797GSK 2	HNRNPA1	HepG2	0.128827857	0.208768267	1.620521147	0.283021028
neurons.Ctrl-D_HD-D_HNRNPA1_HepG2_IDR-ENCFF797GSK	neurons.Ctrl-D_HD-D	HNRNPA1_HepG2_IDR-ENCFF797GSK	HNRNPA1	HepG2	0.128827857	0.208768267	1.620521147	0.283021028
neurons.Ctrl-D_HD-D_HNRNPA1_K562_IDR-ENCFF392AEV 2	neurons.Ctrl-D_HD-D	HNRNPA1_K562_IDR-ENCFF392AEV 2	HNRNPA1	K562	0.491454419	0.835073069	1.699187223	0.055335629
neurons.Ctrl-D_HD-D_HNRNPA1_K562_IDR-ENCFF392AEV	neurons.Ctrl-D_HD-D	HNRNPA1_K562_IDR-ENCFF392AEV	HNRNPA1	K562	0.491454419	0.835073069	1.699187223	0.055335629
neurons.Ctrl-D_HD-D_HNRNPC_HepG2_IDR-ENCFF440ROZ	neurons.Ctrl-D_HD-D	HNRNPC_HepG2_IDR-ENCFF440ROZ	HNRNPC	HepG2	4.583090787	4.384133612	0.956588864	0.658735071
neurons.Ctrl-D_HD-D_HNRNPC_K562_IDR-ENCFF167CDB	neurons.Ctrl-D_HD-D	HNRNPC_K562_IDR-ENCFF167CDB	HNRNPC	K562	0.952689957	0.626304802	0.657406743	0.929256283
neurons.Ctrl-D_HD-D_HNRNPK_HepG2_IDR-ENCFF855CPQ 2	neurons.Ctrl-D_HD-D	HNRNPK_HepG2_IDR-ENCFF855CPQ 2	HNRNPK	HepG2	5.03192068	5.219206681	1.037219585	0.389091491
neurons.Ctrl-D_HD-D_HNRNPK_HepG2_IDR-ENCFF855CPQ	neurons.Ctrl-D_HD-D	HNRNPK_HepG2_IDR-ENCFF855CPQ	HNRNPK	HepG2	5.03192068	5.219206681	1.037219585	0.389091491
neurons.Ctrl-D_HD-D_HNRNPK_K562_IDR-ENCFF918XJQ	neurons.Ctrl-D_HD-D	HNRNPK_K562_IDR-ENCFF918XJQ	HNRNPK	K562	3.056560201	3.75782881	1.229430655	0.073982246
neurons.Ctrl-D_HD-D_HNRNPL_HepG2_IDR-ENCFF266TKW	neurons.Ctrl-D_HD-D	HNRNPL_HepG2_IDR-ENCFF266TKW	HNRNPL	HepG2	4.270722995	3.549060543	0.831021011	0.925655608
neurons.Ctrl-D_HD-D_HNRNPL_K562_IDR-ENCFF917CBK	neurons.Ctrl-D_HD-D	HNRNPL_K562_IDR-ENCFF917CBK	HNRNPL	K562	3.147853028	2.644398051	0.840064014	0.881327329
neurons.Ctrl-D_HD-D_HNRNPM_HepG2_IDR-ENCFF752JNY 2	neurons.Ctrl-D_HD-D	HNRNPM_HepG2_IDR-ENCFF752JNY 2	HNRNPM	HepG2	6.64210985	7.098121086	1.068654576	0.257325674
neurons.Ctrl-D_HD-D_HNRNPM_HepG2_IDR-ENCFF752JNY	neurons.Ctrl-D_HD-D	HNRNPM_HepG2_IDR-ENCFF752JNY	HNRNPM	HepG2	6.64210985	7.098121086	1.068654576	0.257325674
neurons.Ctrl-D_HD-D_HNRNPM_K562_IDR-ENCFF445ENC 2	neurons.Ctrl-D_HD-D	HNRNPM_K562_IDR-ENCFF445ENC 2	HNRNPM	K562	4.18611013	4.384133612	1.047304891	0.371583901
neurons.Ctrl-D_HD-D_HNRNPM_K562_IDR-ENCFF445ENC	neurons.Ctrl-D_HD-D	HNRNPM_K562_IDR-ENCFF445ENC	HNRNPM	K562	4.18611013	4.384133612	1.047304891	0.371583901
neurons.Ctrl-D_HD-D_HNRNPU_HepG2_IDR-ENCFF039XQD 2	neurons.Ctrl-D_HD-D	HNRNPU_HepG2_IDR-ENCFF039XQD 2	HNRNPU	HepG2	0.340678112	0.208768267	0.612802115	0.867305577
neurons.Ctrl-D_HD-D_HNRNPU_HepG2_IDR-ENCFF039XQD	neurons.Ctrl-D_HD-D	HNRNPU_HepG2_IDR-ENCFF039XQD	HNRNPU	HepG2	0.340678112	0.208768267	0.612802115	0.867305577
neurons.Ctrl-D_HD-D_HNRNPU_K562_IDR-ENCFF241DVU	neurons.Ctrl-D_HD-D	HNRNPU_K562_IDR-ENCFF241DVU	HNRNPU	K562	0.236661545	0.208768267	0.882138528	0.661357871
neurons.Ctrl-D_HD-D_HNRNPU_SM-9MVZL_hAdrenalGland_IDR-ENCFF223JMV	neurons.Ctrl-D_HD-D	HNRNPU_SM-9MVZL_hAdrenalGland_IDR-ENCFF223JMV	HNRNPU	SM-9MVZL	0.043578806	0.069589422	1.596863904	0.46623477
neurons.Ctrl-D_HD-D_HNRNPUL1_HepG2_IDR-ENCFF610JVZ	neurons.Ctrl-D_HD-D	HNRNPUL1_HepG2_IDR-ENCFF610JVZ	HNRNPUL1	HepG2	0.431970939	0.347947112	0.805487316	0.742973821
neurons.Ctrl-D_HD-D_HNRNPUL1_K562_IDR-ENCFF889AWX	neurons.Ctrl-D_HD-D	HNRNPUL1_K562_IDR-ENCFF889AWX	HNRNPUL1	K562	0.322546784	0.487125957	1.510248998	0.185909689
neurons.Ctrl-D_HD-D_IGF2BP1_HepG2_IDR-ENCFF442USD	neurons.Ctrl-D_HD-D	IGF2BP1_HepG2_IDR-ENCFF442USD	IGF2BP1	HepG2	2.593416101	2.713987474	1.046491333	0.409065809
neurons.Ctrl-D_HD-D_IGF2BP1_K562_IDR-ENCFF650LMV 2	neurons.Ctrl-D_HD-D	IGF2BP1_K562_IDR-ENCFF650LMV 2	IGF2BP1	K562	4.009250158	2.435629784	0.607502572	0.999573692
neurons.Ctrl-D_HD-D_IGF2BP1_K562_IDR-ENCFF650LMV	neurons.Ctrl-D_HD-D	IGF2BP1_K562_IDR-ENCFF650LMV	IGF2BP1	K562	4.009250158	2.435629784	0.607502572	0.999573692
neurons.Ctrl-D_HD-D_IGF2BP2_K562_IDR-ENCFF524ZZB 2	neurons.Ctrl-D_HD-D	IGF2BP2_K562_IDR-ENCFF524ZZB 2	IGF2BP2	K562	3.372745115	1.948503827	0.577720451	0.999533961
neurons.Ctrl-D_HD-D_IGF2BP2_K562_IDR-ENCFF524ZZB	neurons.Ctrl-D_HD-D	IGF2BP2_K562_IDR-ENCFF524ZZB	IGF2BP2	K562	3.372745115	1.948503827	0.577720451	0.999533961
neurons.Ctrl-D_HD-D_IGF2BP3_HepG2_IDR-ENCFF886SDQ	neurons.Ctrl-D_HD-D	IGF2BP3_HepG2_IDR-ENCFF886SDQ	IGF2BP3	HepG2	1.46641092	1.252609603	0.854200952	0.78012599
neurons.Ctrl-D_HD-D_ILF3_HepG2_IDR-ENCFF071QDP 2	neurons.Ctrl-D_HD-D	ILF3_HepG2_IDR-ENCFF071QDP 2	ILF3	HepG2	4.358834887	6.193458594	1.420897729	0.000736999
neurons.Ctrl-D_HD-D_ILF3_HepG2_IDR-ENCFF071QDP	neurons.Ctrl-D_HD-D	ILF3_HepG2_IDR-ENCFF071QDP	ILF3	HepG2	4.358834887	6.193458594	1.420897729	0.000736999
neurons.Ctrl-D_HD-D_ILF3_K562_IDR-ENCFF385MJU	neurons.Ctrl-D_HD-D	ILF3_K562_IDR-ENCFF385MJU	ILF3	K562	3.026341321	2.853166319	0.942777439	0.670819086
neurons.Ctrl-D_HD-D_KHDRBS1_K562_IDR-ENCFF027UTH	neurons.Ctrl-D_HD-D	KHDRBS1_K562_IDR-ENCFF027UTH	KHDRBS1	K562	1.096150115	0.904662491	0.825308942	0.792000443
neurons.Ctrl-D_HD-D_KHSRP_HepG2_IDR-ENCFF771QAU	neurons.Ctrl-D_HD-D	KHSRP_HepG2_IDR-ENCFF771QAU	KHSRP	HepG2	5.287349741	6.819763396	1.289826422	0.006980145
neurons.Ctrl-D_HD-D_KHSRP_K562_IDR-ENCFF031FMO	neurons.Ctrl-D_HD-D	KHSRP_K562_IDR-ENCFF031FMO	KHSRP	K562	14.52287569	13.50034795	0.929591923	0.873492595
neurons.Ctrl-D_HD-D_LARP4_HepG2_IDR-ENCFF534JCV	neurons.Ctrl-D_HD-D	LARP4_HepG2_IDR-ENCFF534JCV	LARP4	HepG2	4.726869038	3.201113431	0.677216442	0.998382313
neurons.Ctrl-D_HD-D_LARP4_K562_IDR-ENCFF947CIN	neurons.Ctrl-D_HD-D	LARP4_K562_IDR-ENCFF947CIN	LARP4	K562	0.676584821	0.417536534	0.617123709	0.922820733
neurons.Ctrl-D_HD-D_LARP7_HepG2_IDR-ENCFF307MDW 2	neurons.Ctrl-D_HD-D	LARP7_HepG2_IDR-ENCFF307MDW 2	LARP7	HepG2	0.517856177	0.626304802	1.209418424	0.329651952
neurons.Ctrl-D_HD-D_LARP7_HepG2_IDR-ENCFF307MDW	neurons.Ctrl-D_HD-D	LARP7_HepG2_IDR-ENCFF307MDW	LARP7	HepG2	0.517856177	0.626304802	1.209418424	0.329651952
neurons.Ctrl-D_HD-D_LARP7_K562_IDR-ENCFF809CKN	neurons.Ctrl-D_HD-D	LARP7_K562_IDR-ENCFF809CKN	LARP7	K562	0.14186969	0	0	1
neurons.Ctrl-D_HD-D_LIN28B_HepG2_IDR-ENCFF341XMP	neurons.Ctrl-D_HD-D	LIN28B_HepG2_IDR-ENCFF341XMP	LIN28B	HepG2	3.36129375	1.948503827	0.579688647	0.99949556
neurons.Ctrl-D_HD-D_LIN28B_K562_IDR-ENCFF061XNA	neurons.Ctrl-D_HD-D	LIN28B_K562_IDR-ENCFF061XNA	LIN28B	K562	8.49118722	4.244954767	0.499924764	1
neurons.Ctrl-D_HD-D_LSM11_HepG2_IDR-ENCFF985ECA	neurons.Ctrl-D_HD-D	LSM11_HepG2_IDR-ENCFF985ECA	LSM11	HepG2	1.618141507	1.809324983	1.118150035	0.30963127
neurons.Ctrl-D_HD-D_LSM11_K562_IDR-ENCFF858EHN	neurons.Ctrl-D_HD-D	LSM11_K562_IDR-ENCFF858EHN	LSM11	K562	1.106647199	0.765483646	0.691714258	0.92084996
neurons.Ctrl-D_HD-D_MATR3_HepG2_IDR-ENCFF587KKM	neurons.Ctrl-D_HD-D	MATR3_HepG2_IDR-ENCFF587KKM	MATR3	HepG2	3.280179914	3.47947112	1.060756182	0.355360236
neurons.Ctrl-D_HD-D_MATR3_K562_IDR-ENCFF246EPM	neurons.Ctrl-D_HD-D	MATR3_K562_IDR-ENCFF246EPM	MATR3	K562	3.270319016	3.131524008	0.957559184	0.637139459
neurons.Ctrl-D_HD-D_METAP2_K562_IDR-ENCFF644LPB	neurons.Ctrl-D_HD-D	METAP2_K562_IDR-ENCFF644LPB	METAP2	K562	3.801535119	1.461377871	0.384417827	0.999999959
neurons.Ctrl-D_HD-D_MTPAP_K562_IDR-ENCFF883KCN	neurons.Ctrl-D_HD-D	MTPAP_K562_IDR-ENCFF883KCN	MTPAP	K562	1.417742618	0.695894224	0.490846657	0.996232069
neurons.Ctrl-D_HD-D_NCBP2_HepG2_IDR-ENCFF692RZM	neurons.Ctrl-D_HD-D	NCBP2_HepG2_IDR-ENCFF692RZM	NCBP2	HepG2	4.519790186	5.427974948	1.20093516	0.058121934
neurons.Ctrl-D_HD-D_NCBP2_K562_IDR-ENCFF886MLH	neurons.Ctrl-D_HD-D	NCBP2_K562_IDR-ENCFF886MLH	NCBP2	K562	1.00231254	1.043841336	1.041432981	0.472529051
neurons.Ctrl-D_HD-D_NIP7_HepG2_IDR-ENCFF033MGP	neurons.Ctrl-D_HD-D	NIP7_HepG2_IDR-ENCFF033MGP	NIP7	HepG2	0.625689865	1.113430759	1.779525002	0.021239414
neurons.Ctrl-D_HD-D_NIPBL_K562_IDR-ENCFF554NIV	neurons.Ctrl-D_HD-D	NIPBL_K562_IDR-ENCFF554NIV	NIPBL	K562	0.722708375	0.626304802	0.86660792	0.710320845
neurons.Ctrl-D_HD-D_NKRF_HepG2_IDR-ENCFF045HSV	neurons.Ctrl-D_HD-D	NKRF_HepG2_IDR-ENCFF045HSV	NKRF	HepG2	2.673257563	2.574808629	0.963172672	0.61428136
neurons.Ctrl-D_HD-D_NOL12_HepG2_IDR-ENCFF914WFQ 2	neurons.Ctrl-D_HD-D	NOL12_HepG2_IDR-ENCFF914WFQ 2	NOL12	HepG2	0.349902822	0.417536534	1.193292845	0.388988558
neurons.Ctrl-D_HD-D_NOL12_HepG2_IDR-ENCFF914WFQ	neurons.Ctrl-D_HD-D	NOL12_HepG2_IDR-ENCFF914WFQ	NOL12	HepG2	0.349902822	0.417536534	1.193292845	0.388988558
neurons.Ctrl-D_HD-D_NOLC1_HepG2_IDR-ENCFF137YFD	neurons.Ctrl-D_HD-D	NOLC1_HepG2_IDR-ENCFF137YFD	NOLC1	HepG2	1.172492549	1.322199026	1.127682242	0.330493114
neurons.Ctrl-D_HD-D_NOLC1_K562_IDR-ENCFF327YTD	neurons.Ctrl-D_HD-D	NOLC1_K562_IDR-ENCFF327YTD	NOLC1	K562	1.629910966	1.183020181	0.725818898	0.931862042
neurons.Ctrl-D_HD-D_NONO_K562_IDR-ENCFF730QRI 2	neurons.Ctrl-D_HD-D	NONO_K562_IDR-ENCFF730QRI 2	NONO	K562	4.192153906	3.549060543	0.846595956	0.903193658
neurons.Ctrl-D_HD-D_NONO_K562_IDR-ENCFF730QRI	neurons.Ctrl-D_HD-D	NONO_K562_IDR-ENCFF730QRI	NONO	K562	4.192153906	3.549060543	0.846595956	0.903193658
neurons.Ctrl-D_HD-D_NPM1_K562_IDR-ENCFF154AYH	neurons.Ctrl-D_HD-D	NPM1_K562_IDR-ENCFF154AYH	NPM1	K562	0.050258769	0.139178845	2.769244999	0.16331471
neurons.Ctrl-D_HD-D_NSUN2_K562_IDR-ENCFF233PRB	neurons.Ctrl-D_HD-D	NSUN2_K562_IDR-ENCFF233PRB	NSUN2	K562	0.039125497	0	0	1
neurons.Ctrl-D_HD-D_PABPC4_K562_IDR-ENCFF452MJL	neurons.Ctrl-D_HD-D	PABPC4_K562_IDR-ENCFF452MJL	PABPC4	K562	5.15915807	3.061934586	0.593495013	0.999958333
neurons.Ctrl-D_HD-D_PABPN1_HepG2_IDR-ENCFF709FEU	neurons.Ctrl-D_HD-D	PABPN1_HepG2_IDR-ENCFF709FEU	PABPN1	HepG2	2.864113648	2.157272095	0.753207575	0.959309185
neurons.Ctrl-D_HD-D_PCBP1_HepG2_IDR-ENCFF098REE 2	neurons.Ctrl-D_HD-D	PCBP1_HepG2_IDR-ENCFF098REE 2	PCBP1	HepG2	0.774557611	0.27835769	0.359376353	0.995711731
neurons.Ctrl-D_HD-D_PCBP1_HepG2_IDR-ENCFF098REE	neurons.Ctrl-D_HD-D	PCBP1_HepG2_IDR-ENCFF098REE	PCBP1	HepG2	0.774557611	0.27835769	0.359376353	0.995711731
neurons.Ctrl-D_HD-D_PCBP1_K562_IDR-ENCFF900IOH	neurons.Ctrl-D_HD-D	PCBP1_K562_IDR-ENCFF900IOH	PCBP1	K562	2.323354741	1.670146138	0.718851111	0.964182957
neurons.Ctrl-D_HD-D_PCBP2_HepG2_IDR-ENCFF642GNE	neurons.Ctrl-D_HD-D	PCBP2_HepG2_IDR-ENCFF642GNE	PCBP2	HepG2	7.228356125	8.281141267	1.145646551	0.069798261
neurons.Ctrl-D_HD-D_PHF6_K562_IDR-ENCFF588ITW	neurons.Ctrl-D_HD-D	PHF6_K562_IDR-ENCFF588ITW	PHF6	K562	0.704258954	0.208768267	0.296436795	0.997586724
neurons.Ctrl-D_HD-D_POLR2G_HepG2_IDR-ENCFF591BUK	neurons.Ctrl-D_HD-D	POLR2G_HepG2_IDR-ENCFF591BUK	POLR2G	HepG2	0.066163443	0	0	1
neurons.Ctrl-D_HD-D_PPIG_HepG2_IDR-ENCFF986XOC 2	neurons.Ctrl-D_HD-D	PPIG_HepG2_IDR-ENCFF986XOC 2	PPIG	HepG2	23.84110595	20.87682672	0.875665196	0.996631251
neurons.Ctrl-D_HD-D_PPIG_HepG2_IDR-ENCFF986XOC	neurons.Ctrl-D_HD-D	PPIG_HepG2_IDR-ENCFF986XOC	PPIG	HepG2	23.84110595	20.87682672	0.875665196	0.996631251
neurons.Ctrl-D_HD-D_PPIL4_K562_IDR-ENCFF559HGK	neurons.Ctrl-D_HD-D	PPIL4_K562_IDR-ENCFF559HGK	PPIL4	K562	0.187038963	0.208768267	1.11617528	0.503914625
neurons.Ctrl-D_HD-D_PRPF4_HepG2_IDR-ENCFF227EJF	neurons.Ctrl-D_HD-D	PRPF4_HepG2_IDR-ENCFF227EJF	PRPF4	HepG2	8.65595964	8.768267223	1.012974596	0.453261118
neurons.Ctrl-D_HD-D_PRPF8_HepG2_IDR-ENCFF048YPA	neurons.Ctrl-D_HD-D	PRPF8_HepG2_IDR-ENCFF048YPA	PRPF8	HepG2	30.41037239	27.20946416	0.89474288	0.996501045
neurons.Ctrl-D_HD-D_PRPF8_K562_IDR-ENCFF858UKE	neurons.Ctrl-D_HD-D	PRPF8_K562_IDR-ENCFF858UKE	PRPF8	K562	17.9446072	13.91788448	0.775602627	0.999983081
neurons.Ctrl-D_HD-D_PTBP1_HepG2_IDR-ENCFF726SQU	neurons.Ctrl-D_HD-D	PTBP1_HepG2_IDR-ENCFF726SQU	PTBP1	HepG2	6.663422113	7.51565762	1.127897572	0.107885582
neurons.Ctrl-D_HD-D_PTBP1_K562_IDR-ENCFF907HNN	neurons.Ctrl-D_HD-D	PTBP1_K562_IDR-ENCFF907HNN	PTBP1	K562	6.720678939	6.750173974	1.004388699	0.497177907
neurons.Ctrl-D_HD-D_PUM1_K562_IDR-ENCFF094MQV 2	neurons.Ctrl-D_HD-D	PUM1_K562_IDR-ENCFF094MQV 2	PUM1	K562	3.712468946	2.435629784	0.656067383	0.997356465
neurons.Ctrl-D_HD-D_PUM1_K562_IDR-ENCFF094MQV	neurons.Ctrl-D_HD-D	PUM1_K562_IDR-ENCFF094MQV	PUM1	K562	3.712468946	2.435629784	0.656067383	0.997356465
neurons.Ctrl-D_HD-D_PUM2_K562_IDR-ENCFF880MWQ	neurons.Ctrl-D_HD-D	PUM2_K562_IDR-ENCFF880MWQ	PUM2	K562	2.828487179	2.435629784	0.861106885	0.836447145
neurons.Ctrl-D_HD-D_PUS1_K562_IDR-ENCFF247NXL	neurons.Ctrl-D_HD-D	PUS1_K562_IDR-ENCFF247NXL	PUS1	K562	0.000636187	0	0	1
neurons.Ctrl-D_HD-D_QKI_HepG2_IDR-ENCFF704OCI	neurons.Ctrl-D_HD-D	QKI_HepG2_IDR-ENCFF704OCI	QKI	HepG2	8.256752329	10.29923452	1.247371134	0.003552597
neurons.Ctrl-D_HD-D_QKI_K562_IDR-ENCFF786UOW	neurons.Ctrl-D_HD-D	QKI_K562_IDR-ENCFF786UOW	QKI	K562	2.835803329	4.175365344	1.472374795	0.002381476
neurons.Ctrl-D_HD-D_RBFOX2_HepG2_IDR-ENCFF871NYM	neurons.Ctrl-D_HD-D	RBFOX2_HepG2_IDR-ENCFF871NYM	RBFOX2	HepG2	6.486244048	8.489909534	1.308909975	0.001719523
neurons.Ctrl-D_HD-D_RBFOX2_K562_IDR-ENCFF206RIM	neurons.Ctrl-D_HD-D	RBFOX2_K562_IDR-ENCFF206RIM	RBFOX2	K562	3.795491343	4.732080724	1.246763672	0.039927855
neurons.Ctrl-D_HD-D_RBM15_HepG2_IDR-ENCFF054VLU	neurons.Ctrl-D_HD-D	RBM15_HepG2_IDR-ENCFF054VLU	RBM15	HepG2	1.046209439	1.530967293	1.463346856	0.052772567
neurons.Ctrl-D_HD-D_RBM15_K562_IDR-ENCFF597MMG	neurons.Ctrl-D_HD-D	RBM15_K562_IDR-ENCFF597MMG	RBM15	K562	7.189230627	8.350730689	1.161561107	0.051125801
neurons.Ctrl-D_HD-D_RBM22_HepG2_IDR-ENCFF293IZG 2	neurons.Ctrl-D_HD-D	RBM22_HepG2_IDR-ENCFF293IZG 2	RBM22	HepG2	3.581732528	4.523312457	1.262883932	0.035384463
neurons.Ctrl-D_HD-D_RBM22_HepG2_IDR-ENCFF293IZG	neurons.Ctrl-D_HD-D	RBM22_HepG2_IDR-ENCFF293IZG	RBM22	HepG2	3.581732528	4.523312457	1.262883932	0.035384463
neurons.Ctrl-D_HD-D_RBM22_K562_IDR-ENCFF972ZMJ	neurons.Ctrl-D_HD-D	RBM22_K562_IDR-ENCFF972ZMJ	RBM22	K562	2.41941897	2.992345164	1.236803216	0.094604053
neurons.Ctrl-D_HD-D_RBM5_HepG2_IDR-ENCFF927KRA	neurons.Ctrl-D_HD-D	RBM5_HepG2_IDR-ENCFF927KRA	RBM5	HepG2	1.253606385	0.974251914	0.777159342	0.860312062
neurons.Ctrl-D_HD-D_RPS11_K562_IDR-ENCFF313WDF 2	neurons.Ctrl-D_HD-D	RPS11_K562_IDR-ENCFF313WDF 2	RPS11	K562	0.007952337	0	0	1
neurons.Ctrl-D_HD-D_RPS11_K562_IDR-ENCFF313WDF	neurons.Ctrl-D_HD-D	RPS11_K562_IDR-ENCFF313WDF	RPS11	K562	0.007952337	0	0	1
neurons.Ctrl-D_HD-D_RPS3_HepG2_IDR-ENCFF301IJW	neurons.Ctrl-D_HD-D	RPS3_HepG2_IDR-ENCFF301IJW	RPS3	HepG2	4.220464226	2.574808629	0.610077113	0.999660809
neurons.Ctrl-D_HD-D_RPS3_K562_IDR-ENCFF530HTL	neurons.Ctrl-D_HD-D	RPS3_K562_IDR-ENCFF530HTL	RPS3	K562	3.759228687	2.01809325	0.536837053	0.999944313
neurons.Ctrl-D_HD-D_SAFB2_K562_IDR-ENCFF594EDV 2	neurons.Ctrl-D_HD-D	SAFB2_K562_IDR-ENCFF594EDV 2	SAFB2	K562	1.186170568	0.974251914	0.821342174	0.804266307
neurons.Ctrl-D_HD-D_SAFB2_K562_IDR-ENCFF594EDV	neurons.Ctrl-D_HD-D	SAFB2_K562_IDR-ENCFF594EDV	SAFB2	K562	1.186170568	0.974251914	0.821342174	0.804266307
neurons.Ctrl-D_HD-D_SAFB_HepG2_IDR-ENCFF232WUE	neurons.Ctrl-D_HD-D	SAFB_HepG2_IDR-ENCFF232WUE	SAFB	HepG2	0.308232577	0.208768267	0.6773076	0.819400474
neurons.Ctrl-D_HD-D_SAFB_K562_IDR-ENCFF953WTP	neurons.Ctrl-D_HD-D	SAFB_K562_IDR-ENCFF953WTP	SAFB	K562	0.403342526	0.417536534	1.035190954	0.521595892
neurons.Ctrl-D_HD-D_SBDS_K562_IDR-ENCFF051EEW	neurons.Ctrl-D_HD-D	SBDS_K562_IDR-ENCFF051EEW	SBDS	K562	0.001272374	0	0	1
neurons.Ctrl-D_HD-D_SDAD1_HepG2_IDR-ENCFF825UVD	neurons.Ctrl-D_HD-D	SDAD1_HepG2_IDR-ENCFF825UVD	SDAD1	HepG2	0.742430171	0.417536534	0.562391658	0.955256017
neurons.Ctrl-D_HD-D_SDAD1_K562_IDR-ENCFF114EUH	neurons.Ctrl-D_HD-D	SDAD1_K562_IDR-ENCFF114EUH	SDAD1	K562	0.20135317	0	0	1
neurons.Ctrl-D_HD-D_SERBP1_K562_IDR-ENCFF295HRZ	neurons.Ctrl-D_HD-D	SERBP1_K562_IDR-ENCFF295HRZ	SERBP1	K562	0.182267561	0	0	1
neurons.Ctrl-D_HD-D_SF3A3_HepG2_IDR-ENCFF950VZO	neurons.Ctrl-D_HD-D	SF3A3_HepG2_IDR-ENCFF950VZO	SF3A3	HepG2	4.943172601	6.123869172	1.238854005	0.025049155
neurons.Ctrl-D_HD-D_SF3B1_K562_IDR-ENCFF887ARJ	neurons.Ctrl-D_HD-D	SF3B1_K562_IDR-ENCFF887ARJ	SF3B1	K562	0.06043776	0.069589422	1.151422921	0.581360032
neurons.Ctrl-D_HD-D_SF3B4_HepG2_IDR-ENCFF073IJF	neurons.Ctrl-D_HD-D	SF3B4_HepG2_IDR-ENCFF073IJF	SF3B4	HepG2	10.31163618	10.09046625	0.978551422	0.621531171
neurons.Ctrl-D_HD-D_SF3B4_K562_IDR-ENCFF649GEE	neurons.Ctrl-D_HD-D	SF3B4_K562_IDR-ENCFF649GEE	SF3B4	K562	17.1064309	14.61377871	0.854285666	0.995277151
neurons.Ctrl-D_HD-D_SFPQ_HepG2_IDR-ENCFF139NXB 2	neurons.Ctrl-D_HD-D	SFPQ_HepG2_IDR-ENCFF139NXB 2	SFPQ	HepG2	1.492494584	0.695894224	0.466262478	0.998040843
neurons.Ctrl-D_HD-D_SFPQ_HepG2_IDR-ENCFF139NXB	neurons.Ctrl-D_HD-D	SFPQ_HepG2_IDR-ENCFF139NXB	SFPQ	HepG2	1.492494584	0.695894224	0.466262478	0.998040843
neurons.Ctrl-D_HD-D_SLBP_K562_IDR-ENCFF623WGE	neurons.Ctrl-D_HD-D	SLBP_K562_IDR-ENCFF623WGE	SLBP	K562	0.041670245	0.069589422	1.670002709	0.451352205
neurons.Ctrl-D_HD-D_SLTM_HepG2_IDR-ENCFF121RVH 2	neurons.Ctrl-D_HD-D	SLTM_HepG2_IDR-ENCFF121RVH 2	SLTM	HepG2	0.572568255	0.347947112	0.60769543	0.913797726
neurons.Ctrl-D_HD-D_SLTM_HepG2_IDR-ENCFF121RVH	neurons.Ctrl-D_HD-D	SLTM_HepG2_IDR-ENCFF121RVH	SLTM	HepG2	0.572568255	0.347947112	0.60769543	0.913797726
neurons.Ctrl-D_HD-D_SLTM_K562_IDR-ENCFF696QWE	neurons.Ctrl-D_HD-D	SLTM_K562_IDR-ENCFF696QWE	SLTM	K562	1.377344747	0.904662491	0.656816308	0.958536794
neurons.Ctrl-D_HD-D_SMNDC1_HepG2_IDR-ENCFF736RYV	neurons.Ctrl-D_HD-D	SMNDC1_HepG2_IDR-ENCFF736RYV	SMNDC1	HepG2	0.381075983	0.208768267	0.547838952	0.911046249
neurons.Ctrl-D_HD-D_SMNDC1_K562_IDR-ENCFF943XOU 2	neurons.Ctrl-D_HD-D	SMNDC1_K562_IDR-ENCFF943XOU 2	SMNDC1	K562	3.219742153	2.574808629	0.799694046	0.932329557
neurons.Ctrl-D_HD-D_SMNDC1_K562_IDR-ENCFF943XOU	neurons.Ctrl-D_HD-D	SMNDC1_K562_IDR-ENCFF943XOU	SMNDC1	K562	3.219742153	2.574808629	0.799694046	0.932329557
neurons.Ctrl-D_HD-D_SND1_HepG2_IDR-ENCFF609LWQ	neurons.Ctrl-D_HD-D	SND1_HepG2_IDR-ENCFF609LWQ	SND1	HepG2	2.604549373	1.670146138	0.641241881	0.992864756
neurons.Ctrl-D_HD-D_SND1_K562_IDR-ENCFF211TRO	neurons.Ctrl-D_HD-D	SND1_K562_IDR-ENCFF211TRO	SND1	K562	3.156759645	1.183020181	0.374757762	0.999999675
neurons.Ctrl-D_HD-D_SRSF1_HepG2_IDR-ENCFF934ANS	neurons.Ctrl-D_HD-D	SRSF1_HepG2_IDR-ENCFF934ANS	SRSF1	HepG2	3.59382008	4.662491301	1.297363585	0.02045865
neurons.Ctrl-D_HD-D_SRSF1_K562_IDR-ENCFF886XUO 2	neurons.Ctrl-D_HD-D	SRSF1_K562_IDR-ENCFF886XUO 2	SRSF1	K562	4.255772601	4.105775922	0.964754536	0.629401947
neurons.Ctrl-D_HD-D_SRSF1_K562_IDR-ENCFF886XUO	neurons.Ctrl-D_HD-D	SRSF1_K562_IDR-ENCFF886XUO	SRSF1	K562	4.255772601	4.105775922	0.964754536	0.629401947
neurons.Ctrl-D_HD-D_SRSF7_HepG2_IDR-ENCFF317HGW	neurons.Ctrl-D_HD-D	SRSF7_HepG2_IDR-ENCFF317HGW	SRSF7	HepG2	0.535669412	0.904662491	1.688844783	0.049451676
neurons.Ctrl-D_HD-D_SRSF7_K562_IDR-ENCFF780OCY	neurons.Ctrl-D_HD-D	SRSF7_K562_IDR-ENCFF780OCY	SRSF7	K562	1.264421563	0.417536534	0.330219404	0.999737617
neurons.Ctrl-D_HD-D_SRSF9_HepG2_IDR-ENCFF765PIF	neurons.Ctrl-D_HD-D	SRSF9_HepG2_IDR-ENCFF765PIF	SRSF9	HepG2	1.015990559	1.183020181	1.164400762	0.297054132
neurons.Ctrl-D_HD-D_SSB_HepG2_IDR-ENCFF848JWA	neurons.Ctrl-D_HD-D	SSB_HepG2_IDR-ENCFF848JWA	SSB	HepG2	0.056620639	0	0	1
neurons.Ctrl-D_HD-D_SSB_K562_IDR-ENCFF328KJW 2	neurons.Ctrl-D_HD-D	SSB_K562_IDR-ENCFF328KJW 2	SSB	K562	0.183221842	0.208768267	1.139428932	0.490302572
neurons.Ctrl-D_HD-D_SSB_K562_IDR-ENCFF328KJW	neurons.Ctrl-D_HD-D	SSB_K562_IDR-ENCFF328KJW	SSB	K562	0.183221842	0.208768267	1.139428932	0.490302572
neurons.Ctrl-D_HD-D_STAU2_HepG2_IDR-ENCFF678FCX	neurons.Ctrl-D_HD-D	STAU2_HepG2_IDR-ENCFF678FCX	STAU2	HepG2	0.476185932	0.487125957	1.022974271	0.527210581
neurons.Ctrl-D_HD-D_SUB1_HepG2_IDR-ENCFF335JTC	neurons.Ctrl-D_HD-D	SUB1_HepG2_IDR-ENCFF335JTC	SUB1	HepG2	3.678751038	2.087682672	0.567497678	0.999805392
neurons.Ctrl-D_HD-D_SUGP2_HepG2_IDR-ENCFF191XRG	neurons.Ctrl-D_HD-D	SUGP2_HepG2_IDR-ENCFF191XRG	SUGP2	HepG2	4.580864133	5.080027836	1.108967149	0.1977722
neurons.Ctrl-D_HD-D_SUPV3L1_HepG2_IDR-ENCFF999ZAW	neurons.Ctrl-D_HD-D	SUPV3L1_HepG2_IDR-ENCFF999ZAW	SUPV3L1	HepG2	0.461553632	0.347947112	0.75386063	0.792058001
neurons.Ctrl-D_HD-D_SUPV3L1_K562_IDR-ENCFF239GPP	neurons.Ctrl-D_HD-D	SUPV3L1_K562_IDR-ENCFF239GPP	SUPV3L1	K562	0.018131328	0	0	1
neurons.Ctrl-D_HD-D_TAF15_HepG2_IDR-ENCFF566EAE 2	neurons.Ctrl-D_HD-D	TAF15_HepG2_IDR-ENCFF566EAE 2	TAF15	HepG2	1.027441924	0.556715379	0.54184608	0.980066713
neurons.Ctrl-D_HD-D_TAF15_HepG2_IDR-ENCFF566EAE	neurons.Ctrl-D_HD-D	TAF15_HepG2_IDR-ENCFF566EAE	TAF15	HepG2	1.027441924	0.556715379	0.54184608	0.980066713
neurons.Ctrl-D_HD-D_TAF15_K562_IDR-ENCFF822NWY	neurons.Ctrl-D_HD-D	TAF15_K562_IDR-ENCFF822NWY	TAF15	K562	0.564297825	0.695894224	1.233203804	0.296406959
neurons.Ctrl-D_HD-D_TARDBP_K562_IDR-ENCFF037TVC	neurons.Ctrl-D_HD-D	TARDBP_K562_IDR-ENCFF037TVC	TARDBP	K562	6.121390832	6.402226862	1.045877814	0.343305975
neurons.Ctrl-D_HD-D_TBRG4_HepG2_IDR-ENCFF869RUC 2	neurons.Ctrl-D_HD-D	TBRG4_HepG2_IDR-ENCFF869RUC 2	TBRG4	HepG2	0.006043776	0	0	1
neurons.Ctrl-D_HD-D_TBRG4_HepG2_IDR-ENCFF869RUC	neurons.Ctrl-D_HD-D	TBRG4_HepG2_IDR-ENCFF869RUC	TBRG4	HepG2	0.006043776	0	0	1
neurons.Ctrl-D_HD-D_TBRG4_K562_IDR-ENCFF618WYU	neurons.Ctrl-D_HD-D	TBRG4_K562_IDR-ENCFF618WYU	TBRG4	K562	0.286602221	0.069589422	0.242808385	0.983978908
neurons.Ctrl-D_HD-D_TIA1_HepG2_IDR-ENCFF759KCD	neurons.Ctrl-D_HD-D	TIA1_HepG2_IDR-ENCFF759KCD	TIA1	HepG2	1.56438371	2.505219207	1.601409674	0.004773809
neurons.Ctrl-D_HD-D_TIA1_K562_IDR-ENCFF918KMT 2	neurons.Ctrl-D_HD-D	TIA1_K562_IDR-ENCFF918KMT 2	TIA1	K562	6.360279032	6.193458594	0.973771522	0.617802714
neurons.Ctrl-D_HD-D_TIA1_K562_IDR-ENCFF918KMT	neurons.Ctrl-D_HD-D	TIA1_K562_IDR-ENCFF918KMT	TIA1	K562	6.360279032	6.193458594	0.973771522	0.617802714
neurons.Ctrl-D_HD-D_TIAL1_HepG2_IDR-ENCFF612HOP 2	neurons.Ctrl-D_HD-D	TIAL1_HepG2_IDR-ENCFF612HOP 2	TIAL1	HepG2	3.008209993	4.384133612	1.457389485	0.002370762
neurons.Ctrl-D_HD-D_TIAL1_HepG2_IDR-ENCFF612HOP	neurons.Ctrl-D_HD-D	TIAL1_HepG2_IDR-ENCFF612HOP	TIAL1	HepG2	3.008209993	4.384133612	1.457389485	0.002370762
neurons.Ctrl-D_HD-D_TRA2A_HepG2_IDR-ENCFF766OCH	neurons.Ctrl-D_HD-D	TRA2A_HepG2_IDR-ENCFF766OCH	TRA2A	HepG2	1.865300137	0.974251914	0.52230303	0.997720749
neurons.Ctrl-D_HD-D_TRA2A_K562_IDR-ENCFF726PFJ 2	neurons.Ctrl-D_HD-D	TRA2A_K562_IDR-ENCFF726PFJ 2	TRA2A	K562	1.921284589	1.252609603	0.651964634	0.979934336
neurons.Ctrl-D_HD-D_TRA2A_K562_IDR-ENCFF726PFJ	neurons.Ctrl-D_HD-D	TRA2A_K562_IDR-ENCFF726PFJ	TRA2A	K562	1.921284589	1.252609603	0.651964634	0.979934336
neurons.Ctrl-D_HD-D_TROVE2_HepG2_IDR-ENCFF611SOO	neurons.Ctrl-D_HD-D	TROVE2_HepG2_IDR-ENCFF611SOO	TROVE2	HepG2	0.195309394	0.069589422	0.35630351	0.940142141
neurons.Ctrl-D_HD-D_TROVE2_K562_IDR-ENCFF794RJQ	neurons.Ctrl-D_HD-D	TROVE2_K562_IDR-ENCFF794RJQ	TROVE2	K562	0.390618787	0.208768267	0.534455264	0.919252972
neurons.Ctrl-D_HD-D_U2AF1_HepG2_IDR-ENCFF056LEW	neurons.Ctrl-D_HD-D	U2AF1_HepG2_IDR-ENCFF056LEW	U2AF1	HepG2	2.176713649	3.270702853	1.502587561	0.004633119
neurons.Ctrl-D_HD-D_U2AF1_K562_IDR-ENCFF640IHY 2	neurons.Ctrl-D_HD-D	U2AF1_K562_IDR-ENCFF640IHY 2	U2AF1	K562	2.607412214	3.061934586	1.174319338	0.15824544
neurons.Ctrl-D_HD-D_U2AF1_K562_IDR-ENCFF640IHY	neurons.Ctrl-D_HD-D	U2AF1_K562_IDR-ENCFF640IHY	U2AF1	K562	2.607412214	3.061934586	1.174319338	0.15824544
neurons.Ctrl-D_HD-D_U2AF2_HepG2_IDR-ENCFF721PWF	neurons.Ctrl-D_HD-D	U2AF2_HepG2_IDR-ENCFF721PWF	U2AF2	HepG2	15.06490697	16.91022965	1.122491475	0.028621328
neurons.Ctrl-D_HD-D_U2AF2_K562_IDR-ENCFF290DFO	neurons.Ctrl-D_HD-D	U2AF2_K562_IDR-ENCFF290DFO	U2AF2	K562	6.564813136	8.072372999	1.229642464	0.0138124
neurons.Ctrl-D_HD-D_UCHL5_HepG2_IDR-ENCFF573DXD	neurons.Ctrl-D_HD-D	UCHL5_HepG2_IDR-ENCFF573DXD	UCHL5	HepG2	3.71374132	3.061934586	0.824487847	0.919475638
neurons.Ctrl-D_HD-D_UCHL5_K562_IDR-ENCFF365LFU 2	neurons.Ctrl-D_HD-D	UCHL5_K562_IDR-ENCFF365LFU 2	UCHL5	K562	16.50618851	11.34307585	0.6872014	0.999999988
neurons.Ctrl-D_HD-D_UCHL5_K562_IDR-ENCFF365LFU	neurons.Ctrl-D_HD-D	UCHL5_K562_IDR-ENCFF365LFU	UCHL5	K562	16.50618851	11.34307585	0.6872014	0.999999988
neurons.Ctrl-D_HD-D_UPF1_HepG2_IDR-ENCFF687EQE 2	neurons.Ctrl-D_HD-D	UPF1_HepG2_IDR-ENCFF687EQE 2	UPF1	HepG2	2.129953908	1.391788448	0.653435947	0.984045281
neurons.Ctrl-D_HD-D_UPF1_HepG2_IDR-ENCFF687EQE	neurons.Ctrl-D_HD-D	UPF1_HepG2_IDR-ENCFF687EQE	UPF1	HepG2	2.129953908	1.391788448	0.653435947	0.984045281
neurons.Ctrl-D_HD-D_UPF1_K562_IDR-ENCFF597NVR	neurons.Ctrl-D_HD-D	UPF1_K562_IDR-ENCFF597NVR	UPF1	K562	2.672621377	2.226861517	0.833212492	0.873079118
neurons.Ctrl-D_HD-D_UTP18_HepG2_IDR-ENCFF644EIR	neurons.Ctrl-D_HD-D	UTP18_HepG2_IDR-ENCFF644EIR	UTP18	HepG2	0.069662471	0.069589422	0.998951392	0.633476796
neurons.Ctrl-D_HD-D_UTP18_K562_IDR-ENCFF783INO 2	neurons.Ctrl-D_HD-D	UTP18_K562_IDR-ENCFF783INO 2	UTP18	K562	0.507677186	0.139178845	0.274148314	0.994519073
neurons.Ctrl-D_HD-D_UTP18_K562_IDR-ENCFF783INO	neurons.Ctrl-D_HD-D	UTP18_K562_IDR-ENCFF783INO	UTP18	K562	0.507677186	0.139178845	0.274148314	0.994519073
neurons.Ctrl-D_HD-D_UTP3_K562_IDR-ENCFF028GAJ	neurons.Ctrl-D_HD-D	UTP3_K562_IDR-ENCFF028GAJ	UTP3	K562	0.013996113	0	0	1
neurons.Ctrl-D_HD-D_WDR3_K562_IDR-ENCFF560RWD	neurons.Ctrl-D_HD-D	WDR3_K562_IDR-ENCFF560RWD	WDR3	K562	0.024493198	0	0	1
neurons.Ctrl-D_HD-D_WDR43_HepG2_IDR-ENCFF945NFS	neurons.Ctrl-D_HD-D	WDR43_HepG2_IDR-ENCFF945NFS	WDR43	HepG2	0.291691717	0	0	1
neurons.Ctrl-D_HD-D_WDR43_K562_IDR-ENCFF244JER 2	neurons.Ctrl-D_HD-D	WDR43_K562_IDR-ENCFF244JER 2	WDR43	K562	0.241432947	0.069589422	0.288234987	0.969240415
neurons.Ctrl-D_HD-D_WDR43_K562_IDR-ENCFF244JER	neurons.Ctrl-D_HD-D	WDR43_K562_IDR-ENCFF244JER	WDR43	K562	0.241432947	0.069589422	0.288234987	0.969240415
neurons.Ctrl-D_HD-D_WRN_K562_IDR-ENCFF404HHM	neurons.Ctrl-D_HD-D	WRN_K562_IDR-ENCFF404HHM	WRN	K562	0.151730588	0.069589422	0.458638061	0.887750023
neurons.Ctrl-D_HD-D_XPO5_HepG2_IDR-ENCFF327VCE 2	neurons.Ctrl-D_HD-D	XPO5_HepG2_IDR-ENCFF327VCE 2	XPO5	HepG2	4.089727807	4.314544189	1.054970989	0.351224467
neurons.Ctrl-D_HD-D_XPO5_HepG2_IDR-ENCFF327VCE	neurons.Ctrl-D_HD-D	XPO5_HepG2_IDR-ENCFF327VCE	XPO5	HepG2	4.089727807	4.314544189	1.054970989	0.351224467
neurons.Ctrl-D_HD-D_XRCC6_HepG2_IDR-ENCFF993VRZ	neurons.Ctrl-D_HD-D	XRCC6_HepG2_IDR-ENCFF993VRZ	XRCC6	HepG2	0.140915409	0.139178845	0.987676546	0.601526757
neurons.Ctrl-D_HD-D_XRCC6_K562_IDR-ENCFF958GMP 2	neurons.Ctrl-D_HD-D	XRCC6_K562_IDR-ENCFF958GMP 2	XRCC6	K562	1.705935306	1.252609603	0.734265595	0.92974505
neurons.Ctrl-D_HD-D_XRCC6_K562_IDR-ENCFF958GMP	neurons.Ctrl-D_HD-D	XRCC6_K562_IDR-ENCFF958GMP	XRCC6	K562	1.705935306	1.252609603	0.734265595	0.92974505
neurons.Ctrl-D_HD-D_XRN2_HepG2_IDR-ENCFF321HPH	neurons.Ctrl-D_HD-D	XRN2_HepG2_IDR-ENCFF321HPH	XRN2	HepG2	2.017985005	1.948503827	0.965569032	0.600239949
neurons.Ctrl-D_HD-D_XRN2_K562_IDR-ENCFF695OLO	neurons.Ctrl-D_HD-D	XRN2_K562_IDR-ENCFF695OLO	XRN2	K562	2.544429706	2.01809325	0.793141679	0.916156059
neurons.Ctrl-D_HD-D_YBX3_HepG2_IDR-ENCFF185OEI	neurons.Ctrl-D_HD-D	YBX3_HepG2_IDR-ENCFF185OEI	YBX3	HepG2	1.528757241	0.835073069	0.546243083	0.992683977
neurons.Ctrl-D_HD-D_YBX3_K562_IDR-ENCFF746XLE	neurons.Ctrl-D_HD-D	YBX3_K562_IDR-ENCFF746XLE	YBX3	K562	14.73154501	10.71677105	0.72747095	0.999996903
neurons.Ctrl-D_HD-D_YWHAG_K562_IDR-ENCFF932UXC	neurons.Ctrl-D_HD-D	YWHAG_K562_IDR-ENCFF932UXC	YWHAG	K562	0.312049699	0.069589422	0.223007497	0.988907323
neurons.Ctrl-D_HD-D_ZC3H11A_HepG2_IDR-ENCFF592WIH 2	neurons.Ctrl-D_HD-D	ZC3H11A_HepG2_IDR-ENCFF592WIH 2	ZC3H11A	HepG2	0.62791652	0.626304802	0.997433229	0.548125783
neurons.Ctrl-D_HD-D_ZC3H11A_HepG2_IDR-ENCFF592WIH	neurons.Ctrl-D_HD-D	ZC3H11A_HepG2_IDR-ENCFF592WIH	ZC3H11A	HepG2	0.62791652	0.626304802	0.997433229	0.548125783
neurons.Ctrl-D_HD-D_ZC3H11A_K562_IDR-ENCFF258HOX	neurons.Ctrl-D_HD-D	ZC3H11A_K562_IDR-ENCFF258HOX	ZC3H11A	K562	0.834677278	0.695894224	0.833728487	0.758808169
neurons.Ctrl-D_HD-D_ZC3H8_K562_IDR-ENCFF382URH	neurons.Ctrl-D_HD-D	ZC3H8_K562_IDR-ENCFF382URH	ZC3H8	K562	0.52453614	0.835073069	1.592021988	0.080446407
neurons.Ctrl-D_HD-D_ZNF622_K562_IDR-ENCFF285IGP	neurons.Ctrl-D_HD-D	ZNF622_K562_IDR-ENCFF285IGP	ZNF622	K562	13.90513816	11.55184412	0.83076083	0.996328041
neurons.Ctrl-D_HD-D_ZNF800_HepG2_IDR-ENCFF343TCO 2	neurons.Ctrl-D_HD-D	ZNF800_HepG2_IDR-ENCFF343TCO 2	ZNF800	HepG2	3.096639979	1.809324983	0.584286515	0.999095973
neurons.Ctrl-D_HD-D_ZNF800_HepG2_IDR-ENCFF343TCO	neurons.Ctrl-D_HD-D	ZNF800_HepG2_IDR-ENCFF343TCO	ZNF800	HepG2	3.096639979	1.809324983	0.584286515	0.999095973
neurons.Ctrl-D_HD-D_ZNF800_K562_IDR-ENCFF105HMJ	neurons.Ctrl-D_HD-D	ZNF800_K562_IDR-ENCFF105HMJ	ZNF800	K562	4.413865058	1.670146138	0.378386316	0.999999998
neurons.Ctrl-D_HD-D_ZRANB2_K562_IDR-ENCFF058OOW	neurons.Ctrl-D_HD-D	ZRANB2_K562_IDR-ENCFF058OOW	ZRANB2	K562	0.491772512	0.695894224	1.415073447	0.175386644
