# Supplementary material for: An alternative splicing modulator decreases mutant HTT and improves the molecular fingerprint in Huntington’s disease patient neurons
Source: Nat Commun. 2022 Nov 10;13:6797. doi: 10.1038/s41467-022-34419-x (PMC9649613; doi:10.1038/s41467-022-34419-x)
Supplement: Supplementary file 4 — Source Data [file 41467_2022_34419_MOESM4_ESM.zip › Source_Data/Figure-2g_significant-RBP_enriched_HD_fibroblasts.csv]

	rmats	eCLIP	eCLIP-gene	eCLIP-celltype	background	target	enrichment	pvalue	neglog10pval	enriched
fibroblasts.Ctrl-D_HD-D_HNRNPK_HepG2_IDR-ENCFF855CPQ 2	fibroblasts.Ctrl-D_HD-D	HNRNPK_HepG2_IDR-ENCFF855CPQ 2	HNRNPK	HepG2	5.034584053160445	13.071895424836605	2.596420138547644	4.2922059531819934e-08	7.367319447427305	enriched
fibroblasts.Ctrl-D_HD-D_HNRNPK_HepG2_IDR-ENCFF855CPQ	fibroblasts.Ctrl-D_HD-D	HNRNPK_HepG2_IDR-ENCFF855CPQ	HNRNPK	HepG2	5.034584053160445	13.071895424836605	2.596420138547644	4.2922059531819934e-08	7.367319447427305	enriched
fibroblasts.Ctrl-D_HD-D_HLTF_HepG2_IDR-ENCFF048FDF	fibroblasts.Ctrl-D_HD-D	HLTF_HepG2_IDR-ENCFF048FDF	HLTF	HepG2	1.4157139067362876	5.5555555555555545	3.9242078001218768	2.4161018872679434e-06	5.616884755421255	enriched
fibroblasts.Ctrl-D_HD-D_DHX30_HepG2_IDR-ENCFF663QIZ	fibroblasts.Ctrl-D_HD-D	DHX30_HepG2_IDR-ENCFF663QIZ	DHX30	HepG2	0.07376205912611371	1.6339869281045754	22.152132782937738	3.6226622911985633e-06	5.440972149516356	enriched
fibroblasts.Ctrl-D_HD-D_DDX59_HepG2_IDR-ENCFF899AWZ	fibroblasts.Ctrl-D_HD-D	DDX59_HepG2_IDR-ENCFF899AWZ	DDX59	HepG2	2.1953918124114367	6.535947712418301	2.977121293551314	1.8594071604466915e-05	4.730625500936233	enriched
fibroblasts.Ctrl-D_HD-D_SLTM_K562_IDR-ENCFF696QWE	fibroblasts.Ctrl-D_HD-D	SLTM_K562_IDR-ENCFF696QWE	SLTM	K562	1.2824245718241876	4.575163398692809	3.5675886903701937	5.215935247600282e-05	4.2826678087225405	enriched
fibroblasts.Ctrl-D_HD-D_DGCR8_SM-9MVZL_hAdrenalGland_IDR-ENCFF553PTT	fibroblasts.Ctrl-D_HD-D	DGCR8_SM-9MVZL_hAdrenalGland_IDR-ENCFF553PTT	DGCR8	SM-9MVZL	0.0905849848917186	1.30718954248366	14.430532212885153	0.00018688426300590973	3.72842726778887	enriched
fibroblasts.Ctrl-D_HD-D_XRN2_HepG2_IDR-ENCFF321HPH	fibroblasts.Ctrl-D_HD-D	XRN2_HepG2_IDR-ENCFF321HPH	XRN2	HepG2	2.3448570374827726	4.901960784313727	2.0905158420984287	0.006360011677400889	2.196542086957543	enriched
fibroblasts.Ctrl-D_HD-D_ILF3_HepG2_IDR-ENCFF071QDP 2	fibroblasts.Ctrl-D_HD-D	ILF3_HepG2_IDR-ENCFF071QDP 2	ILF3	HepG2	4.317668601303129	7.516339869281047	1.7408329733811705	0.007663747205734522	2.115558829212033	enriched
fibroblasts.Ctrl-D_HD-D_ILF3_HepG2_IDR-ENCFF071QDP	fibroblasts.Ctrl-D_HD-D	ILF3_HepG2_IDR-ENCFF071QDP	ILF3	HepG2	4.317668601303129	7.516339869281047	1.7408329733811705	0.007663747205734522	2.115558829212033	enriched
fibroblasts.Ctrl-D_HD-D_LSM11_HepG2_IDR-ENCFF985ECA	fibroblasts.Ctrl-D_HD-D	LSM11_HepG2_IDR-ENCFF985ECA	LSM11	HepG2	1.7418198523464747	3.92156862745098	2.2514203303907	0.00811339706548133	2.090797269353371	enriched
fibroblasts.Ctrl-D_HD-D_PCBP2_HepG2_IDR-ENCFF642GNE	fibroblasts.Ctrl-D_HD-D	PCBP2_HepG2_IDR-ENCFF642GNE	PCBP2	HepG2	7.278503536049589	11.111111111111109	1.526565324325125	0.009559719951955998	2.019554830014864	enriched
fibroblasts.Ctrl-D_HD-D_SLTM_HepG2_IDR-ENCFF121RVH 2	fibroblasts.Ctrl-D_HD-D	SLTM_HepG2_IDR-ENCFF121RVH 2	SLTM	HepG2	0.5855672237643238	1.96078431372549	3.348521286967826	0.009846689282109066	2.0067097662741418	enriched
fibroblasts.Ctrl-D_HD-D_SLTM_HepG2_IDR-ENCFF121RVH	fibroblasts.Ctrl-D_HD-D	SLTM_HepG2_IDR-ENCFF121RVH	SLTM	HepG2	0.5855672237643238	1.96078431372549	3.348521286967826	0.009846689282109066	2.0067097662741418	enriched
fibroblasts.Ctrl-D_HD-D_PABPN1_HepG2_IDR-ENCFF709FEU	fibroblasts.Ctrl-D_HD-D	PABPN1_HepG2_IDR-ENCFF709FEU	PABPN1	HepG2	3.185356290156648	5.882352941176469	1.8466860235867653	0.010046818288368677	1.9979714525302026	enriched
fibroblasts.Ctrl-D_HD-D_YWHAG_K562_IDR-ENCFF932UXC	fibroblasts.Ctrl-D_HD-D	YWHAG_K562_IDR-ENCFF932UXC	YWHAG	K562	0.28793084483439124	1.30718954248366	4.539942718660498	0.012301764007062932	1.9100326085928272	enriched
fibroblasts.Ctrl-D_HD-D_FTO_HepG2_IDR-ENCFF351ZDU	fibroblasts.Ctrl-D_HD-D	FTO_HepG2_IDR-ENCFF351ZDU	FTO	HepG2	1.2578372187821496	2.9411764705882346	2.338280682643428	0.016433896611254894	1.7842594495823494	enriched
fibroblasts.Ctrl-D_HD-D_SERBP1_K562_IDR-ENCFF295HRZ	fibroblasts.Ctrl-D_HD-D	SERBP1_K562_IDR-ENCFF295HRZ	SERBP1	K562	0.3455170138012695	1.30718954248366	3.783285598883748	0.02234253539555749	1.650867545373423	enriched
fibroblasts.Ctrl-D_HD-D_DGCR8_K562_IDR-ENCFF023YVD	fibroblasts.Ctrl-D_HD-D	DGCR8_K562_IDR-ENCFF023YVD	DGCR8	K562	0.7065628821554051	1.96078431372549	2.7751023486317603	0.022568397850140955	1.6464992707645185	enriched
fibroblasts.Ctrl-D_HD-D_SAFB2_K562_IDR-ENCFF594EDV 2	fibroblasts.Ctrl-D_HD-D	SAFB2_K562_IDR-ENCFF594EDV 2	SAFB2	K562	0.9272020239273768	2.2875816993464047	2.467187991735424	0.025204822622996184	1.5985163545291448	enriched
