# Supplementary material for: An alternative splicing modulator decreases mutant HTT and improves the molecular fingerprint in Huntington’s disease patient neurons
Source: Nat Commun. 2022 Nov 10;13:6797. doi: 10.1038/s41467-022-34419-x (PMC9649613; doi:10.1038/s41467-022-34419-x)
Supplement: Supplementary file 4 — Source Data [file 41467_2022_34419_MOESM4_ESM.zip › Source_Data/Figure-2h_significant-RBP_enriched_HD_neurons.csv]

	rmats	eCLIP	eCLIP-gene	eCLIP-celltype	background	target	enrichment	pvalue	neglog10pval	enriched
neurons.Ctrl-D_HD-D_ILF3_HepG2_IDR-ENCFF071QDP 2	neurons.Ctrl-D_HD-D	ILF3_HepG2_IDR-ENCFF071QDP 2	ILF3	HepG2	4.358834887219959	6.193458594293668	1.4208977294489404	0.0007369992822211653	3.1325329351091153	enriched
neurons.Ctrl-D_HD-D_ILF3_HepG2_IDR-ENCFF071QDP	neurons.Ctrl-D_HD-D	ILF3_HepG2_IDR-ENCFF071QDP	ILF3	HepG2	4.358834887219959	6.193458594293668	1.4208977294489404	0.0007369992822211653	3.1325329351091153	enriched
neurons.Ctrl-D_HD-D_RBFOX2_HepG2_IDR-ENCFF871NYM	neurons.Ctrl-D_HD-D	RBFOX2_HepG2_IDR-ENCFF871NYM	RBFOX2	HepG2	6.486244047675849	8.48990953375087	1.308909974917298	0.0017195230606538152	2.7645919954467693	enriched
neurons.Ctrl-D_HD-D_TIAL1_HepG2_IDR-ENCFF612HOP	neurons.Ctrl-D_HD-D	TIAL1_HepG2_IDR-ENCFF612HOP	TIAL1	HepG2	3.0082099925884216	4.384133611691024	1.457389484940406	0.002370762376491964	2.6251119735418365	enriched
neurons.Ctrl-D_HD-D_TIAL1_HepG2_IDR-ENCFF612HOP 2	neurons.Ctrl-D_HD-D	TIAL1_HepG2_IDR-ENCFF612HOP 2	TIAL1	HepG2	3.0082099925884216	4.384133611691024	1.457389484940406	0.002370762376491964	2.6251119735418365	enriched
neurons.Ctrl-D_HD-D_QKI_K562_IDR-ENCFF786UOW	neurons.Ctrl-D_HD-D	QKI_K562_IDR-ENCFF786UOW	QKI	K562	2.8358033291663087	4.175365344467641	1.4723747946565628	0.0023814757440426488	2.6231538375334855	enriched
neurons.Ctrl-D_HD-D_QKI_HepG2_IDR-ENCFF704OCI	neurons.Ctrl-D_HD-D	QKI_HepG2_IDR-ENCFF704OCI	QKI	HepG2	8.256752329239472	10.299234516353515	1.2473711340330558	0.0035525967308095725	2.4494540881830686	enriched
neurons.Ctrl-D_HD-D_U2AF1_HepG2_IDR-ENCFF056LEW	neurons.Ctrl-D_HD-D	U2AF1_HepG2_IDR-ENCFF056LEW	U2AF1	HepG2	2.1767136490729166	3.2707028531663185	1.5025875610966757	0.004633119451332504	2.334126502649034	enriched
neurons.Ctrl-D_HD-D_TIA1_HepG2_IDR-ENCFF759KCD	neurons.Ctrl-D_HD-D	TIA1_HepG2_IDR-ENCFF759KCD	TIA1	HepG2	1.5643837097969608	2.5052192066805845	1.6014096739768109	0.004773809450677157	2.321134920094873	enriched
neurons.Ctrl-D_HD-D_KHSRP_HepG2_IDR-ENCFF771QAU	neurons.Ctrl-D_HD-D	KHSRP_HepG2_IDR-ENCFF771QAU	KHSRP	HepG2	5.287349740594771	6.819763395963813	1.2898264216576418	0.00698014501982682	2.1561355543601772	enriched
neurons.Ctrl-D_HD-D_U2AF2_K562_IDR-ENCFF290DFO	neurons.Ctrl-D_HD-D	U2AF2_K562_IDR-ENCFF290DFO	U2AF2	K562	6.5648131359881425	8.072372999304106	1.2296424638580432	0.013812399961296136	1.8597308544125803	enriched
neurons.Ctrl-D_HD-D_SRSF1_HepG2_IDR-ENCFF934ANS	neurons.Ctrl-D_HD-D	SRSF1_HepG2_IDR-ENCFF934ANS	SRSF1	HepG2	3.5938200799686992	4.662491301322199	1.2973635845906921	0.02045864964229739	1.6891230349568305	enriched
neurons.Ctrl-D_HD-D_NIP7_HepG2_IDR-ENCFF033MGP	neurons.Ctrl-D_HD-D	NIP7_HepG2_IDR-ENCFF033MGP	NIP7	HepG2	0.6256898652237947	1.1134307585247043	1.7795250017777675	0.021239413916089737	1.672857471419191	enriched
neurons.Ctrl-D_HD-D_SF3A3_HepG2_IDR-ENCFF950VZO	neurons.Ctrl-D_HD-D	SF3A3_HepG2_IDR-ENCFF950VZO	SF3A3	HepG2	4.943172600700442	6.1238691718858735	1.2388540046160088	0.02504915524292684	1.60120691568582	enriched
neurons.Ctrl-D_HD-D_DDX59_HepG2_IDR-ENCFF899AWZ	neurons.Ctrl-D_HD-D	DDX59_HepG2_IDR-ENCFF899AWZ	DDX59	HepG2	2.194526883670035	2.992345163535143	1.3635491029077162	0.0281963421553234	1.5498072280209128	enriched
neurons.Ctrl-D_HD-D_U2AF2_HepG2_IDR-ENCFF721PWF	neurons.Ctrl-D_HD-D	U2AF2_HepG2_IDR-ENCFF721PWF	U2AF2	HepG2	15.064906973563252	16.910229645093946	1.1224914747080066	0.02862132801777084	1.543310219024564	enriched
neurons.Ctrl-D_HD-D_RBM22_HepG2_IDR-ENCFF293IZG 2	neurons.Ctrl-D_HD-D	RBM22_HepG2_IDR-ENCFF293IZG 2	RBM22	HepG2	3.581732527920655	4.523312456506611	1.262883931518075	0.035384463277791836	1.4511873875184136	enriched
neurons.Ctrl-D_HD-D_RBM22_HepG2_IDR-ENCFF293IZG	neurons.Ctrl-D_HD-D	RBM22_HepG2_IDR-ENCFF293IZG	RBM22	HepG2	3.581732527920655	4.523312456506611	1.262883931518075	0.035384463277791836	1.4511873875184136	enriched
neurons.Ctrl-D_HD-D_DKC1_HepG2_IDR-ENCFF633LQC	neurons.Ctrl-D_HD-D	DKC1_HepG2_IDR-ENCFF633LQC	DKC1	HepG2	1.3445811186075143	1.9485038274182327	1.449153048821746	0.03585534352909617	1.4454461121784081	enriched
neurons.Ctrl-D_HD-D_RBFOX2_K562_IDR-ENCFF206RIM	neurons.Ctrl-D_HD-D	RBFOX2_K562_IDR-ENCFF206RIM	RBFOX2	K562	3.7954913430860793	4.732080723729993	1.2467636719419788	0.03992785519462831	1.398724018184208	enriched
