# Supplementary material for: An alternative splicing modulator decreases mutant HTT and improves the molecular fingerprint in Huntington’s disease patient neurons
Source: Nat Commun. 2022 Nov 10;13:6797. doi: 10.1038/s41467-022-34419-x (PMC9649613; doi:10.1038/s41467-022-34419-x)
Supplement: Supplementary file 4 — Source Data [file 41467_2022_34419_MOESM4_ESM.zip › Source_Data/Figure-2_fibroblasts.Ctrl-D_HD-D.MATS.JC.txt]

ID	1stExonEnd	1stExonStart_0base	2ndExonEnd	2ndExonStart_0base	FDR	GeneID	ID.1	IJC_SAMPLE_1	IJC_SAMPLE_2	IncFormLen	IncLevel1	IncLevel2	IncLevelDifference	PValue	SJC_SAMPLE_1	SJC_SAMPLE_2	SkipFormLen	chr	downstreamEE	downstreamES	exonEnd	exonStart_0base	geneSymbol	novelSS	splice_type	strand	upstreamEE	upstreamES
1819					1.0	ENSG00000198692.9	1819	0,183,329,260	0,257,0,270	233	NA,1.0,1.0,0.994	NA,0.994,NA,1.0	0.001	1.0	0,0,0,1	0,1,0,0	149	chrY	20582693	20582589	20579691	20579607	EIF1AY	annotatedSS	SE	+	20575887	20575724
1820					1.0	ENSG00000198692.9	1820	0,245,413,315	0,355,0,402	253	NA,1.0,1.0,1.0	NA,0.995,NA,1.0	0.002	1.0	0,0,0,0	0,1,0,0	149	chrY	20584524	20584473	20582693	20582589	EIF1AY	annotatedSS	SE	+	20579691	20579607
1821					1.0	ENSG00000198692.9	1821	0,162,267,193	0,240,0,277	200	NA,0.903,0.966,0.947	NA,0.957,NA,0.954	-0.017	1.0	0,13,7,8	0,8,0,10	149	chrY	20588105	20588023	20584524	20584473	EIF1AY	annotatedSS	SE	+	20582693	20582589
1822					1.0	ENSG00000012817.15	1822	0,0,1,0	0,0,0,0	242	NA,0.0,0.071,0.0	NA,0.0,NA,0.0	0.024	1.0	0,12,8,15	0,7,0,7	149	chrY	19731930	19731771	19723433	19723340	KDM5D	annotatedSS	SE	-	19721311	19721129
1823					1.0	ENSG00000012817.15	1823	0,17,16,7	0,12,0,14	284	NA,1.0,0.808,1.0	NA,1.0,NA,1.0	-0.064	1.0	0,0,2,0	0,0,0,0	149	chrY	19741488	19741317	19739662	19739527	KDM5D	annotatedSS	SE	-	19735750	19735620
1826					1.0	ENSG00000131002.11	1826	0,0,0,0	0,1,0,0	224	NA,0.0,0.0,0.0	NA,0.032,NA,0.0	-0.016	1.0	0,26,23,12	0,20,0,33	149	chrY	19587507	19587209	19569459	19569384	TXLNGY	annotatedSS	SE	+	19567570	19567349
1829					1.0	ENSG00000131002.11	1829	0,2,4,0	0,1,0,0	298	NA,1.0,1.0,NA	NA,0.333,NA,NA	0.667	1.0	0,0,0,0	0,1,0,0	149	chrY	19593593	19593398	19591959	19591779	TXLNGY	annotatedSS	SE	+	19589612	19589520
1830					1.0	ENSG00000131002.11	1830	0,0,2,0	0,1,0,0	189	NA,NA,1.0,NA	NA,0.441,NA,NA	0.5589999999999999	1.0	0,0,0,0	0,1,0,0	149	chrY	19593602	19593398	19591959	19591919	TXLNGY	annotatedSS	SE	+	19589612	19589520
1831					1.0	ENSG00000131002.11	1831	0,0,0,0	0,2,0,0	269	NA,NA,0.0,NA	NA,1.0,NA,NA	-1.0	1.0	0,0,2,0	0,0,0,0	149	chrY	19597665	19597590	19596134	19596014	TXLNGY	annotatedSS	SE	+	19593593	19593398
1835					1.0	ENSG00000176728.7	1835	0,0,0,2	0,0,0,1	298	NA,0.0,NA,0.333	NA,NA,NA,0.333	-0.16699999999999998	1.0	0,3,0,2	0,0,0,1	149	chrY	19068798	19068723	19044695	19044541	TTTY14	annotatedSS	SE	-	18932841	18932316
1836					1.0	ENSG00000176728.7	1836	0,2,2,1	0,0,0,0	196	NA,1.0,1.0,0.275	NA,NA,NA,0.0	0.758	1.0	0,0,0,2	0,0,0,1	149	chrY	19068798	19068723	19045288	19045241	TTTY14	annotatedSS	SE	-	19044695	19044661
1837					1.0	ENSG00000176728.7	1837	0,1,2,1	0,0,0,0	199	NA,1.0,1.0,0.272	NA,NA,NA,0.0	0.757	1.0	0,0,0,2	0,0,0,1	149	chrY	19068798	19068723	19045291	19045241	TTTY14	annotatedSS	SE	-	19044695	19044541
1839					1.0	ENSG00000176728.7	1839	0,0,4,2	0,2,0,1	224	NA,0.0,1.0,1.0	NA,0.399,NA,1.0	-0.033	1.0	0,1,0,0	0,2,0,0	149	chrY	19075996	19075940	19068798	19068723	TTTY14	annotatedSS	SE	-	18877205	18877067
1840					1.0	ENSG00000176728.7	1840	0,1,10,6	0,5,0,3	224	NA,0.25,0.526,0.307	NA,0.624,NA,0.154	-0.027999999999999997	1.0	0,2,6,9	0,2,0,11	149	chrY	19077395	19077044	19068798	19068723	TTTY14	annotatedSS	SE	-	18877205	18877067
1841					1.0	ENSG00000176728.7	1841	0,3,3,5	0,3,0,3	224	NA,0.499,0.125,0.217	NA,0.222,NA,0.285	0.027000000000000003	1.0	0,2,14,12	0,7,0,5	149	chrY	19077395	19077044	19068798	19068723	TTTY14	annotatedSS	SE	-	18932841	18932316
1842					1.0	ENSG00000176728.7	1842	0,1,3,4	0,3,0,2	224	NA,1.0,0.666,1.0	NA,1.0,NA,1.0	-0.111	1.0	0,0,1,0	0,0,0,0	149	chrY	19077395	19077044	19068798	19068723	TTTY14	annotatedSS	SE	-	19045291	19045241
1847					1.0	ENSG00000206159.10	1847	0,16,10,0	0,2,0,2	266	NA,0.309,0.183,0.0	NA,0.272,NA,0.219	-0.081	1.0	0,20,25,11	0,3,0,4	149	chrY	12420372	12420315	12407309	12407192	GYG2P1	annotatedSS	SE	-	12406937	12406795
1849					1.0	ENSG00000099725.14	1849	0,11,10,3	0,15,0,7	298	NA,0.733,1.0,1.0	NA,1.0,NA,1.0	-0.08900000000000001	1.0	0,2,0,0	0,0,0,0	149	chrY	7326169	7325905	7304105	7303936	PRKY	annotatedSS	SE	+	7274478	7273971
1850					1.0	ENSG00000099725.14	1850	0,0,9,8	0,10,0,5	269	NA,NA,1.0,1.0	NA,1.0,NA,0.581	0.21	1.0	0,0,0,0	0,0,0,2	149	chrY	7356223	7356134	7341234	7341114	PRKY	annotatedSS	SE	+	7326169	7325905
1854					1.0	ENSG00000067646.11	1854	0,14,13,11	0,26,0,27	238	NA,1.0,0.891,1.0	NA,1.0,NA,1.0	-0.036000000000000004	1.0	0,0,1,0	0,0,0,0	149	chrY	2961286	2961073	2953997	2953908	ZFY	annotatedSS	SE	+	2935446	2935280
1855					1.0	ENSG00000067646.11	1855	0,21,29,21	0,48,0,45	238	NA,0.724,0.858,0.929	NA,1.0,NA,0.904	-0.115	1.0	0,5,3,1	0,0,0,3	149	chrY	2961286	2961073	2953997	2953908	ZFY	annotatedSS	SE	+	2935769	2935476
1856					1.0	ENSG00000067646.11	1856	0,6,5,4	0,17,0,13	238	NA,1.0,1.0,1.0	NA,1.0,NA,0.891	0.054000000000000006	1.0	0,0,0,0	0,0,0,1	149	chrY	2975244	2975094	2953997	2953908	ZFY	annotatedSS	SE	+	2935769	2935476
1857					1.0	ENSG00000067646.11	1857	0,10,22,11	0,41,0,22	298	NA,1.0,1.0,1.0	NA,1.0,NA,0.917	0.040999999999999995	1.0	0,0,0,0	0,0,0,1	149	chrY	2975244	2975094	2961646	2961073	ZFY	annotatedSS	SE	+	2935769	2935650
1859					1.0	ENSG00000067646.11	1859	0,26,44,7	0,42,0,38	298	NA,1.0,1.0,0.778	NA,1.0,NA,0.95	-0.049	1.0	0,0,0,1	0,0,0,1	149	chrY	2978080	2977939	2976822	2976669	ZFY	annotatedSS	SE	+	2975654	2975510
1891					1.0	ENSG00000182484.15	1891	4,12,23,3	5,14,20,11	295	1.0,0.858,1.0,1.0	1.0,1.0,1.0,1.0	-0.035	1.0	0,1,0,0	0,0,0,0	149	chrX	156022834	156022698	156022459	156022313	WASH6P	annotatedSS	SE	+	156022145	156021998
1892					1.0	ENSG00000182484.15	1892	24,31,37,10	9,20,25,23	298	1.0,1.0,1.0,1.0	1.0,1.0,0.926,0.92	0.038	1.0	0,0,0,0	0,0,1,1	149	chrX	156023213	156023011	156022834	156022313	WASH6P	annotatedSS	SE	+	156022145	156021998
1893					1.0	ENSG00000182484.15	1893	8,4,7,4	6,11,5,4	286	1.0,0.676,1.0,1.0	1.0,1.0,1.0,1.0	-0.081	1.0	0,1,0,0	0,0,0,0	149	chrX	156022834	156022698	156022459	156022322	WASH6P	annotatedSS	SE	+	156022145	156021998
1894					1.0	ENSG00000182484.15	1894	5,3,9,1	6,8,8,5	286	1.0,1.0,1.0,1.0	1.0,1.0,0.806,0.723	0.11800000000000001	1.0	0,0,0,0	0,0,1,1	149	chrX	156023207	156023011	156022459	156022322	WASH6P	annotatedSS	SE	+	156022145	156021998
1895					1.0	ENSG00000182484.15	1895	6,3,4,1	2,11,1,1	298	1.0,0.6,1.0,1.0	1.0,1.0,1.0,1.0	-0.1	1.0	0,1,0,0	0,0,0,0	149	chrX	156022834	156022698	156022539	156022322	WASH6P	annotatedSS	SE	+	156022145	156021998
1896					1.0	ENSG00000182484.15	1896	28,23,21,11	10,16,10,16	298	1.0,1.0,1.0,1.0	1.0,1.0,0.833,0.889	0.069	1.0	0,0,0,0	0,0,1,1	149	chrX	156023209	156023011	156022834	156022322	WASH6P	annotatedSS	SE	+	156022145	156021998
1897					1.0	ENSG00000182484.15	1897	24,21,18,10	9,8,8,15	285	1.0,1.0,1.0,1.0	1.0,1.0,0.807,0.887	0.077	1.0	0,0,0,0	0,0,1,1	149	chrX	156023209	156023011	156022834	156022698	WASH6P	annotatedSS	SE	+	156022145	156021998
1898					0.115155071269	ENSG00000182484.15	1898	28,21,22,13	14,12,12,18	285	0.936,1.0,0.657,1.0	0.594,0.863,0.473,0.611	0.263	0.00180802614769	1,0,6,0	5,1,7,6	149	chrX	156023209	156023011	156022834	156022698	WASH6P	annotatedSS	SE	+	156022459	156022313
1899					1.0	ENSG00000155962.12	1899	0,0,0,0	0,0,1,1	269	0.0,0.0,0.0,0.0	0.0,0.0,0.065,0.033	-0.025	1.0	52,15,21,19	13,18,8,16	149	chrX	155279330	155279148	155278930	155278810	CLIC2	annotatedSS	SE	-	155278064	155277979
1900					1.0	ENSG00000155962.12	1900	123,42,56,42	49,64,31,59	275	0.971,1.0,1.0,1.0	1.0,1.0,1.0,1.0	-0.006999999999999999	1.0	2,0,0,0	0,0,0,0	149	chrX	155299145	155299035	155298910	155298784	CLIC2	annotatedSS	SE	-	155280068	155279961
1901					1.0	ENSG00000155962.12	1901	37,32,25,15	21,32,13,16	259	0.914,1.0,0.827,1.0	1.0,0.948,1.0,1.0	-0.052000000000000005	0.5947723761029999	2,0,3,0	0,1,0,0	149	chrX	155334542	155334370	155299145	155299035	CLIC2	annotatedSS	SE	-	155280068	155279961
1903					1.0	ENSG00000185515.14	1903	165,88,138,89	125,106,108,105	166	1.0,1.0,1.0,1.0	1.0,0.979,1.0,1.0	0.005	1.0	0,0,0,0	0,2,0,0	149	chrX	155073431	155073376	155072343	155072326	BRCC3	annotatedSS	SE	+	155071650	155071419
1904					1.0	ENSG00000185515.14	1904	14,6,10,6	4,20,15,26	166	1.0,0.843,0.818,0.729	1.0,0.947,1.0,0.886	-0.111	0.538823451981	0,1,2,2	0,1,0,3	149	chrX	155077283	155077169	155072343	155072326	BRCC3	annotatedSS	SE	+	155071650	155071419
1905					1.0	ENSG00000185515.14	1905	46,22,41,42	35,41,34,26	207	1.0,1.0,1.0,1.0	1.0,0.967,1.0,0.862	0.043	0.8637300183750001	0,0,0,0	0,1,0,3	149	chrX	155077283	155077169	155073431	155073373	BRCC3	annotatedSS	SE	+	155072343	155072326
1906					1.0	ENSG00000185515.14	1906	36,15,26,24	20,26,23,12	204	1.0,0.916,0.905,0.898	1.0,0.95,1.0,0.745	0.006	0.331582403668	0,1,2,2	0,1,0,3	149	chrX	155077283	155077169	155073431	155073376	BRCC3	annotatedSS	SE	+	155071650	155071430
1907					1.0	ENSG00000185515.14	1907	190,98,153,108	140,112,116,94	204	1.0,1.0,1.0,1.0	1.0,0.988,1.0,0.958	0.013999999999999999	1.0	0,0,0,0	0,1,0,3	149	chrX	155077283	155077169	155073431	155073376	BRCC3	annotatedSS	SE	+	155072343	155072326
1908					1.0	ENSG00000185515.14	1908	16,7,13,8	11,13,14,6	224	0.127,0.1,0.103,0.11	0.103,0.122,0.152,0.091	-0.006999999999999999	0.792883490324	73,42,75,43	64,62,52,40	149	chrX	155116183	155116056	155099389	155099314	BRCC3	annotatedSS	SE	+	155090839	155090783
1910					1.0	ENSG00000214827.9	1910	3,0,5,6	10,2,3,0	298	0.006,0.0,0.011,0.017	0.021,0.007,0.01,0.0	-0.001	1.0	237,131,215,176	228,148,149,151	149	chrX	155071136	155070693	155065789	155065618	MTCP1	annotatedSS	SE	-	155064033	155063965
1911					1.0	ENSG00000214827.9	1911	9,5,16,15	13,3,6,7	298	0.818,1.0,1.0,1.0	1.0,1.0,1.0,1.0	-0.045	1.0	1,0,0,0	0,0,0,0	149	chrX	155071136	155070693	155065789	155065618	MTCP1	annotatedSS	SE	-	155065537	155065485
1912					0.868980936111	ENSG00000214827.9	1912	0,3,0,2	1,2,6,3	298	0.0,1.0,0.0,0.143	0.053,0.333,0.5,1.0	-0.18600000000000003	0.0477784174654	3,0,5,6	9,2,3,0	149	chrX	155071226	155070693	155066057	155065905	MTCP1	annotatedSS	SE	-	155065789	155065618
1914					1.0	ENSG00000185010.13	1914	77,40,33,20	45,28,31,36	298	0.975,0.909,1.0,1.0	1.0,1.0,1.0,1.0	-0.028999999999999998	1.0	1,2,0,0	0,0,0,0	149	chrX	154861866	154861717	154860608	154860431	F8	annotatedSS	SE	-	154837752	154835787
1915					1.0	ENSG00000185010.13	1915	0,0,0,0	0,2,0,0	236	0.0,0.0,NA,NA	NA,0.387,NA,0.0	-0.19399999999999998	1.0	3,2,0,0	0,2,0,2	149	chrX	155026868	155026779	155022496	155022409	F8	annotatedSS	SE	-	154999600	154999478
1916					1.0	ENSG00000130830.14	1916	247,129,187,242	167,138,174,245	230	0.988,0.977,1.0,1.0	0.982,1.0,0.983,0.994	0.002	1.0	2,2,0,0	2,0,2,1	149	chrX	154785157	154785050	154784108	154784027	MPP1	annotatedSS	SE	-	154783507	154783376
1918					1.0	ENSG00000130830.14	1918	244,142,178,219	152,143,207,191	298	1.0,1.0,1.0,1.0	0.987,1.0,1.0,1.0	0.003	1.0	0,0,0,0	1,0,0,0	149	chrX	154805477	154805271	154786400	154786203	MPP1	annotatedSS	SE	-	154785157	154784700
1919					1.0	ENSG00000130830.14	1919	261,100,165,159	134,125,179,180	218	1.0,1.0,1.0,1.0	1.0,1.0,0.984,1.0	0.004	1.0	0,0,0,0	0,0,2,0	149	chrX	154791068	154790982	154790022	154789953	MPP1	annotatedSS	SE	-	154786400	154786203
1920					1.0	ENSG00000130830.14	1920	81,34,46,42	34,44,50,58	218	0.982,1.0,0.969,1.0	0.959,0.938,0.945,0.975	0.034	0.156430723499	1,0,1,0	1,2,2,1	149	chrX	154805485	154805271	154790022	154789953	MPP1	annotatedSS	SE	-	154786400	154786203
1921					1.0	ENSG00000130830.14	1921	280,162,193,212	196,140,235,256	293	0.993,1.0,1.0,1.0	1.0,1.0,1.0,1.0	-0.002	1.0	1,0,0,0	0,0,0,0	149	chrX	154805397	154805271	154792285	154792141	MPP1	annotatedSS	SE	-	154791847	154791630
1922					1.0	ENSG00000130830.14	1922	115,66,74,93	84,43,108,100	242	0.986,1.0,1.0,1.0	1.0,1.0,1.0,1.0	-0.004	1.0	1,0,0,0	0,0,0,0	149	chrX	154805498	154805271	154792285	154792192	MPP1	annotatedSS	SE	-	154791847	154791768
1923					1.0	ENSG00000130830.14	1923	0,0,1,2	1,2,0,4	298	0.0,0.0,0.005,0.007	0.004,0.018,0.0,0.013	-0.006	1.0	152,101,105,140	118,56,136,147	149	chrX	154805527	154805271	154799893	154799744	MPP1	annotatedSS	SE	-	154792285	154792141
1924					1.0	ENSG00000130830.14	1924	5,0,2,2	0,0,2,2	280	0.017,0.0,0.01,0.008	0.0,0.0,0.008,0.007	0.005	1.0	152,101,105,140	118,56,136,147	149	chrX	154805456	154805271	154804827	154804696	MPP1	annotatedSS	SE	-	154792285	154792141
1927					1.0	ENSG00000126903.15	1927	0,2,3,0	0,0,0,0	235	0.0,0.015,0.015,0.0	0.0,0.0,0.0,0.0	0.006999999999999999	1.0	161,81,126,92	69,61,88,52	149	chrX	154490690	154490306	154490027	154489941	SLC10A3	annotatedSS	SE	-	154489082	154487310
1928					1.0	ENSG00000126903.15	1928	0,2,2,0	0,0,0,0	235	NA,1.0,1.0,NA	NA,NA,NA,0.0	1.0	1.0	0,0,0,0	0,0,0,1	149	chrX	154490628	154490593	154490027	154489941	SLC10A3	annotatedSS	SE	-	154489082	154487310
1929					1.0	ENSG00000126903.15	1929	78,37,53,54	40,22,45,12	201	1.0,1.0,1.0,1.0	1.0,1.0,1.0,0.899	0.025	1.0	0,0,0,0	0,0,0,1	149	chrX	154490614	154490593	154490358	154490306	SLC10A3	annotatedSS	SE	-	154489082	154487342
1931					1.0	ENSG00000130827.6	1931	121,85,68,73	109,69,79,91	298	0.953,1.0,1.0,1.0	1.0,1.0,1.0,0.958	-0.001	1.0	3,0,0,0	0,0,0,2	149	chrX	154461638	154461098	154460777	154460156	PLXNA3	annotatedSS	SE	+	154458428	154458280
1932					1.0	ENSG00000130827.6	1932	62,34,44,49	40,35,37,36	298	0.816,1.0,1.0,1.0	1.0,1.0,1.0,1.0	-0.046	0.13815824220999998	7,0,0,0	0,0,0,0	149	chrX	154463519	154463390	154462310	154462127	PLXNA3	annotatedSS	SE	+	154461638	154461098
1933					1.0	ENSG00000130827.6	1933	64,33,31,44	39,37,39,43	273	1.0,1.0,1.0,1.0	1.0,1.0,0.955,1.0	0.011000000000000001	1.0	0,0,0,0	0,0,1,0	149	chrX	154464313	154464156	154464074	154463950	PLXNA3	annotatedSS	SE	+	154463690	154463589
1934					1.0	ENSG00000130827.6	1934	173,106,118,137	119,67,95,96	286	1.0,0.982,1.0,1.0	1.0,1.0,1.0,1.0	-0.004	1.0	0,1,0,0	0,0,0,0	149	chrX	154466765	154466622	154466512	154466375	PLXNA3	annotatedSS	SE	+	154466270	154466090
1935					1.0	ENSG00000130827.6	1935	125,84,80,89	86,58,75,63	298	1.0,1.0,1.0,1.0	1.0,0.935,1.0,1.0	0.016	1.0	0,0,0,0	0,2,0,0	149	chrX	154467688	154467544	154467471	154467231	PLXNA3	annotatedSS	SE	+	154467150	154467056
1936					1.0	ENSG00000130827.6	1936	129,61,90,89	84,45,69,47	246	1.0,1.0,1.0,1.0	1.0,0.845,1.0,0.966	0.047	0.625667084437	0,0,0,0	0,5,0,1	149	chrX	154470167	154469976	154469784	154469687	PLXNA3	annotatedSS	SE	+	154469482	154469378
1937					1.0	ENSG00000071859.14	1937	686,332,521,588	408,385,510,330	249	1.0,1.0,1.0,0.994	1.0,1.0,1.0,1.0	-0.002	1.0	0,0,0,2	0,0,0,0	149	chrX	154446560	154446414	154445911	154445811	FAM50A	annotatedSS	SE	+	154445717	154445632
1938					1.0	ENSG00000071859.14	1938	1032,578,789,1012	646,543,657,438	226	1.0,1.0,1.0,1.0	1.0,0.994,0.995,1.0	0.003	1.0	0,0,0,0	0,2,2,0	149	chrX	154449735	154449680	154449297	154449220	FAM50A	annotatedSS	SE	+	154448954	154448892
1939					1.0	ENSG00000071859.14	1939	666,397,558,672	466,326,409,301	198	1.0,1.0,0.998,1.0	1.0,1.0,1.0,1.0	-0.0	1.0	0,0,1,0	0,0,0,0	149	chrX	154450099	154450028	154449931	154449882	FAM50A	annotatedSS	SE	+	154449735	154449680
1940					1.0	ENSG00000071553.16	1940	663,383,452,396	346,297,361,324	224	0.998,1.0,1.0,1.0	1.0,1.0,1.0,1.0	-0.0	1.0	1,0,0,0	0,0,0,0	149	chrX	154432376	154432265	154431904	154431829	ATP6AP1	annotatedSS	SE	+	154429174	154428844
1941					1.0	ENSG00000071553.16	1941	566,363,416,517	392,231,358,319	298	1.0,1.0,1.0,1.0	1.0,1.0,0.994,1.0	0.002	1.0	0,0,0,0	0,0,1,0	149	chrX	154435186	154435138	154434446	154434207	ATP6AP1	annotatedSS	SE	+	154433720	154433634
1942					1.0	ENSG00000071553.16	1942	395,300,285,427	284,149,242,192	197	1.0,1.0,1.0,1.0	0.995,1.0,1.0,0.986	0.005	1.0	0,0,0,0	1,0,0,2	149	chrX	154435379	154435273	154435186	154435138	ATP6AP1	annotatedSS	SE	+	154434446	154434207
1943					1.0	ENSG00000196924.14	1943	2975,1913,2384,2886	1476,1604,1790,1600	265	1.0,1.0,1.0,1.0	0.999,1.0,1.0,1.0	0.0	1.0	0,0,0,0	1,0,0,0	149	chrX	154351950	154351883	154351696	154351580	FLNA	annotatedSS	SE	-	154351041	154350908
1944					1.0	ENSG00000196924.14	1944	1212,804,1132,1382	607,685,823,644	298	1.0,1.0,1.0,1.0	1.0,1.0,0.998,1.0	0.0	1.0	0,0,0,0	0,0,1,0	149	chrX	154352924	154352771	154352447	154352180	FLNA	annotatedSS	SE	-	154352021	154351727
1945					1.0	ENSG00000196924.14	1945	2754,1685,2184,2288	1270,1397,1580,1500	272	0.993,0.992,0.999,0.993	0.994,0.999,0.997,0.987	0.0	1.0	11,7,1,9	4,1,3,11	149	chrX	154352783	154352771	154352675	154352552	FLNA	annotatedSS	SE	-	154352447	154352180
1946					1.0	ENSG00000196924.14	1946	2340,1385,1880,2069	1203,1257,1408,1185	298	0.999,1.0,1.0,1.0	1.0,1.0,1.0,1.0	-0.0	1.0	1,0,0,0	0,0,0,0	149	chrX	154353457	154353295	154353204	154353000	FLNA	annotatedSS	SE	-	154352924	154352771
1947					1.0	ENSG00000196924.14	1947	1590,935,1218,1379	788,828,954,769	298	0.999,1.0,1.0,1.0	1.0,1.0,1.0,1.0	-0.0	1.0	1,0,0,0	0,0,0,0	149	chrX	154353457	154353295	154353221	154353000	FLNA	annotatedSS	SE	-	154352924	154352771
1948					1.0	ENSG00000196924.14	1948	1547,990,1441,1350	806,860,1102,926	298	0.999,0.994,0.999,0.994	0.995,0.995,0.989,0.989	0.004	1.0	1,3,1,4	2,2,6,5	149	chrX	154354043	154353914	154353727	154353553	FLNA	annotatedSS	SE	-	154353457	154353295
1949					1.0	ENSG00000196924.14	1949	2907,1902,2417,2324	1593,1634,1879,1674	245	0.99,0.996,0.995,0.999	0.994,1.0,0.999,0.991	-0.001	1.0	18,5,8,2	6,0,1,9	149	chrX	154354889	154354824	154354711	154354615	FLNA	annotatedSS	SE	-	154354483	154354380
1950					1.0	ENSG00000196924.14	1950	738,511,631,454	425,488,460,422	173	0.694,0.712,0.698,0.648	0.712,0.727,0.674,0.681	-0.01	0.622658268497	280,178,235,212	148,158,192,170	149	chrX	154357623	154357433	154357274	154357250	FLNA	annotatedSS	SE	-	154355072	154354824
1951					1.0	ENSG00000196924.14	1951	875,662,650,632	574,560,678,524	287	0.996,1.0,1.0,1.0	1.0,1.0,1.0,0.996	0.0	1.0	2,0,0,0	0,0,0,1	149	chrX	154366470	154366307	154365486	154365348	FLNA	annotatedSS	SE	-	154365259	154365135
1952					0.557550669685	ENSG00000196924.14	1952	1121,856,862,740	747,754,875,767	298	0.991,0.984,0.945,0.995	0.987,0.992,0.986,0.987	-0.009000000000000001	0.0226045455796	5,7,25,2	5,3,6,5	149	chrX	154366470	154366307	154366224	154366023	FLNA	annotatedSS	SE	-	154365486	154365348
1957					1.0	ENSG00000169057.21	1957	0,0,2,1	0,0,1,3	261	0.0,0.0,0.047,0.031	0.0,0.0,0.039,0.102	-0.016	1.0	28,16,23,18	15,16,14,15	149	chrX	154092307	154092183	154039903	154039791	MECP2	annotatedSS	SE	-	154032557	154032434
1958					1.0	ENSG00000169057.21	1958	0,0,1,3	0,0,1,5	261	0.0,0.0,0.222,0.3	0.0,0.0,0.087,0.241	0.049	0.43753247736199996	24,5,2,4	10,4,6,9	149	chrX	154097764	154097603	154039903	154039791	MECP2	annotatedSS	SE	-	154032557	154032434
1962					1.0	ENSG00000169057.21	1962	77,33,66,42	55,39,42,56	273	0.637,0.783,0.947,0.851	0.75,0.842,0.793,0.773	0.015	0.794463667336	24,5,2,4	10,4,6,9	149	chrX	154097663	154097603	154092307	154092183	MECP2	annotatedSS	SE	-	154032557	154032206
1963					1.0	ENSG00000169057.21	1963	49,17,44,25	40,23,28,41	273	1.0,1.0,1.0,0.82	1.0,1.0,1.0,0.918	-0.025	1.0	0,0,0,3	0,0,0,2	149	chrX	154097663	154097603	154092307	154092183	MECP2	annotatedSS	SE	-	154039903	154039791
1964					1.0	ENSG00000184216.13	1964	529,314,531,632	376,342,411,367	298	0.992,0.981,0.982,0.984	1.0,0.994,1.0,0.989	-0.011000000000000001	0.848269910992	2,3,5,5	0,1,0,2	149	chrX	154013343	154013042	154012678	154012528	IRAK1	annotatedSS	SE	-	154011917	154010499
1965					1.0	ENSG00000184216.13	1965	329,190,337,429	237,190,259,216	298	1.0,0.99,1.0,1.0	1.0,1.0,0.985,0.991	0.004	1.0	0,1,0,0	0,0,2,1	149	chrX	154014278	154014041	154013343	154013042	IRAK1	annotatedSS	SE	-	154012678	154012528
1966					1.0	ENSG00000184216.13	1966	9,6,8,9	0,1,0,6	298	1.0,1.0,0.667,1.0	NA,1.0,NA,1.0	-0.083	1.0	0,0,2,0	0,0,0,0	149	chrX	154016097	154016031	154013433	154013042	IRAK1	annotatedSS	SE	-	154011917	154011730
1967					1.0	ENSG00000184216.13	1967	416,248,417,594	305,273,339,270	298	1.0,0.992,1.0,1.0	1.0,1.0,0.988,0.993	0.003	1.0	0,1,0,0	0,0,2,1	149	chrX	154014246	154014041	154013433	154013042	IRAK1	annotatedSS	SE	-	154012678	154012528
1968					1.0	ENSG00000184216.13	1968	229,152,266,338	172,176,195,186	298	0.974,1.0,0.985,0.988	0.977,1.0,0.98,1.0	-0.002	1.0	3,0,2,2	2,0,2,0	149	chrX	154016073	154016031	154014278	154014041	IRAK1	annotatedSS	SE	-	154013343	154013042
1969					0.877822820583	ENSG00000184216.13	1969	316,210,346,503	240,259,274,240	298	0.958,0.972,0.983,0.984	1.0,1.0,1.0,0.968	-0.018000000000000002	0.0486654851339	7,3,3,4	0,0,0,4	149	chrX	154016073	154016031	154014278	154014041	IRAK1	annotatedSS	SE	-	154013433	154013042
1970					1.0	ENSG00000184216.13	1970	286,205,315,423	213,226,263,224	215	0.995,1.0,1.0,1.0	1.0,1.0,0.995,0.987	0.003	1.0	1,0,0,0	0,0,1,2	149	chrX	154016644	154016436	154016097	154016031	IRAK1	annotatedSS	SE	-	154014278	154014041
1972					1.0	ENSG00000184216.13	1972	512,348,585,665	342,395,451,480	298	1.0,1.0,0.987,1.0	1.0,1.0,1.0,1.0	-0.003	1.0	0,0,4,0	0,0,0,0	149	chrX	154019078	154018974	154018787	154018598	IRAK1	annotatedSS	SE	-	154018355	154018290
1973					1.0	ENSG00000102032.12	1973	0,4,0,0	0,0,0,0	251	0.0,0.442,NA,0.0	0.0,0.0,NA,0.0	0.147	1.0	3,3,0,1	9,2,0,2	149	chrX	153940215	153940101	153936105	153936003	RENBP	annotatedSS	SE	-	153935576	153935488
1975					1.0	ENSG00000102032.12	1975	12,16,12,11	19,8,18,5	231	0.795,1.0,0.721,1.0	1.0,1.0,1.0,1.0	-0.121	0.240624256468	2,0,3,0	0,0,0,0	149	chrX	153943079	153942854	153942031	153941949	RENBP	annotatedSS	SE	-	153941653	153941477
1978					1.0	ENSG00000102030.15	1978	958,469,849,747	824,534,694,552	194	0.999,0.994,0.994,1.0	0.997,0.993,0.996,0.998	0.001	1.0	1,2,4,0	2,3,2,1	149	chrX	153932431	153932315	153932115	153932070	NAA10	annotatedSS	SE	-	153930847	153930762
1979					1.0	ENSG00000102030.15	1979	983,487,888,724	822,561,701,693	208	0.997,1.0,0.998,1.0	0.995,1.0,0.996,0.998	0.002	1.0	2,0,1,0	3,0,2,1	149	chrX	153934475	153934376	153934001	153933942	NAA10	annotatedSS	SE	-	153932584	153932538
1980					1.0	ENSG00000102030.15	1980	378,143,303,246	285,189,258,236	208	0.996,1.0,1.0,1.0	1.0,1.0,1.0,1.0	-0.001	1.0	1,0,0,0	0,0,0,0	149	chrX	153934958	153934883	153934001	153933942	NAA10	annotatedSS	SE	-	153932584	153932538
1981					1.0	ENSG00000102030.15	1981	189,98,177,166	165,101,121,123	190	0.987,1.0,0.993,1.0	0.977,1.0,0.979,0.99	0.009000000000000001	1.0	2,0,1,0	3,0,2,1	149	chrX	153934475	153934376	153934001	153933960	NAA10	annotatedSS	SE	-	153932584	153932538
1982					1.0	ENSG00000102030.15	1982	2,1,1,1	2,1,1,3	190	0.611,1.0,1.0,1.0	1.0,1.0,1.0,1.0	-0.09699999999999999	1.0	1,0,0,0	0,0,0,0	149	chrX	153935015	153934883	153934001	153933960	NAA10	annotatedSS	SE	-	153932584	153932538
1983					1.0	ENSG00000102030.15	1983	818,342,611,542	597,366,601,474	248	0.998,1.0,1.0,1.0	1.0,1.0,1.0,1.0	-0.0	1.0	1,0,0,0	0,0,0,0	149	chrX	153934958	153934883	153934475	153934376	NAA10	annotatedSS	SE	-	153932584	153932538
1984					1.0	ENSG00000102030.15	1984	1431,680,1203,1030	1138,743,1040,934	248	0.994,1.0,1.0,0.997	1.0,1.0,0.998,0.998	-0.001	1.0	5,0,0,2	0,0,1,1	149	chrX	153934958	153934883	153934475	153934376	NAA10	annotatedSS	SE	-	153934001	153933659
1986					1.0	ENSG00000180879.13	1986	33,18,52,29	24,25,37,29	298	0.004,0.003,0.007,0.005	0.004,0.005,0.008,0.006	-0.001	1.0	4442,3232,3456,2818	2802,2468,2420,2403	149	chrX	153796552	153796433	153795861	153795662	SSR4	annotatedSS	SE	+	153794754	153794678
1987					1.0	ENSG00000180879.13	1987	3,0,9,0	0,4,6,0	298	0.0,0.0,0.001,0.0	0.0,0.001,0.001,0.0	-0.0	1.0	4442,3232,3456,2818	2802,2468,2420,2403	149	chrX	153796552	153796433	153796126	153795927	SSR4	annotatedSS	SE	+	153794754	153794675
1988					1.0	ENSG00000180879.13	1988	4204,3126,3624,2492	3038,2570,2204,2426	224	0.992,0.99,0.997,0.99	0.991,0.995,0.991,0.992	0.0	1.0	22,20,8,17	19,9,14,13	149	chrX	153797814	153797724	153797532	153797457	SSR4	annotatedSS	SE	+	153796552	153794658
1989					1.0	ENSG00000180879.13	1989	1182,826,936,864	784,777,664,654	239	1.0,1.0,1.0,1.0	1.0,0.998,1.0,1.0	0.0	1.0	0,0,0,0	0,1,0,0	149	chrX	153798136	153798070	153797814	153797724	SSR4	annotatedSS	SE	+	153796552	153796433
1990					1.0	ENSG00000067829.18	1990	387,267,359,314	201,197,202,202	210	1.0,0.99,0.992,0.978	1.0,0.993,0.993,0.993	-0.005	1.0	0,2,2,5	0,1,1,1	149	chrX	153786449	153786354	153786272	153786211	IDH3G	annotatedSS	SE	-	153785973	153785765
1991					1.0	ENSG00000067829.18	1991	866,484,708,692	416,404,402,390	296	0.982,0.968,0.986,0.967	0.986,1.0,0.971,0.98	-0.008	0.0988363645718	8,8,5,12	3,0,6,4	149	chrX	153787153	153787050	153786947	153786800	IDH3G	annotatedSS	SE	-	153786449	153785766
1992					1.0	ENSG00000067829.18	1992	444,273,391,373	225,231,212,224	252	1.0,1.0,1.0,0.982	1.0,0.979,1.0,1.0	0.001	1.0	0,0,0,4	0,3,0,0	149	chrX	153787553	153787463	153787153	153787050	IDH3G	annotatedSS	SE	-	153786449	153785766
1993					1.0	ENSG00000067829.18	1993	450,280,358,355	274,230,209,226	283	1.0,1.0,1.0,1.0	1.0,1.0,1.0,0.992	0.002	1.0	0,0,0,0	0,0,0,1	149	chrX	153787955	153787822	153787597	153787463	IDH3G	annotatedSS	SE	-	153786449	153785766
1994					1.0	ENSG00000067829.18	1994	4,2,2,7	0,2,2,1	236	0.003,0.003,0.002,0.011	0.0,0.003,0.004,0.002	0.002	1.0	739,445,535,396	399,361,315,333	149	chrX	153789790	153789711	153789200	153789113	IDH3G	annotatedSS	SE	-	153788135	153788074
1995					1.0	ENSG00000067829.18	1995	381,235,356,249	240,194,261,245	161	1.0,1.0,0.994,0.996	1.0,0.989,1.0,1.0	0.0	1.0	0,0,2,1	0,2,0,0	149	chrX	153790851	153790809	153790575	153790563	IDH3G	annotatedSS	SE	-	153790292	153789837
1996					1.0	ENSG00000067829.18	1996	549,350,492,397	297,280,342,349	191	0.993,1.0,0.995,0.997	0.975,1.0,0.996,0.982	0.008	0.887609739219	3,0,2,1	6,0,1,5	149	chrX	153794325	153794245	153790851	153790809	IDH3G	annotatedSS	SE	-	153790575	153790563
1997					1.0	ENSG00000067829.18	1997	89,54,85,53	76,50,62,51	191	0.972,1.0,1.0,1.0	1.0,1.0,1.0,1.0	-0.006999999999999999	1.0	2,0,0,0	0,0,0,0	149	chrX	153794359	153794314	153790851	153790809	IDH3G	annotatedSS	SE	-	153790575	153790563
1998					0.96721602215	ENSG00000067829.18	1998	92,55,83,51	75,51,57,55	298	0.939,1.0,0.954,0.962	0.862,1.0,0.966,0.846	0.045	0.057989400407699995	3,0,2,1	6,0,1,5	149	chrX	153794356	153794245	153790971	153790809	IDH3G	annotatedSS	SE	-	153790575	153790563
2001					1.0	ENSG00000198753.11	2001	18,13,18,14	11,12,25,14	298	1.0,1.0,1.0,1.0	1.0,1.0,1.0,0.778	0.055	1.0	0,0,0,0	0,0,0,2	149	chrX	153768428	153768248	153767913	153766872	PLXNB3	annotatedSS	SE	+	153765580	153765470
2002					1.0	ENSG00000198753.11	2002	23,17,18,22	14,12,17,10	280	1.0,1.0,1.0,1.0	0.713,1.0,1.0,1.0	0.07200000000000001	0.813632680803	0,0,0,0	3,0,0,0	149	chrX	153773406	153773229	153773016	153772885	PLXNB3	annotatedSS	SE	+	153772287	153772181
2013					1.0	ENSG00000183479.12	2013	60,51,76,113	40,73,61,62	264	1.0,1.0,1.0,0.941	1.0,1.0,1.0,1.0	-0.015	1.0	0,0,0,4	0,0,0,0	149	chrX	153455648	153455541	153454508	153454393	TREX2	annotatedSS	SE	-	153447909	153447747
2014					1.0	ENSG00000183479.12	2014	23,12,25,35	8,23,17,18	298	0.377,0.316,0.362,0.276	0.222,0.284,0.27,0.273	0.071	0.21975149953200002	19,13,22,46	14,29,23,24	149	chrX	153455766	153455541	153455053	153454876	TREX2	annotatedSS	SE	-	153454508	153454393
2015					1.0	ENSG00000183479.12	2015	55,20,57,61	21,28,38,35	217	1.0,1.0,1.0,0.954	1.0,1.0,1.0,1.0	-0.012	1.0	0,0,0,2	0,0,0,0	149	chrX	153470587	153470449	153465055	153464987	TREX2	annotatedSS	SE	-	153462671	153462609
2016					1.0	ENSG00000183479.12	2016	204,111,183,292	173,160,189,190	265	1.0,1.0,1.0,1.0	1.0,1.0,1.0,0.991	0.002	1.0	0,0,0,0	0,0,0,1	149	chrX	153470587	153470449	153469261	153469145	TREX2	annotatedSS	SE	-	153465055	153464987
2017					1.0	ENSG00000147400.8	2017	934,649,822,748	756,644,713,645	298	1.0,1.0,0.995,1.0	1.0,1.0,0.994,0.994	0.002	1.0	0,0,2,0	0,0,2,2	149	chrX	152830777	152830707	152829760	152829601	CETN2	annotatedSS	SE	-	152829277	152829148
2031					1.0	ENSG00000102287.18	2031	2,1,11,1	1,3,2,0	298	0.5,0.2,0.647,0.333	1.0,1.0,1.0,NA	-0.58	1.0	1,2,3,1	0,0,0,0	149	chrX	151955860	151955707	151955567	151955367	GABRE	annotatedSS	SE	-	151955084	151953123
2035					1.0	ENSG00000063601.16	2035	37,18,34,34	30,28,37,30	255	1.0,1.0,1.0,1.0	1.0,1.0,0.956,1.0	0.011000000000000001	1.0	0,0,0,0	0,0,1,0	149	chrX	150718700	150718624	150699300	150699194	MTMR1	annotatedSS	SE	+	150693676	150693365
2037					1.0	ENSG00000063601.16	2037	1,2,0,0	2,0,0,0	173	0.043,0.161,0.0,0.0	0.097,0.0,0.0,0.0	0.027000000000000003	1.0	19,9,15,12	16,13,12,16	149	chrX	150718700	150718624	150712365	150712341	MTMR1	annotatedSS	SE	+	150699300	150699194
2046					1.0	ENSG00000063601.16	2046	0,0,1,0	2,3,1,0	298	0.0,0.0,0.03,0.0	0.063,0.061,0.04,0.0	-0.034	0.27833146950300003	22,9,16,9	15,23,12,11	149	chrX	150755865	150755688	150751240	150751029	MTMR1	annotatedSS	SE	+	150750843	150750729
2047					1.0	ENSG00000063601.16	2047	33,11,23,16	22,20,21,14	298	1.0,1.0,1.0,0.889	1.0,1.0,1.0,1.0	-0.027999999999999997	1.0	0,0,0,1	0,0,0,0	149	chrX	150765102	150764511	150762737	150762564	MTMR1	annotatedSS	SE	+	150755865	150755688
2048					1.0	ENSG00000171100.14	2048	38,17,29,8	38,8,20,20	222	1.0,0.919,1.0,1.0	1.0,1.0,1.0,1.0	-0.02	1.0	0,1,0,0	0,0,0,0	149	chrX	150596570	150596497	150592677	150592604	MTM1	annotatedSS	SE	+	150568662	150568618
2050					1.0	ENSG00000171100.14	2050	36,12,10,13	26,16,20,16	244	0.956,1.0,1.0,1.0	1.0,1.0,1.0,1.0	-0.011000000000000001	1.0	1,0,0,0	0,0,0,0	149	chrX	150614699	150614588	150598686	150598591	MTM1	annotatedSS	SE	+	150596570	150596497
2051					1.0	ENSG00000171100.14	2051	44,17,15,7	25,26,22,21	260	1.0,1.0,1.0,0.667	1.0,1.0,1.0,1.0	-0.083	1.0	0,0,0,2	0,0,0,0	149	chrX	150619139	150619037	150614699	150614588	MTM1	annotatedSS	SE	+	150598686	150598591
2054					1.0	ENSG00000235703.5	2054	0,0,0,0	0,0,1,0	295	0.0,NA,NA,NA	NA,NA,1.0,NA	-1.0	1.0	1,0,0,0	0,0,0,0	149	chrX	149943762	149943650	149942329	149942183	LINC00894	annotatedSS	SE	+	149941847	149941789
2056					1.0	ENSG00000235703.5	2056	0,0,0,0	2,0,0,0	247	0.0,NA,0.0,NA	1.0,NA,NA,0.0	-0.5	1.0	1,0,1,0	0,0,0,1	149	chrX	149948394	149948305	149948175	149948077	LINC00894	annotatedSS	SE	+	149947347	149945857
2058					1.0	ENSG00000197021.8	2058	4,2,3,2	1,0,4,0	298	0.017,0.026,0.014,0.022	0.006,0.0,0.027,0.0	0.011000000000000001	0.792749076743	114,38,102,44	78,71,72,73	149	chrX	149937480	149937432	149934568	149934376	CXorf40B	annotatedSS	SE	-	149934137	149934004
2059					1.0	ENSG00000197021.8	2059	7,2,3,2	2,3,4,0	298	0.03,0.026,0.014,0.022	0.013,0.021,0.027,0.0	0.008	0.237092547525	114,38,102,44	78,71,72,73	149	chrX	149937480	149937432	149934573	149934376	CXorf40B	annotatedSS	SE	-	149934137	149934004
2060					1.0	ENSG00000197021.8	2060	32,17,32,32	32,18,32,26	216	1.0,1.0,1.0,0.917	1.0,1.0,1.0,1.0	-0.021	1.0	0,0,0,2	0,0,0,0	149	chrX	149938459	149938192	149937480	149937413	CXorf40B	annotatedSS	SE	-	149934137	149934004
2061					1.0	ENSG00000197021.8	2061	107,40,98,43	77,68,77,74	197	1.0,1.0,1.0,0.942	1.0,1.0,1.0,1.0	-0.013999999999999999	1.0	0,0,0,2	0,0,0,0	149	chrX	149938435	149938192	149937480	149937432	CXorf40B	annotatedSS	SE	-	149934137	149934004
2062					1.0	ENSG00000269556.7	2062	47,47,36,23	44,52,35,24	233	1.0,0.938,1.0,1.0	1.0,0.971,1.0,1.0	-0.008	1.0	0,2,0,0	0,1,0,0	149	chrX	149608834	149608626	149604070	149603986	TMEM185A	annotatedSS	SE	-	149600479	149600302
2063					1.0	ENSG00000269556.7	2063	9,18,19,11	16,18,11,7	233	0.59,0.742,0.859,0.637	1.0,0.852,0.585,0.691	-0.075	0.344208263098	4,4,2,4	0,2,5,2	149	chrX	149631912	149631542	149604070	149603986	TMEM185A	annotatedSS	SE	-	149600479	149600302
2064					1.0	ENSG00000269556.7	2064	88,72,72,39	97,71,65,59	298	0.978,1.0,0.973,1.0	1.0,1.0,1.0,0.967	-0.004	1.0	1,0,1,0	0,0,0,1	149	chrX	149611463	149611286	149608834	149608626	TMEM185A	annotatedSS	SE	-	149604070	149603708
2065					1.0	ENSG00000269556.7	2065	55,38,29,18	37,42,35,24	298	0.965,1.0,0.935,1.0	0.949,0.913,0.946,0.857	0.059000000000000004	1.0	1,0,1,0	1,2,1,2	149	chrX	149631912	149631542	149608834	149608626	TMEM185A	annotatedSS	SE	-	149604070	149603708
2066					0.994158866928	ENSG00000269556.7	2066	63,57,63,57	70,44,37,43	298	0.969,1.0,0.969,1.0	0.972,0.917,0.949,0.915	0.046	0.060581170571300004	1,0,1,0	1,2,1,2	149	chrX	149631698	149631542	149611463	149611286	TMEM185A	annotatedSS	SE	-	149604070	149603986
2067					1.0	ENSG00000269556.7	2067	63,58,63,59	71,45,38,43	298	0.969,1.0,0.913,1.0	1.0,0.918,0.826,1.0	0.034	0.529844266994	1,0,3,0	0,2,4,0	149	chrX	149631698	149631542	149611463	149611286	TMEM185A	annotatedSS	SE	-	149608829	149608626
2068					1.0	ENSG00000269556.7	2068	107,96,111,81	134,78,75,81	298	0.817,0.906,0.902,0.931	0.944,0.886,0.824,0.91	-0.002	0.636698363414	12,5,6,3	4,5,8,4	149	chrX	149631698	149631542	149611463	149611286	TMEM185A	annotatedSS	SE	-	149608834	149608626
2071					1.0	ENSG00000241769.7	2071	3,0,2,0	1,1,1,2	231	1.0,NA,1.0,NA	0.392,1.0,0.392,1.0	0.304	1.0	0,0,0,0	1,0,1,0	149	chrX	149538172	149538114	149536255	149536173	LINC00893	annotatedSS	SE	-	149534374	149533629
2072					1.0	ENSG00000241769.7	2072	0,0,0,0	2,0,0,0	259	0.0,NA,NA,NA	1.0,NA,NA,NA	-1.0	1.0	1,0,0,0	0,0,0,0	149	chrX	149538172	149538114	149537742	149537632	LINC00893	annotatedSS	SE	-	149536213	149535935
2073					1.0	ENSG00000241769.7	2073	0,0,0,0	2,0,1,0	295	0.0,NA,0.0,NA	1.0,0.0,1.0,0.0	-0.5	1.0	1,0,2,0	0,2,0,2	149	chrX	149538172	149538114	149537778	149537632	LINC00893	annotatedSS	SE	-	149536255	149536172
2074					1.0	ENSG00000241769.7	2074	0,0,1,0	0,0,0,2	298	NA,NA,1.0,NA	NA,0.0,NA,1.0	0.5	1.0	0,0,0,0	0,1,0,0	149	chrX	149539752	149539700	149538906	149538723	LINC00893	annotatedSS	SE	-	149538172	149538114
2075					1.0	ENSG00000241769.7	2075	2,4,2,0	0,0,0,2	298	0.5,1.0,0.333,NA	0.0,NA,0.0,1.0	0.278	1.0	1,0,2,0	1,0,1,0	149	chrX	149540813	149540694	149538906	149538723	LINC00893	annotatedSS	SE	-	149538172	149538114
2076					1.0	ENSG00000010404.17	2076	268,194,211,120	190,136,196,164	298	0.985,0.98,1.0,0.968	0.95,1.0,1.0,1.0	-0.004	1.0	2,2,0,2	5,0,0,0	149	chrX	149490440	149490313	149487098	149486924	IDS	annotatedSS	SE	-	149483218	149476989
2077					1.0	ENSG00000010404.17	2077	40,20,40,17	31,30,15,29	279	0.12,0.089,0.133,0.105	0.147,0.186,0.067,0.147	-0.025	0.33911862949199995	157,109,139,77	96,70,112,90	149	chrX	149496516	149496345	149491667	149491537	IDS	annotatedSS	SE	-	149490440	149490313
2078					1.0	ENSG00000010404.17	2078	475,407,311,216	382,308,301,286	298	0.996,0.971,1.0,1.0	0.985,1.0,0.98,1.0	0.001	1.0	1,6,0,0	3,0,3,0	149	chrX	149501037	149500948	149498307	149498106	IDS	annotatedSS	SE	-	149496516	149496345
2079					1.0	ENSG00000010404.17	2079	0,2,0,0	2,0,0,1	275	0.0,0.004,0.0,0.0	0.005,0.0,0.0,0.003	-0.001	1.0	268,271,190,150	208,185,152,167	149	chrX	149501037	149500948	149499354	149499228	IDS	annotatedSS	SE	-	149498307	149498106
2080					0.0454388716988	ENSG00000010404.17	2080	25,28,25,23	6,10,8,15	252	0.107,0.131,0.153,0.171	0.042,0.075,0.063,0.112	0.068	0.000429916250107	124,110,82,66	81,73,70,70	149	chrX	149503489	149503311	149502177	149502074	IDS	annotatedSS	SE	-	149501037	149500948
2081					1.0	ENSG00000010404.17	2081	397,254,269,178	279,245,235,188	298	0.98,0.977,0.985,1.0	0.986,0.984,0.983,0.949	0.01	0.423298918019	4,3,2,0	2,2,2,5	149	chrX	149504219	149504156	149503489	149503311	IDS	annotatedSS	SE	-	149501037	149500948
2082					1.0	ENSG00000010404.17	2082	227,158,151,95	157,127,153,114	286	1.0,0.976,1.0,1.0	1.0,1.0,1.0,1.0	-0.006	1.0	0,2,0,0	0,0,0,0	149	chrX	149505177	149505034	149504293	149504156	IDS	annotatedSS	SE	-	149501037	149500948
2088					1.0	ENSG00000102081.13	2088	3,2,9,5	2,5,1,0	212	0.078,0.105,0.202,0.201	0.098,0.18,0.051,0.0	0.064	0.0942423885398	25,12,25,14	13,16,13,11	149	chrX	147940662	147940575	147938161	147938098	FMR1	annotatedSS	SE	+	147937600	147937465
2092					1.0	ENSG00000129682.15	2092	4,12,4,17	11,3,11,3	260	1.0,1.0,1.0,1.0	0.863,1.0,1.0,1.0	0.034	1.0	0,0,0,0	1,0,0,0	149	chrX	139204271	139204058	138708928	138708817	FGF13	annotatedSS	SE	-	138703087	138702983
2093					1.0	ENSG00000129682.15	2093	21,11,19,22	15,12,6,3	298	0.84,0.647,0.826,0.524	1.0,0.857,0.3,0.6	0.02	0.683794484374	2,3,2,10	0,1,7,1	149	chrX	139204271	139204058	138857679	138857511	FGF13	annotatedSS	SE	-	138708928	138708817
2101					1.0	ENSG00000022267.16	2101	2,1,0,0	2,0,5,2	298	0.006,0.003,0.0,0.0	0.01,0.0,0.016,0.01	-0.006999999999999999	1.0	176,158,199,96	95,132,153,96	149	chrX	136169980	136169906	136168288	136168129	FHL1	annotatedSS	SE	+	136147628	136147535
2103					1.0	ENSG00000022267.16	2103	250,259,303,157	159,184,217,141	223	1.0,1.0,1.0,1.0	1.0,1.0,1.0,0.989	0.003	1.0	0,0,0,0	0,0,0,1	149	chrX	136206488	136206406	136169980	136169906	FHL1	annotatedSS	SE	+	136147628	136147399
2104					0.829240084652	ENSG00000022267.16	2104	861,1004,805,484	547,494,859,575	298	0.951,0.954,0.95,0.942	0.958,0.939,0.917,0.92	0.016	0.04415193622119999	22,24,21,15	12,16,39,25	149	chrX	136209954	136209870	136208641	136208454	FHL1	annotatedSS	SE	+	136207961	136207791
2105					1.0	ENSG00000022267.16	2105	10,26,21,12	21,18,15,16	298	0.011,0.025,0.025,0.022	0.037,0.035,0.017,0.028	-0.009000000000000001	0.109674186441	469,506,416,262	271,248,439,281	149	chrX	136211359	136209870	136209442	136209242	FHL1	annotatedSS	SE	+	136208641	136208454
2106					1.0	ENSG00000169446.5	2106	118,70,94,51	92,103,106,89	253	1.0,0.976,1.0,1.0	1.0,0.984,1.0,1.0	-0.002	1.0	0,1,0,0	0,1,0,0	149	chrX	135971110	135971057	135967493	135967389	MMGT1	annotatedSS	SE	-	135965183	135962069
2107					1.0	ENSG00000169446.5	2107	93,70,57,47	72,81,96,74	202	0.986,1.0,1.0,1.0	1.0,0.984,0.986,1.0	0.004	1.0	1,0,0,0	0,1,1,0	149	chrX	135974063	135973596	135971110	135971057	MMGT1	annotatedSS	SE	-	135967493	135967389
2109					1.0	ENSG00000230162.1	2109	0,0,1,0	0,0,0,2	298	NA,NA,1.0,0.0	NA,NA,NA,1.0	-0.5	1.0	0,0,0,1	0,0,0,0	149	chrX	135947139	135946964	135945034	135944795	CT45A11P	annotatedSS	SE	-	135943103	135942477
2110					1.0	ENSG00000165359.15	2110	10,6,9,4	8,9,10,2	278	0.843,1.0,1.0,1.0	1.0,1.0,1.0,1.0	-0.039	1.0	1,0,0,0	0,0,0,0	149	chrX	135549805	135549641	135547265	135547136	INTS6L	annotatedSS	SE	+	135546885	135546701
2112					1.0	ENSG00000165359.15	2112	2,4,4,2	1,0,3,3	260	0.534,1.0,0.696,1.0	1.0,NA,1.0,1.0	-0.193	1.0	1,0,1,0	0,0,0,0	149	chrX	135573033	135572814	135570546	135570435	INTS6L	annotatedSS	SE	+	135569431	135569336
2113					1.0	ENSG00000186376.14	2113	7,12,13,2	16,15,3,5	298	1.0,0.857,1.0,1.0	1.0,1.0,1.0,1.0	-0.036000000000000004	1.0	0,1,0,0	0,0,0,0	149	chrX	135296033	135295767	135294258	135293729	ZNF75D	annotatedSS	SE	-	135291135	135291008
2114					1.0	ENSG00000186376.14	2114	17,21,22,8	16,23,16,5	298	0.81,1.0,0.846,0.667	1.0,0.852,0.727,0.455	0.07200000000000001	0.38336245068999997	2,0,2,2	0,2,3,3	149	chrX	135296033	135295767	135294258	135293729	ZNF75D	annotatedSS	SE	-	135292473	135292280
2115					1.0	ENSG00000186376.14	2115	4,1,4,0	2,0,2,2	298	1.0,1.0,1.0,NA	1.0,0.0,1.0,1.0	0.25	1.0	0,0,0,0	0,1,0,0	149	chrX	135344087	135343260	135296039	135295767	ZNF75D	annotatedSS	SE	-	135291135	135291008
2116					1.0	ENSG00000186376.14	2116	6,0,6,2	2,2,5,5	298	0.75,NA,0.75,1.0	1.0,1.0,1.0,0.714	-0.095	1.0	1,0,1,0	0,0,0,1	149	chrX	135344087	135343260	135296039	135295767	ZNF75D	annotatedSS	SE	-	135292473	135292280
2117					1.0	ENSG00000101928.12	2117	114,60,74,32	74,97,96,77	298	0.731,0.769,0.86,0.571	0.661,0.858,0.828,0.681	-0.024	0.7926920529629999	21,9,6,12	19,8,10,18	149	chrX	134897034	134896816	134891640	134891478	MOSPD1	annotatedSS	SE	-	134889192	134887625
2118					0.231903557999	ENSG00000101928.12	2118	123,49,97,59	93,79,126,69	225	0.964,1.0,0.854,1.0	1.0,1.0,0.988,0.92	-0.022000000000000002	0.00544715658569	3,0,11,0	0,0,1,4	149	chrX	134899534	134899279	134899165	134899089	MOSPD1	annotatedSS	SE	-	134897034	134896813
2119					1.0	ENSG00000101928.12	2119	94,44,92,65	78,69,84,68	298	0.979,1.0,1.0,1.0	1.0,1.0,1.0,1.0	-0.005	1.0	1,0,0,0	0,0,0,0	149	chrX	134915227	134915181	134899534	134899279	MOSPD1	annotatedSS	SE	-	134897034	134896816
2120					1.0	ENSG00000101928.12	2120	0,1,0,0	0,0,0,0	271	0.0,0.012,0.0,0.0	0.0,0.0,0.0,0.0	0.003	1.0	91,44,81,65	78,69,83,64	149	chrX	134915219	134915181	134899952	134899830	MOSPD1	annotatedSS	SE	-	134899534	134899279
2121					1.0	ENSG00000156504.16	2121	51,34,33,22	44,33,36,20	290	0.814,0.897,0.809,0.485	0.85,0.809,0.902,0.673	-0.057	0.324928356851	6,2,4,12	4,4,2,5	149	chrX	134781917	134781820	134772283	134772142	FAM122B	annotatedSS	SE	-	134771354	134771095
2122					1.0	ENSG00000156504.16	2122	14,10,27,11	7,16,14,17	206	0.336,0.311,0.582,0.399	0.22,0.379,0.297,0.406	0.08199999999999999	0.257527512013	20,16,14,12	18,19,24,18	149	chrX	134793893	134793814	134789636	134789579	FAM122B	annotatedSS	SE	-	134789266	134789222
2123					1.0	ENSG00000156504.16	2123	54,24,54,30	26,37,35,19	298	1.0,1.0,1.0,1.0	1.0,0.902,1.0,1.0	0.024	1.0	0,0,0,0	0,2,0,0	149	chrX	134797187	134797120	134796355	134796107	FAM122B	annotatedSS	SE	-	134793893	134793814
2125					1.0	ENSG00000165704.14	2125	805,431,842,516	760,698,521,546	226	1.0,1.0,0.998,1.0	0.996,1.0,1.0,0.994	0.002	1.0	0,0,1,0	2,0,0,2	149	chrX	134500668	134500029	134498684	134498607	HPRT1	annotatedSS	SE	+	134498436	134498389
2136					1.0	ENSG00000076770.14	2136	2,0,0,0	0,0,0,2	223	0.572,0.0,0.0,NA	0.0,NA,0.0,1.0	-0.14300000000000002	1.0	1,3,1,0	6,0,1,0	149	chrX	132382272	132382177	132381432	132381358	MBNL3	annotatedSS	SE	-	132379677	132379203
2138					1.0	ENSG00000076770.14	2138	0,2,0,0	0,1,0,2	287	NA,0.342,NA,0.0	NA,0.342,0.0,1.0	-0.276	1.0	0,2,0,1	0,1,6,0	149	chrX	132489968	132489813	132439572	132439434	MBNL3	annotatedSS	SE	-	132406392	132406227
2139					1.0	ENSG00000232160.6	2139	7,2,2,0	5,2,0,1	241	1.0,1.0,0.382,NA	1.0,1.0,NA,1.0	-0.20600000000000002	1.0	0,0,2,0	0,0,0,0	149	chrX	132430162	132429812	132239711	132239619	RAP2C-AS1	annotatedSS	SE	+	132218837	132218506
2140					1.0	ENSG00000123728.9	2140	199,110,193,78	152,141,140,110	298	0.99,0.948,0.97,1.0	0.974,0.972,0.986,0.965	0.003	0.9557103820020001	1,3,3,0	2,2,1,2	149	chrX	132219480	132219369	132217156	132216995	RAP2C	annotatedSS	SE	-	132214446	132214133
2141					1.0	ENSG00000123728.9	2141	263,158,247,120	238,175,196,144	298	1.0,1.0,1.0,1.0	0.975,0.989,1.0,0.973	0.016	1.0	0,0,0,0	3,1,0,2	149	chrX	132218012	132217915	132217806	132216995	RAP2C	annotatedSS	SE	-	132214446	132214133
2142					1.0	ENSG00000123728.9	2142	53,40,48,34	73,33,48,34	246	1.0,0.802,1.0,1.0	1.0,1.0,1.0,0.911	-0.027000000000000003	0.362151813595	0,6,0,0	0,0,0,2	149	chrX	132218341	132218231	132218012	132217915	RAP2C	annotatedSS	SE	-	132217806	132216995
2143					1.0	ENSG00000123728.9	2143	1,6,5,5	5,5,1,5	259	0.039,0.301,0.223,0.223	0.181,0.489,0.05,0.59	-0.131	0.485914950553	14,8,10,10	13,3,11,2	149	chrX	132219433	132219369	132218341	132218231	RAP2C	annotatedSS	SE	-	132217806	132216995
2144					1.0	ENSG00000134602.15	2144	19,21,34,1	37,24,21,21	298	0.76,1.0,0.895,1.0	0.949,0.706,0.913,0.913	0.044000000000000004	0.328324325471	3,0,2,0	1,5,1,1	149	chrX	132063489	132063432	132054861	132054630	STK26	annotatedSS	SE	+	132023659	132023507
2146					1.0	ENSG00000134602.15	2146	38,11,25,9	43,27,27,39	298	1.0,0.846,0.758,1.0	0.915,1.0,1.0,1.0	-0.078	0.349792875009	0,1,4,0	2,0,0,0	149	chrX	132071217	132071068	132069663	132069477	STK26	annotatedSS	SE	+	132068569	132068411
2147					1.0	ENSG00000134602.15	2147	11,14,10,2	19,11,9,6	212	1.0,1.0,1.0,1.0	1.0,0.885,1.0,1.0	0.028999999999999998	1.0	0,0,0,0	0,1,0,0	149	chrX	132073093	132072965	132072875	132072812	STK26	annotatedSS	SE	+	132072361	132072267
2148					1.0	ENSG00000165675.16	2148	158,102,82,43	54,77,74,72	298	1.0,1.0,0.953,0.782	1.0,1.0,0.974,1.0	-0.06	0.13760166441899999	0,0,2,6	0,0,1,0	149	chrX	130679748	130679541	130670198	130669964	ENOX2	annotatedSS	SE	-	130667742	130667529
2149					0.24631170482200002	ENSG00000165675.16	2149	92,59,48,27	39,57,53,54	298	1.0,0.937,0.96,0.692	1.0,1.0,1.0,1.0	-0.10300000000000001	0.00604487285528	0,2,1,6	0,0,0,0	149	chrX	130689018	130688862	130679748	130679541	ENOX2	annotatedSS	SE	-	130670198	130669964
2150					1.0	ENSG00000165675.16	2150	7,7,5,3	4,10,4,11	238	0.127,0.215,0.08,0.099	0.128,0.281,0.091,0.238	-0.054000000000000006	0.161452311994	30,16,36,17	17,16,25,22	149	chrX	130783690	130783546	130709331	130709242	ENOX2	annotatedSS	SE	-	130703254	130703119
2151					1.0	ENSG00000165675.16	2151	5,6,5,4	3,5,3,12	238	0.258,0.349,0.194,0.294	0.19,0.238,0.19,0.484	-0.002	0.877148869302	9,7,13,6	8,10,8,8	149	chrX	130901731	130901683	130709331	130709242	ENOX2	annotatedSS	SE	-	130703254	130703119
2152					1.0	ENSG00000165675.16	2152	97,45,57,55	53,54,62,50	293	0.846,0.766,0.69,0.823	0.771,0.733,0.798,0.761	0.015	0.72541641015	9,7,13,6	8,10,8,8	149	chrX	130901731	130901683	130783690	130783546	ENOX2	annotatedSS	SE	-	130703254	130703119
2153					1.0	ENSG00000165675.16	2153	71,32,24,39	38,43,39,30	293	0.948,0.891,0.859,0.908	0.951,1.0,0.952,0.836	-0.033	0.212899815781	2,2,2,2	1,0,1,3	149	chrX	130901731	130901683	130783690	130783546	ENOX2	annotatedSS	SE	-	130709331	130709242
2154					1.0	ENSG00000165675.16	2154	125,54,58,60	53,67,63,58	197	1.0,0.953,1.0,1.0	1.0,1.0,1.0,1.0	-0.012	1.0	0,2,0,0	0,0,0,0	149	chrX	130903192	130903048	130901731	130901683	ENOX2	annotatedSS	SE	-	130783690	130783546
2155					1.0	ENSG00000056277.15	2155	8,3,5,2	4,1,5,1	296	1.0,1.0,0.716,1.0	1.0,1.0,1.0,1.0	-0.071	1.0	0,0,1,0	0,0,0,0	149	chrX	130227782	130227681	130226905	130226758	ZNF280C	annotatedSS	SE	-	130220480	130220348
2159					1.0	ENSG00000156709.13	2159	159,94,162,151	123,94,110,95	292	1.0,1.0,1.0,1.0	0.969,1.0,0.982,1.0	0.012	1.0	0,0,0,0	2,0,1,0	149	chrX	130165664	130165550	130156603	130156460	AIFM1	annotatedSS	SE	-	130149568	130149468
2161					1.0	ENSG00000102034.16	2161	31,19,31,36	24,12,23,22	298	0.795,0.543,0.838,0.783	0.706,0.6,0.657,0.846	0.037000000000000005	0.688622037735	4,8,3,5	5,4,6,2	149	chrX	130110495	130110324	130081539	130081255	ELF4	annotatedSS	SE	-	130074752	130074580
2162					1.0	ENSG00000102034.16	2162	31,11,20,12	14,4,11,15	298	1.0,1.0,0.909,1.0	1.0,0.667,1.0,1.0	0.06	1.0	0,0,1,0	0,1,0,0	149	chrX	130110716	130110619	130081539	130081255	ELF4	annotatedSS	SE	-	130074752	130074580
2163					0.834996890406	ENSG00000085185.15	2163	3,8,5,0	0,2,3,1	298	0.176,0.4,0.263,0.0	0.0,0.5,0.143,0.077	0.03	0.044584795378300006	7,6,7,1	3,1,9,6	149	chrX	130012668	130012577	130010663	130010507	BCORL1	annotatedSS	SE	+	130005317	130005187
2164					1.0	ENSG00000085185.15	2164	38,27,25,27	19,28,30,26	298	1.0,0.692,0.862,0.871	0.576,0.933,0.882,0.867	0.042	0.51856100899	0,6,2,2	7,1,2,2	149	chrX	130028861	130028634	130025379	130024989	BCORL1	annotatedSS	SE	+	130022977	130022896
2167					1.0	ENSG00000188706.12	2167	279,168,272,212	146,129,182,115	246	1.0,1.0,1.0,1.0	1.0,1.0,1.0,0.986	0.004	1.0	0,0,0,0	0,0,0,1	149	chrX	129811509	129811405	129811001	129810904	ZDHHC9	annotatedSS	SE	-	129806486	129803287
2169					1.0	ENSG00000188706.12	2169	291,169,239,134	125,139,148,106	298	0.993,0.977,0.976,1.0	0.969,1.0,0.974,1.0	0.001	1.0	1,2,3,0	2,0,2,0	149	chrX	129841824	129841778	129829141	129828980	ZDHHC9	annotatedSS	SE	-	129823837	129823678
2170					1.0	ENSG00000188706.12	2170	106,56,99,42	43,49,55,49	298	1.0,1.0,0.98,1.0	1.0,1.0,1.0,1.0	-0.005	1.0	0,0,1,0	0,0,0,0	149	chrX	129843884	129843695	129829141	129828980	ZDHHC9	annotatedSS	SE	-	129823837	129823678
2171					1.0	ENSG00000188706.12	2171	1,2,3,0	2,0,2,0	298	1.0,1.0,0.6,NA	1.0,NA,1.0,NA	-0.133	1.0	0,0,1,0	0,0,0,0	149	chrX	129843909	129843695	129841956	129841778	ZDHHC9	annotatedSS	SE	-	129823837	129823678
2172					1.0	ENSG00000188706.12	2172	185,113,141,92	82,90,93,58	298	1.0,1.0,0.986,1.0	1.0,1.0,1.0,0.967	0.005	1.0	0,0,1,0	0,0,0,1	149	chrX	129843909	129843695	129841956	129841778	ZDHHC9	annotatedSS	SE	-	129829141	129828980
2173					1.0	ENSG00000188706.12	2173	1,2,4,0	2,1,2,0	298	1.0,1.0,0.667,NA	1.0,1.0,1.0,NA	-0.111	1.0	0,0,1,0	0,0,0,0	149	chrX	129843884	129843695	129842080	129841778	ZDHHC9	annotatedSS	SE	-	129823837	129823678
2174					1.0	ENSG00000188706.12	2174	185,113,142,92	82,91,93,58	298	1.0,1.0,0.986,1.0	1.0,1.0,1.0,0.967	0.005	1.0	0,0,1,0	0,0,0,1	149	chrX	129843884	129843695	129842080	129841778	ZDHHC9	annotatedSS	SE	-	129829141	129828980
2175					1.0	ENSG00000188706.12	2175	204,132,141,115	94,96,98,84	217	1.0,1.0,0.99,1.0	1.0,0.985,1.0,1.0	0.001	1.0	0,0,1,0	0,1,0,0	149	chrX	129843884	129843695	129843326	129843258	ZDHHC9	annotatedSS	SE	-	129842080	129841778
2176					1.0	ENSG00000122126.15	2176	0,0,0,0	0,0,2,0	298	0.0,0.0,0.0,0.0	0.0,0.0,0.05,0.0	-0.013000000000000001	1.0	19,25,12,9	13,17,19,22	149	chrX	129557435	129557324	129549917	129549647	OCRL	annotatedSS	SE	+	129548601	129548562
2177					1.0	ENSG00000122126.15	2177	58,43,39,10	37,26,40,38	239	1.0,1.0,0.89,1.0	0.958,1.0,1.0,0.888	0.011000000000000001	1.0	0,0,3,0	1,0,0,3	149	chrX	129558753	129558632	129557950	129557860	OCRL	annotatedSS	SE	+	129557435	129557324
2178					1.0	ENSG00000122126.15	2178	11,7,4,6	3,1,6,3	173	0.311,0.401,0.147,0.223	0.147,0.097,0.197,0.156	0.121	0.07100503835139998	21,9,20,18	15,8,21,14	149	chrX	129587118	129587001	129584367	129584343	OCRL	annotatedSS	SE	+	129576552	129576316
2179					1.0	ENSG00000102038.15	2179	195,140,215,149	93,132,96,89	298	1.0,1.0,0.982,1.0	1.0,1.0,1.0,1.0	-0.004	1.0	0,0,2,0	0,0,0,0	149	chrX	129487137	129487017	129481185	129480700	SMARCA1	annotatedSS	SE	-	129471326	129471203
2180					1.0	ENSG00000102038.15	2180	151,101,171,122	80,125,118,87	298	1.0,1.0,0.988,1.0	1.0,1.0,1.0,1.0	-0.003	1.0	0,0,1,0	0,0,0,0	149	chrX	129496871	129496749	129492093	129491940	SMARCA1	annotatedSS	SE	-	129490192	129490059
2181					1.0	ENSG00000102038.15	2181	58,40,57,16	45,46,34,38	185	0.609,0.617,0.554,0.287	0.681,0.617,0.469,0.605	-0.076	0.329973945586	30,20,37,32	17,23,31,20	149	chrX	129496871	129496749	129493075	129493039	SMARCA1	annotatedSS	SE	-	129492093	129491940
2182					1.0	ENSG00000102038.15	2182	151,101,134,88	66,74,77,66	218	1.0,1.0,1.0,0.968	0.978,1.0,1.0,1.0	-0.002	1.0	0,0,0,2	1,0,0,0	149	chrX	129506211	129506079	129504802	129504733	SMARCA1	annotatedSS	SE	-	129499841	129499731
2183					1.0	ENSG00000102038.15	2183	225,130,157,94	130,128,144,98	298	1.0,1.0,1.0,1.0	0.97,1.0,1.0,1.0	0.008	1.0	0,0,0,0	2,0,0,0	149	chrX	129515787	129515686	129511983	129511803	SMARCA1	annotatedSS	SE	-	129508096	129507940
2184					1.0	ENSG00000102038.15	2184	262,146,224,112	111,136,137,145	298	1.0,1.0,1.0,1.0	1.0,1.0,1.0,0.986	0.004	1.0	0,0,0,0	0,0,0,1	149	chrX	129518447	129518360	129516497	129516330	SMARCA1	annotatedSS	SE	-	129515994	129515893
2186					1.0	ENSG00000101966.12	2186	22,8,28,6	11,22,26,24	276	1.0,1.0,1.0,1.0	1.0,0.856,1.0,1.0	0.036000000000000004	1.0	0,0,0,0	0,2,0,0	149	chrX	123885711	123885630	123860293	123860166	XIAP	annotatedSS	SE	+	123859905	123859723
2187					0.299030077962	ENSG00000101966.12	2187	30,17,20,8	19,22,31,20	276	0.89,1.0,0.915,0.683	0.506,0.798,0.736,1.0	0.11199999999999999	0.00835200741111	2,0,1,2	10,3,6,0	149	chrX	123888718	123888618	123860293	123860166	XIAP	annotatedSS	SE	+	123859905	123859723
2188					0.270149136085	ENSG00000101966.12	2188	25,16,9,9	11,16,11,15	298	0.862,1.0,0.818,0.692	0.355,0.727,0.478,1.0	0.203	0.00700080189748	2,0,1,2	10,3,6,0	149	chrX	123888718	123888618	123886539	123885630	XIAP	annotatedSS	SE	+	123859905	123859811
2189					1.0	ENSG00000101966.12	2189	44,26,33,15	22,31,25,37	298	0.458,0.481,0.524,0.429	0.379,0.492,0.41,0.536	0.019	0.743833047762	26,14,15,10	18,16,18,16	149	chrX	123888718	123888618	123886539	123885630	XIAP	annotatedSS	SE	+	123860293	123860026
2190					0.944609619493	ENSG00000101966.12	2190	25,16,9,9	11,15,12,17	298	1.0,0.8,1.0,1.0	1.0,1.0,0.6,0.81	0.09699999999999999	0.0554742167054	0,2,0,0	0,0,4,2	149	chrX	123888718	123888618	123886539	123885630	XIAP	annotatedSS	SE	+	123860545	123860271
2191					1.0	ENSG00000101966.12	2191	28,13,18,7	30,14,25,18	221	1.0,1.0,0.924,1.0	0.953,1.0,1.0,1.0	-0.006999999999999999	1.0	0,0,1,0	1,0,0,0	149	chrX	123892773	123892730	123891309	123891237	XIAP	annotatedSS	SE	+	123888718	123888618
2192					1.0	ENSG00000101966.12	2192	69,45,55,27	71,48,91,39	228	1.0,1.0,0.973,1.0	0.979,1.0,1.0,1.0	-0.002	1.0	0,0,1,0	1,0,0,0	149	chrX	123892773	123892730	123891316	123891237	XIAP	annotatedSS	SE	+	123888718	123888618
2193					1.0	ENSG00000101966.12	2193	61,31,40,26	53,44,74,38	298	1.0,1.0,0.952,1.0	1.0,1.0,1.0,1.0	-0.012	1.0	0,0,1,0	0,0,0,0	149	chrX	123906998	123906987	123900693	123900492	XIAP	annotatedSS	SE	+	123892773	123892730
2194					1.0	ENSG00000125676.19	2194	88,67,78,40	33,55,50,45	298	1.0,1.0,1.0,0.909	1.0,1.0,1.0,1.0	-0.023	1.0	0,0,0,2	0,0,0,0	149	chrX	123613708	123613638	123613556	123613398	THOC2	annotatedSS	SE	-	123601338	123600560
2195					1.0	ENSG00000125676.19	2195	190,112,144,104	65,99,125,109	298	1.0,1.0,1.0,1.0	1.0,1.0,0.984,1.0	0.004	1.0	0,0,0,0	0,0,1,0	149	chrX	123613708	123613638	123613556	123613398	THOC2	annotatedSS	SE	-	123611516	123611439
2197					0.4972771380899999	ENSG00000125676.19	2197	8,0,8,3	5,7,8,6	215	0.165,0.0,0.119,0.069	0.21,0.288,0.156,0.188	-0.122	0.018735695503700002	28,22,41,28	13,12,30,18	149	chrX	123623971	123623786	123623709	123623643	THOC2	annotatedSS	SE	-	123623283	123623104
2198					0.16971407362399998	ENSG00000125676.19	2198	99,60,80,41	90,85,94,57	298	0.98,1.0,1.0,0.953	0.978,0.876,0.922,1.0	0.039	0.00332778617186	1,0,0,1	1,6,4,0	149	chrX	123634070	123633952	123633040	123632860	THOC2	annotatedSS	SE	-	123631852	123631687
2199					1.0	ENSG00000125676.19	2199	62,32,34,39	27,50,43,42	298	1.0,1.0,1.0,1.0	1.0,1.0,1.0,0.913	0.022000000000000002	1.0	0,0,0,0	0,0,0,2	149	chrX	123696154	123696020	123686714	123686547	THOC2	annotatedSS	SE	-	123671761	123671668
2200					1.0	ENSG00000125675.17	2200	18,11,13,5	11,11,14,8	296	1.0,1.0,1.0,1.0	1.0,1.0,1.0,0.668	0.083	1.0	0,0,0,0	0,0,0,2	149	chrX	123204683	123204399	123202782	123202635	GRIA3	annotatedSS	SE	+	123185990	123185831
2201					1.0	ENSG00000125675.17	2201	12,8,9,5	9,6,6,4	296	0.168,0.237,0.185,0.264	0.292,0.215,0.104,0.144	0.025	0.625243595198	30,13,20,7	11,11,26,12	149	chrX	123253702	123253302	123202782	123202635	GRIA3	annotatedSS	SE	+	123185990	123185831
2202					1.0	ENSG00000125675.17	2202	63,37,41,17	26,26,45,26	298	1.0,1.0,1.0,0.81	1.0,1.0,0.918,1.0	-0.027000000000000003	1.0	0,0,0,2	0,0,2,0	149	chrX	123326213	123326025	123253542	123253302	GRIA3	annotatedSS	SE	+	123185990	123185831
2203					1.0	ENSG00000125675.17	2203	2,0,0,0	0,0,0,0	264	0.139,NA,0.0,NA	0.0,0.0,0.0,0.0	0.07	1.0	7,0,2,0	5,1,6,3	149	chrX	123480177	123480062	123465788	123465673	GRIA3	annotatedSS	SE	+	123465112	123464864
2204					1.0	ENSG00000125675.17	2204	10,3,6,0	0,5,0,1	264	0.738,1.0,1.0,NA	NA,1.0,NA,1.0	-0.087	1.0	2,0,0,0	0,0,0,0	149	chrX	123483046	123482798	123480177	123480062	GRIA3	annotatedSS	SE	+	123465788	123465673
2206					1.0	ENSG00000232119.7	2206	8,5,1,0	4,8,3,7	294	1.0,1.0,1.0,NA	0.503,1.0,1.0,1.0	0.124	1.0	0,0,0,0	2,0,0,0	149	chrX	120605559	120605406	120595068	120594923	MCTS1	annotatedSS	SE	+	120594272	120594009
2207					1.0	ENSG00000232119.7	2207	4,4,2,0	10,1,3,10	267	1.0,1.0,1.0,NA	0.736,1.0,1.0,1.0	0.066	1.0	0,0,0,0	2,0,0,0	149	chrX	120605559	120605406	120595068	120594950	MCTS1	annotatedSS	SE	+	120594272	120594080
2208					1.0	ENSG00000232119.7	2208	1147,693,1250,616	1022,904,977,1017	298	1.0,1.0,1.0,1.0	0.996,1.0,1.0,1.0	0.001	1.0	0,0,0,0	2,0,0,0	149	chrX	120606136	120606078	120605559	120605406	MCTS1	annotatedSS	SE	+	120604247	120603979
2209					1.0	ENSG00000158290.16	2209	333,204,228,120	205,229,292,240	298	1.0,0.99,1.0,1.0	1.0,1.0,1.0,1.0	-0.002	1.0	0,1,0,0	0,0,0,0	149	chrX	120532594	120532421	120530254	120530101	CUL4B	annotatedSS	SE	-	120526856	120524608
2210					1.0	ENSG00000158290.16	2210	408,268,301,165	243,262,339,294	298	0.99,1.0,1.0,1.0	1.0,1.0,1.0,1.0	-0.002	1.0	2,0,0,0	0,0,0,0	149	chrX	120534586	120534480	120532594	120532421	CUL4B	annotatedSS	SE	-	120530254	120530101
2211					1.0	ENSG00000005893.15	2211	247,134,198,95	175,141,156,149	298	0.157,0.149,0.163,0.156	0.162,0.162,0.184,0.207	-0.022000000000000002	0.123107402302	665,382,507,257	452,364,346,285	149	chrX	120441894	120441729	120439293	120439075	LAMP2	annotatedSS	SE	-	120431462	120431247
2213					1.0	ENSG00000177485.6	2213	0,2,0,0	1,2,2,1	251	0.0,0.065,0.0,0.0	0.019,0.054,0.041,0.051	-0.025	0.245559307118	28,17,25,18	31,21,28,11	149	chrX	120255434	120253413	120252770	120252668	ZBTB33	annotatedSS	SE	+	120250977	120250754
2215					1.0	ENSG00000101882.9	2215	101,58,104,51	59,66,51,62	230	0.97,1.0,1.0,1.0	1.0,1.0,0.971,1.0	-0.0	1.0	2,0,0,0	0,0,1,0	149	chrX	119943772	119943219	119938810	119938729	NKAP	annotatedSS	SE	-	119936682	119936611
2217					1.0	ENSG00000125356.6	2217	2470,1422,2474,1665	1815,1740,1559,1657	239	1.0,0.998,0.999,0.998	1.0,0.998,1.0,1.0	-0.001	1.0	0,2,1,2	0,2,0,0	149	chrX	119876662	119876513	119873393	119873303	NDUFA1	annotatedSS	SE	+	119872013	119871486
2218					1.0	ENSG00000125351.11	2218	51,16,34,54	19,24,26,38	257	1.0,1.0,1.0,1.0	1.0,1.0,1.0,0.957	0.011000000000000001	1.0	0,0,0,0	0,0,0,1	149	chrX	119837932	119837756	119835027	119834919	UPF3B	annotatedSS	SE	-	119831759	119831651
2219					1.0	ENSG00000125351.11	2219	0,1,4,2	0,0,0,0	240	0.0,0.022,0.044,0.033	0.0,0.0,0.0,0.0	0.025	0.568742108117	36,28,54,36	24,37,33,29	149	chrX	119841258	119841075	119840684	119840593	UPF3B	annotatedSS	SE	-	119838527	119838265
2220					0.48657423895400004	ENSG00000125351.11	2220	5,4,10,5	6,1,2,0	188	0.099,0.102,0.128,0.099	0.165,0.021,0.046,0.0	0.049	0.018111574149799997	36,28,54,36	24,37,33,29	149	chrX	119841258	119841075	119840684	119840645	UPF3B	annotatedSS	SE	-	119838527	119838366
2221					1.0	ENSG00000125351.11	2221	23,22,28,27	37,20,22,12	256	1.0,1.0,1.0,1.0	1.0,1.0,0.928,1.0	0.018000000000000002	1.0	0,0,0,0	0,0,1,0	149	chrX	119851873	119851766	119851601	119851494	UPF3B	annotatedSS	SE	-	119845296	119845197
2224					1.0	ENSG00000077721.15	2224	1211,620,843,638	725,775,768,637	239	0.94,0.942,0.918,0.926	0.919,0.962,0.954,0.93	-0.01	0.22916136960099998	48,24,47,32	40,19,23,30	149	chrX	119582647	119582587	119581596	119581506	UBE2A	annotatedSS	SE	+	119575400	119575374
2225					1.0	ENSG00000077721.15	2225	1102,574,830,598	705,747,681,602	238	0.997,1.0,1.0,1.0	1.0,1.0,1.0,1.0	-0.001	1.0	2,0,0,0	0,0,0,0	149	chrX	119583621	119583126	119582676	119582587	UBE2A	annotatedSS	SE	+	119581596	119580334
2226					1.0	ENSG00000077721.15	2226	190,119,186,134	155,159,145,124	229	0.984,1.0,1.0,1.0	1.0,1.0,1.0,1.0	-0.004	1.0	2,0,0,0	0,0,0,0	149	chrX	119583347	119583126	119582676	119582596	UBE2A	annotatedSS	SE	+	119581596	119581506
2232					1.0	ENSG00000101856.9	2232	2465,1464,2416,1575	1374,1368,1232,875	298	0.998,1.0,0.999,1.0	1.0,0.997,1.0,1.0	0.0	1.0	2,0,1,0	0,2,0,0	149	chrX	119244466	119243150	119240464	119240308	PGRMC1	annotatedSS	SE	+	119236691	119236252
2234					1.0	ENSG00000131724.10	2234	516,338,421,250	272,342,302,252	288	0.96,0.983,0.982,0.97	0.966,0.973,0.994,0.978	-0.004	0.46170052818999996	11,3,4,4	5,5,1,3	149	chrX	118749778	118749657	118747092	118746953	IL13RA1	annotatedSS	SE	+	118741156	118741016
2236					1.0	ENSG00000131724.10	2236	323,175,209,106	159,185,179,191	246	1.0,1.0,1.0,0.985	1.0,0.991,1.0,1.0	-0.002	1.0	0,0,0,1	0,1,0,0	149	chrX	118776511	118776426	118773975	118773878	IL13RA1	annotatedSS	SE	+	118766976	118766843
2237					1.0	ENSG00000131724.10	2237	54,31,28,23	27,38,32,23	234	1.0,1.0,0.947,1.0	1.0,1.0,1.0,1.0	-0.013000000000000001	1.0	0,0,1,0	0,0,0,0	149	chrX	118794539	118791761	118776511	118776426	IL13RA1	annotatedSS	SE	+	118766976	118766843
2238					1.0	ENSG00000131725.13	2238	44,24,28,17	29,12,28,42	183	1.0,0.867,1.0,1.0	0.959,1.0,1.0,0.895	0.003	0.5759360932509999	0,3,0,0	1,0,0,4	149	chrX	118387414	118387339	118378452	118378418	WDR44	annotatedSS	SE	+	118346580	118346072
2239					1.0	ENSG00000131725.13	2239	52,29,25,17	37,26,35,36	224	1.0,0.865,0.893,0.85	0.86,1.0,0.886,0.923	-0.015	0.626867802179	0,3,2,2	4,0,3,2	149	chrX	118393215	118392631	118387414	118387339	WDR44	annotatedSS	SE	+	118378452	118378418
2240					1.0	ENSG00000131725.13	2240	49,41,54,22	42,41,44,45	272	0.931,1.0,1.0,0.858	1.0,1.0,0.96,1.0	-0.043	0.841423690315	2,0,0,2	0,0,1,0	149	chrX	118441559	118441367	118436824	118436701	WDR44	annotatedSS	SE	+	118432894	118432780
2241					1.0	ENSG00000131725.13	2241	56,36,45,28	39,44,37,38	298	1.0,1.0,1.0,1.0	1.0,1.0,0.902,1.0	0.024	1.0	0,0,0,0	0,0,2,0	149	chrX	118442345	118442243	118441559	118441367	WDR44	annotatedSS	SE	+	118436824	118436701
2242					1.0	ENSG00000131725.13	2242	0,0,0,0	0,0,1,1	204	0.0,0.0,0.0,0.0	0.0,0.0,0.027,0.024	-0.013000000000000001	1.0	37,38,32,26	33,18,26,30	149	chrX	118449336	118448892	118447114	118447059	WDR44	annotatedSS	SE	+	118444494	118444359
2245					0.40947018916	ENSG00000101901.11	2245	14,21,9,13	11,12,7,5	187	0.089,0.177,0.056,0.115	0.054,0.125,0.05,0.04	0.042	0.0137071978125	114,78,120,80	155,67,106,95	149	chrX	111688128	111687886	111686174	111686136	ALG13	annotatedSS	SE	+	111685103	111684964
2246					1.0	ENSG00000101901.11	2246	0,0,0,0	0,0,1,0	260	0.0,0.0,0.0,0.0	0.0,0.0,0.103,0.0	-0.026000000000000002	1.0	10,3,2,3	10,8,5,4	149	chrX	111708166	111708026	111689197	111689086	ALG13	annotatedSS	SE	+	111685103	111684964
2247					1.0	ENSG00000101901.11	2247	0,2,0,0	0,0,2,4	260	NA,1.0,0.0,NA	NA,NA,0.364,1.0	-0.182	1.0	0,0,1,0	0,0,2,0	149	chrX	111711725	111711674	111689197	111689086	ALG13	annotatedSS	SE	+	111685103	111684964
2248					0.130897630809	ENSG00000101901.11	2248	11,5,7,3	16,11,9,10	298	0.579,1.0,1.0,0.273	0.889,0.733,1.0,1.0	-0.193	0.0022040756736599995	4,0,0,4	1,2,0,0	149	chrX	111708998	111708964	111708393	111708026	ALG13	annotatedSS	SE	+	111685103	111684964
2249					1.0	ENSG00000101901.11	2249	1,2,5,0	6,3,5,6	298	1.0,1.0,1.0,NA	0.6,1.0,0.714,1.0	0.171	1.0	0,0,0,0	2,0,1,0	149	chrX	111708998	111708964	111708393	111708026	ALG13	annotatedSS	SE	+	111689197	111689086
2250					1.0	ENSG00000101901.11	2250	6,0,2,8	6,9,3,3	233	1.0,NA,0.561,1.0	1.0,1.0,0.49,1.0	-0.019	1.0	0,0,1,0	0,0,2,0	149	chrX	111711725	111711674	111709048	111708964	ALG13	annotatedSS	SE	+	111685103	111684964
2252					0.919933705608	ENSG00000101901.11	2252	1,0,6,0	10,4,1,1	201	0.085,0.0,0.471,0.0	0.452,0.372,0.156,0.076	-0.125	0.05279631216109999	8,6,5,10	9,5,4,9	149	chrX	111717927	111717845	111717004	111716952	ALG13	annotatedSS	SE	+	111713297	111713224
2253					1.0	ENSG00000101901.11	2253	21,10,7,6	11,11,15,7	258	0.858,1.0,1.0,1.0	0.761,1.0,1.0,1.0	0.024	1.0	2,0,0,0	2,0,0,0	149	chrX	111723881	111723797	111721711	111721602	ALG13	annotatedSS	SE	+	111720170	111720094
2256					1.0	ENSG00000101901.11	2256	48,22,30,15	13,26,32,28	250	1.0,0.929,1.0,1.0	1.0,1.0,1.0,1.0	-0.018000000000000002	1.0	0,1,0,0	0,0,0,0	149	chrX	111725061	111724933	111723898	111723797	ALG13	annotatedSS	SE	+	111722857	111722792
2257					1.0	ENSG00000101901.11	2257	37,16,22,23	37,20,33,21	298	1.0,1.0,0.917,1.0	1.0,1.0,1.0,1.0	-0.021	1.0	0,0,1,0	0,0,0,0	149	chrX	111728270	111728184	111727770	111727613	ALG13	annotatedSS	SE	+	111727445	111727331
2258					1.0	ENSG00000101901.11	2258	50,20,29,32	36,33,37,33	270	1.0,1.0,1.0,1.0	1.0,1.0,0.953,1.0	0.012	1.0	0,0,0,0	0,0,1,0	149	chrX	111730427	111730394	111728305	111728184	ALG13	annotatedSS	SE	+	111727770	111727613
2260					1.0	ENSG00000101901.11	2260	53,22,16,24	33,21,30,23	221	1.0,1.0,1.0,1.0	1.0,1.0,1.0,0.939	0.015	1.0	0,0,0,0	0,0,0,1	149	chrX	111736879	111736713	111735122	111735050	ALG13	annotatedSS	SE	+	111730580	111730524
2261					1.0	ENSG00000101901.11	2261	57,17,27,11	33,26,35,17	298	0.966,1.0,1.0,1.0	1.0,1.0,0.946,1.0	0.005	1.0	1,0,0,0	0,0,1,0	149	chrX	111752830	111752789	111744904	111744667	ALG13	annotatedSS	SE	+	111736879	111736713
2264					1.0	ENSG00000077264.14	2264	2,0,0,0	0,0,0,0	298	1.0,NA,NA,0.0	NA,NA,0.0,NA	0.5	1.0	0,0,0,1	0,0,1,0	149	chrX	111097456	111097389	111096737	111096542	PAK3	annotatedSS	SE	+	111096415	111096324
2265					1.0	ENSG00000077264.14	2265	0,0,0,1	0,0,1,0	216	NA,NA,NA,1.0	NA,0.0,1.0,NA	0.5	1.0	0,0,0,0	0,2,0,0	149	chrX	111097684	111097574	111097456	111097389	PAK3	annotatedSS	SE	+	111096415	111096359
2266					1.0	ENSG00000077264.14	2266	0,2,3,5	3,1,0,6	297	NA,1.0,0.429,1.0	1.0,1.0,NA,1.0	-0.19	1.0	0,0,2,0	0,0,0,0	149	chrX	111123278	111123076	111103306	111103158	PAK3	annotatedSS	SE	+	111097684	111097540
2271					1.0	ENSG00000101935.9	2271	28,28,30,23	12,30,27,27	260	0.889,0.941,0.896,0.929	0.873,0.851,0.886,0.939	0.027000000000000003	0.583127263226	2,1,2,1	1,3,2,1	149	chrX	110317771	110317598	110264599	110264488	AMMECR1	annotatedSS	SE	-	110216632	110216517
2272					1.0	ENSG00000157600.11	2272	0,6,14,2	1,1,7,2	298	0.0,0.273,0.318,0.1	0.111,0.043,0.212,0.25	0.019	0.291091132581	7,8,15,9	4,11,13,3	149	chrX	110067396	110067346	110004164	110003882	TMEM164	annotatedSS	SE	+	110002772	110002686
2273					1.0	ENSG00000157600.11	2273	10,10,22,9	4,13,21,10	199	1.0,0.882,1.0,1.0	1.0,0.907,0.94,1.0	0.009000000000000001	1.0	0,1,0,0	0,1,1,0	149	chrX	110109146	110109079	110067396	110067346	TMEM164	annotatedSS	SE	+	110002772	110002634
2275					1.0	ENSG00000197565.15	2275	0,1,0,0	1,0,0,0	221	NA,1.0,NA,NA	1.0,NA,0.0,NA	0.5	1.0	0,0,0,0	0,0,2,0	149	chrX	108170716	108170608	108170016	108169944	COL4A6	annotatedSS	SE	-	108169620	108169494
2277					1.0	ENSG00000101844.17	2277	8,4,4,0	2,11,3,4	298	0.073,0.057,0.028,0.0	0.019,0.113,0.041,0.03	-0.011000000000000001	0.581162370675	51,33,69,31	53,43,35,64	149	chrX	108128852	108128780	108127094	108126792	ATG4A	annotatedSS	SE	+	108126187	108126076
2278					1.0	ENSG00000101844.17	2278	63,47,86,39	74,53,50,75	221	0.914,1.0,0.951,1.0	1.0,0.973,1.0,0.962	-0.017	0.317655900547	4,0,3,0	0,1,0,2	149	chrX	108131358	108131259	108128852	108128780	ATG4A	annotatedSS	SE	+	108126187	108126076
2281					1.0	ENSG00000101843.18	2281	1713,847,1456,844	1357,1254,1095,1023	248	0.994,0.992,0.986,0.983	0.987,0.993,0.992,0.992	-0.002	0.8784048697229999	6,4,12,9	11,5,5,5	149	chrX	108091538	108091406	108088850	108088751	PSMD10	annotatedSS	SE	-	108088099	108087952
2288					0.184543696601	ENSG00000133131.14	2288	61,29,40,34	24,50,43,37	222	0.837,0.796,0.793,0.958	0.942,0.944,0.906,0.961	-0.092	0.0038065177094000003	8,5,7,1	1,2,3,1	149	chrX	107000078	106999867	106999749	106999676	MORC4	annotatedSS	SE	-	106993362	106993229
2290					1.0	ENSG00000158427.14	2290	6,10,14,5	11,13,11,8	216	1.0,1.0,1.0,1.0	0.884,1.0,1.0,1.0	0.028999999999999998	1.0	0,0,0,0	1,0,0,0	149	chrX	103964622	103964505	103964294	103964227	TMSB15B	annotatedSS	SE	+	103962723	103962674
2293					1.0	ENSG00000133142.17	2293	14,10,11,9	6,5,6,4	298	0.018,0.019,0.017,0.013	0.011,0.012,0.01,0.01	0.006	0.0898531484017	393,255,324,345	260,198,291,197	149	chrX	103586291	103586218	103586107	103585858	TCEAL4	annotatedSS	SE	+	103585624	103585522
2294					0.56242306823	ENSG00000133142.17	2294	166,98,131,123	103,94,112,72	298	0.976,0.961,0.97,0.925	1.0,1.0,0.982,1.0	-0.038	0.022987305224799998	2,2,2,5	0,0,1,0	149	chrX	103587694	103586648	103586291	103585858	TCEAL4	annotatedSS	SE	+	103585624	103585532
2295					1.0	ENSG00000133142.17	2295	159,95,123,116	97,89,108,69	298	1.0,1.0,0.969,1.0	1.0,1.0,1.0,1.0	-0.008	1.0	0,0,2,0	0,0,0,0	149	chrX	103587694	103586648	103586291	103585858	TCEAL4	annotatedSS	SE	+	103585683	103585614
2296					1.0	ENSG00000133142.17	2296	157,95,123,116	97,89,108,69	298	1.0,1.0,0.969,1.0	1.0,1.0,1.0,1.0	-0.008	1.0	0,0,2,0	0,0,0,0	149	chrX	103586949	103586648	103586291	103585969	TCEAL4	annotatedSS	SE	+	103585683	103585527
2297					0.48195233896000006	ENSG00000133142.17	2297	157,97,124,117	98,89,108,69	298	0.975,0.96,0.969,0.921	1.0,1.0,0.982,1.0	-0.039	0.0177464982624	2,2,2,5	0,0,1,0	149	chrX	103586949	103586648	103586291	103585969	TCEAL4	annotatedSS	SE	+	103585624	103585562
2298					1.0	ENSG00000133142.17	2298	172,112,135,121	101,92,116,78	222	1.0,1.0,0.978,1.0	1.0,1.0,1.0,1.0	-0.006	1.0	0,0,2,0	0,0,0,0	149	chrX	103586905	103586648	103586291	103586218	TCEAL4	annotatedSS	SE	+	103585683	103585491
2299					1.0	ENSG00000133142.17	2299	529,330,416,443	332,274,381,258	222	0.994,0.991,0.993,0.983	1.0,1.0,0.996,1.0	-0.009000000000000001	1.0	2,2,2,5	0,0,1,0	149	chrX	103586905	103586648	103586291	103586218	TCEAL4	annotatedSS	SE	+	103585624	103585512
2301					0.028297257739	ENSG00000166681.13	2301	655,421,659,544	441,389,502,546	228	0.993,0.962,0.982,0.957	0.944,0.959,0.937,0.952	0.026000000000000002	0.00021433691142800002	3,11,8,16	17,11,22,18	149	chrX	103378077	103377462	103377106	103377027	BEX3	annotatedSS	SE	+	103376613	103376339
2302					1.0	ENSG00000166681.13	2302	1993,1381,1913,1661	1433,1353,1698,1730	228	0.994,0.985,0.99,0.988	0.99,0.989,0.988,0.981	0.002	0.351237078235	8,14,12,13	9,10,13,22	149	chrX	103378077	103377509	103377106	103377027	BEX3	annotatedSS	SE	+	103376613	103376339
2303					1.0	ENSG00000185222.8	2303	1003,512,778,705	635,557,833,605	228	0.637,0.674,0.632,0.693	0.603,0.63,0.641,0.612	0.037000000000000005	0.07815761659130001	374,162,296,204	273,214,305,251	149	chrX	103358451	103357614	103357161	103357082	TCEAL9	annotatedSS	SE	+	103356606	103356451
2304					1.0	ENSG00000180964.16	2304	713,443,688,300	666,550,488,523	222	0.865,0.844,0.79,0.767	0.808,0.822,0.814,0.838	-0.004	1.0	75,55,123,61	106,80,75,68	149	chrX	103255192	103255077	103254677	103254604	TCEAL8	annotatedSS	SE	-	103254017	103252994
2306					1.0	ENSG00000223546.6	2306	7,5,11,5	2,0,5,15	218	0.705,1.0,1.0,0.774	1.0,NA,1.0,1.0	-0.13	1.0	2,0,0,1	0,0,0,0	149	chrX	102817082	102816991	102770420	102770351	LINC00630	annotatedSS	SE	+	102769341	102769160
2307					1.0	ENSG00000223546.6	2307	6,2,5,3	1,0,3,10	218	1.0,1.0,1.0,1.0	1.0,0.0,1.0,1.0	0.25	0.475898551968	0,0,0,0	0,2,0,0	149	chrX	102827144	102826968	102770420	102770351	LINC00630	annotatedSS	SE	+	102769341	102769160
2308					1.0	ENSG00000223546.6	2308	3,1,5,2	2,2,0,0	240	1.0,1.0,1.0,1.0	1.0,0.383,NA,NA	0.308	1.0	0,0,0,0	0,2,0,0	149	chrX	102827144	102826968	102817082	102816991	LINC00630	annotatedSS	SE	+	102769341	102769217
2309					1.0	ENSG00000223546.6	2309	1,5,11,12	5,7,4,5	240	1.0,1.0,1.0,1.0	1.0,1.0,1.0,0.756	0.061	1.0	0,0,0,0	0,0,0,1	149	chrX	102826169	102825992	102817082	102816991	LINC00630	annotatedSS	SE	+	102770420	102770351
2312					1.0	ENSG00000223546.6	2312	3,5,9,17	8,12,15,0	298	0.273,0.714,0.333,0.895	0.5,0.75,1.0,NA	-0.196	1.0	4,1,9,1	4,2,0,0	149	chrX	102827144	102826968	102826169	102825992	LINC00630	annotatedSS	SE	+	102817082	102816991
2313					1.0	ENSG00000223546.6	2313	1,2,3,1	2,0,1,0	298	1.0,1.0,1.0,1.0	1.0,NA,1.0,0.0	0.33299999999999996	1.0	0,0,0,0	0,0,0,1	149	chrX	102839863	102839800	102827144	102826968	LINC00630	annotatedSS	SE	+	102770420	102770351
2314					1.0	ENSG00000223546.6	2314	10,3,0,4	2,2,1,3	298	1.0,1.0,NA,0.5	1.0,0.5,1.0,1.0	-0.042	1.0	0,0,0,2	0,1,0,0	149	chrX	102865152	102865041	102846020	102845856	LINC00630	annotatedSS	SE	+	102839972	102839907
2315					1.0	ENSG00000223546.6	2315	9,4,1,4	3,2,1,5	260	1.0,1.0,1.0,1.0	1.0,1.0,0.364,1.0	0.159	1.0	0,0,0,0	0,0,1,0	149	chrX	102884166	102884142	102865152	102865041	LINC00630	annotatedSS	SE	+	102846020	102845856
2316					1.0	ENSG00000198908.11	2316	0,0,0,0	0,2,0,0	261	NA,NA,0.0,NA	0.0,0.363,NA,0.0	-0.121	1.0	0,0,3,0	1,2,0,2	149	chrX	102747911	102747816	102747696	102747584	BHLHB9	annotatedSS	SE	+	102746174	102746093
2317					1.0	ENSG00000198908.11	2317	22,3,13,4	8,14,7,3	244	0.657,0.314,0.888,0.55	0.83,1.0,0.81,0.207	-0.11	0.348491610878	7,4,1,2	1,0,1,7	149	chrX	102748881	102748698	102747911	102747816	BHLHB9	annotatedSS	SE	+	102721027	102720956
2318					1.0	ENSG00000198908.11	2318	25,3,14,7	14,20,13,5	244	0.504,0.207,0.348,0.517	0.416,0.753,0.799,0.234	-0.156	0.250805957627	15,7,16,4	12,4,2,10	149	chrX	102748881	102748698	102747911	102747816	BHLHB9	annotatedSS	SE	+	102721091	102720956
2319					1.0	ENSG00000198908.11	2319	17,2,11,3	9,15,6,4	244	1.0,1.0,1.0,1.0	0.733,1.0,1.0,1.0	0.067	1.0	0,0,0,0	2,0,0,0	149	chrX	102748881	102748698	102747911	102747816	BHLHB9	annotatedSS	SE	+	102746174	102745978
2320					1.0	ENSG00000198908.11	2320	14,1,8,2	5,11,5,2	228	0.567,0.14,0.839,0.395	0.766,1.0,0.766,0.157	-0.187	0.218382710887	7,4,1,2	1,0,1,7	149	chrX	102748735	102748698	102747911	102747832	BHLHB9	annotatedSS	SE	+	102721027	102720956
2321					1.0	ENSG00000198908.11	2321	17,1,8,2	6,12,5,4	228	0.425,0.085,0.246,0.246	0.246,0.662,0.62,0.207	-0.183	0.284308450439	15,7,16,4	12,4,2,10	149	chrX	102748735	102748698	102747911	102747832	BHLHB9	annotatedSS	SE	+	102721091	102720956
2322					1.0	ENSG00000198908.11	2322	15,1,7,2	7,12,5,2	228	1.0,1.0,1.0,1.0	0.696,1.0,1.0,1.0	0.076	1.0	0,0,0,0	2,0,0,0	149	chrX	102748735	102748698	102747911	102747832	BHLHB9	annotatedSS	SE	+	102746174	102746093
2326					1.0	ENSG00000184867.13	2326	209,78,147,19	136,105,161,123	214	0.986,0.982,0.928,0.93	0.99,0.948,0.982,0.945	-0.01	0.781425962246	2,1,8,1	1,4,2,5	149	chrX	101659136	101659075	101658525	101658460	ARMCX2	annotatedSS	SE	-	101658142	101658072
2327					1.0	ENSG00000184867.13	2327	98,29,102,10	63,51,65,60	258	0.966,0.944,0.88,0.852	0.973,0.88,0.949,0.874	-0.009000000000000001	0.951749853345	2,1,8,1	1,4,2,5	149	chrX	101659136	101659075	101658569	101658460	ARMCX2	annotatedSS	SE	-	101658142	101658072
2328					0.9977028293350001	ENSG00000184867.13	2328	4,3,9,4	1,3,5,8	222	1.0,1.0,0.502,1.0	1.0,1.0,1.0,1.0	-0.125	0.060838462352599994	0,0,6,0	0,0,0,0	149	chrX	101659834	101659757	101659148	101659075	ARMCX2	annotatedSS	SE	-	101658142	101658072
2329					0.886428118956	ENSG00000184867.13	2329	93,47,67,7	48,40,67,49	243	0.934,0.935,0.976,0.589	0.967,1.0,0.954,0.968	-0.114	0.049682137809800006	4,2,1,3	1,0,2,1	149	chrX	101659835	101659757	101659501	101659407	ARMCX2	annotatedSS	SE	-	101659136	101659075
2330					1.0	ENSG00000184867.13	2330	109,51,79,10	54,42,73,62	243	0.848,0.706,0.801,0.505	0.734,0.896,0.737,0.809	-0.079	0.642732608541	12,13,12,6	12,3,16,9	149	chrX	101659835	101659757	101659501	101659407	ARMCX2	annotatedSS	SE	-	101659148	101659075
2331					0.7402853357800001	ENSG00000184867.13	2331	127,54,92,9	67,59,81,84	232	0.953,0.945,0.983,0.658	0.977,1.0,0.963,0.982	-0.096	0.036416690272699996	4,2,1,3	1,0,2,1	149	chrX	101659796	101659757	101659501	101659418	ARMCX2	annotatedSS	SE	-	101659136	101659075
2332					1.0	ENSG00000184867.13	2332	213,117,151,35	116,94,148,132	232	0.919,0.853,0.89,0.789	0.861,0.953,0.856,0.904	-0.031	0.850445419082	12,13,12,6	12,3,16,9	149	chrX	101659796	101659757	101659501	101659418	ARMCX2	annotatedSS	SE	-	101659148	101659075
2333					1.0	ENSG00000102401.19	2333	260,134,176,102	129,120,207,116	257	0.993,1.0,0.99,1.0	1.0,1.0,0.984,1.0	-0.0	1.0	1,0,1,0	0,0,2,0	149	chrX	101624218	101624157	101623893	101623785	ARMCX3	annotatedSS	SE	+	101623276	101622796
2334					1.0	ENSG00000102401.19	2334	317,188,215,130	175,159,255,175	229	0.995,1.0,0.993,1.0	1.0,1.0,0.988,1.0	0.0	1.0	1,0,1,0	0,0,2,0	149	chrX	101624218	101624157	101623893	101623813	ARMCX3	annotatedSS	SE	+	101623276	101623088
2336					0.468004248507	ENSG00000126947.12	2336	405,249,300,208	261,253,242,212	203	0.99,0.968,0.991,1.0	0.975,0.974,0.947,0.994	0.015	0.0169288147496	3,6,2,0	5,5,10,1	149	chrX	101551633	101551568	101551024	101550970	ARMCX1	annotatedSS	SE	+	101550660	101550530
2337					1.0	ENSG00000257529.5	2337	5894,3254,5208,3905	3689,4558,3372,3460	272	1.0,1.0,0.999,1.0	1.0,1.0,1.0,1.0	-0.0	1.0	0,0,2,0	0,0,0,0	149	chrX	101412165	101411935	101395457	101395334	RPL36A-HNRNPH2	annotatedSS	SE	+	101391822	101391754
2338					1.0	ENSG00000241343.9	2338	3,0,1,0	0,0,2,0	195	0.0,0.0,0.0,0.0	0.0,0.0,0.0,0.0	0.0	1.0	7188,4044,6368,4903	4549,5526,4119,4314	149	chrX	101395457	101395334	101392095	101392049	RPL36A	annotatedSS	SE	+	101391822	101391754
2339					1.0	ENSG00000241343.9	2339	7940,4478,6983,5330	4975,6086,4435,4755	272	0.999,0.998,0.998,0.994	0.995,0.997,0.998,0.995	0.001	1.0	3,4,8,18	13,11,6,12	149	chrX	101395786	101395727	101395457	101395334	RPL36A	annotatedSS	SE	+	101391822	101391754
2343					1.0	ENSG00000102385.12	2343	4,0,4,0	5,2,0,0	224	1.0,0.0,1.0,0.0	0.769,1.0,0.0,NA	-0.09	1.0	0,2,0,1	1,0,2,0	149	chrX	101248290	101248088	101247164	101247089	DRP2	annotatedSS	SE	+	101245449	101245387
2344					1.0	ENSG00000102384.13	2344	27,9,19,43	26,35,23,47	245	1.0,1.0,1.0,0.929	1.0,1.0,1.0,1.0	-0.018000000000000002	1.0	0,0,0,2	0,0,0,0	149	chrX	101100065	101099808	101098539	101098443	CENPI	annotatedSS	SE	+	101098248	101098217
2345					1.0	ENSG00000102384.13	2345	0,0,1,0	0,0,0,0	281	0.0,0.0,0.011,0.0	0.0,0.0,0.0,0.0	0.003	1.0	44,8,47,39	35,45,56,49	149	chrX	101101205	101101057	101098843	101098711	CENPI	annotatedSS	SE	+	101098539	101098443
2346					1.0	ENSG00000102384.13	2346	30,8,21,38	31,29,22,48	298	0.254,0.333,0.183,0.328	0.307,0.244,0.164,0.329	0.013999999999999999	0.9767009052240001	44,8,47,39	35,45,56,49	149	chrX	101101295	101101057	101100065	101099808	CENPI	annotatedSS	SE	+	101098539	101098443
2347					1.0	ENSG00000102384.13	2347	34,15,38,24	26,32,49,17	239	1.0,1.0,1.0,0.882	1.0,0.952,1.0,1.0	-0.017	1.0	0,0,0,2	0,1,0,0	149	chrX	101127266	101127137	101126798	101126708	CENPI	annotatedSS	SE	+	101120784	101120737
2348					0.255006129647	ENSG00000102384.13	2348	36,27,38,26	18,32,36,19	191	0.875,1.0,0.967,0.91	0.824,0.862,0.934,0.649	0.121	0.0063938217480500005	4,0,1,2	3,4,2,8	149	chrX	101162987	101162832	101161569	101161527	CENPI	annotatedSS	SE	+	101148161	101147942
2349					1.0	ENSG00000188917.14	2349	37,18,22,41	19,25,21,22	298	1.0,1.0,1.0,1.0	1.0,0.926,1.0,1.0	0.018000000000000002	1.0	0,0,0,0	0,1,0,0	149	chrX	101023616	101023469	101021315	101021100	TRMT2B	annotatedSS	SE	-	101020588	101020486
2350					1.0	ENSG00000188917.14	2350	45,27,36,47	41,50,49,38	244	1.0,1.0,0.956,0.878	1.0,1.0,0.968,1.0	-0.033	0.659753124934	0,0,1,4	0,0,1,0	149	chrX	101023616	101023469	101022062	101021967	TRMT2B	annotatedSS	SE	-	101021315	101021100
2351					1.0	ENSG00000188917.14	2351	60,33,42,54	38,40,49,44	296	1.0,1.0,1.0,0.965	1.0,1.0,0.925,0.957	0.021	1.0	0,0,0,1	0,0,2,1	149	chrX	101035683	101035612	101023616	101023469	TRMT2B	annotatedSS	SE	-	101021315	101021100
2352					1.0	ENSG00000188917.14	2352	43,26,26,38	32,33,34,34	220	0.967,1.0,1.0,1.0	1.0,1.0,1.0,1.0	-0.008	1.0	1,0,0,0	0,0,0,0	149	chrX	101051366	101051250	101035683	101035612	TRMT2B	annotatedSS	SE	-	101023616	101023469
2353					1.0	ENSG00000188917.14	2353	43,26,26,38	32,31,36,35	220	1.0,1.0,1.0,1.0	0.844,1.0,1.0,1.0	0.039	0.793642262383	0,0,0,0	4,0,0,0	149	chrX	101052082	101051783	101035683	101035612	TRMT2B	annotatedSS	SE	-	101023616	101023469
2354					1.0	ENSG00000188917.14	2354	43,26,26,40	32,31,34,34	220	1.0,0.898,1.0,1.0	1.0,1.0,1.0,1.0	-0.025	1.0	0,2,0,0	0,0,0,0	149	chrX	101052054	101051816	101035683	101035612	TRMT2B	annotatedSS	SE	-	101023616	101023469
2355					1.0	ENSG00000188917.14	2355	25,9,32,13	12,11,25,23	249	1.0,1.0,1.0,1.0	1.0,1.0,1.0,0.873	0.032	1.0	0,0,0,0	0,0,0,2	149	chrX	101041371	101041316	101037073	101036973	TRMT2B	annotatedSS	SE	-	101035683	101035612
2356					1.0	ENSG00000188917.14	2356	43,40,56,49	73,53,39,59	284	0.883,1.0,0.967,1.0	1.0,1.0,0.872,0.939	0.01	0.749476092684	3,0,1,0	0,0,3,2	149	chrX	101041371	101041316	101038051	101037916	TRMT2B	annotatedSS	SE	-	101037073	101036973
2357					1.0	ENSG00000188917.14	2357	0,1,0,0	1,2,2,3	204	NA,1.0,NA,NA	1.0,0.422,1.0,1.0	0.145	1.0	0,0,0,0	0,2,0,0	149	chrX	101051366	101051250	101041371	101041316	TRMT2B	annotatedSS	SE	-	101035683	101035612
2359					1.0	ENSG00000188917.14	2359	0,1,0,1	0,0,2,2	204	NA,1.0,NA,0.196	NA,NA,1.0,1.0	-0.402	1.0	0,0,0,3	0,0,0,0	149	chrX	101052054	101051816	101041371	101041316	TRMT2B	annotatedSS	SE	-	101035683	101035612
2360					1.0	ENSG00000188917.14	2360	12,14,14,27	37,17,18,19	204	1.0,1.0,1.0,1.0	0.964,1.0,1.0,1.0	0.009000000000000001	1.0	0,0,0,0	1,0,0,0	149	chrX	101042312	101042232	101041371	101041316	TRMT2B	annotatedSS	SE	-	101038051	101037916
2361					1.0	ENSG00000188917.14	2361	8,13,12,17	23,18,11,16	204	1.0,1.0,1.0,1.0	0.944,1.0,1.0,1.0	0.013999999999999999	1.0	0,0,0,0	1,0,0,0	149	chrX	101051366	101051250	101041371	101041316	TRMT2B	annotatedSS	SE	-	101038051	101037916
2362					1.0	ENSG00000188917.14	2362	8,12,12,16	21,17,12,15	204	1.0,0.814,1.0,0.921	0.885,0.861,0.898,1.0	0.023	0.6335484171469999	0,2,0,1	2,2,1,0	149	chrX	101052082	101051783	101041371	101041316	TRMT2B	annotatedSS	SE	-	101038051	101037916
2363					1.0	ENSG00000188917.14	2363	8,13,15,18	22,19,11,15	204	0.854,0.905,1.0,1.0	1.0,1.0,0.801,0.916	0.01	1.0	1,1,0,0	0,0,2,1	149	chrX	101052054	101051816	101041371	101041316	TRMT2B	annotatedSS	SE	-	101038051	101037916
2364					0.8175938164759999	ENSG00000188917.14	2364	20,10,26,14	28,28,19,23	298	1.0,0.714,1.0,0.875	0.875,0.875,0.826,0.92	0.023	0.0431388785509	0,2,0,1	2,2,2,1	149	chrX	101051366	101051250	101042312	101042041	TRMT2B	annotatedSS	SE	-	101041371	101041316
2365					1.0	ENSG00000188917.14	2365	12,6,14,7	21,17,17,12	298	1.0,0.75,1.0,1.0	0.913,0.895,1.0,1.0	-0.013999999999999999	1.0	0,1,0,0	1,1,0,0	149	chrX	101051733	101051643	101042312	101042041	TRMT2B	annotatedSS	SE	-	101041371	101041316
2366					1.0	ENSG00000188917.14	2366	25,11,20,11	29,25,33,15	298	1.0,1.0,1.0,1.0	1.0,0.926,0.846,1.0	0.057	0.8069853142010001	0,0,0,0	0,1,3,0	149	chrX	101052116	101051783	101042312	101042041	TRMT2B	annotatedSS	SE	-	101041371	101041316
2367					1.0	ENSG00000188917.14	2367	13,8,18,12	18,17,18,13	298	1.0,0.8,0.692,0.75	0.9,0.739,0.818,0.765	0.005	0.719489038944	0,1,4,2	1,3,2,2	149	chrX	101052054	101051816	101042312	101042041	TRMT2B	annotatedSS	SE	-	101041371	101041316
2368					1.0	ENSG00000188917.14	2368	8,2,4,3	8,7,10,3	229	1.0,1.0,1.0,1.0	0.565,1.0,1.0,1.0	0.109	0.37950012337300004	0,0,0,0	4,0,0,0	149	chrX	101052082	101051783	101042312	101042232	TRMT2B	annotatedSS	SE	-	101023616	101023585
2369					1.0	ENSG00000188917.14	2369	6,2,4,3	9,7,10,3	229	1.0,0.394,1.0,0.661	0.745,0.695,0.867,1.0	-0.063	0.295180912351	0,2,0,1	2,2,1,0	149	chrX	101052082	101051783	101042312	101042232	TRMT2B	annotatedSS	SE	-	101038051	101037916
2370					1.0	ENSG00000188917.14	2370	9,2,7,12	23,7,17,7	229	1.0,1.0,1.0,1.0	1.0,0.82,0.787,1.0	0.098	0.83929834133	0,0,0,0	0,1,3,0	149	chrX	101052082	101051783	101042312	101042232	TRMT2B	annotatedSS	SE	-	101041371	101041316
2371					1.0	ENSG00000188917.14	2371	3,0,0,1	0,0,2,1	265	1.0,NA,NA,1.0	0.0,NA,1.0,1.0	0.33299999999999996	1.0	0,0,0,0	4,0,0,0	149	chrX	101052116	101051783	101051366	101051250	TRMT2B	annotatedSS	SE	-	101023616	101023469
2372					1.0	ENSG00000188917.14	2372	2,0,2,0	0,0,2,1	265	1.0,0.0,1.0,NA	NA,NA,1.0,1.0	-0.33299999999999996	1.0	0,2,0,0	0,0,0,0	149	chrX	101052054	101051816	101051366	101051250	TRMT2B	annotatedSS	SE	-	101023616	101023469
2373					1.0	ENSG00000188917.14	2373	2,0,0,1	0,2,2,1	265	1.0,NA,NA,1.0	NA,1.0,0.36,0.36	0.42700000000000005	1.0	0,0,0,0	0,0,2,1	149	chrX	101052116	101051783	101051366	101051250	TRMT2B	annotatedSS	SE	-	101035683	101035612
2374					1.0	ENSG00000188917.14	2374	1,0,2,0	0,2,2,1	265	1.0,NA,1.0,0.0	NA,1.0,1.0,1.0	-0.33299999999999996	1.0	0,0,0,3	0,0,0,0	149	chrX	101052054	101051816	101051366	101051250	TRMT2B	annotatedSS	SE	-	101035683	101035612
2375					1.0	ENSG00000188917.14	2375	4,5,1,3	3,5,4,3	265	1.0,0.738,1.0,1.0	0.628,0.738,1.0,1.0	0.09300000000000001	1.0	0,1,0,0	1,1,0,0	149	chrX	101051733	101051643	101051366	101051250	TRMT2B	annotatedSS	SE	-	101041371	101041316
2376					1.0	ENSG00000188917.14	2376	2,2,0,2	2,2,4,1	265	1.0,1.0,NA,1.0	1.0,0.529,0.428,1.0	0.261	1.0	0,0,0,0	0,1,3,0	149	chrX	101052116	101051783	101051366	101051250	TRMT2B	annotatedSS	SE	-	101041371	101041316
2377					1.0	ENSG00000188917.14	2377	1,2,2,1	2,2,4,1	265	1.0,0.529,0.219,0.219	0.529,0.273,0.529,0.219	0.10400000000000001	0.572137583377	0,1,4,2	1,3,2,2	149	chrX	101052054	101051816	101051366	101051250	TRMT2B	annotatedSS	SE	-	101041371	101041316
2378					0.0234417524567	ENSG00000188917.14	2378	14,8,13,9	13,17,8,14	265	0.887,1.0,1.0,0.717	0.549,0.705,0.692,0.887	0.193	0.00016691797994999996	1,0,0,2	6,4,2,1	149	chrX	101051733	101051643	101051366	101051250	TRMT2B	annotatedSS	SE	-	101042312	101042041
2379					1.0	ENSG00000188917.14	2379	12,4,12,6	8,13,6,11	265	0.31,0.31,0.529,0.403	0.2,0.422,0.158,0.607	0.040999999999999995	0.509878143363	15,5,6,5	18,10,18,4	149	chrX	101052116	101051783	101051366	101051250	TRMT2B	annotatedSS	SE	-	101042312	101042041
2380					1.0	ENSG00000188917.14	2380	11,4,14,5	8,13,6,11	265	0.756,0.529,0.663,0.36	0.692,0.785,0.403,0.756	-0.08199999999999999	0.535520684473	2,2,4,5	2,2,5,2	149	chrX	101052054	101051816	101051366	101051250	TRMT2B	annotatedSS	SE	-	101042312	101042041
2381					1.0	ENSG00000188917.14	2381	3,9,3,3	4,5,5,8	298	1.0,0.692,1.0,1.0	1.0,1.0,1.0,1.0	-0.077	1.0	0,2,0,0	0,0,0,0	149	chrX	101052083	101051816	101051733	101051250	TRMT2B	annotatedSS	SE	-	101023616	101023469
2382					1.0	ENSG00000188917.14	2382	2,9,3,3	4,7,5,8	298	1.0,1.0,1.0,0.333	1.0,1.0,1.0,1.0	-0.16699999999999998	0.36325049926700004	0,0,0,3	0,0,0,0	149	chrX	101052083	101051816	101051733	101051250	TRMT2B	annotatedSS	SE	-	101035683	101035612
2383					1.0	ENSG00000188917.14	2383	2,9,3,3	5,5,5,8	298	0.5,0.818,1.0,1.0	1.0,1.0,0.556,0.8	-0.009000000000000001	1.0	1,1,0,0	0,0,2,1	149	chrX	101052083	101051816	101051733	101051250	TRMT2B	annotatedSS	SE	-	101038051	101037916
2384					1.0	ENSG00000188917.14	2384	2,11,3,4	6,7,7,9	298	1.0,0.846,0.273,0.5	0.75,0.538,0.636,0.692	0.001	0.8601923130210001	0,1,4,2	1,3,2,2	149	chrX	101052083	101051816	101051733	101051250	TRMT2B	annotatedSS	SE	-	101041371	101041316
2385					1.0	ENSG00000188917.14	2385	12,14,15,8	12,18,9,19	298	0.75,0.778,0.652,0.444	0.75,0.818,0.474,0.826	-0.061	0.49510638276	2,2,4,5	2,2,5,2	149	chrX	101052083	101051816	101051733	101051250	TRMT2B	annotatedSS	SE	-	101042312	101042041
2386					1.0	ENSG00000188917.14	2386	2,8,3,3	5,6,4,8	239	1.0,0.833,0.319,0.483	0.757,0.555,0.555,0.714	0.013999999999999999	0.8222239199220001	0,1,4,2	1,3,2,2	149	chrX	101052054	101051816	101051733	101051643	TRMT2B	annotatedSS	SE	-	101041371	101041316
2387					1.0	ENSG00000188917.14	2387	3,7,3,5	10,9,6,9	239	0.483,0.686,0.319,0.384	0.757,0.737,0.428,0.737	-0.19699999999999998	0.108867860789	2,2,4,5	2,2,5,2	149	chrX	101052054	101051816	101051733	101051643	TRMT2B	annotatedSS	SE	-	101042312	101042041
2388					1.0	ENSG00000188917.14	2388	6,11,4,5	9,9,8,12	239	0.789,1.0,0.555,1.0	1.0,1.0,0.714,0.882	-0.063	1.0	1,0,2,0	0,0,2,1	149	chrX	101052054	101051816	101051733	101051643	TRMT2B	annotatedSS	SE	-	101051366	101051250
2392					1.0	ENSG00000102362.15	2392	2,0,2,1	0,1,2,1	242	0.381,NA,1.0,1.0	NA,1.0,1.0,1.0	-0.20600000000000002	1.0	2,0,0,0	0,0,0,0	149	chrX	100731510	100731417	100703185	100703092	SYTL4	annotatedSS	SE	-	100702107	100701927
2394					1.0	ENSG00000102362.15	2394	3,1,7,0	2,4,2,2	225	1.0,1.0,0.823,NA	1.0,1.0,1.0,1.0	-0.059000000000000004	1.0	0,0,1,0	0,0,0,0	149	chrX	100731510	100731417	100704886	100704810	SYTL4	annotatedSS	SE	-	100703185	100703092
2395					1.0	ENSG00000102362.15	2395	6,3,7,4	4,1,4,3	225	0.665,0.498,1.0,0.57	0.57,0.398,0.398,0.665	0.175	0.155184873469	2,2,0,2	2,1,4,1	149	chrX	100732123	100732003	100704886	100704810	SYTL4	annotatedSS	SE	-	100703185	100703092
2396					1.0	ENSG00000102359.6	2396	461,270,317,168	219,199,319,303	298	0.996,1.0,1.0,0.977	1.0,1.0,0.994,0.993	-0.003	1.0	1,0,0,2	0,0,1,1	149	chrX	100650865	100650784	100646404	100646192	SRPX2	annotatedSS	SE	+	100644515	100644165
2397					1.0	ENSG00000102359.6	2397	170,106,104,56	82,84,100,119	232	0.991,1.0,1.0,0.947	1.0,1.0,0.985,0.987	-0.008	1.0	1,0,0,2	0,0,1,1	149	chrX	100650865	100650784	100646404	100646321	SRPX2	annotatedSS	SE	+	100644515	100644194
2398					1.0	ENSG00000102359.6	2398	2,0,0,0	0,0,2,4	219	0.005,0.0,0.0,0.0	0.0,0.0,0.01,0.018	-0.006	1.0	273,169,140,92	117,107,131,148	149	chrX	100662289	100662175	100661014	100660944	SRPX2	annotatedSS	SE	+	100650865	100650784
2399					1.0	ENSG00000102359.6	2399	1052,554,552,340	408,420,531,518	298	1.0,1.0,1.0,1.0	1.0,1.0,0.978,1.0	0.006	1.0	0,0,0,0	0,0,6,0	149	chrX	100665306	100665242	100664950	100664773	SRPX2	annotatedSS	SE	+	100662367	100662151
2401					1.0	ENSG00000000003.14	2401	520,219,421,236	376,321,343,312	257	0.997,0.977,0.992,1.0	0.995,0.995,1.0,1.0	-0.006	1.0	1,3,2,0	1,1,0,0	149	chrX	100632568	100632484	100630866	100630758	TSPAN6	annotatedSS	SE	-	100629986	100627108
2402					1.0	ENSG00000000003.14	2402	504,248,432,223	386,358,342,312	233	0.994,0.994,1.0,1.0	1.0,1.0,1.0,1.0	-0.003	1.0	2,1,0,0	0,0,0,0	149	chrX	100633539	100633404	100632568	100632484	TSPAN6	annotatedSS	SE	-	100630866	100630758
2403					1.0	ENSG00000000003.14	2403	608,334,526,225	485,415,438,385	284	0.994,0.994,0.989,0.983	0.992,1.0,0.996,0.995	-0.006	1.0	2,1,3,2	2,0,1,1	149	chrX	100634029	100633930	100633539	100633404	TSPAN6	annotatedSS	SE	-	100632568	100632484
2404					1.0	ENSG00000000003.14	2404	596,319,504,293	510,431,408,390	298	1.0,1.0,1.0,1.0	1.0,1.0,0.99,1.0	0.002	1.0	0,0,0,0	0,0,2,0	149	chrX	100636806	100636607	100635746	100635557	TSPAN6	annotatedSS	SE	-	100635252	100635177
2405					1.0	ENSG00000236256.9	2405	2,2,5,2	0,8,5,2	298	1.0,1.0,1.0,1.0	NA,0.8,1.0,1.0	0.067	1.0	0,0,0,0	0,1,0,0	149	chrX	97617259	97617111	97603011	97602810	DIAPH2-AS1	annotatedSS	SE	-	97533429	97533172
2418					1.0	ENSG00000165259.13	2418	0,5,2,4	3,4,2,6	203	0.0,1.0,0.595,1.0	1.0,1.0,0.595,1.0	-0.25	0.405171039136	2,0,1,0	0,0,1,0	149	chrX	84469575	84468471	84440585	84440531	HDX	annotatedSS	SE	-	84361612	84361465
2419					1.0	ENSG00000165259.13	2419	0,0,2,2	0,2,0,3	203	0.0,NA,1.0,1.0	NA,1.0,NA,1.0	-0.33299999999999996	1.0	1,0,0,0	0,0,0,0	149	chrX	84488132	84488023	84440585	84440531	HDX	annotatedSS	SE	-	84361612	84361465
2420					1.0	ENSG00000165259.13	2420	2,0,1,2	0,2,2,3	203	1.0,NA,1.0,1.0	NA,1.0,1.0,0.524	0.159	1.0	0,0,0,0	0,0,0,2	149	chrX	84502391	84502341	84440585	84440531	HDX	annotatedSS	SE	-	84361612	84361465
2421					1.0	ENSG00000165259.13	2421	2,0,1,0	0,0,2,0	298	0.5,NA,1.0,NA	NA,NA,1.0,NA	-0.25	1.0	1,0,0,0	0,0,0,0	149	chrX	84488132	84488023	84469575	84468471	HDX	annotatedSS	SE	-	84361612	84361465
2422					1.0	ENSG00000165259.13	2422	0,5,1,2	3,2,3,3	298	NA,1.0,0.333,1.0	1.0,1.0,1.0,1.0	-0.222	1.0	0,0,1,0	0,0,0,0	149	chrX	84488132	84488023	84469575	84468471	HDX	annotatedSS	SE	-	84440585	84440531
2423					1.0	ENSG00000165259.13	2423	4,0,6,3	7,7,9,6	296	1.0,NA,1.0,1.0	1.0,1.0,0.819,1.0	0.045	1.0	0,0,0,0	0,0,1,0	149	chrX	84488132	84488023	84475397	84475250	HDX	annotatedSS	SE	-	84469575	84468471
2424					0.8175467147259999	ENSG00000165259.13	2424	9,2,7,3	9,8,6,9	296	0.819,1.0,0.638,1.0	1.0,0.573,1.0,0.602	0.071	0.0431291165916	1,0,2,0	0,3,0,3	149	chrX	84502453	84502341	84475397	84475250	HDX	annotatedSS	SE	-	84469575	84468471
2425					1.0	ENSG00000165259.13	2425	1,0,2,0	0,0,0,4	258	1.0,NA,1.0,NA	NA,NA,NA,0.536	0.46399999999999997	1.0	0,0,0,0	0,0,0,2	149	chrX	84502391	84502341	84488132	84488023	HDX	annotatedSS	SE	-	84361612	84361465
2426					1.0	ENSG00000165259.13	2426	0,0,3,0	0,0,0,4	258	0.0,NA,1.0,NA	NA,NA,0.0,1.0	0.0	1.0	2,0,0,0	0,0,2,0	149	chrX	84502391	84502341	84488132	84488023	HDX	annotatedSS	SE	-	84440585	84440531
2427					1.0	ENSG00000165259.13	2427	0,0,2,0	0,0,1,4	258	0.0,NA,0.366,NA	NA,0.0,1.0,0.435	-0.295	1.0	1,0,2,0	0,3,0,3	149	chrX	84502391	84502341	84488132	84488023	HDX	annotatedSS	SE	-	84469575	84468471
2428					1.0	ENSG00000165259.13	2428	1,0,3,0	1,2,6,5	258	0.088,0.0,0.464,NA	0.161,0.278,0.536,0.419	-0.165	1.0	6,2,2,0	3,3,3,4	149	chrX	84502391	84502341	84488132	84488023	HDX	annotatedSS	SE	-	84475397	84475250
2429					1.0	ENSG00000165259.13	2429	3,0,2,0	1,2,2,1	232	0.243,0.0,0.391,NA	0.176,0.3,0.3,0.138	-0.017	1.0	6,2,2,0	3,3,3,4	149	chrX	84502453	84502341	84501511	84501428	HDX	annotatedSS	SE	-	84475397	84475250
2434					1.0	ENSG00000147145.12	2434	0,1,0,0	0,0,0,0	298	NA,1.0,NA,NA	NA,NA,0.0,NA	1.0	1.0	0,0,0,0	0,0,2,0	149	chrX	78750223	78750173	78749230	78748962	LPAR4	annotatedSS	SE	+	78748034	78747708
2437					1.0	ENSG00000102144.13	2437	4125,2380,3902,3062	3579,3011,3006,2682	269	1.0,1.0,0.999,1.0	0.998,0.999,0.999,0.999	0.001	1.0	0,0,3,0	3,2,1,1	149	chrX	78122903	78122834	78118170	78118050	PGK1	annotatedSS	SE	+	78117415	78117311
2439					1.0	ENSG00000165240.18	2439	16,5,4,3	8,9,7,10	298	1.0,1.0,1.0,1.0	1.0,0.818,1.0,1.0	0.045	1.0	0,0,0,0	0,1,0,0	149	chrX	78031582	78031399	78029444	78029249	ATP7A	annotatedSS	SE	+	78021079	78020944
2440					1.0	ENSG00000165240.18	2440	24,9,9,9	8,11,10,9	298	1.0,0.818,1.0,1.0	1.0,1.0,1.0,1.0	-0.045	1.0	0,1,0,0	0,0,0,0	149	chrX	78033821	78033604	78031582	78031399	ATP7A	annotatedSS	SE	+	78029444	78029249
2443					1.0	ENSG00000102158.19	2443	923,608,805,380	908,655,637,521	240	0.997,0.995,0.998,0.992	0.995,0.988,0.997,0.985	0.004	1.0	2,2,1,2	3,5,1,5	149	chrX	77841320	77841245	77830895	77830804	MAGT1	annotatedSS	SE	-	77829235	77826363
2444					1.0	ENSG00000102158.19	2444	495,312,433,183	464,316,327,268	240	1.0,1.0,0.993,1.0	1.0,1.0,1.0,1.0	-0.002	1.0	0,0,2,0	0,0,0,0	149	chrX	77855590	77855500	77830895	77830804	MAGT1	annotatedSS	SE	-	77829235	77826363
2445					1.0	ENSG00000102158.19	2445	2,2,0,2	3,8,0,4	224	1.0,1.0,0.0,1.0	1.0,1.0,NA,1.0	-0.25	1.0	0,0,2,0	0,0,0,0	149	chrX	77855590	77855500	77841320	77841245	MAGT1	annotatedSS	SE	-	77829235	77826363
2446					1.0	ENSG00000102158.19	2446	293,211,255,146	318,255,228,191	224	0.985,0.959,0.977,1.0	0.972,0.966,0.968,0.985	0.008	0.342489511691	3,6,4,0	6,6,5,2	149	chrX	77855590	77855500	77841320	77841245	MAGT1	annotatedSS	SE	-	77830895	77830804
2447					1.0	ENSG00000102158.19	2447	576,390,477,239	498,425,372,323	213	0.995,0.993,1.0,1.0	1.0,0.987,1.0,1.0	0.0	1.0	2,2,0,0	0,4,0,0	149	chrX	77855590	77855500	77853964	77853900	MAGT1	annotatedSS	SE	-	77841320	77841245
2448					1.0	ENSG00000102158.19	2448	221,151,178,89	188,150,142,142	239	1.0,0.989,1.0,1.0	1.0,0.979,1.0,1.0	0.002	1.0	0,1,0,0	0,2,0,0	149	chrX	77856873	77856732	77855590	77855500	MAGT1	annotatedSS	SE	-	77830895	77830804
2449					1.0	ENSG00000102158.19	2449	654,435,507,265	534,467,417,394	239	0.998,1.0,0.981,0.988	0.994,0.99,0.996,0.988	-0.0	1.0	1,0,6,2	2,3,1,3	149	chrX	77856873	77856732	77855590	77855500	MAGT1	annotatedSS	SE	-	77853964	77853900
2450					1.0	ENSG00000102158.19	2450	225,133,178,82	167,169,134,120	239	1.0,1.0,1.0,1.0	1.0,0.991,1.0,1.0	0.002	1.0	0,0,0,0	0,1,0,0	149	chrX	77870925	77870807	77855590	77855500	MAGT1	annotatedSS	SE	-	77853964	77853900
2451					1.0	ENSG00000102158.19	2451	1,0,6,2	2,3,1,5	290	1.0,NA,1.0,1.0	1.0,0.607,1.0,1.0	0.098	1.0	0,0,0,0	0,1,0,0	149	chrX	77870925	77870807	77856873	77856732	MAGT1	annotatedSS	SE	-	77853964	77853900
2452					1.0	ENSG00000102158.19	2452	1019,672,809,438	920,680,770,680	290	0.998,1.0,1.0,1.0	1.0,1.0,1.0,0.997	0.0	1.0	1,0,0,0	0,0,0,1	149	chrX	77857497	77857356	77856873	77856732	MAGT1	annotatedSS	SE	-	77855590	77855500
2453					1.0	ENSG00000102158.19	2453	417,301,320,177	357,296,280,268	290	1.0,1.0,0.994,1.0	1.0,0.993,1.0,1.0	0.0	1.0	0,0,1,0	0,1,0,0	149	chrX	77870925	77870807	77856873	77856732	MAGT1	annotatedSS	SE	-	77855590	77855500
2454					1.0	ENSG00000102158.19	2454	405,284,399,174	451,269,268,287	290	1.0,1.0,0.995,1.0	1.0,0.993,1.0,1.0	0.001	1.0	0,0,1,0	0,1,0,0	149	chrX	77870925	77870807	77857497	77857356	MAGT1	annotatedSS	SE	-	77855590	77855500
2455					1.0	ENSG00000102158.19	2455	1,0,2,0	0,0,0,2	290	1.0,NA,1.0,NA	0.0,NA,NA,1.0	0.5	1.0	0,0,0,0	3,0,0,0	149	chrX	77895424	77895308	77857497	77857356	MAGT1	annotatedSS	SE	-	77855590	77855500
2456					1.0	ENSG00000102158.19	2456	1002,651,882,434	1007,650,753,696	290	1.0,1.0,1.0,1.0	1.0,1.0,1.0,0.994	0.002	1.0	0,0,0,0	0,0,0,2	149	chrX	77870925	77870807	77857497	77857356	MAGT1	annotatedSS	SE	-	77856873	77856459
2457					1.0	ENSG00000102158.19	2457	0,1,1,2	1,1,0,0	267	NA,1.0,1.0,1.0	0.157,1.0,NA,NA	0.42100000000000004	1.0	0,0,0,0	3,0,0,0	149	chrX	77895424	77895308	77870925	77870807	MAGT1	annotatedSS	SE	-	77855590	77855500
2458					1.0	ENSG00000102158.19	2458	287,208,299,133	342,191,202,223	267	1.0,1.0,0.988,1.0	1.0,1.0,1.0,0.992	-0.001	1.0	0,0,2,0	0,0,0,1	149	chrX	77895424	77895308	77870925	77870807	MAGT1	annotatedSS	SE	-	77857497	77857356
2459					1.0	ENSG00000102158.19	2459	1720,1174,1538,747	1659,1331,1343,1223	298	1.0,0.998,1.0,0.995	0.999,1.0,1.0,1.0	-0.001	1.0	0,1,0,2	1,0,0,0	149	chrX	77895424	77895308	77875597	77875427	MAGT1	annotatedSS	SE	-	77870925	77870807
2460					0.622022366192	ENSG00000085224.21	2460	6,0,2,2	0,0,1,0	223	0.077,0.0,0.039,0.093	0.0,0.0,0.026,0.0	0.046	0.027311161738	48,45,33,13	19,18,25,16	149	chrX	77599580	77599410	77595785	77595711	ATRX	annotatedSS	SE	-	77593849	77593695
2461					1.0	ENSG00000085224.21	2461	36,22,18,26	14,21,26,20	298	1.0,1.0,1.0,1.0	1.0,1.0,1.0,0.909	0.023	1.0	0,0,0,0	0,0,0,1	149	chrX	77664778	77664644	77663558	77663381	ATRX	annotatedSS	SE	-	77656653	77656559
2464					0.560613877543	ENSG00000085224.21	2464	7,11,3,5	4,8,17,5	263	1.0,0.609,0.459,1.0	1.0,0.819,0.906,1.0	-0.16399999999999998	0.0228244355007	0,4,2,0	0,1,1,0	149	chrX	77696704	77696576	77693937	77693823	ATRX	annotatedSS	SE	-	77688924	77688817
2465					0.0006450855798659999	ENSG00000085224.21	2465	16,13,9,5	17,10,18,8	263	1.0,1.0,1.0,1.0	0.828,0.739,0.773,0.602	0.265	9.18671776651e-07	0,0,0,0	2,2,3,3	149	chrX	77696704	77696576	77693937	77693823	ATRX	annotatedSS	SE	-	77688927	77688817
2466					1.0	ENSG00000085224.21	2466	2,0,0,0	0,0,0,0	187	0.285,0.0,0.0,0.0	0.0,0.0,0.0,0.0	0.071	1.0	4,10,6,3	6,3,8,5	149	chrX	77717243	77717130	77699547	77699509	ATRX	annotatedSS	SE	-	77698629	77698573
2467					0.7725045988860001	ENSG00000085224.21	2467	29,19,16,12	15,18,22,12	262	0.846,0.844,0.901,1.0	0.895,1.0,1.0,1.0	-0.076	0.0393498470994	3,2,1,0	1,0,0,0	149	chrX	77786204	77785981	77717243	77717130	ATRX	annotatedSS	SE	-	77698629	77698573
2469					1.0	ENSG00000102383.13	2469	4,0,0,1	2,3,4,2	270	1.0,NA,NA,0.356	1.0,1.0,1.0,1.0	-0.322	1.0	0,0,0,1	0,0,0,0	149	chrX	75478985	75478890	75450922	75450801	ZDHHC15	annotatedSS	SE	-	75431520	75431450
2470					0.00343340512688	ENSG00000102383.13	2470	6,2,4,6	5,9,5,7	176	1.0,0.458,1.0,1.0	0.458,0.717,0.458,0.597	0.307	1.04819535075e-05	0,2,0,0	5,3,5,4	149	chrX	75523255	75522888	75505847	75505820	ZDHHC15	annotatedSS	SE	-	75478985	75478890
2472					1.0	ENSG00000131269.15	2472	194,114,179,111	137,132,122,103	279	1.0,1.0,1.0,1.0	1.0,1.0,0.97,1.0	0.008	1.0	0,0,0,0	0,0,2,0	149	chrX	75069454	75069290	75069136	75069006	ABCB7	annotatedSS	SE	-	75065241	75065069
2473					1.0	ENSG00000131269.15	2473	49,45,48,24	40,79,51,28	298	0.961,1.0,1.0,1.0	1.0,0.975,1.0,1.0	-0.004	1.0	1,0,0,0	0,1,0,0	149	chrX	75070522	75070364	75069454	75069290	ABCB7	annotatedSS	SE	-	75065241	75065069
2475					0.732682351797	ENSG00000131269.15	2475	40,18,23,12	34,25,24,16	236	0.808,1.0,0.936,1.0	1.0,1.0,1.0,1.0	-0.064	0.035724060517	6,0,1,0	0,0,0,0	149	chrX	75156282	75156104	75112972	75112885	ABCB7	annotatedSS	SE	-	75099061	75098941
2476					1.0	ENSG00000131269.15	2476	59,37,33,40	43,48,39,26	227	1.0,0.89,1.0,0.868	0.825,1.0,1.0,0.895	0.009000000000000001	0.775595048002	0,3,0,4	6,0,0,2	149	chrX	75156279	75156104	75114831	75114753	ABCB7	annotatedSS	SE	-	75112972	75112885
2477					1.0	ENSG00000131269.15	2477	51,23,42,31	38,43,28,23	230	1.0,0.832,1.0,0.834	0.804,1.0,1.0,0.882	-0.005	0.774511695318	0,3,0,4	6,0,0,2	149	chrX	75156272	75156104	75114834	75114753	ABCB7	annotatedSS	SE	-	75112972	75112885
2478					1.0	ENSG00000131263.12	2478	12,8,7,10	6,21,6,7	211	0.142,0.197,0.118,0.335	0.127,0.292,0.131,0.127	0.028999999999999998	0.9373193016339999	51,23,37,14	29,36,28,34	149	chrX	74614617	74614421	74612643	74612581	RLIM	annotatedSS	SE	-	74596000	74595808
2479					1.0	ENSG00000230590.8	2479	1,0,0,0	2,1,1,1	242	0.093,0.0,0.0,NA	0.552,1.0,0.133,0.381	-0.485	1.0	6,5,2,0	1,0,4,1	149	chrX	74274410	74274341	74247424	74247331	FTX	annotatedSS	SE	-	74203909	74196350
2480					1.0	ENSG00000230590.8	2480	14,8,12,3	4,10,4,4	218	1.0,1.0,1.0,1.0	1.0,0.631,1.0,1.0	0.092	0.419065161686	0,0,0,0	0,4,0,0	149	chrX	74280494	74280393	74274410	74274341	FTX	annotatedSS	SE	-	74031840	74031595
2481					1.0	ENSG00000230590.8	2481	16,8,12,3	4,10,1,1	218	1.0,1.0,0.891,1.0	1.0,0.872,1.0,1.0	0.005	1.0	0,0,1,0	0,1,0,0	149	chrX	74280494	74280393	74274410	74274341	FTX	annotatedSS	SE	-	74069584	74069357
2482					1.0	ENSG00000230590.8	2482	19,13,14,3	4,10,5,1	218	1.0,1.0,1.0,1.0	0.732,1.0,1.0,1.0	0.067	1.0	0,0,0,0	1,0,0,0	149	chrX	74280494	74280393	74274410	74274341	FTX	annotatedSS	SE	-	74203909	74196350
2483					0.670799902112	ENSG00000230590.8	2483	2,2,2,4	2,0,1,1	298	0.125,0.125,0.25,0.5	0.25,0.0,0.2,0.143	0.102	0.030915629528299998	7,7,3,2	3,5,2,3	149	chrX	74292351	74292168	74284944	74284742	FTX	annotatedSS	SE	-	74281848	74281701
2484					1.0	ENSG00000230590.8	2484	1,2,2,4	3,0,1,3	298	0.043,1.0,0.111,0.333	0.231,0.0,0.053,0.2	0.251	0.436036261194	11,0,8,4	5,5,9,6	149	chrX	74292594	74292426	74284944	74284742	FTX	annotatedSS	SE	-	74281848	74281701
2485					1.0	ENSG00000230590.8	2485	1,2,2,4	2,2,1,1	298	1.0,0.2,0.5,1.0	0.5,0.5,1.0,1.0	-0.075	0.0889064805957	0,4,1,0	1,1,0,0	149	chrX	74292075	74291757	74284948	74284742	FTX	annotatedSS	SE	-	74281848	74281701
2486					4.872854687930001e-06	ENSG00000230590.8	2486	1,2,2,4	2,0,1,1	298	0.333,1.0,1.0,1.0	0.333,0.0,0.333,0.091	0.644	1.7384939043900002e-09	1,0,0,0	2,3,1,5	149	chrX	74293539	74293351	74284948	74284742	FTX	annotatedSS	SE	-	74281848	74281701
2487					1.0	ENSG00000225470.7	2487	322,118,183,124	253,148,254,126	228	0.991,1.0,1.0,1.0	1.0,1.0,1.0,1.0	-0.002	1.0	2,0,0,0	0,0,0,0	149	chrX	73947096	73946998	73944662	73944583	JPX	annotatedSS	SE	+	73944465	73944183
2488					1.0	ENSG00000225470.7	2488	236,91,146,98	206,107,203,104	228	0.981,0.967,0.97,1.0	0.985,1.0,0.993,1.0	-0.015	0.593817798953	3,2,3,0	2,0,1,0	149	chrX	73994961	73994839	73944662	73944583	JPX	annotatedSS	SE	+	73944465	73944183
2489					1.0	ENSG00000225470.7	2489	135,58,94,62	109,61,143,51	228	1.0,1.0,1.0,0.953	1.0,1.0,1.0,1.0	-0.012	1.0	0,0,0,2	0,0,0,0	149	chrX	73998844	73998767	73944662	73944583	JPX	annotatedSS	SE	+	73944465	73944183
2490					1.0	ENSG00000225470.7	2490	2,2,0,0	0,1,0,0	247	0.287,0.376,0.0,NA	0.0,1.0,0.0,NA	-0.11199999999999999	1.0	3,2,3,0	2,0,1,0	149	chrX	73994961	73994839	73947096	73946998	JPX	annotatedSS	SE	+	73944465	73944366
2491					1.0	ENSG00000225470.7	2491	173,60,88,65	123,80,107,64	247	0.503,0.508,0.461,0.508	0.419,0.501,0.487,0.404	0.042	0.223029170206	103,35,62,38	103,48,68,57	149	chrX	73994961	73994839	73947096	73946998	JPX	annotatedSS	SE	+	73944662	73944583
2492					0.347632696567	ENSG00000225470.7	2492	2,0,2,1	2,4,0,1	298	0.25,0.0,0.25,1.0	0.333,1.0,0.0,1.0	-0.20800000000000002	0.010650120974299999	3,2,3,0	2,0,1,0	149	chrX	73994961	73994839	73947374	73946998	JPX	annotatedSS	SE	+	73944465	73944341
2494					1.0	ENSG00000225470.7	2494	198,66,108,69	152,96,125,81	298	0.49,0.485,0.466,0.476	0.425,0.5,0.479,0.415	0.025	0.411948087856	103,35,62,38	103,48,68,57	149	chrX	73994961	73994839	73947374	73946998	JPX	annotatedSS	SE	+	73944662	73944583
2495					1.0	ENSG00000225470.7	2495	200,68,106,68	150,92,125,80	298	0.98,0.944,0.841,0.944	0.962,0.958,0.887,0.952	-0.013000000000000001	0.938376250369	2,2,10,2	3,2,8,2	149	chrX	73998844	73998767	73947374	73946998	JPX	annotatedSS	SE	+	73944662	73944583
2496					1.0	ENSG00000225470.7	2496	30,20,10,4	18,16,17,8	271	1.0,1.0,1.0,0.524	1.0,1.0,1.0,1.0	-0.11900000000000001	1.0	0,0,0,2	0,0,0,0	149	chrX	73998844	73998767	73994961	73994839	JPX	annotatedSS	SE	+	73944465	73944235
2497					1.0	ENSG00000225470.7	2497	130,53,68,41	118,64,82,60	271	0.973,0.936,0.789,0.919	0.956,0.946,0.849,0.943	-0.019	0.695690342397	2,2,10,2	3,2,8,2	149	chrX	73998844	73998767	73994961	73994839	JPX	annotatedSS	SE	+	73944662	73944583
2498					1.0	ENSG00000225470.7	2498	120,43,72,45	112,58,81,66	271	0.985,0.922,0.975,1.0	1.0,0.914,1.0,0.948	0.005	1.0	1,2,1,0	0,3,0,2	149	chrX	74004551	74004269	73994961	73994839	JPX	annotatedSS	SE	+	73944662	73944583
2499					1.0	ENSG00000225470.7	2499	27,18,9,5	18,20,16,9	271	0.881,0.832,1.0,1.0	1.0,1.0,1.0,1.0	-0.07200000000000001	0.933183443783	2,2,0,0	0,0,0,0	149	chrX	73998844	73998767	73994961	73994839	JPX	annotatedSS	SE	+	73947374	73946998
2500					1.0	ENSG00000225470.7	2500	8,2,16,7	12,8,13,5	226	0.841,0.397,0.913,1.0	1.0,0.637,1.0,0.622	-0.027000000000000003	0.34216343339199995	1,2,1,0	0,3,0,2	149	chrX	74004351	74004269	73998844	73998767	JPX	annotatedSS	SE	+	73944662	73944583
2501					1.0	ENSG00000225470.7	2501	33,15,8,3	22,18,24,9	226	0.845,1.0,1.0,1.0	1.0,1.0,1.0,1.0	-0.039	0.767148756382	4,0,0,0	0,0,0,0	149	chrX	73999114	73998953	73998844	73998767	JPX	annotatedSS	SE	+	73994961	73994839
2502					1.0	ENSG00000225470.7	2502	24,11,16,9	28,23,18,8	226	0.454,0.475,0.468,0.426	0.587,0.603,0.411,0.26	-0.01	0.888977072232	19,8,12,8	13,10,17,15	149	chrX	74004351	74004269	73998844	73998767	JPX	annotatedSS	SE	+	73994961	73994839
2503					1.0	ENSG00000225470.7	2503	36,13,19,12	27,23,28,16	298	0.692,0.684,0.422,0.462	0.474,0.622,0.583,0.667	-0.022000000000000002	0.9398957671770001	8,3,13,7	15,7,10,4	149	chrX	74009948	74004269	74000496	73999354	JPX	annotatedSS	SE	+	73998844	73998767
2504					1.0	ENSG00000229807.10	2504	7,0,0,0	10,0,12,0	295	0.639,NA,NA,NA	0.503,NA,0.752,NA	0.012	1.0	2,0,0,0	5,0,2,0	149	chrX	73826344	73826114	73822216	73822070	XIST	annotatedSS	SE	-	73821029	73820655
2506					1.0	ENSG00000229807.10	2506	3,0,0,0	2,0,2,0	298	0.429,NA,NA,NA	0.167,NA,0.333,NA	0.179	1.0	2,0,0,0	5,0,2,0	149	chrX	73826301	73826114	73822233	73822070	XIST	annotatedSS	SE	-	73821029	73820655
2507					1.0	ENSG00000229807.10	2507	17,0,0,0	21,0,11,0	286	0.816,NA,NA,NA	1.0,NA,1.0,NA	-0.184	1.0	2,0,0,0	0,0,0,0	149	chrX	73837503	73837439	73833374	73833237	XIST	annotatedSS	SE	-	73831274	73831065
2509					1.0	ENSG00000204116.11	2509	26,11,15,9	25,13,16,7	209	1.0,0.797,0.842,1.0	0.947,0.699,0.851,1.0	0.036000000000000004	0.102470953368	0,2,2,0	1,4,2,0	149	chrX	73681116	73680954	73679713	73679653	CHIC1	annotatedSS	SE	+	73679382	73679325
2520					1.0	ENSG00000147099.19	2520	23,14,24,22	22,30,26,17	258	1.0,1.0,1.0,1.0	0.927,1.0,1.0,1.0	0.018000000000000002	1.0	0,0,0,0	1,0,0,0	149	chrX	72491006	72490928	72489041	72488932	HDAC8	annotatedSS	SE	-	72474729	72473415
2522					1.0	ENSG00000147099.19	2522	60,26,45,39	38,36,52,33	227	0.929,0.85,0.747,0.928	0.833,0.922,0.972,0.956	-0.057	0.07764814559330001	3,3,10,2	5,2,1,1	149	chrX	72495268	72495155	72491006	72490928	HDAC8	annotatedSS	SE	-	72489041	72488932
2523					1.0	ENSG00000147099.19	2523	12,13,24,18	19,12,14,21	262	0.773,1.0,0.872,1.0	1.0,0.63,1.0,1.0	0.004	0.682049341911	2,0,2,0	0,4,0,0	149	chrX	72568030	72567888	72495268	72495155	HDAC8	annotatedSS	SE	-	72464731	72464558
2524					1.0	ENSG00000147099.19	2524	58,33,62,50	51,41,56,50	262	1.0,1.0,1.0,0.966	1.0,1.0,1.0,1.0	-0.008	1.0	0,0,0,1	0,0,0,0	149	chrX	72568030	72567888	72495268	72495155	HDAC8	annotatedSS	SE	-	72491006	72490928
2526					1.0	ENSG00000147099.19	2526	30,21,39,37	30,20,24,29	291	0.793,1.0,0.952,1.0	1.0,0.911,1.0,0.937	-0.026000000000000002	1.0	4,0,1,0	0,1,0,1	149	chrX	72572109	72572056	72568030	72567888	HDAC8	annotatedSS	SE	-	72495268	72495155
2527					1.0	ENSG00000147099.19	2527	62,35,64,62	38,54,52,21	280	0.892,1.0,0.971,1.0	1.0,0.966,1.0,0.918	-0.005	0.486662913641	4,0,1,0	0,1,0,1	149	chrX	72572109	72572056	72568884	72568753	HDAC8	annotatedSS	SE	-	72495268	72495155
2528					1.0	ENSG00000147099.19	2528	100,69,102,97	76,81,87,49	280	0.947,1.0,1.0,0.896	1.0,1.0,1.0,1.0	-0.039	0.07158129698030001	3,0,0,6	0,0,0,0	149	chrX	72572109	72572056	72568884	72568753	HDAC8	annotatedSS	SE	-	72568030	72567584
2529					1.0	ENSG00000147099.19	2529	43,21,15,27	19,22,26,25	202	1.0,1.0,1.0,1.0	0.875,1.0,1.0,1.0	0.031	1.0	0,0,0,0	2,0,0,0	149	chrX	72572770	72572650	72572109	72572056	HDAC8	annotatedSS	SE	-	72495268	72495155
2532					1.0	ENSG00000186871.6	2532	2,0,0,2	0,2,4,1	267	0.074,0.0,0.0,0.122	0.0,0.069,0.138,0.085	-0.024	0.113548231758	14,17,9,8	11,15,14,6	149	chrX	72239027	72238843	72237948	72237830	ERCC6L	annotatedSS	SE	-	72208698	72204656
2533					0.00495521625976	ENSG00000102309.12	2533	720,284,499,526	287,379,374,375	298	1.0,1.0,1.0,1.0	0.695,1.0,1.0,1.0	0.076	1.75716586976e-05	0,0,0,0	63,0,0,0	149	chrX	72197101	72196784	72186534	72186233	PIN4	annotatedSS	SE	+	72181828	72181352
2534					0.000204572365192	ENSG00000102309.12	2534	1107,455,798,775	422,513,579,569	223	1.0,1.0,1.0,1.0	0.817,1.0,1.0,1.0	0.046	2.14858248637e-07	0,0,0,0	63,0,0,0	149	chrX	72196904	72196784	72186534	72186460	PIN4	annotatedSS	SE	+	72181828	72181675
2535					1.0	ENSG00000147140.15	2535	2068,1310,1802,1677	1179,1409,1506,1249	206	0.902,0.918,0.901,0.875	0.92,0.886,0.915,0.909	-0.008	0.295040633257	162,85,144,173	74,131,101,90	149	chrX	71290791	71290628	71284453	71284396	NONO	annotatedSS	SE	+	71283721	71283582
2536					1.0	ENSG00000147140.15	2536	87,66,93,82	80,89,77,58	263	0.024,0.028,0.029,0.028	0.037,0.035,0.029,0.027	-0.005	0.14357253274700002	2042,1293,1783,1602	1187,1409,1463,1207	149	chrX	71290791	71290628	71285097	71284983	NONO	annotatedSS	SE	+	71284453	71284396
2537					1.0	ENSG00000147140.15	2537	987,626,973,818	531,769,719,648	298	0.998,1.0,0.998,0.998	1.0,1.0,1.0,1.0	-0.002	1.0	1,0,1,1	0,0,0,0	149	chrX	71291821	71291778	71290791	71290628	NONO	annotatedSS	SE	+	71283721	71283632
2538					1.0	ENSG00000147140.15	2538	824,512,635,616	432,547,519,451	271	0.998,1.0,1.0,1.0	1.0,1.0,1.0,1.0	-0.0	1.0	1,0,0,0	0,0,0,0	149	chrX	71296660	71296564	71294348	71294226	NONO	annotatedSS	SE	+	71291972	71291778
2539					1.0	ENSG00000147140.15	2539	1795,1160,1441,1326	967,1193,1231,986	298	0.999,1.0,1.0,1.0	1.0,1.0,1.0,1.0	-0.0	1.0	1,0,0,0	0,0,0,0	149	chrX	71296660	71296564	71294528	71294226	NONO	annotatedSS	SE	+	71291972	71291778
2540					1.0	ENSG00000147140.15	2540	841,549,676,592	444,537,587,462	280	0.998,1.0,1.0,1.0	1.0,1.0,1.0,1.0	-0.0	1.0	1,0,0,0	0,0,0,0	149	chrX	71296660	71296564	71294528	71294397	NONO	annotatedSS	SE	+	71291972	71291868
2546					1.0	ENSG00000196338.12	2546	3,0,0,2	0,0,0,0	209	1.0,0.0,NA,1.0	NA,0.0,NA,NA	0.667	1.0	0,1,0,0	0,2,0,0	149	chrX	71155363	71155213	71153536	71153476	NLGN3	annotatedSS	SE	+	71148206	71147549
2547					1.0	ENSG00000184634.15	2547	21,21,12,9	16,11,8,7	200	1.0,0.94,0.817,1.0	1.0,1.0,0.749,0.839	0.042	1.0	0,1,2,0	0,0,2,1	149	chrX	71126154	71126035	71125713	71125662	MED12	annotatedSS	SE	+	71125495	71125350
2548					1.0	ENSG00000184634.15	2548	34,19,23,16	5,13,17,10	221	1.0,0.865,1.0,1.0	1.0,1.0,1.0,1.0	-0.034	1.0	0,2,0,0	0,0,0,0	149	chrX	71132206	71132072	71131621	71131549	MED12	annotatedSS	SE	+	71130214	71130034
2549					1.0	ENSG00000184634.15	2549	65,34,39,37	29,19,26,17	259	1.0,1.0,1.0,1.0	1.0,1.0,0.937,1.0	0.016	1.0	0,0,0,0	0,0,1,0	149	chrX	71134848	71134712	71134466	71134356	MED12	annotatedSS	SE	+	71133212	71133122
2550					1.0	ENSG00000184634.15	2550	71,48,49,34	31,23,32,38	298	1.0,1.0,1.0,1.0	1.0,0.852,1.0,1.0	0.037000000000000005	1.0	0,0,0,0	0,2,0,0	149	chrX	71137635	71137557	71137383	71137186	MED12	annotatedSS	SE	+	71137029	71136878
2551					1.0	ENSG00000184634.15	2551	67,42,50,33	37,30,36,36	298	1.0,1.0,1.0,1.0	1.0,0.882,1.0,1.0	0.028999999999999998	1.0	0,0,0,0	0,2,0,0	149	chrX	71137635	71137557	71137392	71137186	MED12	annotatedSS	SE	+	71137029	71136878
2552					1.0	ENSG00000147164.11	2552	752,439,592,585	530,414,535,446	274	0.969,0.975,0.97,0.955	0.983,0.938,0.98,0.996	-0.006999999999999999	0.214283879501	13,6,10,15	5,15,6,1	149	chrX	71062931	71062853	71061967	71061842	SNX12	annotatedSS	SE	-	71061118	71059245
2553					1.0	ENSG00000147164.11	2553	617,393,516,504	453,368,447,406	245	0.992,0.988,1.0,1.0	1.0,0.996,0.996,1.0	-0.003	1.0	3,3,0,0	0,1,1,0	149	chrX	71068322	71068141	71062949	71062853	SNX12	annotatedSS	SE	-	71061967	71061842
2559					1.0	ENSG00000090889.11	2559	41,32,39,35	26,31,35,36	208	1.0,1.0,1.0,0.962	1.0,1.0,1.0,1.0	-0.01	1.0	0,0,0,1	0,0,0,0	149	chrX	70343982	70343876	70343761	70343702	KIF4A	annotatedSS	SE	+	70341931	70341798
2560					1.0	ENSG00000090889.11	2560	91,48,41,85	41,55,65,42	245	0.982,1.0,1.0,1.0	0.961,1.0,0.908,0.962	0.038	0.630531483051	1,0,0,0	1,0,4,1	149	chrX	70407075	70406892	70406354	70406258	KIF4A	annotatedSS	SE	+	70405905	70405827
2561					1.0	ENSG00000090889.11	2561	172,97,126,179	69,103,108,102	272	0.979,1.0,0.972,0.99	1.0,1.0,1.0,1.0	-0.015	1.0	2,0,2,1	0,0,0,0	149	chrX	70420832	70420061	70419783	70419660	KIF4A	annotatedSS	SE	+	70418004	70417887
2562					1.0	ENSG00000120509.10	2562	815,518,742,530	560,569,464,433	210	1.0,1.0,1.0,1.0	1.0,0.99,1.0,1.0	0.002	1.0	0,0,0,0	0,4,0,0	149	chrX	70287830	70287731	70287336	70287275	PDZD11	annotatedSS	SE	-	70287116	70286594
2563					1.0	ENSG00000120509.10	2563	623,367,589,407	421,434,375,399	206	1.0,1.0,1.0,1.0	0.997,1.0,1.0,1.0	0.001	1.0	0,0,0,0	1,0,0,0	149	chrX	70288513	70288429	70288173	70288116	PDZD11	annotatedSS	SE	-	70287830	70287731
2564					1.0	ENSG00000120509.10	2564	112,67,114,122	100,73,69,109	221	0.096,0.09,0.101,0.132	0.115,0.104,0.106,0.135	-0.01	0.309225363696	710,458,681,539	518,422,393,469	149	chrX	70289945	70289859	70289593	70289521	PDZD11	annotatedSS	SE	-	70289354	70289254
2565					1.0	ENSG00000130052.13	2565	9,5,5,7	7,8,7,3	231	0.853,1.0,1.0,1.0	1.0,1.0,1.0,1.0	-0.037000000000000005	1.0	1,0,0,0	0,0,0,0	149	chrX	68716431	68716367	68715375	68715293	STARD8	annotatedSS	SE	+	68712985	68712913
2566					1.0	ENSG00000130052.13	2566	45,27,31,33	15,15,11,22	298	0.957,1.0,1.0,1.0	1.0,1.0,1.0,1.0	-0.011000000000000001	1.0	1,0,0,0	0,0,0,0	149	chrX	68724121	68723944	68723843	68723625	STARD8	annotatedSS	SE	+	68722646	68722421
2569					1.0	ENSG00000131080.14	2569	85,52,71,19	52,49,57,42	298	0.914,1.0,0.947,0.76	1.0,1.0,0.877,0.913	-0.042	0.39564323719000005	4,0,2,3	0,0,4,2	149	chrX	66602797	66602632	66599860	66599473	EDA2R	annotatedSS	SE	-	66598093	66595636
2570					1.0	ENSG00000131080.14	2570	91,46,59,28	48,36,60,35	298	0.919,1.0,0.937,0.824	1.0,1.0,0.882,0.897	-0.025	0.43327541108199996	4,0,2,3	0,0,4,2	149	chrX	66602797	66602632	66599866	66599473	EDA2R	annotatedSS	SE	-	66598093	66595641
2571					1.0	ENSG00000131080.14	2571	0,0,0,0	0,1,1,0	206	0.0,0.0,0.0,NA	0.0,0.035,0.049,0.0	-0.021	1.0	21,18,27,0	10,20,14,15	149	chrX	66602797	66602632	66600095	66600038	EDA2R	annotatedSS	SE	-	66599860	66599473
2572					1.0	ENSG00000131080.14	2572	0,0,1,0	1,2,0,1	206	0.0,0.0,0.057,0.0	0.108,0.171,0.0,0.083	-0.076	0.883857349497	25,12,12,10	6,7,17,8	149	chrX	66602797	66602632	66600095	66600038	EDA2R	annotatedSS	SE	-	66599866	66599473
2573					1.0	ENSG00000131080.14	2573	108,102,73,78	80,62,84,64	235	0.919,0.97,0.92,0.961	0.962,0.929,1.0,0.953	-0.018000000000000002	0.13848340589299998	6,2,4,2	2,3,0,2	149	chrX	66605226	66605047	66604506	66604420	EDA2R	annotatedSS	SE	-	66602797	66602632
2574					1.0	ENSG00000131080.14	2574	22,18,17,25	15,25,27,13	235	0.423,0.533,0.339,0.888	0.312,0.514,0.487,0.452	0.10400000000000001	0.33637686357	19,10,21,2	21,15,18,10	149	chrX	66616020	66615933	66604506	66604420	EDA2R	annotatedSS	SE	-	66602797	66602632
2575					1.0	ENSG00000131080.14	2575	97,58,84,22	88,70,52,61	298	0.719,0.744,0.667,0.846	0.677,0.7,0.591,0.753	0.064	0.41318414299999995	19,10,21,2	21,15,18,10	149	chrX	66616020	66615933	66605226	66605047	EDA2R	annotatedSS	SE	-	66602797	66602632
2576					1.0	ENSG00000131080.14	2576	6,4,4,2	2,3,0,2	298	1.0,1.0,1.0,1.0	1.0,1.0,NA,0.5	0.16699999999999998	1.0	0,0,0,0	0,0,0,1	149	chrX	66639041	66638994	66605226	66605047	EDA2R	annotatedSS	SE	-	66602797	66602632
2577					1.0	ENSG00000131080.14	2577	179,142,136,73	154,112,109,110	298	0.978,0.986,1.0,1.0	1.0,0.933,1.0,1.0	0.008	1.0	2,1,0,0	0,4,0,0	149	chrX	66616020	66615933	66605226	66605047	EDA2R	annotatedSS	SE	-	66604506	66604420
2578					1.0	ENSG00000131080.14	2578	72,50,69,21	69,52,76,49	246	1.0,1.0,1.0,1.0	1.0,1.0,1.0,0.967	0.008	1.0	0,0,0,0	0,0,0,1	149	chrX	66639041	66638994	66616030	66615933	EDA2R	annotatedSS	SE	-	66602797	66602632
2579					1.0	ENSG00000131080.14	2579	138,93,124,38	127,97,107,91	246	1.0,0.966,1.0,1.0	1.0,1.0,1.0,1.0	-0.008	1.0	0,2,0,0	0,0,0,0	149	chrX	66639041	66638994	66616030	66615933	EDA2R	annotatedSS	SE	-	66605226	66605047
2580					1.0	ENSG00000089472.16	2580	153,118,101,72	51,59,85,102	298	1.0,0.967,1.0,1.0	1.0,1.0,1.0,0.981	-0.003	1.0	0,2,0,0	0,0,0,1	149	chrX	66172599	66172354	66170737	66170557	HEPH	annotatedSS	SE	+	66164470	66164269
2581					1.0	ENSG00000089472.16	2581	0,0,0,0	0,1,0,0	291	0.0,0.0,0.0,0.0	0.0,0.019,0.0,0.0	-0.005	1.0	69,45,44,19	20,26,39,40	149	chrX	66172428	66172354	66171268	66171126	HEPH	annotatedSS	SE	+	66170737	66170557
2582					1.0	ENSG00000089472.16	2582	122,115,89,68	39,75,82,55	298	1.0,1.0,1.0,0.971	1.0,1.0,1.0,1.0	-0.006999999999999999	1.0	0,0,0,1	0,0,0,0	149	chrX	66188541	66188358	66173801	66173588	HEPH	annotatedSS	SE	+	66172599	66172354
2583					1.0	ENSG00000089472.16	2583	56,75,52,66	23,69,55,73	298	1.0,1.0,1.0,1.0	1.0,1.0,1.0,0.973	0.006999999999999999	1.0	0,0,0,0	0,0,0,1	149	chrX	66193638	66193501	66192298	66192129	HEPH	annotatedSS	SE	+	66189938	66189683
2584					0.115155071269	ENSG00000089472.16	2584	121,114,97,74	31,91,95,74	298	0.968,0.966,1.0,1.0	0.886,0.958,0.979,0.841	0.068	0.0018071197605	2,2,0,0	2,2,1,7	149	chrX	66203577	66203363	66200752	66200539	HEPH	annotatedSS	SE	+	66199028	66198877
2585					1.0	ENSG00000089472.16	2585	52,47,40,35	7,37,22,29	256	0.91,0.796,0.823,0.694	1.0,1.0,0.587,0.808	-0.043	0.5250687449329999	3,7,5,9	0,0,9,4	149	chrX	66258979	66258839	66255141	66255034	HEPH	annotatedSS	SE	+	66208246	66208114
2586					1.0	ENSG00000089472.16	2586	87,80,85,82	32,73,53,56	298	0.956,1.0,1.0,1.0	1.0,0.973,1.0,0.903	0.02	1.0	2,0,0,0	0,1,0,3	149	chrX	66258979	66258839	66256330	66256104	HEPH	annotatedSS	SE	+	66255141	66255034
2588					1.0	ENSG00000147065.16	2588	3,4,4,2	1,4,4,2	298	0.176,0.25,0.25,0.125	0.077,0.4,0.118,0.2	0.002	0.691036985632	7,6,6,7	6,3,15,4	149	chrX	65716901	65716817	65589068	65588885	MSN	annotatedSS	SE	+	65588612	65588380
2589					1.0	ENSG00000147065.16	2589	1,0,0,2	0,0,0,0	273	1.0,NA,0.0,1.0	0.0,NA,NA,NA	0.667	1.0	0,0,2,0	1,0,0,0	149	chrX	65593425	65593252	65589769	65589645	MSN	annotatedSS	SE	+	65589068	65588885
2590					1.0	ENSG00000147065.16	2590	1643,1210,1422,1380	1244,1165,1473,1221	233	1.0,1.0,0.999,1.0	1.0,1.0,1.0,1.0	-0.0	1.0	0,0,1,0	0,0,0,0	149	chrX	65727909	65727813	65716901	65716817	MSN	annotatedSS	SE	+	65667853	65667669
2591					1.0	ENSG00000147065.16	2591	1485,1055,1242,1087	1041,991,1246,1061	245	0.998,0.992,0.997,0.997	0.997,0.989,0.999,0.995	0.001	1.0	2,5,2,2	2,7,1,3	149	chrX	65729589	65729437	65727909	65727813	MSN	annotatedSS	SE	+	65716901	65716817
2592					1.0	ENSG00000147065.16	2592	2307,1599,2198,1797	1666,1656,1939,1717	246	1.0,1.0,0.999,1.0	0.999,0.999,1.0,1.0	0.0	1.0	0,0,1,0	1,1,0,0	149	chrX	65735430	65735266	65733280	65733183	MSN	annotatedSS	SE	+	65731984	65731837
2593					1.0	ENSG00000001497.16	2593	28,22,23,37	30,22,37,23	200	0.268,0.339,0.295,0.322	0.337,0.281,0.414,0.356	-0.040999999999999995	0.304697754538	57,32,41,58	44,42,39,31	149	chrX	65525050	65524964	65524614	65524563	LAS1L	annotatedSS	SE	-	65524262	65524055
2594					1.0	ENSG00000001497.16	2594	134,68,133,169	85,88,89,91	259	0.939,1.0,0.962,1.0	0.924,1.0,0.962,1.0	0.004	0.820362369262	5,0,3,0	4,0,2,0	149	chrX	65529258	65529211	65528369	65528259	LAS1L	annotatedSS	SE	-	65525050	65524964
2595					1.0	ENSG00000001497.16	2595	178,101,162,120	100,101,104,90	275	0.99,1.0,1.0,1.0	1.0,1.0,0.966,1.0	0.006	1.0	1,0,0,0	0,0,2,0	149	chrX	65534754	65534479	65533735	65533609	LAS1L	annotatedSS	SE	-	65532630	65532560
2601					1.0	ENSG00000204271.12	2601	0,0,0,0	0,0,0,2	275	0.0,0.0,0.0,0.0	0.0,0.0,NA,1.0	-0.33299999999999996	1.0	5,4,1,2	4,1,0,0	149	chrX	56978660	56978579	56978417	56978291	SPIN3	annotatedSS	SE	-	56977196	56976438
2602					1.0	ENSG00000204271.12	2602	0,0,0,0	0,0,0,2	279	0.0,0.0,0.0,0.0	0.0,0.0,NA,1.0	-0.33299999999999996	1.0	5,4,1,2	4,1,0,0	149	chrX	56978654	56978579	56978421	56978291	SPIN3	annotatedSS	SE	-	56977196	56975140
2603					1.0	ENSG00000204271.12	2603	0,2,2,0	0,0,0,2	298	0.0,0.2,0.5,0.0	0.0,0.0,NA,1.0	-0.158	1.0	5,4,1,2	4,1,0,0	149	chrX	56978660	56978579	56978498	56978291	SPIN3	annotatedSS	SE	-	56977196	56975141
2606					1.0	ENSG00000204271.12	2606	2,1,4,5	1,2,0,4	251	1.0,1.0,1.0,1.0	1.0,0.543,NA,0.543	0.305	1.0	0,0,0,0	0,1,0,2	149	chrX	56994949	56994722	56993888	56993786	SPIN3	annotatedSS	SE	-	56992583	56990955
2607					1.0	ENSG00000204272.12	2607	449,270,372,276	290,204,265,202	286	0.987,1.0,0.995,0.993	0.993,0.973,0.972,0.981	0.013999999999999999	0.841408321189	3,0,1,1	1,3,4,2	149	chrX	56817376	56817319	56732199	56732062	NBDY	annotatedSS	SE	+	56729589	56729240
2608					1.0	ENSG00000204272.12	2608	4,2,6,5	6,3,0,1	298	0.012,0.011,0.023,0.031	0.028,0.019,0.0,0.007	0.006	0.37764555247599996	168,90,127,78	106,78,87,70	149	chrX	56817569	56817319	56811179	56811019	NBDY	annotatedSS	SE	+	56732199	56732062
2611					1.0	ENSG00000102349.17	2611	7,5,2,4	0,3,3,2	289	1.0,1.0,1.0,1.0	NA,1.0,0.436,1.0	0.188	1.0	0,0,0,0	0,0,2,0	149	chrX	56284669	56284312	56270321	56270181	KLF8	annotatedSS	SE	+	56269489	56265179
2612					1.0	ENSG00000083750.12	2612	6,2,3,5	8,5,3,3	233	0.046,0.031,0.03,0.122	0.098,0.074,0.058,0.06	-0.015	0.18787143438700002	79,40,62,23	47,40,31,30	149	chrX	55729360	55729293	55727390	55727306	RRAGB	annotatedSS	SE	+	55722285	55722185
2613					1.0	ENSG00000083750.12	2613	80,69,77,45	68,31,37,40	245	1.0,1.0,0.979,1.0	1.0,1.0,1.0,0.961	0.005	1.0	0,0,1,0	0,0,0,1	149	chrX	55753475	55753391	55751196	55751100	RRAGB	annotatedSS	SE	+	55731586	55731363
2614					1.0	ENSG00000169188.4	2614	124,82,116,132	88,77,94,75	298	0.954,1.0,0.967,0.957	1.0,1.0,0.887,0.974	0.004	0.727229407669	3,0,2,3	0,0,6,1	149	chrX	55003108	55002961	55002431	55002250	APEX2	annotatedSS	SE	+	55001629	55001545
2615					1.0	ENSG00000169188.4	2615	116,73,129,133	97,68,93,97	296	1.0,1.0,1.0,1.0	1.0,1.0,0.979,1.0	0.005	1.0	0,0,0,0	0,0,1,0	149	chrX	55003868	55003798	55003108	55002961	APEX2	annotatedSS	SE	+	55002431	55002250
2623					1.0	ENSG00000067445.20	2623	25,14,36,10	15,23,23,22	298	1.0,1.0,1.0,1.0	0.789,1.0,1.0,1.0	0.053	1.0	0,0,0,0	2,0,0,0	149	chrX	54924555	54924450	54923768	54922577	TRO	annotatedSS	SE	+	54922291	54922202
2625					0.174740011643	ENSG00000067445.20	2625	24,32,44,28	23,24,23,33	298	0.923,1.0,0.733,0.778	1.0,0.75,1.0,1.0	-0.079	0.0034885479089200003	1,0,8,4	0,4,0,0	149	chrX	54931429	54931203	54931031	54930740	TRO	annotatedSS	SE	+	54928710	54928602
2626					1.0	ENSG00000102316.16	2626	1924,1167,1639,1195	1146,1143,1202,1071	298	0.998,0.993,0.996,0.997	1.0,0.998,0.998,0.996	-0.002	1.0	2,4,3,2	0,1,1,2	149	chrX	54811129	54810820	54810213	54809721	MAGED2	annotatedSS	SE	+	54809376	54809302
2627					1.0	ENSG00000102316.16	2627	336,196,307,204	203,175,195,185	245	0.99,0.968,0.984,0.984	1.0,0.991,0.992,0.983	-0.01	0.710793559101	2,4,3,2	0,1,1,2	149	chrX	54811129	54810820	54810213	54810117	MAGED2	annotatedSS	SE	+	54809376	54809302
2628					1.0	ENSG00000102316.16	2628	1055,703,1061,622	584,691,640,532	213	1.0,1.0,1.0,1.0	1.0,0.998,1.0,1.0	0.0	1.0	0,0,0,0	0,1,0,0	149	chrX	54811644	54811573	54811313	54811249	MAGED2	annotatedSS	SE	+	54811129	54810820
2629					1.0	ENSG00000102316.16	2629	619,416,635,399	381,327,412,318	229	0.998,1.0,1.0,1.0	1.0,1.0,1.0,1.0	-0.0	1.0	1,0,0,0	0,0,0,0	149	chrX	54812251	54812156	54811653	54811573	MAGED2	annotatedSS	SE	+	54811129	54810820
2630					1.0	ENSG00000102316.16	2630	1313,749,1215,751	691,750,720,668	298	0.991,1.0,0.993,1.0	0.994,1.0,1.0,0.991	-0.0	1.0	6,0,4,0	2,0,0,3	149	chrX	54816007	54815880	54815690	54815247	MAGED2	annotatedSS	SE	+	54814775	54814660
2636					1.0	ENSG00000130119.15	2636	37,14,23,19	13,21,10,10	215	1.0,1.0,1.0,1.0	0.9,1.0,1.0,1.0	0.025	1.0	0,0,0,0	1,0,0,0	149	chrX	54539101	54539039	54532585	54532519	GNL3L	annotatedSS	SE	+	54530302	54530210
2637					1.0	ENSG00000130119.15	2637	51,25,38,32	27,32,27,23	215	1.0,1.0,1.0,1.0	1.0,1.0,1.0,0.941	0.015	1.0	0,0,0,0	0,0,0,1	149	chrX	54539101	54539039	54532585	54532519	GNL3L	annotatedSS	SE	+	54530419	54530241
2639					1.0	ENSG00000158526.7	2639	296,237,328,384	226,192,289,293	240	1.0,1.0,0.985,1.0	1.0,1.0,1.0,0.978	0.002	1.0	0,0,3,0	0,0,0,4	149	chrX	54443491	54443399	54440780	54440689	TSR2	annotatedSS	SE	+	54440502	54440400
2640					1.0	ENSG00000158526.7	2640	324,177,279,335	224,222,294,268	298	1.0,1.0,1.0,0.96	1.0,1.0,1.0,0.985	-0.006	1.0	0,0,0,7	0,0,0,2	149	chrX	54445487	54444415	54444184	54444007	TSR2	annotatedSS	SE	+	54443491	54443399
2642					1.0	ENSG00000172943.19	2642	19,18,4,12	16,13,13,14	298	0.76,0.643,0.286,0.667	0.727,0.684,0.565,0.778	-0.1	0.456523518078	3,5,5,3	3,3,5,2	149	chrX	53995782	53995692	53993903	53993600	PHF8	annotatedSS	SE	-	53992839	53992735
2644					1.0	ENSG00000086758.15	2644	312,151,212,190	99,129,137,139	298	1.0,1.0,1.0,1.0	1.0,0.985,1.0,0.986	0.006999999999999999	1.0	0,0,0,0	0,1,0,1	149	chrX	53539812	53539656	53539080	53538834	HUWE1	annotatedSS	SE	-	53538454	53538336
2645					1.0	ENSG00000086758.15	2645	160,90,125,100	74,81,65,58	298	1.0,1.0,0.984,1.0	1.0,1.0,0.942,1.0	0.01	1.0	0,0,1,0	0,0,2,0	149	chrX	53545161	53545028	53544762	53544559	HUWE1	annotatedSS	SE	-	53543968	53543709
2646					1.0	ENSG00000086758.15	2646	54,61,63,105	34,50,40,32	282	0.966,1.0,1.0,1.0	1.0,1.0,1.0,1.0	-0.008	1.0	1,0,0,0	0,0,0,0	149	chrX	53546592	53546435	53545161	53545028	HUWE1	annotatedSS	SE	-	53543968	53543885
2647					0.12466945369999999	ENSG00000086758.15	2647	22,11,8,5	17,24,11,19	298	1.0,0.647,0.5,0.556	0.81,1.0,1.0,0.826	-0.233	0.00204197527623	0,3,4,2	2,0,0,2	149	chrX	53627515	53627409	53626034	53625785	HUWE1	annotatedSS	SE	-	53625258	53625156
2649					1.0	ENSG00000086758.15	2649	6,5,4,2	4,10,8,5	248	1.0,0.75,1.0,1.0	1.0,0.857,1.0,1.0	-0.027000000000000003	1.0	0,1,0,0	0,1,0,0	149	chrX	53686728	53686587	53686368	53686269	HUWE1	annotatedSS	SE	-	53680186	53680048
2650					1.0	ENSG00000158423.16	2650	11,9,4,3	8,15,11,5	266	1.0,1.0,0.691,1.0	0.691,1.0,0.755,1.0	0.061	0.700931677667	0,0,1,0	2,0,2,0	149	chrX	53428084	53428002	53426393	53426276	RIBC1	annotatedSS	SE	+	53423402	53423313
2651					1.0	ENSG00000158423.16	2651	2,5,0,1	0,5,0,0	298	0.167,1.0,0.0,1.0	0.0,0.333,0.0,0.0	0.45799999999999996	0.118956092975	5,0,2,0	6,5,2,1	149	chrX	53429972	53429853	53428627	53428282	RIBC1	annotatedSS	SE	+	53428084	53428002
2652					1.0	ENSG00000158423.16	2652	10,1,6,3	9,6,4,4	268	0.848,1.0,1.0,1.0	1.0,1.0,1.0,1.0	-0.038	1.0	1,0,0,0	0,0,0,0	149	chrX	53430790	53430395	53429972	53429853	RIBC1	annotatedSS	SE	+	53428084	53428002
2653					1.0	ENSG00000158423.16	2653	6,2,1,2	2,0,2,1	298	0.6,1.0,1.0,1.0	1.0,NA,1.0,1.0	-0.1	1.0	2,0,0,0	0,0,0,0	149	chrX	53431115	53430906	53430790	53430395	RIBC1	annotatedSS	SE	+	53428084	53428002
2655					1.0	ENSG00000124313.13	2655	0,0,0,2	2,0,0,0	199	0.0,NA,NA,1.0	1.0,NA,NA,0.0	0.0	1.0	2,0,0,0	0,0,0,1	149	chrX	53236495	53236321	53235832	53235782	IQSEC2	annotatedSS	SE	-	53231870	53228822
2656					0.437361646015	ENSG00000124313.13	2656	3,0,2,4	2,0,0,0	199	0.101,0.0,0.039,0.081	0.054,0.0,0.0,0.0	0.042	0.0152390053574	20,10,37,34	26,13,27,20	149	chrX	53236495	53236321	53235832	53235782	IQSEC2	annotatedSS	SE	-	53235184	53232875
2657					1.0	ENSG00000124313.13	2657	0,0,1,0	0,0,0,0	245	0.0,0.0,0.025,0.0	0.0,0.0,0.0,0.0	0.006	1.0	29,10,24,14	9,13,14,8	149	chrX	53238306	53238144	53237516	53237420	IQSEC2	annotatedSS	SE	-	53236495	53236395
2658					1.0	ENSG00000124313.13	2658	42,23,32,19	26,19,12,18	245	0.962,1.0,1.0,1.0	1.0,1.0,1.0,1.0	-0.01	1.0	1,0,0,0	0,0,0,0	149	chrX	53279659	53279563	53267064	53266968	IQSEC2	annotatedSS	SE	-	53266764	53266323
2659					1.0	ENSG00000124313.13	2659	52,35,35,26	22,26,22,31	245	0.742,0.955,0.68,1.0	0.626,0.76,0.87,0.904	0.054000000000000006	0.606751207169	11,1,10,0	8,5,2,2	149	chrX	53281535	53281495	53279659	53279563	IQSEC2	annotatedSS	SE	-	53256061	53255799
2660					0.618456455418	ENSG00000124313.13	2660	0,1,9,2	0,3,1,0	245	0.0,0.071,0.439,0.075	0.0,0.378,0.048,0.0	0.04	0.0270169761123	12,8,7,15	6,3,12,5	149	chrX	53291916	53291894	53279659	53279563	IQSEC2	annotatedSS	SE	-	53256061	53255799
2661					1.0	ENSG00000124313.13	2661	108,61,45,44	46,48,34,52	245	0.985,0.949,0.846,0.793	0.848,0.936,0.775,0.969	0.011000000000000001	0.614771233558	1,2,5,7	5,2,6,1	149	chrX	53281535	53281495	53279659	53279563	IQSEC2	annotatedSS	SE	-	53267064	53266327
2662					1.0	ENSG00000124313.13	2662	46,21,16,21	19,21,12,15	245	1.0,1.0,1.0,1.0	1.0,1.0,1.0,0.901	0.025	1.0	0,0,0,0	0,0,0,1	149	chrX	53291916	53291894	53279659	53279563	IQSEC2	annotatedSS	SE	-	53267064	53266327
2663					1.0	ENSG00000124313.13	2663	53,21,26,23	20,24,18,20	298	0.964,0.84,0.722,0.622	0.667,0.857,0.6,0.909	0.028999999999999998	0.595875327406	1,2,5,7	5,2,6,1	149	chrX	53281581	53281495	53279776	53279563	IQSEC2	annotatedSS	SE	-	53267064	53266641
2664					0.0690535594173	ENSG00000124313.13	2664	14,11,8,17	7,3,16,6	179	1.0,0.821,0.769,0.78	1.0,1.0,1.0,1.0	-0.157	0.0008201275179089999	0,2,2,4	0,0,0,0	149	chrX	53321319	53320416	53291924	53291894	IQSEC2	annotatedSS	SE	-	53256061	53255799
2665					1.0	ENSG00000232593.7	2665	1,0,1,0	0,0,0,0	224	0.181,NA,1.0,0.0	0.0,NA,0.0,NA	0.39399999999999996	1.0	3,0,0,2	3,0,2,0	149	chrX	53099608	53099471	53094474	53094399	KANTR	annotatedSS	SE	+	53094284	53094144
2668					1.0	ENSG00000232593.7	2668	3,0,0,2	2,0,2,0	286	1.0,NA,NA,1.0	1.0,0.0,1.0,NA	0.33299999999999996	1.0	0,0,0,0	0,1,0,0	149	chrX	53170914	53166920	53099608	53099471	KANTR	annotatedSS	SE	+	53094284	53094147
2674					1.0	ENSG00000268350.7	2674	0,0,0,1	0,0,2,0	223	0.0,0.0,NA,1.0	0.0,0.0,1.0,NA	0.0	1.0	1,2,0,0	1,2,0,0	149	chrX	52995464	52995305	52956346	52956272	FAM156A	annotatedSS	SE	-	52948705	52947253
2676					1.0	ENSG00000268350.7	2676	1,2,0,0	0,0,0,4	298	0.333,0.333,NA,NA	0.0,0.0,NA,1.0	-0.0	1.0	1,2,0,0	1,2,0,0	149	chrX	52995472	52995305	52956755	52956272	FAM156A	annotatedSS	SE	-	52948705	52947253
2679					1.0	ENSG00000268350.7	2679	0,0,0,0	0,2,0,0	298	0.0,NA,NA,NA	NA,1.0,0.0,NA	-0.5	1.0	4,0,0,0	0,0,3,0	149	chrX	52995443	52995414	52957238	52957087	FAM156A	annotatedSS	SE	-	52956755	52956272
2684					1.0	ENSG00000125354.22	2684	0,0,1,0	0,0,0,1	194	0.0,0.0,0.046,0.0	0.0,0.0,0.0,0.277	-0.057999999999999996	1.0	9,5,16,2	3,10,6,2	149	chrX	119629508	119629317	119625379	119625334	SEPT6	annotatedSS	SE	-	119616742	119615723
2685					1.0	ENSG00000125354.22	2685	0,0,3,0	0,0,4,2	194	0.0,0.0,0.084,0.0	0.0,0.0,0.17,0.18	-0.066	0.31045223421	41,8,25,24	29,21,15,7	149	chrX	119629508	119629317	119625379	119625334	SEPT6	annotatedSS	SE	-	119620051	119616947
2686					1.0	ENSG00000125354.22	2686	0,0,1,0	0,0,0,1	194	0.0,0.0,0.013,0.0	0.0,0.0,0.0,0.028	-0.004	1.0	79,48,58,47	57,35,30,27	149	chrX	119629508	119629317	119625379	119625334	SEPT6	annotatedSS	SE	-	119618786	119618712
2688					1.0	ENSG00000125354.22	2688	113,56,105,55	91,51,60,37	298	1.0,1.0,1.0,1.0	1.0,1.0,0.968,1.0	0.008	1.0	0,0,0,0	0,0,1,0	149	chrX	119633424	119633359	119629508	119629317	SEPT6	annotatedSS	SE	-	119620051	119616944
2691					1.0	ENSG00000179222.17	2691	881,543,709,695	448,369,524,485	230	0.997,0.986,1.0,0.993	0.993,0.996,0.991,1.0	-0.001	1.0	2,5,0,3	2,1,3,0	149	chrX	51895760	51895052	51894349	51894268	MAGED1	annotatedSS	SE	+	51803117	51803006
2692					1.0	ENSG00000179222.17	2692	1751,1110,1449,1320	864,793,1048,948	230	0.998,0.993,1.0,0.998	0.996,1.0,0.999,1.0	-0.002	1.0	2,5,0,2	2,0,1,0	149	chrX	51895760	51895052	51894349	51894268	MAGED1	annotatedSS	SE	+	51893755	51893601
2693					1.0	ENSG00000179222.17	2693	725,479,591,606	388,305,417,425	223	0.996,0.985,1.0,0.995	0.992,1.0,0.996,1.0	-0.003	1.0	2,5,0,2	2,0,1,0	149	chrX	51895760	51895052	51894349	51894275	MAGED1	annotatedSS	SE	+	51893755	51893532
2694					1.0	ENSG00000179222.17	2694	10,11,6,14	10,3,1,4	298	0.003,0.006,0.002,0.006	0.007,0.002,0.001,0.003	0.001	1.0	1498,928,1221,1143	739,651,854,779	149	chrX	51895760	51895052	51894794	51894626	MAGED1	annotatedSS	SE	+	51894349	51894268
2696					1.0	ENSG00000179222.17	2696	2974,1724,2091,1982	1366,1228,1532,1369	298	0.995,1.0,1.0,1.0	1.0,1.0,1.0,1.0	-0.001	1.0	8,0,0,0	0,0,0,0	149	chrX	51897271	51897207	51897077	51896408	MAGED1	annotatedSS	SE	+	51895760	51895052
2697					1.0	ENSG00000179222.17	2697	1663,1027,1281,1040	783,762,870,790	192	1.0,1.0,0.999,0.998	1.0,1.0,1.0,1.0	-0.001	1.0	0,0,1,2	0,0,0,0	149	chrX	51898643	51898580	51898327	51898284	MAGED1	annotatedSS	SE	+	51898193	51897794
2698					1.0	ENSG00000179222.17	2698	1624,995,1256,1006	752,754,846,775	212	1.0,1.0,1.0,0.999	1.0,1.0,1.0,1.0	-0.0	1.0	0,0,0,1	0,0,0,0	149	chrX	51900296	51900181	51898643	51898580	MAGED1	annotatedSS	SE	+	51898327	51898284
2700					1.0	ENSG00000049768.14	2700	0,2,0,1	0,0,0,0	230	NA,1.0,NA,0.393	NA,0.0,NA,NA	0.6970000000000001	1.0	0,0,0,1	0,2,0,0	149	chrX	49255802	49255714	49255509	49255428	FOXP3	annotatedSS	SE	-	49254067	49253916
2702					1.0	ENSG00000101997.12	2702	63,31,50,81	47,25,42,53	212	0.899,1.0,1.0,1.0	1.0,1.0,1.0,0.974	-0.019	0.8181944164730001	5,0,0,0	0,0,0,1	149	chrX	49247768	49247648	49247558	49247495	CCDC22	annotatedSS	SE	+	49246925	49246730
2703					1.0	ENSG00000101997.12	2703	129,89,126,117	60,81,119,78	245	1.0,1.0,1.0,1.0	1.0,1.0,1.0,0.96	0.01	1.0	0,0,0,0	0,0,0,2	149	chrX	49249568	49249508	49249262	49249166	CCDC22	annotatedSS	SE	+	49248924	49248816
2708					1.0	ENSG00000269313.5	2708	7,3,10,11	12,1,5,4	298	0.333,0.231,0.714,1.0	1.0,0.111,1.0,0.333	-0.040999999999999995	0.5812445761280001	7,5,2,0	0,4,0,4	149	chrX	49165361	49165189	49165090	49164862	MAGIX	annotatedSS	SE	+	49164789	49164706
2709					1.0	ENSG00000269313.5	2709	17,4,11,14	12,3,1,7	298	0.548,0.286,0.733,1.0	1.0,0.273,1.0,0.467	-0.043	0.752301033174	7,5,2,0	0,4,0,4	149	chrX	49165361	49165189	49165090	49164907	MAGIX	annotatedSS	SE	+	49164789	49163931
2710					1.0	ENSG00000068394.10	2710	119,100,137,132	76,82,87,84	235	1.0,1.0,1.0,0.977	1.0,1.0,1.0,1.0	-0.006	1.0	0,0,0,2	0,0,0,0	149	chrX	49115795	49115725	49113938	49113852	GPKOW	annotatedSS	SE	-	49113755	49113388
2711					1.0	ENSG00000068394.10	2711	106,35,70,85	43,60,45,70	259	1.0,1.0,1.0,0.98	1.0,1.0,1.0,1.0	-0.005	1.0	0,0,0,1	0,0,0,0	149	chrX	49122776	49122621	49119814	49119704	GPKOW	annotatedSS	SE	-	49117810	49117596
2712					1.0	ENSG00000068394.10	2712	168,88,136,165	103,100,100,95	274	1.0,1.0,1.0,1.0	1.0,1.0,0.982,0.963	0.013999999999999999	1.0	0,0,0,0	0,0,1,2	149	chrX	49122776	49122621	49122522	49122397	GPKOW	annotatedSS	SE	-	49119814	49119704
2713					1.0	ENSG00000243279.3	2713	1009,560,645,454	446,344,350,471	298	1.0,0.989,1.0,1.0	1.0,1.0,0.994,1.0	-0.001	1.0	0,3,0,0	0,0,1,0	149	chrX	49074071	49073808	49072650	49072432	PRAF2	annotatedSS	SE	-	49072008	49071155
2714					1.0	ENSG00000068323.16	2714	527,279,374,473	286,272,316,306	297	0.992,1.0,1.0,0.979	0.993,1.0,1.0,1.0	-0.005	1.0	2,0,0,5	1,0,0,0	149	chrX	49033540	49033464	49031544	49031396	TFE3	annotatedSS	SE	-	49030601	49028725
2715					1.0	ENSG00000068323.16	2715	328,225,230,277	168,162,189,150	298	1.0,1.0,1.0,0.993	1.0,1.0,1.0,1.0	-0.002	1.0	0,0,0,1	0,0,0,0	149	chrX	49040568	49040454	49039345	49039106	TFE3	annotatedSS	SE	-	49038442	49038196
2716					1.0	ENSG00000068323.16	2716	379,265,256,360	221,188,229,221	298	1.0,1.0,1.0,0.994	1.0,1.0,1.0,1.0	-0.002	1.0	0,0,0,1	0,0,0,0	149	chrX	49040568	49040454	49039410	49039106	TFE3	annotatedSS	SE	-	49038442	49038196
2717					1.0	ENSG00000068400.13	2717	52,30,35,33	22,19,20,23	227	1.0,1.0,1.0,1.0	0.935,1.0,1.0,1.0	0.016	1.0	0,0,0,0	1,0,0,0	149	chrX	48983092	48982978	48981872	48981794	GRIPAP1	annotatedSS	SE	-	48981691	48981595
2719					1.0	ENSG00000068400.13	2719	15,6,13,15	6,5,9,13	298	1.0,1.0,0.867,1.0	1.0,1.0,1.0,1.0	-0.033	1.0	0,0,1,0	0,0,0,0	149	chrX	48997357	48997249	48991102	48990925	GRIPAP1	annotatedSS	SE	-	48990732	48990684
2720					1.0	ENSG00000068400.13	2720	15,6,13,15	6,5,9,13	298	1.0,1.0,0.867,1.0	1.0,1.0,1.0,1.0	-0.033	1.0	0,0,1,0	0,0,0,0	149	chrX	48997307	48997249	48991110	48990925	GRIPAP1	annotatedSS	SE	-	48990732	48990684
2722					1.0	ENSG00000068400.13	2722	29,19,38,45	27,19,20,24	257	1.0,1.0,1.0,1.0	1.0,0.917,1.0,1.0	0.021	1.0	0,0,0,0	0,1,0,0	149	chrX	48998180	48998153	48997357	48997249	GRIPAP1	annotatedSS	SE	-	48993578	48993427
2723					1.0	ENSG00000068400.13	2723	16,8,19,31	20,7,6,16	257	1.0,1.0,0.846,1.0	1.0,1.0,1.0,1.0	-0.038	1.0	0,0,2,0	0,0,0,0	149	chrX	48999299	48999237	48997357	48997249	GRIPAP1	annotatedSS	SE	-	48993578	48993427
2724					1.0	ENSG00000068400.13	2724	10,5,9,7	9,7,5,4	176	1.0,1.0,0.792,1.0	1.0,1.0,1.0,1.0	-0.052000000000000005	1.0	0,0,2,0	0,0,0,0	149	chrX	48999299	48999237	48998180	48998153	GRIPAP1	annotatedSS	SE	-	48993578	48993427
2725					1.0	ENSG00000068400.13	2725	23,16,27,22	18,18,19,13	176	1.0,1.0,1.0,0.949	0.884,1.0,1.0,0.917	0.037000000000000005	1.0	0,0,0,1	2,0,0,1	149	chrX	48999299	48999237	48998180	48998153	GRIPAP1	annotatedSS	SE	-	48997357	48997249
2728					1.0	ENSG00000068308.13	2728	339,208,359,295	224,200,227,207	298	1.0,1.0,1.0,1.0	0.991,1.0,1.0,1.0	0.002	1.0	0,0,0,0	1,0,0,0	149	chrX	48934612	48934463	48926050	48925846	OTUD5	annotatedSS	SE	-	48924052	48923850
2729					1.0	ENSG00000068308.13	2729	3,1,4,10	2,0,0,2	298	0.01,0.006,0.019,0.044	0.014,0.0,0.0,0.014	0.013000000000000001	0.160626876363	154,82,105,109	72,81,63,68	149	chrX	48944283	48944189	48936358	48936190	OTUD5	annotatedSS	SE	-	48935018	48934953
2730					1.0	ENSG00000102100.15	2730	51,24,41,41	21,28,24,24	298	0.962,1.0,1.0,1.0	1.0,1.0,1.0,1.0	-0.01	1.0	1,0,0,0	0,0,0,0	149	chrX	48906543	48906391	48905482	48904163	SLC35A2	annotatedSS	SE	-	48903465	48903179
2731					1.0	ENSG00000102100.15	2731	53,19,23,40	15,26,18,20	296	0.964,1.0,1.0,1.0	1.0,1.0,1.0,1.0	-0.009000000000000001	1.0	1,0,0,0	0,0,0,0	149	chrX	48906543	48906391	48904892	48904745	SLC35A2	annotatedSS	SE	-	48903465	48903183
2732					1.0	ENSG00000102100.15	2732	73,32,46,51	29,37,30,30	298	0.973,1.0,1.0,1.0	1.0,1.0,1.0,1.0	-0.006999999999999999	1.0	1,0,0,0	0,0,0,0	149	chrX	48906543	48906391	48905482	48904745	SLC35A2	annotatedSS	SE	-	48903465	48903179
2733					1.0	ENSG00000102100.15	2733	301,190,282,251	157,127,189,110	298	0.993,1.0,1.0,0.984	0.952,0.969,0.99,1.0	0.017	0.534072791962	1,0,0,2	4,2,1,0	149	chrX	48911634	48911545	48909996	48909813	SLC35A2	annotatedSS	SE	-	48906543	48905858
2734					1.0	ENSG00000102100.15	2734	176,120,194,168	96,79,114,62	293	0.989,1.0,1.0,0.977	0.924,0.953,0.983,1.0	0.026000000000000002	0.497839840028	1,0,0,2	4,2,1,0	149	chrX	48911646	48911545	48909996	48909852	SLC35A2	annotatedSS	SE	-	48906543	48906391
2736					1.0	ENSG00000126768.12	2736	19,5,26,21	12,7,15,6	252	0.02,0.01,0.03,0.022	0.018,0.012,0.028,0.01	0.003	0.195852550722	542,298,503,555	397,329,307,336	149	chrX	48896858	48896758	48895454	48895351	TIMM17B	annotatedSS	SE	-	48895101	48895037
2737					1.0	ENSG00000126768.12	2737	65,26,55,39	31,40,38,22	298	0.057,0.042,0.052,0.034	0.038,0.057,0.058,0.032	0.0	0.889016826023	542,298,503,555	397,329,307,336	149	chrX	48896858	48896758	48895501	48895351	TIMM17B	annotatedSS	SE	-	48895101	48895037
2738					1.0	ENSG00000126768.12	2738	16,3,22,19	11,8,10,8	298	0.015,0.005,0.021,0.017	0.014,0.012,0.016,0.012	0.001	0.426960795088	542,298,503,555	397,329,307,336	149	chrX	48896858	48896758	48895972	48895351	TIMM17B	annotatedSS	SE	-	48895101	48895037
2739					1.0	ENSG00000126768.12	2739	570,313,538,569	407,334,310,351	249	0.991,1.0,0.997,0.991	0.996,0.99,0.979,0.977	0.009000000000000001	0.7369843161540001	3,0,1,3	1,2,4,5	149	chrX	48897762	48897723	48896858	48896758	TIMM17B	annotatedSS	SE	-	48895101	48895037
2743					1.0	ENSG00000094631.18	2743	49,25,45,45	27,34,40,28	272	1.0,1.0,0.961,1.0	1.0,1.0,1.0,0.939	0.005	1.0	0,0,1,0	0,0,0,1	149	chrX	48802930	48802870	48802785	48802662	HDAC6	annotatedSS	SE	+	48802272	48802015
2744					1.0	ENSG00000094631.18	2744	55,34,26,31	29,24,23,25	215	1.0,1.0,1.0,1.0	0.953,1.0,1.0,1.0	0.012	1.0	0,0,0,0	1,0,0,0	149	chrX	48814893	48814833	48814740	48814674	HDAC6	annotatedSS	SE	+	48814566	48814439
2745					1.0	ENSG00000094631.18	2745	64,43,55,51	35,40,38,15	283	0.971,1.0,1.0,1.0	0.949,0.955,0.952,1.0	0.028999999999999998	1.0	1,0,0,0	1,1,1,0	149	chrX	48818109	48818040	48817459	48817325	HDAC6	annotatedSS	SE	+	48816633	48816464
2746					1.0	ENSG00000094631.18	2746	28,11,18,15	10,14,23,4	249	0.944,1.0,1.0,1.0	0.857,0.893,0.932,1.0	0.066	1.0	1,0,0,0	1,1,1,0	149	chrX	48818109	48818040	48817459	48817359	HDAC6	annotatedSS	SE	+	48816633	48816472
2747					1.0	ENSG00000094631.18	2747	55,44,56,61	39,44,53,30	298	1.0,1.0,1.0,1.0	0.951,0.917,0.898,1.0	0.057999999999999996	0.326086337087	0,0,0,0	1,2,3,0	149	chrX	48820180	48820105	48818412	48818219	HDAC6	annotatedSS	SE	+	48818109	48818040
2748					1.0	ENSG00000094631.18	2748	41,32,32,28	31,33,29,10	298	0.911,0.842,1.0,1.0	1.0,1.0,0.935,1.0	-0.045	0.6500914392480001	2,3,0,0	0,0,1,0	149	chrX	48822794	48822619	48820255	48820105	HDAC6	annotatedSS	SE	+	48818109	48818040
2749					1.0	ENSG00000094631.18	2749	102,60,100,99	60,62,40,45	296	1.0,1.0,1.0,1.0	1.0,1.0,1.0,0.958	0.01	1.0	0,0,0,0	0,0,0,1	149	chrX	48824294	48824165	48824068	48823921	HDAC6	annotatedSS	SE	+	48823785	48823671
2750					1.0	ENSG00000094631.18	2750	45,26,40,55	25,33,14,14	296	1.0,1.0,1.0,1.0	1.0,0.893,1.0,1.0	0.027000000000000003	1.0	0,0,0,0	0,2,0,0	149	chrX	48824976	48824543	48824068	48823921	HDAC6	annotatedSS	SE	+	48823785	48823671
2751					1.0	ENSG00000094631.18	2751	33,37,32,23	25,25,12,24	278	1.0,1.0,1.0,1.0	1.0,0.87,1.0,1.0	0.032	1.0	0,0,0,0	0,2,0,0	149	chrX	48824976	48824543	48824294	48824165	HDAC6	annotatedSS	SE	+	48823785	48823671
2752					1.0	ENSG00000094631.18	2752	88,70,92,66	60,55,39,54	278	1.0,1.0,1.0,1.0	1.0,0.967,0.954,1.0	0.02	1.0	0,0,0,0	0,1,1,0	149	chrX	48824976	48824543	48824294	48824165	HDAC6	annotatedSS	SE	+	48824068	48823921
2757					0.20054307669100002	ENSG00000101940.17	2757	508,312,511,442	307,317,303,304	298	0.958,0.987,0.955,0.957	0.987,0.981,0.968,0.993	-0.018000000000000002	0.0043535399244300005	11,2,12,10	2,3,5,1	149	chrX	48599462	48599352	48598957	48598716	WDR13	annotatedSS	SE	+	48598037	48597491
2758					0.29744031007399996	ENSG00000101940.17	2758	317,176,335,253	200,164,187,146	298	0.935,0.978,0.933,0.927	0.98,0.965,0.949,0.986	-0.027000000000000003	0.00827583563378	11,2,12,10	2,3,5,1	149	chrX	48599462	48599352	48598957	48598750	WDR13	annotatedSS	SE	+	48598037	48597514
2759					1.0	ENSG00000101940.17	2759	688,421,660,555	352,379,390,327	280	1.0,1.0,1.0,1.0	1.0,0.995,1.0,1.0	0.001	1.0	0,0,0,0	0,1,0,0	149	chrX	48600541	48600318	48599717	48599586	WDR13	annotatedSS	SE	+	48599462	48599352
2760					1.0	ENSG00000101940.17	2760	419,275,383,343	220,237,256,192	268	1.0,1.0,1.0,1.0	1.0,0.992,1.0,1.0	0.002	1.0	0,0,0,0	0,1,0,0	149	chrX	48600535	48600318	48599717	48599598	WDR13	annotatedSS	SE	+	48599462	48599352
2761					1.0	ENSG00000147155.10	2761	0,0,0,2	0,0,0,0	257	0.0,0.0,0.0,0.055	0.0,0.0,0.0,0.0	0.013999999999999999	1.0	48,37,64,20	27,19,66,68	149	chrX	48524072	48523698	48522252	48522144	EBP	annotatedSS	SE	+	48521907	48521855
2762					1.0	ENSG00000147155.10	2762	0,0,0,2	0,0,2,1	209	0.0,0.0,0.0,0.067	0.0,0.0,0.021,0.01	0.009000000000000001	1.0	48,37,64,20	27,19,66,68	149	chrX	48524072	48523698	48522252	48522192	EBP	annotatedSS	SE	+	48521907	48521868
2763					1.0	ENSG00000147155.10	2763	0,3,3,0	0,0,0,0	209	0.0,0.163,0.101,0.0	0.0,0.0,0.0,0.0	0.066	0.41936960136699997	14,11,19,39	9,8,15,13	149	chrX	48524072	48523753	48522252	48522192	EBP	annotatedSS	SE	+	48521907	48521868
2764					1.0	ENSG00000147155.10	2764	512,261,531,580	361,375,376,396	298	1.0,1.0,1.0,1.0	1.0,1.0,1.0,0.995	0.001	1.0	0,0,0,0	0,0,0,1	149	chrX	48527025	48526988	48524072	48523698	EBP	annotatedSS	SE	+	48521907	48521157
2765					1.0	ENSG00000147155.10	2765	478,235,486,599	343,364,325,341	298	1.0,1.0,1.0,1.0	1.0,1.0,1.0,0.994	0.002	1.0	0,0,0,0	0,0,0,1	149	chrX	48527025	48526988	48524072	48523753	EBP	annotatedSS	SE	+	48521907	48521804
2766					1.0	ENSG00000147155.10	2766	474,230,486,594	348,371,328,341	298	1.0,1.0,1.0,1.0	1.0,1.0,1.0,0.994	0.002	1.0	0,0,0,0	0,0,0,1	149	chrX	48527025	48526988	48524072	48523922	EBP	annotatedSS	SE	+	48521907	48521798
2767					1.0	ENSG00000102312.21	2767	24,8,7,21	4,11,10,14	298	0.121,0.108,0.06,0.123	0.059,0.113,0.094,0.062	0.021	0.13428564043400001	87,33,55,75	32,43,48,106	149	chrX	48509956	48509783	48509577	48509423	PORCN	annotatedSS	SE	+	48509103	48509029
2768					1.0	ENSG00000102312.21	2768	24,8,7,23	4,11,9,17	298	0.121,0.108,0.06,0.133	0.059,0.113,0.086,0.074	0.022000000000000002	0.14916594472	87,33,55,75	32,43,48,106	149	chrX	48509956	48509783	48509707	48509423	PORCN	annotatedSS	SE	+	48509103	48508965
2769					1.0	ENSG00000102312.21	2769	14,14,8,23	9,11,15,22	298	1.0,1.0,1.0,1.0	0.692,1.0,1.0,1.0	0.077	1.0	0,0,0,0	2,0,0,0	149	chrX	48511487	48511365	48509956	48509567	PORCN	annotatedSS	SE	+	48509103	48508993
2770					1.0	ENSG00000102312.21	2770	101,47,63,98	41,52,63,127	298	1.0,1.0,1.0,1.0	0.911,1.0,1.0,1.0	0.022000000000000002	1.0	0,0,0,0	2,0,0,0	149	chrX	48511487	48511365	48509956	48509783	PORCN	annotatedSS	SE	+	48509103	48508961
2773					1.0	ENSG00000102312.21	2773	27,13,19,34	11,13,32,32	298	0.871,0.765,1.0,0.85	0.733,0.765,1.0,0.941	0.012	0.396578686349	2,2,0,3	2,2,0,1	149	chrX	48514365	48514239	48512507	48512325	PORCN	annotatedSS	SE	+	48511935	48511891
2774					1.0	ENSG00000102312.21	2774	208,113,130,158	88,78,126,172	280	1.0,1.0,1.0,1.0	1.0,1.0,1.0,0.989	0.003	1.0	0,0,0,0	0,0,0,1	149	chrX	48514365	48514239	48512719	48512588	PORCN	annotatedSS	SE	+	48512507	48511891
2776					1.0	ENSG00000102312.21	2776	17,7,6,7	3,5,11,14	167	0.17,0.159,0.108,0.111	0.097,0.116,0.159,0.157	0.005	0.910173785001	74,33,44,50	25,34,52,67	149	chrX	48514365	48514239	48512852	48512834	PORCN	annotatedSS	SE	+	48512719	48512588
2779					1.0	ENSG00000068438.14	2779	23,11,7,14	5,8,11,14	255	0.064,0.071,0.024,0.042	0.035,0.044,0.042,0.046	0.009000000000000001	0.519771805678	198,84,169,185	80,102,145,169	149	chrX	48478168	48477960	48476668	48476562	FTSJ1	annotatedSS	SE	+	48476396	48476160
2780					1.0	ENSG00000068438.14	2780	162,85,140,206	109,132,122,104	228	1.0,1.0,1.0,1.0	1.0,1.0,0.988,1.0	0.003	1.0	0,0,0,0	0,0,1,0	149	chrX	48481203	48481150	48479116	48479037	FTSJ1	annotatedSS	SE	+	48476396	48476020
2782					1.0	ENSG00000068438.14	2782	381,246,326,626	273,240,324,251	233	1.0,1.0,0.977,0.995	0.994,1.0,1.0,1.0	-0.005	1.0	0,0,5,2	1,0,0,0	149	chrX	48482506	48482402	48481715	48481631	FTSJ1	annotatedSS	SE	+	48481528	48481425
2783					1.0	ENSG00000068438.14	2783	286,194,245,454	203,185,241,198	233	1.0,1.0,1.0,0.993	1.0,1.0,1.0,1.0	-0.002	1.0	0,0,0,2	0,0,0,0	149	chrX	48482506	48482408	48481715	48481631	FTSJ1	annotatedSS	SE	+	48481528	48481425
2784					1.0	ENSG00000068438.14	2784	314,168,338,522	234,230,275,244	298	1.0,1.0,1.0,0.996	1.0,1.0,1.0,1.0	-0.001	1.0	0,0,0,1	0,0,0,0	149	chrX	48483027	48482985	48482794	48482596	FTSJ1	annotatedSS	SE	+	48482506	48482402
2785					1.0	ENSG00000068438.14	2785	5,0,4,0	1,3,4,2	250	0.027,0.0,0.018,0.0	0.007,0.018,0.022,0.01	-0.003	0.718929784288	109,74,133,170	80,97,104,114	149	chrX	48485984	48485735	48483341	48483240	FTSJ1	annotatedSS	SE	+	48483027	48482985
2786					1.0	ENSG00000017483.14	2786	634,353,554,848	376,426,514,454	228	1.0,1.0,0.997,1.0	1.0,0.996,1.0,1.0	0.0	1.0	0,0,1,0	0,1,0,0	149	chrX	48466322	48466229	48466093	48466014	SLC38A5	annotatedSS	SE	-	48462980	48462897
2787					1.0	ENSG00000017483.14	2787	151,83,123,187	69,74,92,95	228	0.97,1.0,1.0,0.992	1.0,1.0,0.984,0.984	-0.002	1.0	3,0,0,1	0,0,1,1	149	chrX	48466872	48466798	48466093	48466014	SLC38A5	annotatedSS	SE	-	48462980	48462897
2788					1.0	ENSG00000017483.14	2788	151,83,120,187	67,74,91,94	228	0.98,0.982,1.0,1.0	1.0,1.0,1.0,1.0	-0.01	1.0	2,1,0,0	0,0,0,0	149	chrX	48467060	48466961	48466093	48466014	SLC38A5	annotatedSS	SE	-	48462980	48462897
2789					1.0	ENSG00000017483.14	2789	227,120,187,261	132,143,172,135	242	0.979,1.0,1.0,0.994	1.0,1.0,0.991,0.988	-0.002	1.0	3,0,0,1	0,0,1,1	149	chrX	48466872	48466798	48466322	48466229	SLC38A5	annotatedSS	SE	-	48462980	48462897
2790					1.0	ENSG00000017483.14	2790	703,391,620,915	434,493,590,493	242	1.0,1.0,0.992,0.998	0.993,1.0,0.997,0.997	0.001	1.0	0,0,3,1	2,0,1,1	149	chrX	48466872	48466798	48466322	48466229	SLC38A5	annotatedSS	SE	-	48466093	48466014
2791					1.0	ENSG00000017483.14	2791	189,91,182,241	111,127,128,116	223	0.984,0.984,1.0,1.0	1.0,1.0,1.0,1.0	-0.008	1.0	2,1,0,0	0,0,0,0	149	chrX	48467060	48466961	48466872	48466798	SLC38A5	annotatedSS	SE	-	48462980	48462897
2792					1.0	ENSG00000017483.14	2792	186,91,185,241	113,127,128,116	223	1.0,1.0,1.0,0.994	1.0,1.0,1.0,1.0	-0.002	1.0	0,0,0,1	0,0,0,0	149	chrX	48467060	48466961	48466872	48466798	SLC38A5	annotatedSS	SE	-	48466093	48466014
2797					1.0	ENSG00000147118.11	2797	3,0,0,0	1,4,2,2	243	0.208,0.0,0.0,NA	0.109,0.329,0.29,0.235	-0.171	1.0	7,2,2,0	5,5,3,4	149	chrX	48002653	48002594	47988617	47988523	ZNF182	annotatedSS	SE	-	47983411	47983284
2798					1.0	ENSG00000197779.13	2798	6,2,0,2	0,0,7,5	268	0.527,0.357,0.0,0.357	0.0,NA,0.438,0.317	0.059000000000000004	1.0	3,2,3,2	4,0,5,6	149	chrX	47846321	47846104	47842768	47842649	ZNF81	annotatedSS	SE	+	47836987	47836901
2799					1.0	ENSG00000197779.13	2799	3,3,0,2	0,2,7,4	268	0.625,0.455,0.0,1.0	NA,0.527,0.796,0.69	-0.151	1.0	1,2,7,0	0,1,1,1	149	chrX	47846321	47846104	47842768	47842649	ZNF81	annotatedSS	SE	+	47837007	47836945
2800					1.0	ENSG00000126756.11	2800	1584,905,1456,991	1264,1154,1086,1033	257	0.997,1.0,0.999,1.0	0.996,0.997,0.998,0.998	0.002	1.0	3,0,1,0	3,2,1,1	149	chrX	47657639	47657571	47657290	47657182	UXT	annotatedSS	SE	-	47652144	47652080
2801					1.0	ENSG00000126756.11	2801	1592,864,1403,1152	1367,1138,1069,1043	217	0.993,0.979,0.984,0.991	0.987,0.99,0.988,0.989	-0.002	0.662216738094	8,13,16,7	12,8,9,8	149	chrX	47657863	47657781	47657639	47657571	UXT	annotatedSS	SE	-	47657290	47657182
2803					1.0	ENSG00000102265.11	2803	11658,8171,9506,7306	5233,4769,6959,5868	278	0.993,0.995,0.996,0.993	0.996,0.993,0.994,0.994	0.0	1.0	42,23,19,28	12,17,21,19	149	chrX	47585015	47584935	47583536	47583407	TIMP1	annotatedSS	SE	+	47582474	47582312
2804					1.0	ENSG00000102265.11	2804	19978,14727,15990,12053	8767,7988,10565,9575	276	1.0,1.0,1.0,1.0	1.0,1.0,1.0,1.0	0.0	1.0	5,0,1,0	0,0,0,0	149	chrX	47585667	47585542	47585331	47585204	TIMP1	annotatedSS	SE	+	47585015	47584935
2805					1.0	ENSG00000102265.11	2805	12405,8703,9795,7767	5320,4879,6623,5894	276	0.999,0.999,1.0,1.0	0.999,1.0,1.0,1.0	-0.0	1.0	6,6,1,2	2,1,1,1	149	chrX	47586789	47586520	47585331	47585204	TIMP1	annotatedSS	SE	+	47585015	47584935
2806					1.0	ENSG00000102265.11	2806	8317,6354,7014,5325	3713,3388,4361,4111	274	0.999,0.998,1.0,0.999	0.999,0.999,1.0,1.0	-0.001	1.0	6,6,1,2	2,1,1,1	149	chrX	47586789	47586520	47585667	47585542	TIMP1	annotatedSS	SE	+	47585015	47584935
2807					1.0	ENSG00000102265.11	2807	15940,12424,13239,9639	7197,6524,8353,7810	274	0.999,0.999,0.999,0.999	0.999,0.999,0.996,0.999	0.001	1.0	12,7,10,4	4,4,16,3	149	chrX	47586789	47586520	47585667	47585542	TIMP1	annotatedSS	SE	+	47585331	47585204
2809					1.0	ENSG00000078061.12	2809	283,203,219,223	171,155,184,186	253	1.0,1.0,0.985,1.0	1.0,1.0,1.0,1.0	-0.004	1.0	0,0,2,0	0,0,0,0	149	chrX	47564899	47564796	47563329	47563225	ARAF	annotatedSS	SE	+	47563063	47562908
2810					1.0	ENSG00000102226.9	2810	214,148,177,154	117,121,110,127	298	1.0,1.0,1.0,1.0	1.0,1.0,0.982,1.0	0.004	1.0	0,0,0,0	0,0,1,0	149	chrX	47242522	47242438	47242306	47242081	USP11	annotatedSS	SE	+	47241699	47241540
2811					1.0	ENSG00000102226.9	2811	190,116,147,163	89,91,75,107	298	1.0,1.0,0.987,1.0	1.0,0.958,1.0,1.0	0.006999999999999999	1.0	0,0,1,0	0,2,0,0	149	chrX	47244525	47244497	47243602	47243395	USP11	annotatedSS	SE	+	47242720	47242625
2812					1.0	ENSG00000102226.9	2812	176,116,170,157	108,114,88,89	265	1.0,1.0,1.0,1.0	1.0,1.0,1.0,0.98	0.005	1.0	0,0,0,0	0,0,0,1	149	chrX	47247699	47247610	47247419	47247303	USP11	annotatedSS	SE	+	47247221	47247071
2813					1.0	ENSG00000102225.15	2813	18,14,7,26	9,8,19,12	231	0.06,0.099,0.034,0.109	0.043,0.047,0.084,0.096	0.008	0.544514304155	181,82,129,137	130,104,133,73	149	chrX	47223759	47223551	47222342	47222260	CDK16	annotatedSS	SE	+	47219105	47218709
2814					1.0	ENSG00000102225.15	2814	7,9,11,23	5,11,5,5	269	0.437,0.356,0.465,0.68	0.581,0.753,0.257,0.257	0.022000000000000002	0.605583988783	5,9,7,6	2,2,8,8	149	chrX	47223759	47223551	47222380	47222260	CDK16	annotatedSS	SE	+	47218664	47218412
2815					0.476605088894	ENSG00000102225.15	2815	11,16,14,37	8,15,8,9	269	0.033,0.098,0.057,0.13	0.033,0.074,0.032,0.064	0.028999999999999998	0.0174435485713	181,82,129,137	130,104,133,73	149	chrX	47223759	47223551	47222380	47222260	CDK16	annotatedSS	SE	+	47219105	47218690
2816					1.0	ENSG00000102225.15	2816	11,5,3,7	4,4,7,5	219	0.599,0.274,0.226,0.443	0.576,0.576,0.373,0.298	-0.07	0.855257016296	5,9,7,6	2,2,8,8	149	chrX	47223728	47223551	47222342	47222272	CDK16	annotatedSS	SE	+	47218664	47218310
2817					1.0	ENSG00000102225.15	2817	377,213,267,279	230,159,231,162	241	0.991,1.0,1.0,1.0	1.0,1.0,1.0,1.0	-0.002	1.0	2,0,0,0	0,0,0,0	149	chrX	47224743	47224617	47224476	47224384	CDK16	annotatedSS	SE	+	47223759	47223637
2818					1.0	ENSG00000102225.15	2818	1257,627,872,885	731,517,725,503	283	0.997,1.0,1.0,1.0	1.0,1.0,1.0,1.0	-0.001	1.0	2,0,0,0	0,0,0,0	149	chrX	47224731	47224617	47224518	47224384	CDK16	annotatedSS	SE	+	47223759	47222852
2819					1.0	ENSG00000102225.15	2819	678,342,482,464	410,270,380,304	273	0.997,1.0,1.0,0.992	1.0,0.987,0.986,1.0	0.004	1.0	1,0,0,2	0,2,3,0	149	chrX	47226703	47226582	47226402	47226278	CDK16	annotatedSS	SE	+	47226027	47225964
2820					1.0	ENSG00000102225.15	2820	706,344,498,562	412,303,401,299	247	1.0,1.0,1.0,1.0	1.0,1.0,0.996,1.0	0.001	1.0	0,0,0,0	0,0,1,0	149	chrX	47227099	47226993	47226909	47226811	CDK16	annotatedSS	SE	+	47226703	47225964
2821					1.0	ENSG00000102225.15	2821	779,371,471,533	379,318,378,309	240	1.0,0.991,1.0,0.997	1.0,1.0,1.0,1.0	-0.003	1.0	0,2,0,1	0,0,0,0	149	chrX	47228644	47228566	47227469	47227378	CDK16	annotatedSS	SE	+	47227223	47226993
2822					1.0	ENSG00000130985.16	2822	15,6,7,1	6,10,2,5	298	0.005,0.004,0.004,0.0	0.003,0.007,0.001,0.003	-0.0	1.0	1636,719,995,1252	1017,699,1127,747	149	chrX	47198919	47198802	47198355	47198166	UBA1	annotatedSS	SE	+	47194024	47193836
2823					1.0	ENSG00000130985.16	2823	25,12,14,19	14,20,11,3	196	0.011,0.013,0.011,0.011	0.01,0.021,0.007,0.003	0.001	0.852648553426	1636,719,995,1252	1017,699,1127,747	149	chrX	47198919	47198802	47198355	47198308	UBA1	annotatedSS	SE	+	47194024	47193828
2824					1.0	ENSG00000130985.16	2824	1415,658,931,955	884,675,982,656	298	0.999,1.0,1.0,1.0	0.995,1.0,0.998,1.0	0.001	1.0	1,0,0,0	2,0,1,0	149	chrX	47199566	47199479	47199377	47199208	UBA1	annotatedSS	SE	+	47199106	47199047
2825					1.0	ENSG00000130985.16	2825	1665,794,1130,1233	947,705,929,620	250	0.997,0.996,0.997,0.992	1.0,0.998,0.998,0.997	-0.003	1.0	3,2,2,6	0,1,1,1	149	chrX	47215126	47214793	47214637	47214536	UBA1	annotatedSS	SE	+	47214428	47214326
2826					1.0	ENSG00000182872.15	2826	199,111,151,226	107,151,151,137	291	1.0,1.0,1.0,0.983	1.0,1.0,1.0,1.0	-0.004	1.0	0,0,0,2	0,0,0,0	149	chrX	47169498	47169314	47147498	47147356	RBM10	annotatedSS	SE	+	47145485	47144868
2827					1.0	ENSG00000182872.15	2827	260,122,237,280	174,153,137,168	298	0.909,0.772,0.888,0.848	0.784,0.895,0.82,0.894	0.006	0.597371198994	13,18,15,25	24,9,15,10	149	chrX	47173197	47173127	47171258	47171027	RBM10	annotatedSS	SE	+	47169498	47169314
2828					1.0	ENSG00000182872.15	2828	254,155,187,235	159,132,120,141	223	0.983,0.981,0.969,0.987	0.991,1.0,0.92,0.969	0.01	0.457942138999	3,2,4,2	1,0,7,3	149	chrX	47176586	47176499	47175092	47175018	RBM10	annotatedSS	SE	+	47173197	47173127
2829					1.0	ENSG00000182872.15	2829	0,1,0,0	1,0,0,0	247	0.0,0.011,0.0,0.0	0.01,0.0,0.0,0.0	0.0	1.0	81,53,77,74	61,66,52,57	149	chrX	47180037	47179879	47179781	47179683	RBM10	annotatedSS	SE	+	47179495	47179314
2830					1.0	ENSG00000182872.15	2830	144,90,124,159	92,80,111,108	298	0.986,1.0,0.984,1.0	0.979,1.0,1.0,1.0	-0.002	1.0	1,0,1,0	1,0,0,0	149	chrX	47185630	47185441	47185204	47185054	RBM10	annotatedSS	SE	+	47182326	47182161
2831					1.0	ENSG00000182872.15	2831	302,146,199,332	172,174,195,154	215	1.0,1.0,1.0,1.0	0.983,1.0,1.0,1.0	0.004	1.0	0,0,0,0	2,0,0,0	149	chrX	47185630	47185441	47185367	47185301	RBM10	annotatedSS	SE	+	47185204	47185054
2832					1.0	ENSG00000130988.12	2832	2,0,0,0	0,2,0,0	298	0.027,0.0,0.0,0.0	0.0,0.04,0.0,0.0	-0.003	1.0	36,8,3,10	3,24,3,3	149	chrX	47081307	47081129	47080936	47080316	RGN	annotatedSS	SE	+	47078709	47078354
2833					1.0	ENSG00000130988.12	2833	30,3,12,0	25,11,8,8	298	0.385,0.2,1.0,0.0	0.862,0.282,0.4,0.444	-0.10099999999999999	0.643070630261	24,6,0,1	2,14,6,5	149	chrX	47091809	47091677	47089991	47089775	RGN	annotatedSS	SE	+	47084600	47084417
2834					1.0	ENSG00000130988.12	2834	62,14,3,8	22,39,16,12	281	0.868,0.881,1.0,0.68	0.854,0.838,0.586,1.0	0.038	0.262505656678	5,1,0,2	2,4,6,0	149	chrX	47092215	47092060	47091809	47091677	RGN	annotatedSS	SE	+	47084600	47084417
2835					1.0	ENSG00000102218.5	2835	251,163,238,111	297,226,262,228	298	0.992,0.988,1.0,1.0	1.0,1.0,0.985,0.991	0.001	1.0	1,1,0,0	0,0,2,1	149	chrX	46860102	46859987	46854141	46853475	RP2	annotatedSS	SE	+	46837202	46836939
2836					1.0	ENSG00000102218.5	2836	266,159,211,127	244,244,204,186	235	1.0,1.0,1.0,1.0	1.0,0.987,1.0,0.975	0.009000000000000001	1.0	0,0,0,0	0,2,0,3	149	chrX	46882358	46879685	46877590	46877504	RP2	annotatedSS	SE	+	46860102	46859987
2837					1.0	ENSG00000065923.9	2837	85,88,82,50	70,51,72,50	298	1.0,1.0,1.0,1.0	0.946,1.0,1.0,1.0	0.013999999999999999	1.0	0,0,0,0	2,0,0,0	149	chrX	46759055	46758704	46682535	46682335	SLC9A7	annotatedSS	SE	-	46679755	46679677
2838					1.0	ENSG00000147050.14	2838	12,8,5,7	12,13,6,13	270	1.0,1.0,1.0,1.0	1.0,1.0,0.768,1.0	0.057999999999999996	1.0	0,0,0,0	0,0,1,0	149	chrX	45034985	45034930	45020730	45020609	KDM6A	annotatedSS	SE	+	45011019	45010960
2840					1.0	ENSG00000147050.14	2840	16,6,7,5	11,4,12,3	284	0.737,0.44,0.647,1.0	1.0,1.0,0.759,0.208	-0.036000000000000004	0.503128310547	3,4,2,0	0,0,2,6	149	chrX	45060764	45060608	45060156	45060021	KDM6A	annotatedSS	SE	+	45059466	45059246
2841					1.0	ENSG00000147050.14	2841	27,9,13,8	14,5,11,5	284	1.0,1.0,1.0,1.0	0.88,1.0,1.0,1.0	0.03	1.0	0,0,0,0	1,0,0,0	149	chrX	45061419	45061323	45060156	45060021	KDM6A	annotatedSS	SE	+	45059466	45059246
2842					1.0	ENSG00000147050.14	2842	5,5,3,0	4,0,6,7	298	1.0,1.0,1.0,NA	0.667,NA,1.0,1.0	0.111	1.0	0,0,0,0	1,0,0,0	149	chrX	45061419	45061323	45060764	45060608	KDM6A	annotatedSS	SE	+	45059466	45059246
2843					0.387716313367	ENSG00000147050.14	2843	5,1,3,2	8,2,10,1	298	0.152,0.143,0.158,0.167	0.364,0.25,0.5,0.2	-0.17300000000000001	0.0126733173728	14,3,8,5	7,3,5,2	149	chrX	45061419	45061323	45060764	45060608	KDM6A	annotatedSS	SE	+	45060156	45060021
2844					0.117686541757	ENSG00000147050.14	2844	15,4,3,5	5,3,4,4	251	0.447,1.0,0.471,1.0	0.229,0.229,0.284,0.284	0.473	0.00187186451496	11,0,2,0	10,6,6,6	149	chrX	45063817	45063421	45062748	45062646	KDM6A	annotatedSS	SE	+	45061419	45061323
2845					1.0	ENSG00000147050.14	2845	44,10,12,12	12,6,25,6	259	1.0,0.742,1.0,1.0	1.0,1.0,1.0,1.0	-0.065	1.0	0,2,0,0	0,0,0,0	149	chrX	45107536	45107409	45090832	45090722	KDM6A	annotatedSS	SE	+	45089930	45089742
2846					1.0	ENSG00000147050.14	2846	78,17,26,23	34,27,43,8	291	1.0,0.813,1.0,1.0	1.0,1.0,1.0,1.0	-0.047	1.0	0,2,0,0	0,0,0,0	149	chrX	45107536	45107409	45090864	45090722	KDM6A	annotatedSS	SE	+	45089930	45089742
2847					1.0	ENSG00000147050.14	2847	2,0,0,0	0,0,1,0	257	0.035,0.0,0.0,0.0	0.0,0.0,0.031,0.0	0.001	1.0	32,6,11,9	19,21,18,2	149	chrX	45107536	45107409	45106649	45106541	KDM6A	annotatedSS	SE	+	45090864	45090816
2848					1.0	ENSG00000069509.5	2848	312,182,290,186	245,226,196,188	278	1.0,0.98,0.987,0.99	0.985,0.992,0.981,0.981	0.005	1.0	0,2,2,1	2,1,2,2	149	chrX	44538542	44538466	44527365	44527236	FUNDC1	annotatedSS	SE	-	44524275	44523638
2849					1.0	ENSG00000069509.5	2849	177,88,170,121	138,129,96,115	278	1.0,1.0,1.0,0.985	1.0,1.0,1.0,1.0	-0.004	1.0	0,0,0,1	0,0,0,0	149	chrX	44542101	44541944	44527365	44527236	FUNDC1	annotatedSS	SE	-	44524275	44523638
2850					1.0	ENSG00000069509.5	2850	61,38,56,45	78,43,47,66	225	1.0,1.0,1.0,0.968	1.0,1.0,1.0,1.0	-0.008	1.0	0,0,0,1	0,0,0,0	149	chrX	44542101	44541944	44538542	44538466	FUNDC1	annotatedSS	SE	-	44524275	44523638
2851					1.0	ENSG00000069509.5	2851	194,131,171,111	181,139,145,135	225	1.0,1.0,1.0,1.0	1.0,0.979,1.0,1.0	0.005	1.0	0,0,0,0	0,2,0,0	149	chrX	44542101	44541944	44538542	44538466	FUNDC1	annotatedSS	SE	-	44527365	44527236
2852					1.0	ENSG00000189221.9	2852	1,0,0,0	0,0,0,0	257	1.0,0.0,NA,0.0	0.0,NA,0.0,NA	0.33299999999999996	1.0	0,1,0,4	2,0,2,0	149	chrX	43683607	43683512	43657969	43657861	MAOA	annotatedSS	SE	+	43656414	43654906
2853					1.0	ENSG00000147044.20	2853	10,8,5,9	3,8,15,11	185	0.801,0.446,0.446,1.0	0.287,0.763,0.858,0.639	0.037000000000000005	0.874657074333	2,8,5,0	6,2,2,5	149	chrX	41557100	41557031	41555635	41555599	CASK	annotatedSS	SE	-	41553915	41553718
2854					1.0	ENSG00000147044.20	2854	30,31,24,23	12,25,30,29	185	1.0,0.961,1.0,0.903	1.0,1.0,1.0,0.796	0.017	1.0	0,1,0,2	0,0,0,6	149	chrX	41559847	41559778	41555635	41555599	CASK	annotatedSS	SE	-	41553915	41553718
2855					1.0	ENSG00000147044.20	2855	6,9,8,3	4,2,9,11	218	1.0,0.86,1.0,0.506	1.0,1.0,1.0,0.556	-0.048	0.261842416134	0,1,0,2	0,0,0,6	149	chrX	41559847	41559778	41557100	41557031	CASK	annotatedSS	SE	-	41553915	41553718
2856					1.0	ENSG00000147044.20	2856	5,6,6,9	1,4,13,12	218	0.14,0.128,0.157,0.235	0.064,0.115,0.297,0.255	-0.018000000000000002	0.48204328081200004	21,28,22,20	10,21,21,24	149	chrX	41559847	41559778	41557100	41557031	CASK	annotatedSS	SE	-	41555635	41555599
2858					1.0	ENSG00000147044.20	2858	27,41,24,18	21,49,35,25	255	1.0,1.0,1.0,0.913	1.0,1.0,1.0,1.0	-0.022000000000000002	1.0	0,0,0,1	0,0,0,0	149	chrX	41853227	41853114	41787283	41787177	CASK	annotatedSS	SE	-	41745601	41745523
2859					1.0	ENSG00000124486.12	2859	65,31,32,10	25,19,51,31	298	1.0,1.0,1.0,1.0	1.0,1.0,0.927,1.0	0.018000000000000002	1.0	0,0,0,0	0,0,2,0	149	chrX	41144626	41144521	41143443	41143290	USP9X	annotatedSS	SE	+	41141431	41141292
2860					1.0	ENSG00000124486.12	2860	142,67,55,35	63,51,52,61	296	1.0,0.971,1.0,1.0	1.0,1.0,1.0,1.0	-0.006999999999999999	1.0	0,1,0,0	0,0,0,0	149	chrX	41198571	41198527	41197510	41197363	USP9X	annotatedSS	SE	+	41196738	41196591
2861					1.0	ENSG00000124486.12	2861	119,69,69,39	48,50,84,57	298	1.0,1.0,1.0,0.867	1.0,1.0,1.0,1.0	-0.033	1.0	0,0,0,3	0,0,0,0	149	chrX	41214709	41214567	41210682	41210508	USP9X	annotatedSS	SE	+	41205493	41205302
2862					1.0	ENSG00000236393.1	2862	4,0,1,0	0,0,2,0	298	1.0,NA,1.0,NA	NA,0.0,1.0,NA	0.5	1.0	0,0,0,0	0,1,0,0	149	chrX	40287720	40285528	40283612	40283440	RP11-320G24.1	annotatedSS	SE	+	40263552	40262916
2863					1.0	ENSG00000165175.15	2863	397,223,262,246	171,219,250,240	298	1.0,1.0,0.985,1.0	1.0,0.991,0.984,0.976	0.008	1.0	0,0,2,0	0,1,2,3	149	chrX	38806528	38804682	38804413	38802534	MID1IP1	annotatedSS	SE	+	38801487	38801431
2864					1.0	ENSG00000165175.15	2864	259,154,148,164	97,146,139,145	253	1.0,1.0,0.978,1.0	1.0,0.989,0.976,0.966	0.012	0.7604797706309999	0,0,2,0	0,1,2,3	149	chrX	38806433	38804682	38804413	38804309	MID1IP1	annotatedSS	SE	+	38801487	38801453
2865					1.0	ENSG00000156313.12	2865	34,19,27,28	18,14,24,19	207	1.0,0.932,1.0,1.0	1.0,1.0,0.945,1.0	-0.003	1.0	0,1,0,0	0,0,1,0	149	chrX	38276772	38276586	38275146	38275088	RPGR	annotatedSS	SE	-	38273477	38273385
2867					1.0	ENSG00000156313.12	2867	23,13,19,23	2,24,6,11	298	0.92,1.0,1.0,1.0	1.0,1.0,1.0,1.0	-0.02	1.0	1,0,0,0	0,0,0,0	149	chrX	38288041	38287860	38287245	38287093	RPGR	annotatedSS	SE	-	38276772	38276586
2868					0.9671725164480001	ENSG00000156313.12	2868	23,6,16,20	2,14,12,10	298	0.657,1.0,0.727,0.909	0.143,0.7,0.667,0.714	0.267	0.0579523580629	6,0,3,1	6,3,3,2	149	chrX	38291024	38290958	38288041	38287093	RPGR	annotatedSS	SE	-	38276772	38276586
2869					1.0	ENSG00000156313.12	2869	5,0,6,6	0,6,7,2	298	0.294,NA,0.5,0.75	0.0,0.5,0.538,0.333	0.172	1.0	6,0,3,1	6,3,3,2	149	chrX	38291024	38290958	38288041	38287860	RPGR	annotatedSS	SE	-	38276772	38276586
2871					1.0	ENSG00000156313.12	2871	28,14,13,22	7,21,21,12	298	1.0,0.636,1.0,1.0	1.0,1.0,1.0,1.0	-0.091	0.472320239049	0,4,0,0	0,0,0,0	149	chrX	38317465	38317315	38310773	38310614	RPGR	annotatedSS	SE	-	38304790	38304634
2872					1.0	ENSG00000101955.14	2872	49,36,47,61	41,27,33,17	234	0.02,0.023,0.026,0.028	0.022,0.022,0.029,0.014	0.002	0.399910810451	1492,989,1129,1345	1176,752,705,741	149	chrX	38154581	38154461	38154032	38153947	SRPX	annotatedSS	SE	-	38149894	38149630
2873					1.0	ENSG00000101955.14	2873	2461,1649,1830,2272	2049,1235,1297,1329	271	0.945,0.962,0.975,0.963	0.969,0.974,0.956,0.966	-0.005	0.199609579501	79,36,26,48	36,18,33,26	149	chrX	38157029	38156895	38154583	38154461	SRPX	annotatedSS	SE	-	38149894	38149335
2874					1.0	ENSG00000101955.14	2874	1245,927,910,1139	1019,647,690,723	283	1.0,0.996,1.0,1.0	0.996,1.0,0.995,1.0	0.001	1.0	0,2,0,0	2,0,2,0	149	chrX	38160098	38160016	38157029	38156895	SRPX	annotatedSS	SE	-	38149894	38149335
2875					1.0	ENSG00000101955.14	2875	2148,1575,1585,1795	1774,1143,1193,1274	298	1.0,1.0,1.0,0.999	1.0,1.0,1.0,1.0	-0.0	1.0	0,0,0,1	0,0,0,0	149	chrX	38161054	38160932	38160196	38160016	SRPX	annotatedSS	SE	-	38157029	38156895
2877					1.0	ENSG00000101955.14	2877	1417,994,1077,1283	1311,769,837,954	298	0.997,1.0,0.994,0.991	0.998,1.0,0.995,0.994	-0.001	1.0	2,0,3,6	1,0,2,3	149	chrX	38220899	38220695	38172057	38171880	SRPX	annotatedSS	SE	-	38164895	38164768
2878					0.75927058089	ENSG00000101955.14	2878	32,6,41,18	77,2,26,29	298	0.889,1.0,0.872,0.6	0.975,1.0,0.867,0.829	-0.078	0.0382233750079	2,0,3,6	1,0,2,3	149	chrX	38220924	38220695	38174351	38174159	SRPX	annotatedSS	SE	-	38164895	38164768
2879					1.0	ENSG00000101955.14	2879	1127,770,840,707	1049,548,547,643	298	0.998,0.997,0.995,0.994	0.994,1.0,0.993,1.0	-0.001	1.0	1,1,2,2	3,0,2,0	149	chrX	38220924	38220695	38174351	38174159	SRPX	annotatedSS	SE	-	38172057	38171880
2880					0.034443474214	ENSG00000101955.14	2880	853,307,803,894	865,214,408,646	209	0.95,0.973,0.933,0.973	0.889,0.987,0.918,0.941	0.023	0.00028357748171300003	32,6,41,18	77,2,26,29	149	chrX	38220899	38220695	38178344	38178284	SRPX	annotatedSS	SE	-	38174351	38174159
2888					1.0	ENSG00000101868.10	2888	43,28,33,36	33,55,51,31	269	0.888,1.0,1.0,1.0	1.0,1.0,1.0,1.0	-0.027999999999999997	1.0	3,0,0,0	0,0,0,0	149	chrX	24743329	24743229	24742121	24742001	POLA1	annotatedSS	SE	+	24741504	24741374
2889					1.0	ENSG00000101868.10	2889	38,17,36,17	22,36,32,27	274	1.0,1.0,1.0,0.822	1.0,1.0,1.0,1.0	-0.044000000000000004	1.0	0,0,0,2	0,0,0,0	149	chrX	24748460	24748310	24745542	24745417	POLA1	annotatedSS	SE	+	24743329	24743229
2891					1.0	ENSG00000101868.10	2891	60,18,54,45	19,23,44,34	266	1.0,1.0,1.0,0.926	1.0,1.0,1.0,1.0	-0.018000000000000002	1.0	0,0,0,2	0,0,0,0	149	chrX	24930549	24930452	24888122	24888005	POLA1	annotatedSS	SE	+	24843677	24843545
2892					1.0	ENSG00000101868.10	2892	43,12,42,45	20,21,35,32	246	1.0,1.0,0.895,1.0	1.0,1.0,1.0,1.0	-0.026000000000000002	1.0	0,0,3,0	0,0,0,0	149	chrX	24996983	24995804	24930549	24930452	POLA1	annotatedSS	SE	+	24888122	24888005
2894					1.0	ENSG00000067992.12	2894	36,24,38,47	40,30,39,16	291	1.0,1.0,1.0,0.96	0.911,1.0,1.0,1.0	0.012	1.0	0,0,0,1	2,0,0,0	149	chrX	24498900	24498828	24494883	24494741	PDK3	annotatedSS	SE	+	24465561	24465220
2895					1.0	ENSG00000067992.12	2895	17,14,26,28	19,19,22,15	227	1.0,0.902,1.0,1.0	1.0,1.0,1.0,1.0	-0.024	1.0	0,1,0,0	0,0,0,0	149	chrX	24526274	24526197	24519010	24518932	PDK3	annotatedSS	SE	+	24505298	24505208
2896					1.0	ENSG00000067992.12	2896	27,16,20,29	10,19,23,14	260	1.0,1.0,1.0,1.0	1.0,0.916,1.0,1.0	0.021	1.0	0,0,0,0	0,1,0,0	149	chrX	24531770	24531656	24528186	24528075	PDK3	annotatedSS	SE	+	24527675	24527573
2898					0.078205323223	ENSG00000005889.15	2898	21,12,5,1	8,9,16,14	259	0.924,1.0,1.0,1.0	0.822,0.838,0.697,0.89	0.16899999999999998	0.00100444394274	1,0,0,0	1,1,4,1	149	chrX	24152830	24152719	24151800	24151690	ZFX	annotatedSS	SE	+	24149794	24149744
2899					1.0	ENSG00000005889.15	2899	9,3,2,0	3,4,8,2	260	0.838,1.0,1.0,NA	1.0,0.696,0.821,1.0	0.067	1.0	1,0,0,0	0,1,1,0	149	chrX	24161842	24161714	24152830	24152719	ZFX	annotatedSS	SE	+	24149794	24149728
2900					1.0	ENSG00000005889.15	2900	11,8,4,2	4,6,24,5	260	0.344,0.478,0.364,0.16	0.141,0.256,0.556,0.489	-0.024	0.947483254076	12,5,4,6	14,10,11,3	149	chrX	24172800	24172714	24152830	24152719	ZFX	annotatedSS	SE	+	24149794	24149728
2901					1.0	ENSG00000005889.15	2901	16,5,2,0	4,3,5,6	277	0.418,0.35,0.212,0.0	0.133,0.139,0.196,0.518	-0.002	0.582572193499	12,5,4,6	14,10,11,3	149	chrX	24172800	24172714	24161842	24161714	ZFX	annotatedSS	SE	+	24149794	24149744
2902					1.0	ENSG00000005889.15	2902	24,8,4,0	8,5,9,7	277	0.48,0.281,0.264,0.0	0.589,0.31,0.168,0.295	-0.084	0.893571798415	14,11,6,2	3,6,24,9	149	chrX	24172800	24172714	24161842	24161714	ZFX	annotatedSS	SE	+	24152830	24152719
2903					1.0	ENSG00000005889.15	2903	28,8,5,7	23,12,22,19	235	1.0,1.0,1.0,1.0	0.936,1.0,0.933,1.0	0.033	1.0	0,0,0,0	1,0,1,0	149	chrX	24179219	24179182	24172800	24172714	ZFX	annotatedSS	SE	+	24149794	24149628
2904					1.0	ENSG00000005889.15	2904	18,5,8,2	10,5,12,2	266	1.0,0.737,1.0,0.528	0.737,1.0,0.87,1.0	-0.086	1.0	0,1,0,1	2,0,1,0	149	chrX	24175443	24175388	24173723	24173606	ZFX	annotatedSS	SE	+	24172800	24172714
2905					1.0	ENSG00000005889.15	2905	18,6,12,3	12,7,14,4	266	0.305,0.296,0.771,0.194	0.283,0.329,0.316,0.105	0.133	0.266245106316	23,8,2,7	17,8,17,19	149	chrX	24179770	24179182	24173723	24173606	ZFX	annotatedSS	SE	+	24172800	24172714
2906					0.558681969531	ENSG00000005889.15	2906	0,0,0,2	3,1,1,2	204	0.0,0.0,0.0,0.173	0.114,0.084,0.041,0.071	-0.034	0.0226709670286	23,8,2,7	17,8,17,19	149	chrX	24179550	24179182	24175443	24175388	ZFX	annotatedSS	SE	+	24172800	24172755
2907					1.0	ENSG00000005889.15	2907	2,1,0,2	1,3,1,2	204	0.422,0.268,0.0,0.422	0.196,0.354,0.154,0.422	-0.004	0.47559222067100004	2,2,5,2	3,4,4,2	149	chrX	24179550	24179182	24175443	24175388	ZFX	annotatedSS	SE	+	24173723	24173606
2908					0.657163071002	ENSG00000005889.15	2908	8,0,3,0	0,0,1,2	298	0.8,0.0,1.0,0.0	0.0,0.0,0.333,0.333	0.28300000000000003	0.0298077057564	1,1,0,2	2,3,1,2	149	chrX	24179550	24179182	24177866	24177683	ZFX	annotatedSS	SE	+	24175443	24175388
2912					1.0	ENSG00000005889.15	2912	101,50,36,25	63,36,77,42	290	0.963,1.0,1.0,1.0	1.0,1.0,1.0,1.0	-0.009000000000000001	1.0	2,0,0,0	0,0,0,0	149	chrX	24211700	24210192	24209040	24208899	ZFX	annotatedSS	SE	+	24208370	24208217
2913					1.0	ENSG00000130741.10	2913	1896,985,1253,615	1219,1056,1215,918	277	0.998,1.0,1.0,1.0	1.0,1.0,1.0,1.0	-0.0	1.0	2,0,0,0	0,0,0,0	149	chrX	24057754	24057632	24057548	24057420	EIF2S3	annotatedSS	SE	+	24055678	24055614
2914					1.0	ENSG00000130741.10	2914	691,337,444,234	447,408,442,325	284	0.997,1.0,1.0,1.0	1.0,1.0,1.0,1.0	-0.001	1.0	1,0,0,0	0,0,0,0	149	chrX	24066092	24065997	24064335	24064200	EIF2S3	annotatedSS	SE	+	24062574	24062415
2915					1.0	ENSG00000130741.10	2915	163,103,119,70	98,106,104,89	244	1.0,1.0,1.0,1.0	0.984,1.0,1.0,1.0	0.004	1.0	0,0,0,0	1,0,0,0	149	chrX	24071727	24071557	24066092	24065997	EIF2S3	annotatedSS	SE	+	24064335	24064200
2916					1.0	ENSG00000130741.10	2916	1365,668,931,486	872,682,879,609	294	0.999,1.0,0.998,1.0	1.0,1.0,1.0,0.994	0.001	1.0	1,0,1,0	0,0,0,2	149	chrX	24071727	24071557	24068108	24067963	EIF2S3	annotatedSS	SE	+	24066092	24065997
2917					1.0	ENSG00000130741.10	2917	809,405,590,293	527,411,537,400	298	0.998,1.0,1.0,1.0	0.985,1.0,1.0,1.0	0.003	1.0	1,0,0,0	4,0,0,0	149	chrX	24077971	24076721	24071727	24071557	EIF2S3	annotatedSS	SE	+	24068108	24067963
2918					1.0	ENSG00000130741.10	2918	1427,754,1009,621	898,718,876,690	298	0.997,1.0,0.982,0.981	0.993,0.992,0.991,0.991	-0.002	0.868304641988	2,0,9,6	3,3,4,3	149	chrX	24077971	24076721	24073263	24073090	EIF2S3	annotatedSS	SE	+	24071727	24071557
2919					0.582041830165	ENSG00000184831.13	2919	4,5,4,2	7,5,6,10	155	0.062,0.115,0.121,0.054	0.2,0.089,0.126,0.256	-0.08	0.024291676457199998	58,37,28,34	27,49,40,28	149	chrX	23840377	23840312	23833612	23833606	APOO	annotatedSS	SE	-	23833510	23833356
2920					1.0	ENSG00000184831.13	2920	170,95,115,93	143,153,112,105	214	0.952,1.0,0.976,1.0	1.0,1.0,1.0,1.0	-0.018000000000000002	0.682283510236	6,0,2,0	0,0,0,0	149	chrX	23856382	23856301	23840377	23840312	APOO	annotatedSS	SE	-	23833612	23833352
2921					1.0	ENSG00000184831.13	2921	221,116,175,148	175,183,161,140	230	0.986,0.987,1.0,1.0	1.0,1.0,1.0,0.978	-0.001	1.0	2,1,0,0	0,0,0,2	149	chrX	23858733	23858641	23856382	23856301	APOO	annotatedSS	SE	-	23840377	23840026
2922					1.0	ENSG00000184831.13	2922	121,84,123,134	91,77,91,90	204	0.989,1.0,1.0,0.99	1.0,0.983,0.985,0.904	0.027000000000000003	0.189787471751	1,0,0,1	0,1,1,7	149	chrX	23879034	23878914	23874457	23874402	APOO	annotatedSS	SE	-	23868688	23868592
2923					1.0	ENSG00000184831.13	2923	194,111,209,165	150,115,150,169	257	0.949,0.97,0.89,0.95	0.935,0.985,0.935,0.961	-0.013999999999999999	0.201981497413	6,2,15,5	6,1,6,4	149	chrX	23907903	23907693	23880952	23880844	APOO	annotatedSS	SE	-	23879034	23878914
2925					0.865695919066	ENSG00000130066.16	2925	11,11,31,21	24,15,39,10	259	0.032,0.049,0.091,0.077	0.112,0.067,0.123,0.041	-0.023	0.047483330928699996	191,124,179,145	109,120,160,136	149	chrX	23785429	23785327	23784403	23784293	SAT1	annotatedSS	SE	+	23783883	23783799
2926					1.0	ENSG00000123130.16	2926	568,343,634,392	589,456,443,418	223	0.962,0.974,0.957,0.992	0.961,0.971,0.974,0.979	0.0	1.0	15,6,19,2	16,9,8,6	149	chrX	23721984	23721880	23713208	23713134	ACOT9	annotatedSS	SE	-	23707944	23707716
2927					1.0	ENSG00000123130.16	2927	196,114,202,134	206,136,153,141	223	1.0,1.0,1.0,1.0	1.0,1.0,1.0,0.989	0.003	1.0	0,0,0,0	0,0,0,1	149	chrX	23743273	23743124	23713208	23713134	ACOT9	annotatedSS	SE	-	23707944	23707716
2928					1.0	ENSG00000123130.16	2928	503,337,580,366	476,424,422,397	233	0.997,1.0,1.0,1.0	0.997,1.0,0.996,1.0	0.001	1.0	1,0,0,0	1,0,1,0	149	chrX	23730564	23730526	23722753	23722669	ACOT9	annotatedSS	SE	-	23721984	23721880
2929					1.0	ENSG00000123130.16	2929	329,289,377,252	393,286,277,270	176	0.872,0.95,0.936,0.88	0.897,0.938,0.904,0.92	-0.005	0.7688942589609999	41,13,22,29	38,16,25,20	149	chrX	23736016	23735918	23734367	23734340	ACOT9	annotatedSS	SE	-	23733217	23733171
2930					1.0	ENSG00000123130.16	2930	39,21,52,18	32,29,27,19	176	0.647,0.397,0.647,0.488	0.492,0.539,0.533,0.446	0.042	0.454447969593	18,27,24,16	28,21,20,20	149	chrX	23743273	23743124	23734367	23734340	ACOT9	annotatedSS	SE	-	23733217	23733171
2931					1.0	ENSG00000123130.16	2931	454,290,431,383	416,337,401,403	247	0.938,0.866,0.915,0.935	0.9,0.906,0.924,0.924	0.0	0.8110945472750001	18,27,24,16	28,21,20,20	149	chrX	23743273	23743124	23736016	23735918	ACOT9	annotatedSS	SE	-	23733217	23733171
2932					1.0	ENSG00000123130.16	2932	710,548,746,597	761,586,635,637	247	0.993,0.994,0.989,0.992	0.97,0.981,0.995,1.0	0.005	0.496801095303	3,2,5,3	14,7,2,0	149	chrX	23743273	23743124	23736016	23735918	ACOT9	annotatedSS	SE	-	23734367	23734340
2934					0.10713271053300001	ENSG00000102174.8	2934	41,42,21,11	33,29,22,13	253	0.775,0.779,0.607,0.683	0.951,0.851,0.812,1.0	-0.192	0.00163248391588	7,7,8,3	1,3,3,0	149	chrX	22190502	22190443	22178376	22178272	PHEX	annotatedSS	SE	+	22168389	22168311
2935					1.0	ENSG00000102174.8	2935	30,26,20,4	26,21,26,9	217	1.0,0.856,1.0,1.0	1.0,1.0,1.0,1.0	-0.036000000000000004	1.0	0,3,0,0	0,0,0,0	149	chrX	22221743	22221612	22219103	22219035	PHEX	annotatedSS	SE	+	22212958	22212903
2936					1.0	ENSG00000102172.15	2936	2210,1189,1489,1630	1383,1717,1574,1786	270	0.998,1.0,1.0,1.0	1.0,1.0,1.0,1.0	-0.0	1.0	2,0,0,0	0,0,0,0	149	chrX	21971990	21971896	21967316	21967195	SMS	annotatedSS	SE	+	21940873	21940572
2937					1.0	ENSG00000102172.15	2937	2191,1200,1393,1446	1404,1667,1434,1748	243	0.999,1.0,1.0,1.0	1.0,1.0,1.0,1.0	-0.0	1.0	2,0,0,0	0,0,0,0	149	chrX	21972571	21972506	21971990	21971896	SMS	annotatedSS	SE	+	21967316	21967195
2938					1.0	ENSG00000102172.15	2938	516,259,373,293	362,361,346,390	214	0.955,0.928,0.97,0.986	0.962,0.944,0.96,0.958	0.004	0.696707507576	17,14,8,3	10,15,10,12	149	chrX	21977236	21977060	21972571	21972506	SMS	annotatedSS	SE	+	21967316	21967195
2943					1.0	ENSG00000177189.12	2943	74,50,79,53	94,72,73,63	230	0.941,1.0,1.0,1.0	1.0,1.0,1.0,1.0	-0.015	1.0	3,0,0,0	0,0,0,0	149	chrX	20204103	20204021	20195145	20195064	RPS6KA3	annotatedSS	SE	-	20194268	20194188
2944					1.0	ENSG00000177189.12	2944	9,1,2,0	7,0,1,0	186	0.101,0.03,0.049,0.0	0.093,0.0,0.02,0.0	0.017	0.233577512226	64,26,31,38	55,43,39,33	149	chrX	20266642	20266563	20240605	20240568	RPS6KA3	annotatedSS	SE	-	20234814	20234757
2945					1.0	ENSG00000177189.12	2945	6,1,2,0	4,0,1,0	186	0.304,0.091,0.186,0.0	0.616,0.0,0.118,0.0	-0.038	0.152406388965	11,8,7,2	2,2,6,5	149	chrX	20267100	20267038	20240605	20240568	RPS6KA3	annotatedSS	SE	-	20234814	20234757
2946					1.0	ENSG00000173674.10	2946	2656,983,1895,1256	2673,1665,2303,1589	231	1.0,1.0,0.999,1.0	1.0,1.0,1.0,1.0	-0.0	1.0	0,0,1,0	0,0,0,0	149	chrX	20134007	20133956	20132263	20132181	EIF1AX	annotatedSS	SE	-	20130607	20130515
2947					1.0	ENSG00000173674.10	2947	723,249,516,296	683,461,589,403	231	0.998,0.988,0.979,1.0	0.984,0.983,0.995,0.981	0.005	0.828629667854	1,2,7,0	7,5,2,5	149	chrX	20135841	20135737	20132263	20132181	EIF1AX	annotatedSS	SE	-	20130607	20130515
2948					1.0	ENSG00000173674.10	2948	511,196,382,245	522,328,453,323	200	0.997,0.986,0.976,1.0	0.982,0.98,0.994,0.98	0.006	0.580814477728	1,2,7,0	7,5,2,5	149	chrX	20135841	20135737	20134007	20133956	EIF1AX	annotatedSS	SE	-	20130607	20130515
2949					1.0	ENSG00000173674.10	2949	2421,921,1751,1202	2479,1506,2141,1495	200	1.0,1.0,0.998,1.0	0.998,0.999,0.998,1.0	0.001	1.0	0,0,2,0	4,1,3,0	149	chrX	20135841	20135737	20134007	20133956	EIF1AX	annotatedSS	SE	-	20132263	20132181
2950					1.0	ENSG00000173674.10	2950	2700,1075,2023,1368	2821,1666,2411,1810	233	1.0,0.997,1.0,0.999	0.998,0.999,0.999,0.997	0.001	1.0	0,2,0,1	3,1,2,4	149	chrX	20141844	20141624	20138622	20138538	EIF1AX	annotatedSS	SE	-	20135841	20135737
2951					0.6525071232	ENSG00000184368.15	2951	45,18,14,22	17,52,10,16	298	0.818,0.9,0.778,0.917	1.0,0.963,0.625,1.0	-0.044000000000000004	0.029402194720900002	5,1,2,1	0,1,3,0	149	chrX	20012535	20012348	20011052	20010776	MAP7D2	annotatedSS	SE	-	20008398	20006712
2952					1.0	ENSG00000184368.15	2952	84,35,27,30	22,54,28,38	254	0.98,1.0,0.941,1.0	0.866,1.0,1.0,0.918	0.034	0.8369183100740001	1,0,1,0	2,0,0,2	149	chrX	20016325	20016093	20015327	20015222	MAP7D2	annotatedSS	SE	-	20013625	20013568
2957					1.0	ENSG00000173681.16	2957	13,12,20,5	7,31,7,12	298	1.0,1.0,1.0,1.0	0.778,0.886,1.0,1.0	0.084	1.0	0,0,0,0	1,2,0,0	149	chrX	19935898	19935808	19929940	19929784	CXorf23	annotatedSS	SE	-	19917334	19912859
2958					1.0	ENSG00000173681.16	2958	4,7,10,2	1,17,6,4	298	1.0,0.636,1.0,1.0	1.0,1.0,1.0,1.0	-0.091	1.0	0,2,0,0	0,0,0,0	149	chrX	19937532	19937417	19929940	19929784	CXorf23	annotatedSS	SE	-	19917334	19912859
2959					1.0	ENSG00000173681.16	2959	5,7,8,2	1,17,4,4	298	0.714,0.778,1.0,1.0	1.0,1.0,1.0,1.0	-0.127	1.0	1,1,0,0	0,0,0,0	149	chrX	19937532	19937504	19929940	19929784	CXorf23	annotatedSS	SE	-	19917334	19912859
2960					1.0	ENSG00000173681.16	2960	2,6,7,0	1,6,3,0	239	1.0,0.652,1.0,NA	1.0,1.0,1.0,NA	-0.11599999999999999	1.0	0,2,0,0	0,0,0,0	149	chrX	19937532	19937417	19935898	19935808	CXorf23	annotatedSS	SE	-	19917334	19912859
2961					1.0	ENSG00000173681.16	2961	7,1,3,0	2,6,1,2	239	0.814,0.384,1.0,NA	1.0,1.0,1.0,1.0	-0.267	1.0	1,1,0,0	0,0,0,0	149	chrX	19937532	19937504	19935898	19935808	CXorf23	annotatedSS	SE	-	19917334	19912859
2962					1.0	ENSG00000173681.16	2962	10,10,16,1	7,14,6,4	239	1.0,1.0,0.833,1.0	1.0,1.0,0.652,1.0	0.045	1.0	0,0,2,0	0,0,2,0	149	chrX	19937532	19937417	19935898	19935808	CXorf23	annotatedSS	SE	-	19929940	19929784
2963					1.0	ENSG00000173681.16	2963	16,6,11,3	7,18,4,9	239	0.909,1.0,1.0,1.0	1.0,1.0,1.0,1.0	-0.023	1.0	1,0,0,0	0,0,0,0	149	chrX	19937532	19937504	19935898	19935808	CXorf23	annotatedSS	SE	-	19929940	19929784
2964					1.0	ENSG00000147010.17	2964	736,487,550,540	331,458,361,368	213	1.0,0.991,1.0,1.0	1.0,0.991,1.0,0.992	0.002	1.0	0,3,0,0	0,3,0,2	149	chrX	19542193	19541924	19537780	19537716	SH3KBP1	annotatedSS	SE	-	19536458	19533974
2965					0.8497881630259999	ENSG00000147010.17	2965	1093,597,802,743	466,507,597,553	278	0.985,0.994,0.991,0.993	0.98,0.961,0.979,0.997	0.012	0.0460704372991	9,2,4,3	5,11,7,1	149	chrX	19550083	19549973	19546050	19545921	SH3KBP1	annotatedSS	SE	-	19542193	19541924
2967					1.0	ENSG00000147010.17	2967	257,185,222,179	155,172,177,179	225	1.0,0.992,1.0,1.0	1.0,1.0,0.967,1.0	0.006	1.0	0,1,0,0	0,0,4,0	149	chrX	19670998	19670861	19645475	19645399	SH3KBP1	annotatedSS	SE	-	19631958	19631863
2968					1.0	ENSG00000147010.17	2968	192,142,173,122	120,128,118,121	225	0.992,1.0,1.0,1.0	1.0,1.0,1.0,1.0	-0.002	1.0	1,0,0,0	0,0,0,0	149	chrX	19695741	19695611	19645475	19645399	SH3KBP1	annotatedSS	SE	-	19631958	19631863
2969					1.0	ENSG00000147010.17	2969	372,280,311,198	247,284,241,201	298	1.0,1.0,0.987,1.0	0.984,1.0,1.0,1.0	0.001	1.0	0,0,2,0	2,0,0,0	149	chrX	19695741	19695611	19684028	19683822	SH3KBP1	annotatedSS	SE	-	19645475	19645399
2971					1.0	ENSG00000147010.17	2971	7,1,0,2	0,6,0,1	206	0.023,0.004,0.0,0.013	0.0,0.028,0.0,0.006	0.001	1.0	217,177,161,106	132,148,123,116	149	chrX	19695741	19695611	19695051	19694994	SH3KBP1	annotatedSS	SE	-	19684028	19683822
2972					1.0	ENSG00000147010.17	2972	244,168,240,185	145,160,158,151	298	1.0,0.977,0.992,0.989	1.0,0.988,1.0,0.962	0.002	1.0	0,2,1,1	0,1,0,3	149	chrX	19887459	19887306	19836282	19836124	SH3KBP1	annotatedSS	SE	-	19746441	19746317
2975					1.0	ENSG00000131828.13	2975	0,0,4,0	0,0,0,0	233	0.0,0.0,0.012,0.0	0.0,0.0,0.0,0.0	0.003	1.0	234,133,206,176	140,161,127,129	149	chrX	19349371	19349311	19345819	19345735	PDHA1	annotatedSS	SE	+	19344094	19343929
2976					0.214590683299	ENSG00000131828.13	2976	4,4,5,6	5,7,10,10	263	0.01,0.017,0.014,0.019	0.02,0.024,0.043,0.042	-0.017	0.0048418561665	234,133,206,176	140,161,127,129	149	chrX	19349371	19349311	19346623	19346509	PDHA1	annotatedSS	SE	+	19344094	19343892
2977					1.0	ENSG00000131828.13	2977	261,129,170,225	130,151,172,140	241	1.0,1.0,1.0,1.0	1.0,0.979,1.0,1.0	0.005	1.0	0,0,0,0	0,2,0,0	149	chrX	19354570	19354490	19353173	19353081	PDHA1	annotatedSS	SE	+	19351407	19351259
2978					1.0	ENSG00000131828.13	2978	121,71,92,104	69,67,93,65	241	1.0,1.0,0.983,1.0	1.0,1.0,1.0,0.976	0.002	1.0	0,0,1,0	0,0,0,1	149	chrX	19355504	19355348	19353173	19353081	PDHA1	annotatedSS	SE	+	19351407	19351259
2979					1.0	ENSG00000131828.13	2979	222,146,176,241	129,127,143,121	242	1.0,1.0,0.991,1.0	1.0,1.0,1.0,0.987	0.001	1.0	0,0,1,0	0,0,0,1	149	chrX	19355445	19355348	19354583	19354490	PDHA1	annotatedSS	SE	+	19351407	19351259
2980					1.0	ENSG00000131828.13	2980	372,217,259,365	193,210,231,206	242	0.958,0.911,0.964,0.987	0.967,0.949,0.934,0.92	0.013000000000000001	0.199496785108	10,13,6,3	4,7,10,11	149	chrX	19355445	19355348	19354583	19354490	PDHA1	annotatedSS	SE	+	19353173	19352828
2981					1.0	ENSG00000102098.17	2981	9,2,7,4	12,16,6,1	298	0.818,1.0,1.0,0.667	1.0,1.0,0.429,1.0	0.013999999999999999	0.252372080442	1,0,0,1	0,0,4,0	149	chrX	18246755	18246576	18242590	18242438	SCML2	annotatedSS	SE	-	18241379	18239313
2982					1.0	ENSG00000102098.17	2982	20,4,10,10	14,12,24,17	298	1.0,1.0,1.0,1.0	1.0,0.75,1.0,1.0	0.063	1.0	0,0,0,0	0,2,0,0	149	chrX	18258247	18258043	18257030	18256847	SCML2	annotatedSS	SE	-	18247882	18247768
2983					1.0	ENSG00000188158.14	2983	5,5,5,0	4,3,6,6	212	1.0,1.0,1.0,NA	0.584,1.0,0.678,1.0	0.184	1.0	0,0,0,0	2,0,2,0	149	chrX	17721633	17721440	17719406	17719343	NHS	annotatedSS	SE	+	17692468	17692334
2984					1.0	ENSG00000102054.17	2984	1123,583,1062,690	818,838,811,694	260	1.0,1.0,1.0,0.995	1.0,1.0,1.0,1.0	-0.001	1.0	0,0,0,2	0,0,0,0	149	chrX	16849301	16849243	16845938	16845827	RBBP7	annotatedSS	SE	-	16845103	16844340
2985					1.0	ENSG00000102054.17	2985	26,27,29,26	21,28,31,12	284	0.932,1.0,0.938,1.0	1.0,1.0,0.942,1.0	-0.018000000000000002	1.0	1,0,1,0	0,0,1,0	149	chrX	16852875	16852748	16852550	16852415	RBBP7	annotatedSS	SE	-	16852122	16852045
2986					1.0	ENSG00000102054.17	2986	1279,690,1178,824	1022,988,991,806	227	0.999,1.0,0.999,1.0	1.0,1.0,0.998,1.0	0.0	1.0	1,0,1,0	0,0,1,0	149	chrX	16852875	16852748	16852628	16852550	RBBP7	annotatedSS	SE	-	16852122	16852045
2987					1.0	ENSG00000102054.17	2987	1742,1001,1661,1319	1479,1485,1394,1085	276	1.0,1.0,1.0,1.0	1.0,0.999,1.0,1.0	0.0	1.0	0,0,0,0	0,1,0,0	149	chrX	16853842	16853681	16852875	16852748	RBBP7	annotatedSS	SE	-	16852628	16852550
2988					1.0	ENSG00000102054.17	2988	910,547,836,690	714,717,754,508	298	0.998,1.0,0.995,1.0	1.0,1.0,0.995,1.0	-0.001	1.0	1,0,2,0	0,0,2,0	149	chrX	16857602	16857593	16853842	16853681	RBBP7	annotatedSS	SE	-	16852628	16852550
2989					1.0	ENSG00000102054.17	2989	2054,1098,1757,1215	1629,1467,1581,1178	295	0.999,1.0,1.0,1.0	1.0,1.0,0.999,1.0	0.0	1.0	1,0,0,0	0,0,1,0	149	chrX	16869220	16869075	16863100	16862954	RBBP7	annotatedSS	SE	-	16858849	16858675
2990					1.0	ENSG00000102054.17	2990	3004,1673,2575,1971	2366,2142,2259,1832	294	0.999,0.999,1.0,0.998	0.999,0.999,1.0,1.0	-0.0	1.0	2,1,0,2	1,1,0,0	149	chrX	16870361	16870037	16869220	16869075	RBBP7	annotatedSS	SE	-	16863100	16862954
2991					1.0	ENSG00000102054.17	2991	1010,553,901,633	838,756,834,636	298	0.996,0.996,1.0,0.994	0.998,0.997,1.0,1.0	-0.002	1.0	2,1,0,2	1,1,0,0	149	chrX	16870344	16870037	16869254	16869075	RBBP7	annotatedSS	SE	-	16863100	16862956
2993					1.0	ENSG00000182287.13	2993	0,0,0,0	0,1,0,0	158	0.0,0.0,0.0,0.0	0.0,0.003,0.0,0.0	-0.001	1.0	550,231,471,360	519,313,483,343	149	chrX	15845516	15845378	15828200	15828191	AP1S2	annotatedSS	SE	-	15827372	15827324
2994					0.000514762696106	ENSG00000182287.13	2994	4,2,5,1	26,3,12,4	230	0.722,0.393,0.764,0.139	1.0,1.0,1.0,1.0	-0.496	6.937664295270001e-07	1,2,1,4	0,0,0,0	149	chrX	15845516	15845378	15833524	15833443	AP1S2	annotatedSS	SE	-	15833007	15830058
2995					0.0619422156903	ENSG00000182287.13	2995	13,8,10,6	33,7,18,11	230	0.231,0.257,0.236,0.357	0.529,0.335,0.515,0.588	-0.222	0.000693589907871	28,15,21,7	19,9,11,5	149	chrX	15845516	15845378	15833524	15833443	AP1S2	annotatedSS	SE	-	15831568	15831105
2996					1.0	ENSG00000182287.13	2996	0,0,0,4	0,0,0,0	244	0.0,0.0,0.0,0.007	0.0,0.0,0.0,0.0	0.002	1.0	550,231,471,360	519,313,483,343	149	chrX	15845516	15845378	15840591	15840496	AP1S2	annotatedSS	SE	-	15827372	15826891
2997					1.0	ENSG00000182287.13	2997	633,374,640,395	677,423,689,483	298	1.0,1.0,1.0,1.0	1.0,1.0,1.0,0.996	0.001	1.0	0,0,0,0	0,0,0,1	149	chrX	15854804	15854687	15852524	15852345	AP1S2	annotatedSS	SE	-	15846011	15845902
2998					1.0	ENSG00000169249.12	2998	107,31,49,35	30,35,50,22	188	1.0,0.961,1.0,1.0	1.0,1.0,1.0,1.0	-0.01	1.0	0,1,0,0	0,0,0,0	149	chrX	15809318	15809199	15808271	15808232	ZRSR2	annotatedSS	SE	+	15804197	15804110
3000					1.0	ENSG00000087842.10	3000	59,13,42,10	27,21,23,8	194	0.978,1.0,0.97,1.0	1.0,1.0,1.0,1.0	-0.013000000000000001	1.0	1,0,1,0	0,0,0,0	149	chrX	15425990	15425905	15407550	15407505	PIR	annotatedSS	SE	-	15397531	15397448
3001					1.0	ENSG00000087842.10	3001	133,30,94,24	53,43,40,20	234	1.0,0.905,1.0,1.0	1.0,1.0,1.0,1.0	-0.024	1.0	0,2,0,0	0,0,0,0	149	chrX	15456054	15455847	15425990	15425905	PIR	annotatedSS	SE	-	15407550	15407505
3002					0.018180306413400002	ENSG00000087842.10	3002	87,13,44,28	45,43,28,7	233	0.848,1.0,0.966,0.856	1.0,0.932,1.0,1.0	-0.066	0.000115011769874	10,0,1,3	0,2,0,0	149	chrX	15479821	15479728	15459740	15459656	PIR	annotatedSS	SE	-	15456054	15455847
3003					1.0	ENSG00000087842.10	3003	136,24,72,28	59,61,36,16	297	1.0,0.923,1.0,1.0	1.0,0.968,1.0,1.0	-0.011000000000000001	1.0	0,1,0,0	0,1,0,0	149	chrX	15493288	15493189	15491309	15491161	PIR	annotatedSS	SE	-	15479821	15479728
3005					1.0	ENSG00000102048.15	3005	15,15,14,9	7,19,10,9	298	1.0,1.0,1.0,1.0	0.778,1.0,0.556,1.0	0.166	0.13123200394	0,0,0,0	1,0,4,0	149	chrX	15270159	15270118	15270009	15269780	ASB9	annotatedSS	SE	-	15258945	15258865
3006					1.0	ENSG00000130150.11	3006	78,51,63,41	50,37,55,52	246	1.0,1.0,1.0,0.861	1.0,1.0,1.0,1.0	-0.035	0.813356573878	0,0,0,4	0,0,0,0	149	chrX	14916326	14916196	14915764	14915667	MOSPD2	annotatedSS	SE	+	14914599	14914502
3007					1.0	ENSG00000181544.13	3007	20,15,22,29	32,31,37,32	270	1.0,1.0,0.924,1.0	1.0,1.0,0.953,0.946	0.006	1.0	0,0,1,0	0,0,1,1	149	chrX	14873052	14872985	14869043	14868922	FANCB	annotatedSS	SE	-	14865580	14864559
3009					1.0	ENSG00000046647.13	3009	53,19,19,24	37,9,17,11	298	0.356,0.487,0.404,0.706	0.587,0.391,0.321,0.379	0.069	0.648443507015	48,10,14,5	13,7,18,9	149	chrX	14029892	14029776	14026221	14026051	GEMIN8	annotatedSS	SE	-	14021511	14021463
3010					1.0	ENSG00000196459.13	3010	1,4,2,0	0,1,5,1	219	0.102,0.576,0.131,0.0	0.0,0.145,0.63,0.254	-0.055	0.6941910873109999	6,2,9,4	3,4,2,2	149	chrX	13734185	13734043	13720497	13720427	TRAPPC2	annotatedSS	SE	-	13719982	13719870
3011					1.0	ENSG00000196459.13	3011	1,2,4,1	0,1,7,4	219	0.019,0.058,0.072,0.05	0.0,0.038,0.087,0.125	-0.013000000000000001	0.578055372976	36,22,35,13	39,17,50,19	149	chrX	13734633	13734524	13720497	13720427	TRAPPC2	annotatedSS	SE	-	13719982	13719870
3012					1.0	ENSG00000196459.13	3012	15,11,18,7	8,9,25,5	291	0.176,0.204,0.208,0.216	0.095,0.213,0.204,0.119	0.043	0.31606116253600003	36,22,35,13	39,17,50,19	149	chrX	13734556	13734524	13734185	13734043	TRAPPC2	annotatedSS	SE	-	13719982	13719870
3013					1.0	ENSG00000196459.13	3013	10,11,9,3	7,5,23,3	291	0.837,1.0,0.697,0.434	1.0,1.0,0.855,0.339	-0.055999999999999994	0.7485797090270001	1,0,2,2	0,0,2,3	149	chrX	13734556	13734524	13734185	13734043	TRAPPC2	annotatedSS	SE	-	13720497	13720427
3014					1.0	ENSG00000196459.13	3014	9,8,9,3	5,5,24,3	285	0.116,0.16,0.119,0.108	0.063,0.133,0.201,0.076	0.006999999999999999	0.836154336372	36,22,35,13	39,17,50,19	149	chrX	13734545	13734524	13734185	13734049	TRAPPC2	annotatedSS	SE	-	13719982	13719870
3017					1.0	ENSG00000101911.12	3017	160,119,149,125	146,134,131,105	298	1.0,1.0,1.0,1.0	1.0,1.0,1.0,0.981	0.005	1.0	0,0,0,0	0,0,0,1	149	chrX	12820803	12820643	12819680	12819506	PRPS2	annotatedSS	SE	+	12810146	12810021
3018					1.0	ENSG00000005302.17	3018	296,212,226,166	179,178,183,191	245	0.978,1.0,1.0,1.0	0.991,0.964,1.0,1.0	0.006	1.0	4,0,0,0	1,4,0,0	149	chrX	11760937	11760836	11760498	11760402	MSL3	annotatedSS	SE	+	11759875	11759551
3019					1.0	ENSG00000005302.17	3019	181,98,188,98	154,148,126,148	232	1.0,1.0,1.0,1.0	1.0,1.0,1.0,0.99	0.002	1.0	0,0,0,0	0,0,0,1	149	chrX	11762219	11762129	11761582	11761499	MSL3	annotatedSS	SE	+	11760937	11760836
3022					1.0	ENSG00000047648.21	3022	0,0,0,0	0,2,0,0	239	0.0,0.0,0.0,0.0	0.0,0.555,0.0,0.0	-0.139	1.0	3,6,6,1	3,1,6,4	149	chrX	11156626	11156528	11148719	11148629	ARHGAP6	annotatedSS	SE	-	11144248	11143979
3023					1.0	ENSG00000047648.21	3023	36,29,22,13	16,21,35,14	298	1.0,1.0,0.846,1.0	1.0,1.0,1.0,1.0	-0.038	1.0	0,0,2,0	0,0,0,0	149	chrX	11182074	11182062	11179452	11179301	ARHGAP6	annotatedSS	SE	-	11178248	11178099
3025					1.0	ENSG00000004961.14	3025	512,328,433,384	376,367,413,382	291	1.0,1.0,1.0,1.0	1.0,1.0,0.981,1.0	0.005	1.0	0,0,0,0	0,0,4,0	149	chrX	11114986	11114834	11112160	11112018	HCCS	annotatedSS	SE	+	11111518	11111364
3026					1.0	ENSG00000234129.7	3026	1,0,4,2	0,1,1,0	298	1.0,NA,1.0,1.0	NA,1.0,0.333,NA	0.33399999999999996	1.0	0,0,0,0	0,0,1,0	149	chrX	11056041	11055935	10860346	10860042	RP11-120D5.1	annotatedSS	SE	-	10848804	10847876
3027					1.0	ENSG00000234129.7	3027	3,2,5,0	2,1,2,2	250	1.0,0.544,1.0,NA	1.0,1.0,1.0,1.0	-0.152	1.0	0,1,0,0	0,0,0,0	149	chrX	11106990	11106900	11056036	11055935	RP11-120D5.1	annotatedSS	SE	-	11038655	11038538
3030					1.0	ENSG00000101871.14	3030	2,0,0,0	0,0,0,0	298	0.053,0.0,0.0,0.0	0.0,0.0,0.0,0.0	0.013000000000000001	1.0	18,6,9,9	12,10,10,6	149	chrX	10523187	10523091	10501559	10501406	MID1	annotatedSS	SE	-	10495691	10495583
3031					1.0	ENSG00000101871.14	3031	22,12,15,9	15,13,18,12	279	1.0,1.0,1.0,1.0	1.0,1.0,1.0,0.562	0.109	0.18203818700399998	0,0,0,0	0,0,0,5	149	chrX	10833643	10833553	10620419	10620289	MID1	annotatedSS	SE	-	10567603	10566887
3036					1.0	ENSG00000124343.12	3036	1065,473,602,415	712,306,583,387	191	0.97,0.984,0.994,0.979	0.977,0.996,0.97,0.971	0.003	0.6622685039899999	26,6,3,7	13,1,14,9	149	chrX	2774739	2774715	2770591	2770549	XG	annotatedSS	SE	+	2752335	2752049
3037					0.949504193503	ENSG00000124343.12	3037	268,128,150,109	189,72,163,99	191	0.959,0.909,0.975,0.924	0.881,0.862,0.934,0.987	0.026000000000000002	0.056091804764	9,10,3,7	20,9,9,1	149	chrX	2782128	2782065	2770591	2770549	XG	annotatedSS	SE	+	2752335	2752049
3038					1.0	ENSG00000124343.12	3038	81,31,39,32	49,20,43,27	173	0.886,0.728,0.918,0.797	0.678,0.657,0.804,0.959	0.057999999999999996	0.17307346018199998	9,10,3,7	20,9,9,1	149	chrX	2782128	2782065	2774739	2774715	XG	annotatedSS	SE	+	2752335	2752049
3039					2.63361794829e-05	ENSG00000124343.12	3039	0,0,0,1	2,1,4,2	173	0.0,0.0,0.0,1.0	1.0,1.0,0.535,1.0	-0.634	1.40645901592e-08	1,2,2,0	0,0,3,0	149	chrX	2789706	2789643	2774739	2774715	XG	annotatedSS	SE	+	2752335	2752049
3040					1.0	ENSG00000124343.12	3040	882,379,503,337	575,271,461,319	173	0.997,1.0,1.0,1.0	1.0,1.0,0.997,1.0	0.0	1.0	2,0,0,0	0,0,1,0	149	chrX	2782128	2782065	2774739	2774715	XG	annotatedSS	SE	+	2770591	2770549
3041					1.0	ENSG00000124343.12	3041	273,99,122,64	140,79,152,105	212	0.995,0.972,0.977,1.0	1.0,1.0,0.973,1.0	-0.006999999999999999	1.0	1,2,2,0	0,0,3,0	149	chrX	2789706	2789643	2782128	2782065	XG	annotatedSS	SE	+	2752335	2752144
3042					1.0	ENSG00000124343.12	3042	989,394,492,310	588,269,510,368	212	1.0,1.0,0.989,1.0	1.0,1.0,0.997,1.0	-0.002	1.0	0,0,4,0	0,0,1,0	149	chrX	2789706	2789643	2782128	2782065	XG	annotatedSS	SE	+	2774739	2774715
3043					1.0	ENSG00000124343.12	3043	716,295,380,218	412,211,387,247	212	1.0,1.0,1.0,1.0	0.997,1.0,1.0,1.0	0.001	1.0	0,0,0,0	1,0,0,0	149	chrX	2794603	2794534	2789706	2789643	XG	annotatedSS	SE	+	2782128	2782065
3044					1.0	ENSG00000124343.12	3044	212,83,99,57	115,49,134,59	218	0.993,1.0,1.0,1.0	1.0,1.0,1.0,1.0	-0.002	1.0	1,0,0,0	0,0,0,0	149	chrX	2811436	2811335	2794603	2794534	XG	annotatedSS	SE	+	2789706	2789643
3045					1.0	ENSG00000124343.12	3045	204,82,87,63	97,66,99,73	200	0.993,1.0,1.0,1.0	1.0,1.0,1.0,1.0	-0.002	1.0	1,0,0,0	0,0,0,0	149	chrX	2811436	2811335	2797360	2797309	XG	annotatedSS	SE	+	2794603	2794534
3046					1.0	ENSG00000124343.12	3046	264,114,124,76	179,91,133,93	194	0.567,0.567,0.495,0.619	0.45,0.486,0.549,0.613	0.038	0.325721920948	155,67,97,36	168,74,84,45	149	chrX	2808220	2808184	2806745	2806700	XG	annotatedSS	SE	+	2797360	2797309
3047					1.0	ENSG00000124343.12	3047	225,115,127,60	230,101,153,76	185	0.984,1.0,0.972,1.0	1.0,1.0,1.0,1.0	-0.011000000000000001	1.0	3,0,3,0	0,0,0,0	149	chrX	2811436	2811335	2808220	2808184	XG	annotatedSS	SE	+	2797360	2797309
3048					1.0	ENSG00000124343.12	3048	74,19,25,11	52,23,29,16	185	0.832,0.489,0.953,1.0	0.893,0.787,0.642,0.928	0.006	0.845748986857	12,16,1,0	5,5,13,1	149	chrX	2814548	2814363	2808220	2808184	XG	annotatedSS	SE	+	2797360	2797309
3049					1.0	ENSG00000124343.12	3049	223,131,125,67	138,76,142,74	266	0.912,0.821,0.986,1.0	0.939,0.895,0.86,0.976	0.012	0.816426179817	12,16,1,0	5,5,13,1	149	chrX	2814548	2814363	2811452	2811335	XG	annotatedSS	SE	+	2797360	2797309
3050					1.0	ENSG00000124343.12	3050	537,294,301,162	426,206,351,199	266	0.938,0.954,0.939,0.928	0.905,0.935,0.97,1.0	-0.013000000000000001	0.643220562769	20,8,11,7	25,8,6,0	149	chrX	2814548	2814363	2811452	2811335	XG	annotatedSS	SE	+	2808220	2808184
3051					1.0	ENSG00000169084.13	3051	257,147,307,246	180,169,167,139	298	0.985,1.0,1.0,1.0	0.989,1.0,1.0,0.986	0.003	1.0	2,0,0,0	1,0,0,1	149	chrX	2266947	2266739	2243230	2243022	DHRSX	annotatedSS	SE	-	2221229	2219515
3052					1.0	ENSG00000169084.13	3052	103,69,79,67	66,69,66,55	251	1.0,1.0,1.0,1.0	1.0,0.953,1.0,1.0	0.012	1.0	0,0,0,0	0,2,0,0	149	chrX	2392474	2392353	2291603	2291501	DHRSX	annotatedSS	SE	-	2266947	2266739
3053					1.0	ENSG00000169084.13	3053	190,135,193,179	132,149,131,123	251	0.911,1.0,1.0,0.991	1.0,0.978,0.928,0.973	0.006	0.598174519179	11,0,0,1	0,2,6,2	149	chrX	2408813	2408744	2291603	2291501	DHRSX	annotatedSS	SE	-	2266947	2266739
3054					1.0	ENSG00000169084.13	3054	24,4,4,21	12,13,11,1	270	0.546,1.0,1.0,0.921	1.0,0.782,0.503,0.216	0.242	0.427036058411	11,0,0,1	0,2,6,2	149	chrX	2408813	2408744	2392474	2392353	DHRSX	annotatedSS	SE	-	2266947	2266853
3055					1.0	ENSG00000169084.13	3055	29,7,10,22	17,17,18,9	270	0.148,0.053,0.044,0.097	0.117,0.098,0.121,0.061	-0.013999999999999999	0.504027288839	92,69,120,113	71,86,72,76	149	chrX	2408813	2408744	2392474	2392353	DHRSX	annotatedSS	SE	-	2291603	2291501
3056					0.558279097434	ENSG00000169084.13	3056	5,5,8,1	6,7,8,7	270	1.0,1.0,1.0,1.0	1.0,0.794,0.469,1.0	0.184	0.022644016048	0,0,0,0	0,1,5,0	149	chrX	2425304	2425196	2392474	2392353	DHRSX	annotatedSS	SE	-	2291603	2291501
3057					1.0	ENSG00000169084.13	3057	6,3,8,1	7,6,9,7	270	0.768,1.0,1.0,1.0	1.0,0.623,0.832,1.0	0.078	1.0	1,0,0,0	0,2,1,0	149	chrX	2500978	2500816	2392474	2392353	DHRSX	annotatedSS	SE	-	2291603	2291501
3058					1.0	ENSG00000169084.13	3058	24,4,5,21	12,11,11,1	270	1.0,0.306,1.0,0.794	0.869,1.0,0.669,0.216	0.086	0.976623153123	0,5,0,3	1,0,3,2	149	chrX	2408813	2408744	2392474	2392353	DHRSX	annotatedSS	SE	-	2337999	2337830
3059					1.0	ENSG00000169084.13	3059	1,2,3,0	1,2,1,0	270	1.0,1.0,1.0,NA	1.0,1.0,0.356,NA	0.215	1.0	0,0,0,0	0,0,1,0	149	chrX	2425304	2425196	2392474	2392353	DHRSX	annotatedSS	SE	-	2337999	2337830
3060					1.0	ENSG00000169084.13	3060	130,89,173,136	104,108,99,96	218	1.0,1.0,1.0,1.0	1.0,0.987,0.931,1.0	0.02	0.595148058009	0,0,0,0	0,1,5,0	149	chrX	2425304	2425196	2408813	2408744	DHRSX	annotatedSS	SE	-	2291603	2291501
3061					1.0	ENSG00000169084.13	3061	45,38,56,50	36,43,33,39	218	0.969,1.0,1.0,1.0	1.0,0.936,0.958,1.0	0.019	1.0	1,0,0,0	0,2,1,0	149	chrX	2500960	2500816	2408813	2408744	DHRSX	annotatedSS	SE	-	2291603	2291501
3062					1.0	ENSG00000169084.13	3062	38,29,55,30	36,23,31,24	218	1.0,1.0,1.0,1.0	1.0,1.0,0.955,1.0	0.011000000000000001	1.0	0,0,0,0	0,0,1,0	149	chrX	2425304	2425196	2408813	2408744	DHRSX	annotatedSS	SE	-	2337999	2337830
3063					1.0	ENSG00000169084.13	3063	58,28,59,47	47,35,40,24	218	0.975,0.905,0.953,1.0	0.97,0.923,0.965,1.0	-0.006	1.0	1,2,2,0	1,2,1,0	149	chrX	2425304	2425196	2408813	2408744	DHRSX	annotatedSS	SE	-	2392474	2392353
3064					1.0	ENSG00000169084.13	3064	16,11,11,15	9,6,8,2	218	0.845,1.0,0.79,1.0	0.755,0.804,0.732,1.0	0.086	0.20999834510499998	2,0,2,0	2,1,2,0	149	chrX	2500960	2500816	2408813	2408744	DHRSX	annotatedSS	SE	-	2392474	2392353
3065					1.0	ENSG00000169084.13	3065	173,100,176,161	113,115,137,122	257	0.99,1.0,1.0,1.0	1.0,0.971,0.988,1.0	0.008	1.0	1,0,0,0	0,2,1,0	149	chrX	2500960	2500816	2425304	2425196	DHRSX	annotatedSS	SE	-	2291603	2291501
3066					1.0	ENSG00000169084.13	3066	174,102,178,161	114,116,135,122	257	0.981,1.0,0.981,1.0	0.971,0.985,0.975,1.0	0.008	1.0	2,0,2,0	2,1,2,0	149	chrX	2500960	2500816	2425304	2425196	DHRSX	annotatedSS	SE	-	2392474	2392353
3067					1.0	ENSG00000169084.13	3067	110,59,114,96	63,67,72,52	257	1.0,0.945,1.0,0.982	0.948,1.0,1.0,0.968	0.003	1.0	0,2,0,1	2,0,0,1	149	chrX	2500589	2500310	2425304	2425196	DHRSX	annotatedSS	SE	-	2408813	2408744
3068					0.00557268084928	ENSG00000169084.13	3068	282,167,301,254	190,187,211,180	257	0.948,0.898,0.956,0.987	0.973,0.991,0.992,1.0	-0.042	2.07513781471e-05	9,11,8,2	3,1,1,0	149	chrX	2500960	2500816	2425304	2425196	DHRSX	annotatedSS	SE	-	2408813	2408744
3073					1.0	ENSG00000169100.13	3073	8617,5676,7285,7139	5043,4902,4821,4974	290	1.0,1.0,1.0,1.0	1.0,1.0,1.0,1.0	0.0	1.0	2,0,0,0	0,0,0,0	149	chrX	1389727	1389240	1387419	1387278	SLC25A6	annotatedSS	SE	-	1386759	1386151
3074					1.0	ENSG00000169100.13	3074	13,13,6,6	3,6,9,3	248	0.003,0.004,0.001,0.002	0.001,0.002,0.003,0.001	0.001	1.0	3006,1856,2456,2312	1672,1578,1840,1678	149	chrX	1392103	1391898	1390290	1390191	SLC25A6	annotatedSS	SE	-	1389727	1389240
3075					1.0	ENSG00000169100.13	3075	11,12,2,2	2,5,8,2	251	0.002,0.004,0.0,0.001	0.001,0.002,0.003,0.001	0.0	1.0	3006,1856,2456,2312	1672,1578,1840,1678	149	chrX	1392088	1391898	1390293	1390191	SLC25A6	annotatedSS	SE	-	1389727	1389240
3086					1.0	ENSG00000167393.17	3086	75,62,65,107	23,55,29,32	298	1.0,1.0,1.0,1.0	0.852,1.0,1.0,1.0	0.037000000000000005	1.0	0,0,0,0	2,0,0,0	149	chrX	386710	386367	361590	361404	PPP2R3B	annotatedSS	SE	-	347693	347589
3087					1.0	ENSG00000167393.17	3087	0,2,4,0	0,0,3,0	227	NA,0.568,0.396,0.0	0.0,0.0,0.663,0.0	0.156	1.0	0,1,4,6	3,2,1,2	149	chrX	374044	373531	362332	362254	PPP2R3B	annotatedSS	SE	-	361590	361404
3088					1.0	ENSG00000167393.17	3088	0,1,4,1	0,0,4,0	227	0.0,0.015,0.056,0.009	0.0,0.0,0.141,0.0	-0.015	0.745040248919	44,43,44,70	12,30,16,18	149	chrX	386955	386367	362332	362254	PPP2R3B	annotatedSS	SE	-	361590	361404
3089					1.0	ENSG00000178605.13	3089	325,237,398,339	238,241,305,230	298	1.0,0.992,1.0,1.0	1.0,1.0,1.0,1.0	-0.002	1.0	0,1,0,0	0,0,0,0	149	chrX	307880	307731	307512	307359	GTPBP6	annotatedSS	SE	-	305197	304528
3090					1.0	ENSG00000178605.13	3090	338,244,453,407	300,311,299,225	217	1.0,1.0,1.0,1.0	1.0,0.986,1.0,1.0	0.004	1.0	0,0,0,0	0,3,0,0	149	chrX	315020	314889	314217	314149	GTPBP6	annotatedSS	SE	-	312924	312765
3091					1.0	ENSG00000178605.13	3091	335,266,372,417	313,269,359,229	220	0.974,0.989,1.0,1.0	1.0,1.0,1.0,1.0	-0.009000000000000001	1.0	6,2,0,0	0,0,0,0	149	chrX	317051	316913	315299	315228	GTPBP6	annotatedSS	SE	-	315020	314889
3092					1.0	ENSG00000079974.17	3092	0,1,2,3	1,0,3,2	277	NA,1.0,1.0,1.0	1.0,NA,1.0,0.518	0.161	1.0	0,0,0,0	0,0,0,1	149	chr22	50775851	50775771	50769552	50769424	RABL2B	annotatedSS	SE	-	50769124	50769040
3093					1.0	ENSG00000079974.17	3093	15,3,10,10	9,5,8,2	247	1.0,1.0,1.0,1.0	1.0,1.0,1.0,0.547	0.113	1.0	0,0,0,0	0,0,0,1	149	chr22	50775851	50775771	50769552	50769454	RABL2B	annotatedSS	SE	-	50769124	50769040
3094					1.0	ENSG00000079974.17	3094	50,37,59,36	46,37,58,52	261	0.966,1.0,1.0,0.873	1.0,1.0,0.943,1.0	-0.026000000000000002	0.8570482427060001	1,0,0,3	0,0,2,0	149	chr22	50775851	50775771	50770016	50769904	RABL2B	annotatedSS	SE	-	50769552	50769454
3095					1.0	ENSG00000079974.17	3095	31,22,41,26	19,26,24,18	229	0.91,1.0,1.0,1.0	1.0,1.0,1.0,1.0	-0.022000000000000002	1.0	2,0,0,0	0,0,0,0	149	chr22	50776749	50776669	50775851	50775771	RABL2B	annotatedSS	SE	-	50769552	50769424
3097					1.0	ENSG00000079974.17	3097	5,0,3,2	2,1,0,3	298	0.049,0.0,0.077,0.083	0.091,0.059,0.0,0.091	-0.008	0.48597727634099996	49,13,18,11	10,8,26,15	149	chr22	50783642	50783500	50783045	50782890	RABL2B	annotatedSS	SE	-	50782351	50782187
3098					1.0	ENSG00000079974.17	3098	39,27,52,26	31,56,16,28	298	0.285,0.509,0.591,0.542	0.608,0.778,0.235,0.483	-0.044000000000000004	0.578716893971	49,13,18,11	10,8,26,15	149	chr22	50783663	50783500	50783286	50783038	RABL2B	annotatedSS	SE	-	50782351	50782187
3099					0.6990216591349999	ENSG00000079974.17	3099	23,9,23,7	17,40,6,10	298	0.17,0.138,0.404,0.096	0.378,0.513,0.13,0.333	-0.136	0.033180679372400004	56,28,17,33	14,19,20,10	149	chr22	50783663	50783500	50783286	50783038	RABL2B	annotatedSS	SE	-	50782347	50782233
3100					1.0	ENSG00000100299.17	3100	320,182,222,173	164,86,143,119	252	1.0,0.991,0.978,0.981	1.0,1.0,0.988,0.986	-0.006	1.0	0,1,3,2	0,0,1,1	149	chr22	50626063	50625935	50625681	50625578	ARSA	annotatedSS	SE	-	50625464	50625017
3101					1.0	ENSG00000100299.17	3101	501,345,328,351	227,144,204,210	274	1.0,1.0,1.0,1.0	0.976,1.0,1.0,0.991	0.008	1.0	0,0,0,0	3,0,0,1	149	chr22	50626760	50626590	50626278	50626153	ARSA	annotatedSS	SE	-	50626063	50625935
3102					1.0	ENSG00000100299.17	3102	312,192,186,203	152,106,130,130	298	1.0,0.99,1.0,1.0	1.0,1.0,1.0,0.985	0.001	1.0	0,1,0,0	0,0,0,1	149	chr22	50627052	50626833	50626760	50626590	ARSA	annotatedSS	SE	-	50626278	50626153
3103					1.0	ENSG00000100299.17	3103	391,205,197,223	140,114,144,147	298	0.98,0.99,1.0,0.965	1.0,0.983,0.947,0.987	0.004	0.828880351794	4,1,0,4	0,1,4,1	149	chr22	50627406	50627165	50627052	50626833	ARSA	annotatedSS	SE	-	50626760	50626590
3104					1.0	ENSG00000100299.17	3104	132,88,75,89	59,28,51,72	298	0.943,0.88,0.882,0.832	0.831,1.0,0.927,0.947	-0.042	0.21779454461199999	4,6,5,9	6,0,2,2	149	chr22	50628170	50627945	50627792	50627555	ARSA	annotatedSS	SE	-	50627406	50627165
3105					1.0	ENSG00000254413.8	3105	2,0,2,0	6,2,0,0	260	1.0,NA,1.0,NA	1.0,1.0,NA,0.0	0.33299999999999996	1.0	0,0,0,0	0,0,0,1	149	chr22	50579255	50579035	50578659	50578548	CHKB-CPT1B	annotatedSS	SE	-	50577934	50577774
3106					1.0	ENSG00000254413.8	3106	120,103,96,76	74,103,76,76	253	1.0,1.0,0.966,0.978	1.0,1.0,1.0,1.0	-0.013999999999999999	1.0	0,0,2,1	0,0,0,0	149	chr22	50580416	50580189	50579830	50579726	CHKB-CPT1B	annotatedSS	SE	-	50579507	50579425
3107					1.0	ENSG00000254413.8	3107	174,133,157,114	127,149,105,86	258	0.99,1.0,1.0,0.956	1.0,0.966,0.953,1.0	0.006999999999999999	0.5556297554240001	1,0,0,3	0,3,3,0	149	chr22	50580416	50580189	50580082	50579973	CHKB-CPT1B	annotatedSS	SE	-	50579830	50579726
3108					1.0	ENSG00000254413.8	3108	213,222,258,206	172,176,151,133	283	0.982,0.992,1.0,0.982	0.989,1.0,1.0,1.0	-0.008	1.0	2,1,0,2	1,0,0,0	149	chr22	50582965	50581748	50581553	50581419	CHKB-CPT1B	annotatedSS	SE	-	50580660	50580564
3109					1.0	ENSG00000177989.13	3109	0,2,1,0	0,6,0,2	282	NA,0.346,0.346,NA	NA,0.613,NA,1.0	-0.461	1.0	0,2,1,0	0,2,0,0	149	chr22	50532184	50531968	50531702	50531569	ODF3B	annotatedSS	SE	-	50531295	50531190
3110					1.0	ENSG00000177989.13	3110	2,0,0,0	1,4,0,5	298	1.0,0.0,0.0,NA	1.0,0.5,NA,1.0	-0.5	1.0	0,2,1,0	0,2,0,0	149	chr22	50532077	50531968	50531773	50531569	ODF3B	annotatedSS	SE	-	50531295	50531190
3111					1.0	ENSG00000025708.13	3111	116,110,182,163	107,109,87,98	290	1.0,1.0,0.989,0.933	0.965,1.0,1.0,0.926	0.008	0.8038009049410001	0,0,1,6	2,0,0,4	149	chr22	50526476	50526245	50526141	50526000	TYMP	annotatedSS	SE	-	50525918	50525751
3112					1.0	ENSG00000025708.13	3112	65,82,100,100	61,70,62,56	298	1.0,1.0,0.98,0.893	0.938,1.0,1.0,0.875	0.015	0.962781310039	0,0,1,6	2,0,0,4	149	chr22	50526476	50526245	50526156	50526000	TYMP	annotatedSS	SE	-	50525918	50525751
3113					1.0	ENSG00000025708.13	3113	74,40,64,29	38,41,20,35	268	1.0,1.0,0.973,1.0	1.0,1.0,1.0,1.0	-0.006999999999999999	1.0	0,0,1,0	0,0,0,0	149	chr22	50527717	50527587	50527283	50527164	TYMP	annotatedSS	SE	-	50526738	50526575
3114					1.0	ENSG00000025708.13	3114	55,18,78,31	38,33,20,14	248	1.0,1.0,0.979,1.0	1.0,1.0,0.857,1.0	0.03	1.0	0,0,1,0	0,0,2,0	149	chr22	50529338	50529135	50528610	50528511	TYMP	annotatedSS	SE	-	50527717	50527587
3115					0.0162854790616	ENSG00000025708.13	3115	21,6,39,11	21,14,9,8	248	1.0,0.783,1.0,1.0	1.0,0.584,0.73,0.828	0.16	9.726265409600001e-05	0,1,0,0	0,6,2,1	149	chr22	50529999	50529903	50528610	50528511	TYMP	annotatedSS	SE	-	50527717	50527587
3116					1.0	ENSG00000025770.18	3116	8,2,7,10	0,4,6,8	204	0.049,0.016,0.042,0.038	0.0,0.031,0.038,0.06	0.004	0.560795454125	114,89,117,184	87,92,110,92	149	chr22	50516548	50516446	50515774	50515719	NCAPH2	annotatedSS	SE	+	50508445	50508258
3117					1.0	ENSG00000025770.18	3117	232,179,240,339	199,194,207,175	251	1.0,1.0,1.0,1.0	0.992,0.975,1.0,1.0	0.008	1.0	0,0,0,0	1,3,0,0	149	chr22	50517482	50517426	50516548	50516446	NCAPH2	annotatedSS	SE	+	50508445	50508215
3118					1.0	ENSG00000025770.18	3118	266,193,289,399	226,250,247,249	233	1.0,1.0,1.0,1.0	1.0,1.0,0.987,0.994	0.005	1.0	0,0,0,0	0,0,2,1	149	chr22	50519320	50519189	50518732	50518648	NCAPH2	annotatedSS	SE	+	50518278	50518132
3119					1.0	ENSG00000100258.17	3119	822,551,539,924	377,385,426,408	246	1.0,1.0,0.994,0.995	0.991,1.0,0.989,1.0	0.002	1.0	0,0,2,3	2,0,3,0	149	chr22	50505257	50505228	50505153	50505056	LMF2	annotatedSS	SE	-	50504984	50504801
3120					1.0	ENSG00000100258.17	3120	427,294,289,536	214,206,259,222	246	0.996,1.0,1.0,1.0	1.0,1.0,1.0,1.0	-0.001	1.0	1,0,0,0	0,0,0,0	149	chr22	50505537	50505402	50505153	50505056	LMF2	annotatedSS	SE	-	50504984	50504801
3121					1.0	ENSG00000100258.17	3121	147,104,141,185	91,93,99,91	255	0.988,1.0,1.0,1.0	1.0,1.0,1.0,1.0	-0.003	1.0	1,0,0,0	0,0,0,0	149	chr22	50505537	50505402	50505334	50505228	LMF2	annotatedSS	SE	-	50504984	50504801
3122					1.0	ENSG00000100258.17	3122	546,367,390,571	254,272,266,278	255	0.994,1.0,1.0,1.0	1.0,1.0,0.994,1.0	0.0	1.0	2,0,0,0	0,0,1,0	149	chr22	50505537	50505402	50505334	50505228	LMF2	annotatedSS	SE	-	50505153	50505056
3123					1.0	ENSG00000100258.17	3123	493,264,419,518	295,264,326,282	298	1.0,1.0,0.991,1.0	1.0,1.0,1.0,1.0	-0.002	1.0	0,0,2,0	0,0,0,0	149	chr22	50506502	50506284	50506213	50506034	LMF2	annotatedSS	SE	-	50505815	50505673
3124					1.0	ENSG00000100258.17	3124	251,129,210,257	135,141,142,138	298	0.984,1.0,0.991,0.992	0.971,1.0,1.0,1.0	-0.001	1.0	2,0,1,1	2,0,0,0	149	chr22	50506666	50506637	50506213	50506034	LMF2	annotatedSS	SE	-	50505815	50505673
3125					1.0	ENSG00000100258.17	3125	246,129,210,259	135,141,142,139	298	1.0,1.0,1.0,1.0	1.0,0.972,1.0,1.0	0.006999999999999999	1.0	0,0,0,0	0,2,0,0	149	chr22	50507684	50507581	50506213	50506034	LMF2	annotatedSS	SE	-	50505815	50505673
3126					1.0	ENSG00000100258.17	3126	270,147,237,293	143,160,156,165	298	0.985,1.0,0.992,0.993	0.973,1.0,1.0,1.0	-0.001	1.0	2,0,1,1	2,0,0,0	149	chr22	50506666	50506637	50506502	50506284	LMF2	annotatedSS	SE	-	50505815	50505673
3127					1.0	ENSG00000100258.17	3127	517,282,444,554	303,283,340,310	298	0.981,1.0,1.0,1.0	1.0,1.0,1.0,0.994	-0.003	1.0	5,0,0,0	0,0,0,1	149	chr22	50506666	50506637	50506502	50506284	LMF2	annotatedSS	SE	-	50506213	50506034
3129					1.0	ENSG00000100258.17	3129	3,0,0,0	0,0,0,0	178	1.0,NA,NA,0.0	NA,NA,NA,0.0	0.5	1.0	0,0,0,2	0,0,0,2	149	chr22	50507684	50507581	50506666	50506637	LMF2	annotatedSS	SE	-	50506213	50506034
3130					1.0	ENSG00000100258.17	3130	307,175,268,315	169,172,183,183	178	0.981,0.967,0.982,0.996	1.0,0.993,1.0,1.0	-0.017	0.590648978598	5,5,4,1	0,1,0,0	149	chr22	50507035	50506781	50506666	50506637	LMF2	annotatedSS	SE	-	50506502	50506284
3131					1.0	ENSG00000100258.17	3131	491,284,383,455	249,239,299,290	298	1.0,1.0,1.0,1.0	0.976,0.992,1.0,1.0	0.008	1.0	0,0,0,0	3,1,0,0	149	chr22	50507691	50507581	50507035	50506781	LMF2	annotatedSS	SE	-	50506666	50506637
3132					1.0	ENSG00000100258.17	3132	254,126,202,242	126,114,138,136	298	1.0,1.0,1.0,1.0	0.955,0.983,1.0,1.0	0.016	1.0	0,0,0,0	3,1,0,0	149	chr22	50507684	50507581	50507120	50506781	LMF2	annotatedSS	SE	-	50506666	50506637
3133					1.0	ENSG00000100241.20	3133	188,114,126,155	121,102,125,103	251	1.0,0.971,1.0,1.0	1.0,1.0,1.0,1.0	-0.006999999999999999	1.0	0,2,0,0	0,0,0,0	149	chr22	50456395	50456215	50455582	50455480	SBF1	annotatedSS	SE	-	50455409	50455223
3134					1.0	ENSG00000100241.20	3134	68,65,72,128	53,45,40,42	227	0.882,0.895,0.747,0.785	0.76,0.747,0.84,0.775	0.047	0.40452641650399995	6,5,16,23	11,10,5,8	149	chr22	50459392	50459254	50457111	50457033	SBF1	annotatedSS	SE	-	50456673	50456491
3135					1.0	ENSG00000100241.20	3135	113,72,84,123	49,51,68,60	287	0.983,1.0,1.0,1.0	0.864,1.0,1.0,1.0	0.03	0.822322456094	1,0,0,0	4,0,0,0	149	chr22	50459666	50459469	50459392	50459254	SBF1	annotatedSS	SE	-	50456673	50456491
3136					1.0	ENSG00000100241.20	3136	151,88,107,144	117,68,103,104	223	1.0,0.967,1.0,1.0	1.0,1.0,1.0,1.0	-0.008	1.0	0,2,0,0	0,0,0,0	149	chr22	50462119	50461946	50461869	50461795	SBF1	annotatedSS	SE	-	50461718	50461522
3137					1.0	ENSG00000100239.15	3137	42,39,50,29	31,43,41,58	280	1.0,1.0,1.0,0.939	1.0,1.0,1.0,1.0	-0.015	1.0	0,0,0,1	0,0,0,0	149	chr22	50394135	50393892	50372150	50372019	PPP6R2	annotatedSS	SE	+	50343550	50343303
3138					1.0	ENSG00000100239.15	3138	4,0,1,2	0,1,1,5	275	1.0,NA,1.0,1.0	0.0,1.0,0.213,1.0	0.447	1.0	0,0,0,0	1,0,2,0	149	chr22	50392015	50391866	50389111	50388985	PPP6R2	annotatedSS	SE	+	50372150	50372071
3139					1.0	ENSG00000100239.15	3139	6,4,1,3	0,1,2,5	275	0.169,0.119,0.021,0.079	0.0,0.022,0.045,0.114	0.052000000000000005	0.102888528495	16,16,25,19	13,24,23,21	149	chr22	50394135	50393892	50389111	50388985	PPP6R2	annotatedSS	SE	+	50372150	50372071
3140					1.0	ENSG00000100239.15	3140	0,0,0,0	1,0,4,0	298	0.0,0.0,0.0,0.0	0.037,0.0,0.08,0.0	-0.028999999999999998	0.489201329877	16,16,25,19	13,24,23,21	149	chr22	50394135	50393892	50392015	50391866	PPP6R2	annotatedSS	SE	+	50372150	50372071
3141					1.0	ENSG00000100239.15	3141	0,0,0,0	0,1,2,0	298	0.0,0.0,NA,0.0	NA,0.333,0.25,NA	-0.29100000000000004	1.0	3,5,0,1	0,1,3,0	149	chr22	50394135	50393892	50392015	50391866	PPP6R2	annotatedSS	SE	+	50389111	50388985
3142					1.0	ENSG00000100239.15	3142	111,88,115,104	98,76,79,68	298	0.982,1.0,0.966,1.0	1.0,1.0,1.0,1.0	-0.013000000000000001	1.0	1,0,2,0	0,0,0,0	149	chr22	50414689	50414551	50406875	50406688	PPP6R2	annotatedSS	SE	+	50394135	50393892
3143					1.0	ENSG00000100239.15	3143	68,47,59,65	54,57,55,60	262	0.975,0.964,0.971,1.0	1.0,1.0,1.0,0.945	-0.009000000000000001	1.0	1,1,1,0	0,0,0,2	149	chr22	50419462	50419348	50418979	50418866	PPP6R2	annotatedSS	SE	+	50416157	50416091
3144					1.0	ENSG00000100239.15	3144	62,93,71,111	55,60,56,47	230	0.386,0.675,0.403,0.585	0.484,0.556,0.495,0.432	0.02	0.7507469042139999	64,29,68,51	38,31,37,40	149	chr22	50437603	50437505	50437068	50436987	PPP6R2	annotatedSS	SE	+	50436452	50436366
3145					1.0	ENSG00000205593.11	3145	23,16,27,20	21,8,14,24	229	0.937,1.0,1.0,1.0	1.0,1.0,1.0,1.0	-0.016	1.0	1,0,0,0	0,0,0,0	149	chr22	50316475	50316369	50316253	50316173	DENND6B	annotatedSS	SE	-	50316087	50316024
3146					1.0	ENSG00000205593.11	3146	9,1,9,2	11,3,3,2	210	0.39,0.066,0.477,0.587	0.661,0.516,0.262,0.415	-0.084	0.300602238878	10,10,7,1	4,2,6,2	149	chr22	50317373	50317292	50316626	50316565	DENND6B	annotatedSS	SE	-	50316475	50316369
3147					1.0	ENSG00000205593.11	3147	16,2,16,2	14,5,5,3	296	0.446,0.091,0.535,0.502	0.638,0.557,0.296,0.43	-0.087	0.35568801180799997	10,10,7,1	4,2,6,2	149	chr22	50317373	50317292	50316712	50316565	DENND6B	annotatedSS	SE	-	50316475	50316369
3149					1.0	ENSG00000196576.14	3149	570,395,555,354	318,310,337,262	286	1.0,1.0,1.0,0.995	1.0,0.994,1.0,0.986	0.004	1.0	0,0,0,1	0,1,0,2	149	chr22	50283445	50283336	50283186	50283049	PLXNB2	annotatedSS	SE	-	50282881	50282710
3150					1.0	ENSG00000196576.14	3150	262,194,244,167	133,138,186,105	242	0.994,1.0,1.0,1.0	1.0,1.0,1.0,1.0	-0.002	1.0	1,0,0,0	0,0,0,0	149	chr22	50285901	50285799	50284665	50284572	PLXNB2	annotatedSS	SE	-	50284213	50284131
3151					1.0	ENSG00000196576.14	3151	7,1,0,0	0,0,0,0	218	0.034,0.006,0.0,0.0	0.0,0.0,0.0,0.0	0.01	1.0	134,119,133,84	73,70,102,56	149	chr22	50285843	50285799	50284913	50284844	PLXNB2	annotatedSS	SE	-	50284665	50284572
3152					1.0	ENSG00000196576.14	3152	344,215,229,200	128,150,176,159	298	0.994,1.0,0.991,0.99	1.0,1.0,1.0,1.0	-0.006	1.0	1,0,1,1	0,0,0,0	149	chr22	50287793	50287666	50287264	50287110	PLXNB2	annotatedSS	SE	-	50286287	50286172
3153					1.0	ENSG00000196576.14	3153	369,191,337,218	222,203,196,187	278	1.0,1.0,1.0,1.0	1.0,0.991,1.0,1.0	0.002	1.0	0,0,0,0	0,1,0,0	149	chr22	50289142	50288959	50288871	50288742	PLXNB2	annotatedSS	SE	-	50288037	50287936
3154					1.0	ENSG00000196576.14	3154	87,66,58,77	54,22,69,57	209	0.805,0.811,0.821,0.774	0.951,0.723,0.672,0.871	-0.001	0.824117800039	15,11,9,16	2,6,24,6	149	chr22	50307572	50307552	50294778	50294718	PLXNB2	annotatedSS	SE	-	50290597	50289516
3155					1.0	ENSG00000196576.14	3155	50,38,44,33	40,37,18,34	202	0.711,0.718,0.783,0.603	0.937,0.82,0.356,0.807	-0.026000000000000002	0.517134607044	15,11,9,16	2,6,24,6	149	chr22	50307627	50307552	50294778	50294725	PLXNB2	annotatedSS	SE	-	50290597	50289516
3156					0.311787719314	ENSG00000185386.14	3156	23,20,31,20	12,12,12,11	208	0.846,0.935,1.0,1.0	1.0,0.811,0.682,0.798	0.12300000000000001	0.00894144272529	3,1,0,0	0,2,4,2	149	chr22	50267949	50267819	50267627	50267568	MAPK11	annotatedSS	SE	-	50267482	50267370
3157					1.0	ENSG00000100429.17	3157	75,65,75,79	51,39,54,34	234	0.786,0.912,0.905,0.893	1.0,0.756,0.896,0.844	-0.0	0.699297828969	13,4,5,6	0,8,4,4	149	chr22	50247948	50247889	50247776	50247691	HDAC10	annotatedSS	SE	-	50246966	50246874
3158					1.0	ENSG00000100429.17	3158	173,115,140,179	101,78,89,82	256	1.0,0.985,1.0,1.0	1.0,1.0,1.0,1.0	-0.004	1.0	0,1,0,0	0,0,0,0	149	chr22	50248751	50248661	50248472	50248365	HDAC10	annotatedSS	SE	-	50248292	50247907
3159					0.0865594062738	ENSG00000100429.17	3159	65,34,49,48	27,23,23,17	239	0.853,0.914,1.0,0.833	1.0,1.0,0.878,0.914	-0.048	0.0011772282648699998	7,2,0,6	0,0,2,1	149	chr22	50249168	50249102	50248751	50248661	HDAC10	annotatedSS	SE	-	50248472	50248224
3160					1.0	ENSG00000100429.17	3160	65,32,47,46	27,22,24,20	239	1.0,1.0,1.0,1.0	1.0,1.0,1.0,0.926	0.018000000000000002	1.0	0,0,0,0	0,0,0,1	149	chr22	50249454	50249327	50248751	50248661	HDAC10	annotatedSS	SE	-	50248472	50248224
3161					1.0	ENSG00000100429.17	3161	64,31,45,46	28,21,22,17	239	0.952,1.0,0.933,1.0	0.686,1.0,1.0,1.0	0.05	0.07126640648350001	2,0,2,0	8,0,0,0	149	chr22	50249703	50249634	50248751	50248661	HDAC10	annotatedSS	SE	-	50248472	50248224
3162					0.16247384924	ENSG00000100429.17	3162	8,9,13,5	9,3,2,8	178	0.87,0.653,0.731,0.677	1.0,0.557,0.626,1.0	-0.063	0.0031019430767900004	1,4,4,2	0,2,1,0	149	chr22	50249168	50249102	50248859	50248830	HDAC10	annotatedSS	SE	-	50248751	50248661
3163					0.9195607873389999	ENSG00000100429.17	3163	7,8,9,8	9,3,1,3	178	0.854,0.87,0.79,1.0	1.0,0.715,0.295,0.456	0.262	0.052652264287400004	1,1,2,0	0,1,2,3	149	chr22	50249454	50249327	50248859	50248830	HDAC10	annotatedSS	SE	-	50248751	50248661
3164					1.0	ENSG00000100429.17	3164	7,4,8,5	9,3,2,3	178	1.0,1.0,1.0,1.0	0.883,1.0,1.0,1.0	0.028999999999999998	1.0	0,0,0,0	1,0,0,0	149	chr22	50249703	50249634	50248859	50248830	HDAC10	annotatedSS	SE	-	50248751	50248661
3165					1.0	ENSG00000100429.17	3165	84,45,57,46	39,34,45,27	209	0.984,0.889,0.91,0.943	1.0,0.924,0.97,1.0	-0.042	1.0	1,4,4,2	0,2,1,0	149	chr22	50249168	50249102	50248890	50248830	HDAC10	annotatedSS	SE	-	50248751	50248661
3166					1.0	ENSG00000100429.17	3166	15,14,11,15	16,7,7,9	209	0.914,0.909,0.797,1.0	1.0,0.833,0.714,0.681	0.098	0.165921451605	1,1,2,0	0,1,2,3	149	chr22	50249454	50249327	50248890	50248830	HDAC10	annotatedSS	SE	-	50248751	50248661
3167					1.0	ENSG00000100429.17	3167	14,13,11,16	16,7,7,9	209	1.0,1.0,1.0,1.0	0.919,1.0,1.0,1.0	0.02	1.0	0,0,0,0	1,0,0,0	149	chr22	50249703	50249634	50248890	50248830	HDAC10	annotatedSS	SE	-	50248751	50248661
3168					1.0	ENSG00000100429.17	3168	26,16,22,31	11,11,15,11	215	1.0,1.0,1.0,1.0	1.0,1.0,1.0,0.884	0.028999999999999998	1.0	0,0,0,0	0,0,0,1	149	chr22	50249454	50249327	50249168	50249102	HDAC10	annotatedSS	SE	-	50248472	50248365
3170					1.0	ENSG00000100429.17	3170	20,18,26,27	11,13,14,10	215	0.933,0.926,0.9,1.0	1.0,0.9,0.829,0.698	0.083	0.28930200390599997	1,1,2,0	0,1,2,3	149	chr22	50249454	50249327	50249168	50249102	HDAC10	annotatedSS	SE	-	50248751	50248661
3171					1.0	ENSG00000100429.17	3171	0,1,2,0	0,0,0,0	215	NA,1.0,1.0,NA	0.0,NA,NA,NA	1.0	1.0	0,0,0,0	1,0,0,0	149	chr22	50249703	50249634	50249168	50249102	HDAC10	annotatedSS	SE	-	50248751	50248661
3172					0.20020496861900003	ENSG00000100429.17	3172	20,19,27,25	11,11,14,15	215	1.0,0.767,0.949,0.852	1.0,1.0,1.0,1.0	-0.10800000000000001	0.004338006103350001	0,4,1,3	0,0,0,0	149	chr22	50249454	50249327	50249168	50249102	HDAC10	annotatedSS	SE	-	50248859	50248830
3173					1.0	ENSG00000100429.17	3173	0,2,2,0	0,0,1,1	215	NA,1.0,1.0,NA	NA,NA,0.409,1.0	0.295	1.0	0,0,0,0	0,0,1,0	149	chr22	50249703	50249634	50249168	50249102	HDAC10	annotatedSS	SE	-	50248859	50248830
3174					1.0	ENSG00000100429.17	3174	89,42,66,57	34,38,50,28	215	0.984,0.967,1.0,0.975	1.0,1.0,1.0,1.0	-0.018000000000000002	1.0	1,1,0,1	0,0,0,0	149	chr22	50249454	50249327	50249168	50249102	HDAC10	annotatedSS	SE	-	50248890	50248830
3175					1.0	ENSG00000100429.17	3175	46,13,15,7	10,12,17,6	215	1.0,1.0,1.0,0.708	1.0,1.0,1.0,1.0	-0.073	1.0	0,0,0,2	0,0,0,0	149	chr22	50249703	50249634	50249168	50249102	HDAC10	annotatedSS	SE	-	50248890	50248830
3176					1.0	ENSG00000100429.17	3176	49,14,15,7	10,12,16,6	245	0.968,0.895,1.0,0.81	1.0,1.0,1.0,1.0	-0.08199999999999999	1.0	1,1,0,1	0,0,0,0	149	chr22	50249454	50249327	50249198	50249102	HDAC10	annotatedSS	SE	-	50248890	50248830
3177					1.0	ENSG00000100429.17	3177	49,16,15,7	10,12,16,7	245	1.0,1.0,1.0,0.68	1.0,1.0,1.0,1.0	-0.08	1.0	0,0,0,2	0,0,0,0	149	chr22	50249703	50249634	50249198	50249102	HDAC10	annotatedSS	SE	-	50248890	50248830
3178					1.0	ENSG00000100429.17	3178	62,37,44,62	23,36,40,15	276	0.944,1.0,0.922,1.0	0.608,1.0,1.0,1.0	0.065	0.101744460964	2,0,2,0	8,0,0,0	149	chr22	50249703	50249634	50249454	50249327	HDAC10	annotatedSS	SE	-	50248472	50248365
3179					1.0	ENSG00000100429.17	3179	63,38,46,62	23,37,42,17	276	1.0,1.0,1.0,1.0	0.925,1.0,1.0,1.0	0.019	1.0	0,0,0,0	1,0,0,0	149	chr22	50249703	50249634	50249454	50249327	HDAC10	annotatedSS	SE	-	50248751	50248661
3180					1.0	ENSG00000100429.17	3180	62,41,45,64	23,36,40,14	276	1.0,1.0,1.0,1.0	1.0,1.0,0.956,1.0	0.011000000000000001	1.0	0,0,0,0	0,0,1,0	149	chr22	50249703	50249634	50249454	50249327	HDAC10	annotatedSS	SE	-	50248859	50248830
3181					1.0	ENSG00000100429.17	3181	63,38,44,63	23,36,40,14	276	1.0,1.0,1.0,0.944	1.0,1.0,1.0,1.0	-0.013999999999999999	1.0	0,0,0,2	0,0,0,0	149	chr22	50249703	50249634	50249454	50249327	HDAC10	annotatedSS	SE	-	50248890	50248830
3182					1.0	ENSG00000100429.17	3182	114,71,105,125	46,62,76,43	276	1.0,0.975,0.983,1.0	1.0,1.0,0.976,1.0	-0.004	1.0	0,1,1,0	0,0,1,0	149	chr22	50249703	50249634	50249454	50249327	HDAC10	annotatedSS	SE	-	50249168	50249102
3183					1.0	ENSG00000100429.17	3183	62,37,44,62	23,36,40,14	276	1.0,0.909,1.0,1.0	1.0,1.0,1.0,0.883	0.006	1.0	0,2,0,0	0,0,0,1	149	chr22	50249703	50249634	50249454	50249327	HDAC10	annotatedSS	SE	-	50249198	50249102
3184					1.0	ENSG00000100429.17	3184	1,4,0,2	0,0,2,1	298	0.2,1.0,0.0,1.0	0.0,NA,1.0,1.0	-0.11699999999999999	1.0	2,0,2,0	8,0,0,0	149	chr22	50249703	50249634	50249516	50249327	HDAC10	annotatedSS	SE	-	50248472	50248365
3185					1.0	ENSG00000100429.17	3185	2,5,2,2	0,1,4,3	298	1.0,1.0,1.0,1.0	0.0,1.0,1.0,1.0	0.25	1.0	0,0,0,0	1,0,0,0	149	chr22	50249703	50249634	50249516	50249327	HDAC10	annotatedSS	SE	-	50248751	50248661
3186					1.0	ENSG00000100429.17	3186	1,8,1,5	0,0,2,0	298	1.0,1.0,1.0,1.0	NA,NA,0.5,NA	0.5	1.0	0,0,0,0	0,0,1,0	149	chr22	50249703	50249634	50249516	50249327	HDAC10	annotatedSS	SE	-	50248859	50248830
3187					1.0	ENSG00000100429.17	3187	47,38,57,54	23,26,38,27	298	1.0,0.95,0.966,1.0	1.0,1.0,0.95,1.0	-0.009000000000000001	1.0	0,1,1,0	0,0,1,0	149	chr22	50249703	50249634	50249516	50249327	HDAC10	annotatedSS	SE	-	50249168	50249102
3188					1.0	ENSG00000100429.17	3188	94,76,69,74	34,54,40,25	247	1.0,0.939,1.0,1.0	1.0,1.0,0.923,1.0	0.004	1.0	0,3,0,0	0,0,2,0	149	chr22	50250523	50250426	50250160	50250062	HDAC10	annotatedSS	SE	-	50249964	50249858
3189					1.0	ENSG00000100429.17	3189	77,57,69,52	31,47,18,35	247	0.979,1.0,0.954,1.0	0.903,1.0,1.0,1.0	0.006999999999999999	1.0	1,0,2,0	2,0,0,0	149	chr22	50250890	50250770	50250160	50250062	HDAC10	annotatedSS	SE	-	50249964	50249858
3190					1.0	ENSG00000100429.17	3190	30,20,16,26	9,6,12,8	246	0.948,1.0,0.829,1.0	0.732,1.0,1.0,1.0	0.011000000000000001	1.0	1,0,2,0	2,0,0,0	149	chr22	50250905	50250770	50250523	50250426	HDAC10	annotatedSS	SE	-	50249964	50249858
3191					1.0	ENSG00000100429.17	3191	64,49,41,55	24,22,34,9	246	0.66,0.664,0.498,0.826	0.548,0.625,0.911,0.331	0.057999999999999996	0.721099848142	20,15,25,7	12,8,2,11	149	chr22	50250905	50250770	50250523	50250426	HDAC10	annotatedSS	SE	-	50250160	50250062
3192					1.0	ENSG00000073169.13	3192	181,141,178,177	143,135,118,78	280	1.0,1.0,1.0,1.0	1.0,1.0,1.0,0.976	0.006	1.0	0,0,0,0	0,0,0,1	149	chr22	50210911	50210630	50210311	50210180	SELENOO	annotatedSS	SE	+	50208716	50208487
3193					1.0	ENSG00000170638.9	3193	352,185,244,314	199,151,169,159	260	1.0,1.0,0.993,0.994	1.0,0.989,0.98,1.0	0.005	1.0	0,0,1,1	0,1,2,0	149	chr22	50197588	50197448	50197351	50197240	TRABD	annotatedSS	SE	+	50195040	50194899
3194					1.0	ENSG00000170638.9	3194	139,91,128,140	86,63,77,86	298	1.0,1.0,1.0,1.0	1.0,0.94,1.0,1.0	0.015	1.0	0,0,0,0	0,2,0,0	149	chr22	50199569	50199115	50198515	50198344	TRABD	annotatedSS	SE	+	50198186	50198074
3195					1.0	ENSG00000073150.13	3195	0,0,3,0	0,0,0,0	200	0.0,NA,1.0,NA	0.0,NA,NA,NA	0.5	1.0	1,0,0,0	1,0,0,0	149	chr22	50178402	50176938	50175482	50175431	PANX2	annotatedSS	SE	+	50170956	50170760
3202					1.0	ENSG00000219438.8	3202	132,37,103,88	69,36,83,46	298	1.0,1.0,1.0,0.978	1.0,0.9,1.0,1.0	0.019	1.0	0,0,0,1	0,2,0,0	149	chr22	48707844	48707716	48646746	48646596	FAM19A5	annotatedSS	SE	+	48489704	48489459
3207					1.0	ENSG00000054611.13	3207	194,144,193,144	135,113,126,100	206	0.979,1.0,1.0,1.0	1.0,1.0,1.0,1.0	-0.005	1.0	3,0,0,0	0,0,0,0	149	chr22	46793675	46793500	46792576	46792519	TBC1D22A	annotatedSS	SE	+	46762848	46762616
3208					1.0	ENSG00000054611.13	3208	1,0,0,0	0,0,0,0	244	0.004,0.0,0.0,0.0	0.0,0.0,0.0,0.0	0.001	1.0	154,114,137,90	94,85,89,75	149	chr22	46793671	46793500	46792762	46792667	TBC1D22A	annotatedSS	SE	+	46792576	46792519
3209					1.0	ENSG00000054611.13	3209	2,0,0,1	0,0,0,0	286	0.007,0.0,0.0,0.006	0.0,0.0,0.0,0.0	0.003	1.0	154,114,137,90	94,85,89,75	149	chr22	46793616	46793500	46792804	46792667	TBC1D22A	annotatedSS	SE	+	46792576	46792519
3210					1.0	ENSG00000054611.13	3210	4,0,2,7	2,0,1,0	298	0.286,NA,0.333,1.0	1.0,NA,1.0,NA	-0.46	1.0	5,0,2,0	0,0,0,0	149	chr22	46878723	46878652	46793841	46793500	TBC1D22A	annotatedSS	SE	+	46762848	46762680
3211					0.911153277308	ENSG00000054611.13	3211	158,86,132,105	94,94,94,83	298	0.988,1.0,0.971,0.882	0.959,1.0,0.979,1.0	-0.024	0.051782191784300005	1,0,2,7	2,0,1,0	149	chr22	46878723	46878652	46797620	46797443	TBC1D22A	annotatedSS	SE	+	46793841	46793500
3212					1.0	ENSG00000054611.13	3212	137,69,92,85	80,73,72,70	220	1.0,1.0,0.984,1.0	1.0,1.0,1.0,1.0	-0.004	1.0	0,0,1,0	0,0,0,0	149	chr22	46891394	46891265	46878723	46878652	TBC1D22A	annotatedSS	SE	+	46797620	46797443
3213					1.0	ENSG00000054611.13	3213	0,0,2,4	2,0,0,3	264	NA,NA,1.0,1.0	1.0,0.0,NA,1.0	0.33299999999999996	1.0	0,0,0,0	0,2,0,0	149	chr22	46997709	46997633	46912188	46912073	TBC1D22A	annotatedSS	SE	+	46878723	46878652
3215					1.0	ENSG00000054611.13	3215	201,152,175,147	132,113,96,95	259	1.0,1.0,1.0,1.0	0.974,1.0,1.0,0.965	0.015	1.0	0,0,0,0	2,0,0,2	149	chr22	46997709	46997633	46974399	46974289	TBC1D22A	annotatedSS	SE	+	46912188	46912073
3216					1.0	ENSG00000054611.13	3216	53,37,39,42	37,17,16,23	225	1.0,1.0,1.0,0.965	1.0,1.0,1.0,1.0	-0.009000000000000001	1.0	0,0,0,1	0,0,0,0	149	chr22	47111603	47111507	46997709	46997633	TBC1D22A	annotatedSS	SE	+	46974399	46974289
3217					1.0	ENSG00000054611.13	3217	308,208,275,261	217,162,149,161	277	1.0,0.991,0.987,1.0	0.983,0.989,1.0,0.967	0.01	1.0	0,1,2,0	2,1,0,3	149	chr22	47111603	47111507	47037198	47037070	TBC1D22A	annotatedSS	SE	+	46997709	46997633
3218					1.0	ENSG00000054611.13	3218	185,124,176,159	134,98,92,103	277	1.0,1.0,1.0,0.977	1.0,1.0,1.0,1.0	-0.006	1.0	0,0,0,2	0,0,0,0	149	chr22	47174083	47173497	47037198	47037070	TBC1D22A	annotatedSS	SE	+	46997709	46997633
3219					1.0	ENSG00000054611.13	3219	111,94,86,75	67,52,55,51	245	1.0,1.0,1.0,0.958	1.0,1.0,1.0,1.0	-0.01	1.0	0,0,0,2	0,0,0,0	149	chr22	47174083	47173497	47111603	47111507	TBC1D22A	annotatedSS	SE	+	46997709	46997633
3220					1.0	ENSG00000054611.13	3220	237,178,189,177	154,115,113,106	245	0.993,1.0,1.0,1.0	1.0,1.0,1.0,1.0	-0.002	1.0	1,0,0,0	0,0,0,0	149	chr22	47174083	47173497	47111603	47111507	TBC1D22A	annotatedSS	SE	+	47037198	47037070
3225					1.0	ENSG00000100422.13	3225	175,109,154,145	117,127,115,116	298	1.0,1.0,1.0,0.986	1.0,1.0,1.0,1.0	-0.004	1.0	0,0,0,1	0,0,0,0	149	chr22	46691777	46691571	46690200	46689991	CERK	annotatedSS	SE	-	46687206	46684410
3227					1.0	ENSG00000205643.10	3227	1,1,0,2	2,0,0,0	272	0.154,0.354,0.0,1.0	0.18,0.0,0.0,0.0	0.332	0.41630332260499997	3,1,2,0	5,1,1,4	149	chr22	46247221	46247105	46246795	46246672	CDPF1	annotatedSS	SE	-	46245238	46244020
3228					1.0	ENSG00000205643.10	3228	1,2,1,2	2,0,0,0	272	0.028,0.073,0.016,0.027	0.036,0.0,0.0,0.0	0.027000000000000003	0.604586226784	19,14,34,40	29,41,13,24	149	chr22	46247221	46247109	46246795	46246672	CDPF1	annotatedSS	SE	-	46245238	46244020
3229					1.0	ENSG00000205643.10	3229	25,15,30,43	26,25,25,21	265	0.824,1.0,1.0,1.0	1.0,0.875,1.0,0.855	0.023	0.815053025332	3,0,0,0	0,2,0,2	149	chr22	46248285	46248171	46247221	46247105	CDPF1	annotatedSS	SE	-	46245238	46244050
3230					1.0	ENSG00000205643.10	3230	36,24,58,78	45,60,37,40	261	0.873,1.0,1.0,1.0	1.0,0.945,1.0,0.919	0.002	0.696053485572	3,0,0,0	0,2,0,2	149	chr22	46248284	46248171	46247221	46247109	CDPF1	annotatedSS	SE	-	46245238	46244012
3231					1.0	ENSG00000205643.10	3231	17,22,30,38	26,36,12,25	261	0.829,0.557,0.774,0.916	0.712,0.774,0.695,0.826	0.017	0.8446964088339999	2,10,5,2	6,6,3,3	149	chr22	46250311	46250255	46247221	46247109	CDPF1	annotatedSS	SE	-	46245238	46244012
3232					1.0	ENSG00000205643.10	3232	23,14,22,43	23,21,24,19	246	0.823,1.0,1.0,1.0	1.0,0.864,1.0,0.852	0.027000000000000003	0.7790698175499999	3,0,0,0	0,2,0,2	149	chr22	46248285	46248171	46247221	46247124	CDPF1	annotatedSS	SE	-	46245238	46244010
3233					1.0	ENSG00000205643.10	3233	5,5,3,10	5,4,4,7	262	0.587,0.221,0.254,0.74	0.322,0.275,0.431,0.57	0.051	0.777867691955	2,10,5,2	6,6,3,3	149	chr22	46250289	46250255	46248284	46248171	CDPF1	annotatedSS	SE	-	46245238	46244012
3234					1.0	ENSG00000205643.10	3234	28,19,36,58	27,30,29,26	262	0.726,0.454,0.804,0.717	0.719,0.74,1.0,0.711	-0.11699999999999999	0.139628441842	6,13,5,13	6,6,0,6	149	chr22	46250289	46250255	46248284	46248171	CDPF1	annotatedSS	SE	-	46247221	46247109
3235					0.9198048742039999	ENSG00000186951.16	3235	9,3,6,4	8,14,13,7	298	0.273,0.231,0.333,0.125	0.19,0.538,0.419,0.538	-0.18100000000000002	0.052685791149500005	12,5,6,14	17,6,9,3	149	chr22	46176836	46176752	46176144	46175988	PPARA	annotatedSS	SE	+	46151970	46151887
3236					1.0	ENSG00000186951.16	3236	10,3,5,9	14,3,5,4	233	1.0,0.657,0.762,1.0	0.817,1.0,1.0,1.0	-0.1	1.0	0,1,1,0	2,0,0,0	149	chr22	46188822	46188722	46176836	46176752	PPARA	annotatedSS	SE	+	46151970	46151883
3237					1.0	ENSG00000186951.16	3237	14,9,10,9	15,7,9,8	233	0.449,0.535,0.681,0.59	0.49,0.332,0.49,0.268	0.16899999999999998	0.0942775606302	11,5,3,4	10,9,6,14	149	chr22	46198410	46198341	46176836	46176752	PPARA	annotatedSS	SE	+	46151970	46151883
3238					1.0	ENSG00000186951.16	3238	0,1,2,0	2,0,1,1	249	0.0,0.107,0.285,0.0	0.107,0.0,0.091,0.041	0.038	0.485015743603	11,5,3,4	10,9,6,14	149	chr22	46198591	46198341	46188822	46188722	PPARA	annotatedSS	SE	+	46151970	46151887
3239					1.0	ENSG00000186951.16	3239	12,2,1,7	2,1,7,4	249	0.705,0.374,0.13,0.807	0.146,0.13,0.512,0.444	0.196	0.149403452706	3,2,4,1	7,4,4,3	149	chr22	46198410	46198344	46188822	46188722	PPARA	annotatedSS	SE	+	46151970	46151887
3240					1.0	ENSG00000186951.16	3240	0,0,1,0	0,0,2,1	249	0.0,NA,1.0,0.0	NA,NA,1.0,1.0	-0.667	1.0	2,0,0,1	0,0,0,0	149	chr22	46198591	46198341	46188822	46188722	PPARA	annotatedSS	SE	+	46171492	46171331
3241					1.0	ENSG00000186951.16	3241	12,1,0,7	1,1,8,4	249	1.0,1.0,0.0,1.0	1.0,1.0,1.0,0.705	-0.17600000000000002	0.465850678241	0,0,2,0	0,0,0,1	149	chr22	46198410	46198344	46188822	46188722	PPARA	annotatedSS	SE	+	46171492	46171331
3242					1.0	ENSG00000186951.16	3242	3,0,2,4	5,0,2,3	249	0.204,0.0,0.146,0.374	0.299,0.0,0.166,0.204	0.013999999999999999	0.905148673155	7,7,7,4	7,6,6,7	149	chr22	46198591	46198341	46188822	46188722	PPARA	annotatedSS	SE	+	46176836	46176752
3243					1.0	ENSG00000186951.16	3243	15,1,2,11	8,1,8,7	249	0.642,0.107,0.285,0.485	0.489,0.062,0.545,0.583	-0.04	0.947554407617	5,5,3,7	5,9,4,3	149	chr22	46198410	46198344	46188822	46188722	PPARA	annotatedSS	SE	+	46176836	46176752
3244					1.0	ENSG00000186951.16	3244	49,20,24,23	24,18,16,16	298	0.803,1.0,0.857,0.852	1.0,0.818,0.727,0.667	0.075	0.584060064173	6,0,2,2	0,2,3,4	149	chr22	46232239	46231791	46220014	46219811	PPARA	annotatedSS	SE	+	46218401	46218262
3245					1.0	ENSG00000186951.16	3245	13,6,10,6	10,9,13,10	298	1.0,1.0,0.833,0.75	1.0,1.0,1.0,1.0	-0.10400000000000001	1.0	0,0,1,1	0,0,0,0	149	chr22	46235403	46235132	46232239	46231791	PPARA	annotatedSS	SE	+	46218401	46218262
3246					1.0	ENSG00000235159.1	3246	0,0,2,0	1,0,0,0	268	NA,NA,1.0,0.0	1.0,0.0,NA,NA	0.0	1.0	0,0,0,2	0,2,0,0	149	chr22	46069891	46069659	46068089	46067970	RP6-109B7.4	annotatedSS	SE	-	46067871	46067355
3247					1.0	ENSG00000197182.14	3247	32,21,29,43	36,15,28,29	234	1.0,1.0,0.949,1.0	0.92,1.0,1.0,1.0	0.006999999999999999	1.0	0,0,1,0	2,0,0,0	149	chr22	46098558	46098493	46098010	46097925	MIRLET7BHG	annotatedSS	SE	+	46080655	46080311
3248					1.0	ENSG00000197182.14	3248	38,17,27,31	30,11,20,22	207	0.932,1.0,1.0,1.0	1.0,1.0,1.0,1.0	-0.017	1.0	2,0,0,0	0,0,0,0	149	chr22	46106023	46105408	46103249	46103191	MIRLET7BHG	annotatedSS	SE	+	46098558	46098493
3249					1.0	ENSG00000197182.14	3249	8,6,11,21	17,7,10,9	207	1.0,0.812,1.0,1.0	1.0,1.0,1.0,1.0	-0.047	1.0	0,1,0,0	0,0,0,0	149	chr22	46109353	46109266	46103249	46103191	MIRLET7BHG	annotatedSS	SE	+	46098558	46098493
3250					1.0	ENSG00000241990.5	3250	2,5,8,6	0,5,7,8	284	0.008,0.042,0.027,0.02	0.0,0.022,0.023,0.031	0.005	0.677526912196	131,60,149,154	136,116,158,131	149	chr22	46056945	46056846	46055733	46055598	PRR34-AS1	annotatedSS	SE	+	46053920	46053704
3251					1.0	ENSG00000241990.5	3251	2,2,2,3	0,2,4,4	284	1.0,1.0,1.0,1.0	NA,0.259,0.296,0.512	0.644	1.0	0,0,0,0	0,3,5,2	149	chr22	46057210	46057061	46055733	46055598	PRR34-AS1	annotatedSS	SE	+	46053920	46053704
3252					1.0	ENSG00000241990.5	3252	0,4,6,3	0,3,4,5	284	0.0,0.677,0.759,0.282	0.0,1.0,0.512,0.466	-0.065	0.992263968378	2,1,1,4	4,0,2,3	149	chr22	46056945	46056846	46055733	46055598	PRR34-AS1	annotatedSS	SE	+	46054953	46054459
3253					1.0	ENSG00000241990.5	3253	211,102,198,224	198,175,234,192	248	1.0,1.0,1.0,1.0	1.0,0.972,0.966,0.983	0.02	0.819336681097	0,0,0,0	0,3,5,2	149	chr22	46057210	46057061	46056945	46056846	PRR34-AS1	annotatedSS	SE	+	46053920	46053704
3254					1.0	ENSG00000241990.5	3254	80,45,55,73	63,62,79,66	248	1.0,1.0,1.0,1.0	1.0,1.0,1.0,0.975	0.006	1.0	0,0,0,0	0,0,0,1	149	chr22	46057210	46057061	46056945	46056846	PRR34-AS1	annotatedSS	SE	+	46055733	46055598
3255					1.0	ENSG00000077942.18	3255	0,0,1,0	0,0,0,0	207	0.0,0.0,0.001,0.0	0.0,0.0,0.0,0.0	0.0	1.0	936,504,805,518	383,422,292,254	149	chr22	45518787	45518681	45517698	45517640	FBLN1	annotatedSS	SE	+	45503064	45502975
3256					1.0	ENSG00000077942.18	3256	3,4,0,0	2,3,0,0	263	0.001,0.002,0.0,0.0	0.002,0.002,0.0,0.0	-0.0	1.0	1548,961,1392,1039	724,855,544,349	149	chr22	45525678	45525542	45523204	45523090	FBLN1	annotatedSS	SE	+	45518787	45518681
3257					1.0	ENSG00000077942.18	3257	2537,1621,2156,1348	1133,1443,862,576	209	0.999,0.997,0.999,0.998	0.996,0.996,1.0,1.0	0.0	1.0	2,4,2,2	3,4,0,0	149	chr22	45533164	45533062	45531324	45531264	FBLN1	annotatedSS	SE	+	45528009	45527846
3258					1.0	ENSG00000077942.18	3258	3149,2081,2614,1757	1438,1810,1075,719	251	1.0,1.0,1.0,1.0	0.995,0.999,0.995,1.0	0.003	1.0	0,0,0,0	4,1,3,0	149	chr22	45533898	45533760	45533164	45533062	FBLN1	annotatedSS	SE	+	45531324	45531264
3259					1.0	ENSG00000077942.18	3259	3310,1859,2682,1390	1506,1714,1019,821	287	0.999,0.999,0.992,0.994	0.999,1.0,1.0,0.995	-0.003	1.0	1,1,11,4	1,0,0,2	149	chr22	45541372	45541228	45535337	45535199	FBLN1	annotatedSS	SE	+	45533898	45533760
3260					1.0	ENSG00000077942.18	3260	968,561,867,426	432,508,313,272	231	0.998,0.997,0.981,0.986	0.996,1.0,1.0,0.989	-0.006	0.87783483362	1,1,11,4	1,0,0,2	149	chr22	45541279	45541228	45535337	45535255	FBLN1	annotatedSS	SE	+	45533898	45533760
3261					1.0	ENSG00000077942.18	3261	1744,1046,1373,751	730,839,513,423	293	1.0,1.0,1.0,1.0	1.0,0.995,1.0,0.995	0.002	1.0	0,0,0,0	0,2,0,1	149	chr22	45542214	45542154	45541372	45541228	FBLN1	annotatedSS	SE	+	45533898	45533760
3262					1.0	ENSG00000077942.18	3262	3878,2196,3093,1906	1639,1920,1157,893	278	1.0,1.0,0.999,1.0	1.0,1.0,1.0,1.0	-0.0	1.0	0,0,2,0	0,0,0,0	149	chr22	45543526	45543400	45542283	45542154	FBLN1	annotatedSS	SE	+	45541372	45541228
3263					1.0	ENSG00000077942.18	3263	1358,813,1071,577	577,655,429,342	278	0.999,0.995,1.0,1.0	0.997,0.997,1.0,1.0	0.0	1.0	1,2,0,0	1,1,0,0	149	chr22	45548744	45548612	45542283	45542154	FBLN1	annotatedSS	SE	+	45541372	45541228
3264					1.0	ENSG00000077942.18	3264	2,0,2,0	0,0,0,0	275	0.52,0.0,1.0,NA	0.0,0.0,NA,NA	0.507	1.0	1,2,0,0	1,1,0,0	149	chr22	45548744	45548612	45543526	45543400	FBLN1	annotatedSS	SE	+	45541372	45541228
3265					1.0	ENSG00000077942.18	3265	5013,2724,4096,2920	2106,2508,1419,1054	275	1.0,0.999,1.0,0.999	0.998,1.0,0.999,1.0	0.0	1.0	0,2,1,1	2,0,1,0	149	chr22	45547204	45547084	45543526	45543400	FBLN1	annotatedSS	SE	+	45542283	45542154
3266					1.0	ENSG00000077942.18	3266	2222,1245,1772,1194	953,1124,656,480	275	1.0,0.999,1.0,1.0	0.996,1.0,0.997,1.0	0.002	1.0	0,1,0,0	2,0,1,0	149	chr22	45548744	45548612	45543526	45543400	FBLN1	annotatedSS	SE	+	45542283	45542154
3267					1.0	ENSG00000077942.18	3267	2130,1134,1716,1173	795,1021,613,429	269	1.0,0.998,1.0,1.0	0.995,1.0,0.997,1.0	0.002	1.0	0,1,0,0	2,0,1,0	149	chr22	45548744	45548612	45547204	45547084	FBLN1	annotatedSS	SE	+	45542283	45542154
3268					1.0	ENSG00000077942.18	3268	4929,2611,4043,2898	1946,2412,1378,1005	269	0.999,1.0,1.0,1.0	1.0,1.0,1.0,1.0	-0.0	1.0	2,0,0,0	0,0,0,0	149	chr22	45548744	45548612	45547204	45547084	FBLN1	annotatedSS	SE	+	45543526	45543400
3269					1.0	ENSG00000077942.18	3269	2179,1164,1805,1366	896,1081,575,461	269	0.998,1.0,0.998,0.996	1.0,0.997,1.0,1.0	-0.001	1.0	3,0,2,3	0,2,0,0	149	chr22	45550615	45550491	45547204	45547084	FBLN1	annotatedSS	SE	+	45543526	45543400
3270					1.0	ENSG00000077942.18	3270	1452,835,1242,753	532,703,462,275	281	0.996,1.0,0.997,0.993	1.0,0.995,1.0,1.0	-0.002	1.0	3,0,2,3	0,2,0,0	149	chr22	45550615	45550491	45548744	45548612	FBLN1	annotatedSS	SE	+	45543526	45543400
3271					1.0	ENSG00000077942.18	3271	4253,2301,3519,2320	1608,2057,1288,825	281	0.995,0.997,0.996,0.999	0.993,0.999,1.0,0.998	-0.001	1.0	11,4,8,1	6,1,0,1	149	chr22	45550615	45550491	45548744	45548612	FBLN1	annotatedSS	SE	+	45547204	45547084
3272					1.0	ENSG00000100376.11	3272	0,0,2,3	0,0,0,0	298	0.0,0.0,0.034,0.13	0.0,0.0,0.0,0.0	0.040999999999999995	0.85240602058	24,6,28,10	13,23,20,18	149	chr22	45322383	45322370	45322215	45322041	FAM118A	annotatedSS	SE	+	45310183	45310136
3273					1.0	ENSG00000100376.11	3273	34,27,26,35	25,28,29,32	298	1.0,1.0,1.0,1.0	0.862,0.933,0.935,1.0	0.068	0.618884125329	0,0,0,0	2,1,1,0	149	chr22	45330731	45330602	45328063	45327841	FAM118A	annotatedSS	SE	+	45323427	45323174
3274					1.0	ENSG00000100376.11	3274	18,12,5,9	7,7,11,6	278	1.0,0.865,0.728,1.0	0.652,1.0,1.0,1.0	-0.015	1.0	0,1,1,0	2,0,0,0	149	chr22	45332691	45332424	45330731	45330602	FAM118A	annotatedSS	SE	+	45323427	45323174
3275					1.0	ENSG00000100376.11	3275	12,7,11,14	14,5,8,2	182	0.831,1.0,1.0,1.0	1.0,1.0,1.0,1.0	-0.042	1.0	2,0,0,0	0,0,0,0	149	chr22	45336410	45336327	45335382	45335349	FAM118A	annotatedSS	SE	+	45332710	45332424
3276					1.0	ENSG00000100376.11	3276	0,0,4,2	2,0,0,0	284	0.0,0.0,0.116,0.149	0.095,0.0,0.0,0.0	0.043	0.275256193931	12,8,16,6	10,8,8,4	149	chr22	45340882	45340385	45337968	45337833	FAM118A	annotatedSS	SE	+	45336411	45336394
3277					1.0	ENSG00000100364.18	3277	0,0,2,0	0,0,0,0	298	0.0,0.0,0.014,0.0	0.0,0.0,0.0,0.0	0.004	1.0	82,37,71,67	58,31,42,30	149	chr22	45212081	45211955	45207772	45207572	KIAA0930	annotatedSS	SE	-	45205912	45205792
3280					1.0	ENSG00000093000.18	3280	0,10,10,17	4,3,18,8	271	0.0,0.186,0.155,0.238	0.051,0.099,0.177,0.106	0.037000000000000005	0.601657093416	51,24,30,30	41,15,46,37	149	chr22	45168246	45168167	45166430	45166308	NUP50	annotatedSS	SE	+	45164296	45163986
3281					1.0	ENSG00000093000.18	3281	4,3,2,2	2,3,6,4	298	0.024,0.023,0.015,0.015	0.014,0.027,0.033,0.022	-0.005	0.48180670503600004	83,64,64,67	69,55,88,91	149	chr22	45171683	45171599	45171143	45170987	NUP50	annotatedSS	SE	+	45168246	45168167
3282					1.0	ENSG00000093000.18	3282	4,3,2,2	3,3,8,4	298	0.024,0.023,0.015,0.015	0.021,0.027,0.043,0.022	-0.009000000000000001	0.205920754174	83,64,64,67	69,55,88,91	149	chr22	45171639	45171599	45171152	45170987	NUP50	annotatedSS	SE	+	45168246	45168167
3283					1.0	ENSG00000093000.18	3283	14,3,5,6	2,8,7,15	298	0.078,0.023,0.038,0.043	0.014,0.068,0.038,0.076	-0.004	0.9089887664659999	83,64,64,67	69,55,88,91	149	chr22	45171683	45171599	45171177	45170987	NUP50	annotatedSS	SE	+	45168246	45168165
3284					1.0	ENSG00000093000.18	3284	6,0,3,1	0,0,2,1	298	0.022,0.0,0.017,0.006	0.0,0.0,0.007,0.004	0.009000000000000001	0.895875336153	135,82,88,80	79,87,134,118	149	chr22	45176080	45175893	45172037	45171808	NUP50	annotatedSS	SE	+	45171683	45171599
3285					1.0	ENSG00000093000.18	3285	277,157,177,158	162,200,243,259	298	1.0,1.0,0.967,1.0	1.0,0.99,1.0,0.985	-0.002	1.0	0,0,3,0	0,1,0,2	149	chr22	45178430	45178237	45176080	45175893	NUP50	annotatedSS	SE	+	45171683	45171599
3286					1.0	ENSG00000093000.18	3286	134,84,89,80	79,87,135,118	298	1.0,1.0,1.0,1.0	0.975,1.0,1.0,1.0	0.006	1.0	0,0,0,0	1,0,0,0	149	chr22	45181367	45181285	45176080	45175893	NUP50	annotatedSS	SE	+	45171683	45171599
3287					1.0	ENSG00000093000.18	3287	63,45,77,29	54,42,43,53	298	1.0,1.0,1.0,1.0	0.964,1.0,1.0,1.0	0.009000000000000001	1.0	0,0,0,0	1,0,0,0	149	chr22	45181367	45181285	45178900	45178237	NUP50	annotatedSS	SE	+	45171683	45171599
3288					1.0	ENSG00000093000.18	3288	206,120,163,107	137,154,152,192	298	1.0,0.938,0.988,1.0	1.0,1.0,0.987,1.0	-0.015	1.0	0,4,1,0	0,0,1,0	149	chr22	45181367	45181285	45178900	45178237	NUP50	annotatedSS	SE	+	45176080	45175893
3290					1.0	ENSG00000226328.6	3290	21,11,25,13	36,24,23,21	242	0.764,1.0,1.0,1.0	1.0,1.0,0.934,1.0	-0.042	0.668532662091	4,0,0,0	0,0,1,0	149	chr22	45163781	45163576	45138916	45138823	NUP50-AS1	annotatedSS	SE	-	45134797	45133019
3298					0.874401693026	ENSG00000186654.20	3298	52,58,94,59	31,55,48,42	266	0.907,0.942,0.981,1.0	1.0,0.794,0.964,0.922	0.037000000000000005	0.048284288555800005	3,2,1,0	0,8,1,2	149	chr22	44714671	44714590	44702608	44702491	PRR5	annotatedSS	SE	+	44668805	44668546
3299					1.0	ENSG00000186654.20	3299	23,18,20,11	5,19,10,16	266	0.866,1.0,1.0,0.755	1.0,0.914,0.849,1.0	-0.035	0.843408819336	2,0,0,2	0,1,1,0	149	chr22	44725292	44725243	44702608	44702491	PRR5	annotatedSS	SE	+	44668805	44668546
3301					1.0	ENSG00000186654.20	3301	16,13,31,13	11,24,7,11	230	0.838,1.0,1.0,0.808	1.0,0.94,0.819,1.0	-0.027999999999999997	1.0	2,0,0,2	0,1,1,0	149	chr22	44725292	44725243	44714671	44714590	PRR5	annotatedSS	SE	+	44668805	44668546
3302					1.0	ENSG00000186654.20	3302	49,57,110,61	41,56,48,36	230	0.941,1.0,0.986,1.0	1.0,0.973,0.94,0.959	0.013999999999999999	0.39160596395	2,0,1,0	0,1,2,1	149	chr22	44725292	44725243	44714671	44714590	PRR5	annotatedSS	SE	+	44702608	44702197
3303					1.0	ENSG00000186654.20	3303	42,32,61,29	29,41,15,19	198	1.0,0.923,1.0,1.0	1.0,1.0,1.0,1.0	-0.019	1.0	0,2,0,0	0,0,0,0	149	chr22	44726634	44726576	44725292	44725243	PRR5	annotatedSS	SE	+	44714671	44714590
3304					1.0	ENSG00000186654.20	3304	10,8,13,5	2,6,3,3	202	1.0,0.747,1.0,1.0	1.0,1.0,1.0,1.0	-0.063	1.0	0,2,0,0	0,0,0,0	149	chr22	44726634	44726576	44725296	44725243	PRR5	annotatedSS	SE	+	44714671	44714590
3305					1.0	ENSG00000186654.20	3305	12,15,23,12	15,19,4,11	241	0.881,1.0,0.78,0.788	0.823,0.922,0.712,1.0	-0.002	0.12502918771	1,0,4,2	2,1,1,0	149	chr22	44736786	44736771	44731821	44731729	PRR5	annotatedSS	SE	+	44726634	44726576
3306					1.0	ENSG00000186654.20	3306	13,3,7,7	3,3,3,1	236	0.891,1.0,0.525,0.688	0.486,0.654,0.654,1.0	0.078	0.747756807988	1,0,4,2	2,1,1,0	149	chr22	44737441	44736771	44731821	44731734	PRR5	annotatedSS	SE	+	44726634	44726576
3307					1.0	ENSG00000186654.20	3307	52,54,65,33	44,64,27,21	290	0.964,1.0,1.0,1.0	1.0,1.0,1.0,1.0	-0.009000000000000001	1.0	1,0,0,0	0,0,0,0	149	chr22	44735162	44735026	44732391	44732250	PRR5	annotatedSS	SE	+	44731821	44730883
3308					1.0	ENSG00000186654.20	3308	37,28,41,31	30,45,17,10	290	0.95,1.0,0.875,1.0	1.0,1.0,1.0,1.0	-0.044000000000000004	0.850354216894	1,0,3,0	0,0,0,0	149	chr22	44737662	44736771	44732391	44732250	PRR5	annotatedSS	SE	+	44731821	44730883
3309					1.0	ENSG00000186654.20	3309	50,35,77,49	34,41,17,23	285	0.963,1.0,0.931,1.0	1.0,1.0,1.0,1.0	-0.026000000000000002	0.544633089788	1,0,3,0	0,0,0,0	149	chr22	44736786	44736771	44735162	44735026	PRR5	annotatedSS	SE	+	44731821	44730883
3310					1.0	ENSG00000186654.20	3310	72,62,109,57	50,67,27,34	285	0.863,0.97,0.891,0.832	0.897,0.875,1.0,1.0	-0.054000000000000006	0.11724602307399999	6,1,7,6	3,5,0,0	149	chr22	44736786	44736771	44735162	44735026	PRR5	annotatedSS	SE	+	44732391	44732250
3313					1.0	ENSG00000100347.14	3313	787,526,701,544	570,499,520,415	278	1.0,1.0,1.0,1.0	1.0,1.0,0.996,1.0	0.001	1.0	0,0,0,0	0,0,1,0	149	chr22	43976821	43976749	43976183	43976054	SAMM50	annotatedSS	SE	+	43973323	43973235
3318					1.0	ENSG00000100304.12	3318	84,92,114,254	101,125,98,131	231	1.0,1.0,1.0,1.0	1.0,0.976,1.0,1.0	0.006	1.0	0,0,0,0	0,2,0,0	149	chr22	43172554	43172402	43171900	43171818	TTLL12	annotatedSS	SE	-	43169568	43169499
3319					1.0	ENSG00000100304.12	3319	198,123,187,389	202,178,199,178	298	0.99,1.0,0.989,1.0	1.0,0.978,1.0,1.0	0.0	1.0	1,0,1,0	0,2,0,0	149	chr22	43187133	43186892	43183149	43182979	TTLL12	annotatedSS	SE	-	43180940	43180741
3320					1.0	ENSG00000100271.16	3320	56,39,33,43	28,31,23,25	298	1.0,1.0,1.0,1.0	1.0,1.0,0.852,1.0	0.037000000000000005	1.0	0,0,0,0	0,0,2,0	149	chr22	43059527	43059383	43046573	43046409	TTLL1	annotatedSS	SE	-	43039905	43039643
3321					1.0	ENSG00000100271.16	3321	190,85,132,149	113,108,77,97	236	1.0,1.0,1.0,1.0	0.973,1.0,1.0,1.0	0.006999999999999999	1.0	0,0,0,0	2,0,0,0	149	chr22	43059527	43059383	43051887	43051800	TTLL1	annotatedSS	SE	-	43046573	43046409
3322					0.667302620893	ENSG00000100271.16	3322	2,0,3,1	4,1,2,4	221	0.019,0.0,0.052,0.021	0.076,0.016,0.053,0.097	-0.037000000000000005	0.030600022277	71,44,37,31	33,42,24,25	149	chr22	43075590	43075473	43070242	43070170	TTLL1	annotatedSS	SE	-	43069844	43069603
3323					1.0	ENSG00000100271.16	3323	121,82,84,68	68,64,51,45	266	1.0,1.0,1.0,1.0	1.0,1.0,1.0,0.962	0.01	1.0	0,0,0,0	0,0,0,1	149	chr22	43079986	43079901	43075590	43075473	TTLL1	annotatedSS	SE	-	43069844	43069635
3324					0.0011077401184100002	ENSG00000242247.10	3324	900,465,577,435	465,491,551,453	281	0.973,0.928,0.919,0.958	0.901,0.864,0.93,0.873	0.052000000000000005	1.9916467491900003e-06	13,19,27,10	27,41,22,35	149	chr22	42817264	42817141	42810944	42810812	ARFGAP3	annotatedSS	SE	-	42808890	42808766
3325					1.0	ENSG00000242247.10	3325	848,398,561,336	432,512,537,485	278	1.0,1.0,1.0,1.0	1.0,0.996,1.0,1.0	0.001	1.0	0,0,0,0	0,1,0,0	149	chr22	42822409	42822269	42817857	42817728	ARFGAP3	annotatedSS	SE	-	42817264	42817141
3326					1.0	ENSG00000242247.10	3326	348,192,259,122	214,183,275,181	233	1.0,1.0,1.0,1.0	1.0,0.992,1.0,0.991	0.004	1.0	0,0,0,0	0,1,0,1	149	chr22	42835493	42835361	42834325	42834241	ARFGAP3	annotatedSS	SE	-	42831636	42831548
3327					1.0	ENSG00000242247.10	3327	106,53,73,27	57,56,76,45	233	0.985,1.0,1.0,0.945	0.948,0.973,0.96,1.0	0.012	0.7813669856990001	1,0,0,1	2,1,2,0	149	chr22	42841016	42840943	42834325	42834241	ARFGAP3	annotatedSS	SE	-	42831636	42831548
3328					1.0	ENSG00000242247.10	3328	262,148,219,88	153,171,204,145	281	0.993,1.0,1.0,0.979	0.976,0.989,0.982,1.0	0.006	1.0	1,0,0,1	2,1,2,0	149	chr22	42841016	42840943	42835493	42835361	ARFGAP3	annotatedSS	SE	-	42831636	42831548
3330					1.0	ENSG00000242247.10	3330	452,227,334,148	250,270,349,236	222	1.0,1.0,0.996,1.0	1.0,1.0,1.0,1.0	-0.001	1.0	0,0,1,0	0,0,0,0	149	chr22	42847632	42847513	42841016	42840943	ARFGAP3	annotatedSS	SE	-	42835493	42835361
3331					1.0	ENSG00000100243.20	3331	4453,2717,3354,3195	2420,1924,2074,2196	249	1.0,1.0,1.0,1.0	1.0,1.0,0.998,1.0	0.0	1.0	0,0,1,0	0,0,3,0	149	chr22	42627389	42627303	42623888	42623788	CYB5R3	annotatedSS	SE	-	42619945	42617839
3332					1.0	ENSG00000100243.20	3332	1433,880,1171,1050	815,665,694,694	249	1.0,1.0,1.0,0.998	1.0,1.0,1.0,1.0	-0.0	1.0	0,0,0,1	0,0,0,0	149	chr22	42630988	42630881	42623888	42623788	CYB5R3	annotatedSS	SE	-	42619945	42617839
3333					1.0	ENSG00000100243.20	3333	4185,2614,2992,2985	2222,1739,2020,2041	233	0.997,1.0,1.0,1.0	1.0,1.0,1.0,1.0	-0.001	1.0	8,0,0,0	0,0,0,0	149	chr22	42628281	42628151	42627688	42627604	CYB5R3	annotatedSS	SE	-	42627389	42627303
3334					1.0	ENSG00000100243.20	3334	3511,2212,2579,2457	1853,1503,1842,1855	279	1.0,1.0,1.0,0.998	1.0,0.999,1.0,1.0	-0.0	1.0	0,0,0,2	0,1,0,0	149	chr22	42630988	42630881	42628281	42628151	CYB5R3	annotatedSS	SE	-	42627688	42627604
3335					1.0	ENSG00000100243.20	3335	6148,3984,5059,5023	3635,3022,3439,3572	281	1.0,1.0,1.0,0.999	1.0,1.0,1.0,0.998	0.0	1.0	0,1,0,2	0,0,0,4	149	chr22	42649568	42649294	42636846	42636714	CYB5R3	annotatedSS	SE	-	42631450	42631040
3337					1.0	ENSG00000100227.17	3337	364,194,291,257	199,208,234,212	216	0.984,0.993,0.985,0.994	0.979,0.993,1.0,0.973	0.003	1.0	4,1,3,1	3,1,0,4	149	chr22	42592084	42591954	42587572	42587505	POLDIP3	annotatedSS	SE	-	42585968	42583720
3338					1.0	ENSG00000100227.17	3338	399,264,300,295	222,231,256,223	279	0.991,1.0,1.0,1.0	1.0,1.0,1.0,1.0	-0.002	1.0	2,0,0,0	0,0,0,0	149	chr22	42595603	42595536	42592084	42591954	POLDIP3	annotatedSS	SE	-	42587572	42587505
3339					1.0	ENSG00000100227.17	3339	4,1,4,2	0,2,3,0	214	0.026,0.01,0.027,0.014	0.0,0.02,0.018,0.0	0.01	0.637312239704	105,68,99,98	69,67,112,64	149	chr22	42599793	42599697	42597737	42597672	POLDIP3	annotatedSS	SE	-	42596365	42596185
3340					1.0	ENSG00000100227.17	3340	210,135,165,150	119,111,161,111	245	1.0,1.0,0.99,1.0	1.0,1.0,0.99,1.0	0.0	1.0	0,0,1,0	0,0,1,0	149	chr22	42602056	42601969	42599793	42599697	POLDIP3	annotatedSS	SE	-	42596365	42596185
3341					1.0	ENSG00000100227.17	3341	329,196,245,211	198,171,217,161	236	0.928,0.905,0.891,0.864	0.933,0.885,0.958,0.879	-0.017	0.28363086404800003	16,13,19,21	9,14,6,14	149	chr22	42603012	42602769	42602056	42601969	POLDIP3	annotatedSS	SE	-	42599793	42599697
3342					1.0	ENSG00000100227.17	3342	86,56,65,70	45,42,64,42	287	0.736,0.691,0.64,0.634	0.722,0.609,0.847,0.609	-0.021	0.641571841239	16,13,19,21	9,14,6,14	149	chr22	42603160	42602769	42602107	42601969	POLDIP3	annotatedSS	SE	-	42599793	42599697
3343					1.0	ENSG00000100227.17	3343	0,0,0,0	1,0,0,0	240	0.0,0.0,0.0,0.0	0.003,0.0,0.0,0.0	-0.001	1.0	253,155,221,270	200,153,192,138	149	chr22	42614877	42614798	42603686	42603595	POLDIP3	annotatedSS	SE	-	42603160	42602767
3344					1.0	ENSG00000189306.10	3344	381,225,439,432	384,386,548,385	298	1.0,1.0,1.0,1.0	1.0,0.995,0.996,1.0	0.002	1.0	0,0,0,0	0,1,1,0	149	chr22	42514779	42514681	42514304	42514105	RRP7A	annotatedSS	SE	-	42512995	42509967
3345					1.0	ENSG00000189306.10	3345	510,266,607,555	550,445,817,591	292	0.996,1.0,0.994,0.993	1.0,1.0,0.995,1.0	-0.003	1.0	1,0,2,2	0,0,2,0	149	chr22	42519796	42519713	42518147	42518004	RRP7A	annotatedSS	SE	-	42516136	42516010
3346					1.0	ENSG00000189306.10	3346	4,0,0,8	0,2,9,3	265	0.006,0.0,0.0,0.011	0.0,0.004,0.008,0.004	0.0	1.0	350,183,443,409	385,316,610,444	149	chr22	42519794	42519713	42518728	42518612	RRP7A	annotatedSS	SE	-	42518147	42518004
3348					1.0	ENSG00000182057.4	3348	1,0,0,0	1,0,2,0	298	0.2,0.0,0.0,NA	1.0,0.0,0.5,NA	-0.433	1.0	2,3,1,0	0,1,1,0	149	chr22	42275033	42274987	42274821	42274655	OGFRP1	annotatedSS	SE	+	42270025	42269767
3349					1.0	ENSG00000100207.18	3349	18,18,7,19	17,11,2,9	244	0.18,0.275,0.104,0.185	0.302,0.226,0.048,0.244	-0.019	0.739925793964	50,29,37,51	24,23,24,17	149	chr22	42169896	42169846	42168703	42168608	TCF20	annotatedSS	SE	-	42161358	42161097
3350					1.0	ENSG00000100207.18	3350	19,16,10,19	8,11,3,10	277	0.17,0.229,0.127,0.167	0.152,0.205,0.063,0.24	0.008	0.6775088779	50,29,37,51	24,23,24,17	149	chr22	42169896	42169846	42168736	42168608	TCF20	annotatedSS	SE	-	42161358	42160012
3352					1.0	ENSG00000184983.9	3352	3449,2540,4056,3447	2584,4155,3187,2808	265	0.999,1.0,1.0,1.0	1.0,0.998,0.998,1.0	0.001	1.0	2,0,0,0	0,4,3,0	149	chr22	42090779	42090605	42087175	42087059	NDUFA6	annotatedSS	SE	-	42086314	42085524
3353					1.0	ENSG00000183172.8	3353	541,323,467,309	514,376,327,364	290	1.0,0.994,0.992,0.988	0.985,0.995,0.988,0.989	0.004	1.0	0,1,2,2	4,1,2,2	149	chr22	42083353	42083118	42082065	42081924	SMDT1	annotatedSS	SE	+	42079905	42079690
3354					1.0	ENSG00000183172.8	3354	1226,701,1125,713	1128,830,779,835	290	0.987,0.997,0.983,0.995	0.997,0.988,0.988,1.0	-0.003	0.925552012854	8,1,10,2	2,5,5,0	149	chr22	42083353	42083118	42082065	42081924	SMDT1	annotatedSS	SE	+	42079954	42079694
3355					1.0	ENSG00000100167.19	3355	1,2,1,12	0,0,0,2	298	1.0,1.0,1.0,1.0	NA,0.0,NA,1.0	0.5	1.0	0,0,0,0	0,1,0,0	149	chr22	41986112	41985983	41981836	41981644	SEPT3	annotatedSS	SE	+	41977074	41976809
3356					1.0	ENSG00000100162.14	3356	240,157,240,340	169,232,232,203	241	0.931,0.907,0.914,0.946	0.867,0.935,0.935,0.954	0.002	0.987513585882	11,10,14,12	16,10,10,6	149	chr22	41945304	41945224	41943701	41943609	CENPM	annotatedSS	SE	-	41939196	41938720
3357					1.0	ENSG00000100162.14	3357	370,284,403,601	289,355,347,300	242	1.0,1.0,1.0,1.0	1.0,1.0,1.0,0.995	0.001	1.0	0,0,0,0	0,0,0,1	149	chr22	41946496	41946416	41946005	41945912	CENPM	annotatedSS	SE	-	41945304	41944920
3358					1.0	ENSG00000198911.11	3358	231,124,199,141	143,164,127,140	298	0.991,1.0,1.0,1.0	1.0,1.0,1.0,1.0	-0.002	1.0	1,0,0,0	0,0,0,0	149	chr22	41875451	41875336	41874019	41873797	SREBF2	annotatedSS	SE	+	41871035	41870888
3359					1.0	ENSG00000198911.11	3359	0,0,0,0	0,0,3,0	249	0.0,0.0,0.0,0.0	0.0,0.0,0.014,0.0	-0.004	1.0	294,173,244,270	159,157,126,153	149	chr22	41880992	41880715	41878758	41878658	SREBF2	annotatedSS	SE	+	41878123	41877941
3361					1.0	ENSG00000198911.11	3361	0,2,0,4	0,2,2,2	252	0.0,0.011,0.0,0.012	0.0,0.013,0.011,0.011	-0.003	1.0	187,105,133,192	101,93,108,105	149	chr22	41900498	41900329	41900122	41900019	SREBF2	annotatedSS	SE	+	41898781	41898648
3362					1.0	ENSG00000198911.11	3362	308,162,233,307	167,160,162,157	298	1.0,1.0,1.0,1.0	1.0,1.0,1.0,0.987	0.003	1.0	0,0,0,0	0,0,0,1	149	chr22	41903155	41902969	41900498	41900329	SREBF2	annotatedSS	SE	+	41898781	41898648
3363					1.0	ENSG00000198911.11	3363	356,205,306,408	207,172,165,175	298	1.0,0.99,0.994,1.0	1.0,1.0,0.988,1.0	-0.001	1.0	0,1,1,0	0,0,1,0	149	chr22	41904974	41904862	41903155	41902969	SREBF2	annotatedSS	SE	+	41900498	41900329
3365					1.0	ENSG00000184208.10	3365	15,5,12,14	10,4,5,7	209	1.0,0.781,1.0,1.0	1.0,1.0,1.0,1.0	-0.055	1.0	0,1,0,0	0,0,0,0	149	chr22	41693851	41693462	41690843	41690783	C22orf46	annotatedSS	SE	+	41689304	41688938
3366					1.0	ENSG00000100138.13	3366	1599,986,1511,1450	1281,1109,1169,1238	270	0.999,1.0,1.0,1.0	1.0,1.0,1.0,1.0	-0.0	1.0	1,0,0,0	0,0,0,0	149	chr22	41688909	41688793	41680364	41680243	SNU13	annotatedSS	SE	-	41675195	41673929
3367					1.0	ENSG00000100138.13	3367	0,1,0,0	0,0,0,0	298	0.0,0.004,0.0,0.0	0.0,0.0,0.0,0.0	0.001	1.0	279,137,262,215	161,155,193,181	149	chr22	41682456	41682355	41681559	41681225	SNU13	annotatedSS	SE	-	41680364	41680243
3368					1.0	ENSG00000100138.13	3368	280,137,263,216	162,160,196,182	298	0.179,0.141,0.173,0.154	0.139,0.151,0.168,0.153	0.009000000000000001	0.425104452622	642,417,629,595	502,451,484,503	149	chr22	41688881	41688793	41682587	41682355	SNU13	annotatedSS	SE	-	41680364	41680243
3369					1.0	ENSG00000100138.13	3369	2,0,1,3	0,2,3,0	298	0.002,0.0,0.001,0.003	0.0,0.002,0.003,0.0	0.0	1.0	642,417,629,595	502,451,484,503	149	chr22	41688804	41688793	41688327	41687721	SNU13	annotatedSS	SE	-	41680364	41680245
3370					1.0	ENSG00000100138.13	3370	2,0,1,3	0,2,3,0	298	0.002,0.0,0.001,0.003	0.0,0.002,0.003,0.0	0.0	1.0	642,417,629,595	502,451,484,503	149	chr22	41688804	41688793	41688327	41688078	SNU13	annotatedSS	SE	-	41680364	41680243
3371					1.0	ENSG00000100417.11	3371	1698,1024,1346,1464	1257,964,993,941	265	0.998,1.0,1.0,0.999	1.0,1.0,0.996,1.0	0.0	1.0	2,0,0,1	0,0,2,0	149	chr22	41578881	41578805	41577923	41577807	PMM1	annotatedSS	SE	-	41577440	41576893
3372					1.0	ENSG00000100417.11	3372	1076,723,869,896	781,635,700,620	225	1.0,1.0,1.0,1.0	0.998,1.0,1.0,0.995	0.002	1.0	0,0,0,0	1,0,0,2	149	chr22	41584058	41583958	41578881	41578805	PMM1	annotatedSS	SE	-	41577923	41577807
3373					1.0	ENSG00000100417.11	3373	481,356,406,385	375,265,312,279	298	1.0,1.0,1.0,1.0	0.984,1.0,1.0,1.0	0.004	1.0	0,0,0,0	3,0,0,0	149	chr22	41586193	41586075	41584372	41583958	PMM1	annotatedSS	SE	-	41578881	41578805
3374					1.0	ENSG00000100417.11	3374	1505,790,1200,1407	1106,863,993,888	241	0.961,0.94,0.918,0.944	0.943,0.929,0.942,0.943	0.001	0.8093916525849999	38,31,66,52	41,41,38,33	149	chr22	41584603	41584526	41584372	41584280	PMM1	annotatedSS	SE	-	41584058	41583958
3375					1.0	ENSG00000100417.11	3375	1402,768,1164,1330	1087,856,938,827	226	1.0,1.0,1.0,0.999	1.0,1.0,1.0,1.0	-0.0	1.0	0,0,0,1	0,0,0,0	149	chr22	41586193	41586075	41584603	41584526	PMM1	annotatedSS	SE	-	41584372	41583958
3376					1.0	ENSG00000100417.11	3376	326,223,262,315	215,213,234,198	267	0.989,1.0,1.0,0.989	1.0,1.0,0.985,1.0	-0.002	1.0	2,0,0,2	0,0,2,0	149	chr22	41589818	41589718	41586193	41586075	PMM1	annotatedSS	SE	-	41578881	41578805
3377					1.0	ENSG00000100417.11	3377	633,366,577,569	501,373,420,366	267	0.997,1.0,1.0,1.0	0.996,1.0,1.0,0.99	0.003	1.0	1,0,0,0	1,0,0,2	149	chr22	41589163	41589051	41586193	41586075	PMM1	annotatedSS	SE	-	41584603	41584005
3378					1.0	ENSG00000100417.11	3378	1010,628,895,924	762,627,690,608	267	0.989,0.986,0.969,0.974	0.964,0.989,0.977,0.994	-0.001	0.809050035861	6,5,16,14	16,4,9,2	149	chr22	41589818	41589718	41586193	41586075	PMM1	annotatedSS	SE	-	41584603	41584005
3379					1.0	ENSG00000100417.11	3379	2,0,0,4	1,0,0,0	283	0.003,0.0,0.0,0.006	0.002,0.0,0.0,0.0	0.002	1.0	379,264,318,355	261,254,275,243	149	chr22	41589796	41589718	41586430	41586296	PMM1	annotatedSS	SE	-	41586193	41586075
3380					1.0	ENSG00000100417.11	3380	1,1,1,0	3,2,2,5	261	0.087,0.102,0.034,0.0	0.097,0.222,0.113,0.588	-0.19899999999999998	1.0	6,5,16,14	16,4,9,2	149	chr22	41589847	41589718	41589163	41589051	PMM1	annotatedSS	SE	-	41584603	41584526
3381					1.0	ENSG00000100417.11	3381	2,2,1,0	2,2,6,4	261	0.003,0.004,0.002,0.0	0.004,0.004,0.012,0.009	-0.005	1.0	379,264,318,355	261,254,275,243	149	chr22	41589847	41589718	41589163	41589051	PMM1	annotatedSS	SE	-	41586193	41586075
3382					1.0	ENSG00000100413.16	3382	126,104,125,167	113,107,150,101	291	0.97,1.0,1.0,0.988	1.0,1.0,1.0,0.928	0.006999999999999999	1.0	2,0,0,1	0,0,0,4	149	chr22	41540795	41540698	41532745	41532603	POLR3H	annotatedSS	SE	-	41532157	41532093
3383					1.0	ENSG00000100413.16	3383	332,214,317,361	270,222,328,263	236	0.991,1.0,1.0,0.996	1.0,1.0,1.0,0.976	0.003	1.0	2,0,0,1	0,0,0,4	149	chr22	41540795	41540698	41532745	41532658	POLR3H	annotatedSS	SE	-	41532157	41532093
3384					1.0	ENSG00000100413.16	3384	5,1,8,5	12,4,5,7	298	0.011,0.003,0.018,0.01	0.03,0.012,0.011,0.021	-0.008	0.0829201651982	220,158,218,260	192,161,220,162	149	chr22	41540795	41540698	41533687	41533521	POLR3H	annotatedSS	SE	-	41532745	41532658
3386					1.0	ENSG00000100412.15	3386	220,122,158,150	126,108,156,105	286	0.991,1.0,1.0,1.0	1.0,1.0,1.0,1.0	-0.002	1.0	1,0,0,0	0,0,0,0	149	chr22	41508049	41507790	41499862	41499725	ACO2	annotatedSS	SE	+	41469508	41469159
3387					1.0	ENSG00000100412.15	3387	451,273,417,386	265,284,346,267	255	1.0,1.0,1.0,1.0	1.0,1.0,1.0,0.994	0.002	1.0	0,0,0,0	0,0,0,1	149	chr22	41522987	41522829	41520276	41520170	ACO2	annotatedSS	SE	+	41518572	41518480
3388					1.0	ENSG00000100403.11	3388	174,154,192,150	124,146,201,177	208	1.0,1.0,1.0,0.991	1.0,0.991,0.986,1.0	0.003	1.0	0,0,0,1	0,1,2,0	149	chr22	41325597	41325563	41320713	41320654	ZC3H7B	annotatedSS	SE	+	41301772	41301521
3389					1.0	ENSG00000100403.11	3389	210,146,143,196	117,157,149,158	206	0.981,1.0,0.981,0.959	0.966,0.966,0.982,0.974	0.008	0.552633140248	3,0,2,6	3,4,2,3	149	chr22	41338355	41338312	41332227	41332170	ZC3H7B	annotatedSS	SE	+	41330103	41330022
3390					1.0	ENSG00000100403.11	3390	234,152,136,176	167,122,156,169	298	1.0,1.0,1.0,1.0	0.988,1.0,1.0,1.0	0.003	1.0	0,0,0,0	1,0,0,0	149	chr22	41346208	41346002	41343576	41343414	ZC3H7B	annotatedSS	SE	+	41342628	41342528
3391					1.0	ENSG00000235513.1	3391	0,0,2,1	1,0,0,1	298	0.0,NA,1.0,0.111	1.0,NA,NA,1.0	-0.63	1.0	1,0,0,4	0,0,0,0	149	chr22	41217627	41217031	41214703	41213629	RP4-756G23.5	annotatedSS	SE	-	41209951	41209121
3392					0.746605055575	ENSG00000100395.14	3392	1,2,0,3	0,0,11,2	268	0.019,0.043,0.0,0.042	0.0,0.0,0.16,0.05	-0.027000000000000003	0.0369943333338	28,25,21,38	22,16,32,21	149	chr22	41209933	41209695	41206125	41206006	L3MBTL2	annotatedSS	SE	+	41205386	41205301
3394					1.0	ENSG00000100395.14	3394	36,20,23,38	18,17,26,13	298	0.9,0.833,0.793,0.95	1.0,1.0,0.684,1.0	-0.052000000000000005	0.761172374243	2,2,3,1	0,0,6,0	149	chr22	41216262	41216138	41214026	41213850	L3MBTL2	annotatedSS	SE	+	41209933	41209695
3395					1.0	ENSG00000100395.14	3395	73,40,60,91	37,43,62,36	283	0.951,0.913,0.913,0.98	1.0,1.0,0.845,1.0	-0.022000000000000002	0.605807480274	2,2,3,1	0,0,6,0	149	chr22	41216262	41216138	41214026	41213892	L3MBTL2	annotatedSS	SE	+	41209933	41209695
3396					1.0	ENSG00000100395.14	3396	86,51,51,106	43,41,79,56	267	1.0,1.0,0.966,1.0	1.0,0.958,1.0,1.0	0.002	1.0	0,0,1,0	0,1,0,0	149	chr22	41220868	41220733	41219536	41219418	L3MBTL2	annotatedSS	SE	+	41217202	41217122
3397					1.0	ENSG00000100395.14	3397	0,0,0,0	1,0,0,0	254	0.0,0.0,0.0,0.0	0.02,0.0,0.0,0.0	-0.005	1.0	54,39,35,50	29,29,33,20	149	chr22	41227869	41227803	41227679	41227574	L3MBTL2	annotatedSS	SE	+	41227323	41227088
3398					1.0	ENSG00000100395.14	3398	103,60,72,127	56,46,57,40	266	0.983,0.944,1.0,0.986	1.0,1.0,1.0,1.0	-0.022000000000000002	1.0	1,2,0,1	0,0,0,0	149	chr22	41230654	41230138	41229656	41229539	L3MBTL2	annotatedSS	SE	+	41227869	41227088
3400					0.194085931921	ENSG00000100393.12	3400	29,17,20,26	13,23,23,14	227	0.905,0.848,0.868,0.895	0.895,0.938,1.0,1.0	-0.079	0.00412007857189	2,2,2,2	1,1,0,0	149	chr22	41147946	41147836	41146816	41146738	EP300	annotatedSS	SE	+	41141222	41141047
3401					1.0	ENSG00000196236.12	3401	0,22,40,36	35,13,29,10	265	0.0,1.0,0.882,1.0	1.0,0.477,0.7,0.849	-0.036000000000000004	0.17279653678800003	3,0,3,0	0,8,7,1	149	chr22	40862770	40861617	40860793	40860677	XPNPEP3	annotatedSS	SE	+	40857245	40857096
3402					1.0	ENSG00000196236.12	3402	2,0,6,2	3,0,4,2	241	0.093,0.0,0.292,0.236	0.236,0.0,0.171,0.101	0.027999999999999997	0.532932793203	12,5,9,4	6,13,12,11	149	chr22	40882177	40881769	40870139	40870047	XPNPEP3	annotatedSS	SE	+	40869115	40868998
3403					1.0	ENSG00000196236.12	3403	30,10,17,8	11,21,17,23	298	0.938,1.0,1.0,1.0	1.0,1.0,1.0,1.0	-0.016	1.0	1,0,0,0	0,0,0,0	149	chr22	40886515	40886312	40882177	40881769	XPNPEP3	annotatedSS	SE	+	40869115	40868998
3404					1.0	ENSG00000196236.12	3404	27,16,20,10	13,15,9,22	235	1.0,0.91,1.0,1.0	1.0,1.0,1.0,1.0	-0.022000000000000002	1.0	0,1,0,0	0,0,0,0	149	chr22	40922513	40922332	40914324	40914238	XPNPEP3	annotatedSS	SE	+	40909235	40909121
3405					1.0	ENSG00000196236.12	3405	44,23,17,9	7,20,31,24	298	1.0,1.0,1.0,0.818	0.636,0.769,1.0,1.0	0.10300000000000001	0.24061739912500002	0,0,0,1	2,3,0,0	149	chr22	40924482	40924361	40922513	40922332	XPNPEP3	annotatedSS	SE	+	40914324	40914238
3406					1.0	ENSG00000100380.13	3406	2106,1317,1658,1323	1461,1310,1426,1149	198	0.997,0.997,0.998,0.992	0.997,1.0,0.994,0.999	-0.001	1.0	4,3,2,8	3,0,7,1	149	chr22	40830956	40830839	40829674	40829625	ST13	annotatedSS	SE	-	40827229	40827095
3407					1.0	ENSG00000100380.13	3407	1664,1057,1303,1048	1144,973,1070,942	266	0.998,1.0,1.0,1.0	1.0,1.0,1.0,1.0	-0.0	1.0	2,0,0,0	0,0,0,0	149	chr22	40832671	40832568	40830956	40830839	ST13	annotatedSS	SE	-	40827229	40827095
3408					1.0	ENSG00000100380.13	3408	3,3,2,8	3,0,7,1	266	1.0,1.0,0.528,1.0	1.0,NA,1.0,1.0	-0.11800000000000001	1.0	0,0,1,0	0,0,0,0	149	chr22	40844909	40844838	40830956	40830839	ST13	annotatedSS	SE	-	40827229	40827095
3409					1.0	ENSG00000100380.13	3409	0,4,1,1	0,1,1,2	279	0.0,0.002,0.0,0.0	0.0,0.0,0.0,0.001	0.0	1.0	1931,1253,1519,1184	1341,1165,1252,1085	149	chr22	40832671	40832568	40832216	40832086	ST13	annotatedSS	SE	-	40830956	40830874
3410					1.0	ENSG00000100380.13	3410	2821,1818,2262,1683	1936,1656,1903,1516	252	0.999,1.0,1.0,0.999	0.999,0.999,0.998,0.997	0.001	1.0	1,0,0,1	1,1,2,3	149	chr22	40835670	40835559	40832671	40832568	ST13	annotatedSS	SE	-	40830956	40830839
3411					1.0	ENSG00000100380.13	3411	556,361,567,330	372,372,464,336	220	0.997,1.0,0.997,1.0	1.0,1.0,0.997,1.0	-0.001	1.0	1,0,1,0	0,0,1,0	149	chr22	40850880	40850822	40844909	40844838	ST13	annotatedSS	SE	-	40840692	40840625
3412					1.0	ENSG00000100380.13	3412	2458,1415,2184,1275	1615,1533,1586,1365	225	1.0,1.0,1.0,0.999	1.0,1.0,1.0,0.998	0.0	1.0	0,0,0,1	0,0,0,2	149	chr22	40850880	40850822	40848369	40848293	ST13	annotatedSS	SE	-	40844909	40844838
3413					1.0	ENSG00000100380.13	3413	402,217,315,269	265,203,274,207	207	1.0,0.987,1.0,1.0	0.985,1.0,1.0,1.0	0.001	1.0	0,2,0,0	3,0,0,0	149	chr22	40856565	40856430	40850880	40850822	ST13	annotatedSS	SE	-	40844909	40844838
3414					1.0	ENSG00000100372.14	3414	141,94,146,122	75,116,102,102	232	0.978,0.968,0.969,0.975	0.96,0.974,0.956,0.97	0.008	0.701261851722	2,2,3,2	2,2,3,2	149	chr22	40777135	40777039	40774019	40773936	SLC25A17	annotatedSS	SE	-	40770981	40769629
3415					1.0	ENSG00000100372.14	3415	0,0,0,1	0,0,0,0	268	0.0,0.0,0.0,0.012	0.0,0.0,0.0,0.0	0.003	1.0	76,41,75,44	30,45,47,50	149	chr22	40777135	40777039	40776308	40776189	SLC25A17	annotatedSS	SE	-	40774019	40773936
3416					1.0	ENSG00000100372.14	3416	0,2,3,3	0,0,1,2	286	0.0,0.023,0.021,0.031	0.0,0.0,0.008,0.02	0.012	0.7102750682760001	80,44,74,49	62,65,68,51	149	chr22	40792676	40792524	40779894	40779757	SLC25A17	annotatedSS	SE	-	40779125	40779008
3417					1.0	ENSG00000100372.14	3417	0,2,2,1	0,0,1,2	286	NA,1.0,0.51,1.0	NA,0.0,0.207,1.0	0.434	1.0	0,0,1,0	0,1,2,0	149	chr22	40794580	40794513	40779894	40779757	SLC25A17	annotatedSS	SE	-	40779125	40779008
3418					1.0	ENSG00000100372.14	3418	0,4,1,0	4,0,0,0	241	0.0,0.053,0.008,0.0	0.038,0.0,0.0,0.0	0.006	1.0	80,44,74,49	62,65,68,51	149	chr22	40792676	40792524	40784604	40784512	SLC25A17	annotatedSS	SE	-	40779125	40779008
3419					1.0	ENSG00000100372.14	3419	2,4,1,0	4,0,0,0	241	0.236,0.331,0.058,0.0	0.261,0.0,0.0,0.0	0.091	0.17540990635899997	4,5,10,15	7,4,3,4	149	chr22	40819332	40819194	40784604	40784512	SLC25A17	annotatedSS	SE	-	40779125	40779008
3420					1.0	ENSG00000100372.14	3420	199,118,216,148	170,183,183,167	298	1.0,1.0,0.991,1.0	1.0,0.989,0.979,1.0	0.006	1.0	0,0,1,0	0,1,2,0	149	chr22	40794580	40794513	40792676	40792524	SLC25A17	annotatedSS	SE	-	40779125	40779008
3421					1.0	ENSG00000100372.14	3421	80,44,75,49	62,65,68,51	298	0.784,0.957,0.862,0.803	0.756,0.915,0.85,0.836	0.012	0.9062968654960001	11,1,6,6	10,3,6,5	149	chr22	40799040	40799022	40792676	40792524	SLC25A17	annotatedSS	SE	-	40779125	40779008
3422					0.863085421981	ENSG00000100372.14	3422	80,44,74,49	62,65,68,51	298	0.909,0.815,0.787,0.62	0.816,0.89,0.919,0.864	-0.08900000000000001	0.047275304063800004	4,5,10,15	7,4,3,4	149	chr22	40819350	40819194	40792676	40792524	SLC25A17	annotatedSS	SE	-	40779125	40779008
3423					1.0	ENSG00000100372.14	3423	119,74,143,101	108,118,115,116	298	1.0,1.0,1.0,1.0	1.0,1.0,0.983,1.0	0.004	1.0	0,0,0,0	0,0,1,0	149	chr22	40794580	40794513	40792676	40792524	SLC25A17	annotatedSS	SE	-	40779894	40779757
3425					1.0	ENSG00000100372.14	3425	77,48,52,45	40,37,60,36	216	0.828,0.971,0.857,0.838	0.734,0.895,0.873,0.832	0.04	0.45292118531000003	11,1,6,6	10,3,6,5	149	chr22	40799040	40799022	40794580	40794513	SLC25A17	annotatedSS	SE	-	40779125	40779008
3426					1.0	ENSG00000100372.14	3426	0,0,0,0	0,2,2,0	216	0.0,0.0,0.0,0.0	0.0,0.256,0.315,0.0	-0.14300000000000002	0.569841537728	4,5,10,15	7,4,3,4	149	chr22	40819326	40819194	40794580	40794513	SLC25A17	annotatedSS	SE	-	40779125	40779008
3427					1.0	ENSG00000100372.14	3427	195,122,187,143	148,153,171,151	216	1.0,1.0,0.992,1.0	1.0,1.0,1.0,1.0	-0.002	1.0	0,0,1,0	0,0,0,0	149	chr22	40799040	40799022	40794580	40794513	SLC25A17	annotatedSS	SE	-	40792676	40792524
3429					1.0	ENSG00000100372.14	3429	0,0,0,0	0,1,0,0	232	0.0,0.0,0.0,0.0	0.0,0.005,0.0,0.0	-0.001	1.0	157,97,143,116	107,122,129,117	149	chr22	40799083	40799022	40797336	40797253	SLC25A17	annotatedSS	SE	-	40794580	40794513
3430					1.0	ENSG00000100372.14	3430	2,0,0,0	0,0,0,0	202	0.009,0.0,0.0,0.0	0.0,0.0,0.0,0.0	0.002	1.0	157,97,143,116	107,122,129,117	149	chr22	40799083	40799022	40797336	40797283	SLC25A17	annotatedSS	SE	-	40794580	40794513
3432					1.0	ENSG00000100372.14	3432	23,20,24,21	16,21,12,21	167	1.0,1.0,1.0,1.0	1.0,0.904,1.0,0.949	0.037000000000000005	1.0	0,0,0,0	0,2,0,1	149	chr22	40819316	40819194	40799040	40799022	SLC25A17	annotatedSS	SE	-	40794580	40794513
3433					0.641359439456	ENSG00000100372.14	3433	106,51,86,97	84,85,89,75	210	0.95,0.879,0.859,0.821	0.895,0.938,0.955,0.93	-0.052000000000000005	0.0285084159522	4,5,10,15	7,4,3,4	149	chr22	40819326	40819194	40799083	40799022	SLC25A17	annotatedSS	SE	-	40779125	40779008
3435					1.0	ENSG00000100372.14	3435	246,140,218,207	181,204,211,185	210	1.0,1.0,1.0,1.0	1.0,0.986,1.0,0.992	0.006	1.0	0,0,0,0	0,2,0,1	149	chr22	40819326	40819194	40799083	40799022	SLC25A17	annotatedSS	SE	-	40794580	40794513
3437					1.0	ENSG00000100372.14	3437	2,0,2,0	0,0,2,0	298	0.006,0.0,0.007,0.0	0.0,0.0,0.007,0.0	0.002	1.0	176,93,141,141	111,113,144,110	149	chr22	40819338	40819194	40817377	40817202	SLC25A17	annotatedSS	SE	-	40799083	40799022
3438					1.0	ENSG00000284431.1	3438	0,2,0,1	0,1,0,0	298	0.0,0.002,0.0,0.001	0.0,0.001,0.0,0.0	0.001	1.0	603,479,669,540	567,524,443,486	149	chr22	40350035	40349831	40348646	40348396	RP5-1042K10.14	annotatedSS	SE	+	40346711	40346528
3439					1.0	ENSG00000284431.1	3439	603,478,669,541	569,524,443,486	298	1.0,0.992,0.991,0.993	0.996,0.989,1.0,1.0	-0.002	1.0	0,2,3,2	1,3,0,0	149	chr22	40359035	40358863	40350035	40349831	RP5-1042K10.14	annotatedSS	SE	+	40346711	40346528
3440					1.0	ENSG00000284431.1	3440	296,173,282,221	219,203,199,171	219	0.995,0.959,0.985,0.932	0.968,0.979,0.951,0.943	0.006999999999999999	0.369307768674	1,5,3,11	5,3,7,7	149	chr22	40364365	40364275	40361342	40361272	RP5-1042K10.14	annotatedSS	SE	+	40360492	40360401
3441					1.0	ENSG00000284431.1	3441	283,189,315,246	249,211,216,194	240	0.994,0.959,0.985,0.933	0.969,0.978,0.95,0.945	0.006999999999999999	0.425505326421	1,5,3,11	5,3,7,7	149	chr22	40364365	40364275	40363071	40362980	RP5-1042K10.14	annotatedSS	SE	+	40360492	40360401
3442					1.0	ENSG00000239900.12	3442	483,352,528,498	448,392,381,360	298	0.992,0.994,0.964,0.98	0.974,0.99,0.974,0.968	0.006	0.553496295315	2,1,10,5	6,2,5,6	149	chr22	40366489	40366435	40365056	40364879	ADSL	annotatedSS	SE	+	40364365	40364275
3443					1.0	ENSG00000100359.20	3443	119,57,85,102	72,64,87,83	232	0.801,0.785,0.886,0.834	0.853,0.837,0.848,0.947	-0.045	0.13758379276799998	19,10,7,13	8,8,10,3	149	chr22	40402205	40402138	40401675	40401592	SGSM3	annotatedSS	SE	+	40400813	40400695
3444					1.0	ENSG00000284431.1	3444	58,34,28,42	31,24,37,26	216	1.0,1.0,1.0,1.0	0.955,0.943,1.0,1.0	0.026000000000000002	1.0	0,0,0,0	1,1,0,0	149	chr22	40404455	40404246	40402205	40402138	RP5-1042K10.14	annotatedSS	SE	+	40400813	40400695
3445					1.0	ENSG00000284431.1	3445	163,109,160,219	108,112,122,102	293	1.0,1.0,1.0,0.965	0.965,1.0,1.0,1.0	0.0	1.0	0,0,0,4	2,0,0,0	149	chr22	40405844	40405648	40405284	40405140	RP5-1042K10.14	annotatedSS	SE	+	40404664	40404556
3446					1.0	ENSG00000284431.1	3446	152,94,122,151	84,68,87,104	204	0.974,1.0,1.0,1.0	1.0,1.0,0.985,1.0	-0.003	1.0	3,0,0,0	0,0,1,0	149	chr22	40408120	40408070	40407843	40407788	RP5-1042K10.14	annotatedSS	SE	+	40407568	40407412
3447					1.0	ENSG00000284431.1	3447	212,143,167,186	87,81,128,128	298	0.955,0.973,1.0,1.0	1.0,1.0,0.985,1.0	-0.013999999999999999	0.5933561698100001	5,2,0,0	0,0,1,0	149	chr22	40408697	40408626	40408429	40408276	RP5-1042K10.14	annotatedSS	SE	+	40408120	40408070
3448					1.0	ENSG00000239900.12	3448	1071,814,1211,880	965,932,844,796	298	1.0,0.988,0.997,0.991	0.994,0.998,1.0,0.997	-0.003	1.0	0,5,2,4	3,1,0,1	149	chr22	40353117	40353072	40350035	40349831	ADSL	annotatedSS	SE	+	40346711	40346499
3449					1.0	ENSG00000239900.12	3449	0,1,0,0	0,1,0,0	194	NA,0.277,0.0,0.0	0.0,0.204,NA,NA	-0.01	1.0	0,2,3,2	1,3,0,0	149	chr22	40359035	40358863	40353117	40353072	ADSL	annotatedSS	SE	+	40346711	40346499
3451					1.0	ENSG00000239900.12	3451	553,392,618,406	476,485,450,372	194	0.993,0.993,0.988,0.984	0.973,0.995,0.986,0.997	0.002	0.804652962304	3,2,6,5	10,2,5,1	149	chr22	40354327	40354247	40353117	40353072	ADSL	annotatedSS	SE	+	40350035	40349831
3452					1.0	ENSG00000239900.12	3452	180,123,219,120	118,150,169,101	194	1.0,1.0,1.0,0.989	0.978,1.0,1.0,1.0	0.003	1.0	0,0,0,1	2,0,0,0	149	chr22	40359035	40358863	40353117	40353072	ADSL	annotatedSS	SE	+	40350035	40349831
3453					1.0	ENSG00000239900.12	3453	0,0,0,0	2,0,0,0	236	0.0,0.0,0.0,0.0	0.112,0.0,0.0,0.0	-0.027999999999999997	1.0	3,2,6,5	10,2,5,1	149	chr22	40354327	40354247	40353419	40353332	ADSL	annotatedSS	SE	+	40350035	40349831
3454					1.0	ENSG00000239900.12	3454	0,0,0,0	2,0,0,0	236	0.0,0.0,0.0,0.0	0.003,0.0,0.0,0.0	-0.001	1.0	375,274,401,290	361,342,284,272	149	chr22	40354327	40354247	40353419	40353332	ADSL	annotatedSS	SE	+	40353117	40353072
3455					1.0	ENSG00000239900.12	3455	160,89,194,110	132,136,109,112	229	1.0,1.0,1.0,0.986	0.977,1.0,1.0,1.0	0.002	1.0	0,0,0,1	2,0,0,0	149	chr22	40358912	40358863	40354327	40354247	ADSL	annotatedSS	SE	+	40350035	40349831
3456					1.0	ENSG00000239900.12	3456	516,356,586,391	478,472,376,372	229	1.0,1.0,1.0,1.0	1.0,0.994,0.992,1.0	0.004	1.0	0,0,0,0	0,2,2,0	149	chr22	40358912	40358863	40354327	40354247	ADSL	annotatedSS	SE	+	40353117	40353072
3457					1.0	ENSG00000239900.12	3457	3,0,0,0	0,1,1,0	261	0.631,0.0,0.0,0.0	0.0,0.16,0.075,0.0	0.099	0.43967312728299995	1,5,3,11	5,3,7,7	149	chr22	40364362	40364275	40363092	40362980	ADSL	annotatedSS	SE	+	40360492	40360401
3461					1.0	ENSG00000100354.20	3461	16,4,11,3	8,7,7,6	298	1.0,1.0,1.0,1.0	0.8,1.0,1.0,1.0	0.05	1.0	0,0,0,0	1,0,0,0	149	chr22	40273600	40273424	40267036	40264687	TNRC6B	annotatedSS	SE	+	40262173	40261831
3462					1.0	ENSG00000100354.20	3462	5,2,4,0	0,2,3,4	298	1.0,1.0,1.0,NA	0.0,1.0,1.0,1.0	0.25	1.0	0,0,0,0	1,0,0,0	149	chr22	40273600	40273424	40270280	40270121	TNRC6B	annotatedSS	SE	+	40262173	40261831
3463					0.746716919411	ENSG00000100354.20	3463	5,6,10,1	2,6,9,11	298	0.172,0.5,0.312,0.2	0.5,0.429,0.529,0.524	-0.2	0.0370087558281	12,3,11,2	1,4,4,5	149	chr22	40273600	40273424	40270280	40270121	TNRC6B	annotatedSS	SE	+	40267036	40264687
3465					1.0	ENSG00000100354.20	3465	20,15,16,16	9,4,10,11	275	1.0,1.0,1.0,1.0	0.83,1.0,1.0,1.0	0.042	1.0	0,0,0,0	1,0,0,0	149	chr22	40300498	40300454	40285770	40285644	TNRC6B	annotatedSS	SE	+	40280143	40279994
3466					1.0	ENSG00000100354.20	3466	23,3,19,19	9,6,10,13	298	1.0,1.0,1.0,0.826	1.0,1.0,1.0,1.0	-0.043	1.0	0,0,0,2	0,0,0,0	149	chr22	40312651	40312504	40310993	40310816	TNRC6B	annotatedSS	SE	+	40308649	40308511
3469					1.0	ENSG00000187051.8	3469	0,6,4,8	5,3,1,5	240	0.0,0.012,0.006,0.009	0.01,0.005,0.002,0.01	0.0	1.0	484,303,449,538	314,359,312,310	149	chr22	39532523	39532394	39530554	39530463	RPS19BP1	annotatedSS	SE	-	39529917	39529819
3470					1.0	ENSG00000128272.14	3470	4359,2655,3293,2779	2278,2441,2220,2252	298	1.0,1.0,0.999,0.999	1.0,1.0,0.998,1.0	0.0	1.0	0,0,1,1	0,0,2,0	149	chr22	39522683	39521772	39521671	39521353	ATF4	annotatedSS	SE	+	39520751	39520177
3477					1.0	ENSG00000100307.12	3477	25,7,10,10	8,9,9,5	216	1.0,1.0,1.0,0.775	0.734,1.0,1.0,1.0	0.01	1.0	0,0,0,2	2,0,0,0	149	chr22	39141436	39141370	39138702	39138635	CBX7	annotatedSS	SE	-	39134473	39134400
3478					1.0	ENSG00000100307.12	3478	39,8,14,11	10,22,18,15	216	1.0,0.734,0.828,1.0	1.0,1.0,0.861,1.0	-0.075	0.8038324841169999	0,2,2,0	0,0,2,0	149	chr22	39141436	39141370	39138702	39138635	CBX7	annotatedSS	SE	-	39134752	39134400
3482					1.0	ENSG00000128394.16	3482	115,42,64,55	87,76,62,69	298	1.0,1.0,1.0,1.0	0.978,1.0,0.969,0.972	0.02	1.0	0,0,0,0	1,0,1,1	149	chr22	39045192	39044940	39043090	39042936	APOBEC3F	annotatedSS	SE	+	39040977	39040603
3483					1.0	ENSG00000128394.16	3483	47,17,32,23	10,28,20,25	298	1.0,1.0,1.0,1.0	0.556,1.0,1.0,1.0	0.111	0.36379781954400003	0,0,0,0	4,0,0,0	149	chr22	39052287	39052073	39049581	39049424	APOBEC3F	annotatedSS	SE	+	39045542	39045183
3484					1.0	ENSG00000100246.12	3484	35,42,53,52	34,33,41,26	233	1.0,0.931,1.0,1.0	1.0,1.0,1.0,1.0	-0.017	1.0	0,2,0,0	0,0,0,0	149	chr22	38794173	38794067	38781009	38780925	DNAL4	annotatedSS	SE	-	38779613	38778507
3485					4.50897557662e-05	ENSG00000100246.12	3485	104,60,100,96	76,72,57,57	298	0.981,0.938,0.82,0.828	1.0,1.0,1.0,1.0	-0.10800000000000001	2.76917263564e-08	1,2,11,10	0,0,0,0	149	chr22	38794173	38794067	38782870	38782662	DNAL4	annotatedSS	SE	-	38781009	38780717
3486					1.0	ENSG00000100211.10	3486	0,7,7,13	5,10,5,8	298	0.0,0.368,0.171,0.481	0.217,0.263,0.172,0.364	0.001	0.7166722239100001	14,6,17,7	9,14,12,7	149	chr22	38665685	38665545	38657143	38656955	CBY1	annotatedSS	SE	+	38656750	38656639
3487					1.0	ENSG00000100211.10	3487	1,8,8,15	3,15,1,9	298	0.004,0.043,0.041,0.077	0.026,0.074,0.005,0.061	-0.0	0.8356247371500001	139,89,93,90	57,94,110,69	149	chr22	38668132	38668016	38657143	38656955	CBY1	annotatedSS	SE	+	38656750	38656639
3488					1.0	ENSG00000100211.10	3488	0,7,5,9	2,11,1,8	298	0.0,0.412,0.385,0.474	0.333,0.44,0.143,0.444	-0.022000000000000002	0.533285326541	8,5,4,5	2,7,3,5	149	chr22	38670989	38670883	38657143	38656955	CBY1	annotatedSS	SE	+	38656750	38656639
3489					0.723754203951	ENSG00000100211.10	3489	31,6,29,14	22,29,30,13	289	0.103,0.034,0.139,0.074	0.166,0.137,0.123,0.089	-0.040999999999999995	0.0351249815276	139,89,93,90	57,94,110,69	149	chr22	38668132	38668016	38665685	38665545	CBY1	annotatedSS	SE	+	38656750	38656650
3490					1.0	ENSG00000100211.10	3490	12,5,17,5	9,13,11,7	289	0.436,0.34,0.687,0.34	0.699,0.489,0.654,0.419	-0.114	0.41896797383699996	8,5,4,5	2,7,3,5	149	chr22	38670989	38670883	38665685	38665545	CBY1	annotatedSS	SE	+	38656750	38656650
3491					1.0	ENSG00000100211.10	3491	18,1,14,11	16,17,22,6	289	0.903,0.34,0.706,0.486	0.892,0.594,1.0,0.756	-0.20199999999999999	0.215843719609	1,1,3,6	1,6,0,1	149	chr22	38668132	38668016	38665685	38665545	CBY1	annotatedSS	SE	+	38657143	38656955
3492					1.0	ENSG00000100211.10	3492	0,0,3,4	3,1,4,0	289	NA,NA,1.0,1.0	1.0,0.205,1.0,NA	0.265	1.0	0,0,0,0	0,2,0,0	149	chr22	38670989	38670883	38665685	38665545	CBY1	annotatedSS	SE	+	38657143	38656955
3494					1.0	ENSG00000100211.10	3494	322,158,215,176	124,191,196,124	265	0.958,0.947,0.968,0.952	0.972,0.939,0.973,0.933	0.002	0.9711872540500001	8,5,4,5	2,7,3,5	149	chr22	38670989	38670883	38668132	38668016	CBY1	annotatedSS	SE	+	38656750	38656635
3495					1.0	ENSG00000100211.10	3495	185,70,126,92	68,104,86,57	265	1.0,1.0,1.0,1.0	1.0,0.967,1.0,1.0	0.008	1.0	0,0,0,0	0,2,0,0	149	chr22	38670989	38670883	38668132	38668016	CBY1	annotatedSS	SE	+	38657143	38656955
3496					1.0	ENSG00000100211.10	3496	204,70,136,95	80,116,106,62	265	1.0,1.0,0.987,1.0	1.0,1.0,1.0,1.0	-0.003	1.0	0,0,1,0	0,0,0,0	149	chr22	38670989	38670883	38668132	38668016	CBY1	annotatedSS	SE	+	38665685	38665545
3497					1.0	ENSG00000100211.10	3497	9,7,5,10	4,9,7,7	255	1.0,1.0,1.0,1.0	1.0,1.0,0.804,1.0	0.049	1.0	0,0,0,0	0,0,1,0	149	chr22	38673844	38673158	38670989	38670883	CBY1	annotatedSS	SE	+	38656750	38656639
3498					1.0	ENSG00000100211.10	3498	365,186,289,164	198,194,207,152	268	0.985,0.972,0.988,0.938	0.982,0.973,0.95,0.966	0.003	0.538544416181	3,3,2,6	2,3,6,3	149	chr22	38673413	38673158	38671188	38671069	CBY1	annotatedSS	SE	+	38670989	38670766
3503					1.0	ENSG00000100206.9	3503	38,11,28,14	20,24,14,20	191	0.809,1.0,1.0,0.916	0.886,0.903,0.845,0.94	0.038	0.441192332494	7,0,0,1	2,2,2,1	149	chr22	38555409	38555356	38552707	38552665	DMC1	annotatedSS	SE	-	38538612	38538538
3504					1.0	ENSG00000100206.9	3504	65,24,57,19	50,51,40,41	296	1.0,1.0,1.0,0.827	1.0,1.0,1.0,0.805	0.005	0.59391650506	0,0,0,2	0,0,0,5	149	chr22	38567627	38567582	38566736	38566589	DMC1	annotatedSS	SE	-	38562369	38562286
3505					1.0	ENSG00000100201.20	3505	96,50,48,69	60,72,41,47	298	1.0,1.0,1.0,0.972	1.0,0.947,0.911,1.0	0.027999999999999997	1.0	0,0,0,1	0,2,2,0	149	chr22	38493771	38493709	38488115	38487872	DDX17	annotatedSS	SE	-	38486440	38483439
3506					1.0	ENSG00000100201.20	3506	294,137,192,138	162,147,191,128	298	1.0,1.0,1.0,0.986	1.0,0.974,0.979,1.0	0.008	1.0	0,0,0,1	0,2,2,0	149	chr22	38493771	38493709	38488115	38487878	DDX17	annotatedSS	SE	-	38486440	38485877
3507					1.0	ENSG00000100201.20	3507	533,285,338,252	302,287,338,250	298	1.0,1.0,1.0,0.992	1.0,0.986,0.988,1.0	0.004	1.0	0,0,0,1	0,2,2,0	149	chr22	38493771	38493709	38492115	38487878	DDX17	annotatedSS	SE	-	38486440	38485680
3508					1.0	ENSG00000100201.20	3508	4,3,8,0	1,1,2,1	298	0.004,0.005,0.011,0.0	0.002,0.002,0.004,0.002	0.003	1.0	511,284,348,213	295,308,264,270	149	chr22	38492115	38492055	38489458	38489227	DDX17	annotatedSS	SE	-	38488115	38488025
3509					1.0	ENSG00000100201.20	3509	734,425,489,325	426,422,403,384	209	1.0,1.0,1.0,1.0	1.0,1.0,0.997,1.0	0.001	1.0	0,0,0,0	0,0,1,0	149	chr22	38493771	38493709	38492115	38492055	DDX17	annotatedSS	SE	-	38488115	38487872
3510					1.0	ENSG00000100201.20	3510	1211,834,932,520	794,880,792,647	291	1.0,1.0,0.996,1.0	1.0,1.0,1.0,1.0	-0.001	1.0	0,0,2,0	0,0,0,0	149	chr22	38498150	38498084	38495937	38495795	DDX17	annotatedSS	SE	-	38495046	38494885
3511					1.0	ENSG00000100201.20	3511	438,266,310,185	264,295,351,246	249	1.0,1.0,1.0,0.991	1.0,1.0,1.0,1.0	-0.002	1.0	0,0,0,1	0,0,0,0	149	chr22	38506237	38505950	38499499	38499399	DDX17	annotatedSS	SE	-	38498573	38498439
3512					1.0	ENSG00000100201.20	3512	955,580,645,437	591,592,628,572	298	1.0,1.0,0.994,1.0	1.0,1.0,0.991,1.0	0.001	1.0	0,0,2,0	0,0,3,0	149	chr22	38506237	38505950	38501280	38501129	DDX17	annotatedSS	SE	-	38499499	38499399
3513					1.0	ENSG00000100196.10	3513	1076,577,861,701	547,363,657,525	250	1.0,1.0,1.0,1.0	0.997,1.0,1.0,1.0	0.001	1.0	0,0,0,0	1,0,0,0	149	chr22	38479751	38479592	38474623	38474522	KDELR3	annotatedSS	SE	+	38468324	38468061
3514					1.0	ENSG00000100196.10	3514	915,478,710,483	469,325,538,381	298	0.989,0.968,0.954,0.988	0.963,0.988,0.982,0.974	-0.002	0.974074409948	5,8,17,3	9,2,5,5	149	chr22	38481464	38481211	38479751	38479592	KDELR3	annotatedSS	SE	+	38474623	38474522
3515					1.0	ENSG00000283900.1	3515	170,114,198,169	130,93,125,103	289	1.0,0.983,1.0,1.0	1.0,1.0,1.0,1.0	-0.004	1.0	0,1,0,0	0,0,0,0	149	chr22	38294534	38294341	38294248	38294108	RP1-5O6.7	annotatedSS	SE	-	38293319	38293254
3516					1.0	ENSG00000213923.11	3516	12,5,11,10	8,2,7,3	210	0.054,0.043,0.062,0.056	0.07,0.019,0.052,0.019	0.013999999999999999	0.14557918342	148,79,118,119	75,72,91,110	149	chr22	38298934	38298785	38295447	38295386	CSNK1E	annotatedSS	SE	-	38294534	38294341
3517					1.0	ENSG00000198792.12	3517	15,9,6,16	5,4,9,6	170	0.049,0.041,0.022,0.059	0.026,0.027,0.04,0.032	0.011000000000000001	0.16863283117	256,184,232,223	164,125,187,158	149	chr22	38224979	38224784	38222662	38222641	TMEM184B	annotatedSS	SE	-	38221710	38221144
3518					1.0	ENSG00000198792.12	3518	216,139,219,219	132,135,173,138	225	1.0,1.0,1.0,1.0	0.956,1.0,1.0,1.0	0.011000000000000001	1.0	0,0,0,0	4,0,0,0	149	chr22	38231334	38231243	38230744	38230668	TMEM184B	annotatedSS	SE	-	38226870	38226598
3519					1.0	ENSG00000198792.12	3519	200,135,187,209	156,140,143,105	298	1.0,1.0,0.989,1.0	1.0,1.0,0.986,1.0	0.001	1.0	0,0,1,0	0,0,1,0	149	chr22	38248019	38247769	38246100	38245934	TMEM184B	annotatedSS	SE	-	38231334	38231243
3520					1.0	ENSG00000198792.12	3520	129,82,129,126	98,85,92,62	298	1.0,1.0,1.0,1.0	1.0,1.0,1.0,0.939	0.015	1.0	0,0,0,0	0,0,0,2	149	chr22	38248019	38247769	38246100	38245934	TMEM184B	annotatedSS	SE	-	38231399	38231243
3521					1.0	ENSG00000198792.12	3521	5,5,7,2	2,4,8,5	250	0.023,0.035,0.032,0.01	0.012,0.027,0.049,0.047	-0.009000000000000001	0.41363515879199997	129,82,127,123	101,85,92,60	149	chr22	38248019	38247769	38246885	38246784	TMEM184B	annotatedSS	SE	-	38246100	38245934
3522					1.0	ENSG00000198792.12	3522	3,3,0,1	0,1,2,1	229	0.015,0.023,0.0,0.005	0.0,0.008,0.014,0.011	0.002	1.0	129,82,127,123	101,85,92,60	149	chr22	38248019	38247769	38246885	38246805	TMEM184B	annotatedSS	SE	-	38246100	38245934
3523					1.0	ENSG00000198792.12	3523	140,95,145,158	107,102,135,97	298	1.0,1.0,0.973,1.0	1.0,1.0,1.0,1.0	-0.006999999999999999	1.0	0,0,2,0	0,0,0,0	149	chr22	38272938	38272883	38248019	38247769	TMEM184B	annotatedSS	SE	-	38231334	38231243
3524					1.0	ENSG00000184381.18	3524	0,0,2,0	0,0,0,0	240	0.0,0.0,0.11,0.0	0.0,0.0,0.0,0.0	0.027999999999999997	1.0	11,9,10,11	8,9,4,6	149	chr22	38120909	38120758	38116410	38116319	PLA2G6	annotatedSS	SE	-	38116211	38116074
3525					1.0	ENSG00000184381.18	3525	12,9,8,11	5,5,5,5	298	0.75,1.0,1.0,1.0	1.0,1.0,1.0,1.0	-0.063	1.0	2,0,0,0	0,0,0,0	149	chr22	38125691	38125638	38123258	38123094	PLA2G6	annotatedSS	SE	-	38120909	38120758
3526					1.0	ENSG00000184381.18	3526	1,0,3,4	0,0,0,1	202	0.076,0.0,0.269,0.596	0.0,0.0,NA,0.084	0.207	1.0	9,7,6,2	12,2,0,8	149	chr22	38126449	38126370	38125691	38125638	PLA2G6	annotatedSS	SE	-	38123258	38123094
3528					1.0	ENSG00000184381.18	3528	9,3,8,0	6,1,0,1	298	0.273,0.158,0.5,0.0	0.188,0.067,0.0,0.091	0.146	0.0675780766132	12,8,4,7	13,7,4,5	149	chr22	38129562	38129453	38128430	38128268	PLA2G6	annotatedSS	SE	-	38126449	38126370
3530					1.0	ENSG00000184381.18	3530	25,28,16,8	11,8,21,3	298	1.0,1.0,0.8,0.667	1.0,1.0,1.0,1.0	-0.133	0.699058189595	0,0,2,2	0,0,0,0	149	chr22	38143288	38143104	38140169	38139981	PLA2G6	annotatedSS	SE	-	38135084	38134987
3532					1.0	ENSG00000184381.18	3532	0,1,0,0	0,0,0,0	232	0.0,0.138,0.0,0.0	0.0,0.0,0.0,NA	0.035	1.0	1,4,4,2	3,2,1,0	149	chr22	38145653	38145437	38144978	38144895	PLA2G6	annotatedSS	SE	-	38143288	38143236
3534					1.0	ENSG00000184381.18	3534	0,0,2,0	0,0,0,0	280	0.0,0.0,0.088,0.0	0.0,0.0,0.0,0.0	0.022000000000000002	1.0	15,12,11,12	7,3,4,9	149	chr22	38169467	38169217	38148623	38148492	PLA2G6	annotatedSS	SE	-	38145653	38145492
3536					1.0	ENSG00000128298.16	3536	15,19,31,30	2,27,19,22	196	1.0,0.878,1.0,1.0	1.0,0.954,0.878,1.0	0.012	1.0	0,2,0,0	0,1,2,0	149	chr22	38086347	38086241	38085732	38085685	BAIAP2L2	annotatedSS	SE	-	38085375	38084888
3537					1.0	ENSG00000128298.16	3537	50,32,17,44	5,13,3,18	298	1.0,1.0,1.0,0.88	0.556,1.0,1.0,1.0	0.081	1.0	0,0,0,3	2,0,0,0	149	chr22	38087264	38087123	38086449	38086241	BAIAP2L2	annotatedSS	SE	-	38085375	38085164
3538					1.0	ENSG00000128298.16	3538	104,78,97,94	21,46,34,60	290	1.0,1.0,1.0,1.0	1.0,1.0,1.0,0.939	0.015	1.0	0,0,0,0	0,0,0,2	149	chr22	38088938	38088747	38087264	38087123	BAIAP2L2	annotatedSS	SE	-	38086449	38086241
3539					1.0	ENSG00000100151.15	3539	12,17,30,23	12,24,12,17	261	1.0,1.0,0.895,1.0	1.0,1.0,1.0,1.0	-0.026000000000000002	1.0	0,0,2,0	0,0,0,0	149	chr22	38065130	38065001	38059345	38059233	PICK1	annotatedSS	SE	+	38057850	38057652
3540					1.0	ENSG00000100151.15	3540	17,16,22,29	16,9,15,24	216	1.0,1.0,1.0,1.0	1.0,0.861,1.0,1.0	0.035	1.0	0,0,0,0	0,1,0,0	149	chr22	38069085	38069032	38067770	38067703	PICK1	annotatedSS	SE	+	38065130	38065001
3541					0.678555026476	ENSG00000100151.15	3541	12,20,25,32	19,12,15,16	203	0.746,0.88,0.948,0.959	1.0,1.0,1.0,0.922	-0.09699999999999999	0.031508589804500005	3,2,1,1	0,0,0,1	149	chr22	38071728	38071681	38070891	38070837	PICK1	annotatedSS	SE	+	38069122	38069032
3542					1.0	ENSG00000100151.15	3542	18,10,17,28	9,19,9,12	200	1.0,1.0,1.0,1.0	0.87,1.0,1.0,1.0	0.032	1.0	0,0,0,0	1,0,0,0	149	chr22	38074451	38074306	38073823	38073772	PICK1	annotatedSS	SE	+	38073092	38072999
3544					1.0	ENSG00000128346.10	3544	2,0,1,5	6,2,3,4	298	1.0,NA,0.333,0.556	1.0,0.333,0.333,1.0	-0.037000000000000005	1.0	0,0,1,2	0,2,3,0	149	chr22	37951522	37951459	37947463	37947280	C22orf23	annotatedSS	SE	-	37945173	37945041
3545					1.0	ENSG00000128346.10	3545	1,0,3,6	7,0,4,1	298	1.0,NA,1.0,1.0	1.0,0.0,1.0,1.0	0.25	1.0	0,0,0,0	0,1,0,0	149	chr22	37953158	37953046	37947463	37947280	C22orf23	annotatedSS	SE	-	37945173	37945041
3546					1.0	ENSG00000128346.10	3546	5,0,1,2	0,2,4,1	212	1.0,NA,1.0,1.0	NA,0.584,1.0,1.0	0.139	1.0	0,0,0,0	0,1,0,0	149	chr22	37953158	37953046	37951522	37951459	C22orf23	annotatedSS	SE	-	37945173	37945041
3547					1.0	ENSG00000128346.10	3547	7,0,1,3	3,2,2,4	212	0.831,NA,0.19,0.345	0.345,1.0,0.413,1.0	-0.23399999999999999	1.0	1,0,3,4	4,0,2,0	149	chr22	37953158	37953046	37951522	37951459	C22orf23	annotatedSS	SE	-	37947463	37947280
3548					1.0	ENSG00000100116.16	3548	269,168,198,159	149,157,191,134	298	0.951,0.966,0.943,0.975	0.851,0.952,0.941,0.971	0.03	0.0792235827229	7,3,6,2	13,4,6,2	149	chr22	37812988	37812886	37810157	37809948	GCAT	annotatedSS	SE	+	37808163	37807904
3549					1.0	ENSG00000100116.16	3549	72,39,54,15	40,30,72,4	298	1.0,1.0,1.0,1.0	0.87,1.0,1.0,1.0	0.032	1.0	0,0,0,0	3,0,0,0	149	chr22	37813609	37813462	37810157	37809948	GCAT	annotatedSS	SE	+	37808163	37807904
3550					1.0	ENSG00000100116.16	3550	72,41,52,15	40,32,73,7	298	1.0,1.0,1.0,1.0	1.0,0.889,1.0,1.0	0.027999999999999997	1.0	0,0,0,0	0,2,0,0	149	chr22	37815280	37815125	37810157	37809948	GCAT	annotatedSS	SE	+	37808163	37807904
3551					1.0	ENSG00000100116.16	3551	328,244,288,293	229,245,219,247	280	0.961,0.977,0.962,0.987	0.904,0.97,0.951,0.985	0.019	0.0924130809086	7,3,6,2	13,4,6,2	149	chr22	37812988	37812886	37810157	37810026	GCAT	annotatedSS	SE	+	37808163	37807911
3552					1.0	ENSG00000100116.16	3552	114,107,137,145	113,118,94,100	280	1.0,1.0,1.0,1.0	0.952,1.0,1.0,1.0	0.012	1.0	0,0,0,0	3,0,0,0	149	chr22	37813609	37813462	37810157	37810026	GCAT	annotatedSS	SE	+	37808163	37807911
3553					1.0	ENSG00000100116.16	3553	114,109,135,145	113,120,95,103	280	1.0,1.0,1.0,1.0	1.0,0.97,1.0,1.0	0.008	1.0	0,0,0,0	0,2,0,0	149	chr22	37815280	37815125	37810157	37810026	GCAT	annotatedSS	SE	+	37808163	37807911
3554					1.0	ENSG00000100116.16	3554	79,46,87,43	49,41,64,57	251	1.0,1.0,1.0,1.0	0.907,1.0,1.0,1.0	0.023	1.0	0,0,0,0	3,0,0,0	149	chr22	37813609	37813462	37812988	37812886	GCAT	annotatedSS	SE	+	37808163	37807922
3555					1.0	ENSG00000100116.16	3555	6,2,4,2	10,3,6,1	251	1.0,1.0,1.0,1.0	1.0,0.471,1.0,1.0	0.132	1.0	0,0,0,0	0,2,0,0	149	chr22	37815208	37815125	37812988	37812886	GCAT	annotatedSS	SE	+	37808163	37807922
3556					1.0	ENSG00000100116.16	3556	295,190,240,192	156,172,186,204	251	1.0,1.0,0.986,1.0	1.0,1.0,1.0,1.0	-0.004	1.0	0,0,2,0	0,0,0,0	149	chr22	37813609	37813462	37812988	37812886	GCAT	annotatedSS	SE	+	37810157	37809948
3557					1.0	ENSG00000100116.16	3557	182,119,123,126	99,107,104,108	251	1.0,0.972,1.0,1.0	1.0,0.969,0.984,0.955	0.016	0.50486065864	0,2,0,0	0,2,1,3	149	chr22	37815208	37815125	37812988	37812886	GCAT	annotatedSS	SE	+	37810157	37809948
3558					1.0	ENSG00000100116.16	3558	111,79,113,77	83,81,96,53	296	1.0,1.0,1.0,1.0	1.0,0.953,1.0,1.0	0.012	1.0	0,0,0,0	0,2,0,0	149	chr22	37815208	37815125	37813609	37813462	GCAT	annotatedSS	SE	+	37808163	37807904
3559					1.0	ENSG00000100116.16	3559	111,79,115,77	80,81,96,53	296	1.0,0.952,1.0,1.0	1.0,0.953,0.98,0.899	0.03	0.706976690765	0,2,0,0	0,2,1,3	149	chr22	37815208	37815125	37813609	37813462	GCAT	annotatedSS	SE	+	37810157	37809948
3560					1.0	ENSG00000100116.16	3560	226,152,237,147	145,150,179,153	296	1.0,1.0,1.0,0.987	0.986,1.0,1.0,1.0	0.0	1.0	0,0,0,1	1,0,0,0	149	chr22	37815208	37815125	37813609	37813462	GCAT	annotatedSS	SE	+	37812988	37812886
3561					1.0	ENSG00000100106.19	3561	0,0,0,0	0,1,0,0	298	NA,NA,NA,0.0	NA,1.0,NA,0.0	-0.5	1.0	0,0,0,2	0,0,0,2	149	chr22	37715934	37715762	37713411	37713209	TRIOBP	annotatedSS	SE	+	37710566	37710426
3562					1.0	ENSG00000100097.11	3562	79317,52744,78917,72856	56567,50278,43912,46077	298	1.0,1.0,1.0,1.0	1.0,1.0,1.0,1.0	0.0	1.0	3,0,4,10	0,3,2,10	149	chr22	37678654	37678482	37677065	37676855	LGALS1	annotatedSS	SE	+	37675711	37675656
3563					1.0	ENSG00000100097.11	3563	1489,746,1351,1513	1021,900,1011,903	298	1.0,0.995,1.0,1.0	0.998,0.996,0.996,1.0	0.001	1.0	0,2,0,0	1,2,2,0	149	chr22	37679802	37679602	37677065	37676855	LGALS1	annotatedSS	SE	+	37675711	37675656
3564					1.0	ENSG00000100097.11	3564	21349,15048,17776,21386	16105,14068,12869,11413	229	1.0,1.0,1.0,1.0	1.0,1.0,1.0,1.0	0.0	1.0	0,0,0,0	0,0,0,1	149	chr22	37678392	37678375	37677065	37676985	LGALS1	annotatedSS	SE	+	37675711	37675607
3565					1.0	ENSG00000100097.11	3565	242164,156855,237094,219160	173850,150041,137153,135227	229	1.0,1.0,1.0,1.0	1.0,1.0,1.0,1.0	0.0	1.0	3,0,4,10	0,3,2,10	149	chr22	37678654	37678482	37677065	37676985	LGALS1	annotatedSS	SE	+	37675711	37675607
3566					1.0	ENSG00000100097.11	3566	23829,15047,20008,23969	16552,14739,14519,12492	229	1.0,1.0,1.0,1.0	1.0,1.0,1.0,1.0	0.0	1.0	0,2,0,0	1,2,2,0	149	chr22	37679640	37679602	37677065	37676985	LGALS1	annotatedSS	SE	+	37675711	37675607
3567					0.478168042123	ENSG00000100097.11	3567	0,1,0,0	3,1,1,1	166	0.0,1.0,0.0,0.0	1.0,0.23,0.31,0.082	-0.156	0.0175305441474	3,0,4,10	0,3,2,10	149	chr22	37678654	37678482	37678392	37678375	LGALS1	annotatedSS	SE	+	37675711	37675687
3568					1.0	ENSG00000100097.11	3568	237,388,244,134	431,343,160,246	166	0.001,0.002,0.001,0.001	0.002,0.002,0.001,0.002	-0.001	1.0	221795,143455,220342,198611	159680,137344,124916,124829	149	chr22	37678654	37678482	37678392	37678375	LGALS1	annotatedSS	SE	+	37677065	37676985
3569					1.0	ENSG00000100097.11	3569	83006,54489,80648,70833	61367,53965,51097,48190	298	0.925,0.945,0.927,0.913	0.929,0.931,0.919,0.922	0.002	0.5777784442580001	3389,1582,3168,3362	2332,1994,2252,2052	149	chr22	37679802	37679602	37678654	37678375	LGALS1	annotatedSS	SE	+	37677065	37676998
3570					1.0	ENSG00000100097.11	3570	82166,52958,79763,70116	59554,52685,50557,47260	298	1.0,1.0,1.0,1.0	1.0,1.0,1.0,1.0	0.0	1.0	0,2,0,0	1,2,2,0	149	chr22	37679640	37679602	37678654	37678482	LGALS1	annotatedSS	SE	+	37675711	37675607
3571					1.0	ENSG00000100097.11	3571	303943,196391,300065,268684	219207,190011,175463,172070	298	0.978,0.984,0.979,0.976	0.979,0.979,0.975,0.977	0.002	0.242885726606	3389,1582,3168,3362	2332,1994,2252,2052	149	chr22	37679640	37679602	37678654	37678482	LGALS1	annotatedSS	SE	+	37677065	37676855
3572					1.0	ENSG00000100092.20	3572	17,11,22,22	6,3,3,17	192	0.868,0.81,0.895,0.945	1.0,0.538,0.538,0.93	0.128	0.5775574606580001	2,2,2,1	0,2,2,1	149	chr22	37641478	37641373	37641168	37641125	SH3BP1	annotatedSS	SE	+	37639846	37639049
3573					1.0	ENSG00000100092.20	3573	105,37,72,76	45,44,26,43	218	1.0,1.0,1.0,1.0	0.939,1.0,1.0,1.0	0.015	1.0	0,0,0,0	2,0,0,0	149	chr22	37644960	37644869	37644705	37644636	SH3BP1	annotatedSS	SE	+	37643788	37643454
3574					1.0	ENSG00000100092.20	3574	7,3,7,6	0,7,6,2	193	1.0,1.0,0.844,1.0	0.0,1.0,1.0,1.0	0.21100000000000002	1.0	0,0,1,0	1,0,0,0	149	chr22	37656042	37655925	37655315	37655271	SH3BP1	annotatedSS	SE	+	37653873	37653778
3575					1.0	ENSG00000100083.18	3575	8,9,7,6	1,6,4,3	298	0.045,0.077,0.055,0.042	0.009,0.061,0.033,0.037	0.02	0.0886030424127	85,54,60,69	54,46,58,39	149	chr22	37614274	37614189	37613191	37613023	GGA1	annotatedSS	SE	+	37608903	37608844
3577					1.0	ENSG00000100083.18	3577	8,8,8,6	1,6,4,3	298	0.364,0.5,0.25,0.25	0.2,0.75,0.4,0.231	-0.054000000000000006	0.835401866941	7,4,12,9	2,1,3,5	149	chr22	37614274	37614189	37613191	37613023	GGA1	annotatedSS	SE	+	37609154	37608959
3578					1.0	ENSG00000100083.18	3578	8,7,7,6	1,6,4,3	298	0.4,0.412,0.538,1.0	0.2,0.75,1.0,0.6	-0.05	0.216500633516	6,5,3,0	2,1,0,1	149	chr22	37614274	37614189	37613191	37613032	GGA1	annotatedSS	SE	+	37609356	37609039
3579					1.0	ENSG00000100083.18	3579	8,7,7,6	1,6,4,3	298	0.364,0.467,0.226,0.25	0.2,0.75,0.4,0.231	-0.069	0.741805140132	7,4,12,9	2,1,3,5	149	chr22	37614274	37614189	37613191	37613032	GGA1	annotatedSS	SE	+	37609154	37609059
3580					1.0	ENSG00000100083.18	3580	5,3,2,2	0,5,3,1	222	0.324,0.335,0.101,0.13	0.0,0.77,0.402,0.118	-0.1	0.696301542913	7,4,12,9	2,1,3,5	149	chr22	37614195	37614189	37613191	37613118	GGA1	annotatedSS	SE	+	37609154	37608976
3581					1.0	ENSG00000100083.18	3581	4,3,2,6	0,5,3,1	222	0.309,0.287,0.309,1.0	0.0,0.77,1.0,0.402	-0.067	0.472886205911	6,5,3,0	2,1,0,1	149	chr22	37614195	37614189	37613191	37613118	GGA1	annotatedSS	SE	+	37609356	37609065
3582					1.0	ENSG00000100083.18	3582	4,3,2,2	0,5,3,1	222	1.0,1.0,0.402,0.573	NA,1.0,1.0,1.0	-0.256	1.0	0,0,2,1	0,0,0,0	149	chr22	37614195	37614189	37613191	37613118	GGA1	annotatedSS	SE	+	37610699	37610576
3583					1.0	ENSG00000100083.18	3583	118,67,84,106	80,58,91,68	234	1.0,1.0,1.0,0.971	1.0,0.949,1.0,1.0	0.006	1.0	0,0,0,2	0,2,0,0	149	chr22	37616997	37616921	37614274	37614189	GGA1	annotatedSS	SE	+	37608903	37608474
3584					1.0	ENSG00000100083.18	3584	35,14,21,38	25,12,33,30	230	1.0,1.0,1.0,0.925	1.0,0.795,1.0,1.0	0.032	1.0	0,0,0,2	0,2,0,0	149	chr22	37616997	37616921	37614274	37614193	GGA1	annotatedSS	SE	+	37608903	37608834
3585					1.0	ENSG00000100083.18	3585	117,78,88,74	76,66,92,68	248	1.0,1.0,1.0,1.0	1.0,0.952,1.0,1.0	0.012	1.0	0,0,0,0	0,2,0,0	149	chr22	37620267	37620237	37618546	37618447	GGA1	annotatedSS	SE	+	37616997	37616921
3586					1.0	ENSG00000100083.18	3586	243,172,213,215	156,150,197,144	257	0.986,1.0,1.0,1.0	1.0,1.0,1.0,1.0	-0.004	1.0	2,0,0,0	0,0,0,0	149	chr22	37625949	37625796	37625076	37624968	GGA1	annotatedSS	SE	+	37623633	37623551
3587					1.0	ENSG00000100083.18	3587	95,66,73,86	51,52,78,64	257	0.797,0.95,0.794,0.909	0.809,0.883,0.9,0.903	-0.011000000000000001	0.510660902703	14,2,11,5	7,4,5,4	149	chr22	37629526	37629461	37625076	37624968	GGA1	annotatedSS	SE	+	37623633	37623551
3588					1.0	ENSG00000100083.18	3588	70,47,58,38	30,30,40,33	298	0.714,0.922,0.725,0.792	0.682,0.789,0.8,0.805	0.019	0.865053333089	14,2,11,5	7,4,5,4	149	chr22	37629526	37629461	37625949	37625796	GGA1	annotatedSS	SE	+	37623633	37623551
3589					1.0	ENSG00000100083.18	3589	218,153,200,167	135,128,161,113	298	0.991,1.0,1.0,1.0	1.0,1.0,1.0,1.0	-0.002	1.0	1,0,0,0	0,0,0,0	149	chr22	37629526	37629461	37625949	37625796	GGA1	annotatedSS	SE	+	37625076	37624968
3590					1.0	ENSG00000100083.18	3590	159,86,116,102	99,85,85,71	298	1.0,1.0,1.0,1.0	0.98,1.0,1.0,1.0	0.005	1.0	0,0,0,0	1,0,0,0	149	chr22	37632165	37631995	37631099	37630902	GGA1	annotatedSS	SE	+	37630170	37629997
3591					0.0697850973968	ENSG00000128283.6	3591	6,0,4,3	0,8,9,14	272	0.021,0.0,0.017,0.02	0.0,0.051,0.038,0.072	-0.026000000000000002	0.000832941545773	155,80,129,79	74,81,124,99	149	chr22	37566559	37566071	37565722	37565599	CDC42EP1	annotatedSS	SE	+	37560588	37560479
3592					1.0	ENSG00000128283.6	3592	525,250,363,290	242,195,319,288	298	1.0,1.0,0.989,1.0	1.0,1.0,0.994,1.0	-0.001	1.0	0,0,2,0	0,0,1,0	149	chr22	37569405	37568107	37566812	37566071	CDC42EP1	annotatedSS	SE	+	37560588	37560446
3593					1.0	ENSG00000100065.14	3593	117,52,43,75	55,42,91,85	298	1.0,1.0,1.0,1.0	1.0,1.0,0.978,1.0	0.006	1.0	0,0,0,0	0,0,1,0	149	chr22	37496560	37496448	37496003	37495759	CARD10	annotatedSS	SE	-	37495586	37495516
3594					1.0	ENSG00000100065.14	3594	115,76,30,41	49,42,68,69	298	0.983,1.0,1.0,1.0	1.0,1.0,1.0,1.0	-0.004	1.0	1,0,0,0	0,0,0,0	149	chr22	37510421	37510211	37508682	37508526	CARD10	annotatedSS	SE	-	37507954	37507828
3595					1.0	ENSG00000100065.14	3595	88,58,27,37	54,43,71,51	287	1.0,1.0,1.0,0.906	1.0,1.0,0.974,1.0	-0.017	1.0	0,0,0,2	0,0,1,0	149	chr22	37519217	37518965	37518108	37517970	CARD10	annotatedSS	SE	-	37516298	37515972
3596					1.0	ENSG00000128340.14	3596	370,227,293,251	231,140,198,296	298	1.0,1.0,1.0,0.984	1.0,1.0,1.0,1.0	-0.004	1.0	0,0,0,2	0,0,0,0	149	chr22	37241658	37241586	37231390	37231230	RAC2	annotatedSS	SE	-	37226803	37226670
3597					1.0	ENSG00000128340.14	3597	610,318,406,418	337,251,324,417	212	0.995,0.996,1.0,0.993	0.996,0.989,0.996,0.993	0.003	1.0	2,1,0,2	1,2,1,2	149	chr22	37232918	37232800	37231994	37231931	RAC2	annotatedSS	SE	-	37231390	37231230
3598					1.0	ENSG00000128340.14	3598	112,52,91,81	67,62,65,71	212	0.975,1.0,1.0,1.0	1.0,1.0,1.0,1.0	-0.006	1.0	2,0,0,0	0,0,0,0	149	chr22	37241658	37241586	37231994	37231931	RAC2	annotatedSS	SE	-	37231390	37231230
3599					1.0	ENSG00000128340.14	3599	354,156,284,240	202,148,201,249	267	0.99,1.0,1.0,1.0	1.0,1.0,1.0,1.0	-0.002	1.0	2,0,0,0	0,0,0,0	149	chr22	37241658	37241586	37232918	37232800	RAC2	annotatedSS	SE	-	37231390	37231230
3600					1.0	ENSG00000128340.14	3600	852,422,596,579	471,337,458,593	267	0.996,1.0,1.0,0.988	1.0,1.0,1.0,1.0	-0.004	1.0	2,0,0,4	0,0,0,0	149	chr22	37241658	37241586	37232918	37232800	RAC2	annotatedSS	SE	-	37231994	37231931
3601					0.107206301973	ENSG00000128340.14	3601	226,126,189,163	133,92,127,153	238	1.0,0.975,0.959,0.944	0.893,0.92,0.898,0.98	0.047	0.0016345595079699999	0,2,5,6	10,5,9,2	149	chr22	37244441	37244289	37244202	37244113	RAC2	annotatedSS	SE	-	37241658	37241586
3603					1.0	ENSG00000100360.14	3603	1,0,0,0	0,4,0,0	225	0.007,0.0,0.0,0.0	0.0,0.033,0.0,0.0	-0.006999999999999999	1.0	93,72,108,111	92,78,87,75	149	chr22	36763013	36762903	36760919	36760843	IFT27	annotatedSS	SE	-	36758409	36758210
3604					1.0	ENSG00000100360.14	3604	208,144,206,196	189,160,167,148	259	1.0,0.988,1.0,1.0	1.0,0.979,0.98,1.0	0.006999999999999999	1.0	0,1,0,0	0,2,2,0	149	chr22	36764036	36763918	36763013	36762903	IFT27	annotatedSS	SE	-	36758409	36758201
3605					1.0	ENSG00000100360.14	3605	207,156,212,191	199,151,184,125	209	0.987,1.0,1.0,1.0	0.993,1.0,1.0,1.0	-0.001	1.0	2,0,0,0	1,0,0,0	149	chr22	36767365	36767305	36766197	36766137	IFT27	annotatedSS	SE	-	36764036	36758210
3606					1.0	ENSG00000100360.14	3606	0,0,3,0	2,2,0,0	266	0.0,0.0,0.012,0.0	0.009,0.009,0.0,0.0	-0.001	1.0	148,106,138,162	126,118,119,112	149	chr22	36776103	36775673	36768099	36767982	IFT27	annotatedSS	SE	-	36767862	36767782
3607					1.0	ENSG00000100348.9	3607	1,0,0,0	0,0,1,1	265	0.001,0.0,0.0,0.0	0.0,0.0,0.001,0.001	-0.0	1.0	930,616,834,975	643,577,600,603	149	chr22	36476856	36476732	36468717	36468601	TXN2	annotatedSS	SE	-	36467917	36467883
3608					1.0	ENSG00000100348.9	3608	1429,932,1288,1330	976,905,942,946	273	0.987,0.99,0.978,0.974	0.969,0.982,0.973,0.974	0.008	0.0997854782695	10,5,16,19	17,9,14,14	149	chr22	36480748	36480574	36476856	36476732	TXN2	annotatedSS	SE	-	36467917	36467035
3609					1.0	ENSG00000100345.20	3609	688,481,623,490	484,530,651,447	298	1.0,1.0,1.0,1.0	1.0,1.0,0.994,1.0	0.002	1.0	0,0,0,0	0,0,2,0	149	chr22	36388018	36387806	36349255	36348903	MYH9	annotatedSS	SE	-	36341526	36341369
3613					1.0	ENSG00000100342.20	3613	65,52,37,4	57,11,20,46	203	0.905,0.974,0.931,1.0	0.875,1.0,0.936,1.0	-0.0	0.858417233945	5,1,2,0	6,0,1,0	149	chr22	36257407	36257318	36257136	36257082	APOL1	annotatedSS	SE	+	36254999	36254897
3614					1.0	ENSG00000100342.20	3614	0,1,0,0	0,0,0,0	298	0.0,0.014,0.0,0.0	0.0,0.0,0.0,0.0	0.004	1.0	48,34,25,4	36,16,16,21	149	chr22	36261644	36261595	36259856	36259668	APOL1	annotatedSS	SE	+	36257407	36257318
3616					1.0	ENSG00000100320.22	3616	654,355,638,472	396,375,409,345	222	0.995,1.0,1.0,1.0	1.0,1.0,1.0,1.0	-0.001	1.0	2,0,0,0	0,0,0,0	149	chr22	35746561	35746472	35745995	35745922	RBFOX2	annotatedSS	SE	-	35744249	35738735
3617					1.0	ENSG00000100320.22	3617	368,190,348,271	221,189,213,192	238	1.0,0.975,1.0,1.0	1.0,1.0,1.0,1.0	-0.006	1.0	0,3,0,0	0,0,0,0	149	chr22	35760020	35759887	35746561	35746472	RBFOX2	annotatedSS	SE	-	35745995	35745922
3618					1.0	ENSG00000100320.22	3618	5,2,6,0	0,3,1,0	181	0.008,0.006,0.011,0.0	0.0,0.009,0.003,0.0	0.003	1.0	510,256,426,331	299,284,286,240	149	chr22	35756144	35756104	35750457	35750425	RBFOX2	annotatedSS	SE	-	35746561	35746472
3619					1.0	ENSG00000100320.22	3619	1,0,2,3	1,3,3,1	192	0.002,0.0,0.004,0.007	0.003,0.008,0.008,0.003	-0.002	1.0	510,256,426,331	299,284,286,240	149	chr22	35756144	35756104	35752655	35752612	RBFOX2	annotatedSS	SE	-	35746561	35746472
3620					1.0	ENSG00000100320.22	3620	2,0,2,3	0,1,0,2	192	0.012,0.0,0.012,0.028	0.0,0.011,0.0,0.024	0.004	1.0	131,60,126,80	75,73,85,63	149	chr22	35760020	35759887	35752655	35752612	RBFOX2	annotatedSS	SE	-	35746561	35746472
3621					1.0	ENSG00000100320.22	3621	569,292,473,367	328,308,319,281	189	0.774,0.793,0.747,0.783	0.775,0.769,0.747,0.779	0.006999999999999999	0.796002442431	131,60,126,80	75,73,85,63	149	chr22	35760020	35759887	35756144	35756104	RBFOX2	annotatedSS	SE	-	35746561	35746472
3622					1.0	ENSG00000100320.22	3622	60,37,50,38	30,28,38,42	189	0.979,1.0,1.0,1.0	1.0,1.0,1.0,0.943	0.009000000000000001	1.0	1,0,0,0	0,0,0,2	149	chr22	35760020	35759887	35756144	35756104	RBFOX2	annotatedSS	SE	-	35752655	35752612
3623					1.0	ENSG00000100320.22	3623	1009,657,902,491	685,712,703,649	242	0.955,0.969,0.965,0.987	0.966,0.961,0.977,0.973	-0.0	0.6317604040070001	29,13,20,4	15,18,10,11	149	chr22	35778032	35778024	35768349	35768256	RBFOX2	annotatedSS	SE	-	35765483	35765422
3625					1.0	ENSG00000100320.22	3625	890,598,688,501	603,615,625,534	293	1.0,1.0,1.0,1.0	1.0,1.0,0.997,1.0	0.001	1.0	0,0,0,0	0,0,1,0	149	chr22	35810004	35809779	35781743	35781599	RBFOX2	annotatedSS	SE	-	35778078	35777655
3626					1.0	ENSG00000100320.22	3626	720,486,556,393	505,460,448,439	296	1.0,1.0,1.0,1.0	1.0,1.0,0.996,1.0	0.001	1.0	0,0,0,0	0,0,1,0	149	chr22	35810004	35809779	35781746	35781599	RBFOX2	annotatedSS	SE	-	35778078	35778024
3627					1.0	ENSG00000100320.22	3627	749,436,576,473	448,436,462,360	298	1.0,1.0,1.0,1.0	0.991,1.0,1.0,1.0	0.002	1.0	0,0,0,0	2,0,0,0	149	chr22	35938897	35938846	35810004	35809779	RBFOX2	annotatedSS	SE	-	35781743	35781599
3628					1.0	ENSG00000100320.22	3628	353,229,262,220	223,243,283,198	298	1.0,0.991,1.0,1.0	1.0,1.0,1.0,1.0	-0.002	1.0	0,1,0,0	0,0,0,0	149	chr22	36028425	36028239	35810004	35809779	RBFOX2	annotatedSS	SE	-	35781743	35781599
3629					1.0	ENSG00000100320.22	3629	577,323,444,364	349,281,285,265	298	1.0,1.0,0.982,0.989	1.0,0.993,0.993,1.0	-0.004	1.0	0,0,4,2	0,1,1,0	149	chr22	35938897	35938846	35810004	35809779	RBFOX2	annotatedSS	SE	-	35781746	35781599
3630					1.0	ENSG00000100320.22	3630	12,5,10,12	9,17,11,14	269	0.027,0.017,0.025,0.044	0.026,0.046,0.026,0.042	-0.006999999999999999	0.280099930482	242,158,219,146	189,194,229,178	149	chr22	35840413	35840191	35836439	35836319	RBFOX2	annotatedSS	SE	-	35810004	35809779
3631					0.10603310317399998	ENSG00000100320.22	3631	8,5,9,11	9,13,12,12	269	0.011,0.013,0.016,0.024	0.022,0.036,0.036,0.039	-0.017	0.0016053467125300002	397,209,315,253	225,194,179,162	149	chr22	35938897	35938846	35836439	35836319	RBFOX2	annotatedSS	SE	-	35810004	35809779
3632					1.0	ENSG00000100320.22	3632	68,37,64,33	41,35,37,39	200	1.0,0.965,1.0,1.0	1.0,1.0,1.0,1.0	-0.009000000000000001	1.0	0,1,0,0	0,0,0,0	149	chr22	36028425	36028239	35938897	35938846	RBFOX2	annotatedSS	SE	-	35781743	35781599
3633					1.0	ENSG00000100320.22	3633	447,241,376,280	263,219,211,197	200	0.997,0.989,0.996,1.0	1.0,1.0,1.0,1.0	-0.004	1.0	1,2,1,0	0,0,0,0	149	chr22	36028425	36028239	35938897	35938846	RBFOX2	annotatedSS	SE	-	35810004	35809779
3634					1.0	ENSG00000198125.12	3634	6,0,0,0	2,0,5,1	252	1.0,NA,NA,NA	1.0,NA,1.0,0.372	0.209	1.0	0,0,0,0	0,0,0,1	149	chr22	35622561	35622477	35617265	35617162	MB	annotatedSS	SE	-	35611106	35610883
3635					1.0	ENSG00000198125.12	3635	9,0,0,0	4,1,6,2	252	1.0,NA,NA,0.0	1.0,1.0,1.0,1.0	-0.5	1.0	0,0,0,3	0,0,0,0	149	chr22	35623354	35623190	35617265	35617162	MB	annotatedSS	SE	-	35611106	35610883
3637					1.0	ENSG00000100292.16	3637	1517,752,598,528	659,481,485,727	298	0.997,1.0,0.993,1.0	0.991,0.98,1.0,1.0	0.005	1.0	2,0,2,0	3,5,0,0	149	chr22	35389963	35389863	35387176	35386684	HMOX1	annotatedSS	SE	+	35383226	35383105
3638					1.0	ENSG00000100292.16	3638	1023,531,433,339	443,344,359,547	249	0.992,1.0,1.0,1.0	0.993,1.0,1.0,0.997	0.001	1.0	5,0,0,0	2,0,0,1	149	chr22	35394214	35393467	35389963	35389863	HMOX1	annotatedSS	SE	+	35387176	35386684
3639					1.0	ENSG00000100284.20	3639	340,191,241,231	231,146,191,159	234	0.991,0.992,1.0,1.0	1.0,1.0,0.984,1.0	-0.0	1.0	2,1,0,0	0,0,2,0	149	chr22	35322019	35321958	35317961	35317876	TOM1	annotatedSS	SE	+	35299980	35299799
3640					1.0	ENSG00000100284.20	3640	0,0,1,2	0,0,0,0	255	0.0,0.0,0.006,0.012	0.0,0.0,0.0,0.0	0.005	1.0	143,81,97,96	100,51,76,63	149	chr22	35322037	35321958	35321847	35321741	TOM1	annotatedSS	SE	+	35317961	35317876
3641					1.0	ENSG00000100284.20	3641	86,52,55,80	70,34,47,41	210	0.953,0.822,0.951,1.0	0.961,1.0,0.917,1.0	-0.038	0.0720410674846	3,8,2,0	2,0,3,0	149	chr22	35323177	35323027	35322019	35321958	TOM1	annotatedSS	SE	+	35317961	35317876
3643					1.0	ENSG00000100284.20	3643	293,183,232,191	231,130,185,146	228	0.985,0.937,0.987,1.0	0.987,1.0,0.976,1.0	-0.013000000000000001	0.24756646474100003	3,8,2,0	2,0,3,0	149	chr22	35323177	35323027	35322037	35321958	TOM1	annotatedSS	SE	+	35317961	35317876
3646					1.0	ENSG00000100284.20	3646	169,87,150,160	94,65,93,88	283	0.989,1.0,1.0,1.0	1.0,1.0,1.0,1.0	-0.003	1.0	1,0,0,0	0,0,0,0	149	chr22	35331495	35331295	35330480	35330346	TOM1	annotatedSS	SE	+	35327387	35327270
3647					1.0	ENSG00000100284.20	3647	1,0,0,0	0,0,0,0	298	0.004,0.0,0.0,0.0	0.0,0.0,0.0,0.0	0.001	1.0	128,60,99,86	69,49,59,71	149	chr22	35333014	35332980	35331495	35331295	TOM1	annotatedSS	SE	+	35330480	35330346
3648					1.0	ENSG00000100284.20	3648	208,120,170,125	106,109,93,88	225	1.0,1.0,1.0,1.0	1.0,0.986,1.0,1.0	0.004	1.0	0,0,0,0	0,1,0,0	149	chr22	35345784	35345724	35338788	35338712	TOM1	annotatedSS	SE	+	35334448	35334327
3649					1.0	ENSG00000100284.20	3649	121,65,93,99	76,51,50,52	189	1.0,0.962,1.0,0.975	1.0,1.0,1.0,1.0	-0.016	1.0	0,2,0,2	0,0,0,0	149	chr22	35347973	35347054	35346969	35346929	TOM1	annotatedSS	SE	+	35345784	35344185
3650					1.0	ENSG00000100284.20	3650	79,35,52,40	35,32,23,27	192	1.0,0.931,1.0,0.939	1.0,1.0,1.0,1.0	-0.032	1.0	0,2,0,2	0,0,0,0	149	chr22	35347992	35347054	35346972	35346929	TOM1	annotatedSS	SE	+	35345784	35345724
3651					1.0	ENSG00000100281.13	3651	89,81,110,55	102,88,130,85	248	0.451,0.543,0.611,0.452	0.556,0.481,0.535,0.573	-0.022000000000000002	0.653808575014	65,41,42,40	49,57,68,38	149	chr22	35263226	35263077	35262421	35262322	HMGXB4	annotatedSS	SE	+	35257557	35257486
3652					1.0	ENSG00000100281.13	3652	69,38,42,40	37,65,77,28	264	0.327,0.318,0.361,0.399	0.255,0.361,0.437,0.288	0.016	0.8589122879530001	80,46,42,34	61,65,56,39	149	chr22	35265567	35264647	35264096	35263981	HMGXB4	annotatedSS	SE	+	35263874	35263795
3653					1.0	ENSG00000100281.13	3653	35,15,35,25	30,37,35,32	231	1.0,1.0,1.0,0.942	1.0,1.0,1.0,1.0	-0.013999999999999999	1.0	0,0,0,1	0,0,0,0	149	chr22	35287452	35287346	35284043	35283961	HMGXB4	annotatedSS	SE	+	35265603	35264647
3654					1.0	ENSG00000100281.13	3654	325,220,231,210	207,244,219,186	214	1.0,1.0,0.988,1.0	1.0,1.0,1.0,1.0	-0.003	1.0	0,0,2,0	0,0,0,0	149	chr22	35287452	35287346	35286061	35285996	HMGXB4	annotatedSS	SE	+	35284043	35283961
3655					1.0	ENSG00000100281.13	3655	265,158,213,167	201,177,195,150	298	1.0,1.0,1.0,0.977	1.0,1.0,1.0,1.0	-0.006	1.0	0,0,0,2	0,0,0,0	149	chr22	35293028	35292991	35288407	35288237	HMGXB4	annotatedSS	SE	+	35287452	35286881
3662					1.0	ENSG00000100234.11	3662	1366,954,1660,291	1078,496,827,569	261	1.0,1.0,1.0,1.0	1.0,1.0,0.996,1.0	0.001	1.0	0,0,0,0	0,0,2,0	149	chr22	32858138	32858016	32857360	32857248	TIMP3	annotatedSS	SE	+	32849534	32849451
3667					1.0	ENSG00000128245.14	3667	0,18,30,0	18,15,1,32	298	0.0,0.016,0.014,0.0	0.01,0.008,0.0,0.018	-0.002	1.0	1210,571,1080,1499	920,878,1003,890	149	chr22	31956482	31956138	31945678	31945499	YWHAH	annotatedSS	SE	+	31944820	31944521
3668					1.0	ENSG00000128245.14	3668	0,8,11,0	8,10,0,11	298	0.0,0.286,0.268,0.0	0.154,0.312,0.0,0.379	-0.073	0.179500125313	15,10,15,20	22,11,13,9	149	chr22	31956482	31956138	31945678	31945499	YWHAH	annotatedSS	SE	+	31945235	31944965
3669					1.0	ENSG00000128245.14	3669	0,18,20,0	9,14,0,19	271	0.0,0.017,0.01,0.0	0.005,0.009,0.0,0.012	0.0	0.908357939012	1210,571,1080,1499	920,878,1003,890	149	chr22	31956604	31956138	31945678	31945556	YWHAH	annotatedSS	SE	+	31944820	31944746
3670					1.0	ENSG00000128245.14	3670	0,8,11,0	7,7,0,11	271	0.0,0.305,0.287,0.0	0.149,0.259,0.0,0.402	-0.055	0.311698486944	15,10,15,20	22,11,13,9	149	chr22	31956604	31956138	31945678	31945556	YWHAH	annotatedSS	SE	+	31945235	31944965
3671					1.0	ENSG00000128245.14	3671	2,6,5,5	2,2,2,0	264	0.001,0.006,0.003,0.002	0.001,0.001,0.001,0.0	0.002	1.0	1210,571,1080,1499	920,878,1003,890	149	chr22	31957603	31956138	31950422	31950307	YWHAH	annotatedSS	SE	+	31944820	31944521
3672					0.6468680881750001	ENSG00000128245.14	3672	2,2,7,3	2,0,4,0	264	0.53,1.0,0.568,0.458	0.53,0.0,1.0,0.0	0.257	0.028995092985799997	1,0,3,2	1,3,0,4	149	chr22	31957603	31956138	31950422	31950307	YWHAH	annotatedSS	SE	+	31947485	31947421
3673					1.0	ENSG00000183530.13	3673	7,5,6,4	1,1,3,6	256	0.671,1.0,0.777,1.0	1.0,1.0,1.0,1.0	-0.138	1.0	2,0,1,0	0,0,0,0	149	chr22	31703718	31703549	31701762	31701655	PRR14L	annotatedSS	SE	-	31688227	31688155
3675					1.0	ENSG00000183530.13	3675	0,1,4,0	4,5,1,1	298	0.0,1.0,1.0,NA	1.0,1.0,1.0,1.0	-0.33299999999999996	1.0	2,0,0,0	0,0,0,0	149	chr22	31750140	31750071	31738911	31738386	PRR14L	annotatedSS	SE	-	31725610	31725537
3678					1.0	ENSG00000198089.15	3678	19,6,9,10	5,6,22,9	298	0.905,0.5,0.818,0.556	0.385,1.0,0.688,0.818	-0.027999999999999997	0.812922833225	1,3,1,4	4,0,5,1	149	chr22	31546971	31546860	31528863	31528689	SFI1	annotatedSS	SE	+	31508376	31508254
3679					1.0	ENSG00000198089.15	3679	7,2,5,10	5,0,16,7	298	1.0,1.0,1.0,0.556	1.0,NA,1.0,1.0	-0.111	1.0	0,0,0,4	0,0,0,0	149	chr22	31550348	31550253	31528863	31528689	SFI1	annotatedSS	SE	+	31508376	31508254
3681					1.0	ENSG00000198089.15	3681	5,2,4,11	4,0,7,5	221	0.219,0.212,0.403,1.0	1.0,0.0,0.403,0.628	-0.049	0.9546015379739999	12,5,4,0	0,6,7,2	149	chr22	31546971	31546860	31531129	31531057	SFI1	annotatedSS	SE	+	31528863	31528689
3682					1.0	ENSG00000198089.15	3682	2,0,1,3	0,0,3,1	221	1.0,0.0,1.0,1.0	NA,NA,0.669,1.0	-0.085	1.0	0,1,0,0	0,0,1,0	149	chr22	31550348	31550253	31531129	31531057	SFI1	annotatedSS	SE	+	31528863	31528689
3683					1.0	ENSG00000198089.15	3683	22,12,15,15	8,5,10,12	260	1.0,1.0,1.0,0.682	1.0,1.0,1.0,1.0	-0.08	0.48887709733900003	0,0,0,4	0,0,0,0	149	chr22	31550348	31550253	31546971	31546860	SFI1	annotatedSS	SE	+	31508376	31508254
3684					1.0	ENSG00000198089.15	3684	33,14,18,11	4,11,12,13	260	1.0,0.889,1.0,1.0	1.0,1.0,0.873,1.0	0.004	1.0	0,1,0,0	0,0,1,0	149	chr22	31550348	31550253	31546971	31546860	SFI1	annotatedSS	SE	+	31528863	31528689
3686					0.10465247031099999	ENSG00000198089.15	3686	17,9,13,6	4,16,7,12	242	0.913,1.0,0.889,1.0	1.0,1.0,0.463,0.711	0.157	0.00157419760238	1,0,1,0	0,0,5,3	149	chr22	31583877	31583874	31580364	31580271	SFI1	annotatedSS	SE	+	31578452	31578381
3688					0.246524203233	ENSG00000198089.15	3688	11,13,17,15	18,13,16,15	225	0.785,1.0,0.918,0.713	1.0,1.0,1.0,1.0	-0.146	0.00606511411341	2,0,1,4	0,0,0,0	149	chr22	31604404	31604308	31603819	31603743	SFI1	annotatedSS	SE	+	31602785	31602606
3690					1.0	ENSG00000198089.15	3690	47,21,15,45	43,17,23,40	252	0.965,1.0,1.0,1.0	1.0,1.0,1.0,0.959	0.001	1.0	1,0,0,0	0,0,0,1	149	chr22	31608033	31607936	31606430	31606327	SFI1	annotatedSS	SE	+	31604945	31604868
3691					1.0	ENSG00000198089.15	3691	36,17,18,38	14,19,33,25	298	1.0,1.0,1.0,1.0	1.0,0.704,1.0,1.0	0.07400000000000001	0.575340529321	0,0,0,0	0,4,0,0	149	chr22	31613715	31613601	31613530	31613353	SFI1	annotatedSS	SE	+	31613216	31612772
3692					1.0	ENSG00000198089.15	3692	36,8,20,41	14,18,24,21	298	1.0,1.0,1.0,1.0	1.0,1.0,1.0,0.913	0.022000000000000002	1.0	0,0,0,0	0,0,0,1	149	chr22	31614860	31614788	31613855	31613601	SFI1	annotatedSS	SE	+	31613530	31613353
3695					1.0	ENSG00000184708.17	3695	81,49,73,71	59,76,69,66	277	1.0,0.868,1.0,1.0	1.0,1.0,1.0,1.0	-0.033	0.8204442389480001	0,4,0,0	0,0,0,0	149	chr22	31471917	31471843	31468302	31468174	EIF4ENIF1	annotatedSS	SE	-	31463967	31463680
3697					1.0	ENSG00000185721.12	3697	804,470,734,668	698,631,636,520	273	1.0,1.0,1.0,0.997	1.0,1.0,1.0,1.0	-0.001	1.0	0,0,0,1	0,0,0,0	149	chr22	31411081	31411011	31400743	31400619	DRG1	annotatedSS	SE	+	31399725	31399522
3698					1.0	ENSG00000185721.12	3698	414,231,411,349	362,303,294,250	298	1.0,1.0,1.0,0.994	1.0,1.0,1.0,1.0	-0.002	1.0	0,0,0,1	0,0,0,0	149	chr22	31411060	31411011	31403204	31403028	DRG1	annotatedSS	SE	+	31399725	31399632
3699					1.0	ENSG00000185721.12	3699	911,526,878,756	757,719,666,572	298	1.0,1.0,0.995,0.99	1.0,0.997,0.991,0.997	0.0	1.0	0,0,2,4	0,1,3,1	149	chr22	31411060	31411011	31403204	31403028	DRG1	annotatedSS	SE	+	31400743	31400619
3700					1.0	ENSG00000185721.12	3700	497,297,467,407	395,416,372,322	298	1.0,1.0,1.0,1.0	1.0,1.0,0.995,1.0	0.001	1.0	0,0,0,0	0,0,1,0	149	chr22	31420425	31420255	31403204	31403028	DRG1	annotatedSS	SE	+	31400743	31400619
3701					1.0	ENSG00000185721.12	3701	294,193,275,207	245,223,180,198	219	1.0,1.0,1.0,1.0	1.0,1.0,0.992,1.0	0.002	1.0	0,0,0,0	0,0,1,0	149	chr22	31420425	31420255	31411081	31411011	DRG1	annotatedSS	SE	+	31400743	31400619
3702					1.0	ENSG00000185721.12	3702	708,424,680,552	607,525,470,446	219	1.0,0.993,1.0,1.0	1.0,1.0,1.0,1.0	-0.002	1.0	0,2,0,0	0,0,0,0	149	chr22	31420425	31420255	31411081	31411011	DRG1	annotatedSS	SE	+	31403204	31403028
3703					1.0	ENSG00000185721.12	3703	486,285,481,367	413,340,316,314	298	0.996,1.0,1.0,1.0	1.0,1.0,1.0,0.994	0.001	1.0	1,0,0,0	0,0,0,1	149	chr22	31421399	31421307	31420425	31420255	DRG1	annotatedSS	SE	+	31411081	31411011
3704					1.0	ENSG00000185721.12	3704	873,493,881,639	755,620,627,554	298	1.0,1.0,0.995,1.0	1.0,1.0,1.0,1.0	-0.001	1.0	0,0,2,0	0,0,0,0	149	chr22	31423410	31423279	31420425	31420255	DRG1	annotatedSS	SE	+	31411081	31411011
3705					1.0	ENSG00000185721.12	3705	4,1,1,0	2,3,2,3	241	1.0,1.0,0.236,NA	1.0,1.0,1.0,1.0	-0.255	1.0	0,0,2,0	0,0,0,0	149	chr22	31423319	31423279	31421399	31421307	DRG1	annotatedSS	SE	+	31411081	31411011
3706					1.0	ENSG00000185721.12	3706	6,2,4,4	3,5,6,3	241	0.009,0.006,0.006,0.009	0.005,0.011,0.012,0.008	-0.002	1.0	390,209,407,277	343,282,315,241	149	chr22	31423319	31423279	31421399	31421307	DRG1	annotatedSS	SE	+	31420425	31420255
3707					1.0	ENSG00000100105.17	3707	10,3,4,3	5,8,7,1	222	0.489,0.287,0.402,0.118	0.324,0.573,0.37,0.101	-0.018000000000000002	0.700970054326	7,5,4,15	7,4,8,6	149	chr22	31335863	31335691	31328859	31328786	PATZ1	annotatedSS	SE	-	31327309	31325808
3708					1.0	ENSG00000100105.17	3708	4,9,4,3	6,2,7,2	287	0.229,0.483,0.342,0.094	0.308,0.206,0.312,0.148	0.044000000000000004	0.9334798862989999	7,5,4,15	7,4,8,6	149	chr22	31335863	31335691	31328924	31328786	PATZ1	annotatedSS	SE	-	31327309	31325803
3709					1.0	ENSG00000100100.12	3709	108,98,70,38	98,50,67,52	228	0.91,0.877,0.753,0.925	0.941,0.891,0.956,0.809	-0.033	0.130916231792	7,9,15,2	4,4,2,8	149	chr22	31289699	31289498	31289393	31289314	PIK3IP1	annotatedSS	SE	-	31283288	31281592
3716					1.0	ENSG00000198832.10	3716	1414,745,1221,753	714,616,594,568	228	0.998,1.0,1.0,0.996	1.0,1.0,1.0,1.0	-0.001	1.0	2,0,0,2	0,0,0,0	149	chr22	31105950	31105929	31105286	31105207	SELENOM	annotatedSS	SE	-	31105128	31104771
3717					1.0	ENSG00000198832.10	3717	3687,2093,2988,2001	2074,1487,1749,1614	184	1.0,1.0,1.0,1.0	1.0,1.0,1.0,1.0	0.0	1.0	1,0,0,0	0,0,0,0	149	chr22	31105950	31105929	31105692	31105657	SELENOM	annotatedSS	SE	-	31105286	31105113
3718					1.0	ENSG00000198832.10	3718	4544,2681,3616,2525	2583,1806,2150,2045	185	1.0,1.0,1.0,1.0	1.0,1.0,1.0,1.0	0.0	1.0	0,0,1,0	0,0,0,0	149	chr22	31107466	31107376	31105965	31105929	SELENOM	annotatedSS	SE	-	31105692	31105657
3719					1.0	ENSG00000198832.10	3719	2125,1196,1584,1137	1135,794,956,895	266	1.0,1.0,0.999,1.0	1.0,1.0,1.0,1.0	-0.0	1.0	0,0,1,0	0,0,0,0	149	chr22	31107541	31107376	31106046	31105929	SELENOM	annotatedSS	SE	-	31105692	31105657
3720					1.0	ENSG00000198832.10	3720	2190,1210,1617,1180	1168,816,977,916	298	1.0,1.0,0.999,1.0	1.0,1.0,1.0,1.0	-0.0	1.0	0,0,1,0	0,0,0,0	149	chr22	31107553	31107376	31106115	31105929	SELENOM	annotatedSS	SE	-	31105692	31105657
3721					1.0	ENSG00000198832.10	3721	2134,1198,1592,1146	1150,798,960,896	298	1.0,1.0,0.999,1.0	1.0,1.0,1.0,1.0	-0.0	1.0	0,0,1,0	0,0,0,0	149	chr22	31107528	31107376	31106163	31105929	SELENOM	annotatedSS	SE	-	31105692	31105657
3723					1.0	ENSG00000183963.18	3723	16,4,4,4	7,9,5,0	242	0.019,0.007,0.005,0.004	0.011,0.015,0.008,0.0	0.0	0.963255799527	517,353,505,621	372,360,382,362	149	chr22	31083309	31083178	31083002	31082909	SMTN	annotatedSS	SE	+	31081456	31081317
3724					1.0	ENSG00000183963.18	3724	13,10,9,10	6,7,10,10	236	0.016,0.018,0.011,0.01	0.01,0.012,0.016,0.017	0.0	0.935367453363	517,353,505,621	372,360,382,362	149	chr22	31083309	31083178	31083002	31082915	SMTN	annotatedSS	SE	+	31081456	31081317
3725					1.0	ENSG00000183963.18	3725	877,586,847,1094	650,604,656,643	280	1.0,1.0,0.996,1.0	1.0,1.0,1.0,0.997	-0.0	1.0	0,0,2,0	0,0,0,1	149	chr22	31088024	31087964	31083309	31083178	SMTN	annotatedSS	SE	+	31081456	31081317
3727					1.0	ENSG00000183963.18	3727	312,236,271,576	250,215,243,245	222	1.0,1.0,1.0,1.0	1.0,1.0,1.0,0.994	0.002	1.0	0,0,0,0	0,0,0,1	149	chr22	31090879	31090807	31090180	31090107	SMTN	annotatedSS	SE	+	31090019	31089655
3728					1.0	ENSG00000183963.18	3728	429,277,345,625	330,226,286,269	221	1.0,1.0,1.0,1.0	1.0,1.0,0.995,1.0	0.001	1.0	0,0,0,0	0,0,1,0	149	chr22	31091027	31090960	31090879	31090807	SMTN	annotatedSS	SE	+	31090180	31090107
3729					0.663294969171	ENSG00000183963.18	3729	17,15,16,15	7,7,9,7	242	0.043,0.064,0.05,0.034	0.029,0.027,0.036,0.026	0.018000000000000002	0.030321785846700002	232,134,189,262	146,155,150,162	149	chr22	31095455	31095302	31093876	31093783	SMTN	annotatedSS	SE	+	31091847	31091674
3730					1.0	ENSG00000183963.18	3730	563,376,470,742	373,427,335,366	225	1.0,1.0,1.0,1.0	1.0,0.993,1.0,1.0	0.002	1.0	0,0,0,0	0,2,0,0	149	chr22	31096897	31096732	31095609	31095533	SMTN	annotatedSS	SE	+	31095455	31095302
3731					1.0	ENSG00000183963.18	3731	555,301,468,702	329,332,329,358	298	1.0,1.0,1.0,0.994	1.0,1.0,1.0,0.973	0.005	1.0	0,0,0,2	0,0,0,5	149	chr22	31097338	31096997	31096897	31095851	SMTN	annotatedSS	SE	+	31095609	31095533
3732					1.0	ENSG00000183963.18	3732	917,531,749,1171	559,568,544,577	298	1.0,1.0,1.0,0.997	1.0,1.0,1.0,0.983	0.003	1.0	0,0,0,2	0,0,0,5	149	chr22	31097060	31096997	31096897	31096732	SMTN	annotatedSS	SE	+	31095609	31095533
3733					1.0	ENSG00000183963.18	3733	121,100,149,146	93,75,89,106	212	0.859,0.834,0.882,0.858	0.867,0.854,0.796,0.832	0.021	0.43191863701399996	14,14,14,17	10,9,16,15	149	chr22	31097338	31097268	31097060	31096997	SMTN	annotatedSS	SE	+	31095609	31095533
3734					1.0	ENSG00000183963.18	3734	758,446,618,982	442,418,478,454	267	0.995,1.0,0.997,0.984	1.0,0.991,0.985,1.0	0.0	1.0	2,0,1,9	0,2,4,0	149	chr22	31099896	31099744	31099179	31099061	SMTN	annotatedSS	SE	+	31098840	31098666
3735					1.0	ENSG00000183963.18	3735	323,198,255,405	182,194,201,211	264	0.989,1.0,0.993,0.962	1.0,0.982,0.966,1.0	-0.001	0.7069358871870001	2,0,1,9	0,2,4,0	149	chr22	31099896	31099744	31099179	31099064	SMTN	annotatedSS	SE	+	31098840	31098666
3736					1.0	ENSG00000183963.18	3736	148,80,123,138	71,86,100,100	218	0.944,0.932,0.955,0.959	0.89,1.0,0.945,0.958	-0.001	0.83657698941	6,4,4,4	6,0,4,3	149	chr22	31104623	31104315	31100953	31100884	SMTN	annotatedSS	SE	+	31099896	31099744
3737					1.0	ENSG00000183963.18	3737	586,338,499,695	332,381,421,399	298	0.98,0.977,0.984,0.989	0.965,1.0,0.981,0.985	-0.0	0.8725660613089999	6,4,4,4	6,0,4,3	149	chr22	31104623	31104315	31101049	31100884	SMTN	annotatedSS	SE	+	31099896	31099744
3738					1.0	ENSG00000184792.15	3738	37,39,32,36	31,32,22,28	298	1.0,1.0,0.941,0.9	1.0,1.0,1.0,1.0	-0.04	1.0	0,0,1,2	0,0,0,0	149	chr22	30870682	30870428	30741369	30741160	OSBP2	annotatedSS	SE	+	30695553	30694805
3741					1.0	ENSG00000184792.15	3741	68,51,22,16	54,27,17,23	296	0.851,0.786,0.689,0.729	0.795,0.602,0.74,0.743	0.044000000000000004	0.333747467202	6,7,5,3	7,9,3,4	149	chr22	30890973	30890727	30889636	30889489	OSBP2	annotatedSS	SE	+	30889234	30889176
3743					0.452489130347	ENSG00000184792.15	3743	104,79,57,55	41,48,34,22	298	0.945,0.908,1.0,0.932	0.953,1.0,1.0,1.0	-0.042	0.0160453996431	3,4,0,2	1,0,0,0	149	chr22	30906069	30905836	30894001	30893816	OSBP2	annotatedSS	SE	+	30893733	30893637
3744					1.0	ENSG00000167065.13	3744	5,3,0,1	3,0,0,2	298	0.238,0.429,NA,0.2	0.6,0.0,0.0,1.0	-0.111	1.0	8,2,0,2	1,1,2,0	149	chr22	30663506	30663403	30663260	30663012	DUSP18	annotatedSS	SE	-	30652297	30652050
3746					1.0	ENSG00000167065.13	3746	31,24,30,29	21,17,30,27	298	1.0,1.0,1.0,1.0	0.84,1.0,0.938,1.0	0.055999999999999994	1.0	0,0,0,0	2,0,1,0	149	chr22	30667843	30667461	30664080	30663403	DUSP18	annotatedSS	SE	-	30652297	30652050
3747					1.0	ENSG00000167065.13	3747	44,8,12,10	9,35,8,27	298	1.0,1.0,0.857,0.833	0.692,0.946,1.0,1.0	0.013000000000000001	1.0	0,0,1,1	2,1,0,0	149	chr22	30667860	30666806	30665121	30664954	DUSP18	annotatedSS	SE	-	30664080	30663514
3748					1.0	ENSG00000167065.13	3748	51,11,14,14	11,39,10,37	298	0.526,0.2,0.189,0.206	0.216,0.549,0.152,0.407	-0.051	0.566947363952	23,22,30,27	20,16,28,27	149	chr22	30667885	30667461	30665121	30664954	DUSP18	annotatedSS	SE	-	30664080	30663514
3749					1.0	ENSG00000167065.13	3749	0,1,0,0	0,1,1,1	281	NA,1.0,NA,NA	0.0,1.0,0.347,1.0	0.413	1.0	0,0,0,0	2,0,1,0	149	chr22	30667887	30667461	30666938	30666806	DUSP18	annotatedSS	SE	-	30652297	30652095
3751					1.0	ENSG00000100036.12	3751	0,0,0,2	2,0,1,2	216	0.0,NA,NA,1.0	1.0,NA,1.0,1.0	-0.5	1.0	2,0,0,0	0,0,0,0	149	chr22	30669016	30667600	30665559	30665492	SLC35E4	annotatedSS	SE	+	30637069	30636522
3752					1.0	ENSG00000100029.17	3752	211,141,210,249	190,153,183,160	239	1.0,1.0,1.0,1.0	1.0,1.0,0.991,1.0	0.002	1.0	0,0,0,0	0,0,1,0	149	chr22	30581408	30581333	30581101	30581011	PES1	annotatedSS	SE	-	30580701	30580570
3753					1.0	ENSG00000100029.17	3753	190,132,192,232	155,130,181,135	224	0.992,1.0,1.0,1.0	1.0,1.0,1.0,1.0	-0.002	1.0	1,0,0,0	0,0,0,0	149	chr22	30581644	30581527	30581408	30581333	PES1	annotatedSS	SE	-	30581101	30581011
3754					1.0	ENSG00000133488.14	3754	1,0,2,2	2,0,0,1	209	0.416,NA,1.0,1.0	1.0,NA,NA,1.0	-0.195	1.0	1,0,0,0	0,0,0,0	149	chr22	30495971	30495927	30495642	30495582	SEC14L4	annotatedSS	SE	-	30495442	30495253
3756					1.0	ENSG00000133488.14	3756	4,0,1,2	1,0,4,1	225	0.398,NA,1.0,1.0	1.0,0.0,1.0,1.0	0.049	1.0	4,0,0,0	0,2,0,0	149	chr22	30505650	30505557	30503752	30503676	SEC14L4	annotatedSS	SE	-	30495971	30495927
3757					1.0	ENSG00000133488.14	3757	1,0,2,0	2,2,2,2	241	0.134,NA,1.0,NA	1.0,0.382,1.0,1.0	-0.27899999999999997	1.0	4,0,0,0	0,2,0,0	149	chr22	30505711	30505557	30503768	30503676	SEC14L4	annotatedSS	SE	-	30495971	30495927
3762					1.0	ENSG00000099999.14	3762	72,37,74,48	36,30,31,33	290	1.0,1.0,1.0,1.0	1.0,0.939,1.0,1.0	0.015	1.0	0,0,0,0	0,1,0,0	149	chr22	30379780	30379710	30379622	30379481	RNF215	annotatedSS	SE	-	30378142	30377819
3763					1.0	ENSG00000099999.14	3763	51,25,45,33	28,20,21,21	224	1.0,1.0,1.0,1.0	1.0,0.93,1.0,1.0	0.017	1.0	0,0,0,0	0,1,0,0	149	chr22	30379780	30379710	30379622	30379547	RNF215	annotatedSS	SE	-	30378142	30377819
3764					1.0	ENSG00000099999.14	3764	93,80,85,76	70,52,53,39	221	1.0,0.964,1.0,1.0	1.0,1.0,1.0,1.0	-0.009000000000000001	1.0	0,2,0,0	0,0,0,0	149	chr22	30386759	30386615	30386141	30386069	RNF215	annotatedSS	SE	-	30385989	30385903
3768					1.0	ENSG00000187860.10	3768	0,0,0,0	1,0,0,1	298	NA,NA,0.0,NA	1.0,NA,NA,1.0	-1.0	1.0	0,0,1,0	0,0,0,0	149	chr22	30373764	30373596	30371727	30370325	CCDC157	annotatedSS	SE	+	30369603	30369431
3769					1.0	ENSG00000187860.10	3769	14,1,2,0	4,3,5,3	298	0.875,1.0,1.0,NA	1.0,0.429,1.0,1.0	0.10099999999999999	1.0	1,0,0,0	0,2,0,0	149	chr22	30373764	30373596	30372286	30372074	CCDC157	annotatedSS	SE	+	30371727	30370325
3770					1.0	ENSG00000187860.10	3770	3,4,5,2	1,3,3,0	298	1.0,1.0,0.714,1.0	1.0,1.0,1.0,0.0	0.17800000000000002	0.45321942829800005	0,0,1,0	0,0,0,2	149	chr22	30376347	30376258	30375663	30375478	CCDC157	annotatedSS	SE	+	30374091	30373922
3771					1.0	ENSG00000187860.10	3771	3,2,5,2	0,0,3,0	298	1.0,1.0,0.714,1.0	NA,NA,1.0,0.0	0.428	1.0	0,0,1,0	0,0,0,2	149	chr22	30376347	30376258	30375663	30375485	CCDC157	annotatedSS	SE	+	30374091	30373922
3772					1.0	ENSG00000099992.15	3772	3,1,3,1	0,1,1,2	298	0.009,0.006,0.012,0.005	0.0,0.007,0.007,0.014	0.001	1.0	172,78,123,101	89,69,71,71	149	chr22	30293805	30293650	30293319	30293158	TBC1D10A	annotatedSS	SE	-	30292851	30292009
3773					1.0	ENSG00000099992.15	3773	220,141,203,129	150,126,129,127	256	1.0,1.0,1.0,1.0	1.0,1.0,0.987,1.0	0.003	1.0	0,0,0,0	0,0,1,0	149	chr22	30299551	30299443	30295843	30295736	TBC1D10A	annotatedSS	SE	-	30295055	30294940
3774					1.0	ENSG00000099992.15	3774	227,159,215,129	161,133,146,133	257	0.963,1.0,1.0,0.974	1.0,1.0,1.0,0.975	-0.009000000000000001	0.894372815368	5,0,0,2	0,0,0,2	149	chr22	30304630	30304530	30299551	30299443	TBC1D10A	annotatedSS	SE	-	30295843	30295736
3775					1.0	ENSG00000099992.15	3775	121,85,101,59	84,77,79,80	257	1.0,1.0,1.0,0.972	1.0,1.0,1.0,1.0	-0.006999999999999999	1.0	0,0,0,1	0,0,0,0	149	chr22	30326947	30326672	30299551	30299443	TBC1D10A	annotatedSS	SE	-	30295843	30295736
3776					1.0	ENSG00000099992.15	3776	99,42,91,73	56,63,64,51	249	1.0,1.0,1.0,0.978	1.0,1.0,1.0,1.0	-0.006	1.0	0,0,0,1	0,0,0,0	149	chr22	30326901	30326672	30304630	30304530	TBC1D10A	annotatedSS	SE	-	30295843	30295736
3777					1.0	ENSG00000099992.15	3777	202,120,211,143	134,119,131,112	249	0.984,0.96,0.955,1.0	0.988,1.0,1.0,0.882	0.006999999999999999	0.702164192946	2,3,6,0	1,0,0,9	149	chr22	30326901	30326672	30304630	30304530	TBC1D10A	annotatedSS	SE	-	30299551	30299443
3778					1.0	ENSG00000099992.15	3778	13,0,0,2	1,0,0,2	270	1.0,NA,NA,0.525	1.0,NA,NA,1.0	-0.23800000000000002	1.0	0,0,0,1	0,0,0,0	149	chr22	30326901	30326672	30304651	30304530	TBC1D10A	annotatedSS	SE	-	30295843	30295736
3779					1.0	ENSG00000099992.15	3779	82,56,82,65	56,43,52,49	270	0.958,0.912,0.883,1.0	0.969,1.0,1.0,0.75	0.009000000000000001	0.6726794834090001	2,3,6,0	1,0,0,9	149	chr22	30326901	30326672	30304651	30304530	TBC1D10A	annotatedSS	SE	-	30299551	30299443
3780					1.0	ENSG00000248751.6	3780	21,18,10,14	22,8,11,16	263	0.799,0.911,0.654,0.531	0.757,0.819,0.555,0.751	0.003	0.934981353325	3,1,3,7	4,1,5,3	149	chr22	30286948	30286824	30286376	30286262	RP1-130H16.18	annotatedSS	SE	-	30286098	30286015
3781					1.0	ENSG00000248751.6	3781	12,8,10,7	8,4,7,16	220	1.0,1.0,1.0,1.0	1.0,1.0,1.0,0.916	0.021	1.0	0,0,0,0	0,0,0,1	149	chr22	30292851	30292772	30288776	30288705	RP1-130H16.18	annotatedSS	SE	-	30287560	30287372
3782					1.0	ENSG00000248751.6	3782	12,8,10,9	8,4,7,16	220	0.803,0.73,1.0,1.0	1.0,1.0,1.0,1.0	-0.11699999999999999	0.623834617337	2,2,0,0	0,0,0,0	149	chr22	30293805	30293650	30288776	30288705	RP1-130H16.18	annotatedSS	SE	-	30287560	30287372
3783					1.0	ENSG00000248751.6	3783	134,63,99,72	59,47,56,48	228	0.978,0.954,1.0,1.0	1.0,1.0,1.0,1.0	-0.017	1.0	2,2,0,0	0,0,0,0	149	chr22	30293805	30293650	30292851	30292772	RP1-130H16.18	annotatedSS	SE	-	30287560	30287372
3784					1.0	ENSG00000248751.6	3784	134,63,99,72	59,47,56,47	228	1.0,1.0,1.0,0.959	1.0,1.0,1.0,1.0	-0.01	1.0	0,0,0,2	0,0,0,0	149	chr22	30293805	30293650	30292851	30292772	RP1-130H16.18	annotatedSS	SE	-	30288776	30288705
3787					1.0	ENSG00000239282.7	3787	45,31,18,25	44,14,31,29	220	0.968,1.0,1.0,1.0	1.0,0.826,1.0,1.0	0.035	1.0	1,0,0,0	0,2,0,0	149	chr22	30289505	30289384	30288776	30288705	GATSL3	annotatedSS	SE	-	30287560	30287084
3790					1.0	ENSG00000100325.14	3790	166,79,138,125	95,65,89,96	269	1.0,1.0,1.0,1.0	1.0,1.0,0.98,1.0	0.005	1.0	0,0,0,0	0,0,1,0	149	chr22	29802208	29801993	29801110	29800990	ASCC2	annotatedSS	SE	-	29793676	29793359
3791					1.0	ENSG00000100325.14	3791	87,47,59,64	55,67,38,44	224	0.983,1.0,1.0,1.0	1.0,0.937,1.0,0.936	0.027000000000000003	0.384096247262	1,0,0,0	0,3,0,2	149	chr22	29813542	29813429	29808185	29808110	ASCC2	annotatedSS	SE	-	29806904	29806796
3793					1.0	ENSG00000100325.14	3793	19,7,8,5	12,3,10,6	210	1.0,1.0,1.0,1.0	0.895,0.516,0.78,1.0	0.20199999999999999	0.149200559061	0,0,0,0	1,2,2,0	149	chr22	29825257	29825086	29822395	29822334	ASCC2	annotatedSS	SE	-	29816073	29816005
3794					1.0	ENSG00000100325.14	3794	145,52,93,94	87,58,80,76	279	1.0,1.0,1.0,1.0	0.979,0.939,0.955,1.0	0.032	0.429085219499	0,0,0,0	1,2,2,0	149	chr22	29825257	29825086	29822464	29822334	ASCC2	annotatedSS	SE	-	29816073	29816005
3797					1.0	ENSG00000100325.14	3797	117,48,86,81	64,59,72,73	298	1.0,1.0,1.0,0.953	1.0,1.0,1.0,1.0	-0.012	1.0	0,0,0,2	0,0,0,0	149	chr22	29832342	29832244	29825257	29825086	ASCC2	annotatedSS	SE	-	29822464	29822141
3798					1.0	ENSG00000100325.14	3798	296,162,228,233	187,153,184,171	298	0.86,0.9,0.884,0.936	0.94,0.874,0.876,0.905	-0.004	0.693878708365	24,9,15,8	6,11,13,9	149	chr22	29832342	29832244	29825780	29825621	ASCC2	annotatedSS	SE	-	29825257	29825086
3799					1.0	ENSG00000100325.14	3799	198,95,127,128	109,83,107,100	298	0.99,1.0,0.984,1.0	0.982,1.0,0.964,1.0	0.006999999999999999	1.0	1,0,1,0	1,0,2,0	149	chr22	29834550	29834488	29825780	29825621	ASCC2	annotatedSS	SE	-	29825257	29825086
3800					1.0	ENSG00000100325.14	3800	196,95,127,126	110,90,108,97	298	0.99,0.96,0.927,0.955	0.965,0.9,0.982,1.0	-0.004	0.692770975401	1,2,5,3	2,5,1,0	149	chr22	29838228	29838177	29825780	29825621	ASCC2	annotatedSS	SE	-	29825257	29825086
3801					1.0	ENSG00000100325.14	3801	11,7,3,3	5,4,11,0	273	0.057,0.053,0.015,0.015	0.034,0.029,0.07,0.0	0.002	0.972210869613	100,68,107,109	78,72,80,75	149	chr22	29832342	29832244	29827600	29827476	ASCC2	annotatedSS	SE	-	29825780	29825621
3802					1.0	ENSG00000100325.14	3802	89,35,81,77	23,60,36,41	247	0.982,1.0,0.98,1.0	0.933,1.0,0.916,1.0	0.027999999999999997	1.0	1,0,1,0	1,0,2,0	149	chr22	29834550	29834488	29832342	29832244	ASCC2	annotatedSS	SE	-	29825257	29825086
3803					1.0	ENSG00000100325.14	3803	47,18,58,30	20,40,23,27	247	0.966,0.844,0.875,0.858	0.858,0.828,0.933,1.0	-0.019	0.79110893408	1,2,5,3	2,5,1,0	149	chr22	29838274	29838177	29832342	29832244	ASCC2	annotatedSS	SE	-	29825257	29825086
3804					1.0	ENSG00000100325.14	3804	65,53,66,72	57,41,42,46	247	0.951,1.0,1.0,1.0	1.0,1.0,0.962,1.0	-0.003	1.0	2,0,0,0	0,0,1,0	149	chr22	29833614	29833540	29832342	29832244	ASCC2	annotatedSS	SE	-	29825780	29825621
3806					1.0	ENSG00000100325.14	3806	151,78,149,148	81,105,72,87	247	0.979,0.979,0.947,0.957	1.0,0.969,0.977,0.929	-0.003	0.47906321025799997	2,1,5,4	0,2,1,4	149	chr22	29834550	29834488	29832342	29832244	ASCC2	annotatedSS	SE	-	29825780	29825621
3807					1.0	ENSG00000100325.14	3807	108,63,138,113	80,88,84,81	247	1.0,0.974,0.943,0.971	0.98,0.855,0.962,0.98	0.027999999999999997	0.108951464385	0,1,5,2	1,9,2,1	149	chr22	29838274	29838177	29832342	29832244	ASCC2	annotatedSS	SE	-	29825780	29825621
3809					1.0	ENSG00000100325.14	3809	2,9,3,4	2,2,1,4	223	0.401,0.857,0.286,0.401	1.0,0.401,0.401,0.401	-0.065	0.908949027044	2,1,5,4	0,2,1,4	149	chr22	29834550	29834488	29833614	29833540	ASCC2	annotatedSS	SE	-	29825780	29825621
3810					1.0	ENSG00000100325.14	3810	0,0,0,0	0,2,0,0	223	NA,0.0,0.0,0.0	0.0,0.129,0.0,0.0	-0.032	1.0	0,1,5,2	1,9,2,1	149	chr22	29838228	29838177	29833614	29833540	ASCC2	annotatedSS	SE	-	29825780	29825621
3811					1.0	ENSG00000100325.14	3811	1,5,1,4	1,1,2,1	223	0.118,0.295,0.1,0.25	0.1,0.087,0.143,0.077	0.08900000000000001	0.0833391744506	5,8,6,8	6,7,8,8	149	chr22	29834550	29834441	29833614	29833540	ASCC2	annotatedSS	SE	-	29832342	29832244
3812					1.0	ENSG00000100325.14	3812	7,25,4,13	7,3,4,8	223	0.046,0.275,0.031,0.089	0.128,0.03,0.069,0.106	0.027000000000000003	0.35658374312700003	97,44,84,89	32,65,36,45	149	chr22	29834550	29834488	29833614	29833540	ASCC2	annotatedSS	SE	-	29832342	29832244
3813					1.0	ENSG00000100325.14	3813	1,7,1,2	1,3,2,1	223	0.01,0.124,0.008,0.023	0.02,0.037,0.023,0.015	0.018000000000000002	0.598396360022	67,33,81,57	33,52,56,43	149	chr22	29838228	29838177	29833614	29833540	ASCC2	annotatedSS	SE	-	29832342	29832244
3814					1.0	ENSG00000100325.14	3814	3,0,6,0	0,4,2,0	258	1.0,0.0,0.409,0.0	0.0,0.204,0.366,0.0	0.21	0.431071316085	0,1,5,2	1,9,2,1	149	chr22	29838274	29838177	29834550	29834441	ASCC2	annotatedSS	SE	-	29825780	29825621
3815					1.0	ENSG00000100325.14	3815	8,8,12,8	6,11,10,6	258	0.065,0.123,0.079,0.075	0.095,0.109,0.093,0.075	-0.008	0.582657444753	67,33,81,57	33,52,56,43	149	chr22	29838274	29838177	29834550	29834441	ASCC2	annotatedSS	SE	-	29832342	29832244
3816					1.0	ENSG00000100325.14	3816	3,0,6,2	0,4,2,0	258	1.0,0.0,1.0,1.0	NA,0.536,1.0,NA	-0.018000000000000002	1.0	0,2,0,0	0,2,0,0	149	chr22	29838274	29838177	29834550	29834441	ASCC2	annotatedSS	SE	-	29833614	29833540
3817					1.0	ENSG00000100325.14	3817	2,0,5,0	1,1,4,0	211	0.585,0.0,0.414,0.0	0.261,0.124,0.739,NA	-0.125	1.0	1,2,5,3	2,5,1,0	149	chr22	29838261	29838177	29834550	29834488	ASCC2	annotatedSS	SE	-	29825257	29825086
3818					1.0	ENSG00000100325.14	3818	1,1,9,4	0,3,3,4	211	1.0,0.414,0.56,0.585	0.0,0.191,0.514,0.739	0.27899999999999997	0.18014359541400002	0,1,5,2	1,9,2,1	149	chr22	29838261	29838177	29834550	29834488	ASCC2	annotatedSS	SE	-	29825780	29825621
3819					1.0	ENSG00000100325.14	3819	95,44,87,89	32,66,38,45	211	0.5,0.485,0.431,0.524	0.406,0.473,0.324,0.425	0.078	0.0660539035439	67,33,81,57	33,52,56,43	149	chr22	29838261	29838177	29834550	29834488	ASCC2	annotatedSS	SE	-	29832342	29832244
3820					1.0	ENSG00000100325.14	3820	10,20,7,12	6,3,5,7	211	1.0,0.876,1.0,1.0	1.0,0.514,1.0,1.0	0.09	1.0	0,2,0,0	0,2,0,0	149	chr22	29838261	29838177	29834550	29834488	ASCC2	annotatedSS	SE	-	29833614	29833540
3822					1.0	ENSG00000184117.11	3822	1323,906,865,842	875,727,812,582	233	1.0,0.997,0.996,1.0	1.0,1.0,1.0,0.989	0.001	1.0	0,2,2,0	0,0,0,4	149	chr22	29560828	29560733	29558953	29558869	NIPSNAP1	annotatedSS	SE	-	29555999	29554807
3823					1.0	ENSG00000184117.11	3823	410,259,455,345	357,352,282,221	290	1.0,1.0,1.0,1.0	1.0,1.0,0.993,1.0	0.002	1.0	0,0,0,0	0,0,1,0	149	chr22	29561862	29561791	29561646	29561505	NIPSNAP1	annotatedSS	SE	-	29561202	29561169
3824					1.0	ENSG00000184117.11	3824	0,0,4,0	1,0,0,0	283	0.0,0.0,0.009,0.0	0.003,0.0,0.0,0.0	0.001	1.0	222,133,230,188	180,182,151,130	149	chr22	29569287	29569192	29564371	29564237	NIPSNAP1	annotatedSS	SE	-	29561862	29561791
3825					1.0	ENSG00000184117.11	3825	0,1,0,1	3,0,2,0	206	0.0,0.003,0.0,0.003	0.009,0.0,0.005,0.0	-0.002	1.0	395,248,340,288	252,230,293,155	149	chr22	29581074	29580984	29580155	29580098	NIPSNAP1	annotatedSS	SE	-	29570532	29570404
3826					1.0	ENSG00000100263.13	3826	62,36,53,72	59,19,29,22	298	0.969,1.0,1.0,1.0	0.967,1.0,0.879,1.0	0.031	1.0	1,0,0,0	1,0,2,0	149	chr22	29265668	29265478	29260864	29260701	RHBDD3	annotatedSS	SE	-	29260613	29260325
3827					1.0	ENSG00000100263.13	3827	54,34,51,73	58,21,29,22	298	1.0,0.944,0.927,1.0	1.0,1.0,1.0,1.0	-0.032	1.0	0,1,2,0	0,0,0,0	149	chr22	29261425	29261199	29260868	29260701	RHBDD3	annotatedSS	SE	-	29260613	29260325
3828					1.0	ENSG00000100263.13	3828	57,34,52,72	58,18,27,22	298	0.966,1.0,1.0,1.0	0.967,1.0,0.871,1.0	0.032	1.0	1,0,0,0	1,0,2,0	149	chr22	29265668	29265478	29260868	29260701	RHBDD3	annotatedSS	SE	-	29260613	29260325
3829					1.0	ENSG00000100263.13	3829	0,2,2,2	0,0,0,0	298	0.0,1.0,1.0,1.0	0.0,NA,0.0,NA	0.75	1.0	1,0,0,0	1,0,2,0	149	chr22	29265668	29265478	29261425	29261199	RHBDD3	annotatedSS	SE	-	29260613	29260325
3830					1.0	ENSG00000100263.13	3830	0,1,0,3	0,3,2,0	298	0.0,1.0,0.0,1.0	NA,1.0,1.0,NA	-0.5	1.0	3,0,1,0	0,0,0,0	149	chr22	29265668	29265478	29261425	29261199	RHBDD3	annotatedSS	SE	-	29260868	29260701
3831					1.0	ENSG00000100263.13	3831	0,2,0,2	0,0,0,0	298	0.0,0.333,0.0,1.0	0.0,0.0,0.0,NA	0.33299999999999996	1.0	8,2,2,0	1,1,2,0	149	chr22	29265668	29265478	29261425	29261199	RHBDD3	annotatedSS	SE	-	29260864	29260811
3832					0.707749681261	ENSG00000100263.13	3832	56,29,33,50	29,7,28,18	298	0.778,0.879,0.892,1.0	0.935,0.778,0.875,1.0	-0.01	0.0338637782673	8,2,2,0	1,1,2,0	149	chr22	29265668	29265478	29264218	29263834	RHBDD3	annotatedSS	SE	-	29260864	29260701
3837					0.134682958494	ENSG00000183762.12	3837	84,56,85,30	46,46,25,26	274	0.979,1.0,0.822,1.0	1.0,0.962,1.0,1.0	-0.04	0.0023088301666999997	1,0,10,0	0,1,0,0	149	chr22	29125416	29125262	29121481	29121356	KREMEN1	annotatedSS	SE	+	29098953	29098861
3838					0.864795411973	ENSG00000183762.12	3838	57,45,59,22	40,33,19,23	274	0.969,0.86,0.865,1.0	1.0,0.857,0.912,1.0	-0.019	0.0473997574292	1,4,5,0	0,3,1,0	149	chr22	29137674	29137341	29121481	29121356	KREMEN1	annotatedSS	SE	+	29098953	29098861
3839					1.0	ENSG00000183762.12	3839	64,51,75,31	33,40,17,28	298	0.97,0.864,0.882,1.0	1.0,0.87,0.895,1.0	-0.012	0.0709180681256	1,4,5,0	0,3,1,0	149	chr22	29137674	29137341	29125416	29125262	KREMEN1	annotatedSS	SE	+	29098953	29098861
3840					1.0	ENSG00000183762.12	3840	90,62,91,39	40,52,23,31	298	1.0,1.0,1.0,1.0	0.952,1.0,1.0,1.0	0.012	1.0	0,0,0,0	1,0,0,0	149	chr22	29137674	29137341	29125416	29125262	KREMEN1	annotatedSS	SE	+	29121481	29121356
3841					1.0	ENSG00000100418.7	3841	168,109,135,151	130,117,92,121	219	1.0,1.0,0.979,1.0	1.0,0.988,1.0,1.0	-0.002	1.0	0,0,2,0	0,1,0,0	149	chr22	41607861	41607839	41607331	41607261	DESI1	annotatedSS	SE	-	41604153	41604043
3842					1.0	ENSG00000100418.7	3842	58,40,40,62	37,29,27,36	219	0.952,1.0,1.0,1.0	1.0,1.0,1.0,1.0	-0.012	1.0	2,0,0,0	0,0,0,0	149	chr22	41621096	41620751	41607331	41607261	DESI1	annotatedSS	SE	-	41604153	41604043
3843					1.0	ENSG00000100418.7	3843	20,13,24,32	19,12,20,26	171	0.897,1.0,1.0,1.0	1.0,1.0,1.0,1.0	-0.026000000000000002	1.0	2,0,0,0	0,0,0,0	149	chr22	41621096	41620751	41607861	41607839	DESI1	annotatedSS	SE	-	41604153	41604043
3844					1.0	ENSG00000100418.7	3844	140,84,121,123	116,98,89,123	171	0.946,1.0,0.991,0.991	0.971,1.0,1.0,0.991	-0.009000000000000001	0.82032667609	7,0,1,1	3,0,0,1	149	chr22	41621096	41620751	41607861	41607839	DESI1	annotatedSS	SE	-	41607331	41607261
3845					1.0	ENSG00000226471.6	3845	10,7,12,6	18,12,16,18	298	1.0,1.0,0.857,1.0	1.0,1.0,1.0,1.0	-0.036000000000000004	1.0	0,0,1,0	0,0,0,0	149	chr22	28844199	28844126	28822179	28821971	CTA-292E10.6	annotatedSS	SE	+	28800737	28800682
3846					1.0	ENSG00000226471.6	3846	13,7,16,7	20,14,14,20	298	1.0,1.0,1.0,0.636	1.0,1.0,1.0,1.0	-0.091	1.0	0,0,0,2	0,0,0,0	149	chr22	28848559	28848390	28822179	28821971	CTA-292E10.6	annotatedSS	SE	+	28800737	28800682
3847					1.0	ENSG00000226471.6	3847	1,3,0,0	0,0,0,4	222	1.0,1.0,NA,0.0	NA,NA,NA,1.0	-0.33299999999999996	1.0	0,0,0,2	0,0,0,0	149	chr22	28848559	28848390	28844199	28844126	CTA-292E10.6	annotatedSS	SE	+	28800737	28800682
3848					1.0	ENSG00000226471.6	3848	1,3,0,1	1,1,4,4	222	0.183,1.0,0.0,0.251	0.183,0.183,0.573,0.573	-0.019	0.19984181403999998	3,0,4,2	3,3,2,2	149	chr22	28848559	28848390	28844199	28844126	CTA-292E10.6	annotatedSS	SE	+	28822179	28821971
3849					1.0	ENSG00000100219.16	3849	87,59,65,56	31,46,49,32	192	1.0,1.0,1.0,1.0	1.0,0.973,1.0,1.0	0.006999999999999999	1.0	0,0,0,0	0,1,0,0	149	chr22	28797205	28797076	28796192	28796149	XBP1	annotatedSS	SE	-	28796123	28796046
3850					1.0	ENSG00000100219.16	3850	200,156,163,215	105,118,134,104	261	1.0,1.0,1.0,1.0	0.984,1.0,1.0,1.0	0.004	1.0	0,0,0,0	1,0,0,0	149	chr22	28800558	28800297	28799153	28799041	XBP1	annotatedSS	SE	-	28797205	28797076
3851					1.0	ENSG00000100219.16	3851	570,402,502,539	311,364,358,288	246	1.0,1.0,1.0,1.0	0.995,1.0,1.0,1.0	0.001	1.0	0,0,0,0	1,0,0,0	149	chr22	28800524	28800297	28799153	28799056	XBP1	annotatedSS	SE	-	28797205	28797076
3852					1.0	ENSG00000100209.9	3852	96,78,86,64	84,71,68,56	191	0.572,0.67,0.632,0.833	0.708,0.698,0.639,0.697	-0.009000000000000001	0.7519881412970001	56,30,39,10	27,24,30,19	149	chr22	28751288	28751240	28743923	28743881	HSCB	annotatedSS	SE	+	28742331	28742041
3853					1.0	ENSG00000100209.9	3853	225,160,218,136	174,166,143,145	246	0.709,0.764,0.772,0.892	0.796,0.807,0.743,0.822	-0.008	0.61649341089	56,30,39,10	27,24,30,19	149	chr22	28751288	28751240	28743978	28743881	HSCB	annotatedSS	SE	+	28742331	28742030
3854					1.0	ENSG00000100209.9	3854	55,29,38,47	36,43,36,39	246	0.943,1.0,1.0,0.934	1.0,1.0,0.956,1.0	-0.02	0.469003765191	2,0,0,2	0,0,1,0	149	chr22	28751288	28751240	28743978	28743881	HSCB	annotatedSS	SE	+	28742728	28742678
3855					1.0	ENSG00000100209.9	3855	14,4,19,14	7,13,20,13	239	1.0,1.0,0.922,0.814	0.686,1.0,0.862,1.0	0.047	0.7651493169339999	0,0,1,2	2,0,2,0	149	chr22	28751288	28751240	28744704	28744614	HSCB	annotatedSS	SE	+	28743923	28743881
3856					1.0	ENSG00000100209.9	3856	316,154,296,164	257,221,229,195	239	0.995,1.0,0.989,0.99	0.988,1.0,1.0,0.968	0.005	1.0	1,0,2,1	2,0,0,4	149	chr22	28746008	28745863	28744704	28744614	HSCB	annotatedSS	SE	+	28743978	28743881
3857					1.0	ENSG00000100209.9	3857	232,105,196,129	189,163,170,127	239	0.929,0.956,0.968,0.941	0.936,0.944,0.981,0.888	0.011000000000000001	0.628072193156	11,3,4,5	8,6,2,10	149	chr22	28751288	28751240	28744704	28744614	HSCB	annotatedSS	SE	+	28743978	28743881
3858					1.0	ENSG00000100209.9	3858	259,141,224,157	209,200,200,156	244	0.994,1.0,0.986,0.99	0.985,1.0,1.0,0.96	0.006	1.0	1,0,2,1	2,0,0,4	149	chr22	28746008	28745863	28744709	28744614	HSCB	annotatedSS	SE	+	28743978	28743881
3859					1.0	ENSG00000100209.9	3859	234,110,194,136	193,164,172,126	244	0.929,0.957,0.967,0.943	0.936,0.943,0.981,0.885	0.013000000000000001	0.616418342583	11,3,4,5	8,6,2,10	149	chr22	28751288	28751240	28744709	28744614	HSCB	annotatedSS	SE	+	28743978	28743881
3860					1.0	ENSG00000100209.9	3860	194,105,183,67	118,145,115,121	294	0.899,0.947,0.959,0.872	0.882,0.925,0.967,0.86	0.011000000000000001	0.490818054766	11,3,4,5	8,6,2,10	149	chr22	28751288	28751240	28746008	28745863	HSCB	annotatedSS	SE	+	28743978	28743881
3861					1.0	ENSG00000100209.9	3861	285,158,293,107	191,211,186,193	294	0.96,0.976,0.931,0.931	0.942,0.939,0.904,0.942	0.018000000000000002	0.263172950052	6,2,11,4	6,7,10,6	149	chr22	28751288	28751240	28746008	28745863	HSCB	annotatedSS	SE	+	28744704	28744614
3862					1.0	ENSG00000100209.9	3862	93,53,112,43	75,67,71,78	294	1.0,0.931,1.0,1.0	1.0,1.0,1.0,1.0	-0.017	1.0	0,2,0,0	0,0,0,0	149	chr22	28757210	28757077	28746008	28745863	HSCB	annotatedSS	SE	+	28744704	28744614
3863					1.0	ENSG00000100209.9	3863	227,144,221,96	140,189,156,151	294	0.95,0.912,0.933,0.844	0.899,0.923,0.868,0.95	-0.0	0.625838256943	6,7,8,9	8,8,12,4	149	chr22	28751288	28751240	28746008	28745863	HSCB	annotatedSS	SE	+	28744709	28744614
3864					1.0	ENSG00000100209.9	3864	46,26,58,24	39,39,42,36	197	1.0,0.908,1.0,1.0	1.0,1.0,1.0,1.0	-0.023	1.0	0,2,0,0	0,0,0,0	149	chr22	28757210	28757077	28751288	28751240	HSCB	annotatedSS	SE	+	28744704	28744614
3865					1.0	ENSG00000100209.9	3865	233,129,227,86	148,177,146,148	197	0.994,1.0,1.0,0.97	1.0,0.993,1.0,0.982	-0.003	1.0	1,0,0,2	0,1,0,2	149	chr22	28757210	28757077	28751288	28751240	HSCB	annotatedSS	SE	+	28746008	28745863
3866					1.0	ENSG00000100154.14	3866	0,1,1,0	0,0,0,0	173	0.0,0.463,0.147,0.0	0.0,0.0,0.0,0.0	0.152	1.0	5,1,5,3	4,2,1,5	149	chr22	27992663	27992586	27990812	27990788	TTC28	annotatedSS	SE	-	27990007	27989877
3867					1.0	ENSG00000235954.6	3867	2,1,0,0	0,2,0,0	298	0.125,0.111,0.0,0.0	0.0,0.043,0.0,0.0	0.048	1.0	7,4,16,5	20,22,7,5	149	chr22	27922263	27922017	27919966	27919722	TTC28-AS1	annotatedSS	SE	+	27919545	27919483
3868					1.0	ENSG00000235954.6	3868	23,16,47,9	36,44,16,16	298	1.0,1.0,1.0,0.692	1.0,1.0,1.0,1.0	-0.077	1.0	0,0,0,2	0,0,0,0	149	chr22	27924963	27924346	27922178	27922017	TTC28-AS1	annotatedSS	SE	+	27919545	27919469
3869					1.0	ENSG00000235954.6	3869	7,12,21,7	26,27,9,7	298	0.467,1.0,1.0,0.778	0.867,0.871,1.0,1.0	-0.12300000000000001	0.9142478531720001	4,0,0,1	2,2,0,0	149	chr22	27935230	27935150	27922178	27922017	TTC28-AS1	annotatedSS	SE	+	27919545	27919469
3870					1.0	ENSG00000235954.6	3870	2,0,1,0	2,3,0,0	229	1.0,0.0,1.0,NA	1.0,1.0,NA,NA	-0.33299999999999996	1.0	0,2,0,0	0,0,0,0	149	chr22	27986229	27985691	27935230	27935150	TTC28-AS1	annotatedSS	SE	+	27919545	27919375
3873					1.0	ENSG00000235954.6	3873	3,0,1,1	0,5,0,1	298	1.0,NA,0.333,1.0	NA,0.455,NA,1.0	0.05	1.0	0,0,1,0	0,3,0,0	149	chr22	27986392	27985691	27940171	27940019	TTC28-AS1	annotatedSS	SE	+	27935230	27935150
3875					1.0	ENSG00000235954.6	3875	0,0,0,2	0,0,0,0	294	NA,NA,NA,1.0	NA,0.0,NA,NA	1.0	1.0	0,0,0,0	0,1,0,0	149	chr22	27993292	27993123	27990026	27989881	TTC28-AS1	annotatedSS	SE	+	27935230	27935150
3882					1.0	ENSG00000180957.17	3882	330,170,224,161	237,190,280,192	235	0.995,1.0,0.986,1.0	1.0,1.0,1.0,0.992	-0.003	1.0	1,0,2,0	0,0,0,1	149	chr22	27858509	27858386	27854939	27854853	PITPNB	annotatedSS	SE	-	27853663	27851668
3883					1.0	ENSG00000180957.17	3883	263,180,239,178	234,223,220,228	233	1.0,1.0,1.0,1.0	1.0,0.986,1.0,1.0	0.004	1.0	0,0,0,0	0,2,0,0	149	chr22	27896626	27896551	27894638	27894554	PITPNB	annotatedSS	SE	-	27873815	27873737
3884					1.0	ENSG00000180957.17	3884	466,281,372,255	312,309,362,320	241	1.0,1.0,1.0,1.0	1.0,1.0,0.996,1.0	0.001	1.0	0,0,0,0	0,0,1,0	149	chr22	27911109	27910963	27897892	27897800	PITPNB	annotatedSS	SE	-	27897137	27896899
3885					0.163099974287	ENSG00000244625.5	3885	11,0,3,0	10,5,7,3	298	0.647,0.0,0.231,0.0	0.556,0.556,0.636,0.6	-0.368	0.0031269623288999997	3,2,5,6	4,2,2,1	149	chr22	26717459	26717252	26693836	26693680	MIATNB	annotatedSS	SE	+	26672987	26672766
3886					1.0	ENSG00000244625.5	3886	4,0,1,0	7,2,3,3	298	1.0,0.0,1.0,NA	1.0,1.0,1.0,1.0	-0.33299999999999996	1.0	0,2,0,0	0,0,0,0	149	chr22	26726794	26726643	26693836	26693680	MIATNB	annotatedSS	SE	+	26672987	26672766
3887					1.0	ENSG00000244625.5	3887	4,0,1,0	6,2,4,3	298	1.0,NA,1.0,NA	0.75,1.0,1.0,1.0	0.063	1.0	0,0,0,0	1,0,0,0	149	chr22	26738240	26738061	26693836	26693680	MIATNB	annotatedSS	SE	+	26672987	26672766
3888					8.8777078343e-05	ENSG00000244625.5	3888	6,0,1,0	6,2,3,3	298	0.75,0.0,0.091,0.0	1.0,1.0,0.6,0.6	-0.59	7.19060277987e-08	1,4,5,1	0,0,1,1	149	chr22	26774217	26774155	26693836	26693680	MIATNB	annotatedSS	SE	+	26672987	26672766
3889					1.0	ENSG00000244625.5	3889	0,0,0,0	0,0,5,0	298	0.0,0.0,0.0,0.0	0.0,0.0,0.556,0.0	-0.139	0.191025303508	3,2,5,6	4,2,2,1	149	chr22	26717459	26717252	26712008	26711829	MIATNB	annotatedSS	SE	+	26672987	26672790
3890					1.0	ENSG00000244625.5	3890	4,3,5,6	4,2,4,1	298	1.0,0.429,1.0,1.0	1.0,1.0,1.0,1.0	-0.14300000000000002	1.0	0,2,0,0	0,0,0,0	149	chr22	26726794	26726643	26717459	26717252	MIATNB	annotatedSS	SE	+	26672987	26672804
3891					0.00157281568991	ENSG00000244625.5	3891	3,2,5,6	6,4,5,6	298	0.6,0.2,0.333,0.75	1.0,1.0,0.714,0.75	-0.395	3.31779261875e-06	1,4,5,1	0,0,1,1	149	chr22	26774217	26774155	26717459	26717252	MIATNB	annotatedSS	SE	+	26672987	26672804
3892					1.0	ENSG00000244625.5	3892	8,1,2,0	4,3,6,0	298	1.0,1.0,1.0,NA	0.667,1.0,1.0,NA	0.111	1.0	0,0,0,0	1,0,0,0	149	chr22	26726794	26726643	26717459	26717252	MIATNB	annotatedSS	SE	+	26693836	26693680
3893					1.0	ENSG00000244625.5	3893	7,0,2,0	6,5,7,5	298	0.636,NA,1.0,NA	1.0,1.0,1.0,1.0	-0.182	1.0	2,0,0,0	0,0,0,0	149	chr22	26774217	26774155	26717459	26717252	MIATNB	annotatedSS	SE	+	26693836	26693680
3894					1.0	ENSG00000244625.5	3894	3,3,7,13	9,0,7,1	241	0.209,0.188,0.382,0.668	0.582,0.0,0.382,0.093	0.098	0.463785697108	7,8,7,4	4,3,7,6	149	chr22	26722172	26721649	26718231	26718139	MIATNB	annotatedSS	SE	+	26717459	26717252
3895					1.0	ENSG00000244625.5	3895	2,1,7,12	4,3,7,1	241	0.553,0.382,1.0,1.0	1.0,1.0,0.684,1.0	-0.187	1.0	1,1,0,0	0,0,2,0	149	chr22	26726794	26726643	26718231	26718139	MIATNB	annotatedSS	SE	+	26717459	26717252
3896					2.3245790139300002e-08	ENSG00000244625.5	3896	2,1,7,12	4,0,7,1	241	1.0,1.0,1.0,1.0	0.553,0.0,0.591,0.11	0.6859999999999999	4.3449688291699996e-12	0,0,0,0	2,2,3,5	149	chr22	26774217	26774155	26718231	26718139	MIATNB	annotatedSS	SE	+	26717459	26717252
3897					1.0	ENSG00000244625.5	3897	2,2,0,0	0,0,0,0	298	1.0,1.0,NA,NA	0.0,NA,NA,NA	1.0	1.0	0,0,0,0	1,0,0,0	149	chr22	26738240	26738061	26726794	26726643	MIATNB	annotatedSS	SE	+	26672987	26672766
3898					1.0	ENSG00000244625.5	3898	0,2,4,0	0,0,0,0	298	0.0,0.2,0.286,0.0	NA,NA,0.0,0.0	0.121	1.0	1,4,5,1	0,0,1,1	149	chr22	26774217	26774155	26726794	26726643	MIATNB	annotatedSS	SE	+	26672987	26672766
3899					1.0	ENSG00000244625.5	3899	2,0,0,0	1,0,0,0	298	1.0,NA,NA,NA	1.0,NA,0.0,NA	0.5	1.0	0,0,0,0	0,0,1,0	149	chr22	26738240	26738061	26726794	26726643	MIATNB	annotatedSS	SE	+	26693836	26693680
3900					1.0	ENSG00000244625.5	3900	0,0,4,0	1,0,0,0	298	0.0,NA,1.0,NA	1.0,NA,NA,NA	-0.5	1.0	2,0,0,0	0,0,0,0	149	chr22	26774217	26774155	26726794	26726643	MIATNB	annotatedSS	SE	+	26693836	26693680
3901					1.0	ENSG00000244625.5	3901	1,1,4,0	0,0,2,0	298	1.0,1.0,1.0,NA	0.0,0.0,0.25,0.0	0.938	1.0	0,0,0,0	2,2,3,5	149	chr22	26774217	26774155	26726794	26726643	MIATNB	annotatedSS	SE	+	26717459	26717251
3903					1.0	ENSG00000244625.5	3903	0,0,0,0	1,0,0,0	298	0.0,0.0,0.0,0.0	1.0,NA,0.0,0.0	-0.33299999999999996	1.0	1,4,5,1	0,0,1,1	149	chr22	26774217	26774155	26738240	26738061	MIATNB	annotatedSS	SE	+	26672987	26672804
3904					1.0	ENSG00000244625.5	3904	0,0,0,0	0,0,1,0	298	0.0,NA,NA,NA	NA,NA,1.0,NA	-1.0	1.0	2,0,0,0	0,0,0,0	149	chr22	26774217	26774155	26738240	26738061	MIATNB	annotatedSS	SE	+	26693836	26693680
3905					1.0	ENSG00000244625.5	3905	2,0,0,0	1,0,0,0	298	1.0,NA,NA,NA	0.333,NA,NA,NA	0.667	1.0	0,0,0,0	1,0,0,0	149	chr22	26742838	26742738	26738240	26738061	MIATNB	annotatedSS	SE	+	26726794	26726643
3908					1.0	ENSG00000100099.20	3908	75,42,50,43	31,39,24,23	246	1.0,1.0,1.0,0.929	1.0,1.0,1.0,1.0	-0.018000000000000002	1.0	0,0,0,2	0,0,0,0	149	chr22	26466262	26466225	26465551	26465454	HPS4	annotatedSS	SE	-	26464826	26463916
3909					0.265425395535	ENSG00000100099.20	3909	1,3,4,11	1,4,0,1	203	0.026,0.155,0.197,0.402	0.044,0.184,0.0,0.058	0.124	0.00683075552422	27,12,12,12	16,13,16,12	149	chr22	26466262	26466225	26466104	26466050	HPS4	annotatedSS	SE	-	26465551	26465454
3910					1.0	ENSG00000100099.20	3910	49,41,60,50	28,27,40,21	244	1.0,1.0,1.0,1.0	1.0,0.892,1.0,0.865	0.061	0.816344912768	0,0,0,0	0,2,0,2	149	chr22	26472418	26472301	26470813	26470718	HPS4	annotatedSS	SE	-	26468623	26466225
3911					1.0	ENSG00000100099.20	3911	21,16,22,15	13,9,15,12	298	1.0,1.0,1.0,1.0	1.0,0.692,1.0,0.75	0.139	0.559287737059	0,0,0,0	0,2,0,2	149	chr22	26472418	26472301	26470922	26470718	HPS4	annotatedSS	SE	-	26468623	26468550
3912					0.653697441154	ENSG00000100099.20	3912	4,5,3,4	1,0,4,0	225	0.072,0.117,0.046,0.07	0.04,0.0,0.092,0.0	0.043	0.0294880667742	34,25,41,35	16,19,26,13	149	chr22	26472418	26472301	26471288	26471212	HPS4	annotatedSS	SE	-	26470813	26470718
3913					1.0	ENSG00000100099.20	3913	9,14,11,5	6,2,7,2	298	0.117,0.219,0.118,0.067	0.158,0.05,0.119,0.071	0.031	0.297798984554	34,25,41,35	16,19,26,13	149	chr22	26472418	26472301	26471388	26471212	HPS4	annotatedSS	SE	-	26470813	26470718
3914					1.0	ENSG00000100099.20	3914	46,21,31,33	25,38,40,30	293	1.0,1.0,1.0,1.0	1.0,1.0,0.953,1.0	0.012	1.0	0,0,0,0	0,0,1,0	149	chr22	26479355	26479264	26477136	26476992	HPS4	annotatedSS	SE	-	26472939	26472831
3915					1.0	ENSG00000100099.20	3915	58,21,22,34	22,31,43,31	240	1.0,1.0,1.0,1.0	0.872,1.0,0.93,1.0	0.049	0.85419131471	0,0,0,0	2,0,2,0	149	chr22	26482240	26481721	26479355	26479264	HPS4	annotatedSS	SE	-	26477136	26476992
3916					1.0	ENSG00000100099.20	3916	0,0,6,0	3,0,1,1	277	0.0,0.0,0.316,0.0	0.35,0.0,0.082,0.119	-0.059000000000000004	0.867553377272	10,5,7,17	3,4,6,4	149	chr22	26483836	26483673	26482873	26482745	HPS4	annotatedSS	SE	-	26482240	26481834
3917					1.0	ENSG00000100099.20	3917	0,0,6,0	3,0,3,1	277	0.0,0.0,0.617,0.0	1.0,0.0,0.35,0.152	-0.221	0.167610808063	1,3,2,3	0,3,3,3	149	chr22	26483837	26483744	26482873	26482745	HPS4	annotatedSS	SE	-	26482240	26481834
3918					1.0	ENSG00000100099.20	3918	0,0,6,2	3,0,1,1	277	0.0,0.0,0.264,0.076	0.082,0.0,0.04,0.082	0.034	0.381185190983	13,6,9,13	18,15,13,6	149	chr22	26483828	26483764	26482873	26482745	HPS4	annotatedSS	SE	-	26482240	26481834
3936					1.0	ENSG00000123131.12	3936	7046,4327,5630,3683	4516,4584,4301,4120	267	1.0,1.0,0.999,1.0	1.0,0.999,1.0,1.0	0.0	1.0	0,0,3,0	0,2,0,0	149	chrX	23675106	23674989	23671646	23671528	PRDX4	annotatedSS	SE	+	23667811	23667445
3937					1.0	ENSG00000123131.12	3937	1737,1088,1487,839	1144,1114,1075,971	266	1.0,1.0,1.0,1.0	1.0,0.998,1.0,1.0	0.0	1.0	0,0,0,0	0,1,0,0	149	chrX	23679208	23679164	23675106	23674989	PRDX4	annotatedSS	SE	+	23667811	23667445
3938					1.0	ENSG00000123131.12	3938	4103,2527,3491,1942	2666,2627,2459,2313	272	1.0,0.999,1.0,1.0	1.0,1.0,1.0,1.0	-0.0	1.0	0,2,0,0	0,0,0,0	149	chrX	23682526	23682395	23679287	23679164	PRDX4	annotatedSS	SE	+	23675106	23674989
3939					1.0	ENSG00000123131.12	3939	945,615,806,499	621,605,617,512	184	1.0,1.0,1.0,1.0	0.998,1.0,1.0,1.0	0.0	1.0	0,0,0,0	1,0,0,0	149	chrX	23686399	23686284	23683705	23683670	PRDX4	annotatedSS	SE	+	23682526	23682395
3940					1.0	ENSG00000123131.12	3940	0,0,0,0	0,0,1,0	195	0.0,0.0,0.0,0.0	0.0,0.0,0.003,0.0	-0.001	1.0	403,275,343,222	286,281,269,208	149	chrX	23686395	23686284	23686047	23686001	PRDX4	annotatedSS	SE	+	23683705	23683670
3947					1.0	ENSG00000100031.18	3947	0,0,0,0	0,0,0,1	298	0.0,0.0,NA,0.0	NA,NA,NA,1.0	-1.0	1.0	1,1,0,2	0,0,0,0	149	chr22	24610033	24609964	24609231	24608989	GGT1	annotatedSS	SE	+	24608023	24607953
3948					1.0	ENSG00000100031.18	3948	1,0,0,0	0,0,0,1	221	1.0,NA,NA,0.0	NA,NA,NA,1.0	-0.5	1.0	0,0,0,2	0,0,0,0	149	chr22	24610531	24610249	24610033	24609961	GGT1	annotatedSS	SE	+	24608023	24607953
3951					1.0	ENSG00000100031.18	3951	1,1,0,2	0,0,0,1	218	1.0,1.0,NA,0.406	NA,NA,NA,1.0	-0.198	1.0	0,0,0,2	0,0,0,0	149	chr22	24610336	24610249	24610033	24609964	GGT1	annotatedSS	SE	+	24608023	24607953
3959					1.0	ENSG00000128271.21	3959	0,0,0,5	0,4,3,0	255	NA,NA,NA,1.0	NA,0.539,1.0,NA	0.23	1.0	0,0,0,0	0,2,0,0	149	chr22	24433192	24433130	24432726	24432620	ADORA2A	annotatedSS	SE	+	24424556	24424397
3962					1.0	ENSG00000100014.19	3962	15,22,15,12	27,12,21,9	253	0.181,0.393,0.197,0.391	0.443,0.227,0.285,0.098	0.027000000000000003	0.724720039237	40,20,36,11	20,24,31,49	149	chr22	24302384	24302194	24276803	24276699	SPECC1L	annotatedSS	SE	+	24270983	24270839
3963					1.0	ENSG00000258555.6	3963	83,35,59,32	49,50,83,73	298	1.0,1.0,0.967,1.0	1.0,1.0,1.0,1.0	-0.008	1.0	0,0,1,0	0,0,0,0	149	chr22	24313466	24313312	24302384	24302194	SPECC1L-ADORA2A	annotatedSS	SE	+	24270983	24270897
3964					1.0	ENSG00000258555.6	3964	0,0,1,0	0,0,0,0	271	0.0,0.0,0.014,0.0	0.0,0.0,0.0,0.0	0.004	1.0	81,25,38,41	32,34,44,37	149	chr22	24347176	24347085	24343603	24343481	SPECC1L-ADORA2A	annotatedSS	SE	+	24338477	24338385
3965					1.0	ENSG00000100014.19	3965	76,37,57,62	21,37,50,46	266	0.977,1.0,1.0,0.92	1.0,1.0,1.0,0.963	-0.017	1.0	1,0,0,3	0,0,0,1	149	chr22	24412707	24412647	24411704	24411587	SPECC1L	annotatedSS	SE	+	24369320	24369217
3967					1.0	ENSG00000099998.17	3967	2,7,3,1	0,6,2,11	242	0.076,0.133,1.0,0.093	0.0,0.552,0.235,0.381	0.033	0.277201900191	15,28,0,6	1,3,4,11	149	chr22	24225106	24224995	24220584	24220491	GGT5	annotatedSS	SE	-	24220116	24219659
3968					1.0	ENSG00000099998.17	3968	30,43,0,17	1,5,7,33	260	1.0,1.0,NA,1.0	1.0,1.0,1.0,0.95	0.012	1.0	0,0,0,0	0,0,0,1	149	chr22	24225411	24225244	24225106	24224995	GGT5	annotatedSS	SE	-	24220116	24219653
3969					1.0	ENSG00000099998.17	3969	11,11,0,3	0,2,3,6	260	1.0,0.759,NA,1.0	NA,1.0,1.0,1.0	-0.08	1.0	0,2,0,0	0,0,0,0	149	chr22	24226767	24226630	24225106	24224995	GGT5	annotatedSS	SE	-	24220116	24219653
3970					1.0	ENSG00000099998.17	3970	24,31,0,7	0,0,9,42	298	1.0,0.886,NA,0.636	NA,NA,0.692,1.0	-0.005	1.0	0,2,0,2	0,0,2,0	149	chr22	24226767	24226630	24226266	24226075	GGT5	annotatedSS	SE	-	24225652	24225545
3971					1.0	ENSG00000099998.17	3971	10,27,4,14	0,2,23,35	245	0.603,0.622,0.549,1.0	NA,1.0,0.875,0.753	-0.182	1.0	4,10,2,0	0,0,2,7	149	chr22	24234004	24233873	24233593	24233497	GGT5	annotatedSS	SE	-	24233018	24232822
3972					1.0	ENSG00000099998.17	3972	7,22,1,0	0,4,12,14	280	0.788,1.0,1.0,NA	NA,1.0,1.0,1.0	-0.071	1.0	1,0,0,0	0,0,0,0	149	chr22	24245059	24244552	24234004	24233873	GGT5	annotatedSS	SE	-	24231530	24231383
3976					1.0	ENSG00000099991.17	3976	41,25,27,17	49,38,33,26	284	1.0,0.868,1.0,0.817	1.0,1.0,1.0,0.872	-0.047	1.0	0,2,0,2	0,0,0,2	149	chr22	24043084	24042903	24041273	24041138	CABIN1	annotatedSS	SE	+	24038461	24038347
3977					1.0	ENSG00000099991.17	3977	85,30,42,51	41,43,41,42	298	1.0,1.0,0.913,1.0	0.911,1.0,0.911,1.0	0.023	0.8716808097390001	0,0,2,0	2,0,2,0	149	chr22	24055159	24054872	24050974	24050824	CABIN1	annotatedSS	SE	+	24049220	24049090
3978					1.0	ENSG00000099991.17	3978	37,23,29,25	31,24,31,19	295	0.949,1.0,1.0,1.0	1.0,1.0,1.0,1.0	-0.013000000000000001	1.0	1,0,0,0	0,0,0,0	149	chr22	24087713	24087451	24085151	24085005	CABIN1	annotatedSS	SE	+	24084785	24084578
3979					1.0	ENSG00000099991.17	3979	61,38,51,34	32,29,39,16	298	1.0,1.0,1.0,1.0	1.0,0.935,1.0,1.0	0.016	1.0	0,0,0,0	0,1,0,0	149	chr22	24119606	24119366	24113748	24113565	CABIN1	annotatedSS	SE	+	24098192	24098013
3980					1.0	ENSG00000099991.17	3980	0,1,0,0	0,0,0,1	226	NA,0.248,NA,NA	NA,NA,NA,1.0	-0.752	1.0	0,2,0,0	0,0,0,0	149	chr22	24162215	24162065	24160406	24160329	CABIN1	annotatedSS	SE	+	24156076	24155837
3981					1.0	ENSG00000099991.17	3981	0,1,0,0	5,0,0,0	226	0.0,0.052,0.0,0.0	0.113,0.0,0.0,0.0	-0.015	0.7702250433210001	31,12,38,27	26,24,23,14	149	chr22	24164489	24164399	24160406	24160329	CABIN1	annotatedSS	SE	+	24156076	24155837
3982					1.0	ENSG00000099991.17	3982	1,0,0,0	5,0,0,0	226	0.397,0.0,0.0,NA	0.767,0.0,0.0,0.0	-0.059000000000000004	1.0	1,1,6,0	1,1,1,2	149	chr22	24164489	24164399	24160406	24160329	CABIN1	annotatedSS	SE	+	24156576	24156532
3983					1.0	ENSG00000099991.17	3983	1,3,3,0	1,2,0,0	298	0.016,0.111,0.038,0.0	0.019,0.04,0.0,0.0	0.027000000000000003	0.775024043915	31,12,38,27	26,24,23,14	149	chr22	24164489	24164399	24162215	24162065	CABIN1	annotatedSS	SE	+	24156076	24155837
3984					1.0	ENSG00000099991.17	3984	1,3,3,0	1,2,0,1	298	0.333,0.6,1.0,NA	0.091,1.0,NA,1.0	-0.053	1.0	1,1,0,0	5,0,0,0	149	chr22	24164489	24164399	24162215	24162065	CABIN1	annotatedSS	SE	+	24160406	24160329
3985					1.0	ENSG00000099991.17	3985	142,84,157,119	88,72,71,66	298	0.973,1.0,1.0,0.983	1.0,1.0,1.0,1.0	-0.011000000000000001	1.0	2,0,0,1	0,0,0,0	149	chr22	24177817	24177503	24176275	24176110	CABIN1	annotatedSS	SE	+	24171995	24171712
3986					1.0	ENSG00000099991.17	3986	191,122,205,187	101,115,97,74	298	1.0,1.0,0.981,1.0	1.0,1.0,0.98,0.949	0.013000000000000001	1.0	0,0,2,0	0,0,1,2	149	chr22	24178627	24178052	24177817	24177503	CABIN1	annotatedSS	SE	+	24176275	24176110
3987					1.0	ENSG00000099977.13	3987	1401,768,1102,950	1021,927,782,803	298	0.987,0.997,0.987,0.981	0.998,0.977,0.973,0.99	0.004	0.477429998186	9,1,7,9	1,11,11,4	149	chr22	23974439	23974306	23973943	23973767	DDT	annotatedSS	SE	-	23971623	23971364
3988					1.0	ENSG00000099977.13	3988	0,0,0,1	0,0,0,0	298	NA,NA,NA,1.0	0.0,NA,NA,NA	1.0	1.0	0,0,0,0	1,0,0,0	149	chr22	23980469	23980411	23977067	23976875	DDT	annotatedSS	SE	-	23974439	23974306
3989					1.0	ENSG00000099974.7	3989	9,3,7,15	12,5,5,5	298	1.0,1.0,1.0,0.882	1.0,1.0,1.0,1.0	-0.028999999999999998	1.0	0,0,0,1	0,0,0,0	149	chr22	23972532	23971285	23967561	23967385	DDTL	annotatedSS	SE	+	23967022	23966900
3990					1.0	ENSG00000133460.19	3990	7,0,1,1	0,2,0,3	260	0.8,0.0,1.0,0.125	0.0,1.0,0.0,0.256	0.16699999999999998	0.41397634910400005	1,1,0,4	4,0,2,5	149	chr22	23862202	23862103	23857531	23857420	SLC2A11	annotatedSS	SE	+	23856991	23856871
3991					1.0	ENSG00000133460.19	3991	0,0,0,0	2,0,0,0	298	0.0,0.0,0.0,0.0	0.083,0.0,0.0,0.0	-0.021	1.0	27,11,12,15	11,9,11,14	149	chr22	23868641	23868480	23867899	23867734	SLC2A11	annotatedSS	SE	+	23862202	23862103
3992					1.0	ENSG00000133460.19	3992	3,3,2,1	3,2,1,1	298	0.064,0.091,0.04,0.026	0.176,0.111,0.067,0.023	-0.039	0.876355381282	22,15,24,19	7,8,7,21	149	chr22	23882646	23882458	23877869	23877384	SLC2A11	annotatedSS	SE	+	23877171	23877041
3993					1.0	ENSG00000133460.19	3993	16,4,4,7	4,2,1,5	298	0.267,0.118,0.077,0.156	0.222,0.111,0.067,0.106	0.027999999999999997	0.232959052964	22,15,24,19	7,8,7,21	149	chr22	23882646	23882458	23877869	23877720	SLC2A11	annotatedSS	SE	+	23877171	23877041
3994					1.0	ENSG00000133460.19	3994	70,37,56,36	37,35,30,46	298	1.0,1.0,1.0,0.947	1.0,1.0,1.0,1.0	-0.013000000000000001	1.0	0,0,0,1	0,0,0,0	149	chr22	23882869	23882758	23882646	23882458	SLC2A11	annotatedSS	SE	+	23877171	23877041
3995					1.0	ENSG00000133460.19	3995	48,24,32,17	30,29,23,25	298	1.0,1.0,1.0,0.895	1.0,1.0,1.0,1.0	-0.026000000000000002	1.0	0,0,0,1	0,0,0,0	149	chr22	23882952	23882758	23882646	23882494	SLC2A11	annotatedSS	SE	+	23877171	23877041
3997					1.0	ENSG00000133460.19	3997	5,11,5,4	18,6,7,3	225	0.768,1.0,1.0,1.0	1.0,1.0,0.823,1.0	-0.013999999999999999	1.0	1,0,0,0	0,0,1,0	149	chr22	23884429	23884301	23884024	23883948	SLC2A11	annotatedSS	SE	+	23883873	23883771
3998					1.0	ENSG00000099958.14	3998	8,8,5,16	8,1,4,5	243	0.831,0.71,1.0,1.0	1.0,1.0,1.0,1.0	-0.115	1.0	1,2,0,0	0,0,0,0	149	chr22	23838637	23838563	23838445	23838351	DERL3	annotatedSS	SE	-	23837854	23837658
3999					1.0	ENSG00000099956.18	3999	222,151,177,153	147,157,119,120	279	1.0,1.0,1.0,1.0	1.0,0.988,1.0,1.0	0.003	1.0	0,0,0,0	0,1,0,0	149	chr22	23803422	23803294	23793688	23793558	SMARCB1	annotatedSS	SE	+	23791867	23791755
4003					1.0	ENSG00000099956.18	4003	1285,698,1202,741	762,640,679,620	298	0.997,1.0,0.998,1.0	1.0,1.0,1.0,1.0	-0.001	1.0	2,0,1,0	0,0,0,0	149	chr22	23833703	23833571	23825415	23825224	SMARCB1	annotatedSS	SE	+	23816936	23816769
4006					1.0	ENSG00000250479.8	4006	191,115,180,262	172,103,105,109	298	0.97,0.966,1.0,1.0	1.0,0.963,0.981,1.0	-0.002	1.0	3,2,0,0	0,2,1,0	149	chr22	23767920	23767833	23767540	23767373	CHCHD10	annotatedSS	SE	-	23766275	23766127
4007					1.0	ENSG00000250479.8	4007	498,318,506,705	447,291,330,308	298	0.988,0.988,1.0,1.0	1.0,0.986,0.994,1.0	-0.001	1.0	3,2,0,0	0,2,1,0	149	chr22	23767942	23767833	23767593	23767373	CHCHD10	annotatedSS	SE	-	23766275	23766127
4008					1.0	ENSG00000169314.14	4008	13,4,12,1	6,4,13,8	259	1.0,0.697,0.873,1.0	1.0,1.0,1.0,1.0	-0.107	1.0	0,1,1,0	0,0,0,0	149	chr22	23765861	23765720	23764902	23764792	C22orf15	annotatedSS	SE	+	23764713	23764638
4015					1.0	ENSG00000273000.5	4015	1,6,9,3	0,4,2,4	292	0.113,1.0,1.0,1.0	NA,1.0,1.0,1.0	-0.222	1.0	4,0,0,0	0,0,0,0	149	chr22	23686995	23686830	23683867	23683724	KB-1572G7.2	annotatedSS	SE	-	23660000	23659864
4016					1.0	ENSG00000272578.5	4016	1,4,7,9	0,4,4,3	292	0.145,1.0,1.0,1.0	0.0,1.0,1.0,1.0	0.036000000000000004	0.742756646109	3,0,0,0	3,0,0,0	149	chr22	23693185	23690231	23683867	23683724	AP000347.2	annotatedSS	SE	-	23660000	23658093
4017					1.0	ENSG00000272578.5	4017	1,5,8,7	0,3,7,4	292	0.338,1.0,1.0,1.0	NA,1.0,1.0,1.0	-0.165	1.0	1,0,0,0	0,0,0,0	149	chr22	23690297	23690235	23683867	23683724	AP000347.2	annotatedSS	SE	-	23660000	23658093
4018					1.0	ENSG00000272578.5	4018	0,2,0,0	0,1,2,0	298	0.0,1.0,NA,NA	0.0,1.0,1.0,NA	-0.16699999999999998	1.0	3,0,0,0	3,0,0,0	149	chr22	23690491	23690231	23686995	23686837	AP000347.2	annotatedSS	SE	-	23660000	23659875
4019					1.0	ENSG00000272578.5	4019	0,0,0,0	1,0,0,0	298	0.0,NA,NA,NA	1.0,NA,NA,NA	-1.0	1.0	1,0,0,0	0,0,0,0	149	chr22	23690297	23690235	23686995	23686837	AP000347.2	annotatedSS	SE	-	23660000	23659875
4020					1.0	ENSG00000272578.5	4020	0,2,0,2	0,2,3,0	298	NA,1.0,0.0,0.143	NA,0.333,0.429,0.0	0.127	1.0	0,0,1,6	0,2,2,1	149	chr22	23690491	23690231	23686995	23686837	AP000347.2	annotatedSS	SE	-	23683867	23683743
4021					1.0	ENSG00000272578.5	4021	0,0,0,2	1,1,1,0	298	NA,0.0,0.0,0.2	1.0,0.333,0.091,0.0	-0.289	1.0	0,1,2,4	0,1,5,2	149	chr22	23690297	23690235	23686995	23686837	AP000347.2	annotatedSS	SE	-	23683867	23683743
4022					1.0	ENSG00000272578.5	4022	2,0,6,12	1,2,5,1	261	1.0,NA,0.774,1.0	1.0,1.0,1.0,1.0	-0.075	1.0	0,0,1,0	0,0,0,0	149	chr22	23709867	23709785	23709241	23709129	AP000347.2	annotatedSS	SE	-	23705541	23705428
4023					1.0	ENSG00000273000.5	4023	0,4,3,0	0,3,2,2	298	NA,1.0,0.6,0.0	NA,0.429,0.333,0.5	0.113	1.0	0,0,1,6	0,2,2,1	149	chr22	23690356	23690231	23686995	23686830	KB-1572G7.2	annotatedSS	SE	-	23683867	23683724
4024					1.0	ENSG00000228315.11	4024	1,1,4,0	0,0,0,0	265	1.0,1.0,1.0,NA	NA,NA,0.0,NA	1.0	1.0	0,0,0,0	0,0,1,0	149	chr22	23652576	23652478	23640423	23640307	GUSBP11	annotatedSS	SE	-	23638942	23638486
4025					1.0	ENSG00000228315.11	4025	1,1,4,0	0,2,0,1	265	0.074,1.0,0.36,0.0	NA,0.36,NA,0.219	0.069	1.0	7,0,4,5	0,2,0,2	149	chr22	23660000	23659864	23640423	23640307	GUSBP11	annotatedSS	SE	-	23638942	23638486
4026					1.0	ENSG00000228315.11	4026	0,0,0,0	0,0,1,0	247	0.0,NA,0.0,0.0	NA,0.0,1.0,0.0	-0.33299999999999996	1.0	7,0,4,5	0,2,0,2	149	chr22	23660000	23659864	23652576	23652478	GUSBP11	annotatedSS	SE	-	23638942	23638486
4028					1.0	ENSG00000228315.11	4028	4,0,0,0	1,0,0,0	298	0.667,NA,NA,NA	1.0,NA,NA,NA	-0.33299999999999996	1.0	1,0,0,0	0,0,0,0	149	chr22	23693151	23690235	23686995	23686830	GUSBP11	annotatedSS	SE	-	23660000	23659864
4029					1.0	ENSG00000228315.11	4029	0,2,3,0	1,2,0,2	298	NA,0.5,0.429,0.0	1.0,0.5,0.0,0.333	-0.149	1.0	0,1,2,4	0,1,5,2	149	chr22	23693151	23690235	23686995	23686830	GUSBP11	annotatedSS	SE	-	23683867	23683724
4030					1.0	ENSG00000228315.11	4030	0,4,3,0	0,2,0,2	298	NA,1.0,1.0,NA	NA,1.0,0.0,1.0	0.33299999999999996	1.0	0,0,0,0	0,0,1,0	149	chr22	23695517	23695172	23686995	23686830	GUSBP11	annotatedSS	SE	-	23683867	23683724
4031					1.0	ENSG00000228315.11	4031	0,4,2,2	0,2,5,0	269	0.0,1.0,0.526,0.526	NA,0.356,0.735,NA	-0.032	1.0	2,0,1,1	0,2,1,0	149	chr22	23705541	23705428	23700845	23700725	GUSBP11	annotatedSS	SE	-	23695517	23694118
4037					1.0	ENSG00000100228.12	4037	8,1,1,5	7,5,10,5	241	1.0,1.0,1.0,1.0	1.0,0.756,1.0,1.0	0.061	1.0	0,0,0,0	0,1,0,0	149	chr22	23153134	23153032	23150154	23150062	RAB36	annotatedSS	SE	+	23146685	23146604
4039					1.0	ENSG00000100228.12	4039	1,0,0,0	0,0,0,0	251	1.0,NA,NA,NA	NA,NA,NA,0.0	1.0	1.0	0,0,0,0	0,0,0,1	149	chr22	23158043	23157991	23153134	23153032	RAB36	annotatedSS	SE	+	23150154	23150062
4040					1.0	ENSG00000100228.12	4040	19,27,15,9	6,4,5,4	214	0.93,1.0,1.0,0.862	1.0,0.582,1.0,1.0	0.053	1.0	1,0,0,1	0,2,0,0	149	chr22	23158043	23157991	23156032	23155967	RAB36	annotatedSS	SE	+	23153134	23153032
4041					1.0	ENSG00000100228.12	4041	18,18,13,15	12,16,14,6	240	0.918,1.0,1.0,1.0	1.0,1.0,1.0,1.0	-0.02	1.0	1,0,0,0	0,0,0,0	149	chr22	23160998	23160878	23159253	23159162	RAB36	annotatedSS	SE	+	23158979	23158897
4049					1.0	ENSG00000272779.1	4049	259,202,310,196	238,191,255,81	298	1.0,1.0,1.0,1.0	1.0,1.0,0.97,1.0	0.008	1.0	0,0,0,0	0,0,4,0	149	chr22	22307285	22307105	22307021	22306832	LL22NC03-80A10.6	annotatedSS	SE	+	22304114	22303942
4050					1.0	ENSG00000272779.1	4050	16,3,13,9	12,5,16,1	272	1.0,0.622,1.0,1.0	1.0,1.0,1.0,1.0	-0.095	1.0	0,1,0,0	0,0,0,0	149	chr22	22309883	22309735	22308819	22308696	LL22NC03-80A10.6	annotatedSS	SE	+	22307591	22307532
4051					1.0	ENSG00000183943.5	4051	19,10,5,3	10,7,6,1	262	0.546,0.587,0.363,0.46	0.532,0.285,0.406,0.159	0.14400000000000002	0.181929806164	9,4,5,2	5,10,5,3	149	chrX	3612281	3612176	3611334	3611221	PRKX	annotatedSS	SE	-	3608945	3608624
4052					1.0	ENSG00000183943.5	4052	16,7,10,2	5,2,3,2	245	1.0,1.0,1.0,1.0	1.0,1.0,0.646,1.0	0.08900000000000001	1.0	0,0,0,0	0,0,1,0	149	chrX	3655412	3655148	3626514	3626418	PRKX	annotatedSS	SE	-	3621316	3621258
4053					1.0	ENSG00000183943.5	4053	34,24,16,17	28,28,23,15	269	0.863,0.869,1.0,1.0	1.0,1.0,0.927,1.0	-0.049	0.471379035159	3,2,0,0	0,0,1,0	149	chrX	3655412	3655148	3641971	3641851	PRKX	annotatedSS	SE	-	3626514	3626418
4054					1.0	ENSG00000100034.13	4054	134,54,114,150	76,54,110,82	243	1.0,1.0,0.986,1.0	1.0,1.0,1.0,1.0	-0.004	1.0	0,0,1,0	0,0,0,0	149	chr22	21931248	21931147	21925662	21925568	PPM1F	annotatedSS	SE	-	21923471	21919419
4055					1.0	ENSG00000100034.13	4055	80,63,113,96	66,64,72,66	298	1.0,1.0,0.983,0.98	1.0,1.0,1.0,1.0	-0.009000000000000001	1.0	0,0,1,1	0,0,0,0	149	chr22	21952831	21952791	21939680	21939531	PPM1F	annotatedSS	SE	-	21934226	21934023
4056					1.0	ENSG00000100034.13	4056	125,74,112,117	77,78,120,104	298	1.0,1.0,0.982,0.967	1.0,1.0,1.0,0.981	-0.008	1.0	0,0,1,2	0,0,0,1	149	chr22	21952831	21952791	21946108	21945842	PPM1F	annotatedSS	SE	-	21939680	21939531
4058					1.0	ENSG00000100030.14	4058	348,227,290,163	257,222,255,240	266	1.0,0.992,1.0,1.0	1.0,1.0,1.0,1.0	-0.002	1.0	0,1,0,0	0,0,0,0	149	chr22	21806039	21805849	21799128	21799011	MAPK1	annotatedSS	SE	-	21788808	21788693
4059					1.0	ENSG00000100030.14	4059	185,109,178,94	167,113,148,148	266	1.0,1.0,1.0,1.0	0.979,1.0,1.0,1.0	0.005	1.0	0,0,0,0	2,0,0,0	149	chr22	21867440	21867321	21799128	21799011	MAPK1	annotatedSS	SE	-	21788808	21788693
4060					1.0	ENSG00000161179.13	4060	190,109,188,210	166,71,150,148	298	0.95,0.872,0.913,0.789	0.856,0.703,0.872,0.925	0.042	0.385270620942	5,8,9,28	14,15,11,6	149	chr22	21629407	21629307	21629187	21629009	YDJC	annotatedSS	SE	-	21628787	21628088
4061					1.0	ENSG00000161179.13	4061	170,72,131,191	103,79,109,95	298	1.0,0.973,0.985,0.979	0.981,1.0,0.965,1.0	-0.002	1.0	0,1,1,2	1,0,2,0	149	chr22	21630064	21629850	21629761	21629542	YDJC	annotatedSS	SE	-	21629407	21629307
4062					1.0	ENSG00000161179.13	4062	147,78,131,167	110,66,79,76	298	1.0,0.975,0.985,0.977	0.982,1.0,0.952,1.0	0.001	1.0	0,1,1,2	1,0,2,0	149	chr22	21630014	21629850	21629761	21629601	YDJC	annotatedSS	SE	-	21629407	21629009
4063					1.0	ENSG00000183506.17	4063	0,4,0,4	1,2,4,0	298	NA,1.0,NA,1.0	1.0,0.5,1.0,NA	0.16699999999999998	1.0	0,0,0,0	0,1,0,0	149	chr22	21477915	21477789	21476160	21476001	PI4KAP2	annotatedSS	SE	-	21475300	21475210
4064					1.0	ENSG00000183506.17	4064	37,18,22,19	18,18,17,25	298	1.0,1.0,1.0,1.0	1.0,0.9,1.0,1.0	0.025	1.0	0,0,0,0	0,1,0,0	149	chr22	21477915	21477789	21476764	21476001	PI4KAP2	annotatedSS	SE	-	21475300	21475210
4065					1.0	ENSG00000183506.17	4065	27,25,22,23	21,23,19,30	270	1.0,0.775,1.0,0.809	0.921,0.864,0.84,1.0	-0.01	0.548199136267	0,4,0,3	1,2,2,0	149	chr22	21477915	21477789	21476764	21476643	PI4KAP2	annotatedSS	SE	-	21476160	21475991
4066					1.0	ENSG00000183506.17	4066	22,16,33,23	7,20,10,23	298	1.0,1.0,1.0,1.0	1.0,1.0,0.833,1.0	0.042	1.0	0,0,0,0	0,0,1,0	149	chr22	21492094	21491993	21488023	21487871	PI4KAP2	annotatedSS	SE	-	21487672	21487564
4067					1.0	ENSG00000183506.17	4067	23,15,33,23	6,20,10,22	298	1.0,1.0,1.0,0.852	1.0,1.0,1.0,1.0	-0.037000000000000005	1.0	0,0,0,2	0,0,0,0	149	chr22	21517520	21517324	21488023	21487871	PI4KAP2	annotatedSS	SE	-	21487672	21487564
4068					1.0	ENSG00000183506.17	4068	18,3,15,5	7,9,9,12	298	1.0,0.6,1.0,1.0	0.778,1.0,1.0,0.857	-0.009000000000000001	1.0	0,1,0,0	1,0,0,1	149	chr22	21492094	21491993	21488381	21488223	PI4KAP2	annotatedSS	SE	-	21488023	21487871
4069					1.0	ENSG00000183506.17	4069	16,3,10,26	17,10,12,3	250	1.0,1.0,1.0,0.886	1.0,1.0,1.0,1.0	-0.027999999999999997	1.0	0,0,0,2	0,0,0,0	149	chr22	21517520	21517324	21492094	21491993	PI4KAP2	annotatedSS	SE	-	21487672	21487564
4070					1.0	ENSG00000183506.17	4070	16,4,10,26	18,10,11,4	250	0.905,1.0,1.0,1.0	1.0,1.0,1.0,1.0	-0.024	1.0	1,0,0,0	0,0,0,0	149	chr22	21517520	21517324	21492094	21491993	PI4KAP2	annotatedSS	SE	-	21488023	21487871
4075					1.0	ENSG00000184436.11	4075	246,107,187,242	193,162,142,116	298	0.992,1.0,0.989,1.0	1.0,1.0,1.0,1.0	-0.005	1.0	1,0,1,0	0,0,0,0	149	chr22	21001911	21001831	21001411	21001255	THAP7	annotatedSS	SE	-	21000787	21000646
4076					1.0	ENSG00000099949.18	4076	155,83,78,96	90,70,115,70	229	0.971,1.0,1.0,1.0	1.0,1.0,1.0,1.0	-0.006999999999999999	1.0	3,0,0,0	0,0,0,0	149	chr22	20988118	20988009	20987583	20987503	LZTR1	annotatedSS	SE	+	20985897	20985840
4077					1.0	ENSG00000099949.18	4077	153,84,126,141	123,70,114,101	233	1.0,0.982,1.0,1.0	1.0,1.0,1.0,0.985	-0.001	1.0	0,1,0,0	0,0,0,1	149	chr22	20989675	20989624	20988872	20988788	LZTR1	annotatedSS	SE	+	20988118	20988009
4078					1.0	ENSG00000099949.18	4078	234,105,178,155	131,109,115,126	298	1.0,1.0,1.0,1.0	1.0,1.0,1.0,0.984	0.004	1.0	0,0,0,0	0,0,0,1	149	chr22	20992848	20992793	20992369	20992213	LZTR1	annotatedSS	SE	+	20991829	20991627
4079					1.0	ENSG00000099949.18	4079	117,32,94,62	60,24,41,57	253	1.0,1.0,1.0,0.948	1.0,1.0,1.0,1.0	-0.013000000000000001	1.0	0,0,0,2	0,0,0,0	149	chr22	20993754	20993661	20992897	20992793	LZTR1	annotatedSS	SE	+	20992369	20992213
4080					1.0	ENSG00000099949.18	4080	252,124,203,168	161,98,137,142	260	1.0,1.0,1.0,0.98	1.0,1.0,1.0,1.0	-0.005	1.0	0,0,0,2	0,0,0,0	149	chr22	20993754	20993661	20992904	20992793	LZTR1	annotatedSS	SE	+	20992369	20992213
4081					1.0	ENSG00000099949.18	4081	0,2,4,2	0,0,5,0	266	0.0,0.026,0.041,0.015	0.0,0.0,0.041,0.0	0.01	0.657272876374	91,42,53,72	52,36,65,51	149	chr22	20995872	20995745	20995484	20995367	LZTR1	annotatedSS	SE	+	20995026	20994869
4082					1.0	ENSG00000099949.18	4082	171,104,136,167	125,87,98,121	230	0.991,0.985,1.0,0.956	1.0,1.0,0.969,0.987	-0.006	0.6395710657270001	1,1,0,5	0,0,2,1	149	chr22	20997541	20997231	20996966	20996885	LZTR1	annotatedSS	SE	+	20996801	20995962
4083					1.0	ENSG00000099940.11	4083	262,177,264,179	202,289,229,178	248	0.994,1.0,1.0,1.0	1.0,1.0,0.993,0.982	0.005	1.0	1,0,0,0	0,0,1,2	149	chr22	20887819	20887678	20883569	20883470	SNAP29	annotatedSS	SE	+	20881134	20881048
4084					1.0	ENSG00000226287.8	4084	13,3,4,10	10,3,8,5	213	0.901,1.0,1.0,0.875	0.875,1.0,1.0,1.0	-0.025	1.0	1,0,0,1	1,0,0,0	149	chr22	20703122	20703005	20702893	20702829	TMEM191A	annotatedSS	SE	+	20702709	20702676
4085					1.0	ENSG00000226287.8	4085	12,1,4,9	4,2,8,4	199	0.9,1.0,1.0,0.871	0.75,1.0,1.0,1.0	0.005	1.0	1,0,0,1	1,0,0,0	149	chr22	20703122	20703005	20702893	20702843	TMEM191A	annotatedSS	SE	+	20702709	20702585
4087					1.0	ENSG00000226287.8	4087	0,0,0,1	0,0,0,0	214	NA,0.0,NA,0.258	NA,NA,NA,0.0	0.129	1.0	0,1,0,2	0,0,0,2	149	chr22	20704040	20703967	20703883	20703818	TMEM191A	annotatedSS	SE	+	20703692	20703632
4090					1.0	ENSG00000099917.17	4090	80,39,43,27	33,26,35,27	267	0.13,0.085,0.094,0.047	0.091,0.067,0.086,0.068	0.011000000000000001	0.278710874154	298,234,231,307	185,202,208,206	149	chr22	20537183	20537116	20518995	20518877	MED15	annotatedSS	SE	+	20507746	20507581
4091					1.0	ENSG00000099917.17	4091	47,31,30,16	25,20,25,19	267	1.0,1.0,1.0,1.0	1.0,1.0,1.0,0.914	0.021	1.0	0,0,0,0	0,0,0,1	149	chr22	20551487	20551435	20518995	20518877	MED15	annotatedSS	SE	+	20507746	20507581
4092					1.0	ENSG00000099917.17	4092	28,6,9,10	6,6,10,6	267	0.61,0.358,0.218,0.189	0.324,0.251,0.285,0.295	0.055	0.650121824345	10,6,18,24	7,10,14,8	149	chr22	20537183	20537116	20518995	20518877	MED15	annotatedSS	SE	+	20507735	20507617
4093					0.603070100506	ENSG00000099917.17	4093	24,6,9,11	6,4,11,6	267	0.527,0.401,0.834,0.605	0.205,0.271,0.551,0.324	0.254	0.0257651154189	12,5,1,4	13,6,5,7	149	chr22	20537183	20537116	20518995	20518877	MED15	annotatedSS	SE	+	20508444	20508056
4094					1.0	ENSG00000099917.17	4094	438,342,357,433	297,300,324,309	237	1.0,1.0,1.0,1.0	1.0,1.0,1.0,0.995	0.001	1.0	0,0,0,0	0,0,0,1	149	chr22	20551487	20551435	20537204	20537116	MED15	annotatedSS	SE	+	20507746	20507540
4095					1.0	ENSG00000099917.17	4095	180,125,144,146	125,110,128,123	237	0.991,1.0,1.0,0.989	1.0,1.0,1.0,1.0	-0.005	1.0	1,0,0,1	0,0,0,0	149	chr22	20551487	20551435	20537204	20537116	MED15	annotatedSS	SE	+	20518995	20518877
4096					1.0	ENSG00000099917.17	4096	227,173,197,243	137,154,163,150	248	1.0,1.0,1.0,1.0	1.0,1.0,1.0,0.989	0.003	1.0	0,0,0,0	0,0,0,1	149	chr22	20551487	20551435	20537215	20537116	MED15	annotatedSS	SE	+	20507746	20507581
4097					1.0	ENSG00000099917.17	4097	88,77,46,77	66,57,59,65	201	1.0,1.0,1.0,0.95	1.0,1.0,1.0,1.0	-0.012	1.0	0,0,0,3	0,0,0,0	149	chr22	20554995	20554935	20551487	20551435	MED15	annotatedSS	SE	+	20537204	20537116
4098					1.0	ENSG00000099917.17	4098	88,77,45,78	67,59,59,65	201	1.0,1.0,0.943,1.0	1.0,1.0,0.956,1.0	-0.003	1.0	0,0,2,0	0,0,2,0	149	chr22	20564500	20564449	20551487	20551435	MED15	annotatedSS	SE	+	20537204	20537116
4100					1.0	ENSG00000099917.17	4100	244,195,199,217	161,163,169,174	179	1.0,1.0,0.994,1.0	1.0,1.0,1.0,1.0	-0.002	1.0	0,0,1,0	0,0,0,0	149	chr22	20554995	20554935	20553174	20553144	MED15	annotatedSS	SE	+	20551487	20551406
4101					1.0	ENSG00000099917.17	4101	81,51,56,78	59,58,64,44	179	1.0,1.0,1.0,0.985	0.98,0.96,1.0,1.0	0.011000000000000001	1.0	0,0,0,1	1,2,0,0	149	chr22	20564598	20564449	20553174	20553144	MED15	annotatedSS	SE	+	20551487	20551406
4102					1.0	ENSG00000099917.17	4102	73,74,82,81	60,57,60,62	209	1.0,1.0,1.0,1.0	0.977,1.0,1.0,1.0	0.006	1.0	0,0,0,0	1,0,0,0	149	chr22	20555148	20555076	20554995	20554935	MED15	annotatedSS	SE	+	20553174	20553144
4103					1.0	ENSG00000099917.17	4103	123,86,109,91	76,68,76,75	298	1.0,1.0,0.965,1.0	1.0,1.0,0.95,1.0	0.004	1.0	0,0,2,0	0,0,2,0	149	chr22	20564466	20564449	20555148	20554935	MED15	annotatedSS	SE	+	20537204	20537116
4104					1.0	ENSG00000099917.17	4104	123,86,110,88	76,68,76,75	298	1.0,1.0,1.0,0.978	0.974,0.944,1.0,1.0	0.015	1.0	0,0,0,1	1,2,0,0	149	chr22	20564466	20564449	20555148	20554935	MED15	annotatedSS	SE	+	20551487	20551406
4105					1.0	ENSG00000099917.17	4105	305,241,266,229	191,190,198,212	298	0.889,0.931,0.893,0.927	0.88,0.833,0.861,0.922	0.036000000000000004	0.0965682212206	19,9,16,9	13,19,16,9	149	chr22	20564466	20564449	20555148	20554935	MED15	annotatedSS	SE	+	20553174	20553096
4106					1.0	ENSG00000099917.17	4106	46,36,41,28	35,23,29,40	221	0.62,0.729,0.633,0.677	0.645,0.449,0.55,0.75	0.066	0.370932341706	19,9,16,9	13,19,16,9	149	chr22	20564688	20564449	20555148	20555076	MED15	annotatedSS	SE	+	20553174	20553144
4107					1.0	ENSG00000099917.17	4107	167,103,131,119	106,87,114,85	298	1.0,0.981,0.985,0.952	0.981,1.0,0.983,1.0	-0.012	1.0	0,1,1,3	1,0,1,0	149	chr22	20568631	20568520	20566817	20566466	MED15	annotatedSS	SE	+	20564688	20564449
4108					1.0	ENSG00000099917.17	4108	106,73,73,108	59,41,64,40	269	0.33,0.38,0.294,0.26	0.342,0.232,0.396,0.291	0.001	0.958647923002	119,66,97,170	63,75,54,54	149	chr22	20582747	20582610	20575232	20575112	MED15	annotatedSS	SE	+	20568631	20568520
4110					1.0	ENSG00000099917.17	4110	344,203,278,261	215,185,210,182	298	0.994,1.0,1.0,0.992	1.0,1.0,1.0,1.0	-0.004	1.0	1,0,0,1	0,0,0,0	149	chr22	20585267	20585100	20585015	20584854	MED15	annotatedSS	SE	+	20584425	20584358
4111					1.0	ENSG00000244486.8	4111	126,87,120,185	68,63,71,62	298	0.984,0.956,0.952,1.0	0.971,1.0,1.0,1.0	-0.02	0.528766928909	1,2,3,0	1,0,0,0	149	chr22	20429340	20429224	20427550	20427397	SCARF2	annotatedSS	SE	-	20426282	20424814
4112					1.0	ENSG00000244486.8	4112	44,63,79,87	38,30,28,24	298	1.0,1.0,0.975,1.0	1.0,1.0,1.0,1.0	-0.006	1.0	0,0,1,0	0,0,0,0	149	chr22	20431846	20431744	20430908	20430689	SCARF2	annotatedSS	SE	-	20430557	20430428
4113					0.5185439706830001	ENSG00000244486.8	4113	42,57,78,83	38,26,26,24	298	1.0,1.0,0.975,0.976	1.0,0.765,1.0,0.8	0.096	0.0200051798109	0,0,1,1	0,4,0,3	149	chr22	20437825	20437581	20430908	20430689	SCARF2	annotatedSS	SE	-	20430557	20430428
4114					1.0	ENSG00000244486.8	4114	112,90,133,177	68,74,103,68	298	0.966,0.882,0.957,0.957	1.0,0.902,0.963,1.0	-0.026000000000000002	0.0904134162167	2,6,3,4	0,4,2,0	149	chr22	20431846	20431744	20431537	20431017	SCARF2	annotatedSS	SE	-	20430908	20430689
4115					1.0	ENSG00000128185.9	4115	893,482,710,716	474,502,463,486	250	0.983,0.993,0.968,0.957	0.976,0.974,0.955,0.983	0.003	0.8586366058580001	9,2,14,19	7,8,13,5	149	chr22	20319799	20319638	20316219	20316118	DGCR6L	annotatedSS	SE	-	20315476	20315335
4116					1.0	ENSG00000234409.6	4116	22,12,13,24	24,10,8,4	199	0.943,0.818,0.493,0.9	1.0,0.714,0.375,0.375	0.172	0.24340170874400002	1,2,10,2	0,3,10,5	149	chr22	20149244	20149186	20148924	20148874	CCDC188	annotatedSS	SE	-	20148800	20148426
4117					1.0	ENSG00000234409.6	4117	22,15,19,4	4,6,22,8	207	1.0,1.0,0.82,1.0	1.0,1.0,1.0,1.0	-0.045	1.0	0,0,3,0	0,0,0,0	149	chr22	20149476	20149411	20149244	20149186	CCDC188	annotatedSS	SE	-	20148800	20148426
4118					0.000934311653355	ENSG00000234409.6	4118	12,12,13,3	5,5,5,1	206	0.685,0.685,0.702,0.52	1.0,1.0,0.783,1.0	-0.298	1.56659174178e-06	4,4,4,2	0,0,1,0	149	chr22	20150059	20149954	20149780	20149723	CCDC188	annotatedSS	SE	-	20149640	20149580
4124					1.0	ENSG00000099899.14	4124	272,179,236,319	173,160,201,167	266	0.993,0.971,0.985,0.983	1.0,1.0,1.0,1.0	-0.017	0.6817449353139999	1,3,2,3	0,0,0,0	149	chr22	20113507	20113431	20113234	20113117	TRMT2A	annotatedSS	SE	-	20113007	20112327
4125					1.0	ENSG00000099899.14	4125	199,106,174,255	143,109,166,149	298	1.0,1.0,1.0,1.0	0.986,1.0,1.0,1.0	0.004	1.0	0,0,0,0	1,0,0,0	149	chr22	20115688	20115671	20115447	20115265	TRMT2A	annotatedSS	SE	-	20115079	20114964
4126					1.0	ENSG00000099899.14	4126	93,29,50,91	41,38,48,44	258	1.0,1.0,1.0,1.0	1.0,0.916,1.0,0.927	0.039	0.8844686040399999	0,0,0,0	0,2,0,2	149	chr22	20116100	20116037	20115780	20115671	TRMT2A	annotatedSS	SE	-	20115079	20114964
4127					1.0	ENSG00000128191.15	4127	40,38,40,52	42,29,42,29	248	0.96,1.0,1.0,1.0	1.0,1.0,1.0,1.0	-0.01	1.0	1,0,0,0	0,0,0,0	149	chr22	20094795	20094712	20092907	20092808	DGCR8	annotatedSS	SE	+	20091970	20091868
4131					1.0	ENSG00000183597.15	4131	85,25,77,78	60,32,48,67	244	0.981,1.0,1.0,1.0	1.0,1.0,1.0,1.0	-0.005	1.0	1,0,0,0	0,0,0,0	149	chr22	20043443	20043354	20036854	20036759	TANGO2	annotatedSS	SE	+	20021134	20021068
4132					1.0	ENSG00000183597.15	4132	88,61,120,137	101,52,112,85	244	1.0,1.0,1.0,0.977	1.0,1.0,1.0,1.0	-0.006	1.0	0,0,0,2	0,0,0,0	149	chr22	20043443	20043354	20036854	20036759	TANGO2	annotatedSS	SE	+	20021246	20021068
4133					1.0	ENSG00000183597.15	4133	37,12,40,55	29,13,28,29	244	1.0,1.0,1.0,0.944	1.0,1.0,1.0,1.0	-0.013999999999999999	1.0	0,0,0,2	0,0,0,0	149	chr22	20043443	20043354	20036854	20036759	TANGO2	annotatedSS	SE	+	20021298	20021154
4134					1.0	ENSG00000183597.15	4134	54,25,37,51	57,27,46,36	298	0.964,1.0,1.0,1.0	1.0,1.0,1.0,1.0	-0.009000000000000001	1.0	1,0,0,0	0,0,0,0	149	chr22	20043443	20043354	20037094	20036759	TANGO2	annotatedSS	SE	+	20021134	20021068
4135					1.0	ENSG00000183597.15	4135	49,52,83,96	82,47,92,57	298	1.0,1.0,1.0,0.96	1.0,1.0,1.0,1.0	-0.01	1.0	0,0,0,2	0,0,0,0	149	chr22	20043443	20043354	20037094	20036759	TANGO2	annotatedSS	SE	+	20021246	20021138
4136					1.0	ENSG00000183597.15	4136	0,3,1,2	0,0,0,0	298	0.0,0.024,0.006,0.01	0.0,0.0,0.0,0.0	0.01	1.0	100,62,85,103	97,46,69,73	149	chr22	20052584	20052464	20048328	20047969	TANGO2	annotatedSS	SE	+	20043443	20043354
4137					1.0	ENSG00000183597.15	4137	32,14,16,19	31,11,29,15	298	0.372,0.259,0.276,0.388	0.356,0.208,0.397,0.217	0.028999999999999998	0.633350192109	27,20,21,15	28,21,22,27	149	chr22	20056013	20055942	20053551	20053359	TANGO2	annotatedSS	SE	+	20052584	20052464
4138					1.0	ENSG00000183597.15	4138	90,45,59,70	76,34,87,46	264	0.653,0.559,0.613,0.725	0.605,0.477,0.691,0.49	0.07200000000000001	0.23438768760499998	27,20,21,15	28,21,22,27	149	chr22	20056013	20055942	20053551	20053436	TANGO2	annotatedSS	SE	+	20052584	20052464
4139					1.0	ENSG00000183597.15	4139	54,30,37,46	41,23,52,29	264	0.67,0.653,0.655,0.577	0.743,0.591,0.727,0.621	-0.032	0.42713381153200003	15,9,11,19	8,9,11,10	149	chr22	20061681	20061529	20053551	20053436	TANGO2	annotatedSS	SE	+	20052584	20052464
4140					1.0	ENSG00000183597.15	4140	54,30,37,45	43,23,52,30	264	0.968,1.0,0.913,1.0	1.0,0.812,0.854,0.894	0.08	1.0	1,0,2,0	0,3,5,2	149	chr22	20063442	20063337	20053551	20053436	TANGO2	annotatedSS	SE	+	20052584	20052464
4141					1.0	ENSG00000183597.15	4141	47,42,46,48	55,47,39,40	220	0.68,0.76,0.739,0.631	0.823,0.78,0.706,0.73	-0.057	0.177210671635	15,9,11,19	8,9,11,10	149	chr22	20061576	20061529	20056013	20055942	TANGO2	annotatedSS	SE	+	20052584	20052464
4142					0.23995379823399998	ENSG00000183597.15	4142	22,13,15,12	36,26,16,22	220	0.937,1.0,0.836,1.0	1.0,0.854,0.684,0.882	0.08800000000000001	0.00577112207386	1,0,2,0	0,3,5,2	149	chr22	20063442	20063337	20056013	20055942	TANGO2	annotatedSS	SE	+	20052584	20052464
4143					1.0	ENSG00000183597.15	4143	59,40,51,62	66,36,54,36	220	1.0,1.0,1.0,0.977	1.0,1.0,1.0,0.961	0.004	1.0	0,0,0,1	0,0,0,1	149	chr22	20061576	20061529	20056013	20055942	TANGO2	annotatedSS	SE	+	20053551	20053359
4144					1.0	ENSG00000183597.15	4144	28,10,15,20	28,11,22,11	220	1.0,1.0,1.0,1.0	0.905,1.0,1.0,0.788	0.077	1.0	0,0,0,0	2,0,0,2	149	chr22	20063442	20063337	20056013	20055942	TANGO2	annotatedSS	SE	+	20053551	20053359
4145					1.0	ENSG00000183597.15	4145	3,2,7,15	6,6,12,6	298	1.0,1.0,1.0,1.0	0.6,1.0,1.0,0.6	0.2	0.39045748374	0,0,0,0	2,0,0,2	149	chr22	20063383	20063337	20061681	20061529	TANGO2	annotatedSS	SE	+	20053551	20053436
4146					0.146689810212	ENSG00000183597.15	4146	80,47,75,87	54,53,44,59	298	0.976,1.0,0.949,1.0	1.0,0.898,0.815,0.937	0.069	0.0026256393653499997	1,0,2,0	0,3,5,2	149	chr22	20063411	20063337	20061683	20061529	TANGO2	annotatedSS	SE	+	20052584	20052464
4147					0.127687846956	ENSG00000183597.15	4147	106,72,106,117	99,79,70,83	298	0.898,1.0,0.964,0.936	0.767,0.849,0.972,0.892	0.08	0.0021173150117	6,0,2,4	15,7,1,5	149	chr22	20063411	20063337	20061683	20061529	TANGO2	annotatedSS	SE	+	20056013	20055942
4148					0.5256597426430001	ENSG00000183597.15	4148	44,35,45,51	55,38,37,37	298	0.786,1.0,0.918,0.864	0.647,0.731,0.949,0.787	0.114	0.0205578872455	6,0,2,4	15,7,1,5	149	chr22	20063442	20063337	20061706	20061529	TANGO2	annotatedSS	SE	+	20056013	20055942
4149					1.0	ENSG00000183597.15	4149	120,56,89,76	96,59,57,62	254	0.959,1.0,0.946,0.978	0.966,1.0,0.944,0.901	0.018000000000000002	0.530785114094	3,0,3,1	2,0,2,4	149	chr22	20064907	20064541	20063442	20063337	TANGO2	annotatedSS	SE	+	20056013	20055942
4151					1.0	ENSG00000099889.13	4151	16,8,3,13	10,2,7,11	203	0.922,1.0,1.0,1.0	1.0,0.423,1.0,1.0	0.125	1.0	1,0,0,0	0,2,0,0	149	chr22	19972827	19972736	19972411	19972357	ARVCF	annotatedSS	SE	-	19971971	19971885
4154					1.0	ENSG00000184470.20	4154	244,119,242,240	135,103,138,69	242	1.0,1.0,1.0,1.0	1.0,1.0,0.977,1.0	0.006	1.0	0,0,0,0	0,0,2,0	149	chr22	19880717	19880621	19880271	19880178	TXNRD2	annotatedSS	SE	-	19878437	19878365
4155					1.0	ENSG00000184470.20	4155	97,34,68,79	51,49,54,34	242	1.0,1.0,1.0,0.961	1.0,1.0,1.0,1.0	-0.01	1.0	0,0,0,2	0,0,0,0	149	chr22	19883567	19883324	19880271	19880178	TXNRD2	annotatedSS	SE	-	19878437	19878365
4156					1.0	ENSG00000184470.20	4156	73,34,73,91	47,36,52,18	245	1.0,1.0,1.0,0.965	1.0,1.0,1.0,1.0	-0.009000000000000001	1.0	0,0,0,2	0,0,0,0	149	chr22	19883461	19883324	19880717	19880621	TXNRD2	annotatedSS	SE	-	19878437	19878365
4157					1.0	ENSG00000184470.20	4157	210,120,234,253	132,87,113,54	245	1.0,1.0,1.0,0.987	1.0,0.981,1.0,1.0	0.002	1.0	0,0,0,2	0,1,0,0	149	chr22	19883461	19883324	19880717	19880621	TXNRD2	annotatedSS	SE	-	19880271	19880178
4158					1.0	ENSG00000184470.20	4158	1,0,2,0	1,0,1,1	239	0.384,NA,1.0,NA	1.0,0.0,1.0,1.0	-0.057999999999999996	1.0	1,0,0,0	0,1,0,0	149	chr22	19881154	19881035	19880945	19880855	TXNRD2	annotatedSS	SE	-	19880717	19880621
4159					1.0	ENSG00000184470.20	4159	277,164,232,207	142,122,141,111	220	0.995,1.0,1.0,1.0	1.0,1.0,1.0,1.0	-0.001	1.0	1,0,0,0	0,0,0,0	149	chr22	19915276	19915213	19911447	19911376	TXNRD2	annotatedSS	SE	-	19899068	19899048
4160					1.0	ENSG00000184470.20	4160	272,116,215,234	205,162,153,93	206	1.0,0.977,0.994,0.988	0.993,0.992,0.982,0.971	0.005	1.0	0,2,1,2	1,1,2,2	149	chr22	19931095	19931029	19919599	19919542	TXNRD2	annotatedSS	SE	-	19919004	19918859
4161					1.0	ENSG00000184470.20	4161	168,65,142,147	140,109,97,41	215	0.991,1.0,0.99,1.0	1.0,1.0,1.0,1.0	-0.005	1.0	1,0,1,0	0,0,0,0	149	chr22	19941803	19941700	19931095	19931029	TXNRD2	annotatedSS	SE	-	19919599	19919542
4162					1.0	ENSG00000184470.20	4162	211,84,192,191	164,119,130,60	218	0.993,1.0,0.992,1.0	1.0,1.0,1.0,1.0	-0.004	1.0	1,0,1,0	0,0,0,0	149	chr22	19941804	19941700	19931098	19931029	TXNRD2	annotatedSS	SE	-	19919599	19919542
4163					1.0	ENSG00000185838.13	4163	94,40,92,92	69,64,101,61	248	0.983,1.0,1.0,1.0	1.0,1.0,1.0,1.0	-0.004	1.0	1,0,0,0	0,0,0,0	149	chr22	19812447	19812284	19806757	19806658	GNB1L	annotatedSS	SE	-	19802216	19801998
4164					1.0	ENSG00000185838.13	4164	22,5,31,23	25,22,34,19	248	1.0,1.0,0.903,1.0	1.0,1.0,1.0,1.0	-0.024	1.0	0,0,2,0	0,0,0,0	149	chr22	19854539	19854442	19806757	19806658	GNB1L	annotatedSS	SE	-	19802216	19801998
4165					1.0	ENSG00000185838.13	4165	28,15,19,24	14,12,16,8	298	1.0,1.0,1.0,1.0	1.0,1.0,0.889,1.0	0.027999999999999997	1.0	0,0,0,0	0,0,1,0	149	chr22	19820723	19820597	19812447	19812284	GNB1L	annotatedSS	SE	-	19802216	19801998
4166					1.0	ENSG00000185838.13	4166	5,0,3,0	0,1,0,2	298	1.0,NA,0.429,NA	NA,1.0,NA,1.0	-0.285	1.0	0,0,2,0	0,0,0,0	149	chr22	19854539	19854442	19812447	19812284	GNB1L	annotatedSS	SE	-	19802216	19801998
4167					1.0	ENSG00000185838.13	4167	76,35,64,69	47,43,69,48	298	1.0,1.0,1.0,1.0	0.887,1.0,0.945,0.923	0.061	0.123627632239	0,0,0,0	3,0,2,2	149	chr22	19854539	19854442	19812447	19812284	GNB1L	annotatedSS	SE	-	19806757	19806658
4169					1.0	ENSG00000185838.13	4169	49,36,36,60	23,38,45,36	297	0.86,1.0,0.858,1.0	1.0,0.95,1.0,0.9	-0.033	1.0	4,0,3,0	0,1,0,2	149	chr22	19854539	19854442	19821375	19821227	GNB1L	annotatedSS	SE	-	19812447	19812294
4170					0.7522363176279999	ENSG00000184058.12	4170	72,34,112,42	60,31,9,19	298	0.818,1.0,0.949,1.0	0.882,1.0,1.0,1.0	-0.028999999999999998	0.0375010068004	8,0,3,0	4,0,0,0	149	chr22	19763342	19763240	19761280	19760904	TBX1	annotatedSS	SE	+	19759677	19759557
4171					1.0	ENSG00000184058.12	4171	136,66,129,69	76,47,27,18	298	1.0,1.0,1.0,0.972	0.974,1.0,0.871,1.0	0.032	1.0	0,0,0,1	1,0,2,0	149	chr22	19765113	19764957	19764326	19764154	TBX1	annotatedSS	SE	+	19763342	19763240
4173					1.0	ENSG00000100084.14	4173	54,28,79,45	39,45,29,48	238	0.944,1.0,0.98,1.0	1.0,1.0,1.0,0.968	-0.011000000000000001	1.0	2,0,1,0	0,0,0,1	149	chr22	19353519	19353355	19351446	19351357	HIRA	annotatedSS	SE	-	19331556	19330697
4174					1.0	ENSG00000100084.14	4174	2,1,1,0	0,0,0,1	298	0.5,1.0,1.0,NA	NA,NA,0.0,1.0	0.33299999999999996	1.0	1,0,0,0	0,0,1,0	149	chr22	19355865	19355759	19353519	19353355	HIRA	annotatedSS	SE	-	19331556	19330697
4175					1.0	ENSG00000100084.14	4175	110,63,86,113	53,88,70,80	272	1.0,0.972,1.0,1.0	1.0,1.0,1.0,1.0	-0.006999999999999999	1.0	0,1,0,0	0,0,0,0	149	chr22	19355865	19355759	19354118	19353995	HIRA	annotatedSS	SE	-	19353519	19353355
4176					1.0	ENSG00000100084.14	4176	23,9,17,20	11,16,14,13	208	1.0,1.0,1.0,1.0	1.0,1.0,0.909,1.0	0.023	1.0	0,0,0,0	0,0,1,0	149	chr22	19375792	19375630	19356288	19356229	HIRA	annotatedSS	SE	-	19355865	19355759
4177					1.0	ENSG00000100084.14	4177	27,19,30,19	23,20,24,19	298	1.0,1.0,1.0,1.0	1.0,1.0,1.0,0.826	0.043	1.0	0,0,0,0	0,0,0,2	149	chr22	19383705	19383619	19375792	19375630	HIRA	annotatedSS	SE	-	19361931	19361726
4178					1.0	ENSG00000100084.14	4178	198,102,161,151	86,84,130,114	298	1.0,1.0,0.988,0.987	1.0,1.0,1.0,1.0	-0.006	1.0	0,0,1,1	0,0,0,0	149	chr22	19383705	19383619	19378066	19377868	HIRA	annotatedSS	SE	-	19375792	19375630
4179					1.0	ENSG00000100084.14	4179	105,80,103,81	61,73,73,80	298	1.0,1.0,1.0,1.0	0.968,1.0,1.0,1.0	0.008	1.0	0,0,0,0	1,0,0,0	149	chr22	19396947	19396786	19394509	19394341	HIRA	annotatedSS	SE	-	19392214	19392100
4182					1.0	ENSG00000070371.15	4182	8,7,30,7	6,12,10,7	298	1.0,1.0,0.938,1.0	1.0,1.0,1.0,1.0	-0.016	1.0	0,0,1,0	0,0,0,0	149	chr22	19191435	19191303	19183611	19183389	CLTCL1	annotatedSS	SE	-	19180806	19180730
4184					1.0	ENSG00000070371.15	4184	4,10,10,7	1,2,2,4	298	0.4,0.625,0.357,0.368	0.067,1.0,0.091,0.25	0.086	0.0705799436752	3,3,9,6	7,0,10,6	149	chr22	19188091	19187980	19187728	19187557	CLTCL1	annotatedSS	SE	-	19183611	19183389
4185					1.0	ENSG00000070371.15	4185	7,5,17,15	14,0,21,8	260	1.0,1.0,1.0,1.0	1.0,0.0,1.0,1.0	0.25	0.462551967645	0,0,0,0	0,2,0,0	149	chr22	19191435	19191303	19188091	19187980	CLTCL1	annotatedSS	SE	-	19183611	19183389
4186					1.0	ENSG00000070371.15	4186	22,7,18,8	9,5,12,7	298	1.0,0.778,1.0,1.0	1.0,1.0,1.0,1.0	-0.055	1.0	0,1,0,0	0,0,0,0	149	chr22	19208311	19208153	19201493	19201328	CLTCL1	annotatedSS	SE	-	19199841	19199733
4187					1.0	ENSG00000070371.15	4187	4,2,2,2	3,3,4,2	252	1.0,0.542,1.0,1.0	1.0,1.0,1.0,1.0	-0.115	1.0	0,1,0,0	0,0,0,0	149	chr22	19208311	19208153	19201493	19201390	CLTCL1	annotatedSS	SE	-	19199841	19199733
4188					1.0	ENSG00000070371.15	4188	11,4,14,8	6,6,12,6	298	1.0,1.0,0.778,1.0	1.0,1.0,1.0,1.0	-0.055	1.0	0,0,2,0	0,0,0,0	149	chr22	19209114	19208921	19208311	19208153	CLTCL1	annotatedSS	SE	-	19201493	19201328
4190					1.0	ENSG00000070371.15	4190	12,4,12,0	13,2,7,4	298	1.0,1.0,1.0,NA	1.0,0.25,1.0,1.0	0.188	1.0	0,0,0,0	0,3,0,0	149	chr22	19239388	19239274	19235869	19235695	CLTCL1	annotatedSS	SE	-	19234706	19234508
4191					1.0	ENSG00000070371.15	4191	16,6,14,1	17,1,6,1	263	0.901,1.0,1.0,1.0	1.0,1.0,1.0,1.0	-0.025	1.0	1,0,0,0	0,0,0,0	149	chr22	19242936	19242774	19239388	19239274	CLTCL1	annotatedSS	SE	-	19235869	19235695
4193					1.0	ENSG00000100075.9	4193	447,356,458,409	290,260,322,256	223	1.0,0.992,1.0,1.0	1.0,0.994,1.0,1.0	-0.0	1.0	0,2,0,0	0,1,0,0	149	chr22	19176950	19176845	19176494	19176420	SLC25A1	annotatedSS	SE	-	19176244	19175574
4194					1.0	ENSG00000100075.9	4194	1036,700,992,878	694,550,647,635	265	0.997,0.992,0.974,1.0	1.0,1.0,0.995,0.989	-0.005	0.811030892094	2,3,15,0	0,0,2,4	149	chr22	19176950	19176845	19176693	19176577	SLC25A1	annotatedSS	SE	-	19176494	19176420
4195					1.0	ENSG00000100075.9	4195	1212,942,1190,1277	880,668,841,821	288	0.994,0.998,1.0,0.997	1.0,0.997,0.993,1.0	-0.0	1.0	4,1,0,2	0,1,3,0	149	chr22	19178041	19177941	19177865	19177726	SLC25A1	annotatedSS	SE	-	19177204	19177119
4196					1.0	ENSG00000100075.9	4196	652,530,647,639	462,346,430,438	288	0.988,0.993,0.988,0.991	1.0,0.984,0.982,0.991	0.001	1.0	4,2,4,3	0,3,4,2	149	chr22	19178240	19178132	19177865	19177726	SLC25A1	annotatedSS	SE	-	19177204	19177119
4197					1.0	ENSG00000100075.9	4197	1335,1072,1257,1368	908,712,871,770	298	0.994,0.996,0.994,0.996	1.0,0.992,0.991,0.995	0.0	1.0	4,2,4,3	0,3,4,2	149	chr22	19178240	19178132	19178041	19177726	SLC25A1	annotatedSS	SE	-	19177204	19177119
4198					1.0	ENSG00000100075.9	4198	669,533,594,722	432,356,432,326	249	0.99,0.994,0.989,0.993	1.0,0.986,0.985,0.99	0.001	1.0	4,2,4,3	0,3,4,2	149	chr22	19178240	19178132	19178041	19177941	SLC25A1	annotatedSS	SE	-	19177204	19177119
4199					1.0	ENSG00000100075.9	4199	1244,951,1136,1367	849,685,849,708	249	1.0,1.0,0.999,0.999	1.0,1.0,0.998,1.0	0.0	1.0	0,0,1,1	0,0,1,0	149	chr22	19178240	19178132	19178041	19177941	SLC25A1	annotatedSS	SE	-	19177865	19177726
4200					1.0	ENSG00000100075.9	4200	1141,828,1059,1185	819,585,788,649	257	1.0,1.0,0.997,1.0	0.996,1.0,1.0,1.0	0.0	1.0	0,0,2,0	2,0,0,0	149	chr22	19178739	19178579	19178240	19178132	SLC25A1	annotatedSS	SE	-	19178041	19177726
4202					1.0	ENSG00000102024.17	4202	785,487,733,484	626,595,691,506	230	1.0,1.0,0.996,0.997	0.995,1.0,1.0,0.997	0.0	1.0	0,0,2,1	2,0,0,1	149	chrX	115622409	115622245	115610323	115610242	PLS3	annotatedSS	SE	+	115561260	115561173
4203					1.0	ENSG00000102024.17	4203	545,349,390,139	262,311,393,340	230	0.989,1.0,1.0,1.0	1.0,1.0,1.0,1.0	-0.003	1.0	4,0,0,0	0,0,0,0	149	chrX	115622409	115622245	115610323	115610242	PLS3	annotatedSS	SE	+	115593632	115593552
4204					1.0	ENSG00000102024.17	4204	2,0,0,0	0,4,0,3	268	0.001,0.0,0.0,0.0	0.0,0.004,0.0,0.003	-0.002	1.0	854,518,745,397	558,564,665,545	149	chrX	115622409	115622245	115610921	115610802	PLS3	annotatedSS	SE	+	115610323	115610242
[truncated: 252,926 more rows]
