# Supplementary material for: An alternative splicing modulator decreases mutant HTT and improves the molecular fingerprint in Huntington’s disease patient neurons
Source: Nat Commun. 2022 Nov 10;13:6797. doi: 10.1038/s41467-022-34419-x (PMC9649613; doi:10.1038/s41467-022-34419-x)
Supplement: Supplementary file 4 — Source Data [file 41467_2022_34419_MOESM4_ESM.zip › Source_Data/Figure-3_Branaplam_treatment_mHTT_tHTT_measurements.xlsx]

## Sheet: Figure-3b_fibroblasts_mHTT
	919			4Q4			4L6			33Q
untreated	35.7603	37.2973	37.1615	8.28073	7.61368	7.38761	1.94797	2.5356	3.25742	2.70088	2.91331	2.74695
DMSO	36.6977	38.1828	37.3771	7.78304	7.13296	7.08576	2.95965	3.08038	2.86702	4.12178	4.96415	5.25811
10 nM	15.2518	13.5052	15.2607	4.12178	4.01797	0.0569282	2.74695	3.08038	3.00604	2.71009	2.50815	2.62731
20 nM	11.7166	12.7456	12.5822	3.29478	2.52645	2.01043	2.81155	2.9782	2.28957	3.58507	3.66019	3.93311
100 nM	6.63218	7.00079	6.72675	4.71774	0.718106	0.680469	2.31678	2.05517	1.78851	2.88553	3.22943	3.17348

## Sheet: Figure-3b_fibroblasts_tHTT
	919			4Q4			4L6			33Q
untreated	77.1554	65.6813	58.4424	92.5626			127.1	131.773	131.078	107.529
DMSO	83.3005			97.8029			117.103	109.739		84.6011	81.8585	66.5265
10 nM	18.4844			31.4238			45.939			17.0657
20 nM	19.1998			19.1476			30.2763			15.9222
100 nM	10.31			12.1391			15.5208	12.3653		12.5863	9.95376	10.8527

## Sheet: Figure-3c_iPSC_mHTT
	919-S1-101			4Q4-S1-109			4L6-S1-027			33Q-S1-109
untreated	71.9045	77.0127	65.8309	14.072	14.2783	14.4127	1.29669	1.04839	1.16318	2.47159	2.74695	3.24809
DMSO	68.4807	69.5392	66.4566	14.6095	14.2873	14.6453	1.46665	1.95688	1.95688	3.84832	3.88599	5.01155
10 nM	39.8527	44.3378	42.3847	8.12126	7.95224	7.82066	0.983752	0.534338	0.763796	3.03391	3.20145	3.54754
20 nM	34.8364	37.84	32.6238	3.86715	5.04948	5.77023	1.01598	1.57873	1.25472	1.94797	1.99256	2.43507
100 nM	10.9924	11.0659	11.2679	1.07282	1.06467	1.18803	3.67899	4.14066	4.21623	1.90351	1.96579	1.59607

## Sheet: Figure-3c_iPSC_tHTT
	919-S1-101			4Q4-S1-109			4L6-S1-027			33Q-S1-109
untreated	158.983	163.114	154.247	170.6	158.5	142.55	185.778	171.756	175.705	160.822	170.049	183.408
DMSO	122.533	115.182	113.171	200.771	210.001	121.759	169.58	189.885	160.11	155.5	155.36
10 nM	112.472	134.996	105.352	103.212	102.2	113.34	95.4284	86.0582	81.6992	58.042	57.7495	7.61726
20 nM	63.8085	69.8047	70.7733	65.0169	59.408	61.7483	57.9775	52.3539	50.7465	60.739	65.03	58.3046
100 nM	19.9124	20.523	18.2174	17.8491	18.6635	20.752	11.0312	10.7728		12.7793	13.883

## Sheet: Figure-3d_CP_mHTT
	log [M]	919-S1-101			4Q4-S1-109			33Q-S1-109			4L6-S1-027
1000 nM Bp	-6	6.56227	6.92789	6.86154	1.75233	1.65737	1.77432	3.1218	0.994761	0.906652	0.193115	0.327024	0.217454
333.3 nM Bp	-6.47712	6.73236	6.50303	6.59557	1.64644	2.14768	1.87355		1.73037	0.667203	0.343524	0.391275	0.379912
111.1 nM Bp	-6.95424	8.24728	9.3344	8.96171	2.63091	2.60832	2.4655		1.82939	1.3261	1.6683	1.58105	1.54123
37 nM Bp	-7.43136	9.14828	9.96826	9.80493	3.58016	3.93636	3.74313	3.12937	2.07703	1.93996	2.02138	2.01026	2.23715
12.3 nM Bp	-7.90849	11.0955	12.1213	12.81	6.54746	6.54006	6.65845	2.12535	2.11048	1.88461	2.14396	2.14024	2.05476
4.1 nM Bp	-8.38561	14.263	15.7509	16.2983	9.38087	9.85823	9.6199	2.09189	1.81469	1.88092	1.97324	2.14024	2.40924
1.37 nM Bp	-8.86273	18.4967	20.5529	20.6071	10.9414	11.8305	11.001	2.1142	1.83675	1.82939	2.57823	2.00285	2.05476
0.46 nM Bp	-9.33985	21.4057	22.0071	22.7914	13.5104	13.9925	13.5751	2.04363	1.93627	1.98434	2.36427	2.5707	2.44299
DMSO	-12	22.0039	24.2827	20.3964	12.4216	12.4939	12.6967	1.7194	1.75233	2.10676	2.09189	2.74017	2.39424
Medium	-13	21.1834	24.1208	24.7984	12.7379	14.0365	13.1865	1.71209	2.09561	1.70844	2.2745	2.48803	2.05476

## Sheet: Figure-3d_CP_tHTT
	log [M]	919-S1-101			4Q4-S1-109			33Q-S1-109			4L6-S1-027
1000 nM Bp	-6	53.8056	57.8317	56.8382	31.8075	33.036	28.4941	32.5062	30.1703	27.5379	26.5681	23.9609	25.4505
333.3 nM Bp	-6.47712	46.1756	50.1548	45.0995	31.7795	32.2735	25.5176	19.5511	16.5923	16.1998	25.8333	25.4793	25.2973
111.1 nM Bp	-6.95424	40.4689	42.181	37.5065	42.7952	37.0119	32.5992	21.0849	20.2115	18.0733	44.2728	42.9937	44.1108
37 nM Bp	-7.43136	33.9538	43.3093	41.0948	61.2597	61.0497	56.002	28.9095	29.3242	27.8507	57.4977	56.231	55.6673
12.3 nM Bp	-7.90849	42.5062	52.0361	47.7317	162.986	163.621	160.193	53.7791	55.958	51.2914	100.628	94.2366	94.754
4.1 nM Bp	-8.38561	54.415	71.4059	63.6543	273.559	254.437	247.554	92.0895	93.3053	86.6649	169.408	142.346	130.779
1.37 nM Bp	-8.86273	71.5881	100.343	86.7426	362.882	346.813	336.24	154.307	147.413	98.8076	180.651	165.32	141.871
0.46 nM Bp	-9.33985	82.1342	103.873	99.1958	355.403	402.662	417.015	179.328	171.826	159.73	186.169	168.313	137.963
DMSO	-12	95.0989	109.196	103.114	431.682	433.704	432.254	191.531	179.826	173.474	197.233	200.829	170.405
Medium	-13	114.605	108.764	100.956	414.566	392.021	414.899	191.385	188.084	164.864	182.512	178.586	161.897

## Sheet: Figure-3d_CN_mHTT
disease	sample	treatment	rep1	rep2	rep3	average
Ctrl	33Q-S1-109 10nM B	10nM Branaplam	16.9391	17.3249	16.9779	17.0806
Ctrl	B26-S1-018 10nM B	10nM Branaplam	21.5492	20.3581	19.4601	20.4558
Ctrl	4L6-S1-027 10nM B	10nM Branaplam	23.7679	22.4946	22.3876	22.8834
Ctrl	33Q-S1-109 DMSO	DMSO	16.4987	15.4718	13.5326	15.1677
Ctrl	B26-S1-018 DMSO	DMSO	24.5042	22.1744	22.7471	23.1419
Ctrl	4L6-S1-027 DMSO	DMSO	22.6546	21.6013	22.1286	22.1282
HD	4Q4-S1-109 10nM B	10nM Branaplam	36.3762	37.5899	34.1537	36.0399
HD	OP5-S1-106 10nM B	10nM Branaplam	123.017	118.273	117.502	119.597
HD	59H-S1-103 10nM B	10nM Branaplam	93.8444	92.1581	89.4687	91.8237
HD	919-S1-101 10nM B	10nM Branaplam	73.8712	75.974	70.595	73.4801
HD	4Q4-S1-109 DMSO	DMSO	49.4926	48.2784	47.3764	48.3825
HD	OP5-S1-106 DMSO	DMSO	137.031	123.622	125.306	128.653
HD	59H-S1-103 DMSO	DMSO	139.671	135.769	126.781	134.074
HD	919-S1-101 DMSO	DMSO	94.8111	97.0951	94.5637	95.49

## Sheet: Figure-3d_CN_tHTT
disease	sample	treatment	rep1	rep2	rep3	average
Ctrl	33Q-S1-109 10nM B	10nM Branaplam	51.5448	49.9327	48.9395	50.139
Ctrl	B26-S1-018 10nM B	10nM Branaplam	74.4714	76.123	73.2653	74.6199
Ctrl	4L6-S1-027 10nM B	10nM Branaplam	28.2977	27.6676	25.8012	27.2555
HD	4Q4-S1-109 10nM B	10nM Branaplam	26.8431	27.8845	27.6395	27.4557
HD	OP5-S1-106 10nM B	10nM Branaplam	133.455	122.856	119.935	125.415
HD	59H-S1-103 10nM B	10nM Branaplam	68.7421	65.8475	65.5703	66.72
HD	919-S1-101 10nM B	10nM Branaplam	52.5769	53.4211	55.2732	53.757
Ctrl	33Q-S1-109 DMSO	DMSO	105.023	98.7991	92.6135	98.8119
Ctrl	B26-S1-018 DMSO	DMSO	124.996	127.853	123.37	125.406
Ctrl	4L6-S1-027 DMSO	DMSO	50.9561	49.9149	47.8518	49.5743
HD	4Q4-S1-109 DMSO	DMSO	45.5952	53.4502	52.2285	50.4246
HD	OP5-S1-106 DMSO	DMSO	155.317	154.894	152.031	154.081
HD	59H-S1-103 DMSO	DMSO	112.866	116.334	113.575	114.259
HD	919-S1-101 DMSO	DMSO	73.2385	77.665	82.9782	77.9606
