# Supplementary material for: An alternative splicing modulator decreases mutant HTT and improves the molecular fingerprint in Huntington’s disease patient neurons
Source: Nat Commun. 2022 Nov 10;13:6797. doi: 10.1038/s41467-022-34419-x (PMC9649613; doi:10.1038/s41467-022-34419-x)
Supplement: Supplementary file 4 — Source Data [file 41467_2022_34419_MOESM4_ESM.zip › Source_Data/Figure-3_Branaplam_treatment_toxilight.xlsx]

## Sheet: Figure-3b_fibroblasts
	919			4Q4			4L6			33Q
Triton X-100	14.6192	15.2156	16.129	16.8282	17.7266	18.5843	27.7336	29.3582	31.3629	23.9055	25.686	26.7034
DMSO	0.992892	1.03982	1.0436	0.947671	0.968208	0.988948	1.03373	1.08325	1.10274	0.976434	1.02117	1.09107
10 nM	0.969106	0.986705	1.02932	0.881551	0.941805	0.948964	0.967188	0.997098	1.00443	0.980975	1.0321	1.09412
20 nM	0.919738	0.952667	1.02782	0.915797	0.930981	0.958923	0.941108	0.972433	1.00573	0.906867	0.985286	1.02629
100 nM	0.92294	0.964334	1.02935	0.900998	0.919174	0.939091	0.960094	1.01219	1.06122	0.89676	0.982611	1.00548

## Sheet: Figure-3c_iPSC
	919-S1-101			4Q4-S1-109			4L6-S1-027			33Q-S1-109
Triton X-100	6.64226	6.90383	6.87616	8.42126	8.70048	8.91964	5.0617	5.25001	5.40014	9.58874	9.96827	10.9815
DMSO	0.808248	0.842962	0.86772	0.817995	0.856668	0.929655	0.58735	0.619272	0.666318	0.441171	0.512214	0.511115
10 nM	0.634291	0.65599	0.704917	0.642011	0.671587	0.723831	0.496024	0.502276	0.516503	0.457322	0.52035	0.550061
20 nM	0.90711	0.94663	0.973212	0.758143	0.79018	0.814004	0.683016	0.676627	0.706543	0.537966	0.575701	0.602232
100 nM	1.06876	1.11489	1.14437	1.0171	1.07772	1.10812	0.982888	1.01213	1.02929	1.3936	1.43874	1.49047

## Sheet: Figure-3d_cortical_progenitors
	log [M]	919-S1-101			4Q4-S1-109			33Q-S1-109			4L6-S1-027
1000 nM Bp	-6	0.704772	0.731729	0.657287	0.60416	0.602255	0.600413	0.594605	0.59913	0.559053	0.626449	0.621309	0.607601
333.3 nM Bp	-6.47712	0.687995	0.625424	0.698795	0.602414	0.641857	0.628836	0.636269	0.654486	0.624575	0.613287	0.583769	0.595062
111.1 nM Bp	-6.95424	0.797433	0.8051	0.805925	0.704578	0.737416	0.728841	0.754855	0.694446	0.729704	0.634159	0.606511	0.618583
37 nM Bp	-7.43136	0.593891	0.578228	0.603124	0.802011	0.754819	0.81211	0.823668	0.625457	0.663771	0.655499	0.63634	0.610561
12.3 nM Bp	-7.90849	0.675382	0.695745	0.686017	0.764188	0.75447	0.722522	0.803865	0.826724	0.790349	0.715469	0.714145	0.684939
4.1 nM Bp	-8.38561	0.810912	0.809923	0.782306	0.867274	0.867401	0.898587	0.822346	0.80219	0.792788	0.691286	0.719324	0.696037
1.37 nM Bp	-8.86273	0.813056	0.887416	0.818002	0.757138	0.799693	0.82529	0.850435	0.902735	0.779566	0.967458	0.914654	0.9078
0.46 nM Bp	-9.33985	0.956953	0.878471	0.895124	0.746181	0.778002	0.824369	0.870474	0.802778	0.83451	0.97439	0.91808	0.928205
DMSO	-12	1.22579	1.15975	1.21556	0.729985	0.686858	0.714233	0.931647	0.914958	0.897799	1.03592	1.11107	1.08584
Medium	-13	14.1073	14.1024	14.3877	16.5254	17.4813	16.8739	8.50124	8.72031	8.37108	11.3487	11.9317	11.8765

## Sheet: Figure-3e_cortical_neurons
	919-S1-101			4Q4-S1-109			OP5-S1-106			59H-S1-103			4L6-S1-027			33Q-S1-109			B26-S1-018			4CC-S1-015
Triton X-100	27.6622	26.202	26.7628	20.9708	21.4891	22.0972	14.6134	15.1315	15.018	11.8802	12.1111	11.6401	27.7025	26.2406	26.8021	17.1097	19.5918	20.5559	30.3189	31.0515	30.6231	6.89367	7.02692	6.75509
DMSO	0.970155	0.924939	1.06166	1.16566	1.25233	1.27544	0.392078	0.489809	0.624388	0.309969	0.812219	0.763912	0.966773	0.921505	1.05839	0.928683	0.913684	0.96435	2.81744	2.6015	2.94541	0.914309	0.720787	0.897909
10 nM	0.76249	0.738942	0.803498	1.042	1.04884	1.06473	0.463818	0.396796	0.494793	2.08075	2.3301	2.32868	0.767174	0.743598	0.808229	0.751447	0.735727	0.716038	1.87148	1.85298	1.9011	1.42285	1.77299	1.46016
100 nM	1.55521	1.64439	1.6281	2.15909	2.21134	2.23387	0.948643	0.872541	1.02501	-0.0137343	0.185176	-0.250296	1.62318	1.71246	1.69615	0.577356	0.603642	0.60792	3.83003	3.78431	3.64927	0.611999	0.268006	0.370917
