# Supplementary material for: An alternative splicing modulator decreases mutant HTT and improves the molecular fingerprint in Huntington’s disease patient neurons
Source: Nat Commun. 2022 Nov 10;13:6797. doi: 10.1038/s41467-022-34419-x (PMC9649613; doi:10.1038/s41467-022-34419-x)
Supplement: Supplementary file 4 — Source Data [file 41467_2022_34419_MOESM4_ESM.zip › Source_Data/Figure-4b_inclusion_values.csv]

index	0_fibroblasts.Ctrl-D	1_fibroblasts.Ctrl-D	2_fibroblasts.Ctrl-D	3_fibroblasts.Ctrl-D	0_fibroblasts.HD-D	1_fibroblasts.HD-D	2_fibroblasts.HD-D	3_fibroblasts.HD-D	0_neurons.Ctrl-D	1_neurons.Ctrl-D	2_neurons.Ctrl-D	0_neurons.HD-D	1_neurons.HD-D	2_neurons.HD-D	0_fibroblasts.Ctrl-B	1_fibroblasts.Ctrl-B	2_fibroblasts.Ctrl-B	3_fibroblasts.Ctrl-B	0_fibroblasts.HD-B	1_fibroblasts.HD-B	2_fibroblasts.HD-B	3_fibroblasts.HD-B	0_neurons.Ctrl-B	1_neurons.Ctrl-B	2_neurons.Ctrl-B	0_neurons.HD-B	1_neurons.HD-B	2_neurons.HD-B
A1BG-AS1_RI_chr19:(+):58353713-58354425-UE:58353713-58353857-DE:58354397-58354425	1.0	1.0	1.0	1.0	0.889	1.0	1.0	1.0	1.0	0.962	1.0	1.0	1.0	0.951									1.0	1.0	1.0	1.0	0.952	1.0
A1BG-AS1_RI_chr19:(+):58353713-58355183-UE:58353713-58353857-DE:58354368-58355183	0.528	0.556	0.48	0.608	0.571	0.5	0.556	0.417	0.808	0.968	0.703	0.803	0.702	0.962	0.725	0.695	0.552	0.667	0.833	0.542	0.591	0.7	0.608	0.736	0.833	0.875	0.826	0.753
A1BG-AS1_RI_chr19:(+):58353713-58355183-UE:58353713-58354015-DE:58354368-58355183									1.0	1.0	1.0	1.0	1.0	0.926
A1BG-AS1_SE_chr19:(+):58353320-58353461-UE:58347752-58347844-DE:58353713-58354039																							0.146	0.085	0.068	0.146	0.063	0.0
A1BG-AS1_SE_chr19:(+):58353320-58353474-UE:58347750-58347844-DE:58353713-58353857	0.773	1.0	0.739	0.739	0.765	0.733	0.486	0.692	0.442	0.257	0.452	0.724	0.394	0.163									0.437	0.389	0.311	0.514	0.439	0.289
A1BG-AS1_SE_chr19:(+):58353320-58353474-UE:58351969-58353044-DE:58353713-58353857																							1.0	1.0	1.0	1.0	0.944	1.0
A1BG-AS1_SE_chr19:(+):58353378-58353474-UE:58347752-58347844-DE:58353713-58353857	0.814	1.0	0.794	0.813	0.838	0.83	0.549	0.785	0.619	0.483	0.683	0.859	0.68	0.271									0.598	0.512	0.42	0.709	0.659	0.455
A1BG-AS1_SE_chr19:(+):58353378-58353474-UE:58351969-58353044-DE:58353713-58353857	0.951	1.0	1.0	0.895	1.0	1.0	1.0	1.0															1.0	1.0	1.0	1.0	0.956	1.0
A2M_A3SS_chr12:(-):9067711-9067845-UE:9067711-9067839-DE:9068182-9068224									0.0	0.0	0.007	0.044	0.0	0.0
A2M_A3SS_chr12:(-):9070487-9070578-UE:9070487-9070570-DE:9072358-9072486																							1.0	1.0	1.0	1.0	1.0	1.0
A2M_A3SS_chr12:(-):9076755-9076936-UE:9076755-9076807-DE:9077345-9077420									1.0	1.0	0.999	1.0	1.0	1.0
A2M_A3SS_chr12:(-):9077700-9077857-UE:9077700-9077856-DE:9079243-9079331									1.0	1.0	1.0	1.0	1.0	1.0
A2M_A3SS_chr12:(-):9079638-9079815-UE:9079638-9079812-DE:9080093-9080177									1.0	1.0	0.999	1.0	1.0	1.0									1.0	1.0	0.999	1.0	1.0	1.0
A2M_A3SS_chr12:(-):9090355-9090488-UE:9090355-9090482-DE:9091200-9091429									0.021	0.0	0.023	0.027	0.015	0.024
A2M_A3SS_chr12:(-):9094972-9095084-UE:9094972-9095083-DE:9095538-9095700																							1.0	1.0	1.0	1.0	1.0	1.0
A2M_A3SS_chr12:(-):9099380-9099523-UE:9099380-9099484-DE:9101143-9101207									1.0	1.0	0.999	1.0	1.0	1.0
A2M_A3SS_chr12:(-):9107523-9107644-UE:9107523-9107642-DE:9109320-9109405									1.0	1.0	1.0	1.0	1.0	1.0
A2M_A3SS_chr12:(-):9112308-9112536-UE:9112308-9112527-DE:9113359-9113543																							1.0	1.0	1.0	1.0	1.0	1.0
A2M_A3SS_chr12:(-):9112308-9112689-UE:9112308-9112536-DE:9113359-9113543									0.0	0.0	0.002	0.0	0.003	0.0									0.0	0.0	0.0	0.0	0.022	0.004
A2M_A3SS_chr12:(-):9113359-9113543-UE:9113359-9113539-DE:9115763-9116157									1.0	1.0	0.995	1.0	1.0	1.0									1.0	1.0	0.998	1.0	1.0	1.0
A2M_A5SS_chr12:(-):9068101-9068224-UE:9068182-9068224-DE:9067711-9067839									0.0	0.0	0.002	0.0	0.0	0.0
A2M_A5SS_chr12:(-):9072358-9072486-UE:9072359-9072486-DE:9070487-9070578									1.0	1.0	1.0	1.0	1.0	1.0
A2M_A5SS_chr12:(-):9077345-9077420-UE:9077346-9077420-DE:9076755-9076936									1.0	1.0	1.0	1.0	1.0	1.0
A2M_A5SS_chr12:(-):9094972-9095083-UE:9094985-9095083-DE:9093464-9093579																							1.0	1.0	1.0	1.0	1.0	1.0
A2M_A5SS_chr12:(-):9094972-9095083-UE:9094993-9095083-DE:9093464-9093579																							1.0	1.0	0.999	1.0	1.0	1.0
A2M_A5SS_chr12:(-):9094972-9095084-UE:9094985-9095084-DE:9093464-9093579									1.0	1.0	0.999	1.0	1.0	1.0
A2M_A5SS_chr12:(-):9105827-9106296-UE:9106235-9106296-DE:9104238-9104400																							0.0	0.0	0.002	0.0	0.0	0.0
A2M_A5SS_chr12:(-):9109811-9110035-UE:9109866-9110035-DE:9109339-9109405																							0.0	0.0	0.001	0.0	0.0	0.0
A2M_A5SS_chr12:(-):9109866-9110035-UE:9109867-9110035-DE:9109339-9109405									1.0	1.0	1.0	1.0	1.0	1.0
A2M_A5SS_chr12:(-):9112308-9112527-UE:9112376-9112527-DE:9112158-9112211																							0.0	0.0	0.002	0.0	0.0	0.0
A2M_A5SS_chr12:(-):9112308-9112536-UE:9112376-9112536-DE:9112158-9112211									0.0	0.0	0.0	0.009	0.0	0.018
A2M_RI_chr12:(-):9067711-9068224-UE:9067711-9067839-DE:9068182-9068224									0.0	0.0	0.012	0.0	0.012	0.009
A2M_RI_chr12:(-):9072359-9072721-UE:9072359-9072486-DE:9072652-9072721									0.009	0.0	0.01	0.003	0.012	0.014
A2M_RI_chr12:(-):9109867-9110334-UE:9109867-9110035-DE:9110313-9110334									0.018	0.012	0.016	0.028	0.004	0.013
A2M_RI_chr12:(-):9112158-9112527-UE:9112158-9112211-DE:9112376-9112527																							0.0	0.022	0.02	0.01	0.022	0.045
A2M_RI_chr12:(-):9115763-9116017-UE:9115763-9115866-DE:9115982-9116017																							1.0	1.0	0.999	1.0	1.0	1.0
A2M_RI_chr12:(-):9115763-9116157-UE:9115763-9115866-DE:9116133-9116157									1.0	1.0	0.998	1.0	1.0	1.0									1.0	1.0	0.999	1.0	1.0	1.0
A2M_RI_chr12:(-):9115763-9116157-UE:9115763-9115866-DE:9116138-9116157									1.0	1.0	0.999	1.0	1.0	1.0
A2M_SE_chr12:(-):9089199-9089251-UE:9079980-9080177-DE:9089901-9090023																							1.0	1.0	1.0	1.0	1.0	1.0
A2M_SE_chr12:(-):9101446-9101674-UE:9101143-9101207-DE:9104238-9104400									1.0	1.0	0.999	1.0	1.0	1.0
A2M_SE_chr12:(-):9104238-9104400-UE:9101446-9101674-DE:9106235-9106296																							1.0	1.0	0.998	1.0	1.0	1.0
A2M_SE_chr12:(-):9105827-9105965-UE:9104238-9104400-DE:9106235-9106345																							0.0	0.0	0.0	0.0	0.0	0.005
A2M_SE_chr12:(-):9109320-9109405-UE:9107523-9107644-DE:9109866-9110035									1.0	1.0	0.999	1.0	1.0	1.0
A2M_SE_chr12:(-):9112308-9112536-UE:9112158-9112211-DE:9113359-9113543									0.965	1.0	0.996	0.972	0.987	1.0									1.0	1.0	0.995	1.0	1.0	1.0
A2M_SE_chr12:(-):9112376-9112527-UE:9112158-9112211-DE:9113359-9113543																							1.0	1.0	0.996	1.0	1.0	1.0
A2M_SE_chr12:(-):9112376-9112536-UE:9112158-9112211-DE:9113359-9113543									0.985	1.0	0.998	0.986	0.994	1.0									1.0	1.0	0.998	1.0	1.0	1.0
A2M_SE_chr12:(-):9112634-9112689-UE:9112376-9112536-DE:9113359-9113543									0.0	0.0	0.001	0.0	0.0	0.0									0.0	0.0	0.001	0.0	0.0	0.0
A2M_SE_chr12:(-):9112638-9112689-UE:9112376-9112536-DE:9113359-9113543									0.0	0.0	0.002	0.0	0.0	0.0									0.0	0.0	0.001	0.0	0.009	0.0
A2M_SE_chr12:(-):9115120-9115262-UE:9113359-9113543-DE:9115763-9116157									0.0	0.0	0.001	0.003	0.0	0.0
A2M_SE_chr12:(-):9115120-9115436-UE:9113359-9113543-DE:9115763-9116017									0.0	0.0	0.001	0.0	0.0	0.0
A2M_SE_chr12:(-):9115158-9115262-UE:9113359-9113543-DE:9115763-9116157									0.0	0.0	0.002	0.004	0.003	0.0									0.026	0.0	0.002	0.0	0.0	0.0
A2M_SE_chr12:(-):9115158-9115436-UE:9113359-9113543-DE:9115763-9116017									0.0	0.0	0.002	0.0	0.005	0.0									0.022	0.0	0.002	0.0	0.0	0.003
A4GALT_A5SS_chr22:(-):42695490-42695633-UE:42695574-42695633-DE:42694542-42694670	0.971	1.0	1.0	1.0	1.0	1.0	1.0	1.0
A4GALT_SE_chr22:(-):42694542-42694664-UE:42692120-42693997-DE:42695490-42695633	0.0	0.007	0.0	0.0	0.018	0.0	0.011	0.006
A4GALT_SE_chr22:(-):42694542-42694669-UE:42692120-42693997-DE:42695490-42695633															0.014	0.004	0.004	0.0	0.009	0.003	0.0	0.005
A4GALT_SE_chr22:(-):42694542-42694670-UE:42692120-42693997-DE:42695490-42695633	0.004	0.014	0.0	0.0	0.017	0.0	0.005	0.005							0.026	0.004	0.004	0.007	0.014	0.009	0.0	0.005
AAAS_A3SS_chr12:(-):53307455-53307916-UE:53307455-53307861-DE:53308051-53308133																							1.0	1.0	1.0	1.0	1.0	0.957
AAAS_A3SS_chr12:(-):53307455-53307926-UE:53307455-53307861-DE:53308051-53308133																							1.0	1.0	1.0	1.0	1.0	0.958
AAAS_A3SS_chr12:(-):53307455-53307926-UE:53307455-53307916-DE:53308051-53308133									0.789	0.781	0.819	0.89	0.751	0.868									0.961	0.978	1.0	0.776	0.909	0.61
AAAS_A3SS_chr12:(-):53307489-53307861-UE:53307489-53307713-DE:53308051-53308133																							0.685	0.308	0.626	0.301	0.361	0.533
AAAS_A3SS_chr12:(-):53307489-53307916-UE:53307489-53307713-DE:53308051-53308133									0.559	0.333	0.581	0.2	0.667	0.75									0.7	0.333	0.625	0.472	0.458	0.6
AAAS_A3SS_chr12:(-):53307489-53307926-UE:53307489-53307713-DE:53308051-53308133									0.574	0.317	0.6	0.444	0.647	0.739									0.793	0.6	0.714	0.462	0.6	0.569
AAAS_A3SS_chr12:(-):53307489-53307971-UE:53307489-53307713-DE:53308051-53308133																							0.75	0.4	0.64	0.317	0.418	0.56
AAAS_A3SS_chr12:(-):53307489-53307971-UE:53307489-53307861-DE:53308051-53308133																							1.0	1.0	1.0	1.0	1.0	0.952
AAAS_A3SS_chr12:(-):53307489-53307971-UE:53307489-53307916-DE:53308051-53308133									0.751	0.863	0.814	0.854	0.773	0.908									0.955	0.967	1.0	0.759	0.892	0.613
AAAS_A3SS_chr12:(-):53307489-53307971-UE:53307489-53307926-DE:53308051-53308133									0.458	0.843	0.59	0.397	0.668	0.915									0.5	0.308	0.48	0.561	0.48	0.573
AAAS_A3SS_chr12:(-):53307737-53308133-UE:53307737-53308128-DE:53308281-53308349	1.0	1.0	0.995	1.0	1.0	1.0	1.0	1.0
AAAS_A3SS_chr12:(-):53307844-53307929-UE:53307844-53307861-DE:53308051-53308133																							1.0	1.0	1.0	1.0	1.0	0.989
AAAS_A3SS_chr12:(-):53307844-53307929-UE:53307844-53307916-DE:53308051-53308133	0.975	1.0	1.0	1.0	0.976	1.0	1.0	1.0	0.983	0.989	0.985	0.992	0.976	0.992	0.987	0.989	1.0	1.0	0.985	0.994	0.983	1.0	0.997	0.998	1.0	0.977	0.99	0.968
AAAS_A3SS_chr12:(-):53307844-53307929-UE:53307844-53307926-DE:53308051-53308133	0.957	0.968	0.983	0.954	0.955	0.925	0.964	0.975	0.979	0.992	0.981	0.963	0.979	0.996	0.987	0.935	0.972	1.0	0.957	0.994	0.987	0.941	0.97	0.958	0.978	0.979	0.967	0.979
AAAS_A3SS_chr12:(-):53307844-53307971-UE:53307844-53307929-DE:53308051-53308133	0.008	0.007	0.0	0.024	0.035	0.0	0.042	0.007	0.011	0.035	0.012	0.015	0.019	0.032	0.034	0.004	0.006	0.008	0.006	0.005	0.027	0.012	0.019	0.012	0.006	0.012	0.017	0.012
AAAS_A3SS_chr12:(-):53308281-53308349-UE:53308281-53308336-DE:53308434-53308528	0.992	1.0	0.995	0.994	1.0	1.0	0.989	1.0							1.0	0.994	0.986	1.0	0.985	0.978	1.0	1.0
AAAS_A3SS_chr12:(-):53308434-53308829-UE:53308434-53308733-DE:53308959-53309020																							1.0	0.986	0.994	1.0	1.0	1.0
AAAS_A3SS_chr12:(-):53308434-53308851-UE:53308434-53308733-DE:53308959-53309020																							1.0	0.985	0.994	1.0	1.0	1.0
AAAS_A3SS_chr12:(-):53308444-53308815-UE:53308444-53308733-DE:53308959-53309020																							1.0	0.995	0.998	1.0	1.0	1.0
AAAS_A3SS_chr12:(-):53308444-53308829-UE:53308444-53308815-DE:53308959-53309020															0.0	0.0	0.0	0.03	0.02	0.0	0.008	0.031	0.026	0.002	0.021	0.01	0.009	0.012
AAAS_A3SS_chr12:(-):53308444-53308851-UE:53308444-53308815-DE:53308959-53309020	0.0	0.011	0.022	0.012	0.013	0.0	0.0	0.01	0.012	0.016	0.018	0.013	0.012	0.035	0.011	0.021	0.02	0.039	0.009	0.0	0.021	0.053	0.041	0.016	0.034	0.015	0.034	0.044
AAAS_A3SS_chr12:(-):53308961-53309281-UE:53308961-53309199-DE:53309600-53309862									1.0	1.0	0.998	1.0	1.0	1.0
AAAS_A3SS_chr12:(-):53308961-53309281-UE:53308961-53309262-DE:53309600-53309862																							1.0	1.0	1.0	1.0	1.0	0.992
AAAS_A3SS_chr12:(-):53314297-53314441-UE:53314297-53314433-DE:53314750-53314849	1.0	0.99	0.986	1.0	1.0	1.0	1.0	1.0															1.0	1.0	0.996	1.0	0.999	1.0
AAAS_A3SS_chr12:(-):53314297-53314849-UE:53314297-53314441-DE:53315093-53315135									0.762	0.865	0.799	0.891	0.76	0.594									0.807	0.884	0.821	0.831	0.795	0.628
AAAS_A3SS_chr12:(-):53314297-53314849-UE:53314297-53314441-DE:53315093-53315138	0.734	0.644	0.754	0.678	0.673	0.853	0.706	0.628
AAAS_A3SS_chr12:(-):53314297-53314849-UE:53314297-53314441-DE:53315093-53315149															0.754	0.679	0.694	0.836	0.772	0.685	0.675	0.667
AAAS_A3SS_chr12:(-):53314750-53314849-UE:53314750-53314843-DE:53315093-53315243	0.997	1.0	1.0	1.0	1.0	0.989	0.994	0.992	1.0	1.0	0.999	0.996	0.997	1.0	1.0	1.0	0.995	1.0	1.0	0.995	0.998	1.0	1.0	1.0	0.998	1.0	0.998	0.996
AAAS_A3SS_chr12:(-):53314773-53315257-UE:53314773-53315135-DE:53315334-53315486																							1.0	1.0	1.0	0.794	1.0	0.93
AAAS_A3SS_chr12:(-):53315093-53315140-UE:53315093-53315135-DE:53315334-53315486									0.997	1.0	1.0	1.0	1.0	1.0									1.0	1.0	1.0	0.997	1.0	0.997
AAAS_A3SS_chr12:(-):53315093-53315140-UE:53315093-53315138-DE:53315334-53315486	0.998	1.0	1.0	1.0	1.0	1.0	1.0	1.0
AAAS_A3SS_chr12:(-):53315093-53315149-UE:53315093-53315140-DE:53315334-53315486									0.0	0.002	0.0	0.0	0.002	0.0	0.006	0.0	0.007	0.0	0.003	0.003	0.0	0.009	0.002	0.0	0.0	0.005	0.001	0.003
AAAS_A3SS_chr12:(-):53315093-53315169-UE:53315093-53315140-DE:53315334-53315486									0.001	0.0	0.007	0.008	0.012	0.003									0.008	0.001	0.003	0.001	0.005	0.004
AAAS_A3SS_chr12:(-):53315093-53315257-UE:53315093-53315140-DE:53315334-53315486															0.005	0.005	0.01	0.0	0.0	0.012	0.001	0.006	0.014	0.007	0.02	0.007	0.014	0.024
AAAS_A3SS_chr12:(-):53315243-53315448-UE:53315243-53315426-DE:53315726-53315782									0.004	0.0	0.001	0.003	0.006	0.017									0.0	0.0	0.005	0.001	0.004	0.0
AAAS_A3SS_chr12:(-):53315243-53315483-UE:53315243-53315426-DE:53315726-53315782									0.003	0.002	0.001	0.006	0.006	0.011
AAAS_A3SS_chr12:(-):53315334-53315486-UE:53315334-53315426-DE:53315726-53315782	0.002	0.0	0.0	0.0	0.004	0.008	0.008	0.0	0.007	0.007	0.007	0.015	0.017	0.027	0.002	0.005	0.016	0.006	0.0	0.005	0.005	0.007	0.023	0.007	0.015	0.011	0.014	0.023
AAAS_A3SS_chr12:(-):53320564-53320692-UE:53320564-53320659-DE:53321342-53321631									1.0	0.994	1.0	1.0	1.0	1.0
AAAS_A3SS_chr12:(-):53320564-53320777-UE:53320564-53320659-DE:53321342-53321631									1.0	0.954	1.0	1.0	1.0	1.0
AAAS_A3SS_chr12:(-):53320564-53320777-UE:53320564-53320692-DE:53321342-53321631									0.023	0.017	0.021	0.021	0.036	0.025
AAAS_A5SS_chr12:(-):53308281-53308733-UE:53308434-53308733-DE:53307737-53308133																							1.0	0.994	1.0	1.0	1.0	1.0
AAAS_A5SS_chr12:(-):53308434-53308528-UE:53308444-53308528-DE:53308281-53308349	0.995	0.991	1.0	1.0	0.981	1.0	0.976	1.0	0.994	0.998	0.99	0.998	0.99	0.975	0.987	0.983	1.0	0.988	1.0	1.0	0.994	1.0	0.995	0.997	0.999	0.994	0.995	1.0
AAAS_A5SS_chr12:(-):53308724-53309199-UE:53309156-53309199-DE:53308434-53308528									1.0	1.0	1.0	1.0	0.992	1.0
AAAS_A5SS_chr12:(-):53314750-53315135-UE:53315093-53315135-DE:53314297-53314441									0.76	0.853	0.783	0.882	0.74	0.586									0.78	0.842	0.787	0.827	0.776	0.628
AAAS_A5SS_chr12:(-):53314750-53315138-UE:53315093-53315138-DE:53314297-53314441	0.644	0.602	0.624	0.592	0.542	0.752	0.584	0.506
AAAS_A5SS_chr12:(-):53314750-53315149-UE:53315093-53315149-DE:53314297-53314441															0.66	0.584	0.571	0.745	0.703	0.609	0.577	0.598
AAAS_A5SS_chr12:(-):53321093-53321560-UE:53321342-53321560-DE:53320564-53320692	0.0	0.0	0.007	0.0	0.0	0.0	0.0	0.0	0.002	0.003	0.008	0.0	0.002	0.02	0.012	0.01	0.0	0.011	0.0	0.0	0.0	0.0	0.014	0.0	0.006	0.0	0.003	0.012
AAAS_A5SS_chr12:(-):53321093-53321560-UE:53321522-53321560-DE:53320564-53320692	0.944	1.0	1.0	1.0	1.0	1.0	0.84	1.0	0.989	0.987	1.0	1.0	1.0	1.0
AAAS_A5SS_chr12:(-):53321093-53321581-UE:53321572-53321581-DE:53320564-53320692									0.978	1.0	0.985	1.0	0.956	1.0									0.946	1.0	0.98	1.0	0.966	1.0
AAAS_A5SS_chr12:(-):53321154-53321560-UE:53321342-53321560-DE:53320564-53320692	0.005	0.0	0.0	0.0	0.008	0.0	0.0	0.009	0.002	0.0	0.008	0.0	0.007	0.02									0.005	0.0	0.006	0.0	0.006	0.008
AAAS_A5SS_chr12:(-):53321154-53321560-UE:53321522-53321560-DE:53320564-53320692	0.945	1.0	1.0	1.0	1.0	1.0	0.84	1.0	0.989	0.986	1.0	1.0	1.0	1.0
AAAS_A5SS_chr12:(-):53321154-53321581-UE:53321572-53321581-DE:53320564-53320692									0.978	1.0	0.985	1.0	0.957	1.0									0.943	1.0	0.98	1.0	0.967	1.0
AAAS_A5SS_chr12:(-):53321154-53321610-UE:53321470-53321610-DE:53320564-53320692	0.691	0.792	0.713	0.78	0.661	0.626	0.634	0.729	0.618	0.666	0.64	0.611	0.607	0.465									0.575	0.673	0.718	0.618	0.635	0.549
AAAS_A5SS_chr12:(-):53321170-53321560-UE:53321342-53321560-DE:53320564-53320692	0.0	0.0	0.04	0.02	0.0	0.0	0.065	0.0	0.002	0.0	0.009	0.0	0.002	0.02	0.029	0.0	0.015	0.023	0.0	0.0	0.01	0.0	0.005	0.0	0.006	0.003	0.007	0.03
AAAS_A5SS_chr12:(-):53321170-53321560-UE:53321522-53321560-DE:53320564-53320692	0.944	1.0	1.0	1.0	1.0	1.0	0.875	1.0	0.989	0.986	1.0	1.0	1.0	1.0
AAAS_A5SS_chr12:(-):53321170-53321581-UE:53321572-53321581-DE:53320564-53320692									0.978	1.0	0.985	1.0	0.956	1.0									0.943	1.0	0.98	1.0	0.967	1.0
AAAS_A5SS_chr12:(-):53321170-53321610-UE:53321470-53321610-DE:53320564-53320692	0.69	0.792	0.719	0.784	0.659	0.626	0.649	0.727	0.618	0.666	0.64	0.611	0.605	0.465	0.749	0.685	0.722	0.818	0.799	0.729	0.767	0.77	0.575	0.673	0.718	0.62	0.635	0.558
AAAS_A5SS_chr12:(-):53321184-53321560-UE:53321342-53321560-DE:53320564-53320692															0.0	0.0	0.0	0.0	0.007	0.0	0.0	0.0
AAAS_A5SS_chr12:(-):53321184-53321610-UE:53321470-53321610-DE:53320564-53320692															0.743	0.685	0.72	0.815	0.8	0.729	0.766	0.77
AAAS_A5SS_chr12:(-):53321216-53321560-UE:53321342-53321560-DE:53320564-53320692	0.0	0.018	0.0	0.0	0.0	0.0	0.0	0.0	0.002	0.002	0.01	0.004	0.005	0.021	0.0	0.0	0.008	0.0	0.0	0.0	0.0	0.0	0.0	0.0	0.006	0.0	0.004	0.018
AAAS_A5SS_chr12:(-):53321216-53321560-UE:53321522-53321560-DE:53320564-53320692	0.944	1.0	1.0	1.0	1.0	1.0	0.84	1.0	0.989	0.986	1.0	1.0	1.0	1.0
AAAS_A5SS_chr12:(-):53321216-53321581-UE:53321572-53321581-DE:53320564-53320692									0.978	1.0	0.985	1.0	0.957	1.0									0.943	1.0	0.98	1.0	0.966	1.0
AAAS_A5SS_chr12:(-):53321216-53321610-UE:53321470-53321610-DE:53320564-53320692	0.69	0.795	0.713	0.78	0.659	0.626	0.634	0.727	0.618	0.666	0.64	0.612	0.606	0.465	0.743	0.685	0.721	0.815	0.799	0.729	0.766	0.77	0.575	0.673	0.718	0.618	0.634	0.552
AAAS_A5SS_chr12:(-):53321310-53321560-UE:53321342-53321560-DE:53320564-53320692	0.0	0.027	0.0	0.0	0.0	0.0	0.0	0.0	0.0	0.0	0.002	0.0	0.0	0.024	0.0	0.0	0.0	0.0	0.0	0.0	0.0	0.012	0.004	0.0	0.0	0.008	0.0	0.003
AAAS_A5SS_chr12:(-):53321310-53321560-UE:53321522-53321560-DE:53320564-53320692	0.944	1.0	1.0	1.0	1.0	1.0	0.84	1.0	0.989	0.986	1.0	1.0	1.0	1.0
AAAS_A5SS_chr12:(-):53321310-53321581-UE:53321572-53321581-DE:53320564-53320692									0.978	1.0	0.985	1.0	0.956	1.0									0.944	1.0	0.98	1.0	0.966	1.0
AAAS_A5SS_chr12:(-):53321310-53321610-UE:53321470-53321610-DE:53320564-53320692	0.69	0.795	0.713	0.78	0.659	0.626	0.634	0.727	0.617	0.666	0.639	0.611	0.605	0.464	0.743	0.685	0.72	0.815	0.799	0.729	0.766	0.771	0.575	0.673	0.717	0.62	0.633	0.55
AAAS_A5SS_chr12:(-):53321342-53321560-UE:53321390-53321560-DE:53320564-53320692																							1.0	1.0	1.0	0.991	0.993	1.0
AAAS_A5SS_chr12:(-):53321342-53321560-UE:53321425-53321560-DE:53320564-53320692									1.0	1.0	0.994	1.0	1.0	0.985									0.993	1.0	1.0	1.0	1.0	0.987
AAAS_A5SS_chr12:(-):53321342-53321560-UE:53321451-53321560-DE:53320564-53320692	0.969	1.0	0.954	1.0	0.972	0.967	0.967	1.0	0.964	0.979	0.974	0.981	0.935	0.905	0.98	0.983	0.949	1.0	0.977	1.0	0.965	0.975	0.954	0.971	0.976	0.971	0.957	0.986
AAAS_A5SS_chr12:(-):53321342-53321560-UE:53321463-53321560-DE:53320564-53320692									1.0	0.989	1.0	0.993	0.984	1.0	1.0	0.965	1.0	1.0	1.0	0.981	0.963	1.0	1.0	0.994	1.0	0.994	0.985	0.985
AAAS_A5SS_chr12:(-):53321342-53321560-UE:53321522-53321560-DE:53320564-53320692	0.978	1.0	1.0	1.0	1.0	1.0	0.947	1.0	0.996	0.996	1.0	1.0	1.0	1.0
AAAS_A5SS_chr12:(-):53321342-53321581-UE:53321572-53321581-DE:53320564-53320692	1.0	1.0	1.0	1.0	0.974	1.0	1.0	1.0	0.995	1.0	0.997	1.0	0.993	1.0									0.986	1.0	0.996	1.0	0.994	1.0
AAAS_A5SS_chr12:(-):53321342-53321631-UE:53321625-53321631-DE:53320564-53320692									1.0	1.0	0.992	0.985	1.0	0.961	1.0	1.0	1.0	1.0	1.0	0.959	1.0	1.0	1.0	1.0	1.0	1.0	0.993	1.0
AAAS_A5SS_chr12:(-):53321390-53321610-UE:53321470-53321610-DE:53320564-53320692																							0.0	0.0	0.011	0.019	0.021	0.01
AAAS_A5SS_chr12:(-):53321425-53321610-UE:53321470-53321610-DE:53320564-53320692									0.0	0.0	0.023	0.0	0.007	0.008									0.007	0.0	0.013	0.012	0.015	0.024
AAAS_A5SS_chr12:(-):53321451-53321610-UE:53321470-53321610-DE:53320564-53320692	0.032	0.0	0.042	0.0	0.028	0.025	0.029	0.0	0.036	0.03	0.048	0.02	0.071	0.053	0.03	0.023	0.058	0.0	0.05	0.028	0.056	0.045	0.044	0.043	0.056	0.045	0.067	0.028
AAAS_A5SS_chr12:(-):53321463-53321610-UE:53321470-53321610-DE:53320564-53320692									0.0	0.016	0.021	0.007	0.024	0.0	0.0	0.048	0.0	0.0	0.0	0.058	0.06	0.0	0.0	0.01	0.016	0.021	0.037	0.03
AAAS_A5SS_chr12:(-):53321470-53321610-UE:53321522-53321610-DE:53320564-53320692	0.952	1.0	1.0	1.0	1.0	1.0	0.917	1.0	0.992	0.989	1.0	1.0	1.0	1.0
AAAS_A5SS_chr12:(-):53321470-53321610-UE:53321572-53321610-DE:53320564-53320692	1.0	1.0	1.0	1.0	0.951	1.0	1.0	1.0	0.99	1.0	0.993	1.0	0.986	1.0									0.975	1.0	0.987	1.0	0.987	1.0
AAAS_RI_chr12:(-):53307455-53307861-UE:53307455-53307713-DE:53307844-53307861																							0.032	0.02	0.043	0.024	0.019	0.063
AAAS_RI_chr12:(-):53307455-53307916-UE:53307455-53307713-DE:53307844-53307916	0.042	0.015	0.003	0.008	0.017	0.005	0.009	0.007	0.047	0.02	0.049	0.009	0.016	0.054	0.015	0.04	0.018	0.019	0.0	0.035	0.029	0.005
AAAS_RI_chr12:(-):53307737-53308133-UE:53307737-53307861-DE:53308051-53308133																							1.0	1.0	1.0	1.0	1.0	0.958
AAAS_RI_chr12:(-):53307737-53308133-UE:53307737-53307916-DE:53308051-53308133									0.763	0.845	0.845	0.869	0.789	0.923									0.96	0.964	1.0	0.776	0.901	0.756
AAAS_RI_chr12:(-):53307737-53308133-UE:53307737-53307926-DE:53308051-53308133									0.595	0.834	0.738	0.502	0.745	0.947									0.62	0.386	0.753	0.694	0.623	0.8
AAAS_RI_chr12:(-):53307737-53308133-UE:53307737-53307971-DE:53308051-53308133									0.745	0.539	0.793	0.901	0.937	0.782									0.745	0.738	1.0	1.0	0.901	0.897
AAAS_RI_chr12:(-):53307844-53308128-UE:53307844-53307929-DE:53308051-53308128	0.022	0.018	0.006	0.014	0.013	0.012	0.035	0.019
AAAS_RI_chr12:(-):53307844-53308336-UE:53307844-53307929-DE:53308051-53308336															0.051	0.021	0.065	0.023	0.02	0.023	0.023	0.017
AAAS_RI_chr12:(-):53308051-53308336-UE:53308051-53308133-DE:53308281-53308336	0.035	0.037	0.021	0.031	0.043	0.028	0.057	0.053							0.048	0.042	0.04	0.031	0.021	0.071	0.037	0.026
AAAS_RI_chr12:(-):53308281-53308733-UE:53308281-53308349-DE:53308434-53308733																							0.013	0.013	0.014	0.014	0.011	0.016
AAAS_RI_chr12:(-):53308281-53308733-UE:53308281-53308349-DE:53308444-53308733																							0.846	0.895	0.954	0.821	0.878	1.0
AAAS_RI_chr12:(-):53308434-53308733-UE:53308434-53308528-DE:53308724-53308733																							0.019	0.027	0.028	0.031	0.02	0.037
AAAS_RI_chr12:(-):53308444-53308815-UE:53308444-53308528-DE:53308724-53308815	0.005	0.035	0.012	0.01	0.01	0.016	0.021	0.016	0.021	0.033	0.025	0.022	0.032	0.044	0.028	0.008	0.021	0.023	0.022	0.007	0.01	0.006
AAAS_RI_chr12:(-):53308724-53309199-UE:53308724-53308815-DE:53308959-53309199									0.006	0.012	0.019	0.014	0.0	0.026
AAAS_RI_chr12:(-):53308959-53309199-UE:53308959-53309020-DE:53309156-53309199									0.0	0.002	0.003	0.0	0.0	0.004
AAAS_RI_chr12:(-):53308959-53309262-UE:53308959-53309020-DE:53309156-53309262																							0.0	0.0	0.004	0.006	0.003	0.0
AAAS_RI_chr12:(-):53314297-53314849-UE:53314297-53314433-DE:53314750-53314849																							1.0	1.0	0.937	1.0	0.968	1.0
AAAS_RI_chr12:(-):53314297-53314849-UE:53314297-53314441-DE:53314750-53314849	0.005	0.01	0.021	0.009	0.005	0.033	0.015	0.035	0.016	0.026	0.036	0.026	0.024	0.04	0.006	0.015	0.036	0.014	0.013	0.012	0.019	0.021	0.023	0.023	0.033	0.028	0.014	0.071
AAAS_RI_chr12:(-):53314750-53315135-UE:53314750-53314849-DE:53315093-53315135									0.009	0.014	0.034	0.019	0.034	0.053									0.03	0.01	0.027	0.036	0.024	0.08
AAAS_RI_chr12:(-):53314750-53315138-UE:53314750-53314849-DE:53315093-53315138	0.003	0.016	0.013	0.01	0.003	0.018	0.0	0.004
AAAS_RI_chr12:(-):53314750-53315149-UE:53314750-53314849-DE:53315093-53315149															0.014	0.002	0.018	0.016	0.022	0.011	0.008	0.0
AAAS_RI_chr12:(-):53315093-53315448-UE:53315093-53315140-DE:53315334-53315448									0.013	0.013	0.038	0.014	0.03	0.028									0.041	0.011	0.037	0.023	0.034	0.052
AAAS_RI_chr12:(-):53320564-53321208-UE:53320564-53320692-DE:53320955-53321208									1.0	1.0	1.0	1.0	1.0	0.913
AAAS_RI_chr12:(-):53320564-53321208-UE:53320564-53320692-DE:53321093-53321208									1.0	0.833	1.0	1.0	1.0	1.0									0.724	1.0	1.0	1.0	1.0	0.952
AAAS_RI_chr12:(-):53320564-53321208-UE:53320564-53320692-DE:53321154-53321208									1.0	1.0	1.0	1.0	0.922	1.0									1.0	1.0	1.0	1.0	0.936	1.0
AAAS_RI_chr12:(-):53320564-53321208-UE:53320564-53320692-DE:53321170-53321208									1.0	1.0	0.948	1.0	1.0	1.0									1.0	1.0	1.0	0.927	0.917	0.784
AAAS_RI_chr12:(-):53320564-53321257-UE:53320564-53320692-DE:53321200-53321257	0.727	1.0	1.0	1.0	0.833	1.0	1.0	0.727	1.0	0.842	1.0	0.933	0.945	1.0									1.0	0.926	1.0	1.0	0.967	1.0
AAAS_RI_chr12:(-):53320564-53321257-UE:53320564-53320692-DE:53321216-53321257									1.0	0.929	0.968	0.92	0.967	1.0									1.0	1.0	1.0	1.0	1.0	0.93
AAAS_SE_chr12:(-):53307844-53307861-UE:53307455-53307713-DE:53308051-53308133																							0.91	0.749	0.814	0.743	0.759	0.782
AAAS_SE_chr12:(-):53307844-53307916-UE:53307455-53307713-DE:53308051-53308133	1.0	1.0	1.0	0.893	0.913	0.975	0.976	1.0	0.915	0.897	0.93	0.918	0.966	0.953	0.932	1.0	0.979	1.0	0.962	1.0	0.981	1.0	0.972	0.916	0.951	0.921	0.933	0.909
AAAS_SE_chr12:(-):53307844-53307926-UE:53307455-53307713-DE:53308051-53308133	1.0	1.0	1.0	0.906	0.916	0.979	0.979	1.0	0.92	0.9	0.935	0.925	0.969	0.956	0.936	1.0	0.981	1.0	0.966	1.0	0.982	1.0	0.975	0.933	0.957	0.927	0.943	0.909
AAAS_SE_chr12:(-):53307844-53307929-UE:53307455-53307713-DE:53308051-53308133	1.0	1.0	1.0	0.96	0.974	0.991	0.991	1.0	0.971	0.969	0.977	0.972	0.991	0.986	0.975	1.0	0.993	1.0	0.986	1.0	0.993	1.0	0.991	0.977	0.986	0.974	0.981	0.969
AAAS_SE_chr12:(-):53307844-53307971-UE:53307455-53307713-DE:53308051-53308133	1.0	1.0	1.0	0.888	0.907	0.975	0.977	1.0	0.906	0.894	0.925	0.91	0.966	0.954	0.93	1.0	0.978	1.0	0.958	1.0	0.979	1.0	0.971	0.917	0.95	0.917	0.934	0.897
AAAS_SE_chr12:(-):53307846-53307929-UE:53307489-53307713-DE:53308051-53308133	1.0	1.0	1.0	0.903	0.951	0.971	0.978	1.0
AAAS_SE_chr12:(-):53308281-53308349-UE:53307737-53308133-DE:53308434-53308528									1.0	1.0	0.998	1.0	1.0	1.0									1.0	0.997	1.0	1.0	1.0	1.0
AAAS_SE_chr12:(-):53308281-53308349-UE:53307737-53308133-DE:53308444-53308528									1.0	0.994	1.0	1.0	1.0	1.0
AAAS_SE_chr12:(-):53310227-53310390-UE:53309649-53309721-DE:53314297-53314849									0.0	0.0	0.002	0.0	0.002	0.0
AAAS_SE_chr12:(-):53310227-53310393-UE:53309649-53309721-DE:53314297-53314849									0.001	0.0	0.007	0.0	0.002	0.006	0.004	0.02	0.025	0.0	0.0	0.0	0.002	0.01	0.0	0.001	0.004	0.002	0.003	0.003
AAAS_SE_chr12:(-):53314750-53314843-UE:53314297-53314441-DE:53315093-53315243	0.571	0.548	0.515	0.476	0.47	0.666	0.494	0.425	0.69	0.785	0.712	0.831	0.678	0.458	0.583	0.522	0.473	0.698	0.583	0.563	0.503	0.529	0.714	0.771	0.692	0.765	0.71	0.528
AAAS_SE_chr12:(-):53314750-53314849-UE:53314297-53314441-DE:53315093-53315140	0.822	0.771	0.824	0.777	0.771	0.898	0.793	0.73	0.862	0.921	0.878	0.938	0.855	0.726	0.835	0.783	0.781	0.894	0.847	0.795	0.777	0.776	0.882	0.926	0.886	0.902	0.878	0.756
AAAS_SE_chr12:(-):53315334-53315426-UE:53315093-53315140-DE:53315726-53315782	1.0	1.0	1.0	0.997	1.0	1.0	1.0	1.0	0.997	0.998	0.996	0.998	0.998	1.0	0.994	1.0	1.0	1.0	1.0	1.0	1.0	1.0	0.989	1.0	0.987	0.997	0.995	0.993
AAAS_SE_chr12:(-):53315334-53315448-UE:53315093-53315140-DE:53315726-53315782									0.99	0.994	0.989	0.994	0.994	1.0									0.966	1.0	0.968	0.99	0.985	0.978
AAAS_SE_chr12:(-):53315334-53315483-UE:53315093-53315140-DE:53315726-53315782									0.989	0.994	0.987	0.994	0.993	1.0
AAAS_SE_chr12:(-):53315334-53315486-UE:53315093-53315140-DE:53315726-53315782	1.0	1.0	1.0	0.992	1.0	1.0	1.0	1.0	0.989	0.994	0.987	0.994	0.993	1.0	0.983	1.0	1.0	1.0	1.0	1.0	1.0	1.0	0.963	1.0	0.964	0.989	0.983	0.976
AAAS_SE_chr12:(-):53315726-53315782-UE:53315093-53315140-DE:53320564-53320692																							1.0	1.0	1.0	1.0	0.995	1.0
AACS_A3SS_chr12:(+):125102678-125102783-UE:125102708-125102783-DE:125091425-125091523									1.0	1.0	1.0	1.0	0.994	1.0
AACS_A3SS_chr12:(+):125128160-125128274-UE:125128163-125128274-DE:125124901-125125024																							1.0	1.0	0.984	0.982	1.0	1.0
AACS_A3SS_chr12:(+):125128160-125128274-UE:125128220-125128274-DE:125124704-125124769									1.0	0.973	1.0	1.0	1.0	1.0
AACS_A3SS_chr12:(+):125128160-125128274-UE:125128220-125128274-DE:125124901-125125024	0.918	1.0	1.0	1.0	1.0	1.0	1.0	1.0	1.0	0.991	1.0	0.98	0.956	1.0	1.0	1.0	1.0	1.0	1.0	1.0	0.968	0.936	0.988	1.0	1.0	1.0	0.995	1.0
AACS_A3SS_chr12:(+):125128163-125128274-UE:125128220-125128274-DE:125124901-125125024																							0.964	1.0	1.0	1.0	0.98	1.0
AACS_A3SS_chr12:(+):125129334-125129460-UE:125129339-125129460-DE:125128160-125128274									1.0	1.0	0.996	1.0	1.0	1.0									1.0	1.0	0.988	1.0	0.974	1.0
AACS_A5SS_chr12:(+):125076490-125076615-UE:125076490-125076611-DE:125086329-125086443									0.005	0.0	0.011	0.0	0.013	0.008
AACS_A5SS_chr12:(+):125102678-125102793-UE:125102678-125102783-DE:125102999-125103081									1.0	0.993	1.0	1.0	1.0	1.0
AACS_A5SS_chr12:(+):125124704-125124769-UE:125124704-125124745-DE:125124901-125125036									1.0	1.0	0.995	1.0	1.0	1.0
AACS_A5SS_chr12:(+):125124704-125125024-UE:125124704-125124769-DE:125128160-125128274	1.0	1.0	0.959	1.0	1.0	0.941	0.833	1.0	0.813	0.912	0.92	1.0	0.98	0.8	1.0	1.0	1.0	0.905	1.0	1.0	0.942	0.943	0.907	0.978	0.917	0.846	0.833	0.864
AACS_A5SS_chr12:(+):125128160-125128312-UE:125128160-125128274-DE:125129334-125129460															0.0	0.0	0.0	0.065	0.061	0.0	0.0	0.0	0.0	0.007	0.005	0.015	0.005	0.023
AACS_MXE_chr12:(+):125107120-125107268-UE:125102999-125103081-DE:125114476-125114557															1.0	1.0	1.0	1.0	1.0	1.0	0.979	1.0	1.0	1.0	1.0	0.992	1.0	1.0
AACS_MXE_chr12:(+):125107120-125107268-UE:125102999-125103081-DE:125118640-125118765									0.695	0.734	0.673	0.764	0.729	0.705									0.704	0.726	0.7	0.68	0.676	0.659
AACS_MXE_chr12:(+):125114476-125114557-UE:125107120-125107268-DE:125124704-125124769									0.609	0.549	0.581	0.515	0.536	0.459									0.582	0.541	0.591	0.487	0.52	0.651
AACS_MXE_chr12:(+):125114476-125114557-UE:125107120-125107268-DE:125128160-125128274																							0.617	0.612	0.615	0.545	0.591	0.692
AACS_MXE_chr12:(+):125114476-125114557-UE:125107120-125107268-DE:125129334-125129460																							0.512	0.504	0.518	0.418	0.427	0.552
AACS_MXE_chr12:(+):125118640-125118765-UE:125114476-125114557-DE:125128160-125128274									0.592	0.544	0.574	0.56	0.593	0.579									0.629	0.572	0.611	0.583	0.609	0.654
AACS_MXE_chr12:(+):125118640-125118765-UE:125114476-125114557-DE:125134002-125134072																							0.456	0.415	0.449	0.417	0.397	0.418
AACS_MXE_chr12:(+):125135790-125136023-UE:125134793-125134852-DE:125142091-125143333																							0.014	0.0	0.0	0.006	0.009	0.0
AACS_RI_chr12:(+):125102708-125103081-UE:125102708-125102783-DE:125102999-125103081									1.0	0.895	1.0	1.0	1.0	1.0
AACS_RI_chr12:(+):125102708-125103081-UE:125102708-125102793-DE:125102999-125103081									0.026	0.004	0.045	0.017	0.017	0.009
AACS_RI_chr12:(+):125124704-125125024-UE:125124704-125124769-DE:125124901-125125024	0.077	0.042	0.031	0.04	0.034	0.031	0.0	0.0	0.041	0.048	0.065	0.02	0.018	0.051	0.05	0.042	0.024	0.036	0.053	0.059	0.039	0.012	0.078	0.052	0.085	0.121	0.086	0.059
AACS_SE_chr12:(+):125071881-125071984-UE:125065433-125065717-DE:125073875-125073979																							0.0	0.0	0.006	0.0	0.0	0.0
AACS_SE_chr12:(+):125073875-125073979-UE:125065378-125065717-DE:125076490-125076611	1.0	1.0	1.0	0.971	1.0	1.0	1.0	1.0	1.0	0.981	1.0	1.0	0.993	0.989									1.0	1.0	1.0	1.0	0.992	1.0
AACS_SE_chr12:(+):125078095-125078209-UE:125076490-125076611-DE:125086329-125086443																							0.0	0.022	0.003	0.01	0.004	0.0
AACS_SE_chr12:(+):125078095-125078370-UE:125076490-125076611-DE:125086329-125086443	0.019	0.0	0.0	0.0	0.0	0.0	0.0	0.0	0.005	0.015	0.011	0.0	0.032	0.0	0.0	0.0	0.0	0.0	0.011	0.0	0.029	0.0	0.008	0.019	0.003	0.015	0.008	0.003
AACS_SE_chr12:(+):125078264-125078370-UE:125076490-125076611-DE:125086329-125086443									0.013	0.007	0.011	0.0	0.015	0.0
AACS_SE_chr12:(+):125082196-125082314-UE:125076490-125076611-DE:125086329-125086443																							0.0	0.0	0.0	0.003	0.003	0.013
AACS_SE_chr12:(+):125084599-125084721-UE:125076490-125076611-DE:125086329-125086443																							0.0	0.0	0.0	0.0	0.001	0.003
AACS_SE_chr12:(+):125102678-125102783-UE:125091425-125091523-DE:125102999-125103081									0.978	0.973	0.986	0.989	0.988	0.964
AACS_SE_chr12:(+):125102678-125102793-UE:125091425-125091523-DE:125102999-125103081									0.989	0.987	0.993	0.995	0.993	0.984									0.992	0.963	1.0	1.0	0.983	0.987
AACS_SE_chr12:(+):125102708-125102793-UE:125091425-125091523-DE:125102999-125103081									0.97	0.961	0.977	0.985	0.979	0.954
AACS_SE_chr12:(+):125102999-125103081-UE:125091425-125091523-DE:125107120-125107154																							1.0	1.0	1.0	1.0	0.987	1.0
AACS_SE_chr12:(+):125107120-125107268-UE:125091425-125091523-DE:125114476-125114557																							1.0	0.974	1.0	0.972	1.0	1.0
AACS_SE_chr12:(+):125107120-125107268-UE:125102999-125103081-DE:125109176-125109274															1.0	1.0	1.0	1.0	1.0	1.0	0.941	1.0
AACS_SE_chr12:(+):125107120-125107268-UE:125102999-125103081-DE:125114476-125114557									0.995	1.0	0.996	1.0	1.0	1.0	1.0	1.0	0.97	1.0	1.0	1.0	0.991	1.0	1.0	0.987	0.991	1.0	1.0	0.974
AACS_SE_chr12:(+):125107120-125107268-UE:125102999-125103081-DE:125128160-125128274																							1.0	0.987	1.0	1.0	1.0	1.0
AACS_SE_chr12:(+):125107120-125107268-UE:125102999-125103081-DE:125134002-125134072																							1.0	1.0	1.0	1.0	0.99	1.0
AACS_SE_chr12:(+):125109176-125109274-UE:125107120-125107268-DE:125114476-125114557									0.016	0.004	0.004	0.007	0.0	0.0	0.0	0.0	0.0	0.0	0.0	0.0	0.007	0.0	0.0	0.0	0.006	0.013	0.004	0.008
AACS_SE_chr12:(+):125109176-125109631-UE:125107120-125107268-DE:125114476-125114557																							0.0	0.0	0.002	0.004	0.0	0.0
AACS_SE_chr12:(+):125114476-125114557-UE:125107120-125107268-DE:125118640-125118765	1.0	1.0	1.0	1.0	1.0	0.98	1.0	1.0	0.993	1.0	1.0	0.992	0.992	1.0									1.0	0.992	0.989	0.985	1.0	1.0
AACS_SE_chr12:(+):125114476-125114557-UE:125107120-125107268-DE:125124704-125124769									1.0	0.985	1.0	0.983	1.0	1.0									1.0	1.0	0.988	1.0	0.991	1.0
AACS_SE_chr12:(+):125114476-125114557-UE:125107120-125107268-DE:125128160-125128274																							0.98	1.0	1.0	1.0	1.0	1.0
AACS_SE_chr12:(+):125118640-125118765-UE:125107120-125107268-DE:125124704-125124769									1.0	0.982	1.0	0.982	1.0	1.0									1.0	1.0	0.983	1.0	0.99	1.0
AACS_SE_chr12:(+):125118640-125118765-UE:125114476-125114557-DE:125124704-125124769									1.0	1.0	0.984	1.0	1.0	0.984									1.0	1.0	1.0	1.0	1.0	0.947
AACS_SE_chr12:(+):125118640-125118765-UE:125114476-125114557-DE:125128160-125128274																							1.0	0.961	1.0	0.985	0.934	0.964
AACS_SE_chr12:(+):125118640-125118765-UE:125114476-125114557-DE:125134002-125134072									0.802	0.821	0.885	0.88	0.792	0.862									0.854	0.82	0.942	0.957	0.859	0.849
AACS_SE_chr12:(+):125118640-125118765-UE:125114476-125114557-DE:125142091-125143316																							1.0	0.98	1.0	1.0	1.0	1.0
AACS_SE_chr12:(+):125124704-125124769-UE:125117566-125118765-DE:125128160-125128274									1.0	0.946	0.984	1.0	1.0	0.93	1.0	1.0	1.0	1.0	0.785	1.0	1.0	1.0	1.0	0.967	0.929	0.933	0.966	1.0
AACS_SE_chr12:(+):125124704-125125024-UE:125107120-125107268-DE:125128160-125128274									1.0	0.977	0.984	0.978	1.0	1.0									0.968	1.0	1.0	1.0	1.0	1.0
AACS_SE_chr12:(+):125124704-125125024-UE:125114476-125114557-DE:125128160-125128274																							1.0	0.949	1.0	0.979	0.901	0.934
AACS_SE_chr12:(+):125124704-125125024-UE:125118640-125118765-DE:125128160-125128274									1.0	0.97	0.99	1.0	1.0	0.945	1.0	1.0	1.0	1.0	0.869	1.0	1.0	1.0	1.0	0.983	0.963	0.96	0.978	1.0
AACS_SE_chr12:(+):125124901-125125024-UE:125119857-125124769-DE:125128160-125128274	1.0	1.0	0.98	1.0	1.0	0.975	0.929	1.0	0.884	0.953	0.96	1.0	0.99	0.893	1.0	1.0	1.0	0.95	1.0	1.0	0.971	0.971	0.949	0.989	0.953	0.899	0.901	0.923
AACS_SE_chr12:(+):125124901-125125024-UE:125119857-125124769-DE:125128220-125128274									1.0	0.98	1.0	1.0	1.0	1.0
AACS_SE_chr12:(+):125128160-125128274-UE:125114476-125114557-DE:125129334-125129460	1.0	1.0	0.966	1.0	1.0	1.0	1.0	1.0															0.979	1.0	1.0	1.0	1.0	1.0
AACS_SE_chr12:(+):125129334-125129460-UE:125114476-125114557-DE:125134002-125134072	1.0	1.0	0.899	1.0	1.0	0.964	0.909	1.0															0.875	0.865	0.952	0.969	0.903	0.886
AACS_SE_chr12:(+):125129339-125129460-UE:125114476-125114557-DE:125134002-125134072																							0.866	0.861	0.951	0.967	0.897	0.874
AACS_SE_chr12:(+):125135790-125136023-UE:125134793-125134852-DE:125142091-125143333																							0.013	0.0	0.0	0.02	0.011	0.0
AACS_SE_chr12:(+):125135790-125136192-UE:125134793-125134852-DE:125136661-125136740									0.0	0.0	0.0	0.0	0.0	0.006	0.0	0.011	0.013	0.0	0.0	0.0	0.006	0.0	0.007	0.0	0.0	0.003	0.0	0.0
AACS_SE_chr12:(+):125136661-125136856-UE:125134793-125134852-DE:125142091-125143333																							0.486	0.444	0.709	0.755	0.561	0.578
AACS_SE_chr12:(+):125136661-125136864-UE:125134793-125134852-DE:125142091-125142177	0.879	0.792	0.813	0.861	0.984	0.845	0.706	0.802	0.702	0.593	0.852	0.843	0.726	0.82	0.817	0.956	0.608	0.93	0.912	0.803	0.799	0.899	0.675	0.604	0.843	0.861	0.725	0.758
AADAT_A3SS_chr4:(-):170064705-170064852-UE:170064705-170064825-DE:170066413-170066478																							0.023	0.0	0.005	0.008	0.003	0.018
AADAT_A3SS_chr4:(-):170064718-170064852-UE:170064718-170064825-DE:170066413-170066478									0.014	0.0	0.007	0.0	0.013	0.015
AADAT_A3SS_chr4:(-):170069147-170069230-UE:170069147-170069225-DE:170070586-170070652																							1.0	1.0	0.982	1.0	1.0	1.0
AADAT_A3SS_chr4:(-):170069147-170069434-UE:170069147-170069230-DE:170070586-170070652																							0.04	0.025	0.07	0.014	0.04	0.062
AADAT_A3SS_chr4:(-):170088395-170088564-UE:170088395-170088484-DE:170089623-170089967									1.0	1.0	0.985	1.0	1.0	1.0									1.0	0.985	1.0	1.0	0.997	1.0
AADAT_A5SS_chr4:(-):170064705-170064825-UE:170064718-170064825-DE:170061891-170061993																							0.0	0.006	0.012	0.036	0.018	0.027
AADAT_A5SS_chr4:(-):170064705-170064825-UE:170064757-170064825-DE:170061891-170061993																							0.919	0.935	0.858	0.971	0.87	0.978
AADAT_A5SS_chr4:(-):170064718-170064825-UE:170064757-170064825-DE:170061891-170061993	0.869	0.856	1.0	1.0	1.0	1.0	0.888	1.0	0.995	0.969	0.99	0.962	0.926	0.976									0.977	0.987	0.966	0.993	0.966	0.996
AADAT_A5SS_chr4:(-):170078508-170078583-UE:170078510-170078583-DE:170073249-170073345																							1.0	0.977	1.0	1.0	1.0	1.0
AADAT_A5SS_chr4:(-):170088934-170089394-UE:170089260-170089394-DE:170088395-170088564									0.063	0.0	0.0	0.0	0.0	0.0									0.059	0.03	0.0	0.0	0.0	0.0
AADAT_A5SS_chr4:(-):170089260-170089448-UE:170089405-170089448-DE:170088395-170088564									1.0	1.0	0.928	1.0	1.0	1.0
AADAT_A5SS_chr4:(-):170089405-170089736-UE:170089623-170089736-DE:170088395-170088564									0.003	0.0	0.004	0.0	0.0	0.0
AADAT_A5SS_chr4:(-):170089502-170089736-UE:170089623-170089736-DE:170088395-170088564																							0.0	0.0	0.003	0.0	0.002	0.0
AADAT_A5SS_chr4:(-):170089591-170089736-UE:170089623-170089736-DE:170088395-170088564									0.009	0.004	0.0	0.0	0.0	0.006
AADAT_A5SS_chr4:(-):170089611-170089736-UE:170089623-170089736-DE:170088395-170088564									0.01	0.0	0.007	0.0	0.0	0.0	0.0	0.0	0.0	0.0	0.0	0.0	0.011	0.0	0.0	0.007	0.004	0.0	0.003	0.0
AADAT_A5SS_chr4:(-):170089623-170089967-UE:170089769-170089967-DE:170088395-170088564									1.0	0.99	1.0	1.0	1.0	1.0
AADAT_A5SS_chr4:(-):170089623-170089967-UE:170089784-170089967-DE:170088395-170088564									1.0	1.0	0.993	0.984	1.0	1.0
AADAT_RI_chr4:(-):170069147-170069434-UE:170069147-170069230-DE:170069353-170069434																							1.0	1.0	1.0	1.0	0.916	0.967
AADAT_SE_chr4:(-):170061891-170061993-UE:170060221-170060969-DE:170070586-170070652									1.0	1.0	0.991	1.0	1.0	1.0
AADAT_SE_chr4:(-):170064705-170064825-UE:170061891-170061993-DE:170066413-170066478																							1.0	1.0	0.975	1.0	0.978	0.939
AADAT_SE_chr4:(-):170064718-170064825-UE:170061891-170061993-DE:170066413-170066478									0.995	0.994	0.985	1.0	1.0	1.0									1.0	1.0	0.991	1.0	0.991	0.977
AADAT_SE_chr4:(-):170064718-170064852-UE:170061891-170061993-DE:170066413-170066478									0.988	0.985	0.969	1.0	1.0	1.0									1.0	1.0	0.982	1.0	0.979	0.954
AADAT_SE_chr4:(-):170064757-170064825-UE:170061891-170061993-DE:170066413-170066478									0.981	0.98	0.94	1.0	1.0	1.0									1.0	1.0	0.966	1.0	0.973	0.916
AADAT_SE_chr4:(-):170069353-170069434-UE:170069147-170069230-DE:170070586-170070652																							0.0	0.0	0.0	0.0	0.006	0.005
AADAT_SE_chr4:(-):170069989-170070243-UE:170069147-170069230-DE:170070586-170070652																							0.007	0.0	0.009	0.0	0.0	0.0
AADAT_SE_chr4:(-):170069989-170070369-UE:170069147-170069230-DE:170070586-170070652																							0.007	0.0	0.005	0.01	0.005	0.01
AADAT_SE_chr4:(-):170073135-170073345-UE:170070476-170070652-DE:170078508-170078583									1.0	1.0	1.0	1.0	0.992	1.0
AADAT_SE_chr4:(-):170075367-170075457-UE:170073249-170073345-DE:170078508-170078583																							0.0	0.005	0.004	0.006	0.005	0.003
AADAT_SE_chr4:(-):170075367-170075461-UE:170073249-170073345-DE:170078508-170078583	0.117	0.1	0.043	0.212	0.0	0.176	0.06	0.021	0.042	0.022	0.05	0.046	0.044	0.01									0.068	0.042	0.041	0.101	0.042	0.026
AADAT_SE_chr4:(-):170084706-170084810-UE:170078508-170078583-DE:170087115-170087248									0.01	0.045	0.006	0.013	0.021	0.012									0.016	0.0	0.012	0.0	0.016	0.006
AADAT_SE_chr4:(-):170084706-170084828-UE:170078508-170078583-DE:170087115-170087248																							0.0	0.012	0.004	0.0	0.0	0.0
AADAT_SE_chr4:(-):170084706-170084999-UE:170078508-170078583-DE:170087115-170087248									0.0	0.014	0.0	0.0	0.004	0.0									0.007	0.0	0.021	0.0	0.002	0.0
AADAT_SE_chr4:(-):170084724-170084810-UE:170078508-170078583-DE:170087115-170087248	0.0	0.0	0.092	0.0	0.0	0.0	0.031	0.0	0.046	0.039	0.029	0.042	0.022	0.013									0.034	0.0	0.054	0.005	0.036	0.017
AADAT_SE_chr4:(-):170084724-170084828-UE:170078508-170078583-DE:170087115-170087248																							0.016	0.013	0.036	0.005	0.016	0.006
AADAT_SE_chr4:(-):170084724-170084999-UE:170078508-170078583-DE:170087115-170087248									0.025	0.025	0.016	0.022	0.013	0.0									0.021	0.0	0.047	0.004	0.015	0.005
AADAT_SE_chr4:(-):170084925-170084999-UE:170078508-170078583-DE:170087115-170087248																							0.009	0.0	0.023	0.0	0.002	0.004
AADAT_SE_chr4:(-):170088934-170088989-UE:170088395-170088564-DE:170089260-170089394									0.089	0.0	0.0	0.0	0.0	0.0									0.154	0.022	0.0	0.0	0.0	0.0
AADAT_SE_chr4:(-):170089260-170089448-UE:170088395-170088564-DE:170089623-170089967									0.077	0.1	0.087	0.102	0.056	0.1
AADAT_SE_chr4:(-):170089405-170089448-UE:170088395-170088564-DE:170089623-170089967									0.0	0.0	0.006	0.0	0.0	0.0
AAED1_A3SS_chr9:(-):96645892-96646019-UE:96645892-96645934-DE:96651389-96651495	1.0	1.0	1.0	1.0	0.985	1.0	1.0	1.0
AAED1_A3SS_chr9:(-):96645892-96646019-UE:96645892-96645988-DE:96651389-96651495															1.0	1.0	1.0	1.0	1.0	1.0	0.978	1.0
AAED1_A3SS_chr9:(-):96645892-96646024-UE:96645892-96645934-DE:96651389-96651495	1.0	1.0	1.0	1.0	0.992	1.0	1.0	1.0	1.0	0.824	1.0	1.0	1.0	1.0
AAED1_A3SS_chr9:(-):96645892-96646024-UE:96645892-96645988-DE:96651389-96651495															1.0	1.0	1.0	1.0	1.0	1.0	0.992	1.0
AAED1_A3SS_chr9:(-):96645892-96646024-UE:96645892-96646019-DE:96651389-96651495	0.976	0.981	1.0	0.981	0.99	1.0	1.0	1.0							1.0	1.0	0.969	1.0	1.0	0.989	0.974	1.0
AAED1_A5SS_chr9:(-):96654561-96654748-UE:96654704-96654748-DE:96651658-96651712															0.0	0.006	0.0	0.0	0.004	0.0	0.003	0.0
AAED1_A5SS_chr9:(-):96655089-96655281-UE:96655099-96655281-DE:96654704-96654773	1.0	1.0	0.991	1.0	1.0	1.0	1.0	1.0
AAED1_A5SS_chr9:(-):96655089-96655281-UE:96655104-96655281-DE:96654704-96654773	0.991	1.0	1.0	1.0	1.0	1.0	1.0	1.0
AAED1_A5SS_chr9:(-):96655089-96655281-UE:96655143-96655281-DE:96654704-96654773									1.0	1.0	0.974	1.0	1.0	1.0	1.0	1.0	1.0	1.0	1.0	1.0	1.0	0.943
AAED1_MXE_chr9:(-):96642209-96642248-UE:96639576-96641886-DE:96651389-96651495															1.0	0.947	1.0	1.0	1.0	1.0	1.0	1.0
AAED1_SE_chr9:(-):96644250-96644311-UE:96639576-96641886-DE:96645892-96646024	0.004	0.0	0.004	0.0	0.0	0.007	0.0	0.0							0.0	0.0	0.0	0.03	0.0	0.0	0.0	0.0
AAED1_SE_chr9:(-):96645892-96645934-UE:96639576-96641886-DE:96651389-96651495	0.332	0.379	0.455	0.46	0.383	0.228	0.486	0.53
AAED1_SE_chr9:(-):96645892-96645988-UE:96639576-96641886-DE:96651389-96651495															0.517	0.687	0.603	0.455	0.339	0.416	0.549	0.527
AAED1_SE_chr9:(-):96645892-96646019-UE:96639576-96641886-DE:96651389-96651495	0.669	0.669	0.752	0.737	0.663	0.586	0.724	0.716							0.616	0.804	0.711	0.586	0.541	0.604	0.697	0.648
AAED1_SE_chr9:(-):96645892-96646024-UE:96639576-96641886-DE:96651389-96651495	0.77	0.81	0.841	0.798	0.768	0.729	0.861	0.834	0.602	0.563	0.794	0.693	0.596	0.643	0.754	0.877	0.8	0.736	0.685	0.756	0.797	0.792	0.69	0.881	0.817	0.567	0.44	0.634
AAED1_SE_chr9:(-):96654561-96654773-UE:96651658-96651712-DE:96655089-96655281															0.963	1.0	0.889	1.0	1.0	1.0	1.0	1.0
AAED1_SE_chr9:(-):96654704-96654773-UE:96651658-96651712-DE:96655089-96655281	0.995	1.0	1.0	1.0	0.994	1.0	0.992	1.0							0.991	1.0	0.979	1.0	1.0	1.0	1.0	1.0
AAGAB_A3SS_chr15:(-):67202739-67202898-UE:67202739-67202888-DE:67203547-67203597	1.0	1.0	1.0	1.0	1.0	0.988	1.0	1.0
AAGAB_A3SS_chr15:(-):67203530-67203597-UE:67203530-67203592-DE:67204043-67204148																							1.0	1.0	0.998	1.0	1.0	1.0
AAGAB_A3SS_chr15:(-):67203530-67203614-UE:67203530-67203592-DE:67204043-67204148																							1.0	1.0	0.983	1.0	1.0	1.0
AAGAB_A3SS_chr15:(-):67203530-67203614-UE:67203530-67203597-DE:67204043-67204148																							0.016	0.022	0.046	0.025	0.045	0.028
AAGAB_A3SS_chr15:(-):67203530-67203628-UE:67203530-67203592-DE:67204043-67204148																							1.0	1.0	0.982	1.0	1.0	1.0
AAGAB_A3SS_chr15:(-):67203530-67203628-UE:67203530-67203597-DE:67204043-67204148																							0.018	0.02	0.042	0.023	0.041	0.026
AAGAB_A3SS_chr15:(-):67203547-67203597-UE:67203547-67203592-DE:67204043-67204148									1.0	1.0	0.999	1.0	1.0	1.0
AAGAB_A3SS_chr15:(-):67203547-67203614-UE:67203547-67203592-DE:67204043-67204148									1.0	1.0	0.985	1.0	1.0	1.0
AAGAB_A3SS_chr15:(-):67203547-67203614-UE:67203547-67203597-DE:67204043-67204148									0.029	0.019	0.02	0.015	0.032	0.049	0.011	0.026	0.0	0.052	0.0	0.0	0.006	0.052
AAGAB_A3SS_chr15:(-):67209461-67209544-UE:67209461-67209540-DE:67231813-67231897									1.0	1.0	0.997	1.0	0.997	1.0									1.0	1.0	0.993	1.0	0.999	1.0
AAGAB_A3SS_chr15:(-):67231813-67231897-UE:67231813-67231885-DE:67235978-67236068																							1.0	1.0	1.0	1.0	1.0	0.997
AAGAB_A3SS_chr15:(-):67231813-67232246-UE:67231813-67231897-DE:67235978-67236068	0.025	0.006	0.01	0.05	0.037	0.015	0.032	0.034	0.016	0.019	0.012	0.002	0.013	0.01
AAGAB_A3SS_chr15:(-):67236407-67236504-UE:67236407-67236502-DE:67236629-67236820																							1.0	0.994	1.0	1.0	1.0	1.0
AAGAB_A3SS_chr15:(-):67236407-67236504-UE:67236407-67236503-DE:67236629-67236820	1.0	1.0	0.986	1.0	1.0	1.0	1.0	1.0															0.992	1.0	1.0	1.0	1.0	1.0
AAGAB_A3SS_chr15:(-):67236454-67236820-UE:67236454-67236805-DE:67254558-67254736									0.985	1.0	0.996	0.98	1.0	1.0									0.98	1.0	1.0	1.0	0.99	1.0
AAGAB_A3SS_chr15:(-):67236629-67236820-UE:67236629-67236805-DE:67254558-67254736	1.0	1.0	1.0	1.0	1.0	1.0	1.0	0.955
AAGAB_A5SS_chr15:(-):67203530-67203592-UE:67203547-67203592-DE:67202739-67202898																							0.009	0.0	0.019	0.019	0.011	0.019
AAGAB_A5SS_chr15:(-):67203530-67203597-UE:67203547-67203597-DE:67202739-67202898	0.008	0.025	0.0	0.0	0.026	0.0	0.011	0.012
AAGAB_A5SS_chr15:(-):67208561-67208658-UE:67208562-67208658-DE:67204043-67204148															1.0	1.0	1.0	1.0	1.0	1.0	0.989	1.0
AAGAB_A5SS_chr15:(-):67236407-67236502-UE:67236454-67236502-DE:67235978-67236068																							1.0	1.0	0.997	1.0	1.0	1.0
AAGAB_A5SS_chr15:(-):67236407-67236504-UE:67236454-67236504-DE:67235978-67236068									1.0	1.0	0.998	1.0	1.0	1.0
AAGAB_A5SS_chr15:(-):67254228-67254654-UE:67254558-67254654-DE:67236454-67236820									0.079	0.107	0.071	0.085	0.058	0.09									0.049	0.051	0.06	0.04	0.041	0.217
AAGAB_RI_chr15:(-):67236407-67236805-UE:67236407-67236504-DE:67236629-67236805																							0.0	0.0	0.0	0.0	0.001	0.0
AAGAB_SE_chr15:(-):67203530-67203597-UE:67202739-67202898-DE:67204043-67204148	1.0	1.0	0.96	1.0	1.0	1.0	1.0	1.0															0.96	0.975	1.0	1.0	0.993	0.987
AAGAB_SE_chr15:(-):67203547-67203592-UE:67201032-67202898-DE:67204043-67204148									1.0	1.0	0.994	1.0	0.983	1.0									0.929	0.982	1.0	1.0	0.993	0.98
AAGAB_SE_chr15:(-):67203547-67203597-UE:67201032-67202898-DE:67204043-67204148	1.0	1.0	0.987	1.0	1.0	1.0	1.0	1.0	1.0	1.0	0.999	1.0	0.996	1.0	1.0	1.0	1.0	1.0	0.975	1.0	1.0	1.0	0.99	0.995	1.0	1.0	0.998	0.997
AAGAB_SE_chr15:(-):67203547-67203614-UE:67201032-67202898-DE:67204043-67204148									1.0	1.0	0.995	1.0	0.985	1.0	1.0	1.0	1.0	1.0	0.914	1.0	1.0	1.0	0.948	0.985	1.0	1.0	0.995	0.984
AAGAB_SE_chr15:(-):67203547-67203628-UE:67201032-67202898-DE:67204043-67204148																							0.946	0.984	1.0	1.0	0.994	0.983
AAGAB_SE_chr15:(-):67204043-67204148-UE:67201032-67202898-DE:67208561-67208658															0.971	1.0	1.0	1.0	1.0	1.0	1.0	1.0
AAGAB_SE_chr15:(-):67205018-67205046-UE:67204043-67204148-DE:67208561-67208658	0.0	0.0	0.0	0.013	0.0	0.0	0.01	0.0	0.0	0.0	0.004	0.013	0.008	0.01	0.0	0.0	0.0	0.0	0.012	0.0	0.005	0.029	0.004	0.003	0.008	0.012	0.006	0.002
AAGAB_SE_chr15:(-):67208561-67208658-UE:67204043-67204148-DE:67209461-67209544									1.0	1.0	0.999	1.0	1.0	1.0									1.0	1.0	1.0	1.0	1.0	0.998
AAGAB_SE_chr15:(-):67215766-67215797-UE:67209461-67209544-DE:67231813-67231897	0.0	0.011	0.0	0.0	0.0	0.0	0.0	0.0	0.0	0.0	0.0	0.004	0.0	0.0
AAGAB_SE_chr15:(-):67220488-67220540-UE:67209461-67209544-DE:67231813-67231897																							0.003	0.007	0.008	0.0	0.0	0.002
AAGAB_SE_chr15:(-):67221038-67221201-UE:67209461-67209544-DE:67231813-67231897									0.002	0.0	0.0	0.0	0.004	0.005	0.0	0.0	0.0	0.0	0.0	0.007	0.0	0.007
AAGAB_SE_chr15:(-):67226900-67226950-UE:67209461-67209544-DE:67231813-67231897	0.003	0.0	0.0	0.0	0.0	0.0	0.0	0.0							0.0	0.0	0.0	0.0	0.0	0.005	0.0	0.0	0.0	0.0	0.0	0.0	0.0	0.004
AAGAB_SE_chr15:(-):67231229-67231328-UE:67209461-67209544-DE:67231813-67231897																							0.0	0.003	0.005	0.009	0.004	0.029
AAGAB_SE_chr15:(-):67231229-67231332-UE:67209461-67209544-DE:67231813-67231897	0.014	0.0	0.002	0.0	0.007	0.0	0.0	0.02	0.013	0.009	0.006	0.003	0.005	0.011	0.003	0.006	0.0	0.0	0.004	0.008	0.009	0.02	0.0	0.003	0.004	0.014	0.005	0.033
AAGAB_SE_chr15:(-):67231813-67231885-UE:67209461-67209544-DE:67235978-67236068																							1.0	1.0	1.0	1.0	0.965	0.959
AAGAB_SE_chr15:(-):67231813-67231897-UE:67209461-67209544-DE:67235978-67236068	1.0	1.0	1.0	1.0	1.0	0.987	1.0	1.0	1.0	1.0	1.0	0.996	1.0	0.991									1.0	1.0	1.0	1.0	0.987	0.986
AAGAB_SE_chr15:(-):67231813-67232246-UE:67209461-67209544-DE:67235978-67236068	1.0	1.0	1.0	1.0	1.0	0.972	1.0	1.0	1.0	1.0	1.0	0.986	1.0	0.973
AAGAB_SE_chr15:(-):67248262-67248369-UE:67236717-67236820-DE:67254558-67254736	0.024	0.036	0.0	0.0	0.0	0.0	0.0	0.0
AAGAB_SE_chr15:(-):67254223-67254306-UE:67236717-67236820-DE:67254413-67254675									0.44	0.204	0.343	0.114	0.579	0.743
AAK1_A3SS_chr2:(-):69476879-69476990-UE:69476879-69476984-DE:69478950-69479061																							1.0	1.0	1.0	1.0	1.0	0.992
AAK1_A3SS_chr2:(-):69480859-69480961-UE:69480859-69480959-DE:69482710-69482812									1.0	1.0	1.0	1.0	0.977	1.0
AAK1_A3SS_chr2:(-):69480859-69481009-UE:69480859-69480961-DE:69482710-69482812									0.021	0.0	0.076	0.0	0.034	0.0
AAK1_A3SS_chr2:(-):69507420-69507578-UE:69507420-69507462-DE:69509230-69509493									1.0	1.0	1.0	1.0	1.0	0.992
AAK1_A3SS_chr2:(-):69507420-69507580-UE:69507420-69507462-DE:69509230-69509493									1.0	1.0	1.0	1.0	1.0	0.983
AAK1_A3SS_chr2:(-):69507420-69507580-UE:69507420-69507578-DE:69509230-69509493									0.0	0.0	0.007	0.0	0.0	0.0
AAK1_A3SS_chr2:(-):69509230-69509463-UE:69509230-69509460-DE:69514470-69514749									0.303	0.301	0.222	0.309	0.361	0.234									0.282	0.313	0.287	0.227	0.452	0.237
AAK1_A3SS_chr2:(-):69514470-69514749-UE:69514470-69514644-DE:69518953-69519240									0.98	1.0	1.0	1.0	1.0	1.0
AAK1_A3SS_chr2:(-):69514470-69514749-UE:69514470-69514647-DE:69518953-69519240																							1.0	1.0	1.0	1.0	0.991	1.0
AAK1_A3SS_chr2:(-):69520833-69520988-UE:69520833-69520962-DE:69525032-69525112	1.0	1.0	1.0	1.0	1.0	1.0	0.971	1.0															1.0	1.0	1.0	1.0	1.0	0.987
AAK1_A3SS_chr2:(-):69525032-69525112-UE:69525032-69525091-DE:69527215-69527319																							0.962	1.0	1.0	1.0	1.0	1.0
AAK1_A3SS_chr2:(-):69527215-69527319-UE:69527215-69527251-DE:69530007-69530140									1.0	1.0	1.0	1.0	1.0	0.985
AAK1_A3SS_chr2:(-):69530624-69530713-UE:69530624-69530706-DE:69532040-69532162																							0.0	0.0	0.0	0.0	0.014	0.0
AAK1_A3SS_chr2:(-):69531716-69532180-UE:69531716-69532162-DE:69542522-69542665																							0.0	0.01	0.008	0.0	0.018	0.004
AAK1_A3SS_chr2:(-):69556859-69556978-UE:69556859-69556886-DE:69642877-69643274																							1.0	1.0	1.0	1.0	1.0	0.984
AAK1_A5SS_chr2:(-):69643574-69643845-UE:69643803-69643845-DE:69643092-69643274																							1.0	1.0	1.0	1.0	0.984	1.0
AAK1_A5SS_chr2:(-):69643574-69643845-UE:69643843-69643845-DE:69643092-69643274									1.0	1.0	1.0	1.0	1.0	0.976
AAK1_MXE_chr2:(-):69480859-69480961-UE:69478455-69479061-DE:69505568-69505673																							0.549	0.663	0.679	0.601	0.52	0.446
AAK1_MXE_chr2:(-):69482710-69482812-UE:69480859-69480961-DE:69505568-69505673									0.553	0.506	0.639	0.452	0.513	0.483									0.515	0.732	0.645	0.443	0.512	0.433
AAK1_MXE_chr2:(-):69542522-69542665-UE:69532040-69532162-DE:69556859-69556978	0.468	0.512	0.616	0.615	0.685	0.475	0.687	0.39
AAK1_MXE_chr2:(-):69544435-69544544-UE:69542522-69542665-DE:69642877-69643274	0.514	0.445	0.587	0.5	0.546	0.49	0.404	0.456	0.51	0.45	0.485	0.479	0.297	0.448
AAK1_SE_chr2:(-):69476879-69476990-UE:69465845-69466551-DE:69505568-69505673									0.0	0.054	0.072	0.0	0.087	0.094
AAK1_SE_chr2:(-):69480859-69480961-UE:69465845-69466551-DE:69482710-69482812																							1.0	1.0	1.0	1.0	0.975	1.0
AAK1_SE_chr2:(-):69480859-69480961-UE:69465845-69466551-DE:69505568-69505673									0.106	0.0	0.026	0.129	0.069	0.051
AAK1_SE_chr2:(-):69480859-69480961-UE:69478455-69479061-DE:69495984-69496080																							1.0	1.0	0.948	1.0	1.0	1.0
AAK1_SE_chr2:(-):69482710-69482812-UE:69465845-69466551-DE:69495984-69496080																							0.616	0.872	0.956	0.82	0.767	0.971
AAK1_SE_chr2:(-):69482710-69482812-UE:69480859-69480961-DE:69495984-69496080									0.806	0.872	0.921	0.956	1.0	0.948									0.917	0.784	0.956	0.926	0.927	0.946
AAK1_SE_chr2:(-):69482710-69482812-UE:69480859-69480961-DE:69505568-69505673									0.871	1.0	1.0	0.965	0.846	0.952									1.0	0.675	1.0	0.955	0.96	0.975
AAK1_SE_chr2:(-):69495984-69496080-UE:69457996-69466551-DE:69505568-69505673									0.572	0.638	0.628	0.491	0.51	0.756									0.516	0.58	0.597	0.709	0.572	0.763
AAK1_SE_chr2:(-):69495984-69496080-UE:69480859-69480961-DE:69505568-69505673									0.893	1.0	1.0	0.957	0.852	0.949									1.0	0.85	1.0	0.945	0.961	0.967
AAK1_SE_chr2:(-):69495984-69496080-UE:69481055-69482812-DE:69505568-69505673									0.878	0.851	0.968	0.801	0.936	0.938									0.92	1.0	0.968	0.969	0.852	0.869
AAK1_SE_chr2:(-):69502804-69502847-UE:69495984-69496080-DE:69505568-69505673																							0.0	0.0	0.0	0.0	0.0	0.018
AAK1_SE_chr2:(-):69525032-69525091-UE:69520833-69520988-DE:69527215-69527319																							1.0	1.0	1.0	1.0	1.0	0.948
AAK1_SE_chr2:(-):69525032-69525112-UE:69520833-69520988-DE:69527215-69527319									1.0	1.0	1.0	1.0	1.0	0.978									1.0	1.0	1.0	1.0	1.0	0.981
AAK1_SE_chr2:(-):69525032-69525112-UE:69520833-69520988-DE:69542522-69542665																							1.0	1.0	1.0	1.0	1.0	0.989
AAK1_SE_chr2:(-):69527215-69527319-UE:69525032-69525112-DE:69542522-69542665									1.0	1.0	1.0	1.0	1.0	0.984									1.0	1.0	1.0	1.0	1.0	0.989
AAK1_SE_chr2:(-):69530007-69530140-UE:69527215-69527319-DE:69542522-69542665									0.965	1.0	0.891	1.0	1.0	1.0
AAK1_SE_chr2:(-):69531096-69531467-UE:69530624-69530706-DE:69532040-69532162																							0.0	0.0	0.0	0.0	0.0	0.015
AAK1_SE_chr2:(-):69542522-69542665-UE:69531716-69532162-DE:69544435-69544509	1.0	1.0	0.935	1.0	1.0	1.0	1.0	1.0							1.0	1.0	0.92	1.0	1.0	1.0	1.0	1.0	1.0	1.0	1.0	1.0	0.995	1.0
AAK1_SE_chr2:(-):69544435-69544544-UE:69542522-69542665-DE:69556859-69556978	0.955	1.0	1.0	1.0	1.0	1.0	1.0	1.0	1.0	0.992	0.996	1.0	1.0	1.0
AAK1_SE_chr2:(-):69556859-69556886-UE:69544238-69544544-DE:69642877-69643274																							0.693	1.0	0.949	0.961	0.914	0.977
AAK1_SE_chr2:(-):69556859-69556978-UE:69544238-69544544-DE:69642877-69643274	1.0	0.961	1.0	0.97	1.0	0.958	1.0	1.0	0.992	0.973	0.986	0.985	0.983	0.994	1.0	1.0	1.0	1.0	1.0	1.0	1.0	0.952	0.968	1.0	0.994	0.992	0.992	0.996
AAK1_SE_chr2:(-):69619500-69619524-UE:69556859-69556978-DE:69642877-69643274																							0.0	0.01	0.0	0.0	0.0	0.0
AAMDC_A3SS_chr11:(+):77855340-77855482-UE:77855344-77855482-DE:77842478-77842628	0.0	0.0	0.0	0.018	0.021	0.0	0.067	0.0							0.0	0.0	0.0	0.0	0.0	0.0	0.027	0.0
AAMDC_A3SS_chr11:(+):77855344-77855482-UE:77855414-77855482-DE:77842478-77842628															1.0	1.0	1.0	1.0	0.937	1.0	1.0	1.0
AAMDC_A3SS_chr11:(+):77869690-77869816-UE:77869721-77869816-DE:77842478-77842628	0.019	0.005	0.011	0.014	0.004	0.024	0.009	0.006
AAMDC_A5SS_chr11:(+):77842478-77842639-UE:77842478-77842628-DE:77855344-77855482	0.0	0.0	0.031	0.0	0.02	0.0	0.0	0.0
AAMDC_A5SS_chr11:(+):77869690-77869817-UE:77869690-77869816-DE:77872174-77872361	1.0	1.0	1.0	0.992	1.0	1.0	1.0	1.0
AAMDC_MXE_chr11:(+):77831894-77832012-UE:77821108-77821180-DE:77869721-77869817	0.004	0.0	0.0	0.0	0.0	0.0	0.0	0.0
AAMDC_MXE_chr11:(+):77831894-77832012-UE:77821161-77821241-DE:77842478-77842628	0.0	0.0	0.189	0.082	0.202	0.0	0.0	0.0
AAMDC_MXE_chr11:(+):77831894-77832012-UE:77821161-77821241-DE:77869721-77869817	0.002	0.0	0.003	0.0	0.013	0.0	0.0	0.0	0.0	0.002	0.002	0.0	0.009	0.0
AAMDC_MXE_chr11:(+):77842478-77842628-UE:77821113-77821241-DE:77884779-77884916	0.984	0.991	0.977	0.986	0.983	0.986	0.988	0.99							0.977	0.987	1.0	0.981	1.0	0.987	1.0	1.0	0.944	0.961	0.963	0.967	0.958	0.96
AAMDC_MXE_chr11:(+):77842478-77842628-UE:77821161-77821241-DE:77876949-77877049	0.989	1.0	0.969	1.0	1.0	0.986	0.988	1.0							1.0	0.987	1.0	1.0	0.976	1.0	0.991	0.961
AAMDC_MXE_chr11:(+):77855340-77855482-UE:77842478-77842628-DE:77872174-77872354	0.0	0.0	0.0	0.007	0.011	0.0	0.008	0.0
AAMDC_MXE_chr11:(+):77855344-77855482-UE:77842478-77842628-DE:77869721-77869817															1.0	0.98	1.0	1.0	1.0	1.0	0.96	1.0
AAMDC_MXE_chr11:(+):77855344-77855482-UE:77842478-77842628-DE:77872174-77872354	0.178	0.254	0.176	0.267	0.307	0.186	0.182	0.279
AAMDC_MXE_chr11:(+):77869721-77869817-UE:77842478-77842628-DE:77876949-77877049	0.994	0.957	0.937	0.974	0.979	0.931	0.962	0.941	0.987	0.964	0.961	0.973	1.0	1.0	0.976	0.954	0.96	0.95	0.92	0.967	0.961	1.0	0.975	1.0	0.993	0.964	0.992	1.0
AAMDC_MXE_chr11:(+):77869721-77869817-UE:77842478-77842628-DE:77878701-77878756	0.994	1.0	1.0	1.0	0.981	1.0	0.991	1.0
AAMDC_MXE_chr11:(+):77869721-77869817-UE:77842478-77842628-DE:77884779-77884916									1.0	0.962	0.971	0.986	1.0	1.0	0.976	0.954	0.962	0.953	0.918	0.968	0.961	1.0
AAMDC_MXE_chr11:(+):77869721-77869817-UE:77842478-77842628-DE:77900570-77900686	0.994	1.0	1.0	1.0	1.0	1.0	0.991	0.986							0.985	1.0	1.0	1.0	1.0	1.0	0.986	1.0
AAMDC_MXE_chr11:(+):77869721-77869817-UE:77842478-77842628-DE:77900570-77900785	0.976	0.974	0.984	0.958	0.968	0.993	0.932	0.951	0.938	0.921	0.954	0.982	0.923	0.913	0.903	0.956	0.929	0.96	0.961	0.954	0.972	0.951	0.919	0.978	0.94	0.943	0.947	0.733
AAMDC_MXE_chr11:(+):77872174-77872254-UE:77869721-77869817-DE:77884779-77884916															0.994	1.0	0.989	0.984	1.0	0.995	0.997	1.0
AAMDC_SE_chr11:(+):77831891-77832012-UE:77821141-77821241-DE:77841018-77841255	0.062	0.0	0.04	0.087	0.019	0.037	0.02	0.061	0.055	0.073	0.037	0.026	0.086	0.084	0.037	0.048	0.059	0.044	0.011	0.037	0.019	0.047	0.0	0.08	0.024	0.03	0.021	0.078
AAMDC_SE_chr11:(+):77831891-77832012-UE:77821141-77821241-DE:77842478-77842628	0.027	0.0	0.025	0.035	0.012	0.024	0.006	0.018	0.017	0.014	0.009	0.011	0.028	0.0	0.008	0.027	0.024	0.017	0.011	0.019	0.006	0.018	0.014	0.035	0.023	0.015	0.013	0.019
AAMDC_SE_chr11:(+):77831894-77832012-UE:77821161-77821241-DE:77841018-77841255	0.006	0.0	0.041	0.0	0.037	0.0	0.01	0.0	0.0	0.038	0.033	0.0	0.069	0.085	0.023	0.008	0.031	0.0	0.0	0.028	0.007	0.024	0.0	0.035	0.012	0.0	0.041	0.0
AAMDC_SE_chr11:(+):77831894-77832012-UE:77821161-77821241-DE:77842478-77842628	0.0	0.0	0.018	0.007	0.02	0.0	0.0	0.0	0.0	0.002	0.008	0.0	0.012	0.0	0.004	0.012	0.006	0.0	0.006	0.013	0.01	0.012	0.014	0.007	0.018	0.002	0.021	0.0
AAMDC_SE_chr11:(+):77834469-77834733-UE:77821161-77821241-DE:77841018-77841255									0.0	0.021	0.0	0.008	0.009	0.0
AAMDC_SE_chr11:(+):77835203-77835401-UE:77821161-77821241-DE:77841018-77841255															0.0	0.0	0.0	0.0	0.01	0.009	0.006	0.0
AAMDC_SE_chr11:(+):77835203-77835401-UE:77821161-77821241-DE:77842478-77842628															0.0	0.0	0.0	0.0	0.01	0.0	0.0	0.006
AAMDC_SE_chr11:(+):77835295-77835401-UE:77821161-77821241-DE:77841018-77841255															0.016	0.0	0.0	0.0	0.035	0.01	0.007	0.025
AAMDC_SE_chr11:(+):77835295-77835401-UE:77821161-77821241-DE:77842478-77842628															0.008	0.0	0.0	0.0	0.023	0.0	0.0	0.019
AAMDC_SE_chr11:(+):77840619-77841060-UE:77821161-77821241-DE:77842478-77842628	0.079	0.097	0.073	0.07	0.075	0.154	0.166	0.088
AAMDC_SE_chr11:(+):77841018-77841060-UE:77821128-77821241-DE:77842478-77842628	0.326	0.27	0.312	0.261	0.311	0.43	0.417	0.272	0.326	0.231	0.248	0.296	0.365	0.452	0.358	0.279	0.336	0.264	0.365	0.429	0.259	0.377	0.412	0.362	0.221	0.268	0.31	0.143
AAMDC_SE_chr11:(+):77841018-77841060-UE:77821186-77821237-DE:77842478-77842628	0.762	0.773	0.701	0.886	0.782	0.82	0.852	0.9	0.898	0.845	0.609	0.757	0.811	1.0	0.824	0.833	0.851	1.0	0.808	0.765	0.761	0.745
AAMDC_SE_chr11:(+):77842478-77842628-UE:77821108-77821180-DE:77869721-77869817	1.0	0.978	1.0	1.0	1.0	1.0	1.0	1.0
AAMDC_SE_chr11:(+):77842478-77842628-UE:77821113-77821241-DE:77869721-77869817	0.992	0.987	1.0	1.0	1.0	0.993	1.0	1.0							0.995	0.991	1.0	1.0	1.0	1.0	1.0	1.0	1.0	0.99	0.99	0.994	0.994	1.0
AAMDC_SE_chr11:(+):77842478-77842628-UE:77821113-77821241-DE:77872174-77872352									1.0	1.0	0.989	1.0	1.0	1.0
AAMDC_SE_chr11:(+):77842478-77842628-UE:77831891-77832012-DE:77869721-77869817	0.993	1.0	1.0	1.0	1.0	1.0	1.0	1.0	1.0	0.993	0.989	1.0	1.0	1.0
AAMDC_SE_chr11:(+):77855340-77855479-UE:77842478-77842628-DE:77869721-77869817									0.002	0.0	0.001	0.0	0.003	0.0
AAMDC_SE_chr11:(+):77855340-77855482-UE:77842478-77842628-DE:77869721-77869817	0.028	0.034	0.037	0.04	0.044	0.02	0.031	0.034	0.034	0.02	0.059	0.04	0.041	0.037	0.02	0.027	0.019	0.047	0.019	0.034	0.025	0.016	0.062	0.023	0.061	0.025	0.019	0.0
AAMDC_SE_chr11:(+):77855344-77855479-UE:77842478-77842628-DE:77869721-77869817									0.047	0.045	0.05	0.043	0.032	0.029
AAMDC_SE_chr11:(+):77855344-77855482-UE:77842478-77842628-DE:77856588-77856704															1.0	0.955	1.0	1.0	1.0	1.0	1.0	1.0
AAMDC_SE_chr11:(+):77855344-77855482-UE:77842478-77842628-DE:77869721-77869817	0.092	0.111	0.096	0.136	0.14	0.079	0.091	0.127	0.076	0.065	0.107	0.083	0.074	0.064	0.065	0.105	0.068	0.166	0.073	0.064	0.069	0.047	0.109	0.056	0.11	0.073	0.047	0.029
AAMDC_SE_chr11:(+):77855344-77855482-UE:77842478-77842628-DE:77872174-77872354	0.914	0.784	0.645	0.846	0.78	0.581	0.778	0.668
AAMDC_SE_chr11:(+):77855414-77855479-UE:77842478-77842628-DE:77869721-77869817									0.003	0.0	0.0	0.0	0.0	0.0
AAMDC_SE_chr11:(+):77855414-77855482-UE:77842478-77842628-DE:77869721-77869817									0.017	0.005	0.041	0.03	0.034	0.013	0.013	0.02	0.021	0.036	0.013	0.021	0.009	0.017	0.022	0.006	0.047	0.014	0.01	0.0
AAMDC_SE_chr11:(+):77856588-77856704-UE:77842478-77842628-DE:77869721-77869817															0.0	0.002	0.0	0.0	0.0	0.0	0.003	0.0
AAMDC_SE_chr11:(+):77869690-77869817-UE:77842478-77842628-DE:77872174-77872352	0.98	0.914	0.895	0.938	0.889	0.858	0.94	0.839
AAMDC_SE_chr11:(+):77869721-77869816-UE:77842478-77842628-DE:77872174-77872361	0.981	0.935	0.89	0.934	0.911	0.886	0.941	0.832
AAMDC_SE_chr11:(+):77869721-77869817-UE:77842478-77842628-DE:77872174-77872352	0.993	0.974	0.963	0.978	0.966	0.952	0.979	0.943	1.0	0.964	0.965	0.982	1.0	1.0	0.989	0.973	0.967	0.971	0.943	0.947	0.961	0.994	0.951	0.991	0.991	0.975	0.994	1.0
AAMDC_SE_chr11:(+):77869721-77869817-UE:77842478-77842628-DE:77876949-77877049	0.981	1.0	1.0	1.0	1.0	1.0	0.985	1.0							0.988	1.0	1.0	1.0	1.0	1.0	1.0	1.0
AAMDC_SE_chr11:(+):77869721-77869817-UE:77842478-77842628-DE:77884779-77884916	0.972	1.0	1.0	0.948	0.97	1.0	0.97	0.932	1.0	0.99	0.994	0.989	0.971	1.0	0.896	0.971	0.909	1.0	0.981	0.94	0.962	0.944	0.965	1.0	0.959	0.966	0.982	0.879
AAMDC_SE_chr11:(+):77869721-77869817-UE:77842478-77842628-DE:77900570-77900686															1.0	1.0	1.0	0.961	1.0	1.0	1.0	1.0
AAMDC_SE_chr11:(+):77869721-77869817-UE:77842478-77842628-DE:77918060-77918432									0.989	1.0	1.0	1.0	1.0	1.0	1.0	0.985	1.0	1.0	1.0	1.0	1.0	1.0	1.0	1.0	1.0	1.0	0.994	1.0
AAMDC_SE_chr11:(+):77869721-77869817-UE:77855344-77855482-DE:77872174-77872352	1.0	1.0	1.0	0.99	1.0	1.0	1.0	1.0	1.0	1.0	1.0	0.981	1.0	1.0									1.0	1.0	1.0	0.994	1.0	1.0
AAMDC_SE_chr11:(+):77872174-77872254-UE:77869721-77869817-DE:77876949-77877049	1.0	0.988	0.962	1.0	1.0	1.0	0.989	0.988							0.969	1.0	1.0	1.0	0.979	1.0	0.982	0.955	1.0	1.0	0.98	0.979	0.986	0.935
AAMDC_SE_chr11:(+):77872174-77872254-UE:77869721-77869817-DE:77884779-77884916									0.963	0.922	0.874	0.905	0.823	0.939	0.981	1.0	0.947	0.94	1.0	0.952	0.982	1.0
AAMDC_SE_chr11:(+):77872174-77872279-UE:77869721-77869817-DE:77876949-77877049									1.0	0.992	0.967	1.0	0.949	1.0
AAMDC_SE_chr11:(+):77884779-77884916-UE:77869721-77869817-DE:77900570-77900771																							0.758	0.427	0.879	1.0	0.92	0.796
AAMP_A3SS_chr2:(-):218264122-218264608-UE:218264122-218264606-DE:218265019-218265174	1.0	1.0	1.0	1.0	1.0	1.0	1.0	0.991
AAMP_A3SS_chr2:(-):218264161-218264638-UE:218264161-218264608-DE:218265019-218265174	0.0	0.0	0.0	0.0	0.0	0.0	0.0	0.004
AAMP_A3SS_chr2:(-):218265019-218265159-UE:218265019-218265118-DE:218265370-218265921	1.0	0.968	1.0	1.0	1.0	1.0	1.0	1.0							1.0	1.0	1.0	1.0	1.0	1.0	1.0	0.969	1.0	1.0	1.0	1.0	1.0	0.992
AAMP_A3SS_chr2:(-):218265019-218265174-UE:218265019-218265118-DE:218265370-218265921	1.0	0.994	1.0	1.0	1.0	1.0	1.0	1.0							1.0	1.0	1.0	1.0	1.0	1.0	1.0	0.994	1.0	1.0	1.0	1.0	1.0	0.998
AAMP_A3SS_chr2:(-):218265019-218265174-UE:218265019-218265159-DE:218265370-218265921	1.0	1.0	1.0	0.996	1.0	1.0	1.0	1.0	1.0	1.0	0.999	1.0	0.998	1.0	1.0	1.0	1.0	1.0	1.0	1.0	1.0	0.997	0.997	1.0	1.0	1.0	0.999	1.0
AAMP_A3SS_chr2:(-):218265019-218265186-UE:218265019-218265118-DE:218265370-218265921															1.0	1.0	1.0	1.0	1.0	1.0	1.0	0.966
AAMP_A3SS_chr2:(-):218265019-218265186-UE:218265019-218265174-DE:218265370-218265921															0.0	0.0	0.002	0.0	0.0	0.0	0.0	0.0
AAMP_A3SS_chr2:(-):218265019-218265397-UE:218265019-218265174-DE:218265578-218266587																							1.0	1.0	0.953	0.85	0.655	0.959
AAMP_A3SS_chr2:(-):218265019-218265478-UE:218265019-218265174-DE:218265578-218266587									0.886	0.806	0.871	1.0	1.0	0.917
AAMP_A3SS_chr2:(-):218265023-218265461-UE:218265023-218265174-DE:218265578-218265682									0.993	0.988	0.992	1.0	1.0	0.994
AAMP_A3SS_chr2:(-):218265023-218265461-UE:218265023-218265174-DE:218265830-218265946									0.938	1.0	1.0	1.0	1.0	1.0
AAMP_A3SS_chr2:(-):218265023-218265478-UE:218265023-218265461-DE:218265578-218266587									0.003	0.002	0.002	0.002	0.002	0.006
AAMP_A3SS_chr2:(-):218265370-218265461-UE:218265370-218265397-DE:218265578-218266587															1.0	0.998	1.0	1.0	1.0	1.0	1.0	1.0	0.997	0.998	0.998	0.998	0.996	1.0
AAMP_A3SS_chr2:(-):218265370-218265725-UE:218265370-218265461-DE:218265830-218265946									1.0	1.0	1.0	1.0	0.529	1.0									1.0	1.0	1.0	0.789	0.898	1.0
AAMP_A3SS_chr2:(-):218265416-218265946-UE:218265416-218265725-DE:218266063-218266147																							1.0	1.0	1.0	1.0	0.996	1.0
AAMP_A3SS_chr2:(-):218265578-218265725-UE:218265578-218265682-DE:218265830-218265946									0.005	0.004	0.009	0.009	0.0	0.015									0.008	0.007	0.004	0.002	0.016	0.011
AAMP_A3SS_chr2:(-):218265578-218265946-UE:218265578-218265682-DE:218266063-218266147															1.0	1.0	1.0	1.0	1.0	1.0	0.99	1.0
AAMP_A3SS_chr2:(-):218265578-218265946-UE:218265578-218265682-DE:218266442-218266587									1.0	1.0	0.973	1.0	0.84	0.909									1.0	1.0	1.0	0.862	0.944	1.0
AAMP_A3SS_chr2:(-):218266063-218266147-UE:218266063-218266142-DE:218266442-218266844									1.0	1.0	0.999	1.0	1.0	1.0
AAMP_A3SS_chr2:(-):218266063-218266196-UE:218266063-218266147-DE:218266442-218266844																							0.01	0.005	0.007	0.009	0.008	0.009
AAMP_A3SS_chr2:(-):218266086-218266584-UE:218266086-218266147-DE:218266846-218266986																							0.765	1.0	1.0	1.0	1.0	1.0
AAMP_A3SS_chr2:(-):218266442-218266587-UE:218266442-218266584-DE:218266846-218266986															1.0	1.0	1.0	1.0	1.0	1.0	1.0	0.996	1.0	0.999	1.0	1.0	1.0	1.0
AAMP_A3SS_chr2:(-):218266846-218266952-UE:218266846-218266935-DE:218267493-218267613									1.0	1.0	0.99	1.0	1.0	1.0
AAMP_A3SS_chr2:(-):218266846-218266977-UE:218266846-218266935-DE:218267493-218267613	1.0	0.96	1.0	1.0	1.0	1.0	1.0	1.0	1.0	1.0	0.994	1.0	1.0	1.0
AAMP_A3SS_chr2:(-):218266846-218266977-UE:218266846-218266952-DE:218267493-218267613									1.0	0.978	1.0	1.0	0.983	1.0									0.969	0.975	1.0	1.0	0.995	0.981
AAMP_A3SS_chr2:(-):218266846-218266986-UE:218266846-218266935-DE:218267493-218267613	1.0	0.992	1.0	1.0	1.0	1.0	1.0	1.0	1.0	1.0	0.998	1.0	1.0	1.0
AAMP_A3SS_chr2:(-):218266846-218266986-UE:218266846-218266952-DE:218267493-218267613									1.0	0.997	1.0	1.0	0.998	1.0									0.995	0.997	1.0	1.0	0.999	0.997
AAMP_A3SS_chr2:(-):218266846-218266986-UE:218266846-218266977-DE:218267493-218267613	1.0	1.0	1.0	1.0	1.0	1.0	1.0	0.996	1.0	1.0	0.997	1.0	0.998	1.0	1.0	1.0	1.0	1.0	1.0	0.997	1.0	1.0	1.0	1.0	0.997	1.0	0.999	1.0
AAMP_A3SS_chr2:(-):218266846-218266989-UE:218266846-218266935-DE:218267493-218267613	1.0	0.966	1.0	1.0	1.0	1.0	1.0	1.0
AAMP_A3SS_chr2:(-):218266846-218266989-UE:218266846-218266977-DE:218267493-218267613	1.0	1.0	1.0	1.0	1.0	1.0	1.0	0.933
AAMP_A3SS_chr2:(-):218266846-218266989-UE:218266846-218266986-DE:218267493-218267613	0.005	0.015	0.002	0.002	0.009	0.0	0.004	0.013
AAMP_A3SS_chr2:(-):218266846-218267003-UE:218266846-218266977-DE:218267493-218267613															1.0	1.0	1.0	1.0	1.0	0.957	1.0	1.0
AAMP_A3SS_chr2:(-):218266846-218267003-UE:218266846-218266986-DE:218267493-218267613															0.007	0.005	0.012	0.005	0.0	0.002	0.003	0.01
AAMP_A3SS_chr2:(-):218267379-218267723-UE:218267379-218267565-DE:218269381-218269740									1.0	1.0	0.987	1.0	1.0	1.0
AAMP_A3SS_chr2:(-):218267493-218267613-UE:218267493-218267565-DE:218269381-218269740									1.0	1.0	0.998	1.0	1.0	1.0
AAMP_A3SS_chr2:(-):218267493-218267723-UE:218267493-218267613-DE:218269381-218269740									0.0	0.001	0.002	0.0	0.002	0.001									0.003	0.002	0.002	0.005	0.001	0.004
AAMP_A3SS_chr2:(-):218269381-218269564-UE:218269381-218269534-DE:218269965-218270257									0.013	0.02	0.011	0.019	0.024	0.017
AAMP_A3SS_chr2:(-):218269381-218269612-UE:218269381-218269534-DE:218269965-218270257																							0.022	0.013	0.018	0.014	0.021	0.014
AAMP_A3SS_chr2:(-):218269381-218269815-UE:218269381-218269534-DE:218269965-218270257																							0.024	0.014	0.019	0.019	0.017	0.018
AAMP_A5SS_chr2:(-):218265019-218265159-UE:218265023-218265159-DE:218264359-218264608									1.0	1.0	0.998	1.0	1.0	1.0
AAMP_A5SS_chr2:(-):218265370-218265625-UE:218265578-218265625-DE:218265019-218265174	1.0	0.995	1.0	1.0	1.0	1.0	1.0	1.0
AAMP_A5SS_chr2:(-):218265370-218265725-UE:218265578-218265725-DE:218265019-218265174									0.994	0.988	0.992	1.0	1.0	0.994									1.0	1.0	0.997	0.992	0.982	0.996
AAMP_A5SS_chr2:(-):218265574-218265625-UE:218265578-218265625-DE:218265370-218265461	0.0	0.007	0.005	0.0	0.0	0.0	0.008	0.005
AAMP_A5SS_chr2:(-):218265574-218265682-UE:218265578-218265682-DE:218265370-218265461															0.005	0.003	0.0	0.0	0.0	0.006	0.0	0.004
AAMP_A5SS_chr2:(-):218265578-218265625-UE:218265580-218265625-DE:218265370-218265461	1.0	1.0	1.0	1.0	1.0	0.996	1.0	1.0
AAMP_A5SS_chr2:(-):218265578-218265682-UE:218265580-218265682-DE:218265370-218265461									1.0	1.0	0.997	0.996	1.0	1.0									0.994	1.0	1.0	1.0	1.0	1.0
AAMP_A5SS_chr2:(-):218265578-218265946-UE:218265830-218265946-DE:218265019-218265174									0.917	1.0	1.0	1.0	1.0	1.0
AAMP_A5SS_chr2:(-):218265578-218265946-UE:218265830-218265946-DE:218265370-218265461									1.0	1.0	1.0	1.0	0.981	1.0	1.0	0.98	1.0	1.0	1.0	1.0	1.0	1.0	1.0	1.0	1.0	0.994	0.994	1.0
AAMP_A5SS_chr2:(-):218265578-218266587-UE:218266442-218266587-DE:218265019-218265174																							1.0	1.0	1.0	1.0	1.0	0.913
AAMP_A5SS_chr2:(-):218265578-218266587-UE:218266442-218266587-DE:218265370-218265461	1.0	1.0	1.0	1.0	1.0	0.992	1.0	1.0							1.0	1.0	1.0	1.0	0.994	1.0	1.0	1.0	1.0	1.0	0.991	1.0	0.996	0.993
AAMP_A5SS_chr2:(-):218265580-218265946-UE:218265830-218265946-DE:218265370-218265461									1.0	1.0	1.0	1.0	0.68	1.0									1.0	1.0	1.0	0.895	0.909	1.0
AAMP_A5SS_chr2:(-):218266054-218266142-UE:218266063-218266142-DE:218265830-218265946									0.024	0.043	0.021	0.015	0.026	0.006
AAMP_A5SS_chr2:(-):218266054-218266196-UE:218266063-218266196-DE:218265830-218265946																							0.024	0.036	0.011	0.033	0.027	0.022
AAMP_A5SS_chr2:(-):218269797-218270088-UE:218269965-218270088-DE:218269381-218269534																							0.0	0.0	0.0	0.0	0.0	0.0
AAMP_MXE_chr2:(-):218265370-218265461-UE:218265019-218265174-DE:218265830-218265946									0.43	0.454	0.455	0.409	0.435	0.439									0.481	0.484	0.454	0.394	0.458	0.49
AAMP_MXE_chr2:(-):218265574-218265682-UE:218265370-218265461-DE:218266063-218266147															1.0	0.995	1.0	1.0	1.0	1.0	0.994	1.0
AAMP_MXE_chr2:(-):218265578-218265682-UE:218265370-218265461-DE:218266063-218266147															0.38	0.365	0.421	0.444	0.424	0.339	0.365	0.365
AAMP_MXE_chr2:(-):218265578-218265725-UE:218265370-218265461-DE:218266063-218266147																							0.556	0.563	0.571	0.596	0.575	0.596
AAMP_MXE_chr2:(-):218265580-218265725-UE:218265370-218265461-DE:218266063-218266147																							0.994	1.0	1.0	1.0	0.998	1.0
AAMP_MXE_chr2:(-):218266063-218266147-UE:218265578-218265946-DE:218266846-218266986																							0.66	0.684	0.677	0.647	0.691	0.676
AAMP_MXE_chr2:(-):218266442-218266587-UE:218266063-218266147-DE:218267493-218267613																							0.489	0.548	0.487	0.514	0.512	0.515
AAMP_MXE_chr2:(-):218266846-218266986-UE:218265578-218266587-DE:218269381-218269534									0.496	0.512	0.51	0.498	0.521	0.531									0.493	0.48	0.478	0.452	0.5	0.487
AAMP_MXE_chr2:(-):218266846-218266986-UE:218266442-218266587-DE:218269381-218269740									0.0	0.0	0.002	0.0	0.0	0.0									0.0	0.0	0.0	0.0	0.0	0.002
AAMP_RI_chr2:(-):218265019-218265397-UE:218265019-218265174-DE:218265370-218265397															0.014	0.007	0.007	0.005	0.002	0.004	0.012	0.003	0.041	0.02	0.043	0.028	0.026	0.065
AAMP_RI_chr2:(-):218265023-218265461-UE:218265023-218265174-DE:218265370-218265461									0.037	0.03	0.041	0.02	0.023	0.045
AAMP_RI_chr2:(-):218265370-218265625-UE:218265370-218265461-DE:218265578-218265625	0.009	0.029	0.028	0.005	0.016	0.007	0.018	0.021
AAMP_RI_chr2:(-):218265370-218265725-UE:218265370-218265461-DE:218265578-218265725									0.036	0.021	0.045	0.028	0.025	0.049									0.041	0.023	0.06	0.02	0.041	0.066
AAMP_RI_chr2:(-):218265370-218265725-UE:218265370-218265461-DE:218265580-218265725									1.0	1.0	0.928	0.865	1.0	1.0									0.859	1.0	1.0	1.0	1.0	1.0
AAMP_RI_chr2:(-):218265416-218265946-UE:218265416-218265725-DE:218265830-218265946									1.0	1.0	1.0	0.888	1.0	0.836									1.0	0.884	1.0	1.0	1.0	0.921
AAMP_RI_chr2:(-):218265578-218265946-UE:218265578-218265682-DE:218265830-218265946	0.017	0.037	0.039	0.037	0.049	0.09	0.051	0.013	0.057	0.043	0.072	0.058	0.053	0.079	0.023	0.035	0.042	0.016	0.023	0.033	0.028	0.006	0.054	0.031	0.075	0.053	0.064	0.082
AAMP_RI_chr2:(-):218265578-218266587-UE:218265578-218265682-DE:218266442-218266587									1.0	1.0	0.986	1.0	0.875	0.952									1.0	1.0	1.0	0.909	0.962	1.0
AAMP_RI_chr2:(-):218265578-218266587-UE:218265578-218265946-DE:218266442-218266587									0.961	1.0	0.873	0.871	0.867	0.864									0.947	0.76	0.919	0.742	0.763	1.0
AAMP_RI_chr2:(-):218265830-218266142-UE:218265830-218265946-DE:218266054-218266142									0.772	0.777	0.782	0.769	0.786	0.913
AAMP_RI_chr2:(-):218265830-218266142-UE:218265830-218265946-DE:218266063-218266142									0.043	0.042	0.046	0.029	0.036	0.034
AAMP_RI_chr2:(-):218265830-218266196-UE:218265830-218265946-DE:218266054-218266196																							0.859	0.659	0.818	0.491	0.62	0.894
AAMP_RI_chr2:(-):218265830-218266196-UE:218265830-218265946-DE:218266063-218266196																							0.044	0.037	0.03	0.023	0.027	0.062
AAMP_RI_chr2:(-):218266086-218266584-UE:218266086-218266147-DE:218266442-218266584															0.003	0.011	0.006	0.008	0.015	0.013	0.009	0.004	0.037	0.026	0.044	0.025	0.028	0.04
AAMP_RI_chr2:(-):218266442-218266935-UE:218266442-218266587-DE:218266846-218266935	0.014	0.002	0.014	0.007	0.016	0.009	0.007	0.01	0.008	0.006	0.017	0.004	0.003	0.018
AAMP_RI_chr2:(-):218269381-218269815-UE:218269381-218269534-DE:218269797-218269815																							1.0	1.0	1.0	1.0	0.962	1.0
AAMP_SE_chr2:(-):218265370-218265397-UE:218265019-218265174-DE:218265578-218266587																							1.0	1.0	0.991	0.973	0.936	0.987
AAMP_SE_chr2:(-):218265370-218265461-UE:218265019-218265174-DE:218265578-218265682	1.0	0.997	1.0	1.0	1.0	1.0	1.0	1.0	0.996	0.994	0.996	1.0	1.0	0.997									1.0	1.0	0.998	0.995	0.99	0.998
AAMP_SE_chr2:(-):218265370-218265461-UE:218265019-218265174-DE:218265830-218265946									0.996	1.0	1.0	1.0	1.0	1.0
AAMP_SE_chr2:(-):218265370-218265461-UE:218265019-218265174-DE:218266442-218266587																							1.0	1.0	1.0	1.0	1.0	0.989
AAMP_SE_chr2:(-):218265370-218265478-UE:218265019-218265174-DE:218265578-218266587									0.991	0.983	0.989	1.0	1.0	0.991
AAMP_SE_chr2:(-):218265370-218265725-UE:218265019-218265174-DE:218265830-218265946									0.995	1.0	1.0	1.0	1.0	1.0
AAMP_SE_chr2:(-):218265574-218265682-UE:218265370-218265461-DE:218265830-218265946															1.0	0.952	1.0	1.0	1.0	1.0	1.0	1.0
AAMP_SE_chr2:(-):218265578-218265682-UE:218265019-218265174-DE:218265830-218265946									0.994	1.0	1.0	1.0	1.0	1.0
AAMP_SE_chr2:(-):218265578-218265682-UE:218265370-218265461-DE:218265830-218265946									1.0	1.0	1.0	1.0	0.989	1.0	1.0	0.987	1.0	1.0	1.0	1.0	1.0	1.0	1.0	1.0	1.0	0.996	0.997	1.0
AAMP_SE_chr2:(-):218265578-218265682-UE:218265370-218265461-DE:218266442-218266587															1.0	1.0	1.0	1.0	0.994	1.0	1.0	1.0	1.0	1.0	0.989	1.0	0.995	0.991
AAMP_SE_chr2:(-):218265578-218265725-UE:218265370-218265461-DE:218265830-218265946									1.0	1.0	1.0	1.0	0.974	1.0									1.0	1.0	1.0	0.99	0.991	1.0
AAMP_SE_chr2:(-):218265578-218265946-UE:218265370-218265461-DE:218266442-218266587	1.0	1.0	1.0	1.0	1.0	0.991	1.0	1.0															1.0	1.0	0.987	1.0	0.994	0.99
AAMP_SE_chr2:(-):218265578-218266587-UE:218265019-218265174-DE:218266846-218266986									0.997	1.0	1.0	1.0	0.986	1.0
AAMP_SE_chr2:(-):218265580-218265682-UE:218265370-218265461-DE:218265830-218265946									1.0	1.0	1.0	1.0	0.97	1.0									1.0	1.0	1.0	0.989	0.991	1.0
AAMP_SE_chr2:(-):218265830-218265946-UE:218265370-218265725-DE:218266063-218266147																							1.0	1.0	1.0	1.0	0.996	1.0
AAMP_SE_chr2:(-):218265830-218265946-UE:218265578-218265682-DE:218266063-218266147															1.0	1.0	1.0	1.0	1.0	1.0	0.994	1.0
AAMP_SE_chr2:(-):218265830-218265946-UE:218265578-218265682-DE:218266442-218266587									1.0	1.0	0.997	1.0	0.986	0.992									1.0	1.0	1.0	0.991	0.995	1.0
AAMP_SE_chr2:(-):218265830-218266142-UE:218265578-218265682-DE:218266442-218266844									1.0	1.0	0.997	1.0	0.985	0.991
AAMP_SE_chr2:(-):218265830-218266196-UE:218265578-218265682-DE:218266442-218266844																							1.0	1.0	1.0	0.99	0.994	1.0
AAMP_SE_chr2:(-):218266063-218266142-UE:218265416-218265946-DE:218266442-218266844									0.995	1.0	0.974	0.986	0.985	0.973
AAMP_SE_chr2:(-):218266063-218266147-UE:218265416-218265946-DE:218266442-218266587	1.0	1.0	0.997	1.0	1.0	0.991	0.996	1.0	0.998	1.0	0.992	0.996	0.996	0.992									0.998	0.989	0.996	0.994	0.99	1.0
AAMP_SE_chr2:(-):218266063-218266147-UE:218265578-218265682-DE:218266442-218266587															1.0	1.0	1.0	1.0	1.0	1.0	0.997	1.0
AAMP_SE_chr2:(-):218266063-218266196-UE:218265416-218265946-DE:218266442-218266844																							0.991	0.963	0.985	0.981	0.964	1.0
AAMP_SE_chr2:(-):218266442-218266584-UE:218266063-218266147-DE:218266846-218266986																							0.991	1.0	1.0	1.0	1.0	1.0
AAMP_SE_chr2:(-):218266442-218266587-UE:218265019-218265174-DE:218266846-218266986									0.997	1.0	1.0	1.0	0.987	1.0
AAMP_SE_chr2:(-):218266442-218266587-UE:218266063-218266147-DE:218266846-218266986																							0.996	1.0	1.0	1.0	1.0	1.0
AAMP_SE_chr2:(-):218266846-218266935-UE:218265578-218266587-DE:218267493-218267613									1.0	1.0	1.0	1.0	0.995	1.0
AAMP_SE_chr2:(-):218266846-218266952-UE:218265578-218266587-DE:218267493-218267613									1.0	1.0	1.0	1.0	0.996	1.0									1.0	1.0	1.0	1.0	1.0	0.998
AAMP_SE_chr2:(-):218266846-218266977-UE:218265578-218266587-DE:218267493-218267613									1.0	1.0	1.0	1.0	0.997	1.0									1.0	1.0	1.0	1.0	1.0	0.998
AAMP_SE_chr2:(-):218266846-218266986-UE:218265578-218266587-DE:218267493-218267613									1.0	1.0	1.0	1.0	0.998	1.0									1.0	1.0	1.0	1.0	1.0	0.999
AAMP_SE_chr2:(-):218267493-218267565-UE:218266846-218266986-DE:218269381-218269740									0.997	1.0	0.996	1.0	0.991	1.0
AAMP_SE_chr2:(-):218267493-218267613-UE:218266846-218266986-DE:218269381-218269534	0.992	1.0	0.997	0.984	1.0	1.0	0.976	1.0	0.999	1.0	0.998	1.0	0.997	1.0	0.992	0.993	1.0	0.995	1.0	1.0	0.992	0.988	1.0	1.0	0.998	0.996	0.995	1.0
AAMP_SE_chr2:(-):218267493-218267723-UE:218266846-218266986-DE:218269381-218269740									0.997	1.0	0.996	1.0	0.991	1.0									1.0	1.0	0.994	0.991	0.986	1.0
AAMP_SE_chr2:(-):218269658-218269815-UE:218269381-218269534-DE:218269965-218270257																							0.0	0.0	0.0	0.0	0.0	0.0
AAMP_SE_chr2:(-):218269797-218269815-UE:218269381-218269534-DE:218269965-218270257																							0.0	0.0	0.0	0.0	0.001	0.0
AAR2_A5SS_chr20:(+):36236458-36236503-UE:36236458-36236467-DE:36239820-36240625									1.0	1.0	0.993	1.0	1.0	1.0
AAR2_A5SS_chr20:(+):36236458-36236787-UE:36236458-36236503-DE:36239820-36240625															0.0	0.0	0.036	0.12	0.077	0.0	0.013	0.101
AAR2_A5SS_chr20:(+):36236484-36236966-UE:36236484-36236782-DE:36239820-36240625									0.167	0.154	0.161	0.25	0.116	0.081									0.059	0.304	0.156	0.167	0.358	0.111
AAR2_A5SS_chr20:(+):36236716-36237037-UE:36236716-36236782-DE:36239820-36240625																							0.158	0.2	0.239	0.459	0.246	0.407
AAR2_A5SS_chr20:(+):36236716-36237037-UE:36236716-36236966-DE:36239820-36240625																							0.772	0.404	0.598	0.763	0.369	0.822
AAR2_A5SS_chr20:(+):36236881-36237037-UE:36236881-36236966-DE:36239820-36240625									0.753	0.753	0.703	0.542	0.598	0.693
AAR2_A5SS_chr20:(+):36244696-36244926-UE:36244696-36244925-DE:36255577-36256933									1.0	1.0	0.995	1.0	1.0	1.0
AAR2_MXE_chr20:(+):36236716-36236782-UE:36236464-36236503-DE:36244696-36244926																							0.0	0.0	0.0	0.0	0.002	0.0
AAR2_SE_chr20:(+):36236716-36236782-UE:36236464-36236503-DE:36239820-36240625																							0.019	0.014	0.037	0.029	0.024	0.026
AAR2_SE_chr20:(+):36236716-36236966-UE:36236464-36236503-DE:36239820-36240625																							0.014	0.02	0.017	0.013	0.026	0.019
AAR2_SE_chr20:(+):36236716-36237037-UE:36236464-36236503-DE:36239820-36240625																							0.039	0.014	0.031	0.068	0.024	0.095
AAR2_SE_chr20:(+):36236881-36236966-UE:36236464-36236503-DE:36239820-36240625	0.0	0.055	0.104	0.042	0.083	0.0	0.015	0.0	0.017	0.015	0.002	0.041	0.023	0.015	0.024	0.137	0.066	0.055	0.0	0.113	0.04	0.0	0.017	0.03	0.026	0.005	0.041	0.024
AAR2_SE_chr20:(+):36236881-36236966-UE:36236484-36236782-DE:36239820-36240625									0.276	0.367	0.128	0.271	0.167	0.101									0.107	0.323	0.248	0.241	0.407	0.193
AAR2_SE_chr20:(+):36236881-36237037-UE:36236464-36236503-DE:36239820-36240625	0.122	0.137	0.096	0.171	0.176	0.103	0.024	0.055	0.045	0.045	0.038	0.063	0.032	0.051	0.148	0.027	0.069	0.185	0.13	0.032	0.056	0.016	0.058	0.017	0.04	0.072	0.034	0.107
AAR2_SE_chr20:(+):36236881-36237037-UE:36236484-36236782-DE:36239820-36240625									0.512	0.522	0.381	0.351	0.24	0.227									0.2	0.2	0.299	0.512	0.307	0.448
AAR2_SE_chr20:(+):36236889-36236966-UE:36236464-36236503-DE:36239820-36240625									0.004	0.012	0.004	0.042	0.01	0.015	0.025	0.142	0.047	0.057	0.0	0.042	0.0	0.0	0.018	0.018	0.019	0.006	0.037	0.016
AAR2_SE_chr20:(+):36236889-36236966-UE:36236484-36236782-DE:36239820-36240625									0.062	0.152	0.025	0.278	0.065	0.104									0.076	0.248	0.163	0.062	0.301	0.142
AAR2_SE_chr20:(+):36236889-36237037-UE:36236464-36236503-DE:36239820-36240625									0.039	0.045	0.038	0.058	0.033	0.046	0.088	0.014	0.069	0.154	0.131	0.016	0.05	0.016	0.04	0.02	0.031	0.068	0.027	0.095
AAR2_SE_chr20:(+):36236889-36237037-UE:36236484-36236782-DE:36239820-36240625									0.376	0.422	0.298	0.352	0.192	0.21									0.158	0.201	0.24	0.46	0.268	0.423
AAR2_SE_chr20:(+):36236892-36236966-UE:36236484-36236782-DE:36239820-36240625									0.0	0.154	0.049	0.218	0.066	0.073
AAR2_SE_chr20:(+):36236892-36237037-UE:36236484-36236782-DE:36239820-36240625									0.378	0.424	0.31	0.354	0.194	0.193
AAR2_SE_chr20:(+):36239820-36240625-UE:36236458-36236503-DE:36244696-36244926	0.978	1.0	1.0	1.0	1.0	1.0	1.0	1.0	1.0	1.0	0.987	1.0	1.0	1.0
AAR2_SE_chr20:(+):36239820-36240625-UE:36236484-36236782-DE:36244696-36244926																							1.0	1.0	1.0	1.0	0.994	1.0
AAR2_SE_chr20:(+):36242172-36242355-UE:36239820-36240625-DE:36244696-36244926	0.0	0.0	0.0	0.0	0.0	0.026	0.0	0.02							0.02	0.0	0.01	0.0	0.0	0.0	0.0	0.0
AAR2_SE_chr20:(+):36246200-36246278-UE:36244696-36244926-DE:36255577-36256933									0.005	0.0	0.0	0.004	0.004	0.004
AARS2_A3SS_chr6:(-):44301380-44301498-UE:44301380-44301464-DE:44302059-44302170																							0.0	0.052	0.0	0.0	0.027	0.0
AARS2_A3SS_chr6:(-):44303065-44303204-UE:44303065-44303175-DE:44303285-44303423																							0.026	0.01	0.006	0.0	0.017	0.022
AARS2_A3SS_chr6:(-):44304180-44304329-UE:44304180-44304321-DE:44304419-44304533									0.01	0.0	0.006	0.018	0.023	0.014	0.0	0.024	0.0	0.0	0.0	0.0	0.0	0.0	0.0	0.012	0.0	0.0	0.0	0.056
AARS2_A3SS_chr6:(-):44304180-44304347-UE:44304180-44304321-DE:44304419-44304533									0.027	0.0	0.0	0.008	0.02	0.048	0.029	0.0	0.0	0.0	0.0	0.0	0.0	0.0	0.0	0.011	0.015	0.0	0.0	0.015
AARS2_A3SS_chr6:(-):44304419-44304533-UE:44304419-44304514-DE:44304644-44304817									0.967	1.0	0.949	0.943	0.964	0.983	0.95	0.97	1.0	1.0	1.0	1.0	0.958	1.0	1.0	1.0	1.0	0.956	0.951	0.988
AARS2_A3SS_chr6:(-):44304419-44304533-UE:44304419-44304517-DE:44304644-44304817									1.0	1.0	0.991	1.0	1.0	0.984
AARS2_A3SS_chr6:(-):44305652-44306049-UE:44305652-44305786-DE:44306279-44306391									0.014	0.018	0.0	0.0	0.0	0.01									0.026	0.019	0.024	0.0	0.01	0.011
AARS2_A3SS_chr6:(-):44306336-44306532-UE:44306336-44306391-DE:44306922-44307031																							0.915	1.0	0.876	1.0	0.889	0.888
AARS2_A3SS_chr6:(-):44306336-44306532-UE:44306336-44306528-DE:44306922-44307031																							1.0	1.0	0.989	1.0	1.0	1.0
AARS2_A3SS_chr6:(-):44306336-44306551-UE:44306336-44306532-DE:44306922-44307031																							0.0	0.029	0.019	0.034	0.054	0.054
AARS2_A3SS_chr6:(-):44306493-44306551-UE:44306493-44306532-DE:44306922-44307031									0.016	0.012	0.02	0.017	0.087	0.065
AARS2_A3SS_chr6:(-):44306493-44306788-UE:44306493-44306532-DE:44306922-44307031									0.009	0.007	0.022	0.01	0.051	0.029
AARS2_A3SS_chr6:(-):44306946-44307394-UE:44306946-44307031-DE:44310298-44310443																							1.0	1.0	0.896	0.87	0.91	0.979
AARS2_A3SS_chr6:(-):44310298-44310443-UE:44310298-44310439-DE:44310993-44311161									1.0	1.0	1.0	0.986	1.0	1.0
AARS2_A3SS_chr6:(-):44310298-44310715-UE:44310298-44310443-DE:44310993-44311161									0.0	0.0	0.0	0.0	0.015	0.0
AARS2_A5SS_chr6:(-):44301155-44301498-UE:44301380-44301498-DE:44299653-44300711																							1.0	0.963	0.962	1.0	0.919	1.0
AARS2_A5SS_chr6:(-):44301376-44301464-UE:44301380-44301464-DE:44301155-44301266									0.036	0.0	0.0	0.0	0.0	0.0
AARS2_A5SS_chr6:(-):44302801-44303204-UE:44303065-44303204-DE:44302390-44302513																							1.0	1.0	1.0	1.0	0.986	1.0
AARS2_A5SS_chr6:(-):44304180-44304514-UE:44304419-44304514-DE:44303285-44303423																							1.0	1.0	0.973	1.0	1.0	1.0
AARS2_A5SS_chr6:(-):44305917-44306391-UE:44306279-44306391-DE:44305652-44305786																							0.0	0.0	0.018	0.0	0.0	0.0
AARS2_A5SS_chr6:(-):44305917-44306391-UE:44306336-44306391-DE:44305652-44305786																							0.818	1.0	1.0	1.0	1.0	1.0
AARS2_A5SS_chr6:(-):44306279-44306391-UE:44306336-44306391-DE:44305652-44305786	1.0	1.0	1.0	1.0	1.0	1.0	0.717	1.0															0.952	1.0	1.0	1.0	1.0	1.0
AARS2_A5SS_chr6:(-):44306922-44307031-UE:44306946-44307031-DE:44306493-44306532																							1.0	1.0	1.0	0.963	1.0	1.0
AARS2_MXE_chr6:(-):44302390-44302513-UE:44302059-44302170-DE:44303065-44303175																							0.439	0.465	0.383	0.425	0.438	0.372
AARS2_MXE_chr6:(-):44302390-44302513-UE:44302059-44302170-DE:44303285-44303423																							0.0	0.0	0.007	0.022	0.019	0.021
AARS2_MXE_chr6:(-):44302801-44302910-UE:44302390-44302513-DE:44303285-44303423									0.515	0.653	0.536	0.579	0.537	0.516									0.48	0.606	0.548	0.43	0.508	0.499
AARS2_MXE_chr6:(-):44307248-44307394-UE:44306922-44307031-DE:44310993-44311161									0.586	0.481	0.548	0.674	0.516	0.632	0.667	0.59	0.598	0.425	0.663	0.501	0.622	0.563	0.691	0.532	0.555	0.407	0.685	0.555
AARS2_MXE_chr6:(-):44307248-44307397-UE:44306922-44307031-DE:44310993-44311161																							0.693	0.525	0.563	0.41	0.687	0.566
AARS2_RI_chr6:(-):44301155-44301498-UE:44301155-44301266-DE:44301380-44301498																							0.0	0.0	0.011	0.0	0.0	0.01
AARS2_RI_chr6:(-):44302801-44303204-UE:44302801-44302910-DE:44303065-44303204																							0.109	0.0	0.101	0.132	0.084	0.091
AARS2_RI_chr6:(-):44304180-44304514-UE:44304180-44304321-DE:44304419-44304514									0.006	0.0	0.031	0.012	0.056	0.026	0.0	0.0	0.0	0.034	0.0	0.04	0.031	0.0	0.01	0.015	0.052	0.016	0.044	0.026
AARS2_RI_chr6:(-):44306279-44306528-UE:44306279-44306391-DE:44306493-44306528																							0.0	0.0	0.013	0.0	0.006	0.0
AARS2_RI_chr6:(-):44306279-44306551-UE:44306279-44306391-DE:44306493-44306551									0.046	0.0	0.017	0.054	0.0	0.032
AARS2_RI_chr6:(-):44306946-44307394-UE:44306946-44307031-DE:44307248-44307394																							0.127	0.028	0.092	0.02	0.134	0.164
AARS2_SE_chr6:(-):44301155-44301266-UE:44299653-44300711-DE:44301380-44301464	1.0	1.0	0.976	1.0	1.0	1.0	1.0	1.0	0.992	1.0	0.986	0.99	1.0	0.974									1.0	0.979	0.977	1.0	0.953	1.0
AARS2_SE_chr6:(-):44302390-44302513-UE:44302059-44302170-DE:44302801-44302910																							1.0	1.0	1.0	0.978	0.986	0.992
AARS2_SE_chr6:(-):44302801-44302910-UE:44302390-44302513-DE:44303065-44303175									1.0	1.0	0.988	1.0	1.0	1.0									1.0	1.0	1.0	1.0	0.992	1.0
AARS2_SE_chr6:(-):44302801-44302910-UE:44302390-44302513-DE:44303285-44303423									1.0	0.781	1.0	1.0	1.0	1.0									1.0	1.0	0.968	1.0	1.0	1.0
AARS2_SE_chr6:(-):44302801-44303204-UE:44302390-44302513-DE:44303285-44303423																							1.0	1.0	0.964	1.0	1.0	1.0
AARS2_SE_chr6:(-):44303065-44303175-UE:44302390-44302513-DE:44303285-44303423									1.0	0.87	1.0	1.0	1.0	1.0									1.0	1.0	0.974	1.0	1.0	1.0
AARS2_SE_chr6:(-):44303065-44303175-UE:44302801-44302910-DE:44303285-44303423									1.0	0.974	0.984	1.0	0.945	0.966	1.0	1.0	1.0	1.0	1.0	0.925	1.0	1.0	0.984	0.965	0.985	1.0	0.925	0.99
AARS2_SE_chr6:(-):44303065-44303204-UE:44302801-44302910-DE:44303285-44303423																							0.959	0.914	0.95	1.0	0.817	0.97
AARS2_SE_chr6:(-):44304180-44304321-UE:44303285-44303423-DE:44304419-44304533																							1.0	1.0	0.989	1.0	1.0	1.0
AARS2_SE_chr6:(-):44304180-44304329-UE:44303285-44303423-DE:44304419-44304533																							1.0	1.0	0.969	1.0	1.0	1.0
AARS2_SE_chr6:(-):44304180-44304347-UE:44303285-44303423-DE:44304419-44304533																							1.0	1.0	0.97	1.0	1.0	1.0
AARS2_SE_chr6:(-):44305053-44305198-UE:44304644-44304817-DE:44305652-44305786									1.0	1.0	1.0	0.99	1.0	1.0	1.0	1.0	1.0	0.78	1.0	1.0	1.0	1.0
AARS2_SE_chr6:(-):44305917-44306049-UE:44305652-44305786-DE:44306279-44306391																							0.028	0.0	0.025	0.0	0.0	0.0
AARS2_SE_chr6:(-):44306493-44306528-UE:44306279-44306391-DE:44306922-44307031																							0.785	1.0	0.708	1.0	0.808	0.84
AARS2_SE_chr6:(-):44306493-44306532-UE:44306279-44306391-DE:44306922-44307031									0.964	1.0	0.972	0.942	1.0	0.96									0.953	1.0	0.929	1.0	0.942	0.946
AARS2_SE_chr6:(-):44306493-44306551-UE:44306279-44306391-DE:44306922-44307031									0.834	1.0	0.896	0.742	1.0	0.834									0.764	1.0	0.703	1.0	0.817	0.848
AARS2_SE_chr6:(-):44306493-44306788-UE:44306279-44306391-DE:44306922-44307031									0.778	1.0	0.864	0.667	1.0	0.765
AARS2_SE_chr6:(-):44307248-44307394-UE:44306922-44307031-DE:44310298-44310443	1.0	1.0	1.0	1.0	0.841	1.0	1.0	1.0	1.0	1.0	0.964	0.986	0.944	0.98	0.966	0.903	1.0	1.0	0.954	1.0	0.872	1.0	1.0	1.0	0.937	0.927	0.932	0.985
AARS2_SE_chr6:(-):44307248-44307394-UE:44306922-44307031-DE:44310993-44311161									0.866	0.809	0.815	0.769	0.89	1.0	1.0	1.0	0.797	0.828	1.0	1.0	0.914	0.841	0.887	0.843	0.939	0.925	0.874	0.88
AARS2_SE_chr6:(-):44307248-44307397-UE:44306922-44307031-DE:44310993-44311161																							0.886	0.846	0.937	0.924	0.873	0.875
AARS2_SE_chr6:(-):44310298-44310439-UE:44307248-44307394-DE:44310993-44311161									1.0	1.0	1.0	1.0	0.837	1.0
AARS2_SE_chr6:(-):44310298-44310443-UE:44306922-44307031-DE:44310993-44311161	1.0	0.884	1.0	1.0	1.0	0.918	1.0	1.0	0.901	0.797	0.842	0.873	0.896	1.0	1.0	1.0	0.854	0.78	1.0	1.0	0.946	0.872	0.946	0.859	0.95	0.894	0.938	0.901
AARS2_SE_chr6:(-):44310298-44310443-UE:44307248-44307394-DE:44310993-44311161									1.0	1.0	1.0	1.0	0.902	1.0	1.0	1.0	1.0	1.0	0.97	1.0	1.0	1.0	1.0	0.982	0.98	1.0	1.0	0.974
AARS2_SE_chr6:(-):44310298-44310715-UE:44307248-44307394-DE:44310993-44311161									1.0	1.0	1.0	1.0	0.84	1.0
AARSD1_A3SS_chr17:(-):42951799-42951894-UE:42951799-42951891-DE:42953723-42954076									1.0	1.0	0.995	1.0	1.0	1.0
AARSD1_A3SS_chr17:(-):42951799-42951894-UE:42951799-42951893-DE:42953723-42954076																							1.0	1.0	1.0	0.997	1.0	1.0
AARSD1_A3SS_chr17:(-):42955157-42955224-UE:42955157-42955223-DE:42955841-42955972																							1.0	1.0	1.0	0.997	1.0	1.0
AARSD1_A3SS_chr17:(-):42955157-42955249-UE:42955157-42955224-DE:42955841-42955972																							0.0	0.003	0.025	0.003	0.002	0.006
AARSD1_A3SS_chr17:(-):42955841-42955972-UE:42955841-42955891-DE:42956203-42956539	1.0	1.0	1.0	0.982	1.0	1.0	1.0	1.0
AARSD1_A3SS_chr17:(-):42955841-42955972-UE:42955841-42955891-DE:42956403-42956560									1.0	1.0	1.0	0.976	1.0	1.0									1.0	1.0	1.0	1.0	1.0	0.99
AARSD1_A3SS_chr17:(-):42955841-42956076-UE:42955841-42955972-DE:42956203-42956539																							0.0	0.01	0.019	0.006	0.006	0.009
AARSD1_A3SS_chr17:(-):42955841-42956325-UE:42955841-42955891-DE:42956403-42956560									1.0	1.0	1.0	0.97	1.0	1.0									1.0	1.0	1.0	1.0	1.0	0.987
AARSD1_A3SS_chr17:(-):42955841-42956325-UE:42955841-42955972-DE:42956403-42956560									0.846	0.583	0.673	0.565	0.8	0.476
AARSD1_A3SS_chr17:(-):42955854-42956344-UE:42955854-42955891-DE:42956403-42956560									1.0	1.0	1.0	0.97	1.0	1.0
AARSD1_A3SS_chr17:(-):42955886-42956320-UE:42955886-42955891-DE:42956403-42956560									1.0	1.0	1.0	0.99	1.0	1.0									1.0	1.0	1.0	1.0	1.0	0.995
AARSD1_A3SS_chr17:(-):42955886-42956325-UE:42955886-42956320-DE:42956403-42956560	0.0	0.018	0.0	0.0	0.035	0.018	0.069	0.092	0.036	0.021	0.019	0.011	0.038	0.01									0.027	0.034	0.016	0.037	0.018	0.026
AARSD1_A3SS_chr17:(-):42955886-42956344-UE:42955886-42956320-DE:42956403-42956560									0.029	0.006	0.015	0.01	0.03	0.003
AARSD1_A3SS_chr17:(-):42955900-42956344-UE:42955900-42955972-DE:42956403-42956560									0.84	0.5	0.667	0.565	0.789	0.45
AARSD1_A3SS_chr17:(-):42956227-42956560-UE:42956227-42956552-DE:42957137-42957532																							1.0	0.982	1.0	1.0	1.0	1.0
AARSD1_A3SS_chr17:(-):42956403-42956560-UE:42956403-42956504-DE:42957137-42957195	1.0	0.985	0.989	0.982	1.0	0.958	0.985	1.0	0.969	0.964	0.978	0.974	0.956	0.982	0.989	1.0	0.988	0.941	1.0	1.0	0.994	1.0	0.979	0.99	0.988	0.992	0.969	0.977
AARSD1_A3SS_chr17:(-):42957137-42957195-UE:42957137-42957190-DE:42961191-42961351	0.97	1.0	1.0	0.983	0.983	0.983	1.0	1.0	0.997	1.0	0.985	0.986	0.99	0.989	0.992	0.976	1.0	1.0	1.0	1.0	1.0	1.0	0.983	0.989	0.993	1.0	0.978	0.986
AARSD1_A3SS_chr17:(-):42964105-42964237-UE:42964105-42964195-DE:42964401-42964476									1.0	1.0	1.0	0.984	1.0	1.0									1.0	1.0	1.0	1.0	0.994	1.0
AARSD1_A5SS_chr17:(-):42954875-42955223-UE:42955157-42955223-DE:42951799-42951894																							0.818	1.0	0.87	0.796	0.84	0.75
AARSD1_A5SS_chr17:(-):42955841-42956325-UE:42956203-42956325-DE:42955089-42955367									0.8	0.714	0.933	1.0	0.333	0.931
AARSD1_A5SS_chr17:(-):42955841-42956325-UE:42956203-42956325-DE:42955157-42955224	0.979	1.0	1.0	0.983	0.897	0.935	1.0	0.927	0.994	0.994	0.996	1.0	0.894	0.973									0.962	0.956	0.979	0.964	0.976	0.983
AARSD1_A5SS_chr17:(-):42955841-42956325-UE:42956227-42956325-DE:42955157-42955224																							1.0	1.0	1.0	1.0	0.994	1.0
AARSD1_A5SS_chr17:(-):42956203-42956320-UE:42956227-42956320-DE:42955157-42955224																							1.0	1.0	1.0	1.0	0.976	1.0
AARSD1_A5SS_chr17:(-):42956203-42956552-UE:42956403-42956552-DE:42955438-42955972																							0.963	0.994	0.967	0.979	0.99	0.977
AARSD1_A5SS_chr17:(-):42956403-42956504-UE:42956412-42956504-DE:42956203-42956320									1.0	1.0	0.996	1.0	0.991	1.0	1.0	1.0	1.0	1.0	1.0	1.0	0.978	1.0	1.0	1.0	1.0	0.997	0.998	1.0
AARSD1_MXE_chr17:(-):42951799-42951894-UE:42950525-42950728-DE:42954875-42955034									0.0	0.0	0.0	0.008	0.0	0.0									0.0	0.023	0.0	0.02	0.0	0.004
AARSD1_MXE_chr17:(-):42952473-42952668-UE:42951800-42951894-DE:42954875-42955034																							0.993	0.994	0.97	0.939	0.959	0.952
AARSD1_MXE_chr17:(-):42953723-42953778-UE:42951799-42951894-DE:42955841-42955972	0.413	0.454	0.39	0.496	0.514	0.456	0.548	0.345															0.427	0.549	0.506	0.496	0.471	0.526
AARSD1_MXE_chr17:(-):42954875-42954967-UE:42953723-42953778-DE:42956203-42956320																							0.639	0.728	0.625	0.65	0.65	0.666
AARSD1_MXE_chr17:(-):42955841-42955891-UE:42955157-42955224-DE:42956403-42956560									0.558	0.565	0.611	0.589	0.593	0.623									0.659	0.584	0.582	0.628	0.628	0.617
AARSD1_MXE_chr17:(-):42955841-42955972-UE:42955089-42955367-DE:42956403-42956525	0.972	0.963	0.923	0.98	0.945	0.922	0.954	0.918	0.982	0.977	0.961	0.979	0.985	0.929									0.977	0.993	0.962	0.964	0.98	0.955
AARSD1_MXE_chr17:(-):42955841-42955972-UE:42955157-42955224-DE:42956403-42956560	0.55	0.489	0.402	0.471	0.513	0.452	0.467	0.403	0.461	0.44	0.513	0.501	0.5	0.493	0.503	0.471	0.543	0.45	0.552	0.353	0.525	0.461	0.528	0.465	0.475	0.489	0.506	0.482
AARSD1_MXE_chr17:(-):42957137-42957190-UE:42956413-42956504-DE:42964105-42964237																							1.0	0.993	0.991	1.0	0.979	0.972
AARSD1_MXE_chr17:(-):42957137-42957195-UE:42956413-42956504-DE:42964105-42964237																							1.0	0.994	0.991	1.0	0.98	0.973
AARSD1_RI_chr17:(-):42954848-42955223-UE:42954848-42954967-DE:42955157-42955223																							0.02	0.033	0.043	0.005	0.029	0.045
AARSD1_RI_chr17:(-):42955841-42956325-UE:42955841-42955972-DE:42956203-42956325	0.017	0.022	0.037	0.026	0.013	0.015	0.026	0.0	0.051	0.042	0.06	0.04	0.048	0.062									0.024	0.019	0.078	0.03	0.042	0.054
AARSD1_RI_chr17:(-):42956203-42956539-UE:42956203-42956320-DE:42956412-42956539									1.0	1.0	0.966	1.0	0.877	1.0									1.0	1.0	1.0	0.966	0.98	1.0
AARSD1_RI_chr17:(-):42956227-42956504-UE:42956227-42956320-DE:42956403-42956504																							0.03	0.043	0.056	0.045	0.051	0.086
AARSD1_SE_chr17:(-):42951799-42951891-UE:42950525-42950728-DE:42953723-42954076									0.99	1.0	0.994	0.987	1.0	1.0
AARSD1_SE_chr17:(-):42951799-42951893-UE:42950525-42950728-DE:42953723-42954076																							0.969	0.964	0.993	0.969	0.994	0.993
AARSD1_SE_chr17:(-):42951799-42951894-UE:42950525-42950728-DE:42953723-42953778	0.989	1.0	1.0	1.0	1.0	1.0	1.0	1.0	0.996	1.0	0.998	0.995	1.0	1.0	0.986	1.0	0.984	1.0	1.0	1.0	0.993	1.0	0.989	0.986	0.997	0.987	0.998	0.997
AARSD1_SE_chr17:(-):42951799-42951894-UE:42950525-42950728-DE:42954875-42954967									0.982	0.965	0.962	0.978	0.976	1.0	1.0	1.0	0.867	1.0	1.0	0.96	0.96	0.96	0.936	1.0	0.982	0.993	0.986	0.988
AARSD1_SE_chr17:(-):42951800-42951894-UE:42950532-42950728-DE:42953723-42953778	0.968	1.0	1.0	1.0	1.0	1.0	1.0	1.0	0.99	1.0	0.994	0.987	1.0	1.0	0.961	1.0	0.964	1.0	1.0	1.0	0.983	1.0	0.972	0.962	0.992	0.968	0.994	0.992
AARSD1_SE_chr17:(-):42952473-42952500-UE:42951800-42951894-DE:42953723-42954076	0.0	0.027	0.0	0.0	0.0	0.0	0.0	0.014	0.006	0.0	0.027	0.0	0.012	0.0									0.0	0.004	0.006	0.012	0.013	0.012
AARSD1_SE_chr17:(-):42952473-42952668-UE:42951800-42951894-DE:42953723-42954076	0.022	0.008	0.0	0.0	0.0	0.019	0.0	0.0	0.008	0.0	0.036	0.005	0.007	0.024	0.007	0.0	0.033	0.0	0.012	0.014	0.006	0.006	0.003	0.005	0.015	0.019	0.02	0.017
AARSD1_SE_chr17:(-):42952473-42952668-UE:42951800-42951894-DE:42954875-42955034																							0.029	0.02	0.079	0.143	0.095	0.122
AARSD1_SE_chr17:(-):42952473-42952686-UE:42951800-42951894-DE:42953723-42954076																							0.003	0.005	0.008	0.015	0.012	0.014
AARSD1_SE_chr17:(-):42952477-42952668-UE:42951800-42951894-DE:42953723-42954076									0.004	0.0	0.006	0.0	0.005	0.013
AARSD1_SE_chr17:(-):42953723-42953774-UE:42951799-42951894-DE:42954875-42955034									0.811	0.761	0.781	0.871	0.804	0.812									0.816	0.767	0.733	0.718	0.71	0.734
AARSD1_SE_chr17:(-):42953723-42953778-UE:42950532-42950728-DE:42954875-42954967									0.972	0.938	0.927	0.951	0.943	1.0									0.903	1.0	0.956	0.986	0.975	0.978
AARSD1_SE_chr17:(-):42953723-42953778-UE:42951799-42951894-DE:42954875-42954967	1.0	0.878	0.977	0.987	1.0	0.98	0.891	1.0	0.934	0.89	0.906	0.937	0.912	0.927	0.939	1.0	0.968	0.9	0.974	0.947	0.957	0.898	0.915	0.897	0.888	0.885	0.883	0.888
AARSD1_SE_chr17:(-):42954228-42954344-UE:42953723-42953778-DE:42954875-42955034									0.002	0.003	0.0	0.0	0.0	0.0									0.0	0.003	0.0	0.0	0.0	0.005
AARSD1_SE_chr17:(-):42954875-42954967-UE:42951799-42951894-DE:42955157-42955224	0.949	1.0	1.0	1.0	0.943	1.0	1.0	1.0	0.975	1.0	0.975	1.0	1.0	0.977	1.0	0.92	1.0	1.0	1.0	0.923	1.0	1.0	0.978	1.0	0.984	0.969	0.98	0.964
AARSD1_SE_chr17:(-):42954875-42955223-UE:42953723-42953778-DE:42955841-42955972																							1.0	1.0	0.988	1.0	1.0	1.0
AARSD1_SE_chr17:(-):42954875-42955249-UE:42953723-42953778-DE:42955841-42955972																							1.0	1.0	0.989	1.0	1.0	1.0
AARSD1_SE_chr17:(-):42955157-42955224-UE:42954875-42954967-DE:42956203-42956320															1.0	0.756	1.0	1.0	0.929	1.0	1.0	1.0	1.0	1.0	0.958	1.0	1.0	0.991
AARSD1_SE_chr17:(-):42955841-42955891-UE:42955157-42955224-DE:42956203-42956539	0.964	1.0	1.0	0.971	0.764	0.907	1.0	0.91
AARSD1_SE_chr17:(-):42955841-42955972-UE:42955089-42955367-DE:42956203-42956320	1.0	1.0	0.965	1.0	1.0	1.0	1.0	1.0	0.989	0.987	0.996	1.0	0.946	0.994									1.0	0.989	0.995	1.0	0.98	0.992
AARSD1_SE_chr17:(-):42955841-42955972-UE:42955157-42955224-DE:42956203-42956320	0.992	1.0	1.0	0.991	0.957	0.976	1.0	0.971	0.997	0.997	0.998	1.0	0.951	0.987	0.963	1.0	0.988	1.0	0.989	0.991	0.995	1.0	0.981	0.978	0.989	0.984	0.988	0.992
AARSD1_SE_chr17:(-):42955841-42956076-UE:42955157-42955224-DE:42956203-42956539																							0.959	0.954	0.978	0.963	0.974	0.982
AARSD1_SE_chr17:(-):42956203-42956320-UE:42955438-42955972-DE:42956403-42956504	0.979	1.0	0.978	0.981	0.986	0.952	0.976	0.953	0.994	0.984	0.985	0.983	0.992	0.965	1.0	1.0	0.959	1.0	0.981	1.0	0.99	1.0	0.982	0.997	0.984	0.989	0.995	0.988
AARSD1_SE_chr17:(-):42956203-42956325-UE:42955438-42955972-DE:42956403-42956560	0.962	1.0	0.965	0.959	0.976	0.924	0.961	0.932	0.988	0.967	0.969	0.965	0.985	0.932									0.965	0.994	0.967	0.978	0.989	0.975
AARSD1_SE_chr17:(-):42956203-42956344-UE:42955438-42955972-DE:42956403-42956560									0.988	0.964	0.967	0.963	0.983	0.927
AARSD1_SE_chr17:(-):42957137-42957195-UE:42956403-42956504-DE:42961191-42961351																							1.0	1.0	1.0	0.982	1.0	1.0
AARSD1_SE_chr17:(-):42961191-42961351-UE:42957137-42957190-DE:42964105-42964195																							1.0	1.0	1.0	0.986	1.0	1.0
AARSD1_SE_chr17:(-):42961191-42961351-UE:42957137-42957195-DE:42964105-42964237																							1.0	1.0	0.997	1.0	1.0	0.998
AARSD1_SE_chr17:(-):42962174-42962272-UE:42961191-42961351-DE:42964105-42964237	0.015	0.0	0.014	0.0	0.0	0.0	0.0	0.014	0.002	0.005	0.005	0.0	0.02	0.016	0.009	0.0	0.0	0.0	0.006	0.0	0.0	0.026	0.0	0.008	0.0	0.0	0.004	0.019
AARSD1_SE_chr17:(-):42962174-42962295-UE:42961191-42961351-DE:42964105-42964237	0.014	0.0	0.009	0.0	0.0	0.0	0.0	0.013	0.004	0.01	0.008	0.0	0.028	0.017	0.016	0.004	0.0	0.0	0.021	0.007	0.003	0.024	0.018	0.005	0.003	0.008	0.008	0.026
AARSD1_SE_chr17:(-):42962222-42962295-UE:42961191-42961351-DE:42964105-42964237															0.0	0.0	0.018	0.0	0.0	0.0	0.0	0.0
AARS_A3SS_chr16:(-):70254390-70254734-UE:70254390-70254726-DE:70255727-70255836																							1.0	1.0	0.996	1.0	1.0	1.0
AARS_A3SS_chr16:(-):70258032-70258220-UE:70258032-70258217-DE:70258979-70259186															0.0	0.01	0.0	0.0	0.0	0.0	0.0	0.0
AARS_A3SS_chr16:(-):70258032-70258244-UE:70258032-70258217-DE:70258979-70259186	0.0	0.0	0.011	0.0	0.0	0.0	0.0	0.0	0.0	0.003	0.007	0.0	0.0	0.0	0.0	0.0	0.006	0.007	0.0	0.0	0.0	0.0	0.006	0.003	0.0	0.0	0.004	0.0
AARS_A3SS_chr16:(-):70261009-70261157-UE:70261009-70261150-DE:70262345-70262524									1.0	1.0	0.998	1.0	1.0	1.0
AARS_A3SS_chr16:(-):70261043-70261157-UE:70261043-70261150-DE:70262345-70262524															1.0	1.0	1.0	1.0	1.0	1.0	1.0	0.991	1.0	1.0	0.999	1.0	1.0	1.0
AARS_A3SS_chr16:(-):70262345-70262524-UE:70262345-70262484-DE:70264957-70265090															1.0	1.0	1.0	1.0	1.0	1.0	0.996	1.0
AARS_A3SS_chr16:(-):70262366-70262527-UE:70262366-70262524-DE:70264957-70265515															0.0	0.0	0.0	0.0	0.0	0.004	0.0	0.0
AARS_A3SS_chr16:(-):70262366-70262629-UE:70262366-70262524-DE:70264957-70265515									0.0	0.0	0.0	0.0	0.003	0.0
AARS_A3SS_chr16:(-):70262366-70262799-UE:70262366-70262524-DE:70264957-70265515									0.0	0.0	0.0	0.001	0.0	0.0
AARS_A3SS_chr16:(-):70262472-70262629-UE:70262472-70262524-DE:70264957-70265515																							0.0	0.0	0.001	0.0	0.0	0.0
AARS_A3SS_chr16:(-):70262472-70262940-UE:70262472-70262524-DE:70264957-70265515															0.002	0.0	0.0	0.0	0.0	0.0	0.0	0.0
AARS_A3SS_chr16:(-):70264957-70265102-UE:70264957-70265090-DE:70265537-70265662															1.0	1.0	1.0	1.0	0.992	1.0	1.0	1.0
AARS_A3SS_chr16:(-):70265537-70265662-UE:70265537-70265661-DE:70267658-70267809															1.0	1.0	1.0	1.0	0.991	1.0	1.0	0.993
AARS_A3SS_chr16:(-):70265537-70266009-UE:70265537-70265662-DE:70267658-70267809									0.006	0.005	0.005	0.001	0.001	0.002
AARS_A3SS_chr16:(-):70267658-70267809-UE:70267658-70267805-DE:70268270-70268379																							1.0	1.0	1.0	1.0	1.0	0.998
AARS_A3SS_chr16:(-):70268270-70268679-UE:70268270-70268379-DE:70269617-70269763									0.0	0.0	0.001	0.0	0.0	0.005
AARS_A3SS_chr16:(-):70269617-70269763-UE:70269617-70269756-DE:70270195-70270340																							1.0	0.998	1.0	1.0	1.0	1.0
AARS_A3SS_chr16:(-):70269617-70269834-UE:70269617-70269756-DE:70270195-70270340																							1.0	0.878	1.0	1.0	1.0	1.0
AARS_A3SS_chr16:(-):70269617-70269834-UE:70269617-70269763-DE:70270195-70270340									0.0	0.0	0.002	0.0	0.0	0.0									0.0	0.0	0.0	0.0	0.0	0.001
AARS_A3SS_chr16:(-):70270195-70270349-UE:70270195-70270340-DE:70271780-70271972															0.009	0.005	0.012	0.014	0.01	0.0	0.002	0.026	0.019	0.011	0.01	0.015	0.014	0.008
AARS_A3SS_chr16:(-):70270195-70270404-UE:70270195-70270340-DE:70271780-70271972	0.003	0.005	0.0	0.004	0.0	0.005	0.004	0.0	0.011	0.006	0.012	0.006	0.009	0.004
AARS_A3SS_chr16:(-):70271780-70271972-UE:70271780-70271888-DE:70276485-70276631	1.0	1.0	1.0	0.986	1.0	1.0	1.0	1.0	1.0	0.995	1.0	1.0	1.0	0.992									1.0	1.0	0.998	1.0	0.999	1.0
AARS_A3SS_chr16:(-):70276965-70277154-UE:70276965-70277153-DE:70282619-70282784									1.0	0.998	1.0	1.0	1.0	1.0									1.0	0.998	1.0	1.0	1.0	1.0
AARS_A3SS_chr16:(-):70276965-70277179-UE:70276965-70277154-DE:70282619-70282784									0.0	0.0	0.001	0.0	0.0	0.0
AARS_A3SS_chr16:(-):70282619-70282789-UE:70282619-70282784-DE:70289420-70289543																							0.0	0.0	0.006	0.0	0.0	0.0
AARS_A5SS_chr16:(-):70253665-70253800-UE:70253713-70253800-DE:70253267-70253381	0.022	0.0	0.004	0.007	0.01	0.0	0.009	0.028	0.013	0.009	0.014	0.015	0.009	0.029	0.011	0.008	0.004	0.0	0.02	0.004	0.008	0.004	0.015	0.023	0.013	0.02	0.01	0.01
AARS_A5SS_chr16:(-):70253918-70254038-UE:70253919-70254038-DE:70253713-70253800	1.0	1.0	1.0	1.0	1.0	1.0	0.996	1.0
AARS_A5SS_chr16:(-):70254390-70254726-UE:70254620-70254726-DE:70253918-70254038																							0.002	0.001	0.009	0.002	0.005	0.005
AARS_A5SS_chr16:(-):70254390-70254734-UE:70254620-70254734-DE:70253918-70254038	0.006	0.011	0.003	0.002	0.0	0.007	0.007	0.0	0.011	0.001	0.007	0.005	0.004	0.005
AARS_A5SS_chr16:(-):70254620-70254726-UE:70254622-70254726-DE:70253918-70254038																							1.0	1.0	1.0	0.992	1.0	1.0
AARS_A5SS_chr16:(-):70254620-70254734-UE:70254622-70254734-DE:70253918-70254038									1.0	1.0	1.0	1.0	0.995	1.0
AARS_A5SS_chr16:(-):70255719-70255836-UE:70255727-70255836-DE:70254620-70254734									0.002	0.004	0.0	0.005	0.002	0.004									0.0	0.002	0.005	0.0	0.003	0.002
AARS_A5SS_chr16:(-):70261009-70261150-UE:70261043-70261150-DE:70259035-70259186									0.0	0.0	0.0	0.0	0.0	0.001
AARS_A5SS_chr16:(-):70262345-70262484-UE:70262366-70262484-DE:70261043-70261157									1.0	1.0	1.0	0.999	0.998	1.0	1.0	1.0	1.0	1.0	1.0	0.99	1.0	1.0
AARS_A5SS_chr16:(-):70265537-70265662-UE:70265579-70265662-DE:70264957-70265102									1.0	0.996	1.0	1.0	1.0	1.0
AARS_A5SS_chr16:(-):70282619-70282784-UE:70282630-70282784-DE:70276965-70277154																							1.0	1.0	1.0	1.0	1.0	0.998
AARS_A5SS_chr16:(-):70289194-70289543-UE:70289420-70289543-DE:70282619-70282784	0.0	0.002	0.0	0.0	0.0	0.0	0.0	0.0							0.004	0.0	0.0	0.0	0.0	0.0	0.0	0.0
AARS_A5SS_chr16:(-):70289420-70289543-UE:70289482-70289543-DE:70282619-70282784									1.0	1.0	0.998	1.0	0.997	1.0	1.0	1.0	1.0	1.0	1.0	1.0	0.992	1.0	1.0	1.0	1.0	1.0	0.999	1.0
AARS_A5SS_chr16:(-):70289420-70289543-UE:70289529-70289543-DE:70282619-70282784	1.0	0.983	0.947	0.993	0.981	0.899	0.967	0.989	0.978	0.986	0.99	0.99	0.986	0.996	0.95	0.982	0.947	0.991	0.982	0.977	0.966	0.984	0.996	0.973	0.994	0.988	0.993	0.998
AARS_MXE_chr16:(-):70255719-70255836-UE:70254620-70254734-DE:70261043-70261157																							1.0	0.998	0.992	1.0	0.997	0.998
AARS_MXE_chr16:(-):70255727-70255836-UE:70254620-70254734-DE:70261043-70261157																							0.615	0.585	0.624	0.603	0.601	0.615
AARS_MXE_chr16:(-):70258047-70258217-UE:70255734-70255836-DE:70261043-70261157																							1.0	1.0	0.999	1.0	0.999	1.0
AARS_MXE_chr16:(-):70258052-70258217-UE:70255734-70255836-DE:70261043-70261157									0.999	0.999	0.998	1.0	0.998	0.995									1.0	0.994	0.998	1.0	0.999	1.0
AARS_MXE_chr16:(-):70258979-70259186-UE:70255734-70255836-DE:70262345-70262484									0.989	0.983	0.993	0.996	0.978	0.989
AARS_MXE_chr16:(-):70258979-70259186-UE:70258032-70258217-DE:70262345-70262361									0.61	0.586	0.591	0.642	0.624	0.606
AARS_MXE_chr16:(-):70258979-70259186-UE:70258032-70258217-DE:70262345-70262524									0.0	0.002	0.003	0.0	0.0	0.0
AARS_MXE_chr16:(-):70261043-70261157-UE:70258979-70259186-DE:70264957-70264985									0.008	0.005	0.001	0.012	0.004	0.008
AARS_MXE_chr16:(-):70261043-70261157-UE:70258979-70259186-DE:70264957-70265102									0.459	0.462	0.439	0.497	0.477	0.494
AARS_MXE_chr16:(-):70262345-70262524-UE:70261043-70261157-DE:70265537-70265662									0.352	0.399	0.412	0.357	0.384	0.428									0.361	0.411	0.427	0.389	0.402	0.415
AARS_MXE_chr16:(-):70262345-70262524-UE:70261043-70261157-DE:70267658-70267809									0.0	0.0	0.001	0.0	0.0	0.0	0.0	0.0	0.0	0.0	0.009	0.0	0.0	0.005
AARS_MXE_chr16:(-):70262366-70262524-UE:70261043-70261157-DE:70265537-70265662									1.0	1.0	1.0	0.995	0.998	1.0
AARS_RI_chr16:(-):70253665-70254038-UE:70253665-70253800-DE:70253918-70254038	0.006	0.005	0.011	0.003	0.012	0.007	0.005	0.006	0.013	0.016	0.01	0.024	0.016	0.017	0.003	0.004	0.013	0.0	0.01	0.006	0.004	0.002	0.011	0.02	0.01	0.023	0.021	0.027
AARS_RI_chr16:(-):70262345-70262629-UE:70262345-70262484-DE:70262569-70262629									1.0	1.0	1.0	1.0	0.987	1.0
AARS_SE_chr16:(-):70253267-70253381-UE:70252294-70252906-DE:70253713-70253800															1.0	1.0	1.0	1.0	1.0	1.0	0.998	1.0
AARS_SE_chr16:(-):70253665-70253800-UE:70253267-70253381-DE:70253918-70254038																							1.0	1.0	1.0	1.0	1.0	0.992
AARS_SE_chr16:(-):70253713-70253800-UE:70253267-70253381-DE:70253918-70254038																							1.0	1.0	1.0	1.0	1.0	0.997
AARS_SE_chr16:(-):70254390-70254483-UE:70253918-70254038-DE:70254620-70254734	0.0	0.0	0.0	0.0	0.0	0.009	0.0	0.0	0.0	0.0	0.0	0.001	0.0	0.0									0.0	0.0	0.0	0.0	0.002	0.0
AARS_SE_chr16:(-):70254390-70254734-UE:70253918-70254038-DE:70255727-70255836									1.0	1.0	1.0	1.0	1.0	0.994									1.0	1.0	1.0	0.995	1.0	1.0
AARS_SE_chr16:(-):70254620-70254726-UE:70253918-70254038-DE:70255727-70255836																							1.0	1.0	1.0	0.995	1.0	1.0
AARS_SE_chr16:(-):70254620-70254734-UE:70253918-70254038-DE:70255727-70255836									1.0	1.0	1.0	1.0	1.0	0.998									1.0	1.0	1.0	0.998	1.0	1.0
AARS_SE_chr16:(-):70254622-70254734-UE:70253918-70254038-DE:70255727-70255836									1.0	1.0	1.0	1.0	1.0	0.995									1.0	1.0	1.0	0.995	1.0	1.0
AARS_SE_chr16:(-):70258032-70258217-UE:70255727-70255836-DE:70258979-70259186	1.0	1.0	1.0	1.0	0.993	0.972	0.994	1.0	0.981	0.972	0.989	0.992	0.959	0.984	1.0	1.0	1.0	1.0	1.0	0.988	0.984	0.975	0.993	0.985	0.983	0.975	0.95	0.983
AARS_SE_chr16:(-):70258032-70258217-UE:70255727-70255836-DE:70261043-70261157									1.0	0.995	1.0	0.99	0.993	0.994									1.0	0.995	0.972	1.0	0.994	0.993
AARS_SE_chr16:(-):70258032-70258220-UE:70255727-70255836-DE:70258979-70259186															1.0	1.0	1.0	1.0	1.0	0.978	0.97	0.955
AARS_SE_chr16:(-):70258032-70258244-UE:70255727-70255836-DE:70258979-70259186	1.0	1.0	1.0	1.0	0.988	0.956	0.989	1.0	0.958	0.94	0.976	0.984	0.911	0.968	1.0	1.0	1.0	1.0	1.0	0.978	0.97	0.955	0.986	0.969	0.959	0.942	0.892	0.962
AARS_SE_chr16:(-):70258047-70258217-UE:70255734-70255836-DE:70258979-70259186	1.0	1.0	1.0	1.0	0.981	0.926	0.986	1.0															0.985	0.973	0.971	0.957	0.915	0.971
AARS_SE_chr16:(-):70258052-70258217-UE:70255734-70255836-DE:70258979-70259186									0.966	0.952	0.979	0.985	0.929	0.971	1.0	1.0	1.0	1.0	1.0	0.975	0.968	0.945	0.985	0.973	0.971	0.957	0.915	0.971
AARS_SE_chr16:(-):70258979-70259186-UE:70255734-70255836-DE:70261043-70261157									1.0	0.997	1.0	0.993	0.997	0.996									1.0	0.997	0.985	1.0	0.997	0.996
AARS_SE_chr16:(-):70258979-70259186-UE:70258032-70258217-DE:70261043-70261157									1.0	0.998	1.0	1.0	1.0	1.0									1.0	1.0	0.999	1.0	1.0	1.0
AARS_SE_chr16:(-):70261009-70261157-UE:70259035-70259186-DE:70262345-70262361									1.0	1.0	1.0	1.0	1.0	0.996
AARS_SE_chr16:(-):70261043-70261150-UE:70258979-70259186-DE:70262345-70262524									1.0	1.0	1.0	1.0	1.0	0.996
AARS_SE_chr16:(-):70261043-70261157-UE:70258979-70259186-DE:70262345-70262361									1.0	1.0	1.0	1.0	1.0	0.998
AARS_SE_chr16:(-):70262345-70262484-UE:70261043-70261157-DE:70264957-70264985	1.0	1.0	1.0	1.0	1.0	1.0	1.0	0.984	0.998	1.0	0.991	0.997	0.988	0.997	0.983	0.985	1.0	1.0	1.0	0.991	0.996	1.0	0.978	1.0	0.998	0.99	0.995	0.994
AARS_SE_chr16:(-):70262345-70262524-UE:70261043-70261157-DE:70264957-70265102	1.0	1.0	1.0	1.0	1.0	1.0	1.0	0.993	0.999	1.0	0.995	0.998	0.993	0.998	0.991	0.993	1.0	1.0	1.0	0.995	0.998	1.0	0.987	1.0	0.999	0.995	0.997	0.997
AARS_SE_chr16:(-):70262345-70262527-UE:70261043-70261157-DE:70264957-70265515															0.983	0.984	1.0	1.0	1.0	0.991	0.996	1.0
AARS_SE_chr16:(-):70262345-70262629-UE:70261043-70261157-DE:70264957-70265515									0.998	1.0	0.991	0.997	0.988	0.997									0.979	1.0	0.998	0.99	0.995	0.994
AARS_SE_chr16:(-):70262345-70262799-UE:70261043-70261157-DE:70264957-70265515									0.998	1.0	0.991	0.997	0.988	0.997
AARS_SE_chr16:(-):70262366-70262524-UE:70261043-70261157-DE:70264957-70265102									0.996	1.0	0.988	0.996	0.983	0.996	0.981	0.987	1.0	1.0	1.0	0.991	0.997	1.0
AARS_SE_chr16:(-):70264957-70265102-UE:70261043-70261157-DE:70265537-70265662	1.0	1.0	1.0	0.989	1.0	1.0	1.0	1.0
AARS_SE_chr16:(-):70264957-70265102-UE:70262345-70262524-DE:70265537-70265662									1.0	1.0	1.0	0.998	1.0	1.0									1.0	1.0	1.0	0.998	1.0	1.0
AARS_SE_chr16:(-):70265537-70265662-UE:70262345-70262524-DE:70267658-70267796									1.0	1.0	1.0	0.991	1.0	1.0									1.0	1.0	1.0	0.99	0.998	1.0
AARS_SE_chr16:(-):70265893-70266009-UE:70265537-70265662-DE:70267658-70267809									0.0	0.0	0.001	0.0	0.0	0.004
AARS_SE_chr16:(-):70269617-70269763-UE:70268270-70268379-DE:70271780-70271972	1.0	1.0	1.0	1.0	1.0	1.0	0.982	1.0
AARS_SE_chr16:(-):70270195-70270340-UE:70269617-70269763-DE:70271780-70271972	1.0	1.0	0.99	1.0	1.0	1.0	1.0	1.0	1.0	1.0	0.998	1.0	1.0	0.997	1.0	1.0	1.0	1.0	1.0	1.0	1.0	0.986	0.996	0.995	1.0	1.0	0.985	1.0
AARS_SE_chr16:(-):70270195-70270349-UE:70269617-70269763-DE:70271780-70271972															1.0	1.0	1.0	1.0	1.0	1.0	1.0	0.974	0.992	0.991	1.0	1.0	0.975	1.0
AARS_SE_chr16:(-):70270195-70270404-UE:70269617-70269763-DE:70271780-70271972	1.0	1.0	0.982	1.0	1.0	1.0	1.0	1.0	1.0	1.0	0.997	1.0	1.0	0.995
AARS_SE_chr16:(-):70285151-70285225-UE:70282619-70282784-DE:70289420-70289543									0.002	0.0	0.0	0.0	0.0	0.001									0.0	0.0	0.002	0.0	0.0	0.0
AASDHPPT_A3SS_chr11:(+):106091315-106091459-UE:106091412-106091459-DE:106090556-106090678																							1.0	1.0	1.0	1.0	0.999	1.0
AASDHPPT_A5SS_chr11:(+):106077488-106077893-UE:106077488-106077884-DE:106079466-106079692	1.0	1.0	0.995	1.0	1.0	1.0	1.0	1.0
AASDHPPT_A5SS_chr11:(+):106077488-106077902-UE:106077488-106077893-DE:106079466-106079692	0.0	0.0	0.009	0.0	0.0	0.0	0.0	0.0	0.0	0.002	0.001	0.0	0.0	0.003	0.0	0.0	0.0	0.031	0.0	0.0	0.013	0.014	0.003	0.002	0.0	0.001	0.001	0.0
AASDHPPT_MXE_chr11:(+):106091315-106091477-UE:106079466-106079692-DE:106096742-106097298																							0.009	0.0	0.005	0.006	0.011	0.006
AASDHPPT_SE_chr11:(+):106080149-106080382-UE:106079466-106079692-DE:106090556-106090678																							0.0	0.0	0.0	0.0	0.0	0.001
AASDHPPT_SE_chr11:(+):106080169-106080382-UE:106079466-106079692-DE:106090556-106090678									0.001	0.001	0.0	0.0	0.001	0.002									0.0	0.0	0.0	0.0	0.0	0.001
AASDHPPT_SE_chr11:(+):106080259-106080382-UE:106079466-106079692-DE:106090556-106090678																							0.0	0.0	0.001	0.0	0.0	0.001
AASDHPPT_SE_chr11:(+):106090556-106090678-UE:106079466-106079692-DE:106091315-106091459	0.949	1.0	0.987	1.0	0.987	0.985	1.0	1.0	1.0	0.996	0.998	1.0	0.989	0.994	1.0	0.983	1.0	1.0	1.0	1.0	1.0	1.0	0.993	1.0	0.995	0.995	0.991	0.993
AASDHPPT_SE_chr11:(+):106091315-106091477-UE:106079466-106079692-DE:106094582-106094654																							0.997	1.0	1.0	1.0	1.0	1.0
AASDHPPT_SE_chr11:(+):106092964-106093024-UE:106091315-106091477-DE:106094582-106094654									0.001	0.0	0.0	0.0	0.004	0.001									0.0	0.003	0.0	0.0	0.001	0.0
AASDHPPT_SE_chr11:(+):106094582-106094654-UE:106091315-106091477-DE:106096742-106097298																							1.0	1.0	1.0	1.0	0.999	1.0
AASDHPPT_SE_chr11:(+):106096617-106096650-UE:106094582-106094654-DE:106096742-106098710	0.0	0.0	0.0	0.0	0.006	0.0	0.0	0.0
AASDH_A3SS_chr4:(-):56353403-56353596-UE:56353403-56353511-DE:56354038-56354211	0.937	1.0	0.793	1.0	1.0	0.929	1.0	1.0	0.953	1.0	0.947	1.0	0.864	1.0									1.0	1.0	0.947	0.95	0.856	0.935
AASDH_A3SS_chr4:(-):56353403-56353613-UE:56353403-56353511-DE:56354038-56354211																							1.0	1.0	0.735	0.781	0.657	0.664
AASDH_A3SS_chr4:(-):56353403-56353613-UE:56353403-56353596-DE:56354038-56354211									0.0	0.0	0.0	0.062	0.0	0.0									0.0	0.0	0.0	0.0	0.102	0.0
AASDH_A3SS_chr4:(-):56354038-56354211-UE:56354038-56354204-DE:56354704-56354811									1.0	1.0	0.99	1.0	1.0	1.0
AASDH_A3SS_chr4:(-):56378147-56378464-UE:56378147-56378463-DE:56382476-56382597																							1.0	1.0	1.0	1.0	0.957	1.0
AASDH_A5SS_chr4:(-):56384069-56384341-UE:56384185-56384341-DE:56382476-56382597																							1.0	1.0	0.973	1.0	1.0	1.0
AASDH_MXE_chr4:(-):56342834-56342966-UE:56338286-56338791-DE:56345126-56345290									0.33	0.474	0.424	0.317	0.491	0.547									0.404	0.471	0.502	0.421	0.408	0.594
AASDH_MXE_chr4:(-):56342834-56342966-UE:56338286-56338791-DE:56349262-56350058	0.648	0.526	0.407	0.437	0.604	0.586	0.436	0.509
AASDH_MXE_chr4:(-):56342834-56342966-UE:56338604-56338791-DE:56349262-56350058									0.19	0.194	0.155	0.243	0.355	0.341									0.298	0.404	0.117	0.151	0.313	0.205
AASDH_MXE_chr4:(-):56343561-56343684-UE:56342834-56342966-DE:56349262-56350058	0.715	0.666	0.477	0.587	0.489	0.712	0.491	0.418	0.362	0.485	0.405	0.329	0.222	0.508									0.308	0.382	0.471	0.441	0.272	0.459
AASDH_MXE_chr4:(-):56345126-56345290-UE:56342834-56342966-DE:56349262-56350058																							0.051	0.029	0.0	0.0	0.029	0.0
AASDH_MXE_chr4:(-):56345126-56345290-UE:56343561-56343684-DE:56349262-56350058	0.0	0.0	0.061	0.048	0.0	0.115	0.0	0.0	0.0	0.017	0.0	0.0	0.0	0.032									0.027	0.0	0.0	0.026	0.014	0.0
AASDH_MXE_chr4:(-):56345126-56345290-UE:56343561-56343684-DE:56351341-56351457									0.724	0.706	0.699	0.703	0.82	0.778
AASDH_MXE_chr4:(-):56349262-56350058-UE:56345126-56345290-DE:56353403-56353596									0.537	0.479	0.567	0.652	0.745	0.614
AASDH_MXE_chr4:(-):56378147-56378464-UE:56371450-56371643-DE:56384069-56384341	0.366	0.433	0.415	0.398	0.506	0.525	0.369	0.445	0.404	0.437	0.358	0.469	0.449	0.343									0.265	0.373	0.412	0.563	0.305	0.533
AASDH_MXE_chr4:(-):56380960-56381075-UE:56378147-56378464-DE:56387361-56387508																							1.0	1.0	0.973	1.0	1.0	1.0
AASDH_SE_chr4:(-):56342834-56342966-UE:56338286-56338791-DE:56343561-56343684									1.0	1.0	0.971	0.972	1.0	1.0									0.97	1.0	0.916	0.963	0.906	1.0
AASDH_SE_chr4:(-):56342834-56342966-UE:56338286-56338791-DE:56349262-56350058	1.0	1.0	1.0	0.9	1.0	1.0	0.921	1.0	1.0	0.941	1.0	1.0	0.888	0.761									0.947	0.939	1.0	0.939	0.75	1.0
AASDH_SE_chr4:(-):56343561-56343684-UE:56342834-56342966-DE:56345126-56345290	0.955	0.799	0.91	0.863	0.955	0.903	0.957	1.0	0.973	0.934	0.983	0.965	1.0	1.0									1.0	1.0	0.936	0.919	1.0	1.0
AASDH_SE_chr4:(-):56343561-56343684-UE:56342834-56342966-DE:56347617-56347734																							1.0	0.952	1.0	1.0	1.0	1.0
AASDH_SE_chr4:(-):56343561-56343684-UE:56342834-56342966-DE:56349262-56350058									0.906	0.948	0.911	0.957	1.0	1.0									0.922	1.0	1.0	0.777	0.962	1.0
AASDH_SE_chr4:(-):56345126-56345290-UE:56338286-56338791-DE:56349262-56350058	1.0	1.0	1.0	0.875	1.0	1.0	0.9	1.0
AASDH_SE_chr4:(-):56345126-56345290-UE:56342834-56342966-DE:56349262-56350058	1.0	1.0	0.9	1.0	0.917	0.704	1.0	1.0	0.846	0.944	0.875	0.917	1.0	1.0									0.84	1.0	1.0	0.733	0.905	1.0
AASDH_SE_chr4:(-):56345126-56345290-UE:56343561-56343684-DE:56347617-56347734																							1.0	1.0	1.0	0.915	1.0	1.0
AASDH_SE_chr4:(-):56345126-56345290-UE:56343561-56343684-DE:56349262-56350058	1.0	1.0	0.8	1.0	0.911	0.882	0.955	1.0	0.718	0.753	0.828	0.625	0.591	0.689									0.612	0.612	0.951	0.822	0.628	0.846
AASDH_SE_chr4:(-):56346780-56347033-UE:56345126-56345290-DE:56349262-56350058									0.015	0.015	0.0	0.0	0.0	0.0									0.0	0.0	0.0	0.012	0.0	0.103
AASDH_SE_chr4:(-):56346780-56347037-UE:56345126-56345290-DE:56349262-56350058									0.015	0.0	0.0	0.0	0.048	0.056									0.023	0.0	0.013	0.012	0.0	0.133
AASDH_SE_chr4:(-):56346892-56347037-UE:56343561-56343684-DE:56349262-56350058									0.0	0.0	0.0	0.0	0.053	0.178
AASDH_SE_chr4:(-):56346957-56347033-UE:56345126-56345290-DE:56349262-56350058									0.0	0.02	0.0	0.0	0.0	0.0									0.059	0.0	0.0	0.0	0.0	0.048
AASDH_SE_chr4:(-):56346957-56347037-UE:56345126-56345290-DE:56349262-56350058									0.0	0.02	0.0	0.0	0.061	0.0									0.085	0.0	0.017	0.0	0.0	0.0
AASDH_SE_chr4:(-):56347617-56347734-UE:56345126-56345290-DE:56349262-56350058	0.105	0.027	0.065	0.0	0.118	0.135	0.0	0.0	0.0	0.017	0.03	0.0	0.0	0.0									0.026	0.029	0.0	0.0	0.042	0.0
AASDH_SE_chr4:(-):56349262-56350058-UE:56345126-56345290-DE:56351341-56351457									1.0	0.979	1.0	1.0	1.0	1.0
AASDH_SE_chr4:(-):56351341-56351457-UE:56348927-56350058-DE:56353403-56353596	1.0	1.0	1.0	1.0	1.0	0.95	1.0	1.0	1.0	0.98	1.0	1.0	1.0	1.0									1.0	1.0	1.0	1.0	1.0	0.953
AASDH_SE_chr4:(-):56352010-56352112-UE:56351341-56351457-DE:56353403-56353596									0.015	0.0	0.015	0.015	0.0	0.0
AASDH_SE_chr4:(-):56355181-56355423-UE:56354704-56354811-DE:56387361-56387423									1.0	1.0	1.0	1.0	0.92	1.0
AASDH_SE_chr4:(-):56356052-56356180-UE:56355299-56355423-DE:56371450-56371643																							0.0	0.0	0.0	0.0	0.0	0.019
AASDH_SE_chr4:(-):56371450-56371643-UE:56355181-56355423-DE:56378147-56378464									1.0	0.89	1.0	0.972	0.977	1.0	1.0	1.0	1.0	1.0	0.857	0.909	1.0	0.81	1.0	1.0	1.0	0.974	0.944	1.0
AASDH_SE_chr4:(-):56371450-56371643-UE:56355181-56355423-DE:56387361-56387423									0.927	1.0	1.0	1.0	1.0	1.0									1.0	1.0	0.98	1.0	1.0	1.0
AASDH_SE_chr4:(-):56378147-56378464-UE:56371450-56371643-DE:56382476-56382597									1.0	1.0	1.0	1.0	0.939	1.0
AASDH_SE_chr4:(-):56378147-56378464-UE:56371450-56371643-DE:56387361-56387458									0.937	1.0	1.0	0.886	0.953	0.897									0.962	1.0	1.0	1.0	0.966	0.867
AASDH_SE_chr4:(-):56380960-56381075-UE:56378147-56378464-DE:56382476-56382597																							0.0	0.0	0.02	0.0	0.012	0.0
AASDH_SE_chr4:(-):56380960-56381078-UE:56378147-56378464-DE:56382476-56382597																							0.0	0.0	0.02	0.0	0.0	0.0
AASDH_SE_chr4:(-):56382476-56382597-UE:56378147-56378464-DE:56384069-56384341									0.875	0.869	0.874	0.838	0.934	0.832									0.904	0.752	0.884	0.914	0.693	0.829
AASDH_SE_chr4:(-):56382476-56382597-UE:56378147-56378464-DE:56387361-56387423									0.895	0.901	0.906	0.921	0.945	0.815									0.909	0.901	0.834	1.0	0.801	0.873
AASDH_SE_chr4:(-):56384069-56384341-UE:56378147-56378464-DE:56387361-56387459	1.0	0.892	1.0	1.0	1.0	0.882	1.0	1.0	0.919	0.963	0.957	0.976	0.979	0.902									0.973	0.965	0.884	1.0	0.934	0.959
AASDH_SE_chr4:(-):56384069-56384341-UE:56381758-56382597-DE:56387361-56387459	0.714	1.0	0.704	0.778	0.937	0.804	0.889	0.926	0.827	0.942	0.824	0.931	0.859	0.816	0.846	0.731	0.684	0.692	0.95	0.559	0.923	0.829	0.956	0.819	0.768	0.909	0.906	0.844
AASDH_SE_chr4:(-):56384185-56384341-UE:56382476-56382597-DE:56387361-56387459																							0.945	0.767	0.68	0.85	0.88	0.802
AASDH_SE_chr4:(-):56385580-56385643-UE:56384069-56384341-DE:56387361-56387508									0.0	0.0	0.0	0.0	0.022	0.0
AASS_A3SS_chr7:(-):122077837-122078014-UE:122077837-122078013-DE:122078861-122079712																							1.0	1.0	0.995	1.0	0.997	1.0
AASS_A3SS_chr7:(-):122079596-122079712-UE:122079596-122079690-DE:122081499-122081595									1.0	1.0	0.997	0.93	1.0	1.0									1.0	0.979	0.996	0.992	0.99	1.0
AASS_A3SS_chr7:(-):122086011-122086179-UE:122086011-122086115-DE:122091702-122091843									0.992	0.959	1.0	1.0	0.99	1.0									1.0	1.0	0.994	1.0	1.0	1.0
AASS_A3SS_chr7:(-):122092842-122092954-UE:122092842-122092951-DE:122093047-122093158									0.067	0.016	0.024	0.008	0.044	0.061
AASS_A3SS_chr7:(-):122092842-122092982-UE:122092842-122092951-DE:122093047-122093158									0.057	0.014	0.018	0.014	0.061	0.052									0.029	0.073	0.027	0.037	0.028	0.03
AASS_A3SS_chr7:(-):122098449-122098582-UE:122098449-122098576-DE:122098744-122098866									0.036	0.027	0.033	0.015	0.028	0.03									0.019	0.027	0.044	0.034	0.066	0.058
AASS_A3SS_chr7:(-):122101370-122101438-UE:122101370-122101434-DE:122101620-122101680									1.0	1.0	1.0	0.99	1.0	1.0									1.0	1.0	1.0	0.969	0.994	1.0
AASS_A3SS_chr7:(-):122101370-122101506-UE:122101370-122101438-DE:122101620-122101680									0.0	0.0	0.0	0.0	0.0	0.075
AASS_A3SS_chr7:(-):122113597-122113777-UE:122113597-122113720-DE:122115073-122115222									0.0	0.0	0.012	0.025	0.0	0.0									0.017	0.0	0.006	0.0	0.0	0.0
AASS_A3SS_chr7:(-):122115073-122115222-UE:122115073-122115220-DE:122116632-122116760																							1.0	1.0	0.989	1.0	1.0	1.0
AASS_A3SS_chr7:(-):122115073-122115243-UE:122115073-122115222-DE:122116632-122116760																							0.0	0.0	0.0	0.0	0.003	0.0
AASS_A3SS_chr7:(-):122115073-122115262-UE:122115073-122115222-DE:122116632-122116760									0.018	0.0	0.0	0.0	0.0	0.0
AASS_A3SS_chr7:(-):122118320-122118718-UE:122118320-122118630-DE:122126374-122126459																							0.016	0.026	0.01	0.021	0.021	0.0
AASS_A3SS_chr7:(-):122133516-122133741-UE:122133516-122133734-DE:122144160-122144280															0.827	1.0	0.896	1.0	1.0	1.0	1.0	0.905
AASS_A5SS_chr7:(-):122078691-122078950-UE:122078861-122078950-DE:122077837-122078014									0.006	0.0	0.007	0.004	0.01	0.031
AASS_A5SS_chr7:(-):122078861-122079712-UE:122079596-122079712-DE:122077837-122078014									0.976	0.982	0.971	1.0	0.912	1.0									0.929	0.879	0.94	0.951	0.96	0.944
AASS_A5SS_chr7:(-):122078861-122079712-UE:122079646-122079712-DE:122077837-122078014																							0.975	1.0	1.0	1.0	1.0	1.0
AASS_A5SS_chr7:(-):122078861-122079712-UE:122079661-122079712-DE:122077837-122078014																							0.989	1.0	1.0	1.0	1.0	1.0
AASS_A5SS_chr7:(-):122079596-122079712-UE:122079646-122079712-DE:122077837-122078014																							0.954	1.0	1.0	1.0	1.0	1.0
AASS_A5SS_chr7:(-):122079596-122079712-UE:122079661-122079712-DE:122077837-122078014																							0.982	1.0	1.0	1.0	1.0	1.0
AASS_A5SS_chr7:(-):122098744-122098866-UE:122098748-122098866-DE:122098449-122098576									1.0	1.0	0.992	1.0	0.99	1.0									1.0	0.986	0.973	1.0	0.982	1.0
AASS_A5SS_chr7:(-):122118306-122118453-UE:122118320-122118453-DE:122116878-122116957																							1.0	0.989	0.995	0.987	1.0	1.0
AASS_MXE_chr7:(-):122081499-122081595-UE:122079596-122079712-DE:122091702-122091843									0.437	0.466	0.429	0.434	0.522	0.354	0.566	0.128	0.564	0.514	0.451	0.484	0.54	0.622
AASS_MXE_chr7:(-):122082787-122082891-UE:122081499-122081595-DE:122086011-122086179									0.066	0.207	0.232	0.0	0.104	0.0
AASS_MXE_chr7:(-):122098449-122098576-UE:122093047-122093158-DE:122101370-122101438																							0.289	0.401	0.375	0.409	0.413	0.298
AASS_MXE_chr7:(-):122098744-122098866-UE:122098449-122098576-DE:122101620-122101680	0.494	0.0	0.466	0.402	0.238	0.555	0.421	0.632	0.299	0.324	0.368	0.336	0.315	0.286									0.307	0.264	0.394	0.486	0.344	0.413
AASS_MXE_chr7:(-):122098748-122098866-UE:122098449-122098576-DE:122101620-122101680																							0.972	0.812	0.881	0.954	0.85	0.917
AASS_RI_chr7:(-):122078861-122079712-UE:122078861-122078950-DE:122079596-122079712									0.019	0.034	0.02	0.034	0.005	0.039									0.028	0.009	0.026	0.01	0.023	0.008
AASS_RI_chr7:(-):122118320-122118630-UE:122118320-122118453-DE:122118562-122118630																							0.005	0.0	0.0	0.01	0.002	0.0
AASS_SE_chr7:(-):122078691-122078950-UE:122077837-122078014-DE:122079596-122079712									0.949	0.955	0.939	1.0	0.859	1.0
AASS_SE_chr7:(-):122078861-122078950-UE:122077835-122078014-DE:122079596-122079712									0.986	0.989	0.984	1.0	0.953	1.0									0.96	0.927	0.967	0.972	0.979	0.968
AASS_SE_chr7:(-):122079148-122079327-UE:122078861-122078950-DE:122079596-122079690									0.0	0.0	0.005	0.009	0.005	0.013									0.011	0.009	0.009	0.007	0.005	0.008
AASS_SE_chr7:(-):122081499-122081595-UE:122078861-122079712-DE:122086011-122086179									1.0	0.937	0.995	0.987	0.99	1.0	0.891	1.0	1.0	1.0	1.0	1.0	0.97	1.0	0.974	0.982	0.974	0.984	0.993	0.966
AASS_SE_chr7:(-):122082787-122082891-UE:122081499-122081595-DE:122086011-122086153									0.172	0.064	0.047	0.078	0.107	0.186									0.058	0.141	0.096	0.037	0.058	0.143
AASS_SE_chr7:(-):122085577-122085718-UE:122081499-122081595-DE:122086011-122086179									0.015	0.018	0.015	0.0	0.014	0.0									0.0	0.0	0.02	0.0	0.004	0.0
AASS_SE_chr7:(-):122086011-122086115-UE:122081499-122081595-DE:122091702-122091843									1.0	1.0	0.987	1.0	1.0	0.946
AASS_SE_chr7:(-):122086011-122086179-UE:122081499-122081595-DE:122091702-122091843	1.0	1.0	1.0	1.0	1.0	0.938	1.0	1.0	1.0	1.0	0.993	1.0	1.0	0.966	1.0	1.0	0.926	1.0	1.0	1.0	1.0	1.0
AASS_SE_chr7:(-):122087596-122087694-UE:122086011-122086179-DE:122091702-122091843																							0.029	0.0	0.0	0.0	0.004	0.0
AASS_SE_chr7:(-):122098449-122098576-UE:122093047-122093158-DE:122098744-122098866																							1.0	1.0	1.0	1.0	0.992	1.0
AASS_SE_chr7:(-):122098449-122098576-UE:122093047-122093158-DE:122101620-122101680																							1.0	1.0	1.0	0.978	1.0	1.0
AASS_SE_chr7:(-):122098449-122098582-UE:122093047-122093158-DE:122098744-122098866																							1.0	1.0	1.0	1.0	0.984	1.0
AASS_SE_chr7:(-):122098744-122098866-UE:122098449-122098576-DE:122101370-122101438	1.0	1.0	1.0	1.0	1.0	0.917	1.0	1.0															1.0	1.0	1.0	1.0	0.995	1.0
AASS_SE_chr7:(-):122098744-122098866-UE:122098449-122098576-DE:122101620-122101680									0.985	0.98	1.0	0.983	1.0	1.0									1.0	1.0	1.0	1.0	0.981	1.0
AASS_SE_chr7:(-):122098748-122098866-UE:122098449-122098576-DE:122101370-122101438																							1.0	1.0	1.0	1.0	0.988	1.0
AASS_SE_chr7:(-):122099994-122100063-UE:122098748-122098866-DE:122101370-122101438									0.009	0.0	0.0	0.007	0.0	0.064									0.0	0.0	0.0	0.0	0.007	0.0
AASS_SE_chr7:(-):122101370-122101434-UE:122098744-122098866-DE:122101620-122101680									0.684	0.848	0.944	0.848	0.802	0.901									0.948	0.794	0.826	0.867	0.811	0.848
AASS_SE_chr7:(-):122101370-122101438-UE:122098449-122098576-DE:122101620-122101680																							1.0	1.0	1.0	1.0	0.964	1.0
AASS_SE_chr7:(-):122101370-122101438-UE:122098744-122098866-DE:122101620-122101680									0.88	0.923	0.979	0.949	0.923	0.951									0.983	0.911	0.941	0.965	0.923	0.944
AASS_SE_chr7:(-):122101370-122101506-UE:122098744-122098866-DE:122101620-122101680									0.618	0.815	0.933	0.811	0.752	0.887
AASS_SE_chr7:(-):122115073-122115220-UE:122113597-122113720-DE:122116632-122116760																							1.0	1.0	1.0	0.97	1.0	0.974
AASS_SE_chr7:(-):122115073-122115222-UE:122113597-122113720-DE:122116632-122116760									0.994	1.0	0.996	1.0	1.0	1.0									1.0	1.0	1.0	0.987	1.0	0.986
AASS_SE_chr7:(-):122115073-122115243-UE:122113597-122113720-DE:122116632-122116760																							1.0	1.0	1.0	0.97	1.0	0.974
AASS_SE_chr7:(-):122115073-122115262-UE:122113597-122113720-DE:122116632-122116760									0.986	1.0	0.991	1.0	1.0	1.0
AASS_SE_chr7:(-):122117854-122117964-UE:122116878-122116957-DE:122118306-122118453									0.005	0.02	0.0	0.0	0.0	0.022									0.0	0.013	0.0	0.0	0.003	0.0
AASS_SE_chr7:(-):122126374-122126459-UE:122118562-122118630-DE:122144160-122144280																							1.0	1.0	1.0	1.0	0.993	1.0
AASS_SE_chr7:(-):122126905-122126973-UE:122126374-122126459-DE:122129360-122129537									0.0	0.017	0.013	0.0	0.0	0.0
AASS_SE_chr7:(-):122129360-122129537-UE:122126374-122126459-DE:122133516-122133741									1.0	1.0	0.995	1.0	1.0	1.0
AASS_SE_chr7:(-):122135381-122135500-UE:122133516-122133741-DE:122144160-122144280																							0.0	0.011	0.0	0.0	0.003	0.0
AATF_A3SS_chr17:(+):36953769-36953874-UE:36953771-36953874-DE:36952885-36953296	1.0	1.0	1.0	1.0	0.98	1.0	1.0	1.0
AATF_A3SS_chr17:(+):36988518-36988692-UE:36988519-36988692-DE:36986616-36986731									1.0	1.0	1.0	1.0	0.992	1.0
AATF_A3SS_chr17:(+):36990773-36990857-UE:36990776-36990857-DE:36989246-36989411									1.0	1.0	1.0	0.992	1.0	1.0
AATF_A3SS_chr17:(+):37020933-37021014-UE:37020937-37021014-DE:37019004-37019072																							1.0	0.995	1.0	1.0	1.0	0.986
AATF_A3SS_chr17:(+):37056600-37056871-UE:37056605-37056871-DE:37031613-37031685	0.981	1.0	1.0	0.969	1.0	1.0	0.923	1.0	1.0	0.995	0.997	0.967	0.993	1.0	1.0	0.94	0.987	1.0	0.983	1.0	1.0	1.0	1.0	0.988	0.96	0.996	0.982	0.993
AATF_A5SS_chr17:(+):36953769-36953907-UE:36953769-36953874-DE:36986616-36986731	1.0	1.0	1.0	1.0	1.0	0.986	1.0	1.0	0.99	1.0	0.996	0.993	0.991	1.0	1.0	1.0	1.0	1.0	1.0	1.0	0.979	1.0	0.978	0.996	1.0	0.993	0.996	1.0
AATF_A5SS_chr17:(+):36988518-36988726-UE:36988518-36988720-DE:36989246-36989411									0.0	0.0	0.0	0.0	0.0	0.01
AATF_MXE_chr17:(+):36950213-36950405-UE:36948874-36949216-DE:36953769-36953907									0.385	0.413	0.408	0.361	0.471	0.424									0.39	0.365	0.337	0.326	0.373	0.368
AATF_MXE_chr17:(+):36950213-36950405-UE:36948874-36949216-DE:36986616-36986731																							0.594	0.565	0.542	0.457	0.574	0.565
AATF_MXE_chr17:(+):36952885-36953296-UE:36950213-36950405-DE:36986616-36986731									0.534	0.534	0.544	0.536	0.471	0.592									0.565	0.581	0.521	0.427	0.573	0.611
AATF_MXE_chr17:(+):36953769-36953907-UE:36952885-36953296-DE:36988518-36988720									0.737	0.738	0.73	0.734	0.747	0.691									0.717	0.752	0.756	0.689	0.745	0.756
AATF_SE_chr17:(+):36950213-36950405-UE:36948874-36949216-DE:36952885-36953296									1.0	1.0	0.998	1.0	1.0	1.0									1.0	1.0	1.0	1.0	0.996	1.0
AATF_SE_chr17:(+):36950213-36950405-UE:36948874-36949216-DE:36953769-36953907									1.0	0.994	1.0	1.0	0.97	1.0									1.0	1.0	1.0	1.0	0.996	1.0
AATF_SE_chr17:(+):36952885-36953296-UE:36948874-36949216-DE:36953769-36953907									1.0	0.996	1.0	1.0	0.974	1.0									1.0	1.0	1.0	1.0	0.998	1.0
AATF_SE_chr17:(+):36952885-36953296-UE:36950213-36950405-DE:36953769-36953907									1.0	1.0	0.998	1.0	0.996	1.0									1.0	1.0	0.998	1.0	1.0	1.0
AATF_SE_chr17:(+):36952885-36953296-UE:36950213-36950405-DE:36986616-36986731																							1.0	1.0	0.985	1.0	0.996	1.0
AATF_SE_chr17:(+):36953769-36953874-UE:36952885-36953296-DE:36986616-36986731									1.0	0.995	1.0	1.0	1.0	1.0									1.0	0.995	1.0	1.0	1.0	1.0
AATF_SE_chr17:(+):36953769-36953907-UE:36950213-36950405-DE:36986616-36986731																							1.0	1.0	0.984	1.0	0.995	1.0
AATF_SE_chr17:(+):36953769-36953907-UE:36952885-36953296-DE:36986616-36986731									1.0	0.997	1.0	1.0	1.0	1.0									1.0	0.997	1.0	1.0	1.0	1.0
AATF_SE_chr17:(+):36986616-36986731-UE:36953769-36953907-DE:36988518-36988692	1.0	1.0	0.965	1.0	1.0	1.0	1.0	1.0	0.991	1.0	0.994	1.0	0.994	0.972	0.985	1.0	0.961	1.0	1.0	1.0	1.0	1.0	0.993	0.99	1.0	1.0	0.992	0.995
AATF_SE_chr17:(+):37017059-37017255-UE:36990774-36990857-DE:37019004-37019072															0.007	0.0	0.0	0.026	0.0	0.0	0.0	0.0
AATF_SE_chr17:(+):37019004-37019072-UE:36990773-36990857-DE:37056600-37056870																							1.0	1.0	1.0	1.0	1.0	0.953
AATF_SE_chr17:(+):37020933-37021014-UE:37018950-37019072-DE:37056600-37056870																							1.0	1.0	1.0	1.0	1.0	0.923
AATF_SE_chr17:(+):37031613-37031685-UE:37020933-37021014-DE:37056600-37056871	1.0	0.975	1.0	0.97	1.0	0.965	1.0	1.0	1.0	0.994	1.0	1.0	0.973	0.975	1.0	1.0	1.0	1.0	0.965	0.981	0.993	1.0	1.0	0.977	0.967	0.996	0.991	0.985
AATK_A3SS_chr17:(-):81117294-81118442-UE:81117294-81117319-DE:81119379-81119580									1.0	1.0	1.0	1.0	1.0	0.941
AATK_A3SS_chr17:(-):81124726-81124848-UE:81124726-81124821-DE:81124929-81125014									1.0	1.0	1.0	1.0	1.0	0.98
AATK_A3SS_chr17:(-):81126426-81126560-UE:81126426-81126548-DE:81127582-81127670																							0.946	1.0	0.966	1.0	1.0	1.0
AATK_A3SS_chr17:(-):81128469-81128549-UE:81128469-81128544-DE:81131060-81131205																							1.0	1.0	1.0	1.0	1.0	0.985
AATK_A5SS_chr17:(-):81127791-81127910-UE:81127805-81127910-DE:81127582-81127670									0.954	1.0	0.99	1.0	1.0	0.973									1.0	0.981	1.0	0.96	1.0	0.992
AATK_RI_chr17:(-):81120200-81120984-UE:81120200-81120399-DE:81120827-81120984									1.0	0.973	1.0	1.0	1.0	1.0									1.0	1.0	1.0	1.0	0.961	0.986
AATK_SE_chr17:(-):81119379-81119580-UE:81117294-81118442-DE:81119935-81120083																							1.0	1.0	1.0	1.0	1.0	0.988
AATK_SE_chr17:(-):81123193-81123343-UE:81120200-81122823-DE:81124726-81124848									1.0	0.975	1.0	1.0	1.0	0.978									1.0	1.0	1.0	1.0	0.986	0.869
AATK_SE_chr17:(-):81126426-81126548-UE:81124929-81125014-DE:81127582-81127670																							1.0	1.0	1.0	1.0	1.0	0.978
AATK_SE_chr17:(-):81126426-81126560-UE:81124929-81125014-DE:81127582-81127670																							1.0	1.0	1.0	1.0	1.0	0.987
AATK_SE_chr17:(-):81126653-81126817-UE:81126445-81126560-DE:81127582-81127670									0.045	0.129	0.029	0.029	0.103	0.053									0.118	0.077	0.071	0.018	0.06	0.071
AATK_SE_chr17:(-):81126653-81127035-UE:81126445-81126560-DE:81127582-81127670									0.087	0.036	0.0	0.0	0.0	0.022									0.0	0.048	0.037	0.018	0.0	0.041
AATK_SE_chr17:(-):81126657-81126817-UE:81126445-81126560-DE:81127582-81127670									0.045	0.1	0.029	0.043	0.103	0.032									0.118	0.032	0.103	0.036	0.087	0.033
AATK_SE_chr17:(-):81126657-81127035-UE:81126445-81126560-DE:81127582-81127670									0.087	0.0	0.0	0.015	0.0	0.0									0.0	0.0	0.071	0.036	0.031	0.0
AATK_SE_chr17:(-):81126906-81127035-UE:81126445-81126560-DE:81127582-81127670									0.071	0.0	0.0	0.0	0.0	0.0
AATK_SE_chr17:(-):81131060-81131205-UE:81128469-81128549-DE:81165681-81165814									1.0	1.0	1.0	1.0	1.0	0.972
AATK_SE_chr17:(-):81131060-81131205-UE:81128469-81128549-DE:81165937-81166017																							1.0	1.0	1.0	1.0	1.0	0.973
AATK_SE_chr17:(-):81134367-81134501-UE:81131060-81131205-DE:81165681-81165814									1.0	1.0	1.0	0.881	1.0	0.803									1.0	1.0	1.0	1.0	0.934	1.0
AATK_SE_chr17:(-):81134367-81134501-UE:81131060-81131205-DE:81165937-81166017									0.894	0.94	0.9	1.0	1.0	0.94									1.0	1.0	0.754	1.0	0.898	0.921
AATK_SE_chr17:(-):81165681-81165814-UE:81134367-81134501-DE:81165937-81166077																							0.388	0.715	0.328	0.514	0.413	0.358
AATK_SE_chr17:(-):81165681-81165817-UE:81134367-81134501-DE:81165937-81166077																							0.405	0.662	0.36	0.478	0.434	0.343
ABAT_A3SS_chr16:(+):8713490-8713865-UE:8713542-8713865-DE:8712967-8713062									1.0	1.0	1.0	1.0	1.0	0.981
ABAT_A3SS_chr16:(+):8713490-8713865-UE:8713618-8713865-DE:8674616-8674711																							1.0	1.0	1.0	1.0	0.979	1.0
ABAT_A3SS_chr16:(+):8713490-8713865-UE:8713657-8713865-DE:8712967-8713062									1.0	1.0	0.917	1.0	1.0	0.944
ABAT_A3SS_chr16:(+):8713490-8713865-UE:8713730-8713865-DE:8712967-8713062									1.0	0.84	1.0	1.0	1.0	1.0
ABAT_A3SS_chr16:(+):8746000-8746025-UE:8746007-8746025-DE:8735698-8735809									1.0	1.0	1.0	0.997	1.0	1.0
ABAT_A3SS_chr16:(+):8750421-8750456-UE:8750428-8750456-DE:8748107-8748137									0.996	1.0	1.0	0.989	1.0	1.0									1.0	1.0	1.0	0.996	1.0	1.0
ABAT_A3SS_chr16:(+):8764737-8764830-UE:8764750-8764830-DE:8764068-8764149																							1.0	1.0	1.0	1.0	1.0	0.998
ABAT_A3SS_chr16:(+):8766207-8766270-UE:8766240-8766270-DE:8764737-8764830																							1.0	1.0	1.0	1.0	1.0	0.998
ABAT_A3SS_chr16:(+):8767857-8768256-UE:8768192-8768256-DE:8766207-8766270									0.012	0.008	0.009	0.002	0.002	0.006									0.012	0.004	0.014	0.005	0.007	0.01
ABAT_A3SS_chr16:(+):8772779-8772917-UE:8772812-8772917-DE:8768824-8768973																							1.0	1.0	1.0	0.988	1.0	1.0
ABAT_A3SS_chr16:(+):8776316-8776490-UE:8776343-8776490-DE:8774889-8775057																							0.0	0.0	0.0	0.0	0.0	0.002
ABAT_A3SS_chr16:(+):8779478-8779590-UE:8779493-8779590-DE:8776343-8776490									1.0	1.0	1.0	1.0	1.0	0.997
ABAT_A3SS_chr16:(+):8781308-8781531-UE:8781310-8781531-DE:8779478-8779590									1.0	1.0	1.0	0.997	1.0	1.0									1.0	1.0	1.0	1.0	1.0	0.998
ABAT_A3SS_chr16:(+):8781308-8781531-UE:8781405-8781531-DE:8779478-8779590																							0.992	1.0	0.998	1.0	1.0	1.0
ABAT_A5SS_chr16:(+):8712967-8713352-UE:8712967-8713062-DE:8713490-8713865									0.043	0.034	0.0	0.0	0.0	0.007
ABAT_A5SS_chr16:(+):8713542-8713879-UE:8713542-8713865-DE:8714589-8715633																							0.0	0.038	0.0	0.0	0.0	0.024
ABAT_A5SS_chr16:(+):8713542-8713879-UE:8713542-8713865-DE:8735698-8735809									0.0	0.0	0.017	0.0	0.0	0.016									0.0	0.025	0.0	0.0	0.0	0.015
ABAT_A5SS_chr16:(+):8735698-8735912-UE:8735698-8735809-DE:8746000-8746098									0.015	0.012	0.01	0.006	0.006	0.01									0.021	0.005	0.025	0.0	0.007	0.011
ABAT_A5SS_chr16:(+):8764068-8764149-UE:8764068-8764148-DE:8764737-8764830																							1.0	1.0	1.0	1.0	0.998	1.0
ABAT_A5SS_chr16:(+):8774889-8775057-UE:8774889-8774998-DE:8776343-8776490									1.0	0.996	1.0	1.0	1.0	1.0
ABAT_A5SS_chr16:(+):8776343-8776489-UE:8776343-8776460-DE:8779478-8779590									0.981	1.0	1.0	1.0	1.0	1.0
ABAT_A5SS_chr16:(+):8776343-8776490-UE:8776343-8776460-DE:8779478-8779590									0.997	1.0	1.0	1.0	1.0	1.0
ABAT_A5SS_chr16:(+):8776343-8776490-UE:8776343-8776489-DE:8779478-8779590									1.0	1.0	1.0	1.0	1.0	0.995
ABAT_MXE_chr16:(+):8713618-8713865-UE:8712954-8713062-DE:8746000-8746098									0.008	0.01	0.001	0.004	0.007	0.015									0.007	0.036	0.002	0.007	0.012	0.008
ABAT_MXE_chr16:(+):8720738-8720934-UE:8674616-8674711-DE:8746000-8746098																							0.025	0.126	0.016	0.027	0.03	0.006
ABAT_MXE_chr16:(+):8735698-8735809-UE:8674564-8674711-DE:8750421-8750539									0.514	0.453	0.614	0.566	0.434	0.474
ABAT_MXE_chr16:(+):8748107-8748137-UE:8735698-8735809-DE:8757756-8757806									0.0	0.0	0.002	0.005	0.0	0.0
ABAT_MXE_chr16:(+):8750421-8750539-UE:8748107-8748137-DE:8764068-8764149									0.477	0.533	0.486	0.437	0.533	0.483									0.507	0.471	0.477	0.651	0.478	0.496
ABAT_MXE_chr16:(+):8750428-8750539-UE:8748107-8748137-DE:8764068-8764149									0.009	0.012	0.0	0.012	0.0	0.004									0.0	0.0	0.0	0.023	0.0	0.012
ABAT_MXE_chr16:(+):8764737-8764830-UE:8764068-8764149-DE:8768192-8768256									0.585	0.528	0.54	0.544	0.511	0.616									0.514	0.536	0.571	0.567	0.544	0.518
ABAT_MXE_chr16:(+):8764737-8764830-UE:8764068-8764149-DE:8772779-8772917																							0.388	0.411	0.455	0.399	0.382	0.43
ABAT_MXE_chr16:(+):8764750-8764830-UE:8764068-8764149-DE:8768192-8768256																							0.007	0.0	0.005	0.0	0.006	0.006
ABAT_MXE_chr16:(+):8774889-8774952-UE:8772779-8772917-DE:8779478-8779590																							0.669	0.65	0.637	0.59	0.578	0.638
ABAT_MXE_chr16:(+):8776316-8776490-UE:8774889-8775057-DE:8781308-8781531																							0.005	0.0	0.002	0.0	0.0	0.004
ABAT_MXE_chr16:(+):8776343-8776490-UE:8774889-8775057-DE:8781308-8781531																							0.596	0.591	0.58	0.63	0.623	0.589
ABAT_RI_chr16:(+):8712967-8713352-UE:8712967-8713062-DE:8713266-8713352																							1.0	0.917	1.0	1.0	1.0	1.0
ABAT_RI_chr16:(+):8712968-8713865-UE:8712968-8713352-DE:8713490-8713865									0.952	0.979	1.0	1.0	1.0	0.986									1.0	0.956	1.0	1.0	1.0	1.0
ABAT_SE_chr16:(+):8699316-8699428-UE:8674616-8674711-DE:8735698-8737473									0.0	0.012	0.0	0.007	0.052	0.0									0.0	0.006	0.0	0.007	0.005	0.0
ABAT_SE_chr16:(+):8713490-8713865-UE:8674616-8674711-DE:8735698-8735809									0.106	0.119	0.086	0.121	0.184	0.331									0.121	0.157	0.105	0.126	0.15	0.338
ABAT_SE_chr16:(+):8713490-8713865-UE:8699316-8699428-DE:8735698-8735809																							1.0	0.946	1.0	1.0	0.976	1.0
ABAT_SE_chr16:(+):8713490-8713865-UE:8712967-8713062-DE:8735698-8735809									0.846	1.0	0.915	1.0	1.0	0.968									1.0	0.966	1.0	1.0	1.0	0.961
ABAT_SE_chr16:(+):8713490-8713865-UE:8712967-8713062-DE:8746000-8746025									1.0	1.0	1.0	1.0	1.0	0.921
ABAT_SE_chr16:(+):8713542-8713865-UE:8712967-8713062-DE:8735698-8735809									0.767	1.0	0.884	1.0	1.0	0.95									1.0	0.946	1.0	1.0	1.0	0.949
ABAT_SE_chr16:(+):8713618-8713865-UE:8674616-8674711-DE:8735698-8735809																							0.121	0.157	0.105	0.126	0.153	0.336
ABAT_SE_chr16:(+):8713618-8713865-UE:8712954-8713062-DE:8735698-8735809									0.767	1.0	0.884	1.0	1.0	0.95									1.0	0.946	1.0	1.0	1.0	0.949
ABAT_SE_chr16:(+):8713657-8713865-UE:8712967-8713062-DE:8735698-8735809									0.767	1.0	0.886	1.0	1.0	0.95									1.0	0.947	1.0	1.0	1.0	0.949
ABAT_SE_chr16:(+):8713730-8713865-UE:8712967-8713062-DE:8735698-8735809									0.753	1.0	0.881	1.0	1.0	0.948
ABAT_SE_chr16:(+):8714568-8714638-UE:8713618-8713865-DE:8735698-8737473																							0.0	0.019	0.02	0.0	0.008	0.0
ABAT_SE_chr16:(+):8714589-8714638-UE:8674616-8674711-DE:8735698-8737473									0.016	0.0	0.003	0.0	0.0	0.0									0.0	0.0	0.005	0.0	0.003	0.008
ABAT_SE_chr16:(+):8714589-8714638-UE:8713361-8713865-DE:8735698-8737473									0.279	0.122	0.04	0.114	0.064	0.039									0.131	0.218	0.115	0.153	0.077	0.102
ABAT_SE_chr16:(+):8715061-8715120-UE:8674616-8674711-DE:8735698-8737473																							0.015	0.0	0.0	0.016	0.0	0.004
ABAT_SE_chr16:(+):8715061-8715120-UE:8713618-8713865-DE:8735698-8737473																							0.0	0.02	0.028	0.028	0.017	0.004
ABAT_SE_chr16:(+):8717839-8717963-UE:8713618-8713865-DE:8735698-8737473																							0.061	0.0	0.0	0.0	0.013	0.0
ABAT_SE_chr16:(+):8720738-8720934-UE:8674616-8674711-DE:8735698-8735809																							0.289	0.418	0.182	0.213	0.285	0.227
ABAT_SE_chr16:(+):8721263-8721368-UE:8674616-8674711-DE:8735698-8737473									0.004	0.0	0.0	0.0	0.0	0.0
ABAT_SE_chr16:(+):8721263-8721368-UE:8720821-8720934-DE:8735698-8737473									0.0	0.0	0.0	0.009	0.0	0.0									0.016	0.0	0.006	0.0	0.0	0.0
ABAT_SE_chr16:(+):8721263-8721640-UE:8674616-8674711-DE:8735698-8737473									0.003	0.004	0.0	0.0	0.0	0.0
ABAT_SE_chr16:(+):8721263-8721640-UE:8720821-8720934-DE:8735698-8737473									0.0	0.003	0.0	0.0	0.0	0.0
ABAT_SE_chr16:(+):8721263-8721651-UE:8720821-8720934-DE:8735698-8737473																							0.0	0.0	0.011	0.0	0.0	0.0
ABAT_SE_chr16:(+):8722766-8722842-UE:8674595-8674711-DE:8735698-8735809									0.009	0.023	0.018	0.004	0.0	0.0									0.0	0.007	0.014	0.037	0.011	0.011
ABAT_SE_chr16:(+):8722766-8722842-UE:8720821-8720934-DE:8735698-8735809									0.021	0.008	0.046	0.011	0.017	0.0									0.0	0.019	0.041	0.041	0.021	0.018
ABAT_SE_chr16:(+):8730098-8730199-UE:8674616-8674711-DE:8735698-8737473									0.012	0.0	0.005	0.0	0.0	0.0									0.007	0.006	0.001	0.027	0.0	0.003
ABAT_SE_chr16:(+):8730098-8730199-UE:8713618-8713865-DE:8735698-8737473																							0.023	0.017	0.0	0.046	0.0	0.003
ABAT_SE_chr16:(+):8730098-8730199-UE:8720821-8720934-DE:8735698-8737473									0.005	0.0	0.007	0.0	0.0	0.0									0.0	0.009	0.003	0.025	0.0	0.011
ABAT_SE_chr16:(+):8731440-8731589-UE:8713618-8713865-DE:8735698-8737473									0.0	0.0	0.009	0.0	0.0	0.009
ABAT_SE_chr16:(+):8731440-8731589-UE:8720821-8720934-DE:8735698-8737473									0.0	0.0	0.0	0.0	0.009	0.007									0.0	0.0	0.005	0.011	0.016	0.005
ABAT_SE_chr16:(+):8735698-8735809-UE:8674564-8674711-DE:8746000-8746025									0.933	0.879	0.924	0.955	0.916	0.969									0.937	0.864	0.944	0.968	0.929	0.943
ABAT_SE_chr16:(+):8735698-8735809-UE:8674564-8674711-DE:8748107-8748137									1.0	1.0	0.986	1.0	1.0	1.0
ABAT_SE_chr16:(+):8735698-8735809-UE:8712954-8713062-DE:8746000-8746025									1.0	1.0	1.0	1.0	1.0	0.97
ABAT_SE_chr16:(+):8735698-8735809-UE:8712968-8713865-DE:8746000-8746025									0.985	0.982	0.997	0.993	0.988	0.988									0.988	0.942	0.996	0.988	0.982	0.996
ABAT_SE_chr16:(+):8735698-8735809-UE:8720715-8720934-DE:8746000-8746025									0.989	0.984	0.979	0.989	0.985	0.986									0.982	0.939	0.988	0.98	0.979	0.996
ABAT_SE_chr16:(+):8735698-8735912-UE:8674564-8674711-DE:8746000-8746098									0.807	0.657	0.82	0.88	0.747	0.904									0.828	0.623	0.872	0.9	0.81	0.818
ABAT_SE_chr16:(+):8735698-8735912-UE:8712968-8713865-DE:8746000-8746098									0.875	0.846	0.977	0.946	0.92	0.958									0.917	0.696	0.976	0.92	0.889	0.988
ABAT_SE_chr16:(+):8735698-8735912-UE:8720715-8720934-DE:8746000-8746098									0.961	0.947	0.907	0.959	0.952	0.941									0.938	0.832	0.952	0.895	0.918	0.977
ABAT_SE_chr16:(+):8738442-8738454-UE:8735698-8735809-DE:8746000-8746098									0.0	0.0	0.0	0.0	0.0	0.008									0.0	0.0	0.0	0.0	0.004	0.0
ABAT_SE_chr16:(+):8746000-8746098-UE:8674564-8674711-DE:8748107-8748135									1.0	1.0	0.989	1.0	1.0	1.0
ABAT_SE_chr16:(+):8746000-8746098-UE:8735698-8735809-DE:8748107-8748135									1.0	1.0	0.998	0.996	0.99	1.0									1.0	1.0	0.997	1.0	0.991	0.993
ABAT_SE_chr16:(+):8746007-8746098-UE:8735698-8735809-DE:8748107-8748135									1.0	1.0	0.994	0.989	0.976	1.0
ABAT_SE_chr16:(+):8748107-8748137-UE:8735698-8735809-DE:8750421-8750456									1.0	1.0	1.0	1.0	1.0	0.983
ABAT_SE_chr16:(+):8749896-8750043-UE:8748107-8748137-DE:8750421-8750539									0.0	0.007	0.0	0.0	0.0	0.003									0.0	0.006	0.005	0.0	0.0	0.009
ABAT_SE_chr16:(+):8749899-8750043-UE:8748107-8748137-DE:8750421-8750539																							0.0	0.004	0.007	0.0	0.011	0.001
ABAT_SE_chr16:(+):8750421-8750539-UE:8748107-8748137-DE:8757756-8757806									1.0	1.0	1.0	1.0	1.0	0.997									1.0	1.0	0.997	1.0	1.0	1.0
ABAT_SE_chr16:(+):8750421-8750539-UE:8748107-8748137-DE:8764068-8764149									0.991	1.0	1.0	1.0	1.0	1.0
ABAT_SE_chr16:(+):8750428-8750539-UE:8748107-8748137-DE:8757756-8757806									1.0	1.0	1.0	1.0	1.0	0.995									1.0	1.0	0.995	1.0	1.0	1.0
ABAT_SE_chr16:(+):8753114-8753236-UE:8750421-8750539-DE:8757756-8757806																							0.0	0.0	0.0	0.0	0.0	0.005
ABAT_SE_chr16:(+):8757194-8757310-UE:8750421-8750539-DE:8757756-8757804									0.011	0.007	0.002	0.0	0.008	0.009									0.004	0.007	0.003	0.002	0.011	0.014
ABAT_SE_chr16:(+):8757194-8757445-UE:8750421-8750539-DE:8757756-8757806																							0.0	0.001	0.001	0.0	0.003	0.008
ABAT_SE_chr16:(+):8757212-8757310-UE:8750421-8750539-DE:8757756-8757804																							0.005	0.006	0.003	0.002	0.006	0.003
ABAT_SE_chr16:(+):8757212-8757445-UE:8750421-8750539-DE:8757756-8757806																							0.0	0.001	0.001	0.0	0.001	0.0
ABAT_SE_chr16:(+):8757756-8757806-UE:8748107-8748137-DE:8764068-8764149									0.992	1.0	1.0	1.0	1.0	1.0
ABAT_SE_chr16:(+):8757756-8757806-UE:8750421-8750539-DE:8764068-8764149									0.998	0.991	0.998	1.0	1.0	0.998									1.0	1.0	1.0	0.992	0.999	0.994
ABAT_SE_chr16:(+):8760128-8760267-UE:8757756-8757806-DE:8764068-8764149									0.0	0.0	0.0	0.001	0.0	0.0									0.0	0.006	0.001	0.004	0.002	0.0
ABAT_SE_chr16:(+):8764737-8764830-UE:8764068-8764149-DE:8766207-8766270									1.0	1.0	1.0	0.994	1.0	0.992									1.0	0.997	1.0	0.99	1.0	0.993
ABAT_SE_chr16:(+):8764750-8764830-UE:8764068-8764149-DE:8766207-8766270																							1.0	0.991	1.0	0.97	1.0	0.98
ABAT_SE_chr16:(+):8766207-8766270-UE:8764737-8764830-DE:8768192-8768256									0.988	0.99	0.992	0.993	1.0	0.992									0.992	0.997	0.989	1.0	0.995	0.992
ABAT_SE_chr16:(+):8766240-8766270-UE:8764737-8764830-DE:8768192-8768256																							0.962	0.985	0.948	1.0	0.965	0.957
ABAT_SE_chr16:(+):8774889-8774998-UE:8772779-8772917-DE:8776343-8776490									1.0	1.0	0.999	1.0	1.0	1.0
ABAT_SE_chr16:(+):8774889-8775057-UE:8772779-8772917-DE:8776343-8776490									1.0	1.0	0.999	1.0	1.0	1.0									1.0	1.0	1.0	0.993	1.0	1.0
ABAT_SE_chr16:(+):8779478-8779590-UE:8776343-8776490-DE:8781308-8781531																							0.996	1.0	0.998	1.0	1.0	1.0
ABC7-42389800N19.1_A3SS_chr12:(-):15912-16065-UE:15912-16060-DE:16721-16880									1.0	0.99	1.0	1.0	1.0	1.0									0.97	1.0	0.926	0.989	0.993	1.0
ABC7-42389800N19.1_A3SS_chr12:(-):15912-16145-UE:15912-16065-DE:16721-16880									0.02	0.0	0.0	0.0	0.007	0.013									0.0	0.0	0.0	0.041	0.015	0.025
ABC7-42389800N19.1_A3SS_chr12:(-):16721-16880-UE:16721-16879-DE:16968-17170																							1.0	0.995	1.0	1.0	1.0	1.0
ABC7-42389800N19.1_A3SS_chr12:(-):16721-16903-UE:16721-16880-DE:16968-17170	0.0	0.092	0.0	0.0	0.0	0.0	0.0	0.0	0.01	0.01	0.065	0.033	0.01	0.082									0.0	0.0	0.0	0.034	0.035	0.056
ABC7-42389800N19.1_A5SS_chr12:(-):16968-17170-UE:16990-17170-DE:16721-16880	1.0	0.881	0.951	1.0	0.937	1.0	1.0	1.0	1.0	0.957	1.0	0.94	1.0	0.956									1.0	0.977	1.0	0.989	1.0	0.928
ABC7-42389800N19.1_MXE_chr12:(-):15084-15153-UE:14521-14944-DE:16721-16880									0.649	0.604	0.939	0.429	0.502	0.494									0.479	0.547	0.76	0.436	0.497	0.506
ABC7-42389800N19.1_SE_chr12:(-):15912-16065-UE:14521-14944-DE:16721-16880																							1.0	1.0	1.0	1.0	1.0	0.989
ABC7-42389800N19.1_SE_chr12:(-):15912-16065-UE:15084-15153-DE:16721-16880									1.0	1.0	1.0	0.992	0.98	1.0									1.0	1.0	1.0	1.0	0.987	0.994
ABCA11P_A3SS_chr4:(-):425814-427119-UE:425814-426973-DE:437445-437511									0.503	0.336	0.38	0.395	0.421	0.469									0.419	0.639	0.722	0.436	0.517	0.486
ABCA11P_MXE_chr4:(-):430343-430695-UE:425814-426973-DE:437445-437511																							1.0	1.0	0.988	0.974	0.981	0.969
ABCA11P_MXE_chr4:(-):435769-435879-UE:425814-426973-DE:472574-472701									0.582	0.585	0.5	0.672	0.677	0.658									0.582	0.575	0.538	0.646	0.624	0.442
ABCA11P_MXE_chr4:(-):435769-435879-UE:425814-427119-DE:472574-472701									0.212	0.288	0.026	0.224	0.336	0.101
ABCA11P_MXE_chr4:(-):437445-437511-UE:425814-426973-DE:472574-472701									0.12	0.081	0.235	0.171	0.03	0.201									0.044	0.143	0.167	0.215	0.165	0.304
ABCA11P_SE_chr4:(-):437445-437511-UE:425814-426973-DE:472574-472701									0.527	0.495	0.441	0.644	0.62	0.787									0.753	0.51	0.366	0.685	0.489	0.614
ABCA11P_SE_chr4:(-):437445-437552-UE:425814-426973-DE:472574-472701																							0.368	0.088	0.061	0.25	0.201	0.225
ABCA1_A3SS_chr9:(-):104792785-104792906-UE:104792785-104792862-DE:104793170-104793300									1.0	1.0	1.0	1.0	1.0	0.955
ABCA1_A3SS_chr9:(-):104798420-104798598-UE:104798420-104798533-DE:104799818-104799988									1.0	1.0	1.0	1.0	0.944	1.0									1.0	1.0	1.0	1.0	0.965	1.0
ABCA1_A3SS_chr9:(-):104804625-104804729-UE:104804625-104804720-DE:104806240-104806430																							0.0	0.0	0.035	0.0	0.0	0.0
ABCA1_A3SS_chr9:(-):104804625-104804751-UE:104804625-104804720-DE:104806240-104806430																							0.065	0.0	0.087	0.0	0.0	0.0
ABCA1_A3SS_chr9:(-):104810799-104810924-UE:104810799-104810880-DE:104812573-104812722									1.0	1.0	0.967	1.0	0.956	1.0									1.0	1.0	0.981	1.0	0.976	0.982
ABCA1_A3SS_chr9:(-):104810799-104810924-UE:104810799-104810897-DE:104812573-104812722									0.975	1.0	1.0	1.0	1.0	1.0
ABCA1_A3SS_chr9:(-):104812573-104812936-UE:104812573-104812722-DE:104814117-104814231									0.0	0.0	0.0	0.011	0.0	0.0
ABCA1_A3SS_chr9:(-):104816142-104816496-UE:104816142-104816345-DE:104817331-104817404									0.0	0.0	0.009	0.015	0.0	0.0
ABCA1_A3SS_chr9:(-):104817225-104817404-UE:104817225-104817304-DE:104818662-104818883									0.736	1.0	0.893	0.722	0.819	1.0
ABCA1_A3SS_chr9:(-):104825590-104825887-UE:104825590-104825824-DE:104826947-104827169									1.0	1.0	1.0	1.0	0.945	1.0
ABCA1_A3SS_chr9:(-):104830924-104831101-UE:104830924-104831025-DE:104831621-104831827																							1.0	1.0	1.0	1.0	0.984	1.0
ABCA1_A5SS_chr9:(-):104787575-104788054-UE:104787919-104788054-DE:104786872-104786976																							0.038	0.0	0.0	0.0	0.008	0.013
ABCA1_A5SS_chr9:(-):104799571-104799988-UE:104799818-104799988-DE:104798420-104798598									0.0	0.0	0.0	0.0	0.012	0.026
ABCA1_A5SS_chr9:(-):104817225-104817404-UE:104817331-104817404-DE:104816142-104816345									0.226	0.071	0.081	0.035	0.111	0.089
ABCA1_MXE_chr9:(-):104817225-104817304-UE:104816142-104816345-DE:104818662-104818883									0.814	0.916	0.941	0.9	0.859	0.97									0.902	0.939	0.928	0.769	0.926	0.779
ABCA1_SE_chr9:(-):104785395-104785639-UE:104781001-104784455-DE:104786297-104786390									0.888	1.0	0.977	1.0	1.0	1.0									1.0	0.95	0.877	1.0	0.933	0.924
ABCA1_SE_chr9:(-):104786872-104786976-UE:104786297-104786390-DE:104787919-104788054									1.0	1.0	1.0	1.0	0.93	0.945									1.0	1.0	1.0	1.0	0.911	0.932
ABCA1_SE_chr9:(-):104788425-104788567-UE:104787919-104788054-DE:104790921-104791028																							1.0	1.0	1.0	1.0	0.987	1.0
ABCA1_SE_chr9:(-):104799571-104799733-UE:104798420-104798598-DE:104799818-104799988									0.0	0.0	0.0	0.0	0.0	0.051
ABCA1_SE_chr9:(-):104804625-104804720-UE:104803283-104803316-DE:104806240-104806430									1.0	1.0	1.0	1.0	1.0	0.934
ABCA1_SE_chr9:(-):104804625-104804751-UE:104803283-104803316-DE:104806240-104806430									1.0	1.0	1.0	1.0	1.0	0.884
ABCA1_SE_chr9:(-):104816454-104816496-UE:104816142-104816345-DE:104817331-104817404									0.0	0.033	0.015	0.024	0.0	0.0
ABCA1_SE_chr9:(-):104827353-104827513-UE:104826947-104827169-DE:104828915-104829138									0.0	0.0	0.0	0.029	0.0	0.0
ABCA1_SE_chr9:(-):104830924-104831101-UE:104828915-104829138-DE:104831621-104831827																							1.0	1.0	1.0	1.0	1.0	0.979
ABCA1_SE_chr9:(-):104881900-104882025-UE:104861678-104861800-DE:104883038-104883157									0.04	0.0	0.027	0.0	0.0	0.037
ABCA1_SE_chr9:(-):104884426-104884568-UE:104883038-104883157-DE:104889101-104889195									0.86	0.863	0.889	1.0	0.879	0.935									0.732	0.918	0.881	1.0	0.697	0.839
ABCA1_SE_chr9:(-):104903613-104903771-UE:104889101-104889195-DE:104927934-104928139									0.76	0.68	0.871	1.0	0.781	0.923
ABCA2_A3SS_chr9:(-):137007656-137008133-UE:137007656-137007964-DE:137008415-137008622																							0.0	0.0	0.0	0.0	0.002	0.0
ABCA2_A3SS_chr9:(-):137007656-137008143-UE:137007656-137007964-DE:137008415-137008622									0.0	0.0	0.0	0.0	0.0	0.004
ABCA2_A3SS_chr9:(-):137008415-137008622-UE:137008415-137008595-DE:137008730-137008868									1.0	1.0	1.0	1.0	0.988	1.0									1.0	1.0	1.0	1.0	0.998	1.0
ABCA2_A3SS_chr9:(-):137008415-137008622-UE:137008415-137008598-DE:137008730-137008868	1.0	1.0	1.0	0.942	1.0	1.0	1.0	1.0															1.0	1.0	0.987	1.0	1.0	1.0
ABCA2_A3SS_chr9:(-):137008415-137008654-UE:137008415-137008595-DE:137008730-137008868									1.0	1.0	1.0	1.0	0.903	1.0									1.0	1.0	1.0	1.0	0.984	1.0
ABCA2_A3SS_chr9:(-):137008415-137008654-UE:137008415-137008622-DE:137008730-137008868									0.0	0.005	0.0	0.0	0.0	0.0									0.0	0.0	0.0	0.0	0.0	0.003
ABCA2_A3SS_chr9:(-):137008730-137008868-UE:137008730-137008808-DE:137008950-137009183	0.961	1.0	1.0	1.0	1.0	1.0	1.0	1.0	1.0	1.0	0.99	1.0	0.988	1.0									1.0	1.0	1.0	1.0	0.994	1.0
ABCA2_A3SS_chr9:(-):137008950-137009053-UE:137008950-137009011-DE:137009369-137009462																							1.0	1.0	1.0	0.99	1.0	1.0
ABCA2_A3SS_chr9:(-):137008950-137009053-UE:137008950-137009016-DE:137009369-137009462	1.0	1.0	1.0	1.0	1.0	1.0	0.957	1.0
ABCA2_A3SS_chr9:(-):137009768-137010102-UE:137009768-137010072-DE:137010192-137010737																							1.0	1.0	1.0	1.0	1.0	0.935
ABCA2_A3SS_chr9:(-):137009768-137010114-UE:137009768-137010072-DE:137010192-137010737																							1.0	1.0	1.0	1.0	1.0	0.941
ABCA2_A3SS_chr9:(-):137009768-137010139-UE:137009768-137010072-DE:137010192-137010737																							1.0	1.0	1.0	1.0	1.0	0.947
ABCA2_A3SS_chr9:(-):137009768-137010139-UE:137009768-137010102-DE:137010192-137010737																							1.0	1.0	0.938	1.0	1.0	1.0
ABCA2_A3SS_chr9:(-):137009982-137010124-UE:137009982-137010072-DE:137010192-137010737																							1.0	1.0	1.0	1.0	1.0	0.988
ABCA2_A3SS_chr9:(-):137009982-137010124-UE:137009982-137010102-DE:137010192-137010737																							1.0	1.0	0.992	1.0	1.0	1.0
ABCA2_A3SS_chr9:(-):137009982-137010124-UE:137009982-137010114-DE:137010192-137010737									1.0	0.994	1.0	1.0	1.0	1.0									1.0	0.98	1.0	1.0	1.0	1.0
ABCA2_A3SS_chr9:(-):137009982-137010139-UE:137009982-137010124-DE:137010192-137010737									0.055	0.039	0.027	0.02	0.0	0.012									0.008	0.013	0.021	0.022	0.021	0.014
ABCA2_A3SS_chr9:(-):137010192-137010383-UE:137010192-137010371-DE:137010619-137010737	0.0	0.026	0.053	0.026	0.156	0.049	0.0	0.085
ABCA2_A3SS_chr9:(-):137010619-137010746-UE:137010619-137010737-DE:137010972-137011309									0.006	0.01	0.0	0.0	0.0	0.0									0.0	0.0	0.007	0.0	0.0	0.007
ABCA2_A3SS_chr9:(-):137010643-137011105-UE:137010643-137011100-DE:137011185-137011309									1.0	1.0	0.981	1.0	0.991	0.993
ABCA2_A3SS_chr9:(-):137010972-137011105-UE:137010972-137011100-DE:137011185-137011309																							0.989	0.982	0.984	1.0	0.996	0.98
ABCA2_A3SS_chr9:(-):137011185-137011309-UE:137011185-137011300-DE:137011406-137011749									1.0	1.0	1.0	1.0	1.0	0.994									0.991	1.0	1.0	1.0	1.0	0.995
ABCA2_A3SS_chr9:(-):137011185-137011500-UE:137011185-137011424-DE:137011633-137011749									1.0	0.979	1.0	1.0	1.0	1.0
ABCA2_A3SS_chr9:(-):137011185-137011508-UE:137011185-137011424-DE:137011633-137011749									1.0	0.984	1.0	1.0	1.0	1.0
ABCA2_A3SS_chr9:(-):137011185-137011508-UE:137011185-137011500-DE:137011633-137011749									0.916	1.0	1.0	1.0	1.0	1.0
ABCA2_A3SS_chr9:(-):137011406-137011554-UE:137011406-137011424-DE:137011633-137011749									1.0	0.994	1.0	1.0	1.0	1.0
ABCA2_A3SS_chr9:(-):137011406-137011554-UE:137011406-137011500-DE:137011633-137011749									0.988	1.0	1.0	1.0	1.0	1.0
ABCA2_A3SS_chr9:(-):137011406-137011554-UE:137011406-137011508-DE:137011633-137011749									1.0	1.0	0.997	1.0	0.992	1.0									1.0	1.0	0.984	0.987	0.998	1.0
ABCA2_A3SS_chr9:(-):137011406-137011749-UE:137011406-137011554-DE:137011843-137012018									0.987	1.0	1.0	1.0	1.0	1.0
ABCA2_A3SS_chr9:(-):137011843-137012018-UE:137011843-137012011-DE:137012101-137012162									0.994	1.0	1.0	1.0	1.0	1.0									1.0	0.994	1.0	1.0	1.0	0.997
ABCA2_A3SS_chr9:(-):137011853-137012162-UE:137011853-137012018-DE:137012264-137012376									0.988	1.0	1.0	1.0	1.0	1.0
ABCA2_A3SS_chr9:(-):137012484-137012590-UE:137012484-137012589-DE:137012711-137012949									1.0	1.0	0.996	1.0	1.0	1.0
ABCA2_A3SS_chr9:(-):137012484-137012620-UE:137012484-137012590-DE:137012711-137012949																							0.0	0.023	0.016	0.05	0.007	0.013
ABCA2_A3SS_chr9:(-):137012484-137012637-UE:137012484-137012590-DE:137012711-137012925									0.013	0.0	0.026	0.036	0.0	0.028	0.0	0.0	0.0	0.09	0.0	0.0	0.016	0.0	0.0	0.021	0.015	0.046	0.018	0.02
ABCA2_A3SS_chr9:(-):137012711-137012925-UE:137012711-137012854-DE:137013001-137013318									1.0	1.0	0.993	1.0	1.0	1.0
ABCA2_A3SS_chr9:(-):137012998-137013318-UE:137012998-137013317-DE:137013460-137013563																							0.989	1.0	1.0	1.0	1.0	1.0
ABCA2_A3SS_chr9:(-):137013831-137014038-UE:137013831-137013991-DE:137014167-137014404																							1.0	1.0	0.994	1.0	1.0	1.0
ABCA2_A3SS_chr9:(-):137014153-137014404-UE:137014153-137014192-DE:137014689-137014810																							1.0	0.993	1.0	1.0	1.0	1.0
ABCA2_A3SS_chr9:(-):137014541-137014834-UE:137014541-137014810-DE:137014912-137015097									0.031	0.0	0.016	0.022	0.026	0.017
ABCA2_A3SS_chr9:(-):137016290-137016482-UE:137016290-137016471-DE:137016573-137016738									0.007	0.0	0.0	0.0	0.0	0.0
ABCA2_A3SS_chr9:(-):137016290-137016737-UE:137016290-137016677-DE:137016919-137017124																							1.0	1.0	1.0	0.952	1.0	1.0
ABCA2_A3SS_chr9:(-):137016573-137016697-UE:137016573-137016677-DE:137016919-137017124																							1.0	1.0	1.0	0.93	1.0	1.0
ABCA2_A3SS_chr9:(-):137016573-137016737-UE:137016573-137016697-DE:137016919-137017124									0.925	0.917	0.894	0.527	0.813	0.95									0.887	0.962	0.791	1.0	0.929	0.937
ABCA2_A3SS_chr9:(-):137016573-137016738-UE:137016573-137016677-DE:137016919-137017124																							1.0	1.0	1.0	0.987	1.0	1.0
ABCA2_A3SS_chr9:(-):137016573-137016738-UE:137016573-137016697-DE:137016919-137017124									0.977	0.978	0.978	0.882	0.955	0.988	1.0	0.911	1.0	1.0	1.0	1.0	0.936	0.836	0.972	0.991	0.945	1.0	0.983	0.982
ABCA2_A3SS_chr9:(-):137016573-137016738-UE:137016573-137016737-DE:137016919-137017124									1.0	1.0	0.995	1.0	1.0	1.0									1.0	1.0	1.0	1.0	0.996	1.0
ABCA2_A3SS_chr9:(-):137016573-137016746-UE:137016573-137016738-DE:137016919-137017124															0.0	0.053	0.0	0.0	0.0	0.0	0.0	0.0
ABCA2_A3SS_chr9:(-):137016942-137017346-UE:137016942-137017318-DE:137017501-137017692									0.981	1.0	0.99	1.0	1.0	1.0
ABCA2_A3SS_chr9:(-):137016942-137017429-UE:137016942-137017318-DE:137017501-137017692									0.863	1.0	0.925	1.0	1.0	1.0
ABCA2_A3SS_chr9:(-):137016942-137017429-UE:137016942-137017346-DE:137017501-137017692									0.006	0.0	0.0	0.007	0.0	0.0
ABCA2_A3SS_chr9:(-):137017195-137017429-UE:137017195-137017346-DE:137017501-137017692																							0.016	0.0	0.0	0.0	0.0	0.0
ABCA2_A3SS_chr9:(-):137017259-137017692-UE:137017259-137017604-DE:137017786-137017901									0.991	0.989	0.985	0.979	1.0	0.99
ABCA2_A3SS_chr9:(-):137017259-137017692-UE:137017259-137017623-DE:137017786-137017901									1.0	1.0	0.995	1.0	1.0	1.0
ABCA2_A3SS_chr9:(-):137017501-137017692-UE:137017501-137017604-DE:137017786-137017901															0.895	1.0	1.0	1.0	1.0	1.0	1.0	1.0	1.0	1.0	1.0	1.0	0.981	0.995
ABCA2_A3SS_chr9:(-):137017786-137017901-UE:137017786-137017882-DE:137017972-137018075									0.981	1.0	0.995	1.0	1.0	0.99
ABCA2_A3SS_chr9:(-):137018177-137018357-UE:137018177-137018351-DE:137018718-137018815									0.0	0.0	0.004	0.0	0.0	0.0									0.0	0.0	0.0	0.0	0.0	0.006
ABCA2_A3SS_chr9:(-):137018177-137018486-UE:137018177-137018351-DE:137018718-137018815									0.0	0.0	0.002	0.0	0.0	0.0									0.0	0.0	0.007	0.0	0.0	0.0
ABCA2_A3SS_chr9:(-):137018718-137018815-UE:137018718-137018794-DE:137018902-137019070									1.0	1.0	0.981	0.991	1.0	1.0									0.981	1.0	1.0	0.97	1.0	0.988
ABCA2_A3SS_chr9:(-):137019168-137019306-UE:137019168-137019258-DE:137020335-137020495									1.0	1.0	0.986	1.0	1.0	1.0									0.971	1.0	1.0	1.0	0.988	0.982
ABCA2_A3SS_chr9:(-):137022350-137022447-UE:137022350-137022393-DE:137022701-137023052									0.959	1.0	1.0	1.0	0.936	1.0
ABCA2_A3SS_chr9:(-):137022350-137022478-UE:137022350-137022393-DE:137022701-137023052									0.989	1.0	1.0	1.0	0.988	1.0									1.0	1.0	1.0	1.0	1.0	0.995
ABCA2_A3SS_chr9:(-):137022350-137022478-UE:137022350-137022447-DE:137022701-137023052									0.99	1.0	0.968	1.0	1.0	1.0
ABCA2_A3SS_chr9:(-):137022701-137022865-UE:137022701-137022855-DE:137022940-137023840									0.976	1.0	0.983	1.0	1.0	1.0									0.978	0.972	0.98	0.985	0.996	0.98
ABCA2_A3SS_chr9:(-):137022701-137023052-UE:137022701-137023040-DE:137024142-137024236									1.0	0.971	1.0	1.0	1.0	1.0
ABCA2_A3SS_chr9:(-):137022940-137023840-UE:137022940-137023040-DE:137024142-137024236									1.0	0.789	1.0	1.0	1.0	1.0
ABCA2_A3SS_chr9:(-):137022940-137023840-UE:137022940-137023052-DE:137024142-137024236									0.086	0.075	0.115	0.086	0.305	0.069									0.051	0.08	0.08	0.106	0.165	0.124
ABCA2_A5SS_chr9:(-):137010192-137010737-UE:137010619-137010737-DE:137009982-137010124									1.0	0.989	1.0	1.0	1.0	1.0	1.0	1.0	1.0	1.0	1.0	1.0	0.974	1.0
ABCA2_A5SS_chr9:(-):137010619-137010737-UE:137010643-137010737-DE:137010192-137010371									0.978	1.0	1.0	1.0	1.0	1.0
ABCA2_A5SS_chr9:(-):137011633-137012011-UE:137011843-137012011-DE:137011406-137011554									0.988	1.0	1.0	1.0	1.0	1.0
ABCA2_A5SS_chr9:(-):137011843-137012011-UE:137011853-137012011-DE:137011633-137011749									1.0	1.0	0.996	1.0	1.0	1.0
ABCA2_A5SS_chr9:(-):137012101-137012589-UE:137012264-137012589-DE:137011843-137012018									0.988	1.0	1.0	1.0	1.0	1.0
ABCA2_A5SS_chr9:(-):137012484-137012854-UE:137012711-137012854-DE:137012264-137012376									1.0	1.0	0.992	0.985	1.0	1.0
ABCA2_A5SS_chr9:(-):137012998-137013317-UE:137013001-137013317-DE:137012711-137012925																							0.0	0.0	0.006	0.0	0.0	0.0
ABCA2_A5SS_chr9:(-):137012998-137013318-UE:137013001-137013318-DE:137012711-137012925									0.0	0.0	0.0	0.01	0.0	0.0
ABCA2_A5SS_chr9:(-):137014153-137014192-UE:137014167-137014192-DE:137013831-137014038																							0.0	0.006	0.0	0.011	0.013	0.004
ABCA2_A5SS_chr9:(-):137014153-137014404-UE:137014167-137014404-DE:137013831-137014038									0.014	0.0	0.003	0.0	0.013	0.024	0.0	0.034	0.0	0.0	0.0	0.0	0.0	0.0
ABCA2_A5SS_chr9:(-):137014167-137014404-UE:137014180-137014404-DE:137013831-137014038									1.0	1.0	0.996	1.0	1.0	1.0
ABCA2_A5SS_chr9:(-):137014541-137014810-UE:137014689-137014810-DE:137014167-137014404									0.004	0.0	0.002	0.0	0.004	0.0
ABCA2_A5SS_chr9:(-):137014689-137014810-UE:137014698-137014810-DE:137014167-137014404									1.0	1.0	0.991	1.0	1.0	1.0
ABCA2_A5SS_chr9:(-):137015413-137015596-UE:137015463-137015596-DE:137014912-137015097																							1.0	1.0	1.0	1.0	1.0	0.988
ABCA2_A5SS_chr9:(-):137015957-137016174-UE:137015961-137016174-DE:137015674-137015871									0.049	0.017	0.012	0.045	0.007	0.0									0.0	0.006	0.004	0.0	0.006	0.009
ABCA2_A5SS_chr9:(-):137016919-137017124-UE:137016942-137017124-DE:137016573-137016738									0.99	1.0	1.0	1.0	1.0	1.0
ABCA2_A5SS_chr9:(-):137017195-137017318-UE:137017259-137017318-DE:137016919-137017124									1.0	1.0	1.0	0.992	1.0	1.0
ABCA2_A5SS_chr9:(-):137019168-137019258-UE:137019177-137019258-DE:137018954-137019070									0.0	0.0	0.0	0.015	0.0	0.043									0.0	0.0	0.0	0.0	0.007	0.0
ABCA2_A5SS_chr9:(-):137020327-137020479-UE:137020335-137020479-DE:137019177-137019306									0.017	0.009	0.018	0.01	0.011	0.031									0.031	0.008	0.039	0.026	0.024	0.018
ABCA2_A5SS_chr9:(-):137020327-137020479-UE:137020378-137020479-DE:137019177-137019306									1.0	1.0	0.92	1.0	1.0	1.0									1.0	1.0	0.94	1.0	1.0	1.0
ABCA2_A5SS_chr9:(-):137020333-137020479-UE:137020335-137020479-DE:137019177-137019306									0.009	0.009	0.019	0.021	0.011	0.032									0.032	0.017	0.032	0.027	0.025	0.025
ABCA2_A5SS_chr9:(-):137020333-137020479-UE:137020378-137020479-DE:137019177-137019306									1.0	1.0	0.923	1.0	1.0	1.0									1.0	1.0	0.939	1.0	1.0	1.0
ABCA2_A5SS_chr9:(-):137020335-137020479-UE:137020378-137020479-DE:137019177-137019306									1.0	1.0	0.989	1.0	1.0	1.0									1.0	1.0	0.99	1.0	1.0	1.0
ABCA2_A5SS_chr9:(-):137021822-137022001-UE:137021890-137022001-DE:137021391-137021610																							0.058	0.007	0.003	0.0	0.004	0.004
ABCA2_A5SS_chr9:(-):137022701-137023052-UE:137022940-137023052-DE:137022350-137022478																							0.962	1.0	0.988	1.0	1.0	1.0
ABCA2_A5SS_chr9:(-):137027717-137028171-UE:137028074-137028171-DE:137024142-137024236									0.0	0.0	0.013	0.0	0.0	0.0
ABCA2_RI_chr9:(-):137008415-137008808-UE:137008415-137008595-DE:137008730-137008808									1.0	1.0	1.0	1.0	0.907	1.0									1.0	1.0	1.0	1.0	0.984	1.0
ABCA2_RI_chr9:(-):137008415-137008808-UE:137008415-137008622-DE:137008730-137008808	0.007	0.0	0.113	0.0	0.074	0.0	0.0	0.0	0.066	0.04	0.041	0.025	0.038	0.033									0.012	0.015	0.042	0.02	0.045	0.058
ABCA2_RI_chr9:(-):137008730-137009011-UE:137008730-137008868-DE:137008950-137009011																							0.036	0.019	0.031	0.029	0.043	0.04
ABCA2_RI_chr9:(-):137008730-137009016-UE:137008730-137008868-DE:137008950-137009016	0.012	0.049	0.051	0.0	0.0	0.0	0.0	0.047
ABCA2_RI_chr9:(-):137009768-137010072-UE:137009768-137009903-DE:137009982-137010072																							0.006	0.033	0.017	0.009	0.029	0.034
ABCA2_RI_chr9:(-):137009768-137010114-UE:137009768-137009903-DE:137009982-137010114									0.011	0.05	0.042	0.059	0.037	0.046
ABCA2_RI_chr9:(-):137010192-137010737-UE:137010192-137010371-DE:137010619-137010737	0.0	0.014	0.029	0.041	0.2	0.027	0.13	0.0	0.127	0.083	0.118	0.045	0.123	0.12	0.029	0.041	0.024	0.048	0.034	0.053	0.044	0.0	0.134	0.041	0.115	0.027	0.11	0.164
ABCA2_RI_chr9:(-):137010192-137010737-UE:137010192-137010371-DE:137010643-137010737									0.9	1.0	1.0	1.0	1.0	1.0
ABCA2_RI_chr9:(-):137010619-137011100-UE:137010619-137010737-DE:137010972-137011100																							0.0	0.005	0.0	0.0	0.01	0.013
ABCA2_RI_chr9:(-):137010643-137011016-UE:137010643-137010737-DE:137010972-137011016									0.003	0.005	0.008	0.0	0.012	0.012
ABCA2_RI_chr9:(-):137010972-137011309-UE:137010972-137011100-DE:137011185-137011309									1.0	1.0	0.798	1.0	0.892	0.947
ABCA2_RI_chr9:(-):137010972-137011309-UE:137010972-137011105-DE:137011185-137011309									0.099	0.062	0.068	0.046	0.055	0.104	0.021	0.034	0.0	0.0	0.0	0.0	0.024	0.0	0.092	0.019	0.096	0.041	0.045	0.117
ABCA2_RI_chr9:(-):137010972-137011424-UE:137010972-137011309-DE:137011406-137011424									0.028	0.056	0.053	0.046	0.056	0.041
ABCA2_RI_chr9:(-):137011185-137011508-UE:137011185-137011309-DE:137011406-137011508																							0.022	0.051	0.039	0.028	0.048	0.102
ABCA2_RI_chr9:(-):137011406-137011749-UE:137011406-137011424-DE:137011633-137011749									1.0	0.987	1.0	1.0	1.0	1.0
ABCA2_RI_chr9:(-):137011406-137011749-UE:137011406-137011500-DE:137011633-137011749									0.954	1.0	1.0	1.0	1.0	1.0
ABCA2_RI_chr9:(-):137011406-137011749-UE:137011406-137011508-DE:137011633-137011749									1.0	1.0	0.983	1.0	0.955	1.0									1.0	1.0	0.905	0.927	0.987	1.0
ABCA2_RI_chr9:(-):137011406-137011749-UE:137011406-137011554-DE:137011633-137011749									0.056	0.025	0.037	0.037	0.038	0.029	0.012	0.036	0.0	0.0	0.0	0.022	0.014	0.0	0.009	0.027	0.033	0.042	0.029	0.051
ABCA2_RI_chr9:(-):137011633-137012011-UE:137011633-137011749-DE:137011843-137012011	0.0	0.02	0.043	0.076	0.0	0.0	0.103	0.0	0.009	0.016	0.037	0.031	0.052	0.044	0.012	0.021	0.014	0.0	0.0	0.113	0.067	0.109	0.087	0.065	0.065	0.019	0.059	0.067
ABCA2_RI_chr9:(-):137011853-137012162-UE:137011853-137012018-DE:137012101-137012162									0.012	0.018	0.035	0.007	0.023	0.034
ABCA2_RI_chr9:(-):137012101-137012589-UE:137012101-137012162-DE:137012264-137012589									0.008	0.011	0.027	0.011	0.04	0.053
ABCA2_RI_chr9:(-):137012264-137012589-UE:137012264-137012376-DE:137012484-137012589									0.035	0.053	0.027	0.034	0.031	0.047
ABCA2_RI_chr9:(-):137012264-137012620-UE:137012264-137012376-DE:137012484-137012620																							0.037	0.014	0.027	0.0	0.043	0.042
ABCA2_RI_chr9:(-):137012484-137012854-UE:137012484-137012590-DE:137012711-137012854									0.01	0.022	0.041	0.042	0.022	0.048
ABCA2_RI_chr9:(-):137013831-137014192-UE:137013831-137014038-DE:137014167-137014192																							0.0	0.007	0.0	0.0	0.005	0.009
ABCA2_RI_chr9:(-):137014698-137015097-UE:137014698-137014810-DE:137014912-137015097									0.021	0.011	0.028	0.035	0.041	0.029
ABCA2_RI_chr9:(-):137015463-137015871-UE:137015463-137015596-DE:137015674-137015871																							0.008	0.022	0.003	0.019	0.022	0.016
ABCA2_RI_chr9:(-):137016290-137016677-UE:137016290-137016471-DE:137016573-137016677																							0.101	0.035	0.057	0.035	0.094	0.126
ABCA2_RI_chr9:(-):137016290-137016737-UE:137016290-137016471-DE:137016573-137016737									0.055	0.073	0.067	0.05	0.153	0.035
ABCA2_RI_chr9:(-):137016290-137016746-UE:137016290-137016471-DE:137016573-137016746															0.179	0.09	0.0	0.0	0.069	0.11	0.142	0.0
ABCA2_RI_chr9:(-):137016919-137017318-UE:137016919-137017124-DE:137017195-137017318									0.042	0.006	0.03	0.009	0.026	0.006
ABCA2_RI_chr9:(-):137016919-137017318-UE:137016919-137017124-DE:137017259-137017318									1.0	1.0	1.0	0.94	1.0	1.0
ABCA2_RI_chr9:(-):137017195-137017604-UE:137017195-137017346-DE:137017501-137017604									0.029	0.03	0.018	0.015	0.027	0.038									0.042	0.016	0.038	0.008	0.043	0.016
ABCA2_RI_chr9:(-):137017259-137017692-UE:137017259-137017318-DE:137017501-137017692									0.84	1.0	0.923	1.0	1.0	1.0
ABCA2_RI_chr9:(-):137017501-137017882-UE:137017501-137017692-DE:137017786-137017882									0.092	0.022	0.05	0.058	0.084	0.117
ABCA2_RI_chr9:(-):137017561-137018075-UE:137017561-137017882-DE:137017972-137018075									0.9	1.0	0.951	1.0	1.0	0.94
ABCA2_RI_chr9:(-):137017972-137018357-UE:137017972-137018075-DE:137018177-137018357									0.0	0.009	0.003	0.0	0.0	0.014									0.016	0.0	0.008	0.0	0.026	0.029
ABCA2_RI_chr9:(-):137018718-137018953-UE:137018718-137018815-DE:137018902-137018953																							0.037	0.031	0.039	0.0	0.04	0.018
ABCA2_RI_chr9:(-):137018782-137019258-UE:137018782-137018815-DE:137018902-137019258									0.061	0.0	0.009	0.032	0.017	0.042
ABCA2_RI_chr9:(-):137018902-137019258-UE:137018902-137019070-DE:137019177-137019258									0.0	0.008	0.014	0.022	0.017	0.04									0.014	0.015	0.006	0.0	0.02	0.034
ABCA2_RI_chr9:(-):137021391-137022001-UE:137021391-137021610-DE:137021890-137022001									0.069	0.034	0.044	0.017	0.019	0.067									0.082	0.063	0.041	0.049	0.047	0.054
ABCA2_RI_chr9:(-):137022701-137023052-UE:137022701-137022865-DE:137022940-137023052									0.03	0.0	0.007	0.0	0.064	0.013									0.0	0.0	0.017	0.028	0.034	0.017
ABCA2_RI_chr9:(-):137022940-137023840-UE:137022940-137023052-DE:137023837-137023840									0.8	0.474	0.714	0.429	0.655	0.714									0.444	0.444	0.867	0.294	0.558	0.9
ABCA2_SE_chr9:(-):137009369-137009462-UE:137008950-137009053-DE:137009540-137009578	1.0	1.0	1.0	1.0	1.0	0.921	1.0	1.0	1.0	1.0	0.993	1.0	1.0	1.0									1.0	1.0	1.0	1.0	1.0	0.997
ABCA2_SE_chr9:(-):137009982-137010124-UE:137009768-137009903-DE:137010619-137010737									1.0	1.0	1.0	0.976	1.0	1.0
ABCA2_SE_chr9:(-):137010192-137010371-UE:137009982-137010124-DE:137010619-137010737									1.0	0.995	1.0	1.0	1.0	1.0	1.0	1.0	1.0	1.0	1.0	1.0	0.987	1.0
ABCA2_SE_chr9:(-):137011633-137011749-UE:137011406-137011554-DE:137011843-137012018									0.993	1.0	1.0	1.0	1.0	1.0
ABCA2_SE_chr9:(-):137011843-137012011-UE:137011406-137011749-DE:137012264-137012376																							1.0	1.0	1.0	1.0	1.0	0.99
ABCA2_SE_chr9:(-):137011843-137012018-UE:137011406-137011749-DE:137012264-137012376									1.0	1.0	0.993	1.0	1.0	1.0
ABCA2_SE_chr9:(-):137011853-137012162-UE:137011633-137011749-DE:137012264-137012376									1.0	1.0	0.984	1.0	1.0	1.0
ABCA2_SE_chr9:(-):137012101-137012162-UE:137011633-137012011-DE:137012264-137012376																							1.0	1.0	1.0	0.97	1.0	1.0
ABCA2_SE_chr9:(-):137012101-137012162-UE:137011843-137012018-DE:137012264-137012376									0.994	1.0	1.0	1.0	1.0	1.0
ABCA2_SE_chr9:(-):137012484-137012589-UE:137012264-137012376-DE:137012711-137012949									1.0	1.0	0.992	0.984	1.0	1.0
ABCA2_SE_chr9:(-):137012484-137012590-UE:137012264-137012376-DE:137012711-137012925									1.0	1.0	0.996	0.992	1.0	1.0
ABCA2_SE_chr9:(-):137012484-137012637-UE:137012324-137012376-DE:137012711-137012925									1.0	1.0	0.99	0.983	1.0	1.0
ABCA2_SE_chr9:(-):137015957-137016174-UE:137015674-137015871-DE:137016290-137016471									1.0	1.0	1.0	0.965	1.0	1.0									0.963	1.0	1.0	1.0	0.994	1.0
ABCA2_SE_chr9:(-):137015961-137016174-UE:137015674-137015871-DE:137016290-137016471									1.0	1.0	1.0	0.981	1.0	1.0									0.978	1.0	1.0	1.0	0.997	1.0
ABCA2_SE_chr9:(-):137022701-137022855-UE:137022350-137022478-DE:137022940-137023840																							0.963	1.0	0.988	1.0	1.0	1.0
ABCA2_SE_chr9:(-):137022701-137022865-UE:137022350-137022478-DE:137022940-137023052																							0.98	1.0	0.994	1.0	1.0	1.0
ABCA2_SE_chr9:(-):137023837-137023840-UE:137022940-137023052-DE:137024142-137024236									0.026	0.067	0.048	0.084	0.18	0.026									0.08	0.096	0.019	0.123	0.112	0.019
ABCA3_A3SS_chr16:(-):2277596-2277670-UE:2277596-2277666-DE:2277878-2278069									0.988	0.989	1.0	0.981	1.0	1.0									1.0	0.995	0.985	1.0	1.0	0.982
ABCA3_A3SS_chr16:(-):2278287-2278575-UE:2278287-2278458-DE:2278942-2279130									0.0	0.0	0.003	0.002	0.0	0.002									0.006	0.0	0.0	0.0	0.003	0.0
ABCA3_A3SS_chr16:(-):2281392-2281505-UE:2281392-2281473-DE:2283185-2283972																							0.908	0.836	1.0	1.0	1.0	1.0
ABCA3_A3SS_chr16:(-):2282925-2283245-UE:2282925-2283230-DE:2284278-2284437																							1.0	1.0	1.0	1.0	1.0	0.957
ABCA3_A3SS_chr16:(-):2282925-2283358-UE:2282925-2283230-DE:2284278-2284437																							1.0	1.0	1.0	1.0	1.0	0.991
ABCA3_A3SS_chr16:(-):2282925-2283358-UE:2282925-2283245-DE:2284278-2284437																							1.0	1.0	1.0	0.964	1.0	1.0
ABCA3_A3SS_chr16:(-):2284778-2285046-UE:2284778-2284998-DE:2285441-2285646																							0.006	0.0	0.0	0.0	0.0	0.0
ABCA3_A3SS_chr16:(-):2286693-2286892-UE:2286693-2286820-DE:2288025-2288329									0.729	0.876	0.865	0.953	0.835	0.924									0.92	0.756	0.859	1.0	0.893	0.91
ABCA3_A3SS_chr16:(-):2286693-2286967-UE:2286693-2286820-DE:2288025-2288329									0.953	0.978	0.974	0.99	0.968	0.988									0.979	0.933	0.982	1.0	0.98	0.982
ABCA3_A3SS_chr16:(-):2286693-2286967-UE:2286693-2286892-DE:2288025-2288329									0.974	0.991	0.994	0.959	1.0	0.98									1.0	1.0	1.0	1.0	0.994	0.995
ABCA3_A3SS_chr16:(-):2289421-2289620-UE:2289421-2289559-DE:2292139-2292238																							1.0	1.0	0.996	1.0	0.994	0.994
ABCA3_A3SS_chr16:(-):2289421-2289620-UE:2289421-2289559-DE:2295589-2295740																							1.0	1.0	1.0	1.0	1.0	0.953
ABCA3_A3SS_chr16:(-):2289433-2289610-UE:2289433-2289559-DE:2292139-2292238									1.0	1.0	1.0	1.0	0.874	0.856
ABCA3_A3SS_chr16:(-):2289433-2289620-UE:2289433-2289559-DE:2292139-2292238									1.0	1.0	1.0	1.0	0.979	0.977
ABCA3_A3SS_chr16:(-):2289433-2289620-UE:2289433-2289559-DE:2295589-2295740									1.0	0.911	1.0	1.0	1.0	1.0
ABCA3_A3SS_chr16:(-):2289433-2289620-UE:2289433-2289610-DE:2292139-2292238									0.995	1.0	1.0	1.0	1.0	1.0
ABCA3_A3SS_chr16:(-):2295589-2295740-UE:2295589-2295739-DE:2297328-2297539																							1.0	1.0	1.0	1.0	1.0	0.991
ABCA3_A3SS_chr16:(-):2297328-2297599-UE:2297328-2297539-DE:2297765-2297921									0.0	0.0	0.0	0.0	0.0	0.003
ABCA3_A3SS_chr16:(-):2297765-2297921-UE:2297765-2297915-DE:2298385-2298540									0.986	1.0	1.0	1.0	1.0	1.0									1.0	1.0	0.99	1.0	1.0	1.0
ABCA3_A3SS_chr16:(-):2297765-2297921-UE:2297765-2297918-DE:2298385-2298540									1.0	0.996	1.0	1.0	1.0	1.0
ABCA3_A3SS_chr16:(-):2297765-2298149-UE:2297765-2297921-DE:2298385-2298540									0.0	0.004	0.0	0.0	0.0	0.0
ABCA3_A3SS_chr16:(-):2297765-2298214-UE:2297765-2297921-DE:2298385-2298540									0.007	0.0	0.0	0.0	0.0	0.0									0.0	0.0	0.0	0.0	0.0	0.002
ABCA3_A3SS_chr16:(-):2298385-2298540-UE:2298385-2298484-DE:2299402-2299532									1.0	1.0	0.994	1.0	1.0	0.969
ABCA3_A3SS_chr16:(-):2298385-2298540-UE:2298385-2298521-DE:2299402-2299532																							1.0	1.0	1.0	0.992	1.0	1.0
ABCA3_A3SS_chr16:(-):2299402-2299532-UE:2299402-2299524-DE:2300004-2300148																							1.0	1.0	1.0	1.0	1.0	0.989
ABCA3_A3SS_chr16:(-):2300004-2300148-UE:2300004-2300147-DE:2303968-2304150																							1.0	1.0	1.0	1.0	1.0	0.995
ABCA3_A3SS_chr16:(-):2308233-2308623-UE:2308233-2308428-DE:2317282-2317403									1.0	1.0	1.0	1.0	1.0	0.974
ABCA3_A3SS_chr16:(-):2317647-2317788-UE:2317647-2317764-DE:2319580-2319840																							0.063	0.056	0.061	0.049	0.074	0.07
ABCA3_A3SS_chr16:(-):2324191-2324553-UE:2324191-2324531-DE:2326009-2326274																							0.011	0.0	0.0	0.007	0.003	0.011
ABCA3_A3SS_chr16:(-):2325915-2326274-UE:2325915-2326271-DE:2326412-2326492																							1.0	1.0	0.991	1.0	1.0	1.0
ABCA3_A3SS_chr16:(-):2326009-2326274-UE:2326009-2326271-DE:2326412-2326492									0.99	1.0	1.0	1.0	1.0	1.0
ABCA3_A3SS_chr16:(-):2326009-2326473-UE:2326009-2326448-DE:2328452-2328757																							1.0	0.957	1.0	1.0	1.0	1.0
ABCA3_A3SS_chr16:(-):2326412-2326492-UE:2326412-2326448-DE:2328452-2328757																							1.0	0.991	1.0	1.0	1.0	1.0
ABCA3_A3SS_chr16:(-):2326412-2326492-UE:2326412-2326473-DE:2328452-2328757									1.0	0.97	0.988	1.0	1.0	0.974									0.955	1.0	0.981	1.0	0.971	0.974
ABCA3_A5SS_chr16:(-):2277876-2278069-UE:2277878-2278069-DE:2277596-2277670																							0.0	0.0	0.006	0.004	0.006	0.002
ABCA3_A5SS_chr16:(-):2280874-2281221-UE:2281026-2281221-DE:2278942-2279130									0.0	0.0	0.002	0.002	0.0	0.004									0.0	0.002	0.003	0.002	0.0	0.0
ABCA3_A5SS_chr16:(-):2282925-2283230-UE:2283185-2283230-DE:2281380-2281509																							0.004	0.0	0.0	0.0	0.001	0.0
ABCA3_A5SS_chr16:(-):2282925-2283358-UE:2283185-2283358-DE:2281380-2281509									0.0	0.0	0.0	0.003	0.0	0.006
ABCA3_A5SS_chr16:(-):2284278-2284437-UE:2284280-2284437-DE:2283185-2283358																							1.0	1.0	1.0	1.0	0.996	1.0
ABCA3_A5SS_chr16:(-):2284278-2284437-UE:2284325-2284437-DE:2283185-2283358									1.0	0.984	0.996	0.993	0.992	1.0									1.0	1.0	0.994	1.0	1.0	0.965
ABCA3_A5SS_chr16:(-):2284280-2284437-UE:2284325-2284437-DE:2283185-2283358																							1.0	1.0	0.962	1.0	1.0	0.807
ABCA3_A5SS_chr16:(-):2288025-2288329-UE:2288032-2288329-DE:2286693-2286967									1.0	1.0	0.992	1.0	1.0	1.0
ABCA3_A5SS_chr16:(-):2289421-2289559-UE:2289433-2289559-DE:2288025-2288329																							0.005	0.004	0.0	0.0	0.0	0.0
ABCA3_A5SS_chr16:(-):2308233-2308623-UE:2308449-2308623-DE:2303968-2304150									0.0	0.0	0.005	0.004	0.005	0.0
ABCA3_A5SS_chr16:(-):2324191-2324531-UE:2324403-2324531-DE:2323522-2323688																							0.0	0.0	0.005	0.005	0.0	0.004
ABCA3_A5SS_chr16:(-):2324318-2324531-UE:2324403-2324531-DE:2323522-2323688									0.019	0.0	0.005	0.0	0.0	0.0									0.0	0.0	0.013	0.006	0.0	0.0
ABCA3_A5SS_chr16:(-):2325915-2326271-UE:2326009-2326271-DE:2324403-2324531																							0.0	0.0	0.003	0.0	0.0	0.0
ABCA3_A5SS_chr16:(-):2328452-2328757-UE:2328713-2328757-DE:2326412-2326492									1.0	1.0	1.0	1.0	0.981	1.0
ABCA3_MXE_chr16:(-):2308233-2308428-UE:2303968-2304150-DE:2317282-2317403									1.0	1.0	1.0	1.0	0.995	0.993
ABCA3_MXE_chr16:(-):2308449-2308623-UE:2303968-2304150-DE:2317647-2317764																							0.58	0.595	0.499	0.508	0.553	0.557
ABCA3_MXE_chr16:(-):2308449-2308623-UE:2303968-2304150-DE:2319580-2319840																							0.059	0.053	0.02	0.056	0.07	0.035
ABCA3_MXE_chr16:(-):2317282-2317403-UE:2303968-2304150-DE:2319580-2319840																							0.936	0.964	0.977	0.928	0.929	0.966
ABCA3_MXE_chr16:(-):2317282-2317403-UE:2308449-2308623-DE:2319580-2319840																							0.42	0.521	0.459	0.479	0.498	0.456
ABCA3_MXE_chr16:(-):2317647-2317764-UE:2317282-2317403-DE:2323522-2323688																							0.53	0.545	0.475	0.469	0.586	0.532
ABCA3_MXE_chr16:(-):2326412-2326492-UE:2326009-2326274-DE:2329647-2329724									0.611	0.574	0.59	0.555	0.515	0.587
ABCA3_RI_chr16:(-):2281026-2281473-UE:2281026-2281221-DE:2281380-2281473																							0.004	0.009	0.018	0.01	0.008	0.017
ABCA3_RI_chr16:(-):2326009-2326448-UE:2326009-2326274-DE:2326412-2326448																							0.01	0.008	0.005	0.01	0.004	0.016
ABCA3_RI_chr16:(-):2326009-2326473-UE:2326009-2326274-DE:2326412-2326473									0.01	0.011	0.01	0.017	0.003	0.0
ABCA3_SE_chr16:(-):2278942-2279130-UE:2278287-2278458-DE:2281026-2281221									0.996	1.0	1.0	1.0	1.0	1.0									0.99	1.0	1.0	1.0	1.0	0.996
ABCA3_SE_chr16:(-):2278942-2279130-UE:2278287-2278575-DE:2281026-2281221									1.0	1.0	1.0	1.0	1.0	0.994
ABCA3_SE_chr16:(-):2280874-2280931-UE:2278942-2279130-DE:2281026-2281221									0.0	0.0	0.0	0.002	0.003	0.01									0.0	0.002	0.0	0.0	0.0	0.001
ABCA3_SE_chr16:(-):2282925-2283086-UE:2281380-2281509-DE:2283185-2283972									0.0	0.006	0.0	0.003	0.009	0.0									0.004	0.0	0.0	0.007	0.0	0.0
ABCA3_SE_chr16:(-):2292139-2292238-UE:2289047-2289620-DE:2295589-2295740									0.967	0.991	1.0	1.0	1.0	1.0									0.986	1.0	0.991	1.0	0.993	0.989
ABCA3_SE_chr16:(-):2292139-2292238-UE:2289421-2289559-DE:2295589-2295739																							1.0	1.0	1.0	1.0	1.0	0.989
ABCA3_SE_chr16:(-):2292139-2292238-UE:2289433-2289559-DE:2295589-2295740									1.0	0.979	1.0	1.0	1.0	1.0
ABCA3_SE_chr16:(-):2300004-2300147-UE:2299402-2299532-DE:2303968-2304150																							1.0	1.0	0.988	1.0	1.0	0.979
ABCA3_SE_chr16:(-):2300004-2300148-UE:2299402-2299532-DE:2303968-2304150									0.988	0.991	1.0	1.0	1.0	0.993									1.0	1.0	0.992	1.0	1.0	0.986
ABCA3_SE_chr16:(-):2308233-2308623-UE:2303968-2304150-DE:2317282-2317403									0.954	0.903	0.96	0.894	0.898	0.987
ABCA3_SE_chr16:(-):2308449-2308623-UE:2303968-2304150-DE:2317282-2317403									0.972	0.94	0.977	0.938	0.943	0.993									0.933	0.946	0.982	0.925	0.926	0.967
ABCA3_SE_chr16:(-):2308449-2308623-UE:2303968-2304150-DE:2317647-2317764																							1.0	1.0	1.0	1.0	1.0	0.992
ABCA3_SE_chr16:(-):2317282-2317403-UE:2303968-2304150-DE:2317647-2317764									1.0	1.0	0.993	1.0	1.0	0.976									1.0	1.0	1.0	1.0	1.0	0.993
ABCA3_SE_chr16:(-):2317282-2317403-UE:2308449-2308623-DE:2317647-2317764																							1.0	1.0	1.0	1.0	0.993	1.0
ABCA3_SE_chr16:(-):2317282-2317403-UE:2308449-2308623-DE:2319580-2319840																							1.0	1.0	1.0	1.0	1.0	0.973
ABCA3_SE_chr16:(-):2317647-2317764-UE:2308449-2308623-DE:2319580-2319840																							1.0	1.0	1.0	1.0	1.0	0.969
ABCA3_SE_chr16:(-):2317647-2317764-UE:2317282-2317403-DE:2319580-2319840																							1.0	1.0	1.0	1.0	1.0	0.993
ABCA3_SE_chr16:(-):2317647-2317788-UE:2317282-2317403-DE:2319580-2319840																							1.0	1.0	1.0	1.0	1.0	0.984
ABCA3_SE_chr16:(-):2319580-2319840-UE:2308449-2308623-DE:2323522-2323688																							1.0	1.0	1.0	1.0	1.0	0.993
ABCA3_SE_chr16:(-):2319580-2319840-UE:2317647-2317764-DE:2323522-2323688																							1.0	1.0	1.0	1.0	0.997	1.0
ABCA3_SE_chr16:(-):2326412-2326448-UE:2326009-2326274-DE:2328452-2328757																							1.0	0.928	0.864	0.951	0.88	0.842
ABCA3_SE_chr16:(-):2326412-2326473-UE:2326009-2326274-DE:2328452-2328757									0.848	0.838	0.933	0.903	0.85	0.961									1.0	0.953	0.911	0.975	0.931	0.917
ABCA3_SE_chr16:(-):2326412-2326492-UE:2325915-2326271-DE:2328452-2328757																							1.0	0.968	0.987	1.0	1.0	1.0
ABCA3_SE_chr16:(-):2326412-2326492-UE:2326009-2326274-DE:2328452-2328757									0.952	0.939	0.979	0.965	0.943	0.987									1.0	0.982	0.969	0.989	0.974	0.967
ABCA3_SE_chr16:(-):2328452-2328757-UE:2326412-2326492-DE:2329647-2329724									1.0	1.0	1.0	1.0	0.992	1.0
ABCA3_SE_chr16:(-):2328713-2328757-UE:2326412-2326492-DE:2329647-2329724									1.0	1.0	1.0	1.0	0.969	1.0
ABCA5_A3SS_chr17:(-):69309261-69309669-UE:69309261-69309423-DE:69313091-69313296																							0.0	0.0	0.0	0.0	0.0	0.029
ABCA5_A3SS_chr17:(-):69313086-69313296-UE:69313086-69313249-DE:69314313-69315425																							1.0	0.924	1.0	1.0	1.0	1.0
ABCA5_A5SS_chr17:(-):69251746-69251866-UE:69251751-69251866-DE:69250471-69250621									1.0	1.0	1.0	0.964	1.0	1.0
ABCA5_A5SS_chr17:(-):69251746-69251866-UE:69251775-69251866-DE:69250471-69250621																							1.0	0.948	1.0	1.0	0.945	1.0
ABCA5_A5SS_chr17:(-):69313086-69313249-UE:69313091-69313249-DE:69309348-69309423																							0.15	0.0	0.0	0.0	0.0	0.0
ABCA5_MXE_chr17:(-):69277640-69277842-UE:69273958-69274128-DE:69285897-69286037																							0.571	0.403	0.543	0.548	0.589	0.604
ABCA5_SE_chr17:(-):69248261-69248317-UE:69244310-69247644-DE:69249904-69249984									1.0	1.0	0.949	1.0	1.0	1.0									0.772	1.0	0.967	1.0	1.0	0.953
ABCA5_SE_chr17:(-):69251746-69251866-UE:69250471-69250621-DE:69253572-69253667									1.0	1.0	0.994	1.0	1.0	0.97									0.853	0.789	0.966	0.88	0.897	1.0
ABCA5_SE_chr17:(-):69251751-69251866-UE:69250471-69250621-DE:69253572-69253667									1.0	1.0	0.985	1.0	1.0	0.931
ABCA5_SE_chr17:(-):69283952-69284072-UE:69277640-69277842-DE:69285897-69286037									1.0	1.0	1.0	1.0	1.0	0.976									0.859	1.0	1.0	1.0	1.0	1.0
ABCA5_SE_chr17:(-):69285387-69285420-UE:69283952-69284072-DE:69285897-69286037									0.036	0.201	0.062	0.033	0.0	0.04
ABCA5_SE_chr17:(-):69288514-69288698-UE:69287612-69287751-DE:69289176-69289296									0.0	0.0	0.023	0.0	0.0	0.0
ABCA5_SE_chr17:(-):69289861-69290037-UE:69289176-69289296-DE:69291215-69291326																							1.0	1.0	0.986	1.0	1.0	1.0
ABCA5_SE_chr17:(-):69306724-69306954-UE:69304093-69304810-DE:69308279-69308368																							1.0	1.0	1.0	1.0	0.946	1.0
ABCA5_SE_chr17:(-):69310347-69310434-UE:69309348-69309423-DE:69313091-69313296																							0.0	0.0	0.014	0.0	0.089	0.0
ABCA5_SE_chr17:(-):69313086-69313296-UE:69309348-69309423-DE:69314313-69314430																							1.0	1.0	0.938	1.0	1.0	1.0
ABCA5_SE_chr17:(-):69313091-69313249-UE:69309261-69309423-DE:69314313-69315425																							1.0	1.0	0.958	1.0	1.0	1.0
ABCA5_SE_chr17:(-):69313091-69313296-UE:69309261-69309423-DE:69314313-69314430																							1.0	1.0	0.974	1.0	1.0	1.0
ABCA5_SE_chr17:(-):69325698-69325817-UE:69314313-69314430-DE:69327051-69327111																							0.69	0.417	0.638	0.878	0.389	0.893
ABCA6_SE_chr17:(-):69082872-69083013-UE:69081065-69081145-DE:69083211-69083331	1.0	0.944	1.0	1.0	1.0	1.0	1.0	1.0
ABCA7_A3SS_chr19:(+):1041830-1041972-UE:1041922-1041972-DE:1041515-1041603									1.0	1.0	0.923	1.0	1.0	0.951
ABCA7_A3SS_chr19:(+):1042285-1042391-UE:1042314-1042391-DE:1042063-1042176																							0.0	0.0	0.0	0.0	0.0	0.012
ABCA7_A3SS_chr19:(+):1042314-1042391-UE:1042319-1042391-DE:1042063-1042176									1.0	0.96	1.0	1.0	0.939	0.925									1.0	1.0	0.877	1.0	1.0	0.971
ABCA7_A3SS_chr19:(+):1044576-1044744-UE:1044588-1044744-DE:1043724-1043841									1.0	1.0	1.0	1.0	1.0	0.976
ABCA7_A3SS_chr19:(+):1044979-1045231-UE:1045001-1045231-DE:1044576-1044744																							0.02	0.0	0.023	0.0	0.009	0.011
ABCA7_A3SS_chr19:(+):1049265-1049437-UE:1049317-1049437-DE:1048894-1049005									0.776	0.881	0.952	0.862	0.894	0.864									0.816	0.863	0.807	0.897	0.892	0.933
ABCA7_A3SS_chr19:(+):1054192-1054341-UE:1054201-1054341-DE:1054075-1054110									1.0	1.0	0.977	1.0	1.0	1.0									1.0	1.0	0.975	1.0	1.0	1.0
ABCA7_A3SS_chr19:(+):1054549-1054694-UE:1054569-1054694-DE:1054192-1054341																							0.0	0.044	0.039	0.0	0.0	0.017
ABCA7_A3SS_chr19:(+):1054569-1054694-UE:1054613-1054694-DE:1054192-1054341									1.0	1.0	0.971	1.0	1.0	1.0									1.0	1.0	0.953	1.0	0.967	1.0
ABCA7_A3SS_chr19:(+):1055063-1055351-UE:1055096-1055351-DE:1054779-1054878									0.042	0.0	0.055	0.0	0.032	0.081
ABCA7_A3SS_chr19:(+):1055082-1055351-UE:1055096-1055351-DE:1054779-1054878																							0.0	0.046	0.023	0.074	0.034	0.032
ABCA7_A3SS_chr19:(+):1056329-1056499-UE:1056417-1056499-DE:1056065-1056243									1.0	1.0	0.947	0.939	0.968	1.0									0.975	0.944	0.975	1.0	0.963	0.949
ABCA7_A3SS_chr19:(+):1057865-1058057-UE:1057914-1058057-DE:1057313-1057429									0.0	0.0	0.047	0.029	0.0	0.014
ABCA7_A3SS_chr19:(+):1057865-1058059-UE:1057914-1058059-DE:1057313-1057429																							0.025	0.0	0.0	0.055	0.027	0.011
ABCA7_A3SS_chr19:(+):1057865-1058059-UE:1057968-1058059-DE:1057313-1057429																							0.922	0.639	0.918	0.899	0.861	0.867
ABCA7_A3SS_chr19:(+):1057914-1058059-UE:1057968-1058059-DE:1057313-1057429									0.974	0.919	0.923	0.903	0.931	0.914									0.972	0.892	0.968	0.966	0.957	0.961
ABCA7_A3SS_chr19:(+):1057914-1058157-UE:1058145-1058157-DE:1057313-1057429									0.943	1.0	0.869	0.875	0.944	0.879									1.0	0.846	0.758	1.0	0.861	0.729
ABCA7_A3SS_chr19:(+):1058804-1058940-UE:1058819-1058940-DE:1058617-1058747									0.0	0.0	0.036	0.034	0.049	0.0									0.0	0.0	0.0	0.0	0.008	0.015
ABCA7_A3SS_chr19:(+):1059006-1059085-UE:1059022-1059085-DE:1058819-1058940									0.0	0.0	0.02	0.0	0.0	0.055									0.0	0.0	0.031	0.0	0.011	0.01
ABCA7_A3SS_chr19:(+):1063543-1063775-UE:1063759-1063775-DE:1062171-1062313									1.0	1.0	1.0	1.0	0.949	1.0									1.0	1.0	1.0	1.0	0.985	1.0
ABCA7_A3SS_chr19:(+):1064909-1065171-UE:1064930-1065171-DE:1064160-1064253									0.0	0.0	0.026	0.0	0.056	0.0
ABCA7_A3SS_chr19:(+):1064930-1065171-UE:1064975-1065171-DE:1064160-1064253									1.0	1.0	1.0	1.0	1.0	0.961									1.0	1.0	1.0	1.0	0.981	0.982
ABCA7_A3SS_chr19:(+):1065269-1065572-UE:1065290-1065572-DE:1064930-1065171									0.98	1.0	1.0	1.0	1.0	1.0
ABCA7_A5SS_chr19:(+):1046229-1046406-UE:1046229-1046404-DE:1046801-1047024									1.0	1.0	1.0	1.0	1.0	0.895									0.956	1.0	1.0	1.0	1.0	0.976
ABCA7_A5SS_chr19:(+):1046229-1046573-UE:1046229-1046406-DE:1046801-1047024																							0.0	0.0	0.0	0.0	0.009	0.0
ABCA7_A5SS_chr19:(+):1047452-1047654-UE:1047452-1047581-DE:1048894-1049005									1.0	1.0	0.962	1.0	1.0	1.0
ABCA7_A5SS_chr19:(+):1047452-1047654-UE:1047452-1047631-DE:1048894-1049005									0.952	1.0	1.0	1.0	1.0	0.918									1.0	1.0	1.0	0.97	0.933	0.966
ABCA7_A5SS_chr19:(+):1048894-1049005-UE:1048894-1048946-DE:1049265-1049437									1.0	0.928	1.0	1.0	1.0	1.0									1.0	1.0	1.0	1.0	1.0	0.989
ABCA7_A5SS_chr19:(+):1049265-1049462-UE:1049265-1049437-DE:1050920-1051052									0.099	0.048	0.0	0.0	0.022	0.02
ABCA7_A5SS_chr19:(+):1054201-1054694-UE:1054201-1054341-DE:1054779-1054878									0.742	0.75	0.667	0.448	1.0	0.362									0.565	1.0	0.576	0.765	0.806	0.568
ABCA7_A5SS_chr19:(+):1055906-1055939-UE:1055906-1055934-DE:1056065-1056243																							1.0	1.0	1.0	0.953	0.987	1.0
ABCA7_A5SS_chr19:(+):1057865-1058059-UE:1057865-1058057-DE:1058145-1058269									1.0	1.0	1.0	0.967	1.0	1.0
ABCA7_A5SS_chr19:(+):1057865-1058269-UE:1057865-1058157-DE:1058617-1058747									0.968	1.0	0.98	1.0	0.971	1.0									1.0	0.922	0.98	1.0	0.974	1.0
ABCA7_A5SS_chr19:(+):1058617-1058751-UE:1058617-1058747-DE:1058819-1058940																							0.0	0.0	0.0	0.0	0.0	0.038
ABCA7_A5SS_chr19:(+):1061781-1061902-UE:1061781-1061888-DE:1062171-1062313									0.0	0.018	0.0	0.0	0.0	0.047
ABCA7_A5SS_chr19:(+):1063543-1063899-UE:1063543-1063775-DE:1064160-1064253									0.789	1.0	1.0	1.0	0.959	1.0									0.934	1.0	0.864	1.0	1.0	0.948
ABCA7_A5SS_chr19:(+):1063601-1063863-UE:1063601-1063678-DE:1064160-1064253																							1.0	1.0	1.0	1.0	0.917	0.886
ABCA7_A5SS_chr19:(+):1063601-1063863-UE:1063601-1063775-DE:1064160-1064253																							0.975	1.0	0.934	1.0	1.0	0.976
ABCA7_A5SS_chr19:(+):1063601-1063899-UE:1063601-1063863-DE:1064160-1064253																							0.076	0.118	0.082	0.043	0.037	0.124
ABCA7_A5SS_chr19:(+):1063759-1063863-UE:1063759-1063775-DE:1064160-1064253									0.898	1.0	1.0	1.0	0.98	1.0
ABCA7_A5SS_chr19:(+):1063759-1063899-UE:1063759-1063863-DE:1064160-1064253									0.05	0.071	0.073	0.043	0.091	0.163
ABCA7_MXE_chr19:(+):1057313-1057429-UE:1056906-1057084-DE:1058617-1058747									0.733	0.626	0.681	0.471	0.398	0.61									1.0	1.0	0.961	1.0	1.0	1.0
ABCA7_MXE_chr19:(+):1057865-1058269-UE:1057313-1057429-DE:1058819-1058940																							0.0	0.0	0.0	0.027	0.033	0.008
ABCA7_MXE_chr19:(+):1061781-1061888-UE:1059022-1059085-DE:1063543-1063678									0.596	0.376	0.436	0.501	0.606	0.647									0.727	0.519	0.62	0.502	0.512	0.597
ABCA7_MXE_chr19:(+):1062171-1062313-UE:1061781-1061888-DE:1063759-1063863									0.596	0.657	0.617	0.588	0.635	0.674									0.573	0.661	0.653	0.469	0.618	0.601
ABCA7_MXE_chr19:(+):1062171-1062313-UE:1061781-1061888-DE:1064160-1064253																							0.978	1.0	1.0	1.0	1.0	0.957
ABCA7_MXE_chr19:(+):1063543-1063678-UE:1062171-1062313-DE:1064160-1064253									0.576	0.661	0.548	0.572	0.543	0.649									0.393	0.553	0.539	0.623	0.565	0.555
ABCA7_MXE_chr19:(+):1063759-1063863-UE:1063543-1063678-DE:1064930-1065171									0.517	0.335	0.562	0.433	0.46	0.324									0.423	0.439	0.454	0.607	0.489	0.498
ABCA7_RI_chr19:(+):1041201-1041427-UE:1041201-1041263-DE:1041354-1041427									0.979	1.0	1.0	1.0	1.0	0.942									1.0	0.967	1.0	1.0	1.0	0.989
ABCA7_RI_chr19:(+):1041922-1042176-UE:1041922-1041972-DE:1042063-1042176									0.11	0.0	0.018	0.084	0.139	0.097
ABCA7_RI_chr19:(+):1041922-1042391-UE:1041922-1042176-DE:1042314-1042391									0.018	0.0	0.0	0.0	0.0	0.027
ABCA7_RI_chr19:(+):1047156-1047581-UE:1047156-1047378-DE:1047452-1047581									0.034	0.0	0.063	0.25	0.0	0.087
ABCA7_RI_chr19:(+):1047156-1047631-UE:1047156-1047378-DE:1047452-1047631																							0.036	0.087	0.025	0.0	0.01	0.091
ABCA7_RI_chr19:(+):1054201-1054694-UE:1054201-1054341-DE:1054569-1054694									0.05	0.026	0.2	0.111	0.0	0.143									0.049	0.073	0.154	0.032	0.024	0.063
ABCA7_RI_chr19:(+):1054549-1054878-UE:1054549-1054694-DE:1054779-1054878																							0.0	0.078	0.0	0.089	0.011	0.072
ABCA7_RI_chr19:(+):1054613-1054878-UE:1054613-1054694-DE:1054779-1054878									0.0	0.0	0.058	0.0	0.0	0.13
ABCA7_RI_chr19:(+):1057914-1058157-UE:1057914-1058059-DE:1058145-1058157									0.045	0.027	0.102	0.06	0.0	0.18									0.101	0.0	0.056	0.069	0.065	0.026
ABCA7_RI_chr19:(+):1058804-1059085-UE:1058804-1058940-DE:1059022-1059085									0.025	0.015	0.035	0.018	0.032	0.083									0.0	0.019	0.037	0.03	0.026	0.011
ABCA7_RI_chr19:(+):1063543-1063775-UE:1063543-1063678-DE:1063759-1063775									0.034	0.0	0.053	0.016	0.023	0.093									0.039	0.049	0.0	0.01	0.065	0.046
ABCA7_RI_chr19:(+):1064909-1065328-UE:1064909-1065171-DE:1065269-1065328									0.0	0.014	0.031	0.021	0.017	0.043
ABCA7_RI_chr19:(+):1064975-1065328-UE:1064975-1065171-DE:1065269-1065328																							0.016	0.0	0.02	0.0	0.035	0.018
ABCA7_SE_chr19:(+):1041830-1041972-UE:1041509-1041603-DE:1042063-1042176									0.852	0.917	0.967	0.738	1.0	0.957									0.598	0.866	0.949	0.962	0.956	0.865
ABCA7_SE_chr19:(+):1041922-1041972-UE:1041515-1041603-DE:1042063-1042176									0.628	0.789	0.937	0.529	1.0	0.907
ABCA7_SE_chr19:(+):1042745-1042826-UE:1042314-1042397-DE:1043040-1043251									1.0	1.0	0.877	1.0	1.0	1.0
ABCA7_SE_chr19:(+):1044576-1044744-UE:1043724-1043841-DE:1045001-1045231									0.978	1.0	0.984	1.0	1.0	0.961									1.0	1.0	1.0	1.0	0.963	0.991
ABCA7_SE_chr19:(+):1044588-1044744-UE:1043724-1043841-DE:1045001-1045231									0.959	1.0	0.946	1.0	1.0	0.932
ABCA7_SE_chr19:(+):1048894-1049005-UE:1047452-1047654-DE:1049317-1049437																							1.0	1.0	1.0	1.0	0.845	1.0
ABCA7_SE_chr19:(+):1050920-1051052-UE:1049265-1049437-DE:1051154-1051294									0.918	0.837	0.808	0.95	1.0	0.909									0.769	1.0	0.868	0.779	0.972	0.816
ABCA7_SE_chr19:(+):1051941-1052126-UE:1051448-1051586-DE:1053787-1053836																							1.0	1.0	1.0	1.0	1.0	0.983
ABCA7_SE_chr19:(+):1052213-1052286-UE:1051941-1052126-DE:1053328-1053531																							1.0	1.0	1.0	1.0	1.0	0.978
ABCA7_SE_chr19:(+):1053328-1053531-UE:1051941-1052126-DE:1053787-1053836																							1.0	1.0	1.0	1.0	1.0	0.98
ABCA7_SE_chr19:(+):1054192-1054341-UE:1054005-1054110-DE:1054569-1054694									0.939	1.0	1.0	1.0	1.0	1.0
ABCA7_SE_chr19:(+):1054192-1054341-UE:1054005-1054110-DE:1054779-1054878																							0.951	1.0	1.0	1.0	1.0	1.0
ABCA7_SE_chr19:(+):1054201-1054341-UE:1054075-1054110-DE:1054569-1054694									0.823	1.0	1.0	1.0	1.0	1.0
ABCA7_SE_chr19:(+):1054201-1054694-UE:1054075-1054110-DE:1054779-1054878																							0.846	1.0	1.0	1.0	1.0	1.0
ABCA7_SE_chr19:(+):1054549-1054694-UE:1054192-1054341-DE:1054779-1054878																							0.527	1.0	0.552	0.753	0.79	0.551
ABCA7_SE_chr19:(+):1054569-1054694-UE:1054192-1054341-DE:1054779-1054878									0.838	0.86	0.757	0.62	1.0	0.586									0.813	1.0	0.747	0.88	0.897	0.735
ABCA7_SE_chr19:(+):1054613-1054694-UE:1054192-1054341-DE:1054779-1054878									0.708	0.683	0.541	0.447	1.0	0.178									0.509	1.0	0.546	0.745	0.783	0.551
ABCA7_SE_chr19:(+):1055063-1055351-UE:1054779-1054878-DE:1055906-1055939									1.0	0.923	1.0	1.0	0.926	1.0
ABCA7_SE_chr19:(+):1055082-1055351-UE:1054779-1054878-DE:1055906-1055939																							1.0	0.889	1.0	1.0	0.952	0.939
ABCA7_SE_chr19:(+):1055096-1055351-UE:1054779-1054878-DE:1055906-1055939									1.0	0.956	1.0	1.0	0.962	1.0									1.0	0.946	1.0	1.0	0.975	0.978
ABCA7_SE_chr19:(+):1056065-1056243-UE:1055906-1055939-DE:1056417-1056499																							1.0	1.0	0.814	1.0	1.0	1.0
ABCA7_SE_chr19:(+):1057313-1057429-UE:1056906-1057084-DE:1057914-1058059									0.975	1.0	1.0	1.0	1.0	1.0									1.0	1.0	0.947	1.0	1.0	1.0
ABCA7_SE_chr19:(+):1057313-1057429-UE:1056906-1057084-DE:1058145-1058269									1.0	1.0	0.969	1.0	1.0	1.0
ABCA7_SE_chr19:(+):1057313-1057429-UE:1056906-1057084-DE:1058617-1058740									1.0	1.0	0.94	1.0	0.91	1.0									1.0	1.0	0.925	1.0	1.0	1.0
ABCA7_SE_chr19:(+):1057865-1058059-UE:1057313-1057429-DE:1058145-1058269									0.952	1.0	0.877	0.886	0.944	0.758									1.0	0.87	0.843	1.0	0.869	0.729
ABCA7_SE_chr19:(+):1057865-1058269-UE:1057313-1057429-DE:1058617-1058740									0.789	0.727	0.767	0.793	0.875	0.879									1.0	0.923	0.862	0.878	0.742	0.802
ABCA7_SE_chr19:(+):1057914-1058057-UE:1057039-1057429-DE:1058145-1058269									0.942	1.0	0.854	0.869	0.946	0.871
ABCA7_SE_chr19:(+):1057914-1058059-UE:1056906-1057084-DE:1058145-1058269									1.0	1.0	0.965	1.0	1.0	1.0
ABCA7_SE_chr19:(+):1057914-1058059-UE:1057039-1057429-DE:1058145-1058269									0.973	1.0	0.927	0.933	0.972	0.907									1.0	0.925	0.892	1.0	0.926	0.844
ABCA7_SE_chr19:(+):1057914-1058157-UE:1057039-1057429-DE:1058617-1058747									0.889	0.806	0.821	0.806	0.895	0.93									1.0	0.943	0.733	0.813	0.837	0.795
ABCA7_SE_chr19:(+):1057968-1058059-UE:1057313-1057429-DE:1058145-1058269									0.929	1.0	0.864	0.9	0.909	0.795									1.0	0.876	0.823	1.0	0.848	0.717
ABCA7_SE_chr19:(+):1058145-1058269-UE:1056906-1057084-DE:1058617-1058740									1.0	1.0	0.88	1.0	0.939	1.0
ABCA7_SE_chr19:(+):1058145-1058269-UE:1057313-1057429-DE:1058617-1058740									0.814	0.744	0.766	0.814	0.884	0.894									1.0	0.936	0.879	0.879	0.766	0.838
ABCA7_SE_chr19:(+):1058617-1058747-UE:1058145-1058269-DE:1058819-1058940																							1.0	1.0	1.0	1.0	0.988	1.0
ABCA7_SE_chr19:(+):1058617-1058751-UE:1058145-1058269-DE:1058819-1058940																							1.0	1.0	1.0	1.0	0.958	1.0
ABCA7_SE_chr19:(+):1061781-1061888-UE:1059022-1059085-DE:1062171-1062313									0.989	1.0	1.0	1.0	1.0	1.0
ABCA7_SE_chr19:(+):1061781-1061902-UE:1059022-1059085-DE:1062171-1062313									0.973	1.0	1.0	1.0	1.0	1.0
ABCA7_SE_chr19:(+):1062171-1062313-UE:1061781-1061888-DE:1063543-1063678									1.0	0.978	1.0	0.964	1.0	0.903									0.972	1.0	1.0	1.0	1.0	0.955
ABCA7_SE_chr19:(+):1063543-1063678-UE:1062171-1062313-DE:1063759-1063863									1.0	1.0	1.0	1.0	0.979	1.0									1.0	1.0	1.0	1.0	0.991	1.0
ABCA7_SE_chr19:(+):1063543-1063678-UE:1062171-1062313-DE:1064160-1064253																							1.0	1.0	1.0	1.0	0.984	1.0
ABCA7_SE_chr19:(+):1063543-1063775-UE:1062171-1062313-DE:1064160-1064253																							1.0	1.0	1.0	1.0	0.983	1.0
ABCA7_SE_chr19:(+):1063543-1063899-UE:1062171-1062313-DE:1064160-1064253																							1.0	1.0	1.0	1.0	0.984	1.0
ABCA7_SE_chr19:(+):1063759-1063863-UE:1062171-1062313-DE:1064160-1064253																							1.0	1.0	1.0	1.0	0.98	1.0
ABCA7_SE_chr19:(+):1063759-1063863-UE:1063543-1063678-DE:1064160-1064253									0.943	1.0	1.0	1.0	0.959	0.921									1.0	1.0	1.0	1.0	0.956	0.942
ABCA7_SE_chr19:(+):1063759-1063863-UE:1063543-1063678-DE:1064930-1065171									1.0	1.0	1.0	1.0	1.0	0.939
ABCA7_SE_chr19:(+):1063759-1063899-UE:1063543-1063678-DE:1064160-1064253									0.876	1.0	1.0	1.0	0.919	0.854									1.0	1.0	1.0	1.0	0.895	0.885
ABCA7_SE_chr19:(+):1064160-1064253-UE:1063543-1063678-DE:1064930-1065171									1.0	1.0	1.0	1.0	1.0	0.97
ABCA7_SE_chr19:(+):1064160-1064253-UE:1063759-1063863-DE:1064930-1065171									1.0	1.0	1.0	1.0	0.961	1.0									1.0	1.0	1.0	1.0	1.0	0.991
ABCA9_SE_chr17:(-):68982561-68982641-UE:68976134-68976190-DE:68983708-68983849															1.0	0.946	1.0	1.0	1.0	1.0	1.0	1.0
ABCA9_SE_chr17:(-):68984884-68984979-UE:68984055-68984175-DE:68985052-68985128															1.0	1.0	1.0	1.0	1.0	1.0	0.917	0.941
ABCA9_SE_chr17:(-):68989812-68989930-UE:68989026-68989118-DE:68990836-68990957															1.0	1.0	0.784	1.0	1.0	1.0	1.0	1.0
ABCB10_A3SS_chr1:(-):229518840-229518875-UE:229518840-229518853-DE:229521591-229521635									1.0	1.0	1.0	1.0	1.0	0.981
ABCB10_A3SS_chr1:(-):229521268-229521635-UE:229521268-229521627-DE:229525935-229526116									1.0	1.0	0.993	1.0	1.0	1.0
ABCB10_A3SS_chr1:(-):229521268-229521645-UE:229521268-229521635-DE:229525935-229526116									0.0	0.011	0.013	0.0	0.0	0.031
ABCB10_A3SS_chr1:(-):229521591-229521645-UE:229521591-229521635-DE:229525935-229526116															0.0	0.0	0.032	0.0	0.0	0.0	0.013	0.0
ABCB10_A3SS_chr1:(-):229530198-229530408-UE:229530198-229530336-DE:229531635-229531902									1.0	0.986	1.0	1.0	1.0	1.0	1.0	1.0	1.0	1.0	1.0	1.0	0.966	1.0	1.0	1.0	1.0	0.971	0.991	1.0
ABCB10_A3SS_chr1:(-):229530198-229530408-UE:229530198-229530406-DE:229531635-229531902									1.0	1.0	0.993	1.0	1.0	1.0
ABCB10_A3SS_chr1:(-):229540605-229540752-UE:229540605-229540748-DE:229542236-229542371	0.968	1.0	0.982	0.959	1.0	1.0	0.913	1.0	0.981	0.853	0.969	0.906	0.968	0.92	1.0	1.0	0.985	1.0	1.0	1.0	0.984	0.972	0.975	0.973	0.973	0.955	0.952	0.936
ABCB10_A3SS_chr1:(-):229549233-229549584-UE:229549233-229549434-DE:229558135-229558695									0.0	0.0	0.041	0.0	0.026	0.077									0.011	0.012	0.068	0.03	0.022	0.056
ABCB10_A3SS_chr1:(-):229549233-229549588-UE:229549233-229549434-DE:229558135-229558695									0.0	0.0	0.0	0.037	0.0	0.0
ABCB10_A3SS_chr1:(-):229549233-229549634-UE:229549233-229549434-DE:229558135-229558695									0.0	0.0	0.0	0.0	0.0	0.02									0.0	0.0	0.0	0.0	0.0	0.014
ABCB10_A3SS_chr1:(-):229549233-229549656-UE:229549233-229549434-DE:229558135-229558695									0.043	0.0	0.0	0.0	0.0	0.0
ABCB10_A5SS_chr1:(-):229521268-229521627-UE:229521591-229521627-DE:229518840-229518875									0.0	0.006	0.006	0.0	0.0	0.0
ABCB10_A5SS_chr1:(-):229521268-229521635-UE:229521591-229521635-DE:229518840-229518875																							0.012	0.015	0.006	0.0	0.0	0.0
ABCB10_A5SS_chr1:(-):229547395-229547701-UE:229547498-229547701-DE:229542236-229542371									0.0	0.016	0.0	0.0	0.0	0.0									0.0	0.015	0.0	0.0	0.014	0.0
ABCB10_MXE_chr1:(-):229521268-229521635-UE:229518840-229518875-DE:229527228-229527308																							0.973	1.0	0.992	1.0	0.99	1.0
ABCB10_MXE_chr1:(-):229521591-229521635-UE:229518840-229518875-DE:229527228-229527308																							0.807	0.848	0.838	0.801	0.87	0.821
ABCB10_MXE_chr1:(-):229542236-229542371-UE:229540605-229540752-DE:229549233-229549434									0.375	0.405	0.35	0.187	0.427	0.407									0.325	0.347	0.385	0.33	0.411	0.4
ABCB10_MXE_chr1:(-):229547498-229547701-UE:229542236-229542371-DE:229558135-229558695															0.643	0.705	0.734	0.691	0.623	0.594	0.639	0.641
ABCB10_MXE_chr1:(-):229549233-229549434-UE:229542236-229542371-DE:229558135-229558695									0.029	0.043	0.08	0.0	0.0	0.071
ABCB10_SE_chr1:(-):229521268-229521394-UE:229518840-229518875-DE:229521591-229521635									0.0	0.013	0.0	0.0	0.008	0.0									0.02	0.0	0.007	0.0	0.004	0.0
ABCB10_SE_chr1:(-):229521268-229521635-UE:229518840-229518875-DE:229525935-229526116																							1.0	1.0	0.826	0.714	0.949	1.0
ABCB10_SE_chr1:(-):229521591-229521635-UE:229518840-229518875-DE:229525935-229526116									1.0	0.987	0.979	0.94	1.0	1.0	1.0	1.0	0.949	1.0	1.0	0.948	1.0	1.0	1.0	1.0	0.974	0.973	0.993	1.0
ABCB10_SE_chr1:(-):229521591-229521645-UE:229518840-229518875-DE:229525935-229526116									1.0	0.93	0.913	0.774	1.0	1.0
ABCB10_SE_chr1:(-):229525935-229526116-UE:229521591-229521635-DE:229527228-229527308	1.0	0.953	1.0	1.0	1.0	1.0	1.0	1.0															1.0	1.0	1.0	1.0	0.989	1.0
ABCB10_SE_chr1:(-):229527228-229527308-UE:229521591-229521635-DE:229530198-229530408																							1.0	1.0	1.0	1.0	0.986	1.0
ABCB10_SE_chr1:(-):229531635-229531731-UE:229530198-229530408-DE:229539455-229539591	1.0	1.0	0.975	1.0	1.0	1.0	1.0	1.0	1.0	1.0	0.986	1.0	1.0	1.0									1.0	1.0	1.0	1.0	0.988	1.0
ABCB10_SE_chr1:(-):229538813-229538907-UE:229531635-229531731-DE:229539455-229539591									0.006	0.0	0.01	0.018	0.0	0.01									0.021	0.008	0.029	0.012	0.004	0.0
ABCB10_SE_chr1:(-):229542236-229542371-UE:229540605-229540752-DE:229547498-229547701									0.99	1.0	1.0	1.0	1.0	1.0									1.0	1.0	1.0	0.971	0.994	1.0
ABCB10_SE_chr1:(-):229547395-229547701-UE:229542236-229542371-DE:229549233-229549434									1.0	0.878	0.828	0.933	0.947	0.911									0.833	0.97	0.924	0.917	0.97	0.926
ABCB10_SE_chr1:(-):229547498-229547701-UE:229542236-229542371-DE:229549233-229549434									1.0	0.935	0.913	0.981	0.967	0.953	1.0	1.0	1.0	1.0	1.0	0.968	1.0	1.0	0.93	0.986	0.962	0.956	0.985	0.957
ABCB10_SE_chr1:(-):229549233-229549434-UE:229542236-229542371-DE:229558135-229558695																							1.0	1.0	1.0	1.0	0.946	0.949
ABCB10_SE_chr1:(-):229549233-229549434-UE:229547498-229547701-DE:229558135-229558695															1.0	1.0	0.984	1.0	1.0	1.0	0.991	1.0
ABCB10_SE_chr1:(-):229556739-229556947-UE:229549233-229549434-DE:229558135-229558695									0.083	0.025	0.085	0.0	0.0	0.077									0.011	0.036	0.057	0.086	0.014	0.128
ABCB10_SE_chr1:(-):229556739-229556952-UE:229549233-229549434-DE:229558135-229558695									0.083	0.0	0.056	0.0	0.0	0.059									0.011	0.036	0.024	0.086	0.022	0.139
ABCB10_SE_chr1:(-):229556739-229556957-UE:229549233-229549434-DE:229558135-229558695									0.083	0.0	0.041	0.0	0.0	0.077
ABCB6_A3SS_chr2:(-):219210380-219210823-UE:219210380-219210809-DE:219210933-219211108									1.0	1.0	1.0	1.0	1.0	0.989
ABCB6_A3SS_chr2:(-):219210380-219210823-UE:219210380-219210816-DE:219210933-219211108									0.987	1.0	1.0	0.988	1.0	1.0	1.0	1.0	0.935	1.0	1.0	1.0	1.0	1.0	0.956	0.985	1.0	1.0	1.0	0.988
ABCB6_A3SS_chr2:(-):219210710-219210849-UE:219210710-219210823-DE:219210933-219211099															0.0	0.07	0.105	0.066	0.057	0.07	0.0	0.0
ABCB6_A5SS_chr2:(-):219210380-219210823-UE:219210710-219210823-DE:219210229-219210298															1.0	0.96	1.0	1.0	1.0	1.0	0.97	1.0	1.0	1.0	1.0	0.96	0.981	1.0
ABCB6_A5SS_chr2:(-):219216651-219216832-UE:219216702-219216832-DE:219216363-219216465															1.0	1.0	1.0	1.0	1.0	1.0	0.974	1.0
ABCB6_A5SS_chr2:(-):219217669-219217807-UE:219217781-219217807-DE:219216363-219216465									1.0	1.0	1.0	1.0	0.943	1.0
ABCB6_RI_chr2:(-):219210380-219210823-UE:219210380-219210475-DE:219210710-219210823	0.088	0.075	0.054	0.057	0.042	0.143	0.068	0.119	0.161	0.077	0.156	0.111	0.141	0.07	0.058	0.078	0.065	0.037	0.089	0.116	0.046	0.072	0.184	0.031	0.156	0.077	0.101	0.145
ABCB6_RI_chr2:(-):219217781-219218190-UE:219217781-219217807-DE:219218124-219218190									0.1	0.087	0.161	0.091	0.195	0.169	0.167	0.0	0.0	0.152	0.0	0.13	0.059	0.143
ABCB6_SE_chr2:(-):219210933-219211108-UE:219210380-219210823-DE:219212386-219212491																							0.97	1.0	1.0	1.0	0.989	1.0
ABCB6_SE_chr2:(-):219215996-219216180-UE:219214960-219215082-DE:219216363-219216465	0.97	1.0	0.933	1.0	1.0	0.875	0.961	1.0	0.881	0.945	0.907	0.845	0.909	0.942	0.897	0.835	0.903	1.0	1.0	0.951	1.0	0.946	0.609	0.89	0.908	0.908	0.828	0.86
ABCB6_SE_chr2:(-):219216651-219216832-UE:219216363-219216465-DE:219217669-219217807	0.929	0.931	0.931	1.0	0.85	0.895	1.0	0.667	0.961	0.972	0.884	0.856	0.908	0.75	0.815	0.821	0.926	1.0	0.923	0.837	0.938	0.778	0.867	0.967	0.883	0.892	0.886	0.764
ABCB6_SE_chr2:(-):219216651-219216832-UE:219216363-219216465-DE:219218124-219218354	0.702	0.867	0.714	1.0	1.0	0.833	1.0	0.833	1.0	0.889	0.774	0.934	0.697	0.871	0.929	0.765	1.0	1.0	0.931	0.826	1.0	0.846	0.429	0.609	0.736	0.741	0.818	0.75
ABCB6_SE_chr2:(-):219216702-219216832-UE:219216363-219216465-DE:219217669-219217807															0.681	0.728	0.865	1.0	0.855	0.746	0.879	0.667
ABCB6_SE_chr2:(-):219217669-219217807-UE:219216363-219216465-DE:219218124-219218190									1.0	0.918	0.759	0.93	0.617	0.894	0.886	0.764	1.0	1.0	0.936	0.757	1.0	0.862	0.548	0.669	0.716	0.765	0.808	0.825
ABCB6_SE_chr2:(-):219217669-219217807-UE:219216651-219216832-DE:219218124-219218190	0.835	1.0	1.0	0.862	1.0	0.886	1.0	1.0	0.919	0.934	0.935	0.867	0.954	0.884	0.951	0.898	1.0	1.0	0.961	1.0	1.0	1.0	1.0	1.0	0.959	0.927	0.953	0.956
ABCB7_A3SS_chrX:(-):75060222-75060330-UE:75060222-75060268-DE:75062327-75062627																							1.0	1.0	1.0	1.0	0.989	1.0
ABCB7_A3SS_chrX:(-):75060222-75060354-UE:75060222-75060330-DE:75062327-75062627									0.0	0.009	0.014	0.0	0.0	0.02
ABCB7_A3SS_chrX:(-):75065069-75065241-UE:75065069-75065185-DE:75069006-75069136									0.98	1.0	1.0	1.0	1.0	1.0
ABCB7_A3SS_chrX:(-):75065069-75065241-UE:75065069-75065185-DE:75069290-75069454									0.961	0.953	0.95	1.0	0.936	1.0									1.0	0.879	0.931	0.941	0.915	1.0
ABCB7_A3SS_chrX:(-):75071508-75071704-UE:75071508-75071683-DE:75073688-75073776	0.0	0.0	0.0	0.0	0.0	0.0	0.0	0.046	0.006	0.0	0.0	0.0	0.0	0.0	0.029	0.0	0.0	0.0	0.0	0.0	0.015	0.0	0.009	0.008	0.01	0.0	0.0	0.0
ABCB7_A5SS_chrX:(-):75069290-75069454-UE:75069303-75069454-DE:75069006-75069136	1.0	1.0	1.0	1.0	1.0	1.0	0.926	1.0	0.949	0.991	0.988	1.0	1.0	0.988									0.968	1.0	0.974	0.977	1.0	0.965
ABCB7_A5SS_chrX:(-):75070364-75070522-UE:75070382-75070522-DE:75069290-75069454									1.0	0.992	0.996	1.0	1.0	1.0	1.0	1.0	0.971	1.0	1.0	1.0	1.0	1.0
ABCB7_A5SS_chrX:(-):75073688-75073776-UE:75073732-75073776-DE:75071508-75071683	1.0	1.0	1.0	1.0	0.966	1.0	1.0	1.0	1.0	1.0	1.0	0.99	1.0	1.0									1.0	0.99	1.0	1.0	1.0	1.0
ABCB7_A5SS_chrX:(-):75114498-75114831-UE:75114753-75114831-DE:75112885-75112972																							0.0	0.0	0.0	0.0	0.0	0.008
ABCB7_A5SS_chrX:(-):75155979-75156272-UE:75156104-75156272-DE:75114753-75114834									0.0	0.0	0.007	0.0	0.013	0.057									0.0	0.0	0.007	0.0	0.015	0.012
ABCB7_MXE_chrX:(-):75065069-75065185-UE:75062327-75062431-DE:75069290-75069454																							0.491	0.449	0.491	0.496	0.444	0.392
ABCB7_MXE_chrX:(-):75065069-75065241-UE:75062327-75062431-DE:75069290-75069454																							0.452	0.446	0.465	0.463	0.413	0.358
ABCB7_MXE_chrX:(-):75069006-75069136-UE:75065069-75065241-DE:75070364-75070522									0.419	0.497	0.437	0.403	0.367	0.367									0.532	0.547	0.477	0.38	0.422	0.388
ABCB7_MXE_chrX:(-):75069290-75069454-UE:75069006-75069136-DE:75073688-75073776																							0.0	0.01	0.0	0.0	0.0	0.019
ABCB7_MXE_chrX:(-):75076521-75076654-UE:75075361-75075630-DE:75112885-75112972									0.564	0.672	0.557	0.622	0.636	0.424
ABCB7_RI_chrX:(-):75073732-75073902-UE:75073732-75073776-DE:75073867-75073902	0.007	0.0	0.009	0.02	0.011	0.013	0.022	0.017	0.0	0.0	0.003	0.007	0.0	0.008									0.0	0.0	0.018	0.0	0.011	0.042
ABCB7_SE_chrX:(-):75063085-75063159-UE:75062327-75062431-DE:75065069-75065241																							0.0	0.0	0.004	0.0	0.015	0.004
ABCB7_SE_chrX:(-):75065069-75065241-UE:75062327-75062431-DE:75069006-75069136																							1.0	1.0	1.0	1.0	0.996	1.0
ABCB7_SE_chrX:(-):75069006-75069136-UE:75065069-75065185-DE:75069290-75069454									0.984	0.981	0.983	1.0	0.98	1.0
ABCB7_SE_chrX:(-):75069006-75069136-UE:75065069-75065241-DE:75069290-75069454	1.0	1.0	1.0	1.0	1.0	1.0	0.97	1.0	1.0	1.0	1.0	0.955	1.0	1.0									1.0	1.0	0.994	1.0	1.0	1.0
ABCB7_SE_chrX:(-):75069006-75069136-UE:75065069-75065241-DE:75070364-75070522									0.974	1.0	1.0	1.0	1.0	1.0									1.0	1.0	1.0	1.0	1.0	0.979
ABCB7_SE_chrX:(-):75069290-75069454-UE:75065069-75065241-DE:75070364-75070522	0.961	1.0	1.0	1.0	1.0	0.975	1.0	1.0	0.964	1.0	1.0	1.0	1.0	1.0									1.0	1.0	1.0	1.0	1.0	0.967
ABCB7_SE_chrX:(-):75069290-75069454-UE:75069006-75069136-DE:75070364-75070522									1.0	1.0	0.992	1.0	0.978	1.0									1.0	1.0	1.0	1.0	0.994	0.983
ABCB7_SE_chrX:(-):75069303-75069454-UE:75069006-75069136-DE:75070364-75070522									1.0	1.0	0.983	1.0	0.953	1.0									1.0	1.0	1.0	1.0	0.989	0.968
ABCB7_SE_chrX:(-):75070364-75070472-UE:75069055-75069454-DE:75073688-75073776																							1.0	1.0	1.0	0.976	0.97	1.0
ABCB7_SE_chrX:(-):75071508-75071683-UE:75070364-75070522-DE:75073688-75073776									0.986	1.0	1.0	1.0	1.0	1.0
ABCB7_SE_chrX:(-):75071508-75071683-UE:75070364-75070522-DE:75073732-75073776																							1.0	1.0	0.976	1.0	1.0	1.0
ABCB7_SE_chrX:(-):75071508-75071704-UE:75070364-75070522-DE:75073688-75073776									0.973	1.0	1.0	1.0	1.0	1.0
ABCB7_SE_chrX:(-):75073732-75073956-UE:75071508-75071683-DE:75075361-75075630									1.0	1.0	1.0	1.0	1.0	0.926
ABCB7_SE_chrX:(-):75076521-75076654-UE:75075361-75075630-DE:75098941-75099061									1.0	1.0	1.0	1.0	1.0	0.956
ABCB7_SE_chrX:(-):75097455-75097538-UE:75076631-75076654-DE:75098941-75099061																							0.007	0.0	0.0	0.006	0.0	0.0
ABCB7_SE_chrX:(-):75098941-75099061-UE:75076521-75076654-DE:75112885-75112972															0.937	1.0	1.0	1.0	1.0	0.962	1.0	0.965
ABCB7_SE_chrX:(-):75112885-75112972-UE:75098941-75099061-DE:75156104-75156282	0.808	1.0	0.936	1.0	1.0	1.0	1.0	1.0	0.959	1.0	1.0	1.0	0.895	0.946	0.826	0.938	1.0	1.0	1.0	0.835	0.907	1.0	0.969	1.0	1.0	1.0	0.962	1.0
ABCB7_SE_chrX:(-):75114498-75114831-UE:75112885-75112972-DE:75156104-75156279																							1.0	1.0	1.0	0.636	1.0	0.811
ABCB7_SE_chrX:(-):75114498-75114834-UE:75112885-75112972-DE:75156104-75156272																							1.0	1.0	1.0	0.36	1.0	0.714
ABCB7_SE_chrX:(-):75114753-75114831-UE:75112885-75112972-DE:75156104-75156279	1.0	0.89	1.0	0.868	0.825	1.0	1.0	0.895	1.0	1.0	1.0	0.98	0.968	0.897	0.973	0.967	1.0	1.0	0.873	0.955	0.952	0.899	1.0	1.0	1.0	0.893	1.0	0.951
ABCB7_SE_chrX:(-):75114753-75114834-UE:75112885-75112972-DE:75156104-75156272	1.0	0.832	1.0	0.834	0.804	1.0	1.0	0.882	1.0	1.0	1.0	0.983	0.969	0.864	0.965	0.955	1.0	1.0	0.93	0.951	0.958	0.882	1.0	1.0	1.0	0.854	1.0	0.937
ABCB7_SE_chrX:(-):75142789-75142966-UE:75114753-75114834-DE:75156104-75156340	0.055	0.0	0.0	0.0	0.0	0.0	0.0	0.0
ABCB8_A3SS_chr7:(+):151033442-151033762-UE:151033604-151033762-DE:151031240-151031291																							0.093	0.027	0.149	0.031	0.025	0.11
ABCB8_A3SS_chr7:(+):151034272-151034428-UE:151034305-151034428-DE:151033604-151033917									1.0	1.0	1.0	1.0	1.0	0.986
ABCB8_A3SS_chr7:(+):151034272-151034599-UE:151034504-151034599-DE:151028449-151028610																							1.0	0.655	0.935	0.889	0.875	1.0
ABCB8_A3SS_chr7:(+):151034272-151034629-UE:151034504-151034629-DE:151033604-151033917	1.0	1.0	1.0	1.0	0.959	1.0	1.0	1.0
ABCB8_A3SS_chr7:(+):151034675-151034829-UE:151034723-151034829-DE:151034504-151034599																							0.0	0.0	0.004	0.0	0.011	0.0
ABCB8_A3SS_chr7:(+):151037168-151037327-UE:151037240-151037327-DE:151036543-151036649	0.013	0.033	0.144	0.018	0.0	0.0	0.0	0.03							0.048	0.049	0.0	0.0	0.0	0.0	0.033	0.027
ABCB8_A3SS_chr7:(+):151037240-151037327-UE:151037283-151037327-DE:151036543-151036649	0.741	0.861	0.325	0.795	0.801	0.691	0.554	0.727							0.837	0.84	0.372	0.942	0.785	0.829	0.903	0.807
ABCB8_A3SS_chr7:(+):151041060-151041211-UE:151041098-151041211-DE:151040827-151040922															0.019	0.068	0.045	0.022	0.074	0.022	0.049	0.059
ABCB8_A3SS_chr7:(+):151041654-151042030-UE:151041960-151042030-DE:151041098-151041232									0.0	0.003	0.004	0.0	0.01	0.0
ABCB8_A5SS_chr7:(+):151028472-151028610-UE:151028472-151028608-DE:151031240-151031626																							1.0	1.0	1.0	1.0	1.0	0.983
ABCB8_A5SS_chr7:(+):151033604-151033917-UE:151033604-151033762-DE:151034504-151034599																							1.0	1.0	1.0	1.0	1.0	0.907
ABCB8_A5SS_chr7:(+):151034272-151034428-UE:151034272-151034427-DE:151034504-151034599	0.991	1.0	1.0	1.0	1.0	1.0	1.0	1.0
ABCB8_A5SS_chr7:(+):151034272-151034629-UE:151034272-151034599-DE:151034723-151034829	0.0	0.0	0.0	0.0	0.013	0.0	0.0	0.0
ABCB8_A5SS_chr7:(+):151036543-151036653-UE:151036543-151036649-DE:151040267-151040301																							0.024	0.009	0.0	0.009	0.0	0.01
ABCB8_A5SS_chr7:(+):151040497-151040644-UE:151040497-151040634-DE:151040827-151040922	0.043	0.022	0.015	0.024	0.04	0.11	0.0	0.016	0.086	0.076	0.114	0.145	0.086	0.084	0.065	0.051	0.054	0.041	0.065	0.024	0.039	0.028	0.114	0.04	0.112	0.102	0.089	0.163
ABCB8_A5SS_chr7:(+):151041060-151041232-UE:151041060-151041211-DE:151041960-151042108															1.0	1.0	0.985	1.0	1.0	1.0	0.986	1.0
ABCB8_A5SS_chr7:(+):151041654-151042139-UE:151041654-151042108-DE:151043970-151044221									0.025	0.0	0.012	0.008	0.0	0.014
ABCB8_A5SS_chr7:(+):151041960-151042139-UE:151041960-151042108-DE:151043970-151044221	0.014	0.0	0.0	0.049	0.0	0.0	0.0	0.0							0.019	0.0	0.0	0.026	0.021	0.029	0.018	0.019	0.01	0.006	0.017	0.0	0.009	0.0
ABCB8_A5SS_chr7:(+):151041960-151042173-UE:151041960-151042108-DE:151043970-151044221									0.021	0.0	0.0	0.007	0.012	0.0									0.0	0.0	0.0	0.0	0.0	0.004
ABCB8_MXE_chr7:(+):151032812-151033061-UE:151031240-151031291-DE:151034272-151034428																							0.0	0.0	0.0	0.0	0.003	0.014
ABCB8_MXE_chr7:(+):151032812-151033061-UE:151031240-151031291-DE:151034504-151034599																							0.0	0.0	0.0	0.0	0.01	0.035
ABCB8_RI_chr7:(+):151034272-151034599-UE:151034272-151034428-DE:151034504-151034599	0.017	0.01	0.028	0.049	0.042	0.0	0.013	0.069	0.031	0.037	0.058	0.104	0.129	0.138	0.018	0.046	0.012	0.054	0.0	0.017	0.046	0.031	0.064	0.055	0.105	0.05	0.088	0.053
ABCB8_RI_chr7:(+):151034333-151034829-UE:151034333-151034599-DE:151034723-151034829																							0.0	0.0	0.003	0.008	0.01	0.003
ABCB8_RI_chr7:(+):151034428-151034829-UE:151034428-151034599-DE:151034723-151034829	0.007	0.0	0.007	0.0	0.034	0.0	0.024	0.011	0.009	0.007	0.008	0.0	0.004	0.006
ABCB8_RI_chr7:(+):151035934-151036170-UE:151035934-151035967-DE:151036072-151036170									0.008	0.012	0.009	0.005	0.037	0.009
ABCB8_RI_chr7:(+):151040827-151041211-UE:151040827-151040922-DE:151041098-151041211															0.035	0.068	0.042	0.027	0.06	0.014	0.039	0.089
ABCB8_SE_chr7:(+):151028779-151028852-UE:151028437-151028610-DE:151031240-151031626															0.0	0.017	0.063	0.0	0.017	0.0	0.0	0.0	0.062	0.014	0.032	0.0	0.052	0.023
ABCB8_SE_chr7:(+):151028779-151028852-UE:151028437-151028610-DE:151033604-151033917	0.0	0.0	0.0	0.0	0.0	0.0	0.006	0.0	0.004	0.0	0.015	0.0	0.017	0.009	0.012	0.005	0.014	0.0	0.007	0.009	0.007	0.0	0.033	0.005	0.017	0.0	0.018	0.018
ABCB8_SE_chr7:(+):151028779-151028911-UE:151028449-151028610-DE:151031240-151031291															0.023	0.026	0.11	0.0	0.04	0.0	0.024	0.0	0.068	0.054	0.068	0.033	0.058	0.056
ABCB8_SE_chr7:(+):151028790-151028852-UE:151028475-151028610-DE:151033604-151033750	0.0	0.0	0.004	0.0	0.0	0.0	0.0	0.0
ABCB8_SE_chr7:(+):151028790-151028911-UE:151028475-151028610-DE:151033604-151033842	0.0	0.0	0.017	0.0	0.0	0.0	0.005	0.0
ABCB8_SE_chr7:(+):151028790-151028987-UE:151028475-151028610-DE:151033604-151033698	0.007	0.012	0.009	0.0	0.0	0.0	0.014	0.0
ABCB8_SE_chr7:(+):151028797-151028852-UE:151028475-151028610-DE:151031240-151031626																							0.0	0.0	0.0	0.0	0.0	0.006
ABCB8_SE_chr7:(+):151028797-151028852-UE:151028475-151028610-DE:151033604-151033750																							0.0	0.0	0.0	0.0	0.0	0.006
ABCB8_SE_chr7:(+):151028797-151028911-UE:151028475-151028610-DE:151031240-151031291																							0.0	0.047	0.021	0.0	0.02	0.019
ABCB8_SE_chr7:(+):151028797-151028911-UE:151028475-151028610-DE:151033604-151033842																							0.006	0.0	0.006	0.0	0.0	0.015
ABCB8_SE_chr7:(+):151028797-151028987-UE:151028475-151028610-DE:151031240-151031626																							0.0	0.0	0.0	0.0	0.004	0.017
ABCB8_SE_chr7:(+):151028797-151028987-UE:151028475-151028610-DE:151033604-151033698																							0.005	0.0	0.008	0.004	0.006	0.013
ABCB8_SE_chr7:(+):151028800-151028911-UE:151028422-151028610-DE:151033604-151033842	0.0	0.0	0.014	0.006	0.0	0.0	0.005	0.0	0.012	0.009	0.011	0.003	0.004	0.0	0.0	0.0	0.0	0.0	0.0	0.0	0.006	0.0	0.006	0.0	0.006	0.0	0.0	0.005
ABCB8_SE_chr7:(+):151029370-151029443-UE:151028475-151028610-DE:151031240-151031626																							0.0	0.0	0.0	0.0	0.0	0.006
ABCB8_SE_chr7:(+):151031240-151031291-UE:151028449-151028610-DE:151032843-151033034																							0.788	1.0	0.814	1.0	0.877	1.0
ABCB8_SE_chr7:(+):151031240-151031291-UE:151028449-151028610-DE:151033442-151033604																							1.0	1.0	1.0	0.665	0.955	1.0
ABCB8_SE_chr7:(+):151031240-151031291-UE:151028449-151028610-DE:151033604-151033917	0.034	0.0	0.018	0.014	0.013	0.018	0.027	0.05	0.012	0.027	0.023	0.019	0.009	0.02	0.248	0.212	0.24	0.275	0.281	0.251	0.259	0.255	0.289	0.244	0.262	0.192	0.3	0.464
ABCB8_SE_chr7:(+):151031241-151031291-UE:151028475-151028610-DE:151033604-151033917																							0.043	0.06	0.103	0.074	0.138	0.194
ABCB8_SE_chr7:(+):151032812-151033061-UE:151031240-151031291-DE:151033604-151033917																							0.068	0.065	0.067	0.016	0.081	0.129
ABCB8_SE_chr7:(+):151032843-151032891-UE:151028449-151028610-DE:151033604-151033917									0.0	0.0	0.006	0.0	0.0	0.025
ABCB8_SE_chr7:(+):151033604-151033762-UE:151028422-151028610-DE:151034272-151034599	0.85	0.876	0.891	0.871	0.829	0.952	0.831	0.877							0.876	0.836	0.852	0.873	0.942	0.855	0.907	0.935	0.892	0.854	0.896	0.859	0.929	0.905
ABCB8_SE_chr7:(+):151033604-151033762-UE:151028422-151028610-DE:151034504-151034599									0.979	0.97	0.956	0.96	0.975	1.0									1.0	0.928	0.99	0.984	0.978	1.0
ABCB8_SE_chr7:(+):151033604-151033917-UE:151028422-151028610-DE:151034272-151034428	0.896	0.913	0.914	0.899	0.868	0.969	0.868	0.907	0.978	0.901	0.962	0.902	0.95	0.928	0.92	0.87	0.905	0.912	0.966	0.913	0.942	0.95	0.933	0.912	0.935	0.91	0.96	0.953
ABCB8_SE_chr7:(+):151033604-151033917-UE:151028422-151028610-DE:151034504-151034551	0.987	0.955	1.0	0.99	1.0	0.952	0.982	1.0															1.0	0.928	0.99	0.984	0.978	1.0
ABCB8_SE_chr7:(+):151033604-151033917-UE:151032929-151033061-DE:151034272-151034428	1.0	1.0	1.0	0.895	1.0	1.0	1.0	1.0	1.0	0.969	1.0	1.0	1.0	0.979									1.0	1.0	1.0	1.0	1.0	0.987
ABCB8_SE_chr7:(+):151033875-151033917-UE:151028475-151028610-DE:151034272-151034428	0.474	0.438	0.504	0.364	0.438	0.854	0.362	0.358
ABCB8_SE_chr7:(+):151034272-151034427-UE:151033604-151033917-DE:151034504-151034599	1.0	1.0	1.0	1.0	0.955	1.0	1.0	1.0
ABCB8_SE_chr7:(+):151034272-151034428-UE:151028421-151028610-DE:151034504-151034547	0.984	0.947	1.0	0.979	1.0	0.933	0.983	1.0	0.97	0.967	0.934	0.936	0.962	1.0	1.0	0.941	0.935	1.0	1.0	1.0	1.0	1.0	1.0	0.919	0.99	0.982	0.976	1.0
ABCB8_SE_chr7:(+):151034272-151034428-UE:151032843-151033061-DE:151034504-151034547									1.0	1.0	1.0	0.981	1.0	1.0									1.0	1.0	1.0	1.0	1.0	0.989
ABCB8_SE_chr7:(+):151034272-151034428-UE:151033442-151033604-DE:151034504-151034547	1.0	1.0	0.983	1.0	1.0	1.0	1.0	1.0
ABCB8_SE_chr7:(+):151034272-151034428-UE:151033604-151033917-DE:151034504-151034547	1.0	1.0	1.0	1.0	0.983	1.0	1.0	1.0															1.0	1.0	1.0	1.0	1.0	0.994
ABCB8_SE_chr7:(+):151034333-151034428-UE:151028475-151028610-DE:151034504-151034547																							1.0	0.904	0.988	0.978	0.971	1.0
ABCB8_SE_chr7:(+):151036543-151036649-UE:151035580-151036170-DE:151040497-151040644									0.949	1.0	1.0	1.0	1.0	1.0
ABCB8_SE_chr7:(+):151037168-151037327-UE:151036543-151036649-DE:151040267-151040301	0.0	0.0	0.023	0.0	0.01	0.0	0.024	0.014	0.0	0.0	0.0	0.0	0.016	0.005									0.024	0.0	0.008	0.0	0.005	0.029
ABCB8_SE_chr7:(+):151037240-151037327-UE:151036543-151036649-DE:151040267-151040301	0.236	0.219	0.055	0.123	0.156	0.123	0.145	0.197	0.06	0.0	0.05	0.053	0.059	0.006	0.057	0.062	0.123	0.099	0.14	0.07	0.102	0.149	0.059	0.012	0.051	0.052	0.061	0.086
ABCB8_SE_chr7:(+):151037283-151037327-UE:151036543-151036649-DE:151040267-151040301	0.047	0.054	0.034	0.019	0.074	0.0	0.053	0.021	0.025	0.007	0.008	0.0	0.0	0.0	0.01	0.0	0.097	0.0	0.013	0.013	0.008	0.041	0.0	0.0	0.013	0.0	0.011	0.022
ABCB8_SE_chr7:(+):151040267-151040301-UE:151036543-151036649-DE:151040497-151040634	1.0	0.931	0.971	0.976	1.0	1.0	1.0	1.0	0.978	0.984	0.986	0.99	0.99	0.992	0.986	1.0	0.973	1.0	0.969	0.968	0.99	0.975	0.983	0.954	0.984	1.0	1.0	0.934
ABCB8_SE_chr7:(+):151041060-151041232-UE:151040827-151040922-DE:151041960-151042030															1.0	1.0	1.0	1.0	1.0	1.0	0.937	1.0
ABCB8_SE_chr7:(+):151041098-151041211-UE:151040827-151040922-DE:151041960-151042108															1.0	1.0	1.0	1.0	1.0	1.0	0.925	1.0
ABCB8_SE_chr7:(+):151041098-151041232-UE:151040827-151040922-DE:151041960-151042030	0.948	0.965	1.0	0.977	0.984	0.983	1.0	0.961	0.974	0.988	0.976	0.969	1.0	0.956	1.0	1.0	1.0	1.0	1.0	1.0	0.966	1.0	0.911	1.0	0.946	0.98	0.972	0.963
ABCB8_SE_chr7:(+):151041654-151041678-UE:151041098-151041232-DE:151041960-151042108									0.0	0.0	0.0	0.0	0.018	0.0
ABCB8_SE_chr7:(+):151043970-151044146-UE:151041960-151042108-DE:151045208-151045563									1.0	1.0	1.0	1.0	0.95	1.0
ABCB8_SE_chr7:(+):151043970-151044221-UE:151041960-151042108-DE:151045208-151045409									1.0	1.0	1.0	1.0	0.972	1.0
ABCB9_A3SS_chr12:(-):122928999-122930180-UE:122928999-122930171-DE:122932191-122932328									0.011	0.096	0.01	0.0	0.014	0.029									0.058	0.023	0.015	0.03	0.016	0.0
ABCB9_A3SS_chr12:(-):122944390-122944519-UE:122944390-122944498-DE:122946024-122946477									1.0	1.0	1.0	1.0	1.0	0.977									1.0	1.0	1.0	0.972	0.993	1.0
ABCB9_A3SS_chr12:(-):122946024-122946222-UE:122946024-122946219-DE:122948623-122949312									1.0	1.0	1.0	1.0	1.0	0.962
ABCB9_A3SS_chr12:(-):122946024-122946222-UE:122946024-122946220-DE:122948623-122949312									0.959	1.0	0.963	0.948	0.976	0.928									1.0	1.0	0.958	0.983	0.987	0.841
ABCB9_A3SS_chr12:(-):122948623-122948829-UE:122948623-122948708-DE:122949787-122949904	1.0	1.0	0.859	1.0	1.0	1.0	1.0	1.0															1.0	0.957	1.0	1.0	1.0	0.984
ABCB9_A3SS_chr12:(-):122948623-122948939-UE:122948623-122948829-DE:122949787-122949918																							0.0	0.0	0.0	0.0	0.0	0.016
ABCB9_A3SS_chr12:(-):122949787-122949904-UE:122949787-122949867-DE:122950450-122950595									1.0	1.0	1.0	1.0	1.0	0.918
ABCB9_A3SS_chr12:(-):122949787-122949918-UE:122949787-122949867-DE:122950450-122950595									1.0	1.0	1.0	1.0	1.0	0.97
ABCB9_A3SS_chr12:(-):122949787-122949918-UE:122949787-122949904-DE:122950450-122950565									0.804	0.604	0.766	0.936	0.96	0.91									0.646	0.931	0.921	0.785	0.882	0.724
ABCB9_A3SS_chr12:(-):122950450-122950595-UE:122950450-122950565-DE:122959634-122960322									0.0	0.026	0.0	0.0	0.0	0.0
ABCB9_A5SS_chr12:(-):122946024-122946220-UE:122946084-122946220-DE:122944394-122944519																							0.941	1.0	1.0	1.0	1.0	1.0
ABCB9_A5SS_chr12:(-):122948623-122948829-UE:122948637-122948829-DE:122946175-122946222									1.0	1.0	1.0	1.0	0.975	1.0
ABCB9_A5SS_chr12:(-):122949442-122949867-UE:122949787-122949867-DE:122948623-122948829																							0.036	0.013	0.0	0.01	0.0	0.0
ABCB9_MXE_chr12:(-):122932191-122932328-UE:122928991-122930171-DE:122940110-122940284	0.161	0.313	0.516	0.178	0.155	0.434	0.255	0.44	0.345	0.49	0.396	0.419	0.328	0.408									0.382	0.548	0.517	0.378	0.391	0.452
ABCB9_MXE_chr12:(-):122935271-122935431-UE:122931325-122932328-DE:122944390-122944519									0.086	0.226	0.213	0.208	0.236	0.276
ABCB9_MXE_chr12:(-):122940110-122940284-UE:122935271-122935431-DE:122946024-122946222									0.613	0.498	0.625	0.6	0.568	0.648	0.462	0.624	0.488	0.702	0.434	0.747	0.571	0.682
ABCB9_MXE_chr12:(-):122940110-122940284-UE:122935272-122935431-DE:122946024-122946477									0.0	0.0	0.017	0.0	0.0	0.0
ABCB9_MXE_chr12:(-):122940806-122940995-UE:122940110-122940284-DE:122946024-122946222	0.465	0.434	0.434	0.617	0.632	1.0	0.588	0.597	0.572	0.592	0.634	0.713	0.737	0.646	0.386	0.694	0.476	0.747	0.277	0.544	0.476	0.563	0.632	0.575	0.718	0.58	0.668	0.594
ABCB9_SE_chr12:(-):122932191-122932328-UE:122928991-122930171-DE:122935271-122935431	1.0	1.0	1.0	1.0	0.862	1.0	1.0	1.0	0.987	0.96	0.966	1.0	1.0	1.0									0.977	0.955	0.86	0.963	0.983	0.979
ABCB9_SE_chr12:(-):122932191-122932328-UE:122928991-122930171-DE:122940110-122940284									1.0	1.0	1.0	1.0	1.0	0.943									0.959	1.0	1.0	1.0	0.984	1.0
ABCB9_SE_chr12:(-):122935271-122935431-UE:122928991-122930171-DE:122940110-122940284									1.0	1.0	1.0	1.0	1.0	0.92									0.935	1.0	1.0	1.0	0.975	1.0
ABCB9_SE_chr12:(-):122935271-122935431-UE:122931325-122932328-DE:122940110-122940284									1.0	1.0	0.985	0.975	0.95	1.0									0.917	0.978	0.981	1.0	1.0	0.955
ABCB9_SE_chr12:(-):122940110-122940284-UE:122935271-122935431-DE:122944390-122944519									1.0	1.0	0.976	1.0	1.0	1.0
ABCB9_SE_chr12:(-):122940806-122940815-UE:122939448-122940284-DE:122944390-122944675									0.386	0.136	0.05	0.095	0.205	0.32
ABCB9_SE_chr12:(-):122940806-122940995-UE:122939448-122940284-DE:122944390-122944519									0.865	0.692	0.757	0.786	0.639	0.742									0.703	0.793	0.84	0.868	0.784	0.922
ABCB9_SE_chr12:(-):122940806-122940995-UE:122939448-122940284-DE:122946024-122946222									1.0	0.882	0.926	0.933	0.657	0.882									0.854	0.781	0.87	1.0	0.784	0.938
ABCB9_SE_chr12:(-):122944390-122944498-UE:122940806-122940995-DE:122946024-122946477									0.656	0.504	0.758	0.818	0.619	0.715									0.802	0.829	0.794	1.0	0.764	0.644
ABCB9_SE_chr12:(-):122944390-122944519-UE:122940110-122940284-DE:122946024-122946222									1.0	0.916	0.956	0.972	0.843	0.932									0.909	0.828	0.944	1.0	0.879	0.956
ABCB9_SE_chr12:(-):122944390-122944519-UE:122940806-122940995-DE:122946024-122946222	1.0	0.896	1.0	0.828	1.0	1.0	1.0	1.0	0.876	0.816	0.939	0.929	0.881	0.915	0.889	0.961	1.0	1.0	0.901	0.931	0.877	1.0	0.945	0.946	0.953	1.0	0.91	0.89
ABCB9_SE_chr12:(-):122946024-122946222-UE:122944390-122944519-DE:122948623-122948708															1.0	0.932	1.0	1.0	1.0	1.0	1.0	1.0
ABCB9_SE_chr12:(-):122949787-122949904-UE:122948623-122948829-DE:122959634-122959787									1.0	1.0	1.0	1.0	1.0	0.951
ABCB9_SE_chr12:(-):122950450-122950565-UE:122949787-122949904-DE:122959634-122959787									1.0	0.959	1.0	1.0	1.0	1.0
ABCB9_SE_chr12:(-):122966286-122966766-UE:122959634-122960322-DE:122974714-122975205									1.0	1.0	1.0	1.0	1.0	0.923
ABCC10_A3SS_chr6:(+):43432141-43433360-UE:43433231-43433360-DE:43427855-43427967									1.0	1.0	1.0	1.0	0.8	1.0
ABCC10_A3SS_chr6:(+):43432141-43433360-UE:43433234-43433360-DE:43427855-43427967	0.875	1.0	0.952	1.0	1.0	1.0	1.0	0.619	1.0	1.0	0.967	1.0	0.958	1.0	0.829	0.892	0.862	0.933	0.714	1.0	0.892	0.913	1.0	1.0	0.944	1.0	1.0	1.0
ABCC10_A3SS_chr6:(+):43432141-43433360-UE:43433234-43433360-DE:43427967-43428139															0.846	0.953	0.938	1.0	1.0	0.854	0.951	1.0
ABCC10_A3SS_chr6:(+):43436092-43436247-UE:43436137-43436247-DE:43435750-43435907									0.024	0.062	0.037	0.0	0.023	0.104	0.0	0.0	0.0	0.0	0.041	0.143	0.034	0.0	0.028	0.0	0.037	0.0	0.017	0.063
ABCC10_A3SS_chr6:(+):43438336-43438795-UE:43438623-43438795-DE:43437933-43438013	0.0	0.0	0.0	0.0	0.0	0.0	0.05	0.0	0.066	0.022	0.014	0.006	0.0	0.022									0.057	0.049	0.004	0.0	0.014	0.038
ABCC10_A3SS_chr6:(+):43442912-43443159-UE:43442969-43443159-DE:43441861-43441960									0.035	0.0	0.005	0.0	0.054	0.061									0.0	0.027	0.022	0.046	0.01	0.102
ABCC10_A3SS_chr6:(+):43442969-43444010-UE:43443932-43444010-DE:43441861-43441960									0.835	0.891	0.991	0.87	0.912	0.717	1.0	1.0	1.0	1.0	0.9	1.0	0.977	1.0	1.0	0.964	0.869	1.0	0.868	0.642
ABCC10_A3SS_chr6:(+):43443901-43444010-UE:43443932-43444010-DE:43442969-43443159									0.046	0.0	0.099	0.074	0.027	0.065
ABCC10_A3SS_chr6:(+):43445105-43445314-UE:43445124-43445314-DE:43444787-43444938																							0.0	0.0	0.0	0.0	0.04	0.0
ABCC10_A3SS_chr6:(+):43445105-43445314-UE:43445243-43445314-DE:43444787-43444938																							0.609	1.0	0.923	0.838	1.0	0.926
ABCC10_A3SS_chr6:(+):43445124-43445314-UE:43445132-43445314-DE:43444787-43444938																							1.0	1.0	1.0	1.0	1.0	0.965
ABCC10_A3SS_chr6:(+):43445124-43445314-UE:43445171-43445314-DE:43444787-43444938									0.95	1.0	0.975	1.0	1.0	1.0									1.0	1.0	1.0	0.866	0.985	1.0
ABCC10_A3SS_chr6:(+):43445124-43445314-UE:43445243-43445314-DE:43444787-43444938	1.0	1.0	1.0	0.848	1.0	1.0	1.0	1.0	0.963	0.94	0.947	1.0	0.971	0.924	1.0	0.948	1.0	1.0	0.942	1.0	1.0	1.0	0.821	1.0	0.966	0.938	1.0	0.979
ABCC10_A3SS_chr6:(+):43445124-43445314-UE:43445255-43445314-DE:43444787-43444938	0.954	1.0	1.0	1.0	1.0	1.0	1.0	1.0	1.0	1.0	0.979	1.0	1.0	1.0
ABCC10_A3SS_chr6:(+):43445132-43445314-UE:43445243-43445314-DE:43444787-43444938																							0.632	1.0	0.929	0.851	1.0	0.937
ABCC10_A3SS_chr6:(+):43445171-43445314-UE:43445243-43445314-DE:43444787-43444938									0.939	0.851	0.888	1.0	0.931	0.871									0.669	1.0	0.937	0.89	1.0	0.942
ABCC10_A3SS_chr6:(+):43445171-43445314-UE:43445255-43445314-DE:43444787-43444938									1.0	1.0	0.959	1.0	1.0	1.0
ABCC10_A3SS_chr6:(+):43445535-43445942-UE:43445598-43445942-DE:43445124-43445314									0.0	0.033	0.005	0.0	0.0	0.0
ABCC10_A3SS_chr6:(+):43445598-43445942-UE:43445814-43445942-DE:43445124-43445314																							1.0	1.0	1.0	0.957	0.842	1.0
ABCC10_A3SS_chr6:(+):43447505-43447937-UE:43447683-43447937-DE:43447247-43447408	0.0	0.0	0.02	0.025	0.03	0.111	0.0	0.024	0.032	0.04	0.025	0.0	0.014	0.063	0.0	0.0	0.02	0.0	0.0	0.0	0.016	0.0	0.043	0.024	0.022	0.086	0.011	0.067
ABCC10_A3SS_chr6:(+):43447683-43447937-UE:43447719-43447937-DE:43447247-43447408															1.0	1.0	1.0	1.0	0.943	1.0	1.0	1.0
ABCC10_A3SS_chr6:(+):43447683-43447937-UE:43447725-43447937-DE:43447247-43447408	1.0	0.854	0.83	1.0	1.0	1.0	1.0	1.0							1.0	0.921	1.0	1.0	0.941	1.0	0.986	0.896	1.0	0.914	0.966	1.0	0.973	1.0
ABCC10_A3SS_chr6:(+):43448880-43449209-UE:43449106-43449209-DE:43447683-43447937									1.0	1.0	1.0	0.97	0.968	1.0									1.0	1.0	0.967	0.864	0.881	0.985
ABCC10_A3SS_chr6:(+):43449928-43450422-UE:43450136-43450422-DE:43449421-43449534															1.0	0.939	1.0	1.0	1.0	1.0	1.0	1.0	1.0	1.0	1.0	1.0	0.966	0.945
ABCC10_A5SS_chr6:(+):43437933-43438390-UE:43437933-43438013-DE:43438623-43438795	0.0	0.029	0.0	0.029	0.0	0.0	0.05	0.0	0.09	0.096	0.136	0.067	0.062	0.063	0.0	0.0	0.0	0.0	0.0	0.0	0.008	0.0	0.123	0.103	0.048	0.029	0.039	0.137
ABCC10_A5SS_chr6:(+):43442912-43443327-UE:43442912-43443159-DE:43443932-43444010									0.0	0.0	0.0	0.016	0.0	0.0									0.0	0.0	0.009	0.0	0.004	0.0
ABCC10_A5SS_chr6:(+):43442912-43443335-UE:43442912-43443159-DE:43443932-43444010									0.0	0.0	0.0	0.0	0.0	0.02
ABCC10_A5SS_chr6:(+):43443901-43444353-UE:43443901-43444010-DE:43444787-43444938									0.959	1.0	1.0	1.0	0.943	1.0
ABCC10_A5SS_chr6:(+):43448880-43449026-UE:43448880-43449010-DE:43449106-43449204									0.871	0.953	0.931	0.931	0.923	0.964	0.896	1.0	0.751	0.665	0.961	0.9	0.936	0.819	0.906	0.96	0.932	0.874	0.912	0.917
ABCC10_A5SS_chr6:(+):43449106-43449209-UE:43449106-43449204-DE:43449421-43449534	0.11	0.03	0.028	0.086	0.217	0.084	0.0	0.046	0.016	0.112	0.087	0.094	0.13	0.184	0.1	0.09	0.09	0.031	0.154	0.079	0.087	0.04	0.04	0.184	0.088	0.057	0.077	0.062
ABCC10_MXE_chr6:(+):43441861-43441960-UE:43438623-43438795-DE:43443932-43444010																							0.47	0.367	0.605	0.538	0.479	0.77
ABCC10_MXE_chr6:(+):43447505-43447937-UE:43447247-43447408-DE:43449421-43449534																							0.061	0.046	0.027	0.146	0.022	0.092
ABCC10_MXE_chr6:(+):43447683-43447937-UE:43447247-43447408-DE:43449421-43449534																							0.419	0.5	0.503	0.333	0.503	0.414
ABCC10_MXE_chr6:(+):43447725-43447937-UE:43447247-43447408-DE:43449421-43449534																							0.0	0.068	0.027	0.099	0.022	0.0
ABCC10_MXE_chr6:(+):43447725-43448106-UE:43447247-43447408-DE:43449421-43449534																							0.0	0.068	0.027	0.0	0.022	0.0
ABCC10_RI_chr6:(+):43432141-43433360-UE:43432141-43432294-DE:43433234-43433360															0.913	1.0	0.714	0.909	1.0	1.0	1.0	1.0
ABCC10_RI_chr6:(+):43437933-43438795-UE:43437933-43438013-DE:43438623-43438795	0.095	0.081	0.03	0.029	0.0	0.0	0.0	0.048	0.096	0.036	0.096	0.019	0.036	0.1	0.065	0.0	0.0	0.034	0.0	0.077	0.0	0.0	0.057	0.143	0.076	0.042	0.025	0.054
ABCC10_RI_chr6:(+):43442969-43444010-UE:43442969-43443159-DE:43443932-43444010									0.34	0.143	0.315	0.295	0.2	0.422	0.045	0.138	0.132	0.176	0.023	0.13	0.107	0.077	0.345	0.057	0.322	0.175	0.185	0.417
ABCC10_RI_chr6:(+):43442969-43444010-UE:43442969-43443327-DE:43443932-43444010									1.0	1.0	1.0	0.882	1.0	1.0
ABCC10_RI_chr6:(+):43442969-43444010-UE:43442969-43443335-DE:43443932-43444010									1.0	1.0	1.0	1.0	1.0	0.929
ABCC10_RI_chr6:(+):43443901-43444353-UE:43443901-43444010-DE:43444158-43444353									0.0	0.016	0.008	0.0	0.0	0.025
ABCC10_RI_chr6:(+):43448880-43449209-UE:43448880-43449026-DE:43449106-43449209									0.06	0.032	0.096	0.022	0.146	0.106									0.024	0.049	0.059	0.078	0.078	0.163
ABCC10_SE_chr6:(+):43427967-43428139-UE:43427547-43427699-DE:43432141-43433360									1.0	1.0	1.0	1.0	0.889	1.0
ABCC10_SE_chr6:(+):43427967-43428139-UE:43427553-43427757-DE:43432141-43433360									1.0	0.645	1.0	0.957	1.0	0.927	0.882	1.0	0.765	0.833	1.0	1.0	1.0	0.917	1.0	0.867	0.96	0.875	0.98	1.0
ABCC10_SE_chr6:(+):43430747-43430866-UE:43427855-43427967-DE:43432141-43432176									0.078	0.046	0.117	0.207	0.088	0.094									0.122	0.061	0.156	0.0	0.12	0.182
ABCC10_SE_chr6:(+):43430747-43430866-UE:43427967-43428139-DE:43432141-43432176									0.126	0.0	0.107	0.085	0.2	0.056									0.07	0.106	0.069	0.026	0.098	0.076
ABCC10_SE_chr6:(+):43432141-43433360-UE:43427855-43427967-DE:43434620-43434848									1.0	1.0	1.0	1.0	1.0	0.957	1.0	1.0	1.0	1.0	0.862	1.0	1.0	0.882	1.0	1.0	1.0	1.0	0.986	1.0
ABCC10_SE_chr6:(+):43433231-43433360-UE:43427855-43427967-DE:43434620-43434848									1.0	1.0	1.0	1.0	1.0	0.938
ABCC10_SE_chr6:(+):43433234-43433360-UE:43427855-43427967-DE:43434620-43434848									1.0	1.0	1.0	1.0	1.0	0.936									1.0	1.0	1.0	1.0	0.975	1.0
ABCC10_SE_chr6:(+):43435750-43435907-UE:43434620-43434848-DE:43436137-43436247																							1.0	0.967	1.0	1.0	1.0	0.978
ABCC10_SE_chr6:(+):43438258-43438390-UE:43437933-43438013-DE:43438623-43438795									0.056	0.088	0.125	0.052	0.057	0.034									0.078	0.075	0.044	0.015	0.026	0.135
ABCC10_SE_chr6:(+):43438270-43438390-UE:43437933-43438013-DE:43438623-43438795	0.0	0.061	0.0	0.0	0.0	0.0	0.055	0.0	0.086	0.125	0.136	0.091	0.02	0.058									0.151	0.124	0.105	0.061	0.054	0.185
ABCC10_SE_chr6:(+):43438336-43438390-UE:43437933-43438013-DE:43438623-43438795	0.0	0.0	0.0	0.0	0.0	0.0	0.072	0.0	0.085	0.109	0.122	0.028	0.0	0.061									0.128	0.145	0.039	0.0	0.036	0.143
ABCC10_SE_chr6:(+):43441861-43441960-UE:43437933-43438795-DE:43442969-43443159	1.0	1.0	1.0	1.0	0.882	1.0	1.0	1.0															1.0	1.0	1.0	1.0	0.985	1.0
ABCC10_SE_chr6:(+):43441861-43441960-UE:43437933-43438795-DE:43443932-43444010									1.0	1.0	1.0	0.946	1.0	1.0
ABCC10_SE_chr6:(+):43442912-43443159-UE:43441861-43441960-DE:43443932-43444010									0.68	0.828	0.983	0.721	0.85	0.458									1.0	0.967	0.714	1.0	0.807	0.421
ABCC10_SE_chr6:(+):43442969-43443159-UE:43441861-43441960-DE:43443932-43444010									0.853	0.921	0.993	0.889	0.931	0.714	1.0	1.0	1.0	1.0	0.933	1.0	0.984	1.0	1.0	0.982	0.886	1.0	0.903	0.646
ABCC10_SE_chr6:(+):43442969-43443327-UE:43441861-43441960-DE:43443932-43444010									0.787	0.873	0.987	0.846	0.895	0.636	1.0	1.0	1.0	1.0	0.897	1.0	0.974	1.0	1.0	0.963	0.843	1.0	0.837	0.551
ABCC10_SE_chr6:(+):43442969-43443335-UE:43441861-43441960-DE:43443932-43444010									0.787	0.873	0.987	0.844	0.895	0.64
ABCC10_SE_chr6:(+):43444158-43444353-UE:43442969-43444010-DE:43444787-43444938									0.978	1.0	1.0	1.0	0.972	1.0									1.0	1.0	1.0	1.0	0.992	1.0
ABCC10_SE_chr6:(+):43445105-43445314-UE:43444787-43444938-DE:43445598-43445942																							0.793	0.911	0.975	0.913	0.946	1.0
ABCC10_SE_chr6:(+):43445124-43445314-UE:43444787-43444938-DE:43445598-43445942									1.0	1.0	0.943	0.971	1.0	0.967									0.88	0.952	0.985	0.95	0.974	1.0
ABCC10_SE_chr6:(+):43445124-43445314-UE:43444787-43444938-DE:43445814-43445942																							1.0	1.0	1.0	1.0	1.0	0.935
ABCC10_SE_chr6:(+):43445132-43445314-UE:43444787-43444938-DE:43445598-43445942																							0.793	0.911	0.975	0.913	0.943	1.0
ABCC10_SE_chr6:(+):43445171-43445314-UE:43444787-43444938-DE:43445598-43445942									1.0	1.0	0.904	0.956	1.0	0.947									0.796	0.907	0.975	0.921	0.943	1.0
ABCC10_SE_chr6:(+):43445243-43445314-UE:43444787-43444938-DE:43445598-43445942									1.0	1.0	0.879	0.931	1.0	0.916									0.772	0.844	0.958	0.894	0.91	1.0
ABCC10_SE_chr6:(+):43445255-43445314-UE:43444787-43444938-DE:43445598-43445942									1.0	1.0	0.856	0.935	1.0	0.887
ABCC10_SE_chr6:(+):43446276-43446446-UE:43445598-43445942-DE:43447247-43447408									1.0	1.0	1.0	1.0	0.976	1.0									1.0	0.939	1.0	1.0	0.964	0.976
ABCC10_SE_chr6:(+):43446276-43446484-UE:43445598-43445942-DE:43447247-43447437									1.0	1.0	1.0	1.0	0.955	1.0									1.0	0.872	1.0	1.0	0.933	0.951
ABCC10_SE_chr6:(+):43446550-43446637-UE:43446276-43446446-DE:43447247-43447437	0.0	0.0	0.066	0.015	0.0	0.027	0.032	0.034							0.029	0.0	0.079	0.066	0.095	0.0	0.015	0.017
ABCC10_SE_chr6:(+):43447247-43447408-UE:43446276-43446446-DE:43447683-43447937															1.0	1.0	1.0	0.913	1.0	1.0	0.978	1.0
ABCC10_SE_chr6:(+):43447683-43447937-UE:43447247-43447408-DE:43449106-43449204																							1.0	0.953	1.0	1.0	1.0	1.0
ABCC10_SE_chr6:(+):43448880-43449010-UE:43447683-43447937-DE:43449106-43449204									1.0	1.0	1.0	0.972	0.966	1.0									1.0	1.0	0.968	0.876	0.879	0.985
ABCC10_SE_chr6:(+):43448880-43449026-UE:43447683-43447937-DE:43449106-43449204									1.0	1.0	1.0	0.984	0.978	1.0									1.0	1.0	0.982	0.922	0.921	0.989
ABCC10_SE_chr6:(+):43448880-43449209-UE:43447683-43447937-DE:43449421-43449534																							1.0	1.0	1.0	0.743	1.0	1.0
ABCC10_SE_chr6:(+):43449106-43449204-UE:43447683-43447937-DE:43449421-43449534																							1.0	1.0	1.0	0.828	1.0	1.0
ABCC1_A3SS_chr16:(+):16016495-16016621-UE:16016561-16016621-DE:16014539-16014628									1.0	1.0	0.992	1.0	1.0	1.0									1.0	1.0	1.0	1.0	1.0	0.985
ABCC1_A3SS_chr16:(+):16016495-16016621-UE:16016583-16016621-DE:16014539-16014628									1.0	1.0	0.991	1.0	1.0	1.0	1.0	1.0	1.0	1.0	1.0	1.0	1.0	0.904	0.921	1.0	0.991	1.0	0.977	1.0
ABCC1_A3SS_chr16:(+):16044449-16044680-UE:16044453-16044680-DE:16036471-16036603																							1.0	1.0	1.0	1.0	0.98	1.0
ABCC1_A3SS_chr16:(+):16056053-16056295-UE:16056091-16056295-DE:16052723-16052816																							0.068	0.0	0.056	0.0	0.008	0.023
ABCC1_A3SS_chr16:(+):16086653-16086991-UE:16086823-16086991-DE:16083365-16083542															0.0	0.0	0.0	0.0	0.0	0.0	0.0	0.014	0.0	0.0	0.012	0.0	0.0	0.0
ABCC1_A3SS_chr16:(+):16114711-16115069-UE:16114765-16115069-DE:16111374-16111582									0.0	0.01	0.015	0.01	0.011	0.028
ABCC1_A3SS_chr16:(+):16121974-16122103-UE:16122001-16122103-DE:16114765-16115076																							1.0	1.0	1.0	1.0	1.0	0.987
ABCC1_A5SS_chr16:(+):16033108-16033481-UE:16033108-16033170-DE:16036471-16036603									0.0	0.0	0.024	0.0	0.0	0.015									0.0	0.0	0.008	0.0	0.007	0.01
ABCC1_A5SS_chr16:(+):16036471-16036609-UE:16036471-16036603-DE:16044449-16044680									0.0	0.015	0.0	0.016	0.02	0.0									0.0	0.0	0.02	0.0	0.0	0.0
ABCC1_A5SS_chr16:(+):16048141-16048303-UE:16048141-16048257-DE:16052723-16052816															1.0	1.0	1.0	1.0	1.0	0.932	1.0	1.0	1.0	1.0	0.977	1.0	1.0	1.0
ABCC1_A5SS_chr16:(+):16071641-16071733-UE:16071641-16071729-DE:16076325-16076401																							0.0	0.072	0.0	0.0	0.01	0.0
ABCC1_A5SS_chr16:(+):16086653-16086991-UE:16086653-16086958-DE:16090404-16090588	0.966	1.0	1.0	1.0	1.0	1.0	1.0	1.0
ABCC1_A5SS_chr16:(+):16086823-16086991-UE:16086823-16086958-DE:16090404-16090588									1.0	0.975	1.0	1.0	1.0	1.0
ABCC1_A5SS_chr16:(+):16125809-16126167-UE:16125809-16125911-DE:16131788-16131935									0.0	0.005	0.002	0.0	0.0	0.0
ABCC1_A5SS_chr16:(+):16134349-16134513-UE:16134349-16134508-DE:16136477-16136644	0.0	0.0	0.0	0.039	0.0	0.014	0.0	0.0	0.0	0.0	0.0	0.008	0.0	0.0									0.0	0.0	0.012	0.0	0.0	0.0
ABCC1_MXE_chr16:(+):16009775-16009901-UE:16007815-16007992-DE:16016495-16016621	0.194	0.41	0.462	0.481	0.419	0.367	0.532	0.241							0.343	0.215	0.414	0.403	0.439	0.269	0.247	0.363	0.291	0.378	0.278	0.356	0.41	0.343
ABCC1_MXE_chr16:(+):16014490-16014628-UE:16009775-16009901-DE:16033108-16033170									0.356	0.549	0.524	0.495	0.583	0.418	0.578	0.489	0.584	0.644	0.566	0.608	0.489	0.68	0.489	0.6	0.503	0.46	0.528	0.537
ABCC1_MXE_chr16:(+):16014490-16014628-UE:16009775-16009901-DE:16036471-16036603									0.734	0.725	0.671	0.648	0.588	0.462
ABCC1_MXE_chr16:(+):16016495-16016621-UE:16014490-16014628-DE:16036471-16036603																							0.576	0.739	0.767	0.561	0.71	0.602
ABCC1_MXE_chr16:(+):16016561-16016621-UE:16014539-16014628-DE:16036471-16036603																							0.0	0.072	0.0	0.0	0.037	0.032
ABCC1_MXE_chr16:(+):16016583-16016621-UE:16014539-16014628-DE:16036471-16036603																							0.0	0.08	0.0	0.0	0.042	0.0
ABCC1_MXE_chr16:(+):16045835-16046013-UE:16044449-16044680-DE:16052723-16052816																							0.542	0.615	0.561	0.53	0.47	0.512
ABCC1_MXE_chr16:(+):16048141-16048303-UE:16045835-16046013-DE:16056091-16056295															0.355	0.528	0.492	0.514	0.461	0.52	0.377	0.448
ABCC1_MXE_chr16:(+):16052723-16052816-UE:16048141-16048303-DE:16068155-16068302															0.179	0.287	0.201	0.392	0.425	0.22	0.259	0.168
ABCC1_MXE_chr16:(+):16056091-16056295-UE:16052723-16052816-DE:16071641-16071729									0.401	0.531	0.469	0.424	0.568	0.513	0.522	0.429	0.444	0.469	0.531	0.542	0.574	0.424
ABCC1_MXE_chr16:(+):16068155-16068302-UE:16056091-16056295-DE:16076325-16076401															0.674	0.495	0.689	0.605	0.471	0.778	0.714	0.765	0.534	0.562	0.539	0.556	0.57	0.532
ABCC1_MXE_chr16:(+):16079351-16079478-UE:16076173-16076401-DE:16086823-16086991															0.609	0.724	0.594	0.658	0.643	0.588	0.653	0.472	0.541	0.598	0.589	0.585	0.603	0.683
ABCC1_MXE_chr16:(+):16083365-16083542-UE:16079351-16079478-DE:16090404-16090588	0.492	0.286	0.468	0.375	0.19	0.371	0.492	0.619	0.515	0.51	0.5	0.5	0.557	0.347	0.25	0.377	0.417	0.435	0.362	0.506	0.439	0.475	0.526	0.191	0.47	0.434	0.389	0.409
ABCC1_MXE_chr16:(+):16114711-16115076-UE:16111374-16111582-DE:16124788-16124915									0.0	0.0	0.0	0.067	0.026	0.081
ABCC1_MXE_chr16:(+):16114765-16115076-UE:16111374-16111582-DE:16124788-16124915									0.6	0.542	0.569	0.573	0.637	0.605
ABCC1_MXE_chr16:(+):16121974-16122174-UE:16114765-16115076-DE:16125809-16125911									0.391	0.596	0.536	0.535	0.539	0.521									0.452	0.519	0.493	0.455	0.567	0.526
ABCC1_MXE_chr16:(+):16121974-16122174-UE:16114765-16115076-DE:16131788-16131935									0.485	0.517	0.431	0.49	0.551	0.437
ABCC1_MXE_chr16:(+):16122001-16122174-UE:16114765-16115076-DE:16125809-16125911																							0.0	0.025	0.0	0.0	0.0	0.024
ABCC1_SE_chr16:(+):16009775-16009901-UE:16007815-16007992-DE:16014490-16014628	1.0	0.791	1.0	1.0	1.0	1.0	1.0	1.0							0.934	1.0	1.0	1.0	1.0	1.0	1.0	1.0	1.0	1.0	1.0	1.0	0.986	1.0
ABCC1_SE_chr16:(+):16009775-16009901-UE:16007815-16007992-DE:16033108-16033170									1.0	1.0	0.895	1.0	1.0	1.0									1.0	0.905	1.0	1.0	1.0	0.949
ABCC1_SE_chr16:(+):16014490-16014628-UE:16009775-16009901-DE:16016495-16016621	1.0	1.0	0.858	0.711	1.0	0.951	1.0	1.0	1.0	0.957	0.974	1.0	1.0	0.971	1.0	0.935	0.93	1.0	1.0	1.0	1.0	1.0	1.0	1.0	0.99	1.0	1.0	0.942
ABCC1_SE_chr16:(+):16014490-16014628-UE:16009775-16009901-DE:16033108-16033170									0.886	0.969	1.0	0.886	0.948	0.778									1.0	0.896	0.975	0.893	0.879	0.909
ABCC1_SE_chr16:(+):16016495-16016621-UE:16009775-16009901-DE:16033108-16033170									0.934	0.963	1.0	0.888	0.929	0.83									1.0	0.852	0.975	0.907	0.867	0.897
ABCC1_SE_chr16:(+):16016495-16016621-UE:16014490-16014628-DE:16033108-16033170	0.902	1.0	0.902	1.0	1.0	0.94	1.0	1.0	1.0	0.955	0.941	0.925	0.952	0.876	1.0	1.0	0.923	1.0	1.0	0.895	0.978	0.945	0.886	0.96	0.963	1.0	0.935	0.94
ABCC1_SE_chr16:(+):16033108-16033170-UE:16007815-16007992-DE:16036471-16036603																							1.0	1.0	1.0	1.0	0.934	1.0
ABCC1_SE_chr16:(+):16033108-16033170-UE:16016495-16016621-DE:16036471-16036603																							1.0	0.974	1.0	1.0	0.986	1.0
ABCC1_SE_chr16:(+):16033108-16033481-UE:16016495-16016621-DE:16036471-16036603																							1.0	0.92	1.0	1.0	0.951	1.0
ABCC1_SE_chr16:(+):16033288-16033481-UE:16033108-16033170-DE:16036471-16036603																							0.043	0.0	0.0	0.0	0.0	0.01
ABCC1_SE_chr16:(+):16041116-16041200-UE:16036471-16036603-DE:16044449-16044680															0.036	0.0	0.0	0.0	0.0	0.034	0.0	0.0
ABCC1_SE_chr16:(+):16045835-16046013-UE:16044449-16044680-DE:16048141-16048303																							1.0	1.0	1.0	1.0	0.989	1.0
ABCC1_SE_chr16:(+):16048141-16048257-UE:16045835-16046013-DE:16052723-16052816																							0.905	1.0	0.958	1.0	1.0	0.849
ABCC1_SE_chr16:(+):16048141-16048303-UE:16045835-16046013-DE:16052723-16052816									0.964	1.0	0.956	1.0	1.0	1.0	1.0	1.0	1.0	0.941	1.0	1.0	1.0	1.0	0.958	1.0	0.979	1.0	1.0	0.953
ABCC1_SE_chr16:(+):16052723-16052816-UE:16048141-16048303-DE:16056091-16056295															1.0	1.0	0.971	1.0	1.0	1.0	1.0	1.0
ABCC1_SE_chr16:(+):16056091-16056295-UE:16052723-16052816-DE:16068155-16068302									1.0	0.974	1.0	1.0	1.0	1.0	1.0	1.0	1.0	1.0	1.0	1.0	0.99	1.0
ABCC1_SE_chr16:(+):16068155-16068302-UE:16056091-16056295-DE:16071641-16071729	0.935	0.958	0.963	0.965	0.938	0.952	1.0	1.0	0.973	0.882	0.892	0.885	0.972	0.854	0.928	0.926	0.971	0.908	0.881	0.932	0.966	0.957	0.959	0.921	0.894	0.89	0.918	0.925
ABCC1_SE_chr16:(+):16071641-16071729-UE:16056091-16056295-DE:16076325-16076401									1.0	1.0	1.0	1.0	0.938	0.917
ABCC1_SE_chr16:(+):16071641-16071729-UE:16068155-16068302-DE:16076325-16076401															1.0	1.0	0.98	1.0	1.0	1.0	1.0	1.0	1.0	0.984	1.0	1.0	0.988	0.987
ABCC1_SE_chr16:(+):16071641-16071733-UE:16068155-16068302-DE:16076325-16076401																							1.0	0.955	1.0	1.0	0.961	0.964
ABCC1_SE_chr16:(+):16079351-16079478-UE:16076173-16076401-DE:16083365-16083542															1.0	1.0	1.0	1.0	1.0	0.977	1.0	1.0	1.0	0.941	1.0	0.94	1.0	1.0
ABCC1_SE_chr16:(+):16083365-16083542-UE:16079351-16079478-DE:16086823-16086991	1.0	0.958	0.878	0.837	1.0	0.958	0.955	1.0	0.83	0.924	0.92	0.947	0.953	0.727	0.887	0.887	0.903	0.923	0.828	0.971	0.931	0.97	0.951	0.816	0.986	0.882	0.887	0.907
ABCC1_SE_chr16:(+):16083365-16083542-UE:16079351-16079478-DE:16090404-16090588									0.946	0.962	0.907	0.836	0.895	0.862	1.0	1.0	1.0	0.714	1.0	0.951	0.884	0.879	1.0	0.692	0.902	1.0	0.906	1.0
ABCC1_SE_chr16:(+):16086653-16086991-UE:16083365-16083542-DE:16090404-16090588	0.943	1.0	0.938	1.0	1.0	1.0	1.0	0.895							1.0	1.0	0.907	1.0	1.0	0.949	1.0	1.0	0.739	1.0	1.0	0.95	0.976	0.97
ABCC1_SE_chr16:(+):16086823-16086958-UE:16083365-16083542-DE:16090404-16090588									1.0	0.96	0.902	0.936	1.0	1.0
ABCC1_SE_chr16:(+):16086823-16086991-UE:16079351-16079478-DE:16090404-16090588	1.0	1.0	1.0	1.0	0.944	1.0	1.0	1.0	0.943	0.961	0.907	0.836	0.871	0.922	1.0	1.0	1.0	0.765	1.0	0.95	0.907	0.889	1.0	0.905	0.912	1.0	0.938	1.0
ABCC1_SE_chr16:(+):16086823-16086991-UE:16083365-16083542-DE:16090404-16090588	0.967	1.0	0.957	1.0	1.0	1.0	1.0	0.935	1.0	0.979	0.948	0.964	1.0	1.0	1.0	1.0	0.944	1.0	1.0	0.971	1.0	1.0	0.867	1.0	1.0	0.976	0.987	0.98
ABCC1_SE_chr16:(+):16090404-16090588-UE:16056091-16056295-DE:16102626-16102717																							1.0	1.0	1.0	1.0	1.0	0.964
ABCC1_SE_chr16:(+):16098872-16098902-UE:16090404-16090588-DE:16102626-16102717									0.0	0.055	0.015	0.0	0.016	0.133	0.0	0.0	0.0	0.0	0.0	0.0	0.02	0.0	0.085	0.0	0.0	0.0	0.018	0.191
ABCC1_SE_chr16:(+):16102626-16102717-UE:16090404-16090588-DE:16111374-16111461																							1.0	1.0	1.0	0.897	1.0	1.0
ABCC1_SE_chr16:(+):16103892-16104012-UE:16102682-16102717-DE:16106737-16106873									0.03	0.0	0.008	0.0	0.0	0.0	0.0	0.01	0.007	0.037	0.0	0.0	0.0	0.0	0.018	0.01	0.003	0.009	0.0	0.017
ABCC1_SE_chr16:(+):16105399-16105460-UE:16102682-16102717-DE:16106737-16106873	0.011	0.0	0.0	0.0	0.0	0.0	0.0	0.032	0.0	0.012	0.0	0.0	0.0	0.0	0.0	0.0	0.009	0.0	0.0	0.013	0.004	0.047	0.0	0.0	0.0	0.0	0.004	0.006
ABCC1_SE_chr16:(+):16106737-16106873-UE:16102626-16102717-DE:16111374-16111461																							1.0	1.0	1.0	1.0	1.0	0.991
ABCC1_SE_chr16:(+):16114711-16115076-UE:16111374-16111582-DE:16121974-16122103									1.0	1.0	0.986	0.972	1.0	1.0
ABCC1_SE_chr16:(+):16114765-16115076-UE:16111374-16111582-DE:16121974-16122103									1.0	1.0	0.993	0.986	1.0	1.0	1.0	1.0	1.0	1.0	1.0	1.0	0.985	1.0
ABCC1_SE_chr16:(+):16121974-16122174-UE:16114765-16115076-DE:16124788-16124915									1.0	1.0	1.0	0.939	0.977	0.976									0.959	1.0	1.0	1.0	1.0	1.0
ABCC1_SE_chr16:(+):16121974-16122174-UE:16114765-16115076-DE:16125809-16125911									1.0	1.0	1.0	1.0	0.923	1.0
ABCC1_SE_chr16:(+):16122001-16122174-UE:16114765-16115076-DE:16124788-16124915																							0.92	1.0	1.0	1.0	1.0	1.0
ABCC1_SE_chr16:(+):16123878-16124002-UE:16121974-16122174-DE:16124788-16124915															0.009	0.017	0.0	0.0	0.032	0.0	0.009	0.009	0.023	0.0	0.006	0.0	0.006	0.039
ABCC1_SE_chr16:(+):16124788-16124915-UE:16114765-16115076-DE:16125809-16125911									1.0	1.0	1.0	1.0	0.911	1.0
ABCC1_SE_chr16:(+):16124788-16124915-UE:16121974-16122174-DE:16125809-16125911	0.96	1.0	1.0	1.0	1.0	0.975	0.973	1.0	1.0	1.0	0.976	0.951	1.0	1.0	1.0	1.0	0.927	1.0	1.0	0.985	0.976	1.0	1.0	0.973	1.0	1.0	1.0	0.986
ABCC1_SE_chr16:(+):16125809-16125911-UE:16121974-16122174-DE:16131788-16131935	1.0	1.0	1.0	1.0	0.905	0.919	1.0	1.0	0.937	1.0	1.0	0.909	1.0	0.969									1.0	0.887	1.0	1.0	1.0	0.952
ABCC1_SE_chr16:(+):16131788-16131935-UE:16125809-16125911-DE:16134349-16134508									1.0	1.0	1.0	1.0	1.0	0.981	1.0	1.0	1.0	1.0	1.0	1.0	0.982	0.968	1.0	1.0	0.993	1.0	0.984	1.0
ABCC1_SE_chr16:(+):16138363-16138558-UE:16136477-16136644-DE:16141172-16141525	0.958	1.0	1.0	0.969	1.0	0.896	1.0	0.955	0.98	0.966	0.977	0.988	0.932	0.899	1.0	0.964	1.0	0.927	1.0	0.977	0.901	0.947	1.0	0.971	0.963	1.0	1.0	0.975
ABCC3_A3SS_chr17:(+):50665102-50665245-UE:50665152-50665245-DE:50663949-50664111	0.023	0.0	0.053	0.0	0.0	0.0	0.026	0.0
ABCC3_MXE_chr17:(+):50655831-50656008-UE:50634856-50634981-DE:50657045-50657183	0.502	0.539	0.545	0.831	0.758	0.606	0.569	0.581
ABCC3_MXE_chr17:(+):50655831-50656008-UE:50634856-50634981-DE:50667553-50667757															0.646	0.664	0.788	0.89	0.619	0.575	0.655	0.862
ABCC3_MXE_chr17:(+):50656701-50656827-UE:50655831-50656008-DE:50658081-50658207	0.579	0.551	0.309	0.451	0.527	0.343	0.635	0.403							0.415	0.464	0.489	0.691	0.41	0.0	0.437	0.406
ABCC3_MXE_chr17:(+):50657045-50657183-UE:50656701-50656827-DE:50658434-50658496	0.694	0.719	0.469	0.573	0.489	0.489	0.549	0.59
ABCC3_MXE_chr17:(+):50660922-50661114-UE:50659181-50659368-DE:50667553-50667757	0.422	0.587	0.507	0.415	0.448	0.802	0.619	0.514
ABCC3_MXE_chr17:(+):50660922-50661114-UE:50659236-50659368-DE:50667553-50667757	0.456	0.632	0.508	0.462	0.495	0.83	0.635	0.586
ABCC3_SE_chr17:(+):50643548-50643661-UE:50634813-50634981-DE:50655831-50656008															0.0	0.0	0.0	0.0	0.0	0.0	0.0	0.024
ABCC3_SE_chr17:(+):50655831-50656008-UE:50634856-50634981-DE:50656701-50656827	0.964	1.0	1.0	1.0	1.0	1.0	1.0	1.0
ABCC3_SE_chr17:(+):50655831-50656008-UE:50634856-50634981-DE:50665152-50665245															1.0	1.0	1.0	1.0	1.0	0.909	0.84	1.0
ABCC3_SE_chr17:(+):50656701-50656827-UE:50655831-50656008-DE:50657045-50657183	1.0	1.0	1.0	0.709	1.0	1.0	1.0	1.0
ABCC3_SE_chr17:(+):50657045-50657183-UE:50656701-50656827-DE:50658081-50658207	1.0	1.0	0.912	1.0	1.0	1.0	1.0	1.0							1.0	0.936	1.0	1.0	1.0	1.0	0.97	1.0
ABCC3_SE_chr17:(+):50657577-50657684-UE:50657045-50657183-DE:50658081-50658207	0.026	0.0	0.0	0.0	0.0	0.0	0.061	0.0
ABCC3_SE_chr17:(+):50658081-50658207-UE:50657045-50657183-DE:50658434-50658496	0.817	1.0	1.0	1.0	1.0	1.0	1.0	1.0							1.0	1.0	1.0	1.0	1.0	1.0	1.0	0.853
ABCC3_SE_chr17:(+):50660922-50661114-UE:50659181-50659368-DE:50663680-50663858															1.0	0.963	1.0	1.0	0.75	1.0	0.895	0.727
ABCC3_SE_chr17:(+):50660922-50661256-UE:50659181-50659368-DE:50663680-50663858															1.0	0.946	1.0	1.0	0.68	1.0	0.843	0.6
ABCC3_SE_chr17:(+):50663680-50663858-UE:50660922-50661114-DE:50663949-50664111	0.953	1.0	1.0	1.0	1.0	1.0	1.0	1.0
ABCC3_SE_chr17:(+):50665152-50665245-UE:50663949-50664111-DE:50667553-50667594															1.0	1.0	1.0	1.0	0.937	0.943	1.0	1.0
ABCC4_A3SS_chr13:(-):95044265-95044462-UE:95044265-95044438-DE:95053094-95053184																							0.0	0.015	0.0	0.0	0.0	0.0
ABCC4_A3SS_chr13:(-):95075431-95075551-UE:95075431-95075510-DE:95083139-95083290	1.0	0.955	1.0	1.0	1.0	1.0	0.955	1.0															1.0	1.0	1.0	1.0	0.974	1.0
ABCC4_A3SS_chr13:(-):95115921-95116001-UE:95115921-95115997-DE:95161188-95161335									1.0	1.0	1.0	1.0	0.986	1.0
ABCC4_A3SS_chr13:(-):95177706-95177793-UE:95177706-95177788-DE:95177996-95178091									1.0	1.0	0.967	0.981	1.0	1.0	1.0	1.0	1.0	0.708	1.0	1.0	1.0	1.0	1.0	0.994	1.0	1.0	0.98	1.0
ABCC4_A3SS_chr13:(-):95247642-95247760-UE:95247642-95247753-DE:95301240-95301446									0.044	0.07	0.052	0.025	0.044	0.0
ABCC4_A5SS_chr13:(-):95034533-95034739-UE:95034604-95034739-DE:95019828-95021682									0.03	0.013	0.018	0.02	0.007	0.0
ABCC4_A5SS_chr13:(-):95034604-95034739-UE:95034606-95034739-DE:95019828-95021682																							0.983	1.0	1.0	1.0	1.0	1.0
ABCC4_A5SS_chr13:(-):95071661-95071853-UE:95071714-95071853-DE:95062703-95062859									1.0	0.979	0.986	1.0	1.0	1.0
ABCC4_A5SS_chr13:(-):95074213-95074324-UE:95074214-95074324-DE:95073203-95073304																							1.0	1.0	0.988	1.0	1.0	1.0
ABCC4_A5SS_chr13:(-):95209247-95209597-UE:95209433-95209597-DE:95207799-95207925																							0.019	0.0	0.0	0.0	0.0	0.0
ABCC4_MXE_chr13:(-):95044265-95044438-UE:95043681-95043787-DE:95062703-95062859									0.494	0.43	0.478	0.465	0.518	0.324
ABCC4_MXE_chr13:(-):95188452-95188542-UE:95186700-95186892-DE:95206531-95206781	0.308	0.538	0.405	0.69	0.668	0.488	0.432	0.377	0.374	0.414	0.441	0.335	0.488	0.442									0.259	0.287	0.339	0.442	0.452	0.294
ABCC4_MXE_chr13:(-):95234609-95234834-UE:95210691-95210781-DE:95247642-95247753									0.535	0.497	0.631	0.5	0.424	0.703									0.306	0.367	0.547	0.57	0.574	0.258
ABCC4_SE_chr13:(-):95025065-95025123-UE:95019828-95021682-DE:95034604-95034739																							0.0	0.008	0.0	0.0	0.0	0.0
ABCC4_SE_chr13:(-):95034533-95034739-UE:95019828-95021682-DE:95043681-95043787									1.0	1.0	1.0	0.96	0.918	1.0
ABCC4_SE_chr13:(-):95034604-95034739-UE:95019828-95021682-DE:95043681-95043787	1.0	1.0	1.0	0.974	1.0	1.0	1.0	1.0	1.0	1.0	1.0	0.981	0.964	1.0									1.0	0.99	1.0	1.0	0.995	1.0
ABCC4_SE_chr13:(-):95034606-95034739-UE:95019828-95021682-DE:95043681-95043787																							1.0	0.982	1.0	1.0	0.99	1.0
ABCC4_SE_chr13:(-):95038629-95038736-UE:95034604-95034739-DE:95043681-95043787	0.0	0.0	0.016	0.042	0.022	0.037	0.0	0.0	0.016	0.0	0.0	0.012	0.008	0.0	0.0	0.0	0.017	0.0	0.091	0.05	0.022	0.0	0.0	0.0	0.0	0.0	0.005	0.0
ABCC4_SE_chr13:(-):95039501-95039606-UE:95034604-95034739-DE:95043681-95043787									0.0	0.029	0.0	0.0	0.0	0.0									0.021	0.01	0.0	0.0	0.003	0.077
ABCC4_SE_chr13:(-):95044265-95044438-UE:95043679-95043787-DE:95053094-95053184									1.0	1.0	1.0	1.0	0.986	1.0
ABCC4_SE_chr13:(-):95045859-95046042-UE:95044265-95044438-DE:95053094-95053184																							0.0	0.004	0.0	0.0	0.0	0.053
ABCC4_SE_chr13:(-):95046926-95047065-UE:95044265-95044438-DE:95053094-95053184																							0.0	0.004	0.0	0.008	0.009	0.0
ABCC4_SE_chr13:(-):95046931-95047065-UE:95044265-95044438-DE:95053094-95053184																							0.0	0.005	0.0	0.008	0.006	0.0
ABCC4_SE_chr13:(-):95053094-95053184-UE:95044265-95044438-DE:95062703-95062859	1.0	1.0	1.0	0.942	1.0	0.956	0.966	1.0	1.0	0.954	1.0	1.0	1.0	1.0									1.0	1.0	1.0	0.974	1.0	1.0
ABCC4_SE_chr13:(-):95075431-95075551-UE:95074213-95074324-DE:95083139-95083290									1.0	1.0	0.988	1.0	1.0	1.0
ABCC4_SE_chr13:(-):95078759-95078813-UE:95075431-95075551-DE:95083139-95083290																							0.0	0.0	0.0	0.0	0.0	0.037
ABCC4_SE_chr13:(-):95115921-95116001-UE:95083139-95083290-DE:95161188-95161335	1.0	1.0	1.0	1.0	1.0	1.0	1.0	0.82															1.0	1.0	1.0	1.0	0.99	1.0
ABCC4_SE_chr13:(-):95115921-95116001-UE:95095768-95096179-DE:95161188-95161335																							1.0	1.0	1.0	0.96	1.0	1.0
ABCC4_SE_chr13:(-):95161764-95161792-UE:95161188-95161335-DE:95163121-95163216																							0.0	0.0	0.0	0.0	0.0	0.02
ABCC4_SE_chr13:(-):95163121-95163216-UE:95161188-95161335-DE:95163609-95163647									1.0	1.0	0.982	1.0	1.0	1.0	1.0	1.0	0.948	1.0	1.0	1.0	1.0	1.0
ABCC4_SE_chr13:(-):95164377-95164518-UE:95163609-95163647-DE:95166157-95166367	1.0	1.0	0.963	1.0	1.0	1.0	1.0	1.0	1.0	1.0	1.0	0.989	1.0	1.0									0.96	0.991	1.0	1.0	0.989	1.0
ABCC4_SE_chr13:(-):95170531-95170628-UE:95166157-95166367-DE:95177706-95177793									1.0	1.0	0.978	1.0	0.99	1.0	1.0	0.898	1.0	1.0	1.0	1.0	1.0	1.0	1.0	0.986	0.987	1.0	0.972	1.0
ABCC4_SE_chr13:(-):95171092-95171548-UE:95170531-95170628-DE:95177706-95177793									0.03	0.0	0.0	0.005	0.0	0.0
ABCC4_SE_chr13:(-):95188452-95188542-UE:95186700-95186892-DE:95194835-95194937	0.949	1.0	1.0	1.0	1.0	1.0	1.0	1.0	0.943	1.0	0.985	1.0	0.966	1.0									0.978	1.0	1.0	1.0	0.993	1.0
ABCC4_SE_chr13:(-):95194835-95194937-UE:95188452-95188542-DE:95206531-95206781	1.0	1.0	1.0	1.0	1.0	0.943	1.0	1.0	1.0	1.0	0.983	1.0	1.0	1.0	1.0	1.0	1.0	1.0	1.0	0.947	1.0	1.0	1.0	1.0	1.0	1.0	0.977	1.0
ABCC4_SE_chr13:(-):95207799-95207925-UE:95206531-95206781-DE:95209433-95209597																							0.9	1.0	1.0	1.0	1.0	1.0
ABCC4_SE_chr13:(-):95209247-95209311-UE:95207799-95207925-DE:95209433-95209597																							0.051	0.0	0.0	0.0	0.01	0.0
ABCC4_SE_chr13:(-):95234609-95234834-UE:95194835-95194937-DE:95246974-95247095									1.0	1.0	1.0	1.0	0.952	1.0
ABCC4_SE_chr13:(-):95234609-95234834-UE:95210691-95210781-DE:95246974-95247095	1.0	1.0	1.0	1.0	1.0	0.9	1.0	1.0															1.0	0.946	1.0	1.0	1.0	1.0
ABCC4_SE_chr13:(-):95246974-95247095-UE:95234609-95234834-DE:95247642-95247753									0.969	0.982	1.0	1.0	1.0	1.0									1.0	1.0	0.975	1.0	1.0	1.0
ABCC4_SE_chr13:(-):95266098-95266264-UE:95247642-95247753-DE:95301240-95301446									0.045	0.0	0.063	0.0	0.023	0.0
ABCC4_SE_chr13:(-):95266111-95266264-UE:95247642-95247753-DE:95301240-95301446									0.125	0.031	0.046	0.026	0.116	0.0
ABCC4_SE_chr13:(-):95269309-95269422-UE:95247642-95247753-DE:95301240-95301446									0.013	0.009	0.0	0.0	0.0	0.0
ABCC5_A3SS_chr3:(-):183927329-183927458-UE:183927329-183927443-DE:183928746-183928825									0.021	0.0	0.0	0.041	0.0	0.0
ABCC5_A3SS_chr3:(-):183947323-183947510-UE:183947323-183947368-DE:183949752-183949881																							1.0	1.0	1.0	1.0	0.922	1.0
ABCC5_A3SS_chr3:(-):183953085-183953270-UE:183953085-183953265-DE:183959732-183959835									1.0	1.0	0.937	1.0	1.0	1.0									1.0	1.0	1.0	1.0	0.989	1.0
ABCC5_A3SS_chr3:(-):183965376-183965501-UE:183965376-183965441-DE:183967694-183967766																							1.0	1.0	1.0	1.0	0.978	1.0
ABCC5_A3SS_chr3:(-):183971562-183972034-UE:183971562-183971919-DE:183977516-183977624									0.0	0.045	0.046	0.018	0.0	0.115									0.049	0.0	0.101	0.239	0.0	0.163
ABCC5_A3SS_chr3:(-):183985298-183985378-UE:183985298-183985369-DE:183987769-183987917																							1.0	1.0	1.0	0.935	0.959	0.925
ABCC5_A3SS_chr3:(-):183985298-183985392-UE:183985298-183985378-DE:183987769-183987917																							0.034	0.057	0.0	0.044	0.026	0.066
ABCC5_A3SS_chr3:(-):183985298-183985418-UE:183985298-183985378-DE:183987769-183987917																							0.108	0.191	0.015	0.0	0.084	0.195
ABCC5_A3SS_chr3:(-):183985298-183985455-UE:183985298-183985369-DE:183987769-183987917																							1.0	1.0	1.0	0.901	0.963	0.981
ABCC5_A3SS_chr3:(-):183985298-183985455-UE:183985298-183985392-DE:183987769-183987917																							1.0	1.0	1.0	0.82	1.0	1.0
ABCC5_A3SS_chr3:(-):183985303-183985455-UE:183985303-183985369-DE:183987769-183987917									1.0	1.0	0.974	1.0	1.0	1.0
ABCC5_A3SS_chr3:(-):183985303-183985455-UE:183985303-183985378-DE:183987769-183987917									0.566	0.517	0.559	0.433	0.578	0.832									0.533	0.486	0.524	0.426	0.554	0.835
ABCC5_A3SS_chr3:(-):183987769-183987917-UE:183987769-183987912-DE:183988571-183988727	1.0	1.0	1.0	1.0	1.0	1.0	1.0	0.897	0.985	0.969	0.991	1.0	0.992	1.0									1.0	1.0	1.0	1.0	1.0	0.991
ABCC5_A3SS_chr3:(-):183988292-183988727-UE:183988292-183988726-DE:183989225-183989383									0.987	1.0	1.0	1.0	1.0	1.0
ABCC5_A3SS_chr3:(-):183988292-183988755-UE:183988292-183988727-DE:183989225-183989383									0.0	0.0	0.004	0.0	0.0	0.0
ABCC5_A3SS_chr3:(-):183988571-183988727-UE:183988571-183988726-DE:183989225-183989383																							1.0	1.0	1.0	0.99	1.0	1.0
ABCC5_A5SS_chr3:(-):183965371-183965501-UE:183965376-183965501-DE:183965184-183965257									0.0	0.0	0.014	0.0	0.0	0.0
ABCC5_A5SS_chr3:(-):183985298-183985369-UE:183985303-183985369-DE:183983752-183984894																							0.0	0.055	0.057	0.0	0.028	0.026
ABCC5_A5SS_chr3:(-):183988292-183988726-UE:183988571-183988726-DE:183987770-183987917									0.0	0.004	0.0	0.0	0.0	0.0
ABCC5_A5SS_chr3:(-):184017601-184017836-UE:184017829-184017836-DE:184014263-184014447									0.0	0.004	0.002	0.005	0.0	0.0									0.0	0.0	0.002	0.0	0.003	0.0
ABCC5_MXE_chr3:(-):183927329-183927443-UE:183925554-183925719-DE:183937900-183938060									0.521	0.536	0.459	0.596	0.57	0.524	0.585	0.642	0.49	0.435	0.714	0.587	0.527	0.852
ABCC5_MXE_chr3:(-):183985303-183985378-UE:183983752-183984894-DE:183988571-183988727									0.867	0.909	0.826	0.858	0.875	0.953
ABCC5_RI_chr3:(-):183965184-183965441-UE:183965184-183965257-DE:183965376-183965441																							0.027	0.108	0.0	0.026	0.021	0.034
ABCC5_RI_chr3:(-):183983752-183987917-UE:183983752-183984894-DE:183987769-183987917									0.837	0.554	0.755	0.699	0.681	0.848									0.704	0.654	0.782	0.709	0.589	0.728
ABCC5_SE_chr3:(-):183927329-183927443-UE:183925554-183925719-DE:183928746-183928825									1.0	1.0	1.0	1.0	0.941	1.0
ABCC5_SE_chr3:(-):183927329-183927458-UE:183925554-183925719-DE:183928746-183928825									1.0	1.0	1.0	1.0	0.898	1.0
ABCC5_SE_chr3:(-):183928746-183928825-UE:183927329-183927443-DE:183937900-183938060									1.0	1.0	0.989	1.0	0.975	1.0									1.0	1.0	1.0	1.0	0.979	1.0
ABCC5_SE_chr3:(-):183929514-183929578-UE:183928746-183928825-DE:183937900-183938060																							0.0	0.0	0.0	0.0	0.006	0.0
ABCC5_SE_chr3:(-):183942432-183942515-UE:183937900-183938060-DE:183942726-183942780																							0.0	0.0	0.0	0.0	0.008	0.0
ABCC5_SE_chr3:(-):183942726-183942916-UE:183937900-183938060-DE:183945849-183945939									1.0	0.975	1.0	1.0	1.0	1.0	1.0	1.0	1.0	1.0	1.0	1.0	0.957	1.0	1.0	0.95	1.0	1.0	0.974	0.948
ABCC5_SE_chr3:(-):183949752-183949881-UE:183947323-183947510-DE:183949971-183950125									0.944	0.917	1.0	1.0	0.97	0.896	1.0	0.948	1.0	0.896	1.0	0.94	0.975	1.0	0.868	0.955	1.0	0.966	0.987	0.929
ABCC5_SE_chr3:(-):183963384-183963588-UE:183961510-183961654-DE:183965184-183965257									1.0	1.0	0.987	1.0	0.969	1.0									0.913	1.0	0.98	1.0	1.0	1.0
ABCC5_SE_chr3:(-):183965371-183965501-UE:183965184-183965257-DE:183967694-183967766									1.0	1.0	1.0	1.0	1.0	0.874
ABCC5_SE_chr3:(-):183965376-183965501-UE:183965184-183965257-DE:183967694-183967766									1.0	1.0	1.0	1.0	1.0	0.941
ABCC5_SE_chr3:(-):183967694-183967766-UE:183965376-183965501-DE:183971562-183971919																							1.0	1.0	0.984	1.0	1.0	1.0
ABCC5_SE_chr3:(-):183982450-183982624-UE:183981726-183981874-DE:183982773-183983007									0.932	1.0	0.948	1.0	0.947	1.0									0.879	1.0	1.0	0.926	1.0	1.0
ABCC5_SE_chr3:(-):183983430-183983477-UE:183982773-183983007-DE:183987769-183987917																							0.0	0.028	0.023	0.0	0.0	0.0
ABCC5_SE_chr3:(-):183983430-183983689-UE:183982773-183983007-DE:183987769-183987917									0.238	0.014	0.0	0.0	0.0	0.0
ABCC5_SE_chr3:(-):183983434-183983477-UE:183982773-183983007-DE:183987769-183987917																							0.0	0.056	0.0	0.134	0.076	0.0
ABCC5_SE_chr3:(-):183983434-183983689-UE:183982773-183983007-DE:183987769-183987917									0.238	0.027	0.0	0.0	0.0	0.0
ABCC5_SE_chr3:(-):183985298-183985369-UE:183983752-183984894-DE:183987769-183987917																							0.0	0.0	0.0	0.029	0.0	0.0
ABCC5_SE_chr3:(-):183985298-183985378-UE:183983752-183984894-DE:183987769-183987917																							0.369	0.407	0.41	0.451	0.237	0.12
ABCC5_SE_chr3:(-):183985298-183985392-UE:183983752-183984894-DE:183987769-183987917																							0.0	0.0	0.0	0.051	0.0	0.0
ABCC5_SE_chr3:(-):183985298-183985418-UE:183983752-183984894-DE:183987769-183987917																							0.0	0.058	0.0	0.0	0.006	0.0
ABCC5_SE_chr3:(-):183985298-183985455-UE:183983752-183984894-DE:183987769-183987917																							0.216	0.2	0.13	0.207	0.149	0.095
ABCC5_SE_chr3:(-):183985303-183985369-UE:183983752-183984894-DE:183987769-183987917									0.393	0.197	0.409	0.328	0.366	0.156									0.294	0.381	0.48	0.513	0.189	0.262
ABCC5_SE_chr3:(-):183985303-183985378-UE:183983752-183984894-DE:183987769-183987917									0.723	0.507	0.627	0.585	0.635	0.307									0.558	0.624	0.669	0.684	0.408	0.351
ABCC5_SE_chr3:(-):183985303-183985392-UE:183983752-183984894-DE:183987769-183987917																							0.305	0.422	0.484	0.515	0.189	0.251
ABCC5_SE_chr3:(-):183985303-183985418-UE:183983752-183984894-DE:183987769-183987917																							0.311	0.449	0.464	0.476	0.195	0.247
ABCC5_SE_chr3:(-):183985303-183985455-UE:183983752-183984894-DE:183987769-183987917									0.508	0.354	0.394	0.393	0.576	0.167									0.412	0.478	0.483	0.521	0.298	0.323
ABCC5_SE_chr3:(-):183987769-183987917-UE:183985303-183985378-DE:183988571-183988727									1.0	1.0	1.0	1.0	0.988	1.0
ABCC5_SE_chr3:(-):183988292-183988359-UE:183987770-183987917-DE:183988571-183988727									0.0	0.005	0.0	0.0	0.0	0.0
ABCC5_SE_chr3:(-):183989225-183989383-UE:183988571-183988727-DE:184014263-184014447									0.988	0.982	0.988	1.0	0.992	1.0	1.0	1.0	0.931	1.0	1.0	1.0	1.0	1.0	0.972	0.979	1.0	0.992	0.993	0.995
ABCC5_SE_chr3:(-):184003341-184003488-UE:183989225-183989383-DE:184014263-184014447									0.0	0.0	0.0	0.0	0.014	0.0									0.0	0.0	0.0	0.0	0.003	0.003
ABCC5_SE_chr3:(-):184009483-184009977-UE:183989225-183989383-DE:184014263-184014447																							0.013	0.009	0.0	0.007	0.004	0.015
ABCC5_SE_chr3:(-):184009888-184009977-UE:183989225-183989383-DE:184014263-184014447	0.023	0.023	0.024	0.0	0.0	0.05	0.054	0.0	0.0	0.0	0.0	0.0	0.0	0.016									0.027	0.006	0.005	0.009	0.009	0.015
ABCC8_SE_chr11:(-):17393696-17393759-UE:17392884-17393128-DE:17394265-17394399																							1.0	1.0	1.0	0.966	1.0	0.966
ABCC8_SE_chr11:(-):17395171-17395275-UE:17394265-17394399-DE:17395609-17395638									1.0	0.57	0.552	0.789	0.764	0.68
ABCC8_SE_chr11:(-):17460487-17460676-UE:17453118-17453283-DE:17461585-17461825									1.0	1.0	1.0	1.0	1.0	0.875
ABCC8_SE_chr11:(-):17474885-17475027-UE:17470100-17470222-DE:17476628-17476807									1.0	0.672	0.813	1.0	1.0	0.918
ABCD1_A3SS_chrX:(+):153736111-153736254-UE:153736117-153736254-DE:153729231-153729412	1.0	1.0	1.0	1.0	1.0	0.96	1.0	1.0	0.931	1.0	1.0	1.0	1.0	1.0
ABCD1_A3SS_chrX:(+):153740091-153740237-UE:153740122-153740237-DE:153737156-153737251																							1.0	1.0	0.976	1.0	1.0	1.0
ABCD1_A3SS_chrX:(+):153740573-153740719-UE:153740607-153740719-DE:153740091-153740237									1.0	1.0	0.985	1.0	1.0	1.0
ABCD1_A5SS_chrX:(+):153729231-153729412-UE:153729231-153729308-DE:153736111-153736254	1.0	1.0	1.0	0.961	1.0	1.0	1.0	1.0
ABCD1_RI_chrX:(+):153736117-153736513-UE:153736117-153736254-DE:153736344-153736513	0.032	0.056	0.124	0.038	0.0	0.151	0.0	0.028	0.035	0.0	0.0	0.038	0.0	0.0
ABCD1_RI_chrX:(+):153740122-153740604-UE:153740122-153740237-DE:153740573-153740604																							0.0	0.0	0.016	0.0	0.0	0.026
ABCD1_SE_chrX:(+):153729231-153729412-UE:153724867-153726166-DE:153736111-153736254															1.0	1.0	0.954	1.0	1.0	1.0	1.0	1.0	1.0	1.0	1.0	1.0	1.0	0.962
ABCD1_SE_chrX:(+):153736583-153736911-UE:153736344-153736513-DE:153737156-153737251															0.0	0.0	0.0	0.068	0.0	0.0	0.006	0.0	0.0	0.016	0.008	0.021	0.007	0.011
ABCD1_SE_chrX:(+):153736611-153736911-UE:153736344-153736513-DE:153737156-153737251																							0.024	0.0	0.023	0.021	0.0	0.021
ABCD1_SE_chrX:(+):153736641-153736911-UE:153736344-153736513-DE:153737156-153737251	0.016	0.012	0.014	0.0	0.0	0.015	0.0	0.0	0.0	0.059	0.01	0.033	0.0	0.0	0.0	0.0	0.0	0.047	0.0	0.0	0.015	0.0	0.0	0.016	0.008	0.042	0.0	0.011
ABCD2_SE_chr12:(-):39573715-39573841-UE:39550032-39554131-DE:39579534-39579619																							1.0	0.963	1.0	1.0	0.986	1.0
ABCD3_A3SS_chr1:(+):94458579-94458643-UE:94458606-94458643-DE:94418478-94418588																							0.006	0.0	0.0	0.028	0.003	0.0
ABCD3_A3SS_chr1:(+):94464398-94464873-UE:94464774-94464873-DE:94458606-94458643																							0.0	0.003	0.006	0.012	0.007	0.008
ABCD3_A3SS_chr1:(+):94464774-94464873-UE:94464775-94464873-DE:94458606-94458643																							1.0	1.0	0.994	1.0	1.0	1.0
ABCD3_A3SS_chr1:(+):94467918-94468007-UE:94467922-94468007-DE:94464774-94464873	1.0	1.0	1.0	1.0	0.992	1.0	1.0	1.0	0.995	1.0	1.0	0.996	1.0	1.0									1.0	1.0	1.0	1.0	0.993	1.0
ABCD3_A3SS_chr1:(+):94487541-94487611-UE:94487597-94487611-DE:94483169-94483239	1.0	1.0	1.0	1.0	1.0	1.0	1.0	0.978
ABCD3_A3SS_chr1:(+):94487693-94487791-UE:94487741-94487791-DE:94487541-94487611									0.994	1.0	1.0	1.0	1.0	1.0									1.0	1.0	1.0	0.993	1.0	1.0
ABCD3_A3SS_chr1:(+):94489724-94489816-UE:94489725-94489816-DE:94487891-94487983	1.0	1.0	1.0	1.0	1.0	0.99	1.0	1.0
ABCD3_A3SS_chr1:(+):94498944-94499034-UE:94498946-94499034-DE:94498782-94498848	1.0	1.0	1.0	1.0	1.0	1.0	0.99	1.0															1.0	1.0	1.0	1.0	0.999	1.0
ABCD3_A3SS_chr1:(+):94499487-94499614-UE:94499494-94499614-DE:94498944-94499034									0.0	0.0	0.0	0.007	0.0	0.0
ABCD3_A3SS_chr1:(+):94499490-94499614-UE:94499494-94499614-DE:94498944-94499034									0.0	0.0	0.0	0.007	0.0	0.0									0.0	0.0	0.002	0.0	0.0	0.0
ABCD3_A3SS_chr1:(+):94506495-94506642-UE:94506537-94506642-DE:94499494-94499614									0.003	0.002	0.004	0.004	0.005	0.015	0.01	0.02	0.0	0.0	0.012	0.005	0.006	0.011	0.002	0.002	0.006	0.009	0.004	0.002
ABCD3_A3SS_chr1:(+):94515145-94515202-UE:94515177-94515202-DE:94506537-94506642																							1.0	0.997	0.998	0.995	1.0	1.0
ABCD3_A5SS_chr1:(+):94480221-94480606-UE:94480221-94480533-DE:94483169-94483239	1.0	1.0	1.0	1.0	1.0	1.0	1.0	0.981
ABCD3_A5SS_chr1:(+):94489902-94489975-UE:94489902-94489974-DE:94491183-94491247									0.992	1.0	0.995	1.0	1.0	1.0									1.0	0.995	1.0	1.0	1.0	1.0
ABCD3_A5SS_chr1:(+):94498601-94498679-UE:94498601-94498678-DE:94498782-94498848									1.0	1.0	1.0	1.0	0.997	1.0
ABCD3_MXE_chr1:(+):94464774-94464873-UE:94458606-94458643-DE:94475142-94475240									0.513	0.432	0.489	0.476	0.461	0.474
ABCD3_MXE_chr1:(+):94498782-94498848-UE:94498601-94498679-DE:94499494-94499614															0.496	0.422	0.57	0.5	0.394	0.544	0.501	0.328
ABCD3_MXE_chr1:(+):94506495-94506642-UE:94499494-94499614-DE:94517051-94518663									0.0	0.004	0.005	0.0	0.0	0.019									0.004	0.0	0.01	0.007	0.004	0.0
ABCD3_MXE_chr1:(+):94506537-94506642-UE:94499494-94499614-DE:94517051-94518663									0.592	0.551	0.58	0.526	0.565	0.555									0.546	0.516	0.589	0.514	0.597	0.532
ABCD3_RI_chr1:(+):94487513-94487791-UE:94487513-94487611-DE:94487693-94487791									0.0	0.0	0.002	0.015	0.0	0.0
ABCD3_RI_chr1:(+):94487513-94487983-UE:94487513-94487791-DE:94487891-94487983									0.017	0.002	0.012	0.015	0.017	0.026
ABCD3_RI_chr1:(+):94487597-94487791-UE:94487597-94487611-DE:94487693-94487791	0.019	0.0	0.0	0.0	0.013	0.0	0.0	0.0
ABCD3_RI_chr1:(+):94487597-94487983-UE:94487597-94487791-DE:94487891-94487983	0.028	0.016	0.0	0.0	0.032	0.0	0.022	0.02
ABCD3_RI_chr1:(+):94487741-94487983-UE:94487741-94487791-DE:94487891-94487983																							0.006	0.003	0.024	0.013	0.01	0.018
ABCD3_RI_chr1:(+):94489724-94489974-UE:94489724-94489816-DE:94489902-94489974									0.039	0.053	0.045	0.02	0.07	0.036									0.043	0.055	0.036	0.032	0.042	0.048
ABCD3_RI_chr1:(+):94489725-94489975-UE:94489725-94489816-DE:94489902-94489975	0.026	0.035	0.028	0.024	0.046	0.019	0.019	0.018
ABCD3_SE_chr1:(+):94419299-94419461-UE:94418478-94418588-DE:94458606-94458643																							0.0	0.0	0.0	0.002	0.001	0.0
ABCD3_SE_chr1:(+):94449119-94449414-UE:94418478-94418588-DE:94458606-94458643									0.002	0.003	0.0	0.0	0.0	0.0
ABCD3_SE_chr1:(+):94455732-94455804-UE:94418478-94418588-DE:94458606-94458643	0.012	0.019	0.026	0.051	0.115	0.02	0.02	0.013	0.003	0.028	0.008	0.011	0.024	0.01	0.07	0.05	0.033	0.051	0.028	0.018	0.019	0.0	0.0	0.009	0.0	0.003	0.021	0.01
ABCD3_SE_chr1:(+):94458579-94458643-UE:94418478-94418588-DE:94464774-94464873																							0.903	0.906	0.902	0.934	0.921	0.806
ABCD3_SE_chr1:(+):94458606-94458643-UE:94418454-94418588-DE:94464774-94464873	1.0	0.912	0.988	1.0	1.0	0.971	0.986	1.0	0.976	0.945	0.968	0.961	0.976	0.928	0.935	1.0	1.0	1.0	0.983	1.0	1.0	0.97	0.976	0.973	0.977	0.98	0.982	0.954
ABCD3_SE_chr1:(+):94460327-94460349-UE:94458606-94458643-DE:94464774-94464873															0.0	0.0	0.0	0.0	0.0	0.022	0.0	0.0	0.0	0.005	0.0	0.0	0.0	0.0
ABCD3_SE_chr1:(+):94464398-94464452-UE:94458606-94458643-DE:94464774-94464873																							0.0	0.0	0.0	0.0	0.003	0.0
ABCD3_SE_chr1:(+):94464774-94464873-UE:94458606-94458643-DE:94473765-94473835									1.0	1.0	1.0	0.989	1.0	1.0
ABCD3_SE_chr1:(+):94467918-94468007-UE:94464774-94464873-DE:94473765-94473835	1.0	1.0	1.0	1.0	1.0	1.0	0.993	1.0	0.998	1.0	1.0	1.0	0.988	1.0									1.0	0.994	1.0	1.0	1.0	0.986
ABCD3_SE_chr1:(+):94467922-94468007-UE:94464774-94464873-DE:94473765-94473835	1.0	1.0	1.0	1.0	1.0	1.0	0.984	1.0	0.993	1.0	1.0	1.0	0.966	1.0									1.0	0.982	1.0	1.0	1.0	0.957
ABCD3_SE_chr1:(+):94473765-94473835-UE:94464774-94464873-DE:94475142-94475240									0.984	1.0	1.0	1.0	1.0	1.0
ABCD3_SE_chr1:(+):94481408-94481555-UE:94480463-94480606-DE:94483169-94483239									0.004	0.0	0.001	0.002	0.004	0.0									0.0	0.004	0.007	0.0	0.005	0.0
ABCD3_SE_chr1:(+):94483169-94483239-UE:94480221-94480606-DE:94487541-94487611									1.0	1.0	1.0	1.0	1.0	0.995
ABCD3_SE_chr1:(+):94483169-94483239-UE:94480221-94480606-DE:94515145-94515202																							1.0	1.0	0.974	1.0	1.0	1.0
ABCD3_SE_chr1:(+):94486605-94486822-UE:94483169-94483239-DE:94487541-94487611									0.0	0.0	0.0	0.0	0.003	0.0
ABCD3_SE_chr1:(+):94487513-94487983-UE:94480463-94480606-DE:94489724-94489816									0.989	0.994	0.992	1.0	0.99	0.956
ABCD3_SE_chr1:(+):94488652-94488705-UE:94487891-94487983-DE:94489724-94489816																							0.0	0.0	0.0	0.0	0.001	0.0
ABCD3_SE_chr1:(+):94489724-94489974-UE:94487891-94487983-DE:94491183-94491247																							0.981	1.0	1.0	1.0	1.0	1.0
ABCD3_SE_chr1:(+):94489902-94489974-UE:94489724-94489816-DE:94491183-94491247									1.0	1.0	1.0	1.0	0.972	1.0
ABCD3_SE_chr1:(+):94489902-94489975-UE:94489724-94489816-DE:94491183-94491247									1.0	1.0	1.0	1.0	0.993	1.0
ABCD3_SE_chr1:(+):94498782-94498848-UE:94498601-94498679-DE:94498944-94499034															1.0	1.0	1.0	1.0	1.0	0.968	1.0	1.0
ABCD3_SE_chr1:(+):94498944-94499034-UE:94498782-94498848-DE:94499494-94499614															1.0	1.0	0.942	1.0	1.0	1.0	1.0	1.0
ABCD3_SE_chr1:(+):94501425-94501477-UE:94499494-94499614-DE:94506537-94506642									0.0	0.003	0.0	0.0	0.007	0.0
ABCD3_SE_chr1:(+):94506495-94506642-UE:94499494-94499614-DE:94515145-94515202									1.0	0.953	1.0	1.0	0.947	1.0									0.991	1.0	1.0	1.0	0.987	0.981
ABCD3_SE_chr1:(+):94506537-94506642-UE:94499494-94499614-DE:94515145-94515202									1.0	0.985	1.0	1.0	0.984	1.0									0.997	1.0	1.0	1.0	0.996	0.994
ABCD3_SE_chr1:(+):94515145-94515202-UE:94506537-94506642-DE:94517051-94518663	1.0	1.0	1.0	0.991	1.0	1.0	1.0	1.0	1.0	0.995	0.999	1.0	1.0	1.0									1.0	1.0	0.993	0.995	0.997	1.0
ABCD3_SE_chr1:(+):94515177-94515202-UE:94506537-94506642-DE:94517051-94518496																							1.0	1.0	0.971	0.974	0.984	1.0
ABCD3_SE_chr1:(+):94515939-94515989-UE:94515145-94515202-DE:94517051-94518666									0.0	0.0	0.003	0.0	0.0	0.0
ABCD4_A3SS_chr14:(-):74286283-74286566-UE:74286283-74286498-DE:74286700-74286816									0.94	1.0	1.0	1.0	1.0	1.0									1.0	1.0	0.842	1.0	1.0	0.943
ABCD4_A3SS_chr14:(-):74286283-74286566-UE:74286283-74286528-DE:74286700-74286816									1.0	1.0	0.964	1.0	1.0	1.0									1.0	1.0	0.976	1.0	1.0	1.0
ABCD4_A3SS_chr14:(-):74286344-74286529-UE:74286344-74286498-DE:74286700-74286816	1.0	0.958	1.0	1.0	1.0	1.0	1.0	1.0	0.99	1.0	1.0	1.0	1.0	1.0	1.0	1.0	1.0	1.0	1.0	1.0	0.972	0.934	1.0	1.0	0.971	1.0	1.0	0.992
ABCD4_A3SS_chr14:(-):74286344-74286529-UE:74286344-74286528-DE:74286700-74286816									1.0	1.0	0.991	1.0	1.0	1.0									1.0	1.0	0.994	1.0	1.0	1.0
ABCD4_A3SS_chr14:(-):74287810-74287909-UE:74287810-74287886-DE:74288206-74289953	0.011	0.0	0.0	0.014	0.02	0.0	0.062	0.019
ABCD4_A3SS_chr14:(-):74287810-74287912-UE:74287810-74287886-DE:74288206-74289953	0.011	0.0	0.0	0.014	0.056	0.0	0.032	0.019
[truncated: 579,673 more rows]
