# Supplementary material for: An alternative splicing modulator decreases mutant HTT and improves the molecular fingerprint in Huntington’s disease patient neurons
Source: Nat Commun. 2022 Nov 10;13:6797. doi: 10.1038/s41467-022-34419-x (PMC9649613; doi:10.1038/s41467-022-34419-x)
Supplement: Supplementary file 4 — Source Data [file 41467_2022_34419_MOESM4_ESM.zip › Source_Data/Figure-4g_4mer_statistic.csv]

	DE3end	exon3end	exon5start	UE5start	pval_exon3end	oddr_exon3end	pval_exon5start	oddr_exon5start	neglog10.pval_exon3end	neglog10.pval_exon5start	relfreq.exon3end	relfreq.exon5start	enriched.exon3end	enriched.exon5start
AAAA	2	0	1	1	1	0	0.750324254	1	0	0.124751015	0	0.002597403	not_enriched	not_enriched
AAAC	1	1	0	0	0.750324254	1	1		0.124751015	0	0.002597403	0	not_enriched	not_enriched
AAAG	2	1	2	4	0.875000629	0.5	0.890323758	0.5	0.057991635	0.050452038	0.002597403	0.005194805	not_enriched	not_enriched
AAAT	0	1	0	3	0.500648508	inf	1	0	0.300467073	0	0.002597403	0	not_enriched	not_enriched
AACA	1	1	0	2	0.750324254	1	1	0	0.124751015	0	0.002597403	0	not_enriched	not_enriched
AACC	0	0	2	0	1		0.250972763	inf	0	0.600373409	0	0.005194805	not_enriched	not_enriched
AACG	0	0	1	1	1		0.750324254	1	0	0.124751015	0	0.002597403	not_enriched	not_enriched
AACT	0	0	0	0	1		1		0	0	0	0	not_enriched	not_enriched
AAGA	0	5	2	0	0.031860337	inf	0.250972763	inf	1.496749632	0.600373409	0.012987013	0.005194805	enriched	not_enriched
AAGC	2	0	2	3	1	0	0.812501569	0.666666667	0	0.090175792	0	0.005194805	not_enriched	not_enriched
AAGG	12	0	8	4	1	0	0.196967567	2	0	0.705605281	0	0.020779221	not_enriched	not_enriched
AAGT	4	1	0	1	0.968548129	0.25	1	0	0.013878794	0	0.002597403	0	not_enriched	not_enriched
AATA	0	2	0	2	0.250972763	inf	1	0	0.600373409	0	0.005194805	0	not_enriched	not_enriched
AATC	0	0	0	0	1		1		0	0	0	0	not_enriched	not_enriched
AATG	1	1	0	1	0.750324254	1	1	0	0.124751015	0	0.002597403	0	not_enriched	not_enriched
AATT	0	1	0	0	0.500648508	inf	1		0.300467073	0	0.002597403	0	not_enriched	not_enriched
ACAA	1	0	2	2	1	0	0.687986067	1	0	0.162420357	0	0.005194805	not_enriched	not_enriched
ACAC	1	1	0	1	0.750324254	1	1	0	0.124751015	0	0.002597403	0	not_enriched	not_enriched
ACAG	3	5	2	2	0.365399572	1.666666667	0.687986067	1	0.437231965	0.162420357	0.012987013	0.005194805	not_enriched	not_enriched
ACAT	0	2	0	0	0.250972763	inf	1		0.600373409	0	0.005194805	0	not_enriched	not_enriched
ACCA	0	0	0	0	1		1		0	0	0	0	not_enriched	not_enriched
ACCC	1	1	1	0	0.750324254	1	0.500648508	inf	0.124751015	0.300467073	0.002597403	0.002597403	not_enriched	not_enriched
ACCG	0	0	0	1	1		1	0	0	0	0	0	not_enriched	not_enriched
ACCT	16	6	0	0	0.990921134	0.375	1		0.003960909	0	0.015584416	0	not_enriched	not_enriched
ACGA	0	1	0	0	0.500648508	inf	1		0.300467073	0	0.002597403	0	not_enriched	not_enriched
ACGC	0	0	0	0	1		1		0	0	0	0	not_enriched	not_enriched
ACGG	0	0	0	0	1		1		0	0	0	0	not_enriched	not_enriched
ACGT	1	0	0	0	1	0	1		0	0	0	0	not_enriched	not_enriched
ACTA	3	0	0	0	1	0	1		0	0	0	0	not_enriched	not_enriched
ACTC	0	10	2	0	0.001047863	inf	0.250972763	inf	2.979695337	0.600373409	0.025974026	0.005194805	enriched	not_enriched
ACTG	1	3	1	0	0.313956942	3	0.500648508	inf	0.50312991	0.300467073	0.007792208	0.002597403	not_enriched	not_enriched
ACTT	3	0	0	0	1	0	1		0	0	0	0	not_enriched	not_enriched
AGAA	3	0	2	4	1	0	0.890323758	0.5	0	0.050452038	0	0.005194805	not_enriched	not_enriched
AGAC	0	0	0	0	1		1		0	0	0	0	not_enriched	not_enriched
AGAG	0	18	8	1	4.74E-06	inf	0.020266592	8	5.324346978	1.693219273	0.046753247	0.020779221	enriched	enriched
AGAT	0	0	1	1	1		0.750324254	1	0	0.124751015	0	0.002597403	not_enriched	not_enriched
AGCA	3	0	0	2	1	0	1	0	0	0	0	0	not_enriched	not_enriched
AGCC	1	0	6	0	1	0	0.01605334	inf	0	1.794434596	0	0.015584416	not_enriched	enriched
AGCG	2	0	0	0	1	0	1		0	0	0	0	not_enriched	not_enriched
AGCT	0	0	4	1	1		0.189119694	4	0	0.723263244	0	0.01038961	not_enriched	not_enriched
AGGA	0	0	12	4	1		0.040363633	3	0	1.394009753	0	0.031168831	not_enriched	enriched
AGGC	1	1	3	0	0.750324254	1	0.125973392	inf	0.124751015	0.899721177	0.002597403	0.007792208	not_enriched	not_enriched
AGGG	1	0	0	18	1	0	1	0	0	0	0	0	not_enriched	not_enriched
AGGT	14	8	2	4	0.931147042	0.571428571	0.890323758	0.5	0.030981732	0.050452038	0.020779221	0.005194805	not_enriched	not_enriched
AGTA	4	16	0	0	0.006549814	4	1		2.183771012	0	0.041558442	0	enriched	not_enriched
AGTC	0	0	0	4	1		1	0	0	0	0	0	not_enriched	not_enriched
AGTG	1	0	0	0	1	0	1		0	0	0	0	not_enriched	not_enriched
AGTT	0	1	9	0	0.500648508	inf	0.002069199	inf	0.300467073	2.68419783	0.002597403	0.023376623	not_enriched	enriched
ATAA	1	0	0	1	1	0	1	0	0	0	0	0	not_enriched	not_enriched
ATAC	0	4	0	0	0.063312209	inf	1		1.198512536	0	0.01038961	0	not_enriched	not_enriched
ATAG	0	0	0	0	1		1		0	0	0	0	not_enriched	not_enriched
ATAT	0	0	2	2	1		0.687986067	1	0	0.162420357	0	0.005194805	not_enriched	not_enriched
ATCA	1	0	0	1	1	0	1	0	0	0	0	0	not_enriched	not_enriched
ATCC	0	0	0	0	1		1		0	0	0	0	not_enriched	not_enriched
ATCG	0	0	0	0	1		1		0	0	0	0	not_enriched	not_enriched
ATCT	0	0	0	0	1		1		0	0	0	0	not_enriched	not_enriched
ATGA	0	1	0	0	0.500648508	inf	1		0.300467073	0	0.002597403	0	not_enriched	not_enriched
ATGC	0	0	1	0	1		0.500648508	inf	0	0.300467073	0	0.002597403	not_enriched	not_enriched
ATGG	0	1	0	2	0.500648508	inf	1	0	0.300467073	0	0.002597403	0	not_enriched	not_enriched
ATGT	2	2	0	1	0.687986067	1	1	0	0.162420357	0	0.005194805	0	not_enriched	not_enriched
ATTA	1	0	0	0	1	0	1		0	0	0	0	not_enriched	not_enriched
ATTC	0	0	0	2	1		1	0	0	0	0	0	not_enriched	not_enriched
ATTG	0	1	0	0	0.500648508	inf	1		0.300467073	0	0.002597403	0	not_enriched	not_enriched
ATTT	0	0	0	0	1		1		0	0	0	0	not_enriched	not_enriched
CAAA	0	1	0	1	0.500648508	inf	1	0	0.300467073	0	0.002597403	0	not_enriched	not_enriched
CAAC	0	0	0	0	1		1		0	0	0	0	not_enriched	not_enriched
CAAG	3	1	3	2	0.937338817	0.333333333	0.501212813	1.5	0.028103398	0.299977835	0.002597403	0.007792208	not_enriched	not_enriched
CAAT	0	0	0	0	1		1		0	0	0	0	not_enriched	not_enriched
CACA	0	4	0	0	0.063312209	inf	1		1.198512536	0	0.01038961	0	not_enriched	not_enriched
CACC	6	2	0	1	0.964420097	0.333333333	1	0	0.015733748	0	0.005194805	0	not_enriched	not_enriched
CACG	0	1	0	0	0.500648508	inf	1		0.300467073	0	0.002597403	0	not_enriched	not_enriched
CACT	4	3	1	0	0.773440239	0.75	0.500648508	inf	0.111573237	0.300467073	0.007792208	0.002597403	not_enriched	not_enriched
CAGA	0	6	1	2	0.01605334	inf	0.875000629	0.5	1.794434596	0.057991635	0.015584416	0.002597403	enriched	not_enriched
CAGC	3	0	4	1	1	0	0.189119694	4	0	0.723263244	0	0.01038961	not_enriched	not_enriched
CAGG	4	7	2	16	0.277323005	1.75	0.999917231	0.125	0.557014103	3.59E-05	0.018181818	0.005194805	not_enriched	not_enriched
CAGT	1	0	8	3	1	0	0.115785851	2.666666667	0	0.936344507	0	0.020779221	not_enriched	not_enriched
CATA	0	2	0	0	0.250972763	inf	1		0.600373409	0	0.005194805	0	not_enriched	not_enriched
CATC	0	2	0	0	0.250972763	inf	1		0.600373409	0	0.005194805	0	not_enriched	not_enriched
CATG	0	3	0	0	0.125973392	inf	1		0.899721177	0	0.007792208	0	not_enriched	not_enriched
CATT	0	0	1	0	1		0.500648508	inf	0	0.300467073	0	0.002597403	not_enriched	not_enriched
CCAA	0	1	1	0	0.500648508	inf	0.500648508	inf	0.300467073	0.300467073	0.002597403	0.002597403	not_enriched	not_enriched
CCAC	0	0	0	0	1		1		0	0	0	0	not_enriched	not_enriched
CCAG	0	0	0	9	1		1	0	0	0	0	0	not_enriched	not_enriched
CCAT	0	0	0	0	1		1		0	0	0	0	not_enriched	not_enriched
CCCA	0	0	0	0	1		1		0	0	0	0	not_enriched	not_enriched
CCCC	0	1	0	0	0.500648508	inf	1		0.300467073	0	0.002597403	0	not_enriched	not_enriched
CCCG	0	0	0	0	1		1		0	0	0	0	not_enriched	not_enriched
CCCT	1	1	4	1	0.750324254	1	0.189119694	4	0.124751015	0.723263244	0.002597403	0.01038961	not_enriched	not_enriched
CCGA	0	0	0	0	1		1		0	0	0	0	not_enriched	not_enriched
CCGC	0	0	0	1	1		1	0	0	0	0	0	not_enriched	not_enriched
CCGG	4	0	0	2	1	0	1	0	0	0	0	0	not_enriched	not_enriched
CCGT	1	0	0	0	1	0	1		0	0	0	0	not_enriched	not_enriched
CCTA	9	5	2	2	0.909042397	0.555555556	0.687986067	1	0.041415861	0.162420357	0.012987013	0.005194805	not_enriched	not_enriched
CCTC	1	0	5	0	1	0	0.031860337	inf	0	1.496749632	0	0.012987013	not_enriched	enriched
CCTG	14	6	14	6	0.978299284	0.428571429	0.06068757	2.333333333	0.009528264	1.216900251	0.015584416	0.036363636	not_enriched	not_enriched
CCTT	2	1	5	1	0.875000629	0.5	0.110895323	5	0.057991635	0.955086769	0.002597403	0.012987013	not_enriched	not_enriched
CGAA	1	1	0	0	0.750324254	1	1		0.124751015	0	0.002597403	0	not_enriched	not_enriched
CGAC	0	0	0	0	1		1		0	0	0	0	not_enriched	not_enriched
CGAG	0	0	0	0	1		1		0	0	0	0	not_enriched	not_enriched
CGAT	0	0	0	0	1		1		0	0	0	0	not_enriched	not_enriched
CGCA	3	1	0	0	0.937338817	0.333333333	1		0.028103398	0	0.002597403	0	not_enriched	not_enriched
CGCC	0	0	0	0	1		1		0	0	0	0	not_enriched	not_enriched
CGCG	0	0	0	1	1		1	0	0	0	0	0	not_enriched	not_enriched
CGCT	0	0	0	0	1		1		0	0	0	0	not_enriched	not_enriched
CGGA	0	0	0	1	1		1	0	0	0	0	0	not_enriched	not_enriched
CGGC	0	0	0	0	1		1		0	0	0	0	not_enriched	not_enriched
CGGG	0	0	0	0	1		1		0	0	0	0	not_enriched	not_enriched
CGGT	4	2	0	0	0.890323758	0.5	1		0.050452038	0	0.005194805	0	not_enriched	not_enriched
CGTA	1	0	1	1	1	0	0.750324254	1	0	0.124751015	0	0.002597403	not_enriched	not_enriched
CGTC	2	0	0	0	1	0	1		0	0	0	0	not_enriched	not_enriched
CGTG	1	0	0	0	1	0	1		0	0	0	0	not_enriched	not_enriched
CGTT	0	0	0	0	1		1		0	0	0	0	not_enriched	not_enriched
CTAA	4	2	0	0	0.890323758	0.5	1		0.050452038	0	0.005194805	0	not_enriched	not_enriched
CTAC	9	4	1	0	0.952957947	0.444444444	0.500648508	inf	0.020926264	0.300467073	0.01038961	0.002597403	not_enriched	not_enriched
CTAG	0	0	4	3	1		0.501413128	1.333333333	0	0.2998043	0	0.01038961	not_enriched	not_enriched
CTAT	0	0	0	0	1		1		0	0	0	0	not_enriched	not_enriched
CTCA	2	9	1	0	0.033976442	4.5	0.500648508	inf	1.468822098	0.300467073	0.023376623	0.002597403	enriched	not_enriched
CTCC	1	0	3	0	1	0	0.125973392	inf	0	0.899721177	0	0.007792208	not_enriched	not_enriched
CTCG	0	0	0	0	1		1		0	0	0	0	not_enriched	not_enriched
CTCT	0	9	5	0	0.002069199	inf	0.031860337	inf	2.68419783	1.496749632	0.023376623	0.012987013	enriched	enriched
CTGA	0	0	1	2	1		0.875000629	0.5	0	0.057991635	0	0.002597403	not_enriched	not_enriched
CTGC	1	1	9	0	0.750324254	1	0.002069199	inf	0.124751015	2.68419783	0.002597403	0.023376623	not_enriched	enriched
CTGG	1	9	2	12	0.011261215	9	0.999018493	0.166666667	1.948414738	0.000426472	0.023376623	0.005194805	enriched	not_enriched
CTGT	12	2	6	1	0.999018493	0.166666667	0.063779486	6	0.000426472	1.195318985	0.005194805	0.015584416	not_enriched	not_enriched
CTTA	7	5	1	0	0.805537019	0.714285714	0.500648508	inf	0.093914497	0.300467073	0.012987013	0.002597403	not_enriched	not_enriched
CTTC	0	0	5	2	1		0.228684916	2.5	0	0.64076248	0	0.012987013	not_enriched	not_enriched
CTTG	1	1	0	0	0.750324254	1	1		0.124751015	0	0.002597403	0	not_enriched	not_enriched
CTTT	4	0	1	1	1	0	0.750324254	1	0	0.124751015	0	0.002597403	not_enriched	not_enriched
GAAA	0	0	1	7	1		0.995992149	0.142857143	0	0.001744085	0	0.002597403	not_enriched	not_enriched
GAAC	0	0	3	1	1		0.313956942	3	0	0.50312991	0	0.007792208	not_enriched	not_enriched
GAAG	7	3	7	1	0.94463324	0.428571429	0.03615394	7	0.024736776	1.441844361	0.007792208	0.018181818	not_enriched	enriched
GAAT	0	0	0	0	1		1		0	0	0	0	not_enriched	not_enriched
GACA	3	1	4	0	0.937338817	0.333333333	0.063312209	inf	0.028103398	1.198512536	0.002597403	0.01038961	not_enriched	not_enriched
GACC	0	0	0	0	1		1		0	0	0	0	not_enriched	not_enriched
GACG	0	0	0	0	1		1		0	0	0	0	not_enriched	not_enriched
GACT	0	0	2	0	1		0.250972763	inf	0	0.600373409	0	0.005194805	not_enriched	not_enriched
GAGA	0	4	5	1	0.063312209	inf	0.110895323	5	1.198512536	0.955086769	0.01038961	0.012987013	not_enriched	not_enriched
GAGC	0	0	2	0	1		0.250972763	inf	0	0.600373409	0	0.005194805	not_enriched	not_enriched
GAGG	0	3	1	0	0.125973392	inf	0.500648508	inf	0.899721177	0.300467073	0.007792208	0.002597403	not_enriched	not_enriched
GAGT	0	16	1	0	1.81E-05	inf	0.500648508	inf	4.741377127	0.300467073	0.041558442	0.002597403	enriched	not_enriched
GATA	0	0	2	0	1		0.250972763	inf	0	0.600373409	0	0.005194805	not_enriched	not_enriched
GATC	0	0	1	1	1		0.750324254	1	0	0.124751015	0	0.002597403	not_enriched	not_enriched
GATG	1	0	1	0	1	0	0.500648508	inf	0	0.300467073	0	0.002597403	not_enriched	not_enriched
GATT	0	0	0	2	1		1	0	0	0	0	0	not_enriched	not_enriched
GCAA	2	0	0	0	1	0	1		0	0	0	0	not_enriched	not_enriched
GCAC	3	1	0	2	0.937338817	0.333333333	1	0	0.028103398	0	0.002597403	0	not_enriched	not_enriched
GCAG	3	5	1	5	0.365399572	1.666666667	0.984193003	0.2	0.437231965	0.006919727	0.012987013	0.002597403	not_enriched	not_enriched
GCAT	0	1	1	0	0.500648508	inf	0.500648508	inf	0.300467073	0.300467073	0.002597403	0.002597403	not_enriched	not_enriched
GCCA	0	0	0	0	1		1		0	0	0	0	not_enriched	not_enriched
GCCC	0	0	0	0	1		1		0	0	0	0	not_enriched	not_enriched
GCCG	5	0	1	9	1	0	0.998978665	0.111111111	0	0.000443787	0	0.002597403	not_enriched	not_enriched
GCCT	0	1	9	3	0.500648508	inf	0.075194994	3	0.300467073	1.123811073	0.002597403	0.023376623	not_enriched	not_enriched
GCGA	1	0	0	0	1	0	1		0	0	0	0	not_enriched	not_enriched
GCGC	0	0	0	0	1		1		0	0	0	0	not_enriched	not_enriched
GCGG	0	2	0	1	0.250972763	inf	1	0	0.600373409	0	0.005194805	0	not_enriched	not_enriched
GCGT	2	0	0	0	1	0	1		0	0	0	0	not_enriched	not_enriched
GCTA	0	0	1	0	1		0.500648508	inf	0	0.300467073	0	0.002597403	not_enriched	not_enriched
GCTC	0	0	4	0	1		0.063312209	inf	0	1.198512536	0	0.01038961	not_enriched	not_enriched
GCTG	0	0	0	9	1		1	0	0	0	0	0	not_enriched	not_enriched
GCTT	0	0	1	2	1		0.875000629	0.5	0	0.057991635	0	0.002597403	not_enriched	not_enriched
GGAA	0	0	4	3	1		0.501413128	1.333333333	0	0.2998043	0	0.01038961	not_enriched	not_enriched
GGAC	0	0	3	2	1		0.501212813	1.5	0	0.299977835	0	0.007792208	not_enriched	not_enriched
GGAG	0	2	5	1	0.250972763	inf	0.110895323	5	0.600373409	0.955086769	0.005194805	0.012987013	not_enriched	not_enriched
GGAT	1	0	2	4	1	0	0.890323758	0.5	0	0.050452038	0	0.005194805	not_enriched	not_enriched
GGCA	1	2	2	2	0.500971504	2	0.687986067	1	0.300186977	0.162420357	0.005194805	0.005194805	not_enriched	not_enriched
GGCC	4	0	4	12	1	0	0.988858609	0.333333333	0	0.004865801	0	0.01038961	not_enriched	not_enriched
GGCG	0	2	0	0	0.250972763	inf	1		0.600373409	0	0.005194805	0	not_enriched	not_enriched
GGCT	0	0	0	10	1		1	0	0	0	0	0	not_enriched	not_enriched
GGGA	0	0	0	6	1		1	0	0	0	0	0	not_enriched	not_enriched
GGGC	0	0	1	13	1		0.999932672	0.076923077	0	2.92E-05	0	0.002597403	not_enriched	not_enriched
GGGG	0	0	1	4	1		0.968548129	0.25	0	0.013878794	0	0.002597403	not_enriched	not_enriched
GGGT	1	0	0	8	1	0	1	0	0	0	0	0	not_enriched	not_enriched
GGTA	4	10	0	0	0.092554532	2.5	1		1.033602312	0	0.025974026	0	not_enriched	not_enriched
GGTC	1	2	0	8	0.500971504	2	1	0	0.300186977	0	0.005194805	0	not_enriched	not_enriched
GGTG	14	5	1	0	0.989815861	0.357142857	0.500648508	inf	0.004445591	0.300467073	0.012987013	0.002597403	not_enriched	not_enriched
GGTT	0	0	1	4	1		0.968548129	0.25	0	0.013878794	0	0.002597403	not_enriched	not_enriched
GTAA	11	18	0	0	0.138424098	1.636363636	1		0.858788299	0	0.046753247	0	not_enriched	not_enriched
GTAC	0	3	0	0	0.125973392	inf	1		0.899721177	0	0.007792208	0	not_enriched	not_enriched
GTAG	1	5	4	1	0.110895323	5	0.189119694	4	0.955086769	0.723263244	0.012987013	0.01038961	not_enriched	not_enriched
GTAT	2	4	0	0	0.345568436	2	1		0.461465933	0	0.01038961	0	not_enriched	not_enriched
GTCA	1	0	0	1	1	0	1	0	0	0	0	0	not_enriched	not_enriched
GTCC	0	2	3	3	0.250972763	inf	0.656857191	1	0.600373409	0.182529041	0.005194805	0.007792208	not_enriched	not_enriched
GTCG	0	0	0	1	1		1	0	0	0	0	0	not_enriched	not_enriched
GTCT	0	0	1	8	1		0.997978067	0.125	0	0.000879003	0	0.002597403	not_enriched	not_enriched
GTGA	15	6	1	0	0.985889645	0.4	0.500648508	inf	0.006171695	0.300467073	0.015584416	0.002597403	not_enriched	not_enriched
GTGC	0	0	0	0	1		1		0	0	0	0	not_enriched	not_enriched
GTGG	3	0	0	0	1	0	1		0	0	0	0	not_enriched	not_enriched
GTGT	0	0	0	0	1		1		0	0	0	0	not_enriched	not_enriched
GTTA	0	0	1	0	1		0.500648508	inf	0	0.300467073	0	0.002597403	not_enriched	not_enriched
GTTC	3	0	2	5	1	0	0.937077166	0.4	0	0.028224645	0	0.005194805	not_enriched	not_enriched
GTTG	0	1	0	1	0.500648508	inf	1	0	0.300467073	0	0.002597403	0	not_enriched	not_enriched
GTTT	0	0	8	1	1		0.020266592	8	0	1.693219273	0	0.020779221	not_enriched	enriched
TAAA	1	1	0	0	0.750324254	1	1		0.124751015	0	0.002597403	0	not_enriched	not_enriched
TAAC	0	0	0	0	1		1		0	0	0	0	not_enriched	not_enriched
TAAG	19	17	0	1	0.689837586	0.894736842	1	0	0.161253147	0	0.044155844	0	not_enriched	not_enriched
TAAT	1	2	0	0	0.500971504	2	1		0.300186977	0	0.005194805	0	not_enriched	not_enriched
TACA	1	2	1	2	0.500971504	2	0.875000629	0.5	0.300186977	0.057991635	0.005194805	0.002597403	not_enriched	not_enriched
TACC	11	3	0	0	0.993226012	0.272727273	1		0.002951915	0	0.007792208	0	not_enriched	not_enriched
TACG	0	3	0	0	0.125973392	inf	1		0.899721177	0	0.007792208	0	not_enriched	not_enriched
TACT	0	10	0	0	0.001047863	inf	1		2.979695337	0	0.025974026	0	enriched	not_enriched
TAGA	0	4	3	4	0.063312209	inf	0.773440239	0.75	1.198512536	0.111573237	0.01038961	0.007792208	not_enriched	not_enriched
TAGC	0	0	3	0	1		0.125973392	inf	0	0.899721177	0	0.007792208	not_enriched	not_enriched
TAGG	1	1	7	4	0.750324254	1	0.277323005	1.75	0.124751015	0.557014103	0.002597403	0.018181818	not_enriched	not_enriched
TAGT	0	0	0	1	1		1	0	0	0	0	0	not_enriched	not_enriched
TATA	0	0	0	0	1		1		0	0	0	0	not_enriched	not_enriched
TATC	1	1	0	0	0.750324254	1	1		0.124751015	0	0.002597403	0	not_enriched	not_enriched
TATG	1	3	0	2	0.313956942	3	1	0	0.50312991	0	0.007792208	0	not_enriched	not_enriched
TATT	1	0	0	0	1	0	1		0	0	0	0	not_enriched	not_enriched
TCAA	0	0	2	2	1		0.687986067	1	0	0.162420357	0	0.005194805	not_enriched	not_enriched
TCAC	6	4	1	0	0.827601221	0.666666667	0.500648508	inf	0.082178878	0.300467073	0.01038961	0.002597403	not_enriched	not_enriched
TCAG	2	2	11	6	0.687986067	1	0.170168265	1.833333333	0.162420357	0.769121429	0.005194805	0.028571429	not_enriched	not_enriched
TCAT	0	2	0	0	0.250972763	inf	1		0.600373409	0	0.005194805	0	not_enriched	not_enriched
TCCA	0	1	0	9	0.500648508	inf	1	0	0.300467073	0	0.002597403	0	not_enriched	not_enriched
TCCC	1	0	4	2	1	0	0.345568436	2	0	0.461465933	0	0.01038961	not_enriched	not_enriched
TCCG	0	2	0	3	0.250972763	inf	1	0	0.600373409	0	0.005194805	0	not_enriched	not_enriched
TCCT	0	0	6	4	1		0.379332668	1.5	0	0.420979754	0	0.015584416	not_enriched	not_enriched
TCGA	0	0	0	0	1		1		0	0	0	0	not_enriched	not_enriched
TCGC	0	0	0	0	1		1		0	0	0	0	not_enriched	not_enriched
TCGG	0	0	0	0	1		1		0	0	0	0	not_enriched	not_enriched
TCGT	0	0	0	1	1		1	0	0	0	0	0	not_enriched	not_enriched
TCTA	0	0	3	1	1		0.313956942	3	0	0.50312991	0	0.007792208	not_enriched	not_enriched
TCTC	0	4	0	0	0.063312209	inf	1		1.198512536	0	0.01038961	0	not_enriched	not_enriched
TCTG	0	3	4	0	0.125973392	inf	0.063312209	inf	0.899721177	1.198512536	0.007792208	0.01038961	not_enriched	not_enriched
TCTT	0	1	1	1	0.500648508	inf	0.750324254	1	0.300467073	0.124751015	0.002597403	0.002597403	not_enriched	not_enriched
TGAA	2	0	5	0	1	0	0.031860337	inf	0	1.496749632	0	0.012987013	not_enriched	enriched
TGAC	1	0	1	0	1	0	0.500648508	inf	0	0.300467073	0	0.002597403	not_enriched	not_enriched
TGAG	8	3	1	2	0.966661034	0.375	0.875000629	0.5	0.014725788	0.057991635	0.007792208	0.002597403	not_enriched	not_enriched
TGAT	0	3	1	0	0.125973392	inf	0.500648508	inf	0.899721177	0.300467073	0.007792208	0.002597403	not_enriched	not_enriched
TGCA	0	0	2	3	1		0.812501569	0.666666667	0	0.090175792	0	0.005194805	not_enriched	not_enriched
TGCC	0	0	4	0	1		0.063312209	inf	0	1.198512536	0	0.01038961	not_enriched	not_enriched
TGCG	0	0	1	0	1		0.500648508	inf	0	0.300467073	0	0.002597403	not_enriched	not_enriched
TGCT	1	0	4	0	1	0	0.063312209	inf	0	1.198512536	0	0.01038961	not_enriched	not_enriched
TGGA	1	0	1	3	1	0	0.937338817	0.333333333	0	0.028103398	0	0.002597403	not_enriched	not_enriched
TGGC	0	2	1	11	0.250972763	inf	0.999738421	0.090909091	0.600373409	0.000113617	0.005194805	0.002597403	not_enriched	not_enriched
TGGG	4	0	0	0	1	0	1		0	0	0	0	not_enriched	not_enriched
TGGT	0	9	0	0	0.002069199	inf	1		2.68419783	0	0.023376623	0	enriched	not_enriched
TGTA	8	3	0	1	0.966661034	0.375	1	0	0.014725788	0	0.007792208	0	not_enriched	not_enriched
TGTC	0	1	4	1	0.500648508	inf	0.189119694	4	0.300467073	0.723263244	0.002597403	0.01038961	not_enriched	not_enriched
TGTG	9	1	5	0	0.998978665	0.111111111	0.031860337	inf	0.000443787	1.496749632	0.002597403	0.012987013	not_enriched	enriched
TGTT	0	0	1	1	1		0.750324254	1	0	0.124751015	0	0.002597403	not_enriched	not_enriched
TTAA	5	0	2	0	1	0	0.250972763	inf	0	0.600373409	0	0.005194805	not_enriched	not_enriched
TTAC	2	5	0	0	0.228684916	2.5	1		0.64076248	0	0.012987013	0	not_enriched	not_enriched
TTAG	0	0	5	5	1		0.623842788	1	0	0.204924841	0	0.012987013	not_enriched	not_enriched
TTAT	1	0	0	0	1	0	1		0	0	0	0	not_enriched	not_enriched
TTCA	4	2	11	9	0.890323758	0.5	0.415283613	1.222222222	0.050452038	0.381655206	0.005194805	0.028571429	not_enriched	not_enriched
TTCC	0	0	6	5	1		0.501744265	1.2	0	0.299517583	0	0.015584416	not_enriched	not_enriched
TTCG	0	0	0	1	1		1	0	0	0	0	0	not_enriched	not_enriched
TTCT	0	0	1	2	1		0.875000629	0.5	0	0.057991635	0	0.002597403	not_enriched	not_enriched
TTGA	0	0	0	1	1		1	0	0	0	0	0	not_enriched	not_enriched
TTGC	0	0	8	0	1		0.004091131	inf	0	2.388156594	0	0.020779221	not_enriched	enriched
TTGG	0	0	0	0	1		1		0	0	0	0	not_enriched	not_enriched
TTGT	3	2	1	0	0.812501569	0.666666667	0.500648508	inf	0.090175792	0.300467073	0.005194805	0.002597403	not_enriched	not_enriched
TTTA	0	0	5	5	1		0.623842788	1	0	0.204924841	0	0.012987013	not_enriched	not_enriched
TTTC	0	0	0	1	1		1	0	0	0	0	0	not_enriched	not_enriched
TTTG	3	0	9	1	1	0	0.011261215	9	0	1.948414738	0	0.023376623	not_enriched	enriched
TTTT	1	0	1	0	1	0	0.500648508	inf	0	0.300467073	0	0.002597403	not_enriched	not_enriched
