# Supplementary material for: An alternative splicing modulator decreases mutant HTT and improves the molecular fingerprint in Huntington’s disease patient neurons
Source: Nat Commun. 2022 Nov 10;13:6797. doi: 10.1038/s41467-022-34419-x (PMC9649613; doi:10.1038/s41467-022-34419-x)
Supplement: Supplementary file 4 — Source Data [file 41467_2022_34419_MOESM4_ESM.zip › Source_Data/Figure-4g_6mer_statistic.csv]

	DE3end	exon3end	exon5start	UE5start	pval_exon3end	oddr_exon3end	pval_exon5start	oddr_exon5start	neglog10.pval_exon3end	neglog10.pval_exon5start	relfreq.exon3end	relfreq.exon5start	enriched.exon3end	enriched.exon5start
AAAAAA	0	0	0	0	1		1		0	0	0	0	not_enriched	not_enriched
AAAAAC	0	0	0	0	1		1		0	0	0	0	not_enriched	not_enriched
AAAAAG	0	0	0	0	1		1		0	0	0	0	not_enriched	not_enriched
AAAAAT	0	0	0	0	1		1		0	0	0	0	not_enriched	not_enriched
AAAACA	0	0	0	0	1		1		0	0	0	0	not_enriched	not_enriched
AAAACC	0	0	0	0	1		1		0	0	0	0	not_enriched	not_enriched
AAAACG	0	0	0	0	1		1		0	0	0	0	not_enriched	not_enriched
AAAACT	0	0	0	0	1		1		0	0	0	0	not_enriched	not_enriched
AAAAGA	0	0	0	0	1		1		0	0	0	0	not_enriched	not_enriched
AAAAGC	0	0	0	0	1		1		0	0	0	0	not_enriched	not_enriched
AAAAGG	2	0	1	0	1	0	0.500907441	inf	0	0.300242517	0	0.003636364	not_enriched	not_enriched
AAAAGT	0	0	0	0	1		1		0	0	0	0	not_enriched	not_enriched
AAAATA	0	0	0	0	1		1		0	0	0	0	not_enriched	not_enriched
AAAATC	0	0	0	0	1		1		0	0	0	0	not_enriched	not_enriched
AAAATG	0	0	0	0	1		1		0	0	0	0	not_enriched	not_enriched
AAAATT	0	0	0	0	1		1		0	0	0	0	not_enriched	not_enriched
AAACAA	0	0	0	0	1		1		0	0	0	0	not_enriched	not_enriched
AAACAC	1	0	0	0	1	0	1		0	0	0	0	not_enriched	not_enriched
AAACAG	0	0	0	0	1		1		0	0	0	0	not_enriched	not_enriched
AAACAT	0	1	0	0	0.500907441	inf	1		0.300242517	0	0.003636364	0	not_enriched	not_enriched
AAACCA	0	0	0	0	1		1		0	0	0	0	not_enriched	not_enriched
AAACCC	0	0	0	0	1		1		0	0	0	0	not_enriched	not_enriched
AAACCG	0	0	0	0	1		1		0	0	0	0	not_enriched	not_enriched
AAACCT	0	0	0	0	1		1		0	0	0	0	not_enriched	not_enriched
AAACGA	0	0	0	0	1		1		0	0	0	0	not_enriched	not_enriched
AAACGC	0	0	0	0	1		1		0	0	0	0	not_enriched	not_enriched
AAACGG	0	0	0	0	1		1		0	0	0	0	not_enriched	not_enriched
AAACGT	0	0	0	0	1		1		0	0	0	0	not_enriched	not_enriched
AAACTA	0	0	0	0	1		1		0	0	0	0	not_enriched	not_enriched
AAACTC	0	0	0	0	1		1		0	0	0	0	not_enriched	not_enriched
AAACTG	0	0	0	0	1		1		0	0	0	0	not_enriched	not_enriched
AAACTT	0	0	0	0	1		1		0	0	0	0	not_enriched	not_enriched
AAAGAA	0	0	0	0	1		1		0	0	0	0	not_enriched	not_enriched
AAAGAC	0	0	0	0	1		1		0	0	0	0	not_enriched	not_enriched
AAAGAG	0	1	0	0	0.500907441	inf	1		0.300242517	0	0.003636364	0	not_enriched	not_enriched
AAAGAT	0	0	0	0	1		1		0	0	0	0	not_enriched	not_enriched
AAAGCA	0	0	0	0	1		1		0	0	0	0	not_enriched	not_enriched
AAAGCC	0	0	0	0	1		1		0	0	0	0	not_enriched	not_enriched
AAAGCG	0	0	0	0	1		1		0	0	0	0	not_enriched	not_enriched
AAAGCT	0	0	0	0	1		1		0	0	0	0	not_enriched	not_enriched
AAAGGA	0	0	0	1	1		1	0	0	0	0	0	not_enriched	not_enriched
AAAGGC	1	0	1	0	1	0	0.500907441	inf	0	0.300242517	0	0.003636364	not_enriched	not_enriched
AAAGGG	0	0	0	0	1		1		0	0	0	0	not_enriched	not_enriched
AAAGGT	1	0	0	0	1	0	1		0	0	0	0	not_enriched	not_enriched
AAAGTA	0	0	0	0	1		1		0	0	0	0	not_enriched	not_enriched
AAAGTC	0	0	0	0	1		1		0	0	0	0	not_enriched	not_enriched
AAAGTG	0	0	0	0	1		1		0	0	0	0	not_enriched	not_enriched
AAAGTT	0	0	0	0	1		1		0	0	0	0	not_enriched	not_enriched
AAATAA	0	0	0	0	1		1		0	0	0	0	not_enriched	not_enriched
AAATAC	0	0	0	0	1		1		0	0	0	0	not_enriched	not_enriched
AAATAG	0	0	0	0	1		1		0	0	0	0	not_enriched	not_enriched
AAATAT	0	0	0	0	1		1		0	0	0	0	not_enriched	not_enriched
AAATCA	0	0	0	0	1		1		0	0	0	0	not_enriched	not_enriched
AAATCC	0	0	0	0	1		1		0	0	0	0	not_enriched	not_enriched
AAATCG	0	0	0	0	1		1		0	0	0	0	not_enriched	not_enriched
AAATCT	0	0	0	0	1		1		0	0	0	0	not_enriched	not_enriched
AAATGA	0	0	0	0	1		1		0	0	0	0	not_enriched	not_enriched
AAATGC	0	0	0	0	1		1		0	0	0	0	not_enriched	not_enriched
AAATGG	0	0	0	0	1		1		0	0	0	0	not_enriched	not_enriched
AAATGT	0	0	0	1	1		1	0	0	0	0	0	not_enriched	not_enriched
AAATTA	0	0	0	0	1		1		0	0	0	0	not_enriched	not_enriched
AAATTC	0	0	0	0	1		1		0	0	0	0	not_enriched	not_enriched
AAATTG	0	1	0	0	0.500907441	inf	1		0.300242517	0	0.003636364	0	not_enriched	not_enriched
AAATTT	0	0	0	0	1		1		0	0	0	0	not_enriched	not_enriched
AACAAA	0	0	0	0	1		1		0	0	0	0	not_enriched	not_enriched
AACAAC	0	0	0	0	1		1		0	0	0	0	not_enriched	not_enriched
AACAAG	0	0	0	2	1		1	0	0	0	0	0	not_enriched	not_enriched
AACAAT	0	0	0	0	1		1		0	0	0	0	not_enriched	not_enriched
AACACA	0	0	0	0	1		1		0	0	0	0	not_enriched	not_enriched
AACACC	0	0	0	0	1		1		0	0	0	0	not_enriched	not_enriched
AACACG	0	0	0	0	1		1		0	0	0	0	not_enriched	not_enriched
AACACT	1	0	0	0	1	0	1		0	0	0	0	not_enriched	not_enriched
AACAGA	0	0	0	0	1		1		0	0	0	0	not_enriched	not_enriched
AACAGC	0	0	0	0	1		1		0	0	0	0	not_enriched	not_enriched
AACAGG	0	0	0	0	1		1		0	0	0	0	not_enriched	not_enriched
AACAGT	0	0	0	0	1		1		0	0	0	0	not_enriched	not_enriched
AACATA	0	0	0	0	1		1		0	0	0	0	not_enriched	not_enriched
AACATC	0	0	0	0	1		1		0	0	0	0	not_enriched	not_enriched
AACATG	0	1	0	0	0.500907441	inf	1		0.300242517	0	0.003636364	0	not_enriched	not_enriched
AACATT	0	0	0	0	1		1		0	0	0	0	not_enriched	not_enriched
AACCAA	0	0	0	0	1		1		0	0	0	0	not_enriched	not_enriched
AACCAC	0	0	0	0	1		1		0	0	0	0	not_enriched	not_enriched
AACCAG	0	0	0	0	1		1		0	0	0	0	not_enriched	not_enriched
AACCAT	0	0	0	0	1		1		0	0	0	0	not_enriched	not_enriched
AACCCA	0	0	0	0	1		1		0	0	0	0	not_enriched	not_enriched
AACCCC	0	0	0	0	1		1		0	0	0	0	not_enriched	not_enriched
AACCCG	0	0	0	0	1		1		0	0	0	0	not_enriched	not_enriched
AACCCT	0	0	0	0	1		1		0	0	0	0	not_enriched	not_enriched
AACCGA	0	0	0	0	1		1		0	0	0	0	not_enriched	not_enriched
AACCGC	0	0	0	0	1		1		0	0	0	0	not_enriched	not_enriched
AACCGG	0	0	0	0	1		1		0	0	0	0	not_enriched	not_enriched
AACCGT	0	0	0	0	1		1		0	0	0	0	not_enriched	not_enriched
AACCTA	0	0	0	0	1		1		0	0	0	0	not_enriched	not_enriched
AACCTC	0	0	0	0	1		1		0	0	0	0	not_enriched	not_enriched
AACCTG	0	0	0	0	1		1		0	0	0	0	not_enriched	not_enriched
AACCTT	0	0	0	0	1		1		0	0	0	0	not_enriched	not_enriched
AACGAA	0	0	0	0	1		1		0	0	0	0	not_enriched	not_enriched
AACGAC	0	0	0	0	1		1		0	0	0	0	not_enriched	not_enriched
AACGAG	0	0	0	0	1		1		0	0	0	0	not_enriched	not_enriched
AACGAT	0	0	0	0	1		1		0	0	0	0	not_enriched	not_enriched
AACGCA	0	0	0	0	1		1		0	0	0	0	not_enriched	not_enriched
AACGCC	0	0	0	0	1		1		0	0	0	0	not_enriched	not_enriched
AACGCG	0	0	0	0	1		1		0	0	0	0	not_enriched	not_enriched
AACGCT	0	0	0	0	1		1		0	0	0	0	not_enriched	not_enriched
AACGGA	0	0	0	0	1		1		0	0	0	0	not_enriched	not_enriched
AACGGC	0	0	0	0	1		1		0	0	0	0	not_enriched	not_enriched
AACGGG	0	0	0	0	1		1		0	0	0	0	not_enriched	not_enriched
AACGGT	0	0	0	0	1		1		0	0	0	0	not_enriched	not_enriched
AACGTA	0	0	0	0	1		1		0	0	0	0	not_enriched	not_enriched
AACGTC	0	0	0	0	1		1		0	0	0	0	not_enriched	not_enriched
AACGTG	0	0	0	0	1		1		0	0	0	0	not_enriched	not_enriched
AACGTT	0	0	0	0	1		1		0	0	0	0	not_enriched	not_enriched
AACTAA	0	0	0	0	1		1		0	0	0	0	not_enriched	not_enriched
AACTAC	0	0	0	0	1		1		0	0	0	0	not_enriched	not_enriched
AACTAG	0	0	0	0	1		1		0	0	0	0	not_enriched	not_enriched
AACTAT	0	0	0	0	1		1		0	0	0	0	not_enriched	not_enriched
AACTCA	0	0	0	0	1		1		0	0	0	0	not_enriched	not_enriched
AACTCC	0	0	0	0	1		1		0	0	0	0	not_enriched	not_enriched
AACTCG	0	0	0	0	1		1		0	0	0	0	not_enriched	not_enriched
AACTCT	0	0	0	0	1		1		0	0	0	0	not_enriched	not_enriched
AACTGA	0	0	0	0	1		1		0	0	0	0	not_enriched	not_enriched
AACTGC	0	0	0	0	1		1		0	0	0	0	not_enriched	not_enriched
AACTGG	0	0	0	0	1		1		0	0	0	0	not_enriched	not_enriched
AACTGT	0	0	0	0	1		1		0	0	0	0	not_enriched	not_enriched
AACTTA	0	0	0	0	1		1		0	0	0	0	not_enriched	not_enriched
AACTTC	0	0	0	0	1		1		0	0	0	0	not_enriched	not_enriched
AACTTG	0	0	0	0	1		1		0	0	0	0	not_enriched	not_enriched
AACTTT	0	0	0	0	1		1		0	0	0	0	not_enriched	not_enriched
AAGAAA	0	0	0	0	1		1		0	0	0	0	not_enriched	not_enriched
AAGAAC	0	0	0	0	1		1		0	0	0	0	not_enriched	not_enriched
AAGAAG	0	0	0	0	1		1		0	0	0	0	not_enriched	not_enriched
AAGAAT	0	0	0	0	1		1		0	0	0	0	not_enriched	not_enriched
AAGACA	0	0	0	0	1		1		0	0	0	0	not_enriched	not_enriched
AAGACC	0	0	0	0	1		1		0	0	0	0	not_enriched	not_enriched
AAGACG	0	0	0	0	1		1		0	0	0	0	not_enriched	not_enriched
AAGACT	0	0	0	0	1		1		0	0	0	0	not_enriched	not_enriched
AAGAGA	0	0	0	0	1		1		0	0	0	0	not_enriched	not_enriched
AAGAGC	0	0	2	0	1		0.251361162	inf	0	0.599701825	0	0.007272727	not_enriched	not_enriched
AAGAGG	0	1	0	0	0.500907441	inf	1		0.300242517	0	0.003636364	0	not_enriched	not_enriched
AAGAGT	0	4	0	0	0.063637378	inf	1		1.196287722	0	0.014545455	0	not_enriched	not_enriched
AAGATA	0	0	0	0	1		1		0	0	0	0	not_enriched	not_enriched
AAGATC	0	0	0	0	1		1		0	0	0	0	not_enriched	not_enriched
AAGATG	0	0	0	0	1		1		0	0	0	0	not_enriched	not_enriched
AAGATT	0	0	0	0	1		1		0	0	0	0	not_enriched	not_enriched
AAGCAA	0	0	0	0	1		1		0	0	0	0	not_enriched	not_enriched
AAGCAC	0	0	0	0	1		1		0	0	0	0	not_enriched	not_enriched
AAGCAG	2	0	0	0	1	0	1		0	0	0	0	not_enriched	not_enriched
AAGCAT	0	0	0	0	1		1		0	0	0	0	not_enriched	not_enriched
AAGCCA	0	0	0	0	1		1		0	0	0	0	not_enriched	not_enriched
AAGCCC	0	0	0	0	1		1		0	0	0	0	not_enriched	not_enriched
AAGCCG	0	0	0	0	1		1		0	0	0	0	not_enriched	not_enriched
AAGCCT	0	0	0	0	1		1		0	0	0	0	not_enriched	not_enriched
AAGCGA	0	0	0	0	1		1		0	0	0	0	not_enriched	not_enriched
AAGCGC	0	0	0	0	1		1		0	0	0	0	not_enriched	not_enriched
AAGCGG	0	0	0	0	1		1		0	0	0	0	not_enriched	not_enriched
AAGCGT	0	0	0	0	1		1		0	0	0	0	not_enriched	not_enriched
AAGCTA	0	0	1	0	1		0.500907441	inf	0	0.300242517	0	0.003636364	not_enriched	not_enriched
AAGCTC	0	0	0	0	1		1		0	0	0	0	not_enriched	not_enriched
AAGCTG	0	0	0	0	1		1		0	0	0	0	not_enriched	not_enriched
AAGCTT	0	0	0	0	1		1		0	0	0	0	not_enriched	not_enriched
AAGGAA	0	0	0	1	1		1	0	0	0	0	0	not_enriched	not_enriched
AAGGAC	0	0	2	0	1		0.251361162	inf	0	0.599701825	0	0.007272727	not_enriched	not_enriched
AAGGAG	0	0	4	0	1		0.063637378	inf	0	1.196287722	0	0.014545455	not_enriched	not_enriched
AAGGAT	0	0	0	0	1		1		0	0	0	0	not_enriched	not_enriched
AAGGCA	1	0	1	0	1	0	0.500907441	inf	0	0.300242517	0	0.003636364	not_enriched	not_enriched
AAGGCC	0	0	1	0	1		0.500907441	inf	0	0.300242517	0	0.003636364	not_enriched	not_enriched
AAGGCG	0	0	0	0	1		1		0	0	0	0	not_enriched	not_enriched
AAGGCT	0	0	0	0	1		1		0	0	0	0	not_enriched	not_enriched
AAGGGA	0	0	0	2	1		1	0	0	0	0	0	not_enriched	not_enriched
AAGGGC	0	0	0	0	1		1		0	0	0	0	not_enriched	not_enriched
AAGGGG	0	0	0	0	1		1		0	0	0	0	not_enriched	not_enriched
AAGGGT	1	0	0	0	1	0	1		0	0	0	0	not_enriched	not_enriched
AAGGTA	2	0	0	0	1	0	1		0	0	0	0	not_enriched	not_enriched
AAGGTC	0	0	0	0	1		1		0	0	0	0	not_enriched	not_enriched
AAGGTG	8	0	0	0	1	0	1		0	0	0	0	not_enriched	not_enriched
AAGGTT	0	0	0	1	1		1	0	0	0	0	0	not_enriched	not_enriched
AAGTAA	2	1	0	0	0.875001231	0.5	1		0.057991336	0	0.003636364	0	not_enriched	not_enriched
AAGTAC	0	0	0	0	1		1		0	0	0	0	not_enriched	not_enriched
AAGTAG	1	0	0	0	1	0	1		0	0	0	0	not_enriched	not_enriched
AAGTAT	0	0	0	0	1		1		0	0	0	0	not_enriched	not_enriched
AAGTCA	0	0	0	0	1		1		0	0	0	0	not_enriched	not_enriched
AAGTCC	0	0	0	0	1		1		0	0	0	0	not_enriched	not_enriched
AAGTCG	0	0	0	0	1		1		0	0	0	0	not_enriched	not_enriched
AAGTCT	0	0	0	0	1		1		0	0	0	0	not_enriched	not_enriched
AAGTGA	1	0	0	0	1	0	1		0	0	0	0	not_enriched	not_enriched
AAGTGC	0	0	0	0	1		1		0	0	0	0	not_enriched	not_enriched
AAGTGG	0	0	0	0	1		1		0	0	0	0	not_enriched	not_enriched
AAGTGT	0	0	0	0	1		1		0	0	0	0	not_enriched	not_enriched
AAGTTA	0	0	0	0	1		1		0	0	0	0	not_enriched	not_enriched
AAGTTC	0	0	0	0	1		1		0	0	0	0	not_enriched	not_enriched
AAGTTG	0	0	0	0	1		1		0	0	0	0	not_enriched	not_enriched
AAGTTT	0	0	0	0	1		1		0	0	0	0	not_enriched	not_enriched
AATAAA	0	0	0	0	1		1		0	0	0	0	not_enriched	not_enriched
AATAAC	0	0	0	0	1		1		0	0	0	0	not_enriched	not_enriched
AATAAG	0	0	0	0	1		1		0	0	0	0	not_enriched	not_enriched
AATAAT	0	0	0	0	1		1		0	0	0	0	not_enriched	not_enriched
AATACA	0	0	0	0	1		1		0	0	0	0	not_enriched	not_enriched
AATACC	0	2	0	0	0.251361162	inf	1		0.599701825	0	0.007272727	0	not_enriched	not_enriched
AATACG	0	0	0	0	1		1		0	0	0	0	not_enriched	not_enriched
AATACT	0	0	0	0	1		1		0	0	0	0	not_enriched	not_enriched
AATAGA	0	0	0	0	1		1		0	0	0	0	not_enriched	not_enriched
AATAGC	0	0	0	0	1		1		0	0	0	0	not_enriched	not_enriched
AATAGG	0	0	0	0	1		1		0	0	0	0	not_enriched	not_enriched
AATAGT	0	0	0	0	1		1		0	0	0	0	not_enriched	not_enriched
AATATA	0	0	0	0	1		1		0	0	0	0	not_enriched	not_enriched
AATATC	0	0	0	0	1		1		0	0	0	0	not_enriched	not_enriched
AATATG	0	0	0	2	1		1	0	0	0	0	0	not_enriched	not_enriched
AATATT	0	0	0	0	1		1		0	0	0	0	not_enriched	not_enriched
AATCAA	0	0	0	0	1		1		0	0	0	0	not_enriched	not_enriched
AATCAC	0	0	0	0	1		1		0	0	0	0	not_enriched	not_enriched
AATCAG	0	0	0	0	1		1		0	0	0	0	not_enriched	not_enriched
AATCAT	0	0	0	0	1		1		0	0	0	0	not_enriched	not_enriched
AATCCA	0	0	0	0	1		1		0	0	0	0	not_enriched	not_enriched
AATCCC	0	0	0	0	1		1		0	0	0	0	not_enriched	not_enriched
AATCCG	0	0	0	0	1		1		0	0	0	0	not_enriched	not_enriched
AATCCT	0	0	0	0	1		1		0	0	0	0	not_enriched	not_enriched
AATCGA	0	0	0	0	1		1		0	0	0	0	not_enriched	not_enriched
AATCGC	0	0	0	0	1		1		0	0	0	0	not_enriched	not_enriched
AATCGG	0	0	0	0	1		1		0	0	0	0	not_enriched	not_enriched
AATCGT	0	0	0	0	1		1		0	0	0	0	not_enriched	not_enriched
AATCTA	0	0	0	0	1		1		0	0	0	0	not_enriched	not_enriched
AATCTC	0	0	0	0	1		1		0	0	0	0	not_enriched	not_enriched
AATCTG	0	0	0	0	1		1		0	0	0	0	not_enriched	not_enriched
AATCTT	0	0	0	0	1		1		0	0	0	0	not_enriched	not_enriched
AATGAA	0	0	0	0	1		1		0	0	0	0	not_enriched	not_enriched
AATGAC	0	0	0	0	1		1		0	0	0	0	not_enriched	not_enriched
AATGAG	0	0	0	0	1		1		0	0	0	0	not_enriched	not_enriched
AATGAT	0	0	0	0	1		1		0	0	0	0	not_enriched	not_enriched
AATGCA	0	0	0	0	1		1		0	0	0	0	not_enriched	not_enriched
AATGCC	0	0	0	0	1		1		0	0	0	0	not_enriched	not_enriched
AATGCG	0	0	0	0	1		1		0	0	0	0	not_enriched	not_enriched
AATGCT	0	0	0	0	1		1		0	0	0	0	not_enriched	not_enriched
AATGGA	0	0	0	0	1		1		0	0	0	0	not_enriched	not_enriched
AATGGC	0	0	0	0	1		1		0	0	0	0	not_enriched	not_enriched
AATGGG	0	0	0	0	1		1		0	0	0	0	not_enriched	not_enriched
AATGGT	0	0	0	0	1		1		0	0	0	0	not_enriched	not_enriched
AATGTA	1	1	0	0	0.750453721	1	1		0.124676085	0	0.003636364	0	not_enriched	not_enriched
AATGTC	0	0	0	1	1		1	0	0	0	0	0	not_enriched	not_enriched
AATGTG	0	0	0	0	1		1		0	0	0	0	not_enriched	not_enriched
AATGTT	0	0	0	0	1		1		0	0	0	0	not_enriched	not_enriched
AATTAA	0	0	0	0	1		1		0	0	0	0	not_enriched	not_enriched
AATTAC	0	0	0	0	1		1		0	0	0	0	not_enriched	not_enriched
AATTAG	0	0	0	0	1		1		0	0	0	0	not_enriched	not_enriched
AATTAT	0	0	0	0	1		1		0	0	0	0	not_enriched	not_enriched
AATTCA	0	0	0	0	1		1		0	0	0	0	not_enriched	not_enriched
AATTCC	0	0	0	0	1		1		0	0	0	0	not_enriched	not_enriched
AATTCG	0	0	0	0	1		1		0	0	0	0	not_enriched	not_enriched
AATTCT	0	0	0	0	1		1		0	0	0	0	not_enriched	not_enriched
AATTGA	0	0	0	0	1		1		0	0	0	0	not_enriched	not_enriched
AATTGC	0	0	0	0	1		1		0	0	0	0	not_enriched	not_enriched
AATTGG	0	0	0	0	1		1		0	0	0	0	not_enriched	not_enriched
AATTGT	0	1	0	0	0.500907441	inf	1		0.300242517	0	0.003636364	0	not_enriched	not_enriched
AATTTA	0	0	0	0	1		1		0	0	0	0	not_enriched	not_enriched
AATTTC	0	0	0	0	1		1		0	0	0	0	not_enriched	not_enriched
AATTTG	0	0	0	0	1		1		0	0	0	0	not_enriched	not_enriched
AATTTT	0	0	0	0	1		1		0	0	0	0	not_enriched	not_enriched
ACAAAA	0	0	0	0	1		1		0	0	0	0	not_enriched	not_enriched
ACAAAC	0	0	0	0	1		1		0	0	0	0	not_enriched	not_enriched
ACAAAG	0	0	0	0	1		1		0	0	0	0	not_enriched	not_enriched
ACAAAT	0	0	0	0	1		1		0	0	0	0	not_enriched	not_enriched
ACAACA	0	0	0	0	1		1		0	0	0	0	not_enriched	not_enriched
ACAACC	0	0	0	0	1		1		0	0	0	0	not_enriched	not_enriched
ACAACG	0	0	0	0	1		1		0	0	0	0	not_enriched	not_enriched
ACAACT	0	0	0	0	1		1		0	0	0	0	not_enriched	not_enriched
ACAAGA	0	0	0	0	1		1		0	0	0	0	not_enriched	not_enriched
ACAAGC	0	0	0	0	1		1		0	0	0	0	not_enriched	not_enriched
ACAAGG	0	0	0	2	1		1	0	0	0	0	0	not_enriched	not_enriched
ACAAGT	1	0	0	0	1	0	1		0	0	0	0	not_enriched	not_enriched
ACAATA	0	0	0	0	1		1		0	0	0	0	not_enriched	not_enriched
ACAATC	0	0	0	0	1		1		0	0	0	0	not_enriched	not_enriched
ACAATG	0	0	0	0	1		1		0	0	0	0	not_enriched	not_enriched
ACAATT	0	0	0	0	1		1		0	0	0	0	not_enriched	not_enriched
ACACAA	0	0	0	0	1		1		0	0	0	0	not_enriched	not_enriched
ACACAC	0	0	0	0	1		1		0	0	0	0	not_enriched	not_enriched
ACACAG	0	0	0	0	1		1		0	0	0	0	not_enriched	not_enriched
ACACAT	0	0	0	0	1		1		0	0	0	0	not_enriched	not_enriched
ACACCA	0	0	0	0	1		1		0	0	0	0	not_enriched	not_enriched
ACACCC	0	0	0	0	1		1		0	0	0	0	not_enriched	not_enriched
ACACCG	0	0	0	1	1		1	0	0	0	0	0	not_enriched	not_enriched
ACACCT	0	0	0	0	1		1		0	0	0	0	not_enriched	not_enriched
ACACGA	0	1	0	0	0.500907441	inf	1		0.300242517	0	0.003636364	0	not_enriched	not_enriched
ACACGC	0	0	0	0	1		1		0	0	0	0	not_enriched	not_enriched
ACACGG	0	0	0	0	1		1		0	0	0	0	not_enriched	not_enriched
ACACGT	0	0	0	0	1		1		0	0	0	0	not_enriched	not_enriched
ACACTA	0	0	0	0	1		1		0	0	0	0	not_enriched	not_enriched
ACACTC	0	0	0	0	1		1		0	0	0	0	not_enriched	not_enriched
ACACTG	1	0	0	0	1	0	1		0	0	0	0	not_enriched	not_enriched
ACACTT	0	0	0	0	1		1		0	0	0	0	not_enriched	not_enriched
ACAGAA	0	0	0	0	1		1		0	0	0	0	not_enriched	not_enriched
ACAGAC	0	0	0	0	1		1		0	0	0	0	not_enriched	not_enriched
ACAGAG	0	1	1	0	0.500907441	inf	0.500907441	inf	0.300242517	0.300242517	0.003636364	0.003636364	not_enriched	not_enriched
ACAGAT	0	0	0	1	1		1	0	0	0	0	0	not_enriched	not_enriched
ACAGCA	0	0	0	0	1		1		0	0	0	0	not_enriched	not_enriched
ACAGCC	0	0	0	0	1		1		0	0	0	0	not_enriched	not_enriched
ACAGCG	0	0	0	0	1		1		0	0	0	0	not_enriched	not_enriched
ACAGCT	0	0	0	0	1		1		0	0	0	0	not_enriched	not_enriched
ACAGGA	0	0	0	0	1		1		0	0	0	0	not_enriched	not_enriched
ACAGGC	0	0	0	0	1		1		0	0	0	0	not_enriched	not_enriched
ACAGGG	0	0	0	0	1		1		0	0	0	0	not_enriched	not_enriched
ACAGGT	2	4	1	0	0.34629144	2	0.500907441	inf	0.460558244	0.300242517	0.014545455	0.003636364	not_enriched	not_enriched
ACAGTA	1	0	0	0	1	0	1		0	0	0	0	not_enriched	not_enriched
ACAGTC	0	0	0	1	1		1	0	0	0	0	0	not_enriched	not_enriched
ACAGTG	0	0	0	0	1		1		0	0	0	0	not_enriched	not_enriched
ACAGTT	0	0	0	0	1		1		0	0	0	0	not_enriched	not_enriched
ACATAA	0	0	0	0	1		1		0	0	0	0	not_enriched	not_enriched
ACATAC	0	1	0	0	0.500907441	inf	1		0.300242517	0	0.003636364	0	not_enriched	not_enriched
ACATAG	0	0	0	0	1		1		0	0	0	0	not_enriched	not_enriched
ACATAT	0	0	0	0	1		1		0	0	0	0	not_enriched	not_enriched
ACATCA	0	0	0	0	1		1		0	0	0	0	not_enriched	not_enriched
ACATCC	0	0	0	0	1		1		0	0	0	0	not_enriched	not_enriched
ACATCG	0	0	0	0	1		1		0	0	0	0	not_enriched	not_enriched
ACATCT	0	0	0	0	1		1		0	0	0	0	not_enriched	not_enriched
ACATGA	0	0	0	0	1		1		0	0	0	0	not_enriched	not_enriched
ACATGC	0	0	0	0	1		1		0	0	0	0	not_enriched	not_enriched
ACATGG	0	0	0	0	1		1		0	0	0	0	not_enriched	not_enriched
ACATGT	0	1	0	0	0.500907441	inf	1		0.300242517	0	0.003636364	0	not_enriched	not_enriched
ACATTA	0	0	0	0	1		1		0	0	0	0	not_enriched	not_enriched
ACATTC	0	0	0	0	1		1		0	0	0	0	not_enriched	not_enriched
ACATTG	0	0	0	0	1		1		0	0	0	0	not_enriched	not_enriched
ACATTT	0	0	0	0	1		1		0	0	0	0	not_enriched	not_enriched
ACCAAA	0	0	0	0	1		1		0	0	0	0	not_enriched	not_enriched
ACCAAC	0	0	0	0	1		1		0	0	0	0	not_enriched	not_enriched
ACCAAG	0	0	0	0	1		1		0	0	0	0	not_enriched	not_enriched
ACCAAT	0	0	0	0	1		1		0	0	0	0	not_enriched	not_enriched
ACCACA	0	0	0	0	1		1		0	0	0	0	not_enriched	not_enriched
ACCACC	0	0	0	0	1		1		0	0	0	0	not_enriched	not_enriched
ACCACG	0	0	0	0	1		1		0	0	0	0	not_enriched	not_enriched
ACCACT	0	0	0	0	1		1		0	0	0	0	not_enriched	not_enriched
ACCAGA	0	0	0	0	1		1		0	0	0	0	not_enriched	not_enriched
ACCAGC	0	0	0	0	1		1		0	0	0	0	not_enriched	not_enriched
ACCAGG	0	0	0	0	1		1		0	0	0	0	not_enriched	not_enriched
ACCAGT	0	0	0	0	1		1		0	0	0	0	not_enriched	not_enriched
ACCATA	0	0	0	0	1		1		0	0	0	0	not_enriched	not_enriched
ACCATC	0	0	0	0	1		1		0	0	0	0	not_enriched	not_enriched
ACCATG	0	0	0	0	1		1		0	0	0	0	not_enriched	not_enriched
ACCATT	0	0	0	0	1		1		0	0	0	0	not_enriched	not_enriched
ACCCAA	0	0	0	0	1		1		0	0	0	0	not_enriched	not_enriched
ACCCAC	0	0	0	0	1		1		0	0	0	0	not_enriched	not_enriched
ACCCAG	0	0	0	0	1		1		0	0	0	0	not_enriched	not_enriched
ACCCAT	0	0	0	0	1		1		0	0	0	0	not_enriched	not_enriched
ACCCCA	0	0	0	0	1		1		0	0	0	0	not_enriched	not_enriched
ACCCCC	0	0	0	0	1		1		0	0	0	0	not_enriched	not_enriched
ACCCCG	0	0	0	0	1		1		0	0	0	0	not_enriched	not_enriched
ACCCCT	0	1	0	0	0.500907441	inf	1		0.300242517	0	0.003636364	0	not_enriched	not_enriched
ACCCGA	0	0	0	0	1		1		0	0	0	0	not_enriched	not_enriched
ACCCGC	0	0	0	0	1		1		0	0	0	0	not_enriched	not_enriched
ACCCGG	0	0	0	0	1		1		0	0	0	0	not_enriched	not_enriched
ACCCGT	0	0	0	0	1		1		0	0	0	0	not_enriched	not_enriched
ACCCTA	0	0	0	0	1		1		0	0	0	0	not_enriched	not_enriched
ACCCTC	0	0	0	0	1		1		0	0	0	0	not_enriched	not_enriched
ACCCTG	0	0	0	0	1		1		0	0	0	0	not_enriched	not_enriched
ACCCTT	1	0	0	0	1	0	1		0	0	0	0	not_enriched	not_enriched
ACCGAA	0	0	0	0	1		1		0	0	0	0	not_enriched	not_enriched
ACCGAC	0	0	0	0	1		1		0	0	0	0	not_enriched	not_enriched
ACCGAG	0	0	0	0	1		1		0	0	0	0	not_enriched	not_enriched
ACCGAT	0	0	0	0	1		1		0	0	0	0	not_enriched	not_enriched
ACCGCA	0	0	0	0	1		1		0	0	0	0	not_enriched	not_enriched
ACCGCC	0	0	0	0	1		1		0	0	0	0	not_enriched	not_enriched
ACCGCG	0	0	0	1	1		1	0	0	0	0	0	not_enriched	not_enriched
ACCGCT	0	0	0	0	1		1		0	0	0	0	not_enriched	not_enriched
ACCGGA	0	0	0	0	1		1		0	0	0	0	not_enriched	not_enriched
ACCGGC	0	0	0	0	1		1		0	0	0	0	not_enriched	not_enriched
ACCGGG	0	0	0	0	1		1		0	0	0	0	not_enriched	not_enriched
ACCGGT	0	0	0	0	1		1		0	0	0	0	not_enriched	not_enriched
ACCGTA	0	0	0	0	1		1		0	0	0	0	not_enriched	not_enriched
ACCGTC	0	0	0	0	1		1		0	0	0	0	not_enriched	not_enriched
ACCGTG	0	0	0	0	1		1		0	0	0	0	not_enriched	not_enriched
ACCGTT	0	0	0	0	1		1		0	0	0	0	not_enriched	not_enriched
ACCTAA	0	1	0	0	0.500907441	inf	1		0.300242517	0	0.003636364	0	not_enriched	not_enriched
ACCTAC	0	0	0	0	1		1		0	0	0	0	not_enriched	not_enriched
ACCTAG	0	0	0	0	1		1		0	0	0	0	not_enriched	not_enriched
ACCTAT	0	0	0	0	1		1		0	0	0	0	not_enriched	not_enriched
ACCTCA	0	0	0	0	1		1		0	0	0	0	not_enriched	not_enriched
ACCTCC	1	0	0	0	1	0	1		0	0	0	0	not_enriched	not_enriched
ACCTCG	0	0	0	0	1		1		0	0	0	0	not_enriched	not_enriched
ACCTCT	0	0	0	0	1		1		0	0	0	0	not_enriched	not_enriched
ACCTGA	0	0	0	0	1		1		0	0	0	0	not_enriched	not_enriched
ACCTGC	1	0	0	0	1	0	1		0	0	0	0	not_enriched	not_enriched
ACCTGG	1	4	0	0	0.189765515	4	1		0.721782707	0	0.014545455	0	not_enriched	not_enriched
ACCTGT	12	1	0	0	0.999863009	0.083333333	1		5.95E-05	0	0.003636364	0	not_enriched	not_enriched
ACCTTA	0	0	0	0	1		1		0	0	0	0	not_enriched	not_enriched
ACCTTC	0	0	0	0	1		1		0	0	0	0	not_enriched	not_enriched
ACCTTG	0	0	0	0	1		1		0	0	0	0	not_enriched	not_enriched
ACCTTT	1	0	0	0	1	0	1		0	0	0	0	not_enriched	not_enriched
ACGAAA	0	0	0	0	1		1		0	0	0	0	not_enriched	not_enriched
ACGAAC	0	0	0	0	1		1		0	0	0	0	not_enriched	not_enriched
ACGAAG	0	0	0	0	1		1		0	0	0	0	not_enriched	not_enriched
ACGAAT	0	0	0	0	1		1		0	0	0	0	not_enriched	not_enriched
ACGACA	0	0	0	0	1		1		0	0	0	0	not_enriched	not_enriched
ACGACC	0	0	0	0	1		1		0	0	0	0	not_enriched	not_enriched
ACGACG	0	0	0	0	1		1		0	0	0	0	not_enriched	not_enriched
ACGACT	0	0	0	0	1		1		0	0	0	0	not_enriched	not_enriched
ACGAGA	0	0	0	0	1		1		0	0	0	0	not_enriched	not_enriched
ACGAGC	0	0	0	0	1		1		0	0	0	0	not_enriched	not_enriched
ACGAGG	0	0	0	0	1		1		0	0	0	0	not_enriched	not_enriched
ACGAGT	0	0	0	0	1		1		0	0	0	0	not_enriched	not_enriched
ACGATA	0	0	0	0	1		1		0	0	0	0	not_enriched	not_enriched
ACGATC	0	0	0	0	1		1		0	0	0	0	not_enriched	not_enriched
ACGATG	0	0	0	0	1		1		0	0	0	0	not_enriched	not_enriched
ACGATT	0	0	0	0	1		1		0	0	0	0	not_enriched	not_enriched
ACGCAA	0	0	0	0	1		1		0	0	0	0	not_enriched	not_enriched
ACGCAC	0	0	0	0	1		1		0	0	0	0	not_enriched	not_enriched
ACGCAG	0	0	0	0	1		1		0	0	0	0	not_enriched	not_enriched
ACGCAT	0	0	0	0	1		1		0	0	0	0	not_enriched	not_enriched
ACGCCA	0	0	0	0	1		1		0	0	0	0	not_enriched	not_enriched
ACGCCC	0	0	0	0	1		1		0	0	0	0	not_enriched	not_enriched
ACGCCG	0	0	0	0	1		1		0	0	0	0	not_enriched	not_enriched
ACGCCT	0	0	0	0	1		1		0	0	0	0	not_enriched	not_enriched
ACGCGA	0	0	0	0	1		1		0	0	0	0	not_enriched	not_enriched
ACGCGC	0	0	0	0	1		1		0	0	0	0	not_enriched	not_enriched
ACGCGG	0	0	0	0	1		1		0	0	0	0	not_enriched	not_enriched
ACGCGT	0	0	0	0	1		1		0	0	0	0	not_enriched	not_enriched
ACGCTA	0	0	0	0	1		1		0	0	0	0	not_enriched	not_enriched
ACGCTC	0	0	0	0	1		1		0	0	0	0	not_enriched	not_enriched
ACGCTG	0	0	0	0	1		1		0	0	0	0	not_enriched	not_enriched
ACGCTT	0	0	0	0	1		1		0	0	0	0	not_enriched	not_enriched
ACGGAA	0	0	0	0	1		1		0	0	0	0	not_enriched	not_enriched
ACGGAC	0	0	0	0	1		1		0	0	0	0	not_enriched	not_enriched
ACGGAG	0	0	0	0	1		1		0	0	0	0	not_enriched	not_enriched
ACGGAT	0	0	0	0	1		1		0	0	0	0	not_enriched	not_enriched
ACGGCA	0	0	0	0	1		1		0	0	0	0	not_enriched	not_enriched
ACGGCC	0	0	0	0	1		1		0	0	0	0	not_enriched	not_enriched
ACGGCG	0	0	0	0	1		1		0	0	0	0	not_enriched	not_enriched
ACGGCT	0	0	0	0	1		1		0	0	0	0	not_enriched	not_enriched
ACGGGA	0	0	0	0	1		1		0	0	0	0	not_enriched	not_enriched
ACGGGC	0	0	0	0	1		1		0	0	0	0	not_enriched	not_enriched
ACGGGG	0	0	0	0	1		1		0	0	0	0	not_enriched	not_enriched
ACGGGT	0	0	0	0	1		1		0	0	0	0	not_enriched	not_enriched
ACGGTA	0	0	0	0	1		1		0	0	0	0	not_enriched	not_enriched
ACGGTC	0	0	0	0	1		1		0	0	0	0	not_enriched	not_enriched
ACGGTG	0	0	0	0	1		1		0	0	0	0	not_enriched	not_enriched
ACGGTT	0	0	0	0	1		1		0	0	0	0	not_enriched	not_enriched
ACGTAA	0	0	0	0	1		1		0	0	0	0	not_enriched	not_enriched
ACGTAC	0	0	0	0	1		1		0	0	0	0	not_enriched	not_enriched
ACGTAG	0	0	0	0	1		1		0	0	0	0	not_enriched	not_enriched
ACGTAT	1	0	0	0	1	0	1		0	0	0	0	not_enriched	not_enriched
ACGTCA	0	0	0	0	1		1		0	0	0	0	not_enriched	not_enriched
ACGTCC	0	0	0	0	1		1		0	0	0	0	not_enriched	not_enriched
ACGTCG	0	0	0	0	1		1		0	0	0	0	not_enriched	not_enriched
ACGTCT	0	0	0	0	1		1		0	0	0	0	not_enriched	not_enriched
ACGTGA	0	0	0	0	1		1		0	0	0	0	not_enriched	not_enriched
ACGTGC	0	0	0	0	1		1		0	0	0	0	not_enriched	not_enriched
ACGTGG	0	0	0	0	1		1		0	0	0	0	not_enriched	not_enriched
ACGTGT	0	0	0	0	1		1		0	0	0	0	not_enriched	not_enriched
ACGTTA	0	0	0	0	1		1		0	0	0	0	not_enriched	not_enriched
ACGTTC	0	0	0	0	1		1		0	0	0	0	not_enriched	not_enriched
ACGTTG	0	0	0	0	1		1		0	0	0	0	not_enriched	not_enriched
ACGTTT	0	0	0	0	1		1		0	0	0	0	not_enriched	not_enriched
ACTAAA	0	0	0	0	1		1		0	0	0	0	not_enriched	not_enriched
ACTAAC	0	0	0	0	1		1		0	0	0	0	not_enriched	not_enriched
ACTAAG	3	0	0	0	1	0	1		0	0	0	0	not_enriched	not_enriched
ACTAAT	0	0	0	0	1		1		0	0	0	0	not_enriched	not_enriched
ACTACA	0	0	0	0	1		1		0	0	0	0	not_enriched	not_enriched
ACTACC	0	0	0	0	1		1		0	0	0	0	not_enriched	not_enriched
ACTACG	0	0	0	0	1		1		0	0	0	0	not_enriched	not_enriched
ACTACT	0	0	0	0	1		1		0	0	0	0	not_enriched	not_enriched
ACTAGA	0	0	0	0	1		1		0	0	0	0	not_enriched	not_enriched
ACTAGC	0	0	0	0	1		1		0	0	0	0	not_enriched	not_enriched
ACTAGG	0	0	0	0	1		1		0	0	0	0	not_enriched	not_enriched
ACTAGT	0	0	0	0	1		1		0	0	0	0	not_enriched	not_enriched
ACTATA	0	0	0	0	1		1		0	0	0	0	not_enriched	not_enriched
ACTATC	0	0	0	0	1		1		0	0	0	0	not_enriched	not_enriched
ACTATG	0	0	0	0	1		1		0	0	0	0	not_enriched	not_enriched
ACTATT	0	0	0	0	1		1		0	0	0	0	not_enriched	not_enriched
ACTCAA	0	0	0	0	1		1		0	0	0	0	not_enriched	not_enriched
ACTCAC	0	0	0	0	1		1		0	0	0	0	not_enriched	not_enriched
ACTCAG	0	0	0	0	1		1		0	0	0	0	not_enriched	not_enriched
ACTCAT	0	2	0	0	0.251361162	inf	1		0.599701825	0	0.007272727	0	not_enriched	not_enriched
ACTCCA	0	0	0	0	1		1		0	0	0	0	not_enriched	not_enriched
ACTCCC	0	0	0	0	1		1		0	0	0	0	not_enriched	not_enriched
ACTCCG	0	0	0	0	1		1		0	0	0	0	not_enriched	not_enriched
ACTCCT	0	0	0	0	1		1		0	0	0	0	not_enriched	not_enriched
ACTCGA	0	0	0	0	1		1		0	0	0	0	not_enriched	not_enriched
ACTCGC	0	0	0	0	1		1		0	0	0	0	not_enriched	not_enriched
ACTCGG	0	0	0	0	1		1		0	0	0	0	not_enriched	not_enriched
ACTCGT	0	0	0	0	1		1		0	0	0	0	not_enriched	not_enriched
ACTCTA	0	0	0	0	1		1		0	0	0	0	not_enriched	not_enriched
ACTCTC	0	4	0	0	0.063637378	inf	1		1.196287722	0	0.014545455	0	not_enriched	not_enriched
ACTCTG	0	3	1	0	0.126362392	inf	0.500907441	inf	0.898382161	0.300242517	0.010909091	0.003636364	not_enriched	not_enriched
ACTCTT	0	1	0	0	0.500907441	inf	1		0.300242517	0	0.003636364	0	not_enriched	not_enriched
ACTGAA	0	0	0	0	1		1		0	0	0	0	not_enriched	not_enriched
ACTGAC	0	0	0	0	1		1		0	0	0	0	not_enriched	not_enriched
ACTGAG	0	0	0	0	1		1		0	0	0	0	not_enriched	not_enriched
ACTGAT	0	0	0	0	1		1		0	0	0	0	not_enriched	not_enriched
ACTGCA	0	0	0	0	1		1		0	0	0	0	not_enriched	not_enriched
ACTGCC	0	0	0	0	1		1		0	0	0	0	not_enriched	not_enriched
ACTGCG	0	0	0	0	1		1		0	0	0	0	not_enriched	not_enriched
ACTGCT	0	0	0	0	1		1		0	0	0	0	not_enriched	not_enriched
ACTGGA	0	0	1	0	1		0.500907441	inf	0	0.300242517	0	0.003636364	not_enriched	not_enriched
ACTGGC	0	0	0	0	1		1		0	0	0	0	not_enriched	not_enriched
ACTGGG	0	0	0	0	1		1		0	0	0	0	not_enriched	not_enriched
ACTGGT	0	3	0	0	0.126362392	inf	1		0.898382161	0	0.010909091	0	not_enriched	not_enriched
ACTGTA	0	0	0	0	1		1		0	0	0	0	not_enriched	not_enriched
ACTGTC	0	0	0	0	1		1		0	0	0	0	not_enriched	not_enriched
ACTGTG	0	0	0	0	1		1		0	0	0	0	not_enriched	not_enriched
ACTGTT	0	0	0	0	1		1		0	0	0	0	not_enriched	not_enriched
ACTTAA	0	0	0	0	1		1		0	0	0	0	not_enriched	not_enriched
ACTTAC	0	0	0	0	1		1		0	0	0	0	not_enriched	not_enriched
ACTTAG	0	0	0	0	1		1		0	0	0	0	not_enriched	not_enriched
ACTTAT	0	0	0	0	1		1		0	0	0	0	not_enriched	not_enriched
ACTTCA	0	0	0	0	1		1		0	0	0	0	not_enriched	not_enriched
ACTTCC	0	0	0	0	1		1		0	0	0	0	not_enriched	not_enriched
ACTTCG	0	0	0	0	1		1		0	0	0	0	not_enriched	not_enriched
ACTTCT	0	0	0	0	1		1		0	0	0	0	not_enriched	not_enriched
ACTTGA	0	0	0	0	1		1		0	0	0	0	not_enriched	not_enriched
ACTTGC	0	0	0	0	1		1		0	0	0	0	not_enriched	not_enriched
ACTTGG	0	0	0	0	1		1		0	0	0	0	not_enriched	not_enriched
ACTTGT	0	0	0	0	1		1		0	0	0	0	not_enriched	not_enriched
ACTTTA	0	0	0	0	1		1		0	0	0	0	not_enriched	not_enriched
ACTTTC	0	0	0	0	1		1		0	0	0	0	not_enriched	not_enriched
ACTTTG	3	0	0	0	1	0	1		0	0	0	0	not_enriched	not_enriched
ACTTTT	0	0	0	0	1		1		0	0	0	0	not_enriched	not_enriched
AGAAAA	0	0	0	1	1		1	0	0	0	0	0	not_enriched	not_enriched
AGAAAC	0	0	0	0	1		1		0	0	0	0	not_enriched	not_enriched
AGAAAG	0	0	1	3	1		0.937274986	0.333333333	0	0.028132973	0	0.003636364	not_enriched	not_enriched
AGAAAT	0	0	0	0	1		1		0	0	0	0	not_enriched	not_enriched
AGAACA	0	0	0	0	1		1		0	0	0	0	not_enriched	not_enriched
AGAACC	0	0	1	0	1		0.500907441	inf	0	0.300242517	0	0.003636364	not_enriched	not_enriched
AGAACG	0	0	0	0	1		1		0	0	0	0	not_enriched	not_enriched
AGAACT	0	0	0	0	1		1		0	0	0	0	not_enriched	not_enriched
AGAAGA	0	0	0	0	1		1		0	0	0	0	not_enriched	not_enriched
AGAAGC	0	0	0	0	1		1		0	0	0	0	not_enriched	not_enriched
AGAAGG	3	0	0	0	1	0	1		0	0	0	0	not_enriched	not_enriched
AGAAGT	0	0	0	0	1		1		0	0	0	0	not_enriched	not_enriched
AGAATA	0	0	0	0	1		1		0	0	0	0	not_enriched	not_enriched
AGAATC	0	0	0	0	1		1		0	0	0	0	not_enriched	not_enriched
AGAATG	0	0	0	0	1		1		0	0	0	0	not_enriched	not_enriched
AGAATT	0	0	0	0	1		1		0	0	0	0	not_enriched	not_enriched
AGACAA	0	0	0	0	1		1		0	0	0	0	not_enriched	not_enriched
AGACAC	0	0	0	0	1		1		0	0	0	0	not_enriched	not_enriched
AGACAG	0	0	0	0	1		1		0	0	0	0	not_enriched	not_enriched
AGACAT	0	0	0	0	1		1		0	0	0	0	not_enriched	not_enriched
AGACCA	0	0	0	0	1		1		0	0	0	0	not_enriched	not_enriched
AGACCC	0	0	0	0	1		1		0	0	0	0	not_enriched	not_enriched
AGACCG	0	0	0	0	1		1		0	0	0	0	not_enriched	not_enriched
AGACCT	0	0	0	0	1		1		0	0	0	0	not_enriched	not_enriched
AGACGA	0	0	0	0	1		1		0	0	0	0	not_enriched	not_enriched
AGACGC	0	0	0	0	1		1		0	0	0	0	not_enriched	not_enriched
AGACGG	0	0	0	0	1		1		0	0	0	0	not_enriched	not_enriched
AGACGT	0	0	0	0	1		1		0	0	0	0	not_enriched	not_enriched
AGACTA	0	0	0	0	1		1		0	0	0	0	not_enriched	not_enriched
AGACTC	0	0	0	0	1		1		0	0	0	0	not_enriched	not_enriched
AGACTG	0	0	0	0	1		1		0	0	0	0	not_enriched	not_enriched
AGACTT	0	0	0	0	1		1		0	0	0	0	not_enriched	not_enriched
AGAGAA	0	0	0	0	1		1		0	0	0	0	not_enriched	not_enriched
AGAGAC	0	0	0	0	1		1		0	0	0	0	not_enriched	not_enriched
AGAGAG	0	1	0	0	0.500907441	inf	1		0.300242517	0	0.003636364	0	not_enriched	not_enriched
AGAGAT	0	0	1	0	1		0.500907441	inf	0	0.300242517	0	0.003636364	not_enriched	not_enriched
AGAGCA	0	0	0	0	1		1		0	0	0	0	not_enriched	not_enriched
AGAGCC	0	0	0	0	1		1		0	0	0	0	not_enriched	not_enriched
AGAGCG	0	0	0	0	1		1		0	0	0	0	not_enriched	not_enriched
AGAGCT	0	0	2	0	1		0.251361162	inf	0	0.599701825	0	0.007272727	not_enriched	not_enriched
AGAGGA	0	0	0	0	1		1		0	0	0	0	not_enriched	not_enriched
AGAGGC	0	1	1	0	0.500907441	inf	0.500907441	inf	0.300242517	0.300242517	0.003636364	0.003636364	not_enriched	not_enriched
AGAGGG	0	0	0	0	1		1		0	0	0	0	not_enriched	not_enriched
AGAGGT	0	2	0	0	0.251361162	inf	1		0.599701825	0	0.007272727	0	not_enriched	not_enriched
AGAGTA	0	14	0	0	7.35E-05	inf	1		4.133630046	0	0.050909091	0	enriched	not_enriched
AGAGTC	0	0	0	0	1		1		0	0	0	0	not_enriched	not_enriched
AGAGTG	0	0	0	0	1		1		0	0	0	0	not_enriched	not_enriched
AGAGTT	0	0	0	0	1		1		0	0	0	0	not_enriched	not_enriched
AGATAA	0	0	0	0	1		1		0	0	0	0	not_enriched	not_enriched
AGATAC	0	0	0	0	1		1		0	0	0	0	not_enriched	not_enriched
AGATAG	0	0	0	0	1		1		0	0	0	0	not_enriched	not_enriched
AGATAT	0	0	0	0	1		1		0	0	0	0	not_enriched	not_enriched
AGATCA	0	0	0	1	1		1	0	0	0	0	0	not_enriched	not_enriched
AGATCC	0	0	0	0	1		1		0	0	0	0	not_enriched	not_enriched
AGATCG	0	0	0	0	1		1		0	0	0	0	not_enriched	not_enriched
AGATCT	0	0	0	0	1		1		0	0	0	0	not_enriched	not_enriched
AGATGA	0	0	0	0	1		1		0	0	0	0	not_enriched	not_enriched
AGATGC	0	0	0	0	1		1		0	0	0	0	not_enriched	not_enriched
AGATGG	0	0	0	0	1		1		0	0	0	0	not_enriched	not_enriched
AGATGT	0	0	0	0	1		1		0	0	0	0	not_enriched	not_enriched
AGATTA	0	0	0	0	1		1		0	0	0	0	not_enriched	not_enriched
AGATTC	0	0	0	0	1		1		0	0	0	0	not_enriched	not_enriched
AGATTG	0	0	0	0	1		1		0	0	0	0	not_enriched	not_enriched
AGATTT	0	0	0	0	1		1		0	0	0	0	not_enriched	not_enriched
AGCAAA	0	0	0	0	1		1		0	0	0	0	not_enriched	not_enriched
AGCAAC	0	0	0	0	1		1		0	0	0	0	not_enriched	not_enriched
AGCAAG	0	0	0	0	1		1		0	0	0	0	not_enriched	not_enriched
AGCAAT	0	0	0	0	1		1		0	0	0	0	not_enriched	not_enriched
AGCACA	0	0	0	0	1		1		0	0	0	0	not_enriched	not_enriched
AGCACC	0	0	0	0	1		1		0	0	0	0	not_enriched	not_enriched
AGCACG	0	0	0	0	1		1		0	0	0	0	not_enriched	not_enriched
AGCACT	0	0	0	0	1		1		0	0	0	0	not_enriched	not_enriched
AGCAGA	0	0	0	0	1		1		0	0	0	0	not_enriched	not_enriched
AGCAGC	2	0	0	0	1	0	1		0	0	0	0	not_enriched	not_enriched
AGCAGG	1	0	0	0	1	0	1		0	0	0	0	not_enriched	not_enriched
AGCAGT	0	0	0	2	1		1	0	0	0	0	0	not_enriched	not_enriched
AGCATA	0	0	0	0	1		1		0	0	0	0	not_enriched	not_enriched
AGCATC	0	0	0	0	1		1		0	0	0	0	not_enriched	not_enriched
AGCATG	0	0	0	0	1		1		0	0	0	0	not_enriched	not_enriched
AGCATT	0	0	0	0	1		1		0	0	0	0	not_enriched	not_enriched
AGCCAA	0	0	0	0	1		1		0	0	0	0	not_enriched	not_enriched
AGCCAC	0	0	0	0	1		1		0	0	0	0	not_enriched	not_enriched
AGCCAG	0	0	0	0	1		1		0	0	0	0	not_enriched	not_enriched
AGCCAT	0	0	0	0	1		1		0	0	0	0	not_enriched	not_enriched
AGCCCA	0	0	0	0	1		1		0	0	0	0	not_enriched	not_enriched
AGCCCC	0	0	0	0	1		1		0	0	0	0	not_enriched	not_enriched
AGCCCG	0	0	0	0	1		1		0	0	0	0	not_enriched	not_enriched
AGCCCT	0	0	0	0	1		1		0	0	0	0	not_enriched	not_enriched
AGCCGA	0	0	0	0	1		1		0	0	0	0	not_enriched	not_enriched
AGCCGC	0	0	0	0	1		1		0	0	0	0	not_enriched	not_enriched
AGCCGG	0	0	0	0	1		1		0	0	0	0	not_enriched	not_enriched
AGCCGT	1	0	0	0	1	0	1		0	0	0	0	not_enriched	not_enriched
AGCCTA	0	0	0	0	1		1		0	0	0	0	not_enriched	not_enriched
AGCCTC	0	0	3	0	1		0.126362392	inf	0	0.898382161	0	0.010909091	not_enriched	not_enriched
AGCCTG	0	0	3	0	1		0.126362392	inf	0	0.898382161	0	0.010909091	not_enriched	not_enriched
AGCCTT	0	0	0	0	1		1		0	0	0	0	not_enriched	not_enriched
AGCGAA	0	0	0	0	1		1		0	0	0	0	not_enriched	not_enriched
AGCGAC	0	0	0	0	1		1		0	0	0	0	not_enriched	not_enriched
AGCGAG	0	0	0	0	1		1		0	0	0	0	not_enriched	not_enriched
AGCGAT	0	0	0	0	1		1		0	0	0	0	not_enriched	not_enriched
AGCGCA	0	0	0	0	1		1		0	0	0	0	not_enriched	not_enriched
AGCGCC	0	0	0	0	1		1		0	0	0	0	not_enriched	not_enriched
AGCGCG	0	0	0	0	1		1		0	0	0	0	not_enriched	not_enriched
AGCGCT	0	0	0	0	1		1		0	0	0	0	not_enriched	not_enriched
AGCGGA	0	0	0	0	1		1		0	0	0	0	not_enriched	not_enriched
AGCGGC	0	0	0	0	1		1		0	0	0	0	not_enriched	not_enriched
AGCGGG	0	0	0	0	1		1		0	0	0	0	not_enriched	not_enriched
AGCGGT	0	0	0	0	1		1		0	0	0	0	not_enriched	not_enriched
AGCGTA	0	0	0	0	1		1		0	0	0	0	not_enriched	not_enriched
AGCGTC	2	0	0	0	1	0	1		0	0	0	0	not_enriched	not_enriched
AGCGTG	0	0	0	0	1		1		0	0	0	0	not_enriched	not_enriched
AGCGTT	0	0	0	0	1		1		0	0	0	0	not_enriched	not_enriched
AGCTAA	0	0	0	0	1		1		0	0	0	0	not_enriched	not_enriched
AGCTAC	0	0	1	0	1		0.500907441	inf	0	0.300242517	0	0.003636364	not_enriched	not_enriched
AGCTAG	0	0	0	0	1		1		0	0	0	0	not_enriched	not_enriched
AGCTAT	0	0	0	0	1		1		0	0	0	0	not_enriched	not_enriched
AGCTCA	0	0	0	0	1		1		0	0	0	0	not_enriched	not_enriched
AGCTCC	0	0	0	0	1		1		0	0	0	0	not_enriched	not_enriched
AGCTCG	0	0	0	0	1		1		0	0	0	0	not_enriched	not_enriched
AGCTCT	0	0	1	0	1		0.500907441	inf	0	0.300242517	0	0.003636364	not_enriched	not_enriched
AGCTGA	0	0	0	0	1		1		0	0	0	0	not_enriched	not_enriched
AGCTGC	0	0	0	0	1		1		0	0	0	0	not_enriched	not_enriched
AGCTGG	0	0	0	0	1		1		0	0	0	0	not_enriched	not_enriched
AGCTGT	0	0	0	0	1		1		0	0	0	0	not_enriched	not_enriched
AGCTTA	0	0	0	0	1		1		0	0	0	0	not_enriched	not_enriched
AGCTTC	0	0	0	0	1		1		0	0	0	0	not_enriched	not_enriched
AGCTTG	0	0	0	0	1		1		0	0	0	0	not_enriched	not_enriched
AGCTTT	0	0	0	1	1		1	0	0	0	0	0	not_enriched	not_enriched
AGGAAA	0	0	0	1	1		1	0	0	0	0	0	not_enriched	not_enriched
AGGAAC	0	0	2	1	1		0.5013587	2	0	0.299851444	0	0.007272727	not_enriched	not_enriched
AGGAAG	0	0	0	1	1		1	0	0	0	0	0	not_enriched	not_enriched
AGGAAT	0	0	0	0	1		1		0	0	0	0	not_enriched	not_enriched
AGGACA	0	0	2	0	1		0.251361162	inf	0	0.599701825	0	0.007272727	not_enriched	not_enriched
AGGACC	0	0	0	0	1		1		0	0	0	0	not_enriched	not_enriched
AGGACG	0	0	0	0	1		1		0	0	0	0	not_enriched	not_enriched
AGGACT	0	0	1	0	1		0.500907441	inf	0	0.300242517	0	0.003636364	not_enriched	not_enriched
AGGAGA	0	0	4	1	1		0.189765515	4	0	0.721782707	0	0.014545455	not_enriched	not_enriched
AGGAGC	0	0	0	0	1		1		0	0	0	0	not_enriched	not_enriched
AGGAGG	0	0	0	0	1		1		0	0	0	0	not_enriched	not_enriched
AGGAGT	0	0	1	0	1		0.500907441	inf	0	0.300242517	0	0.003636364	not_enriched	not_enriched
AGGATA	0	0	2	0	1		0.251361162	inf	0	0.599701825	0	0.007272727	not_enriched	not_enriched
AGGATC	0	0	0	0	1		1		0	0	0	0	not_enriched	not_enriched
AGGATG	0	0	0	0	1		1		0	0	0	0	not_enriched	not_enriched
AGGATT	0	0	0	0	1		1		0	0	0	0	not_enriched	not_enriched
AGGCAA	1	0	0	0	1	0	1		0	0	0	0	not_enriched	not_enriched
AGGCAC	0	0	0	0	1		1		0	0	0	0	not_enriched	not_enriched
AGGCAG	0	1	0	0	0.500907441	inf	1		0.300242517	0	0.003636364	0	not_enriched	not_enriched
AGGCAT	0	0	1	0	1		0.500907441	inf	0	0.300242517	0	0.003636364	not_enriched	not_enriched
AGGCCA	0	0	0	0	1		1		0	0	0	0	not_enriched	not_enriched
AGGCCC	0	0	0	0	1		1		0	0	0	0	not_enriched	not_enriched
AGGCCG	0	0	0	0	1		1		0	0	0	0	not_enriched	not_enriched
AGGCCT	0	0	1	0	1		0.500907441	inf	0	0.300242517	0	0.003636364	not_enriched	not_enriched
AGGCGA	0	0	0	0	1		1		0	0	0	0	not_enriched	not_enriched
AGGCGC	0	0	0	0	1		1		0	0	0	0	not_enriched	not_enriched
AGGCGG	0	0	0	0	1		1		0	0	0	0	not_enriched	not_enriched
AGGCGT	0	0	0	0	1		1		0	0	0	0	not_enriched	not_enriched
AGGCTA	0	0	0	0	1		1		0	0	0	0	not_enriched	not_enriched
AGGCTC	0	0	0	0	1		1		0	0	0	0	not_enriched	not_enriched
AGGCTG	0	0	0	0	1		1		0	0	0	0	not_enriched	not_enriched
AGGCTT	0	0	0	0	1		1		0	0	0	0	not_enriched	not_enriched
AGGGAA	0	0	0	0	1		1		0	0	0	0	not_enriched	not_enriched
AGGGAC	0	0	0	2	1		1	0	0	0	0	0	not_enriched	not_enriched
AGGGAG	0	0	0	0	1		1		0	0	0	0	not_enriched	not_enriched
AGGGAT	0	0	0	0	1		1		0	0	0	0	not_enriched	not_enriched
AGGGCA	0	0	0	0	1		1		0	0	0	0	not_enriched	not_enriched
AGGGCC	0	0	0	3	1		1	0	0	0	0	0	not_enriched	not_enriched
AGGGCG	0	0	0	0	1		1		0	0	0	0	not_enriched	not_enriched
AGGGCT	0	0	0	1	1		1	0	0	0	0	0	not_enriched	not_enriched
AGGGGA	0	0	0	4	1		1	0	0	0	0	0	not_enriched	not_enriched
AGGGGC	0	0	0	0	1		1		0	0	0	0	not_enriched	not_enriched
AGGGGG	0	0	0	0	1		1		0	0	0	0	not_enriched	not_enriched
AGGGGT	0	0	0	0	1		1		0	0	0	0	not_enriched	not_enriched
AGGGTA	1	0	0	0	1	0	1		0	0	0	0	not_enriched	not_enriched
AGGGTC	0	0	0	8	1		1	0	0	0	0	0	not_enriched	not_enriched
AGGGTG	0	0	0	0	1		1		0	0	0	0	not_enriched	not_enriched
AGGGTT	0	0	0	0	1		1		0	0	0	0	not_enriched	not_enriched
AGGTAA	2	2	0	0	0.688179965	1	1		0.162297975	0	0.007272727	0	not_enriched	not_enriched
AGGTAC	0	3	0	0	0.126362392	inf	1		0.898382161	0	0.010909091	0	not_enriched	not_enriched
AGGTAG	0	2	0	0	0.251361162	inf	1		0.599701825	0	0.007272727	0	not_enriched	not_enriched
AGGTAT	1	0	0	0	1	0	1		0	0	0	0	not_enriched	not_enriched
AGGTCA	1	0	0	0	1	0	1		0	0	0	0	not_enriched	not_enriched
AGGTCC	0	0	0	0	1		1		0	0	0	0	not_enriched	not_enriched
AGGTCG	0	0	0	0	1		1		0	0	0	0	not_enriched	not_enriched
AGGTCT	0	0	0	0	1		1		0	0	0	0	not_enriched	not_enriched
AGGTGA	7	1	1	0	0.995951434	0.142857143	0.500907441	inf	0.001761839	0.300242517	0.003636364	0.003636364	not_enriched	not_enriched
AGGTGC	0	0	0	0	1		1		0	0	0	0	not_enriched	not_enriched
AGGTGG	3	0	0	0	1	0	1		0	0	0	0	not_enriched	not_enriched
AGGTGT	0	0	0	0	1		1		0	0	0	0	not_enriched	not_enriched
AGGTTA	0	0	1	0	1		0.500907441	inf	0	0.300242517	0	0.003636364	not_enriched	not_enriched
AGGTTC	0	0	0	3	1		1	0	0	0	0	0	not_enriched	not_enriched
AGGTTG	0	0	0	1	1		1	0	0	0	0	0	not_enriched	not_enriched
AGGTTT	0	0	0	0	1		1		0	0	0	0	not_enriched	not_enriched
AGTAAA	0	0	0	0	1		1		0	0	0	0	not_enriched	not_enriched
AGTAAC	0	0	0	0	1		1		0	0	0	0	not_enriched	not_enriched
AGTAAG	3	11	0	0	0.030704928	3.666666667	1		1.512791911	0	0.04	0	enriched	not_enriched
AGTAAT	0	1	0	0	0.500907441	inf	1		0.300242517	0	0.003636364	0	not_enriched	not_enriched
AGTACA	0	0	0	0	1		1		0	0	0	0	not_enriched	not_enriched
AGTACC	0	0	0	0	1		1		0	0	0	0	not_enriched	not_enriched
AGTACG	0	0	0	0	1		1		0	0	0	0	not_enriched	not_enriched
AGTACT	0	0	0	0	1		1		0	0	0	0	not_enriched	not_enriched
AGTAGA	0	0	0	0	1		1		0	0	0	0	not_enriched	not_enriched
AGTAGC	0	0	0	0	1		1		0	0	0	0	not_enriched	not_enriched
AGTAGG	1	1	0	0	0.750453721	1	1		0.124676085	0	0.003636364	0	not_enriched	not_enriched
AGTAGT	0	0	0	0	1		1		0	0	0	0	not_enriched	not_enriched
AGTATA	0	0	0	0	1		1		0	0	0	0	not_enriched	not_enriched
AGTATC	0	0	0	0	1		1		0	0	0	0	not_enriched	not_enriched
AGTATG	0	3	0	0	0.126362392	inf	1		0.898382161	0	0.010909091	0	not_enriched	not_enriched
AGTATT	0	0	0	0	1		1		0	0	0	0	not_enriched	not_enriched
AGTCAA	0	0	0	1	1		1	0	0	0	0	0	not_enriched	not_enriched
AGTCAC	0	0	0	0	1		1		0	0	0	0	not_enriched	not_enriched
AGTCAG	0	0	0	0	1		1		0	0	0	0	not_enriched	not_enriched
AGTCAT	0	0	0	0	1		1		0	0	0	0	not_enriched	not_enriched
AGTCCA	0	0	0	0	1		1		0	0	0	0	not_enriched	not_enriched
AGTCCC	0	0	0	0	1		1		0	0	0	0	not_enriched	not_enriched
AGTCCG	0	0	0	2	1		1	0	0	0	0	0	not_enriched	not_enriched
AGTCCT	0	0	0	0	1		1		0	0	0	0	not_enriched	not_enriched
AGTCGA	0	0	0	0	1		1		0	0	0	0	not_enriched	not_enriched
AGTCGC	0	0	0	0	1		1		0	0	0	0	not_enriched	not_enriched
AGTCGG	0	0	0	0	1		1		0	0	0	0	not_enriched	not_enriched
AGTCGT	0	0	0	1	1		1	0	0	0	0	0	not_enriched	not_enriched
AGTCTA	0	0	0	0	1		1		0	0	0	0	not_enriched	not_enriched
AGTCTC	0	0	0	0	1		1		0	0	0	0	not_enriched	not_enriched
AGTCTG	0	0	0	0	1		1		0	0	0	0	not_enriched	not_enriched
AGTCTT	0	0	0	0	1		1		0	0	0	0	not_enriched	not_enriched
AGTGAA	0	0	0	0	1		1		0	0	0	0	not_enriched	not_enriched
AGTGAC	0	0	0	0	1		1		0	0	0	0	not_enriched	not_enriched
AGTGAG	1	0	0	0	1	0	1		0	0	0	0	not_enriched	not_enriched
AGTGAT	0	0	0	0	1		1		0	0	0	0	not_enriched	not_enriched
AGTGCA	0	0	0	0	1		1		0	0	0	0	not_enriched	not_enriched
AGTGCC	0	0	0	0	1		1		0	0	0	0	not_enriched	not_enriched
AGTGCG	0	0	0	0	1		1		0	0	0	0	not_enriched	not_enriched
AGTGCT	0	0	0	0	1		1		0	0	0	0	not_enriched	not_enriched
AGTGGA	0	0	0	0	1		1		0	0	0	0	not_enriched	not_enriched
AGTGGC	0	0	0	0	1		1		0	0	0	0	not_enriched	not_enriched
AGTGGG	0	0	0	0	1		1		0	0	0	0	not_enriched	not_enriched
AGTGGT	0	0	0	0	1		1		0	0	0	0	not_enriched	not_enriched
AGTGTA	0	0	0	0	1		1		0	0	0	0	not_enriched	not_enriched
AGTGTC	0	0	0	0	1		1		0	0	0	0	not_enriched	not_enriched
AGTGTG	0	0	0	0	1		1		0	0	0	0	not_enriched	not_enriched
AGTGTT	0	0	0	0	1		1		0	0	0	0	not_enriched	not_enriched
AGTTAA	0	0	0	0	1		1		0	0	0	0	not_enriched	not_enriched
AGTTAC	0	0	0	0	1		1		0	0	0	0	not_enriched	not_enriched
AGTTAG	0	0	0	0	1		1		0	0	0	0	not_enriched	not_enriched
AGTTAT	0	0	0	0	1		1		0	0	0	0	not_enriched	not_enriched
AGTTCA	0	0	0	0	1		1		0	0	0	0	not_enriched	not_enriched
AGTTCC	0	0	0	0	1		1		0	0	0	0	not_enriched	not_enriched
AGTTCG	0	0	0	0	1		1		0	0	0	0	not_enriched	not_enriched
AGTTCT	0	0	0	0	1		1		0	0	0	0	not_enriched	not_enriched
AGTTGA	0	0	0	0	1		1		0	0	0	0	not_enriched	not_enriched
AGTTGC	0	0	0	0	1		1		0	0	0	0	not_enriched	not_enriched
AGTTGG	0	0	0	0	1		1		0	0	0	0	not_enriched	not_enriched
AGTTGT	0	1	0	0	0.500907441	inf	1		0.300242517	0	0.003636364	0	not_enriched	not_enriched
AGTTTA	0	0	0	0	1		1		0	0	0	0	not_enriched	not_enriched
AGTTTC	0	0	0	0	1		1		0	0	0	0	not_enriched	not_enriched
AGTTTG	0	0	8	0	1		0.004166343	inf	0	2.380244996	0	0.029090909	not_enriched	enriched
AGTTTT	0	0	0	0	1		1		0	0	0	0	not_enriched	not_enriched
ATAAAA	0	0	0	0	1		1		0	0	0	0	not_enriched	not_enriched
ATAAAC	1	0	0	0	1	0	1		0	0	0	0	not_enriched	not_enriched
ATAAAG	0	0	0	0	1		1		0	0	0	0	not_enriched	not_enriched
ATAAAT	0	0	0	0	1		1		0	0	0	0	not_enriched	not_enriched
ATAACA	0	0	0	0	1		1		0	0	0	0	not_enriched	not_enriched
ATAACC	0	0	0	0	1		1		0	0	0	0	not_enriched	not_enriched
ATAACG	0	0	0	0	1		1		0	0	0	0	not_enriched	not_enriched
ATAACT	0	0	0	0	1		1		0	0	0	0	not_enriched	not_enriched
ATAAGA	0	0	0	0	1		1		0	0	0	0	not_enriched	not_enriched
ATAAGC	0	0	0	0	1		1		0	0	0	0	not_enriched	not_enriched
ATAAGG	0	0	0	1	1		1	0	0	0	0	0	not_enriched	not_enriched
ATAAGT	0	0	0	0	1		1		0	0	0	0	not_enriched	not_enriched
ATAATA	0	0	0	0	1		1		0	0	0	0	not_enriched	not_enriched
ATAATC	0	0	0	0	1		1		0	0	0	0	not_enriched	not_enriched
ATAATG	0	0	0	0	1		1		0	0	0	0	not_enriched	not_enriched
ATAATT	0	0	0	0	1		1		0	0	0	0	not_enriched	not_enriched
ATACAA	0	0	0	0	1		1		0	0	0	0	not_enriched	not_enriched
ATACAC	0	1	0	0	0.500907441	inf	1		0.300242517	0	0.003636364	0	not_enriched	not_enriched
ATACAG	0	0	0	0	1		1		0	0	0	0	not_enriched	not_enriched
ATACAT	0	0	0	0	1		1		0	0	0	0	not_enriched	not_enriched
ATACCA	0	0	0	0	1		1		0	0	0	0	not_enriched	not_enriched
ATACCC	0	0	0	0	1		1		0	0	0	0	not_enriched	not_enriched
ATACCG	0	0	0	0	1		1		0	0	0	0	not_enriched	not_enriched
ATACCT	0	2	0	0	0.251361162	inf	1		0.599701825	0	0.007272727	0	not_enriched	not_enriched
ATACGA	0	0	0	0	1		1		0	0	0	0	not_enriched	not_enriched
ATACGC	0	0	0	0	1		1		0	0	0	0	not_enriched	not_enriched
ATACGG	0	0	0	0	1		1		0	0	0	0	not_enriched	not_enriched
ATACGT	0	0	0	0	1		1		0	0	0	0	not_enriched	not_enriched
ATACTA	0	0	0	0	1		1		0	0	0	0	not_enriched	not_enriched
ATACTC	0	0	0	0	1		1		0	0	0	0	not_enriched	not_enriched
ATACTG	0	0	0	0	1		1		0	0	0	0	not_enriched	not_enriched
ATACTT	0	0	0	0	1		1		0	0	0	0	not_enriched	not_enriched
ATAGAA	0	0	0	0	1		1		0	0	0	0	not_enriched	not_enriched
ATAGAC	0	0	0	0	1		1		0	0	0	0	not_enriched	not_enriched
ATAGAG	0	0	0	0	1		1		0	0	0	0	not_enriched	not_enriched
ATAGAT	0	0	0	0	1		1		0	0	0	0	not_enriched	not_enriched
ATAGCA	0	0	0	0	1		1		0	0	0	0	not_enriched	not_enriched
ATAGCC	0	0	0	0	1		1		0	0	0	0	not_enriched	not_enriched
ATAGCG	0	0	0	0	1		1		0	0	0	0	not_enriched	not_enriched
ATAGCT	0	0	0	0	1		1		0	0	0	0	not_enriched	not_enriched
ATAGGA	0	0	0	0	1		1		0	0	0	0	not_enriched	not_enriched
ATAGGC	0	0	0	0	1		1		0	0	0	0	not_enriched	not_enriched
ATAGGG	0	0	0	0	1		1		0	0	0	0	not_enriched	not_enriched
ATAGGT	0	0	0	0	1		1		0	0	0	0	not_enriched	not_enriched
ATAGTA	0	0	0	0	1		1		0	0	0	0	not_enriched	not_enriched
ATAGTC	0	0	0	0	1		1		0	0	0	0	not_enriched	not_enriched
ATAGTG	0	0	0	0	1		1		0	0	0	0	not_enriched	not_enriched
ATAGTT	0	0	0	0	1		1		0	0	0	0	not_enriched	not_enriched
ATATAA	0	0	0	0	1		1		0	0	0	0	not_enriched	not_enriched
ATATAC	0	0	0	0	1		1		0	0	0	0	not_enriched	not_enriched
ATATAG	0	0	0	0	1		1		0	0	0	0	not_enriched	not_enriched
ATATAT	0	0	0	0	1		1		0	0	0	0	not_enriched	not_enriched
ATATCA	0	0	0	0	1		1		0	0	0	0	not_enriched	not_enriched
ATATCC	0	0	0	0	1		1		0	0	0	0	not_enriched	not_enriched
ATATCG	0	0	0	0	1		1		0	0	0	0	not_enriched	not_enriched
ATATCT	0	0	0	0	1		1		0	0	0	0	not_enriched	not_enriched
ATATGA	0	0	0	0	1		1		0	0	0	0	not_enriched	not_enriched
ATATGC	0	0	0	0	1		1		0	0	0	0	not_enriched	not_enriched
ATATGG	0	0	0	2	1		1	0	0	0	0	0	not_enriched	not_enriched
ATATGT	0	0	0	0	1		1		0	0	0	0	not_enriched	not_enriched
ATATTA	0	0	0	0	1		1		0	0	0	0	not_enriched	not_enriched
ATATTC	0	0	0	0	1		1		0	0	0	0	not_enriched	not_enriched
ATATTG	0	0	0	0	1		1		0	0	0	0	not_enriched	not_enriched
ATATTT	0	0	0	0	1		1		0	0	0	0	not_enriched	not_enriched
ATCAAA	0	0	0	0	1		1		0	0	0	0	not_enriched	not_enriched
ATCAAC	0	0	0	0	1		1		0	0	0	0	not_enriched	not_enriched
ATCAAG	0	0	0	0	1		1		0	0	0	0	not_enriched	not_enriched
ATCAAT	0	0	0	0	1		1		0	0	0	0	not_enriched	not_enriched
ATCACA	0	0	0	0	1		1		0	0	0	0	not_enriched	not_enriched
ATCACC	0	0	0	0	1		1		0	0	0	0	not_enriched	not_enriched
ATCACG	0	0	0	0	1		1		0	0	0	0	not_enriched	not_enriched
ATCACT	0	0	0	0	1		1		0	0	0	0	not_enriched	not_enriched
ATCAGA	0	0	0	0	1		1		0	0	0	0	not_enriched	not_enriched
ATCAGC	0	0	0	0	1		1		0	0	0	0	not_enriched	not_enriched
ATCAGG	1	0	0	0	1	0	1		0	0	0	0	not_enriched	not_enriched
ATCAGT	0	0	0	0	1		1		0	0	0	0	not_enriched	not_enriched
ATCATA	0	0	0	0	1		1		0	0	0	0	not_enriched	not_enriched
ATCATC	0	0	0	0	1		1		0	0	0	0	not_enriched	not_enriched
ATCATG	0	0	0	0	1		1		0	0	0	0	not_enriched	not_enriched
ATCATT	0	0	0	0	1		1		0	0	0	0	not_enriched	not_enriched
ATCCAA	0	0	0	0	1		1		0	0	0	0	not_enriched	not_enriched
ATCCAC	0	0	0	0	1		1		0	0	0	0	not_enriched	not_enriched
ATCCAG	0	0	0	0	1		1		0	0	0	0	not_enriched	not_enriched
ATCCAT	0	0	0	0	1		1		0	0	0	0	not_enriched	not_enriched
ATCCCA	0	0	0	0	1		1		0	0	0	0	not_enriched	not_enriched
ATCCCC	0	0	0	0	1		1		0	0	0	0	not_enriched	not_enriched
ATCCCG	0	0	0	0	1		1		0	0	0	0	not_enriched	not_enriched
ATCCCT	0	0	0	0	1		1		0	0	0	0	not_enriched	not_enriched
ATCCGA	0	0	0	0	1		1		0	0	0	0	not_enriched	not_enriched
ATCCGC	0	0	0	0	1		1		0	0	0	0	not_enriched	not_enriched
ATCCGG	0	0	0	0	1		1		0	0	0	0	not_enriched	not_enriched
ATCCGT	0	0	0	0	1		1		0	0	0	0	not_enriched	not_enriched
ATCCTA	0	0	0	0	1		1		0	0	0	0	not_enriched	not_enriched
ATCCTC	0	0	0	0	1		1		0	0	0	0	not_enriched	not_enriched
ATCCTG	0	0	0	0	1		1		0	0	0	0	not_enriched	not_enriched
ATCCTT	0	0	0	0	1		1		0	0	0	0	not_enriched	not_enriched
ATCGAA	0	0	0	0	1		1		0	0	0	0	not_enriched	not_enriched
ATCGAC	0	0	0	0	1		1		0	0	0	0	not_enriched	not_enriched
ATCGAG	0	0	0	0	1		1		0	0	0	0	not_enriched	not_enriched
ATCGAT	0	0	0	0	1		1		0	0	0	0	not_enriched	not_enriched
ATCGCA	0	0	0	0	1		1		0	0	0	0	not_enriched	not_enriched
ATCGCC	0	0	0	0	1		1		0	0	0	0	not_enriched	not_enriched
ATCGCG	0	0	0	0	1		1		0	0	0	0	not_enriched	not_enriched
ATCGCT	0	0	0	0	1		1		0	0	0	0	not_enriched	not_enriched
ATCGGA	0	0	0	0	1		1		0	0	0	0	not_enriched	not_enriched
ATCGGC	0	0	0	0	1		1		0	0	0	0	not_enriched	not_enriched
ATCGGG	0	0	0	0	1		1		0	0	0	0	not_enriched	not_enriched
ATCGGT	0	0	0	0	1		1		0	0	0	0	not_enriched	not_enriched
ATCGTA	0	0	0	0	1		1		0	0	0	0	not_enriched	not_enriched
ATCGTC	0	0	0	0	1		1		0	0	0	0	not_enriched	not_enriched
ATCGTG	0	0	0	0	1		1		0	0	0	0	not_enriched	not_enriched
ATCGTT	0	0	0	0	1		1		0	0	0	0	not_enriched	not_enriched
ATCTAA	0	0	0	0	1		1		0	0	0	0	not_enriched	not_enriched
ATCTAC	0	0	0	0	1		1		0	0	0	0	not_enriched	not_enriched
ATCTAG	0	0	0	0	1		1		0	0	0	0	not_enriched	not_enriched
ATCTAT	0	0	0	0	1		1		0	0	0	0	not_enriched	not_enriched
ATCTCA	0	0	0	0	1		1		0	0	0	0	not_enriched	not_enriched
ATCTCC	0	0	0	0	1		1		0	0	0	0	not_enriched	not_enriched
ATCTCG	0	0	0	0	1		1		0	0	0	0	not_enriched	not_enriched
ATCTCT	0	0	0	0	1		1		0	0	0	0	not_enriched	not_enriched
ATCTGA	0	0	0	0	1		1		0	0	0	0	not_enriched	not_enriched
ATCTGC	0	0	0	0	1		1		0	0	0	0	not_enriched	not_enriched
ATCTGG	0	0	0	0	1		1		0	0	0	0	not_enriched	not_enriched
ATCTGT	0	0	0	0	1		1		0	0	0	0	not_enriched	not_enriched
ATCTTA	0	0	0	0	1		1		0	0	0	0	not_enriched	not_enriched
ATCTTC	0	0	0	0	1		1		0	0	0	0	not_enriched	not_enriched
ATCTTG	0	0	0	0	1		1		0	0	0	0	not_enriched	not_enriched
ATCTTT	0	0	0	0	1		1		0	0	0	0	not_enriched	not_enriched
ATGAAA	0	0	0	0	1		1		0	0	0	0	not_enriched	not_enriched
ATGAAC	0	0	0	0	1		1		0	0	0	0	not_enriched	not_enriched
ATGAAG	0	0	0	0	1		1		0	0	0	0	not_enriched	not_enriched
ATGAAT	0	0	0	0	1		1		0	0	0	0	not_enriched	not_enriched
ATGACA	0	0	0	0	1		1		0	0	0	0	not_enriched	not_enriched
ATGACC	0	0	0	0	1		1		0	0	0	0	not_enriched	not_enriched
ATGACG	0	0	0	0	1		1		0	0	0	0	not_enriched	not_enriched
ATGACT	0	0	0	0	1		1		0	0	0	0	not_enriched	not_enriched
ATGAGA	0	0	0	0	1		1		0	0	0	0	not_enriched	not_enriched
ATGAGC	0	0	0	0	1		1		0	0	0	0	not_enriched	not_enriched
ATGAGG	0	0	0	0	1		1		0	0	0	0	not_enriched	not_enriched
ATGAGT	0	1	0	0	0.500907441	inf	1		0.300242517	0	0.003636364	0	not_enriched	not_enriched
ATGATA	0	0	0	0	1		1		0	0	0	0	not_enriched	not_enriched
ATGATC	0	0	0	0	1		1		0	0	0	0	not_enriched	not_enriched
ATGATG	0	0	0	0	1		1		0	0	0	0	not_enriched	not_enriched
ATGATT	0	0	0	0	1		1		0	0	0	0	not_enriched	not_enriched
ATGCAA	0	0	0	0	1		1		0	0	0	0	not_enriched	not_enriched
ATGCAC	0	0	0	0	1		1		0	0	0	0	not_enriched	not_enriched
ATGCAG	0	0	0	0	1		1		0	0	0	0	not_enriched	not_enriched
ATGCAT	0	0	0	0	1		1		0	0	0	0	not_enriched	not_enriched
ATGCCA	0	0	0	0	1		1		0	0	0	0	not_enriched	not_enriched
ATGCCC	0	0	0	0	1		1		0	0	0	0	not_enriched	not_enriched
ATGCCG	0	0	0	0	1		1		0	0	0	0	not_enriched	not_enriched
ATGCCT	0	0	0	0	1		1		0	0	0	0	not_enriched	not_enriched
ATGCGA	0	0	0	0	1		1		0	0	0	0	not_enriched	not_enriched
ATGCGC	0	0	0	0	1		1		0	0	0	0	not_enriched	not_enriched
ATGCGG	0	0	0	0	1		1		0	0	0	0	not_enriched	not_enriched
ATGCGT	0	0	0	0	1		1		0	0	0	0	not_enriched	not_enriched
ATGCTA	0	0	0	0	1		1		0	0	0	0	not_enriched	not_enriched
ATGCTC	0	0	0	0	1		1		0	0	0	0	not_enriched	not_enriched
ATGCTG	0	0	0	0	1		1		0	0	0	0	not_enriched	not_enriched
ATGCTT	0	0	0	0	1		1		0	0	0	0	not_enriched	not_enriched
ATGGAA	0	0	0	0	1		1		0	0	0	0	not_enriched	not_enriched
ATGGAC	0	0	0	0	1		1		0	0	0	0	not_enriched	not_enriched
ATGGAG	0	0	0	0	1		1		0	0	0	0	not_enriched	not_enriched
ATGGAT	0	0	0	0	1		1		0	0	0	0	not_enriched	not_enriched
ATGGCA	0	0	0	2	1		1	0	0	0	0	0	not_enriched	not_enriched
ATGGCC	0	0	0	0	1		1		0	0	0	0	not_enriched	not_enriched
ATGGCG	0	0	0	0	1		1		0	0	0	0	not_enriched	not_enriched
ATGGCT	0	0	0	0	1		1		0	0	0	0	not_enriched	not_enriched
ATGGGA	0	0	0	0	1		1		0	0	0	0	not_enriched	not_enriched
ATGGGC	0	0	0	0	1		1		0	0	0	0	not_enriched	not_enriched
ATGGGG	0	0	0	0	1		1		0	0	0	0	not_enriched	not_enriched
ATGGGT	0	0	0	0	1		1		0	0	0	0	not_enriched	not_enriched
ATGGTA	0	0	0	0	1		1		0	0	0	0	not_enriched	not_enriched
ATGGTC	0	0	0	0	1		1		0	0	0	0	not_enriched	not_enriched
ATGGTG	0	1	0	0	0.500907441	inf	1		0.300242517	0	0.003636364	0	not_enriched	not_enriched
ATGGTT	0	0	0	0	1		1		0	0	0	0	not_enriched	not_enriched
ATGTAA	2	1	0	0	0.875001231	0.5	1		0.057991336	0	0.003636364	0	not_enriched	not_enriched
ATGTAC	0	0	0	0	1		1		0	0	0	0	not_enriched	not_enriched
ATGTAG	0	0	0	0	1		1		0	0	0	0	not_enriched	not_enriched
ATGTAT	0	0	0	0	1		1		0	0	0	0	not_enriched	not_enriched
ATGTCA	0	0	0	0	1		1		0	0	0	0	not_enriched	not_enriched
ATGTCC	0	0	0	1	1		1	0	0	0	0	0	not_enriched	not_enriched
ATGTCG	0	0	0	0	1		1		0	0	0	0	not_enriched	not_enriched
ATGTCT	0	0	0	0	1		1		0	0	0	0	not_enriched	not_enriched
ATGTGA	0	0	0	0	1		1		0	0	0	0	not_enriched	not_enriched
ATGTGC	0	0	0	0	1		1		0	0	0	0	not_enriched	not_enriched
ATGTGG	0	0	0	0	1		1		0	0	0	0	not_enriched	not_enriched
ATGTGT	0	0	0	0	1		1		0	0	0	0	not_enriched	not_enriched
ATGTTA	0	0	0	0	1		1		0	0	0	0	not_enriched	not_enriched
ATGTTC	0	0	0	0	1		1		0	0	0	0	not_enriched	not_enriched
ATGTTG	0	0	0	0	1		1		0	0	0	0	not_enriched	not_enriched
ATGTTT	0	0	0	0	1		1		0	0	0	0	not_enriched	not_enriched
ATTAAA	0	0	0	0	1		1		0	0	0	0	not_enriched	not_enriched
ATTAAC	0	0	0	0	1		1		0	0	0	0	not_enriched	not_enriched
ATTAAG	0	0	0	0	1		1		0	0	0	0	not_enriched	not_enriched
ATTAAT	0	0	0	0	1		1		0	0	0	0	not_enriched	not_enriched
ATTACA	0	0	0	0	1		1		0	0	0	0	not_enriched	not_enriched
ATTACC	0	0	0	0	1		1		0	0	0	0	not_enriched	not_enriched
ATTACG	0	0	0	0	1		1		0	0	0	0	not_enriched	not_enriched
ATTACT	0	0	0	0	1		1		0	0	0	0	not_enriched	not_enriched
ATTAGA	0	0	0	0	1		1		0	0	0	0	not_enriched	not_enriched
ATTAGC	0	0	0	0	1		1		0	0	0	0	not_enriched	not_enriched
ATTAGG	0	0	0	0	1		1		0	0	0	0	not_enriched	not_enriched
ATTAGT	0	0	0	0	1		1		0	0	0	0	not_enriched	not_enriched
ATTATA	0	0	0	0	1		1		0	0	0	0	not_enriched	not_enriched
ATTATC	1	0	0	0	1	0	1		0	0	0	0	not_enriched	not_enriched
ATTATG	0	0	0	0	1		1		0	0	0	0	not_enriched	not_enriched
ATTATT	0	0	0	0	1		1		0	0	0	0	not_enriched	not_enriched
ATTCAA	0	0	0	0	1		1		0	0	0	0	not_enriched	not_enriched
ATTCAC	0	0	0	0	1		1		0	0	0	0	not_enriched	not_enriched
ATTCAG	0	0	0	0	1		1		0	0	0	0	not_enriched	not_enriched
ATTCAT	0	0	0	0	1		1		0	0	0	0	not_enriched	not_enriched
ATTCCA	0	0	0	0	1		1		0	0	0	0	not_enriched	not_enriched
ATTCCC	0	0	0	0	1		1		0	0	0	0	not_enriched	not_enriched
ATTCCG	0	0	0	0	1		1		0	0	0	0	not_enriched	not_enriched
ATTCCT	0	0	0	2	1		1	0	0	0	0	0	not_enriched	not_enriched
ATTCGA	0	0	0	0	1		1		0	0	0	0	not_enriched	not_enriched
ATTCGC	0	0	0	0	1		1		0	0	0	0	not_enriched	not_enriched
ATTCGG	0	0	0	0	1		1		0	0	0	0	not_enriched	not_enriched
ATTCGT	0	0	0	0	1		1		0	0	0	0	not_enriched	not_enriched
ATTCTA	0	0	0	0	1		1		0	0	0	0	not_enriched	not_enriched
ATTCTC	0	0	0	0	1		1		0	0	0	0	not_enriched	not_enriched
ATTCTG	0	0	0	0	1		1		0	0	0	0	not_enriched	not_enriched
ATTCTT	0	0	0	0	1		1		0	0	0	0	not_enriched	not_enriched
ATTGAA	0	0	0	0	1		1		0	0	0	0	not_enriched	not_enriched
ATTGAC	0	0	0	0	1		1		0	0	0	0	not_enriched	not_enriched
ATTGAG	0	0	0	0	1		1		0	0	0	0	not_enriched	not_enriched
ATTGAT	0	0	0	0	1		1		0	0	0	0	not_enriched	not_enriched
ATTGCA	0	0	0	0	1		1		0	0	0	0	not_enriched	not_enriched
ATTGCC	0	0	0	0	1		1		0	0	0	0	not_enriched	not_enriched
ATTGCG	0	0	0	0	1		1		0	0	0	0	not_enriched	not_enriched
ATTGCT	0	0	0	0	1		1		0	0	0	0	not_enriched	not_enriched
ATTGGA	0	0	0	0	1		1		0	0	0	0	not_enriched	not_enriched
ATTGGC	0	0	0	0	1		1		0	0	0	0	not_enriched	not_enriched
ATTGGG	0	0	0	0	1		1		0	0	0	0	not_enriched	not_enriched
ATTGGT	0	0	0	0	1		1		0	0	0	0	not_enriched	not_enriched
ATTGTA	0	0	0	0	1		1		0	0	0	0	not_enriched	not_enriched
ATTGTC	0	0	0	0	1		1		0	0	0	0	not_enriched	not_enriched
ATTGTG	0	1	0	0	0.500907441	inf	1		0.300242517	0	0.003636364	0	not_enriched	not_enriched
ATTGTT	0	0	0	0	1		1		0	0	0	0	not_enriched	not_enriched
ATTTAA	0	0	0	0	1		1		0	0	0	0	not_enriched	not_enriched
ATTTAC	0	0	0	0	1		1		0	0	0	0	not_enriched	not_enriched
ATTTAG	0	0	0	0	1		1		0	0	0	0	not_enriched	not_enriched
ATTTAT	0	0	0	0	1		1		0	0	0	0	not_enriched	not_enriched
ATTTCA	0	0	0	0	1		1		0	0	0	0	not_enriched	not_enriched
ATTTCC	0	0	0	0	1		1		0	0	0	0	not_enriched	not_enriched
ATTTCG	0	0	0	0	1		1		0	0	0	0	not_enriched	not_enriched
ATTTCT	0	0	0	0	1		1		0	0	0	0	not_enriched	not_enriched
ATTTGA	0	0	0	0	1		1		0	0	0	0	not_enriched	not_enriched
ATTTGC	0	0	0	0	1		1		0	0	0	0	not_enriched	not_enriched
ATTTGG	0	0	0	0	1		1		0	0	0	0	not_enriched	not_enriched
ATTTGT	0	0	0	0	1		1		0	0	0	0	not_enriched	not_enriched
ATTTTA	0	0	0	0	1		1		0	0	0	0	not_enriched	not_enriched
ATTTTC	0	0	0	0	1		1		0	0	0	0	not_enriched	not_enriched
ATTTTG	0	0	0	0	1		1		0	0	0	0	not_enriched	not_enriched
ATTTTT	0	0	0	0	1		1		0	0	0	0	not_enriched	not_enriched
CAAAAA	0	0	0	0	1		1		0	0	0	0	not_enriched	not_enriched
CAAAAC	0	0	0	0	1		1		0	0	0	0	not_enriched	not_enriched
CAAAAG	0	0	0	0	1		1		0	0	0	0	not_enriched	not_enriched
CAAAAT	0	0	0	0	1		1		0	0	0	0	not_enriched	not_enriched
CAAACA	0	1	0	0	0.500907441	inf	1		0.300242517	0	0.003636364	0	not_enriched	not_enriched
CAAACC	0	0	0	0	1		1		0	0	0	0	not_enriched	not_enriched
CAAACG	0	0	0	0	1		1		0	0	0	0	not_enriched	not_enriched
CAAACT	0	0	0	0	1		1		0	0	0	0	not_enriched	not_enriched
CAAAGA	0	0	0	0	1		1		0	0	0	0	not_enriched	not_enriched
CAAAGC	0	0	0	0	1		1		0	0	0	0	not_enriched	not_enriched
CAAAGG	0	0	0	0	1		1		0	0	0	0	not_enriched	not_enriched
CAAAGT	0	0	0	0	1		1		0	0	0	0	not_enriched	not_enriched
CAAATA	0	0	0	0	1		1		0	0	0	0	not_enriched	not_enriched
CAAATC	0	0	0	0	1		1		0	0	0	0	not_enriched	not_enriched
CAAATG	0	0	0	0	1		1		0	0	0	0	not_enriched	not_enriched
CAAATT	0	0	0	0	1		1		0	0	0	0	not_enriched	not_enriched
CAACAA	0	0	0	0	1		1		0	0	0	0	not_enriched	not_enriched
CAACAC	0	0	0	0	1		1		0	0	0	0	not_enriched	not_enriched
CAACAG	0	0	0	0	1		1		0	0	0	0	not_enriched	not_enriched
CAACAT	0	0	0	0	1		1		0	0	0	0	not_enriched	not_enriched
CAACCA	0	0	0	0	1		1		0	0	0	0	not_enriched	not_enriched
CAACCC	0	0	0	0	1		1		0	0	0	0	not_enriched	not_enriched
CAACCG	0	0	0	0	1		1		0	0	0	0	not_enriched	not_enriched
CAACCT	0	0	0	0	1		1		0	0	0	0	not_enriched	not_enriched
CAACGA	0	0	0	0	1		1		0	0	0	0	not_enriched	not_enriched
CAACGC	0	0	0	0	1		1		0	0	0	0	not_enriched	not_enriched
CAACGG	0	0	0	0	1		1		0	0	0	0	not_enriched	not_enriched
CAACGT	0	0	0	0	1		1		0	0	0	0	not_enriched	not_enriched
CAACTA	0	0	0	0	1		1		0	0	0	0	not_enriched	not_enriched
CAACTC	0	0	0	0	1		1		0	0	0	0	not_enriched	not_enriched
CAACTG	0	0	0	0	1		1		0	0	0	0	not_enriched	not_enriched
CAACTT	0	0	0	0	1		1		0	0	0	0	not_enriched	not_enriched
CAAGAA	0	0	0	0	1		1		0	0	0	0	not_enriched	not_enriched
CAAGAC	0	0	0	0	1		1		0	0	0	0	not_enriched	not_enriched
CAAGAG	0	0	2	0	1		0.251361162	inf	0	0.599701825	0	0.007272727	not_enriched	not_enriched
CAAGAT	0	0	0	0	1		1		0	0	0	0	not_enriched	not_enriched
CAAGCA	0	0	0	0	1		1		0	0	0	0	not_enriched	not_enriched
CAAGCC	0	0	0	0	1		1		0	0	0	0	not_enriched	not_enriched
CAAGCG	0	0	0	0	1		1		0	0	0	0	not_enriched	not_enriched
CAAGCT	0	0	0	0	1		1		0	0	0	0	not_enriched	not_enriched
CAAGGA	0	0	0	0	1		1		0	0	0	0	not_enriched	not_enriched
CAAGGC	0	0	1	0	1		0.500907441	inf	0	0.300242517	0	0.003636364	not_enriched	not_enriched
CAAGGG	0	0	0	2	1		1	0	0	0	0	0	not_enriched	not_enriched
CAAGGT	1	0	0	0	1	0	1		0	0	0	0	not_enriched	not_enriched
CAAGTA	1	1	0	0	0.750453721	1	1		0.124676085	0	0.003636364	0	not_enriched	not_enriched
CAAGTC	0	0	0	0	1		1		0	0	0	0	not_enriched	not_enriched
CAAGTG	0	0	0	0	1		1		0	0	0	0	not_enriched	not_enriched
CAAGTT	0	0	0	0	1		1		0	0	0	0	not_enriched	not_enriched
CAATAA	0	0	0	0	1		1		0	0	0	0	not_enriched	not_enriched
CAATAC	0	0	0	0	1		1		0	0	0	0	not_enriched	not_enriched
CAATAG	0	0	0	0	1		1		0	0	0	0	not_enriched	not_enriched
CAATAT	0	0	0	0	1		1		0	0	0	0	not_enriched	not_enriched
CAATCA	0	0	0	0	1		1		0	0	0	0	not_enriched	not_enriched
CAATCC	0	0	0	0	1		1		0	0	0	0	not_enriched	not_enriched
CAATCG	0	0	0	0	1		1		0	0	0	0	not_enriched	not_enriched
CAATCT	0	0	0	0	1		1		0	0	0	0	not_enriched	not_enriched
CAATGA	0	0	0	0	1		1		0	0	0	0	not_enriched	not_enriched
CAATGC	0	0	0	0	1		1		0	0	0	0	not_enriched	not_enriched
CAATGG	0	0	0	0	1		1		0	0	0	0	not_enriched	not_enriched
CAATGT	0	0	0	0	1		1		0	0	0	0	not_enriched	not_enriched
CAATTA	0	0	0	0	1		1		0	0	0	0	not_enriched	not_enriched
CAATTC	0	0	0	0	1		1		0	0	0	0	not_enriched	not_enriched
CAATTG	0	0	0	0	1		1		0	0	0	0	not_enriched	not_enriched
CAATTT	0	0	0	0	1		1		0	0	0	0	not_enriched	not_enriched
CACAAA	0	0	0	0	1		1		0	0	0	0	not_enriched	not_enriched
CACAAC	0	0	0	0	1		1		0	0	0	0	not_enriched	not_enriched
CACAAG	0	0	0	0	1		1		0	0	0	0	not_enriched	not_enriched
CACAAT	0	0	0	0	1		1		0	0	0	0	not_enriched	not_enriched
CACACA	0	0	0	0	1		1		0	0	0	0	not_enriched	not_enriched
CACACC	0	0	0	0	1		1		0	0	0	0	not_enriched	not_enriched
CACACG	0	0	0	0	1		1		0	0	0	0	not_enriched	not_enriched
CACACT	0	0	0	0	1		1		0	0	0	0	not_enriched	not_enriched
CACAGA	0	0	0	0	1		1		0	0	0	0	not_enriched	not_enriched
CACAGC	0	0	0	0	1		1		0	0	0	0	not_enriched	not_enriched
CACAGG	0	3	0	0	0.126362392	inf	1		0.898382161	0	0.010909091	0	not_enriched	not_enriched
CACAGT	0	0	0	0	1		1		0	0	0	0	not_enriched	not_enriched
CACATA	0	1	0	0	0.500907441	inf	1		0.300242517	0	0.003636364	0	not_enriched	not_enriched
CACATC	0	0	0	0	1		1		0	0	0	0	not_enriched	not_enriched
CACATG	0	0	0	0	1		1		0	0	0	0	not_enriched	not_enriched
CACATT	0	0	0	0	1		1		0	0	0	0	not_enriched	not_enriched
CACCAA	0	0	0	0	1		1		0	0	0	0	not_enriched	not_enriched
CACCAC	0	0	0	0	1		1		0	0	0	0	not_enriched	not_enriched
CACCAG	0	0	0	0	1		1		0	0	0	0	not_enriched	not_enriched
CACCAT	0	0	0	0	1		1		0	0	0	0	not_enriched	not_enriched
CACCCA	0	0	0	0	1		1		0	0	0	0	not_enriched	not_enriched
CACCCC	0	0	0	0	1		1		0	0	0	0	not_enriched	not_enriched
CACCCG	0	0	0	0	1		1		0	0	0	0	not_enriched	not_enriched
CACCCT	0	0	0	0	1		1		0	0	0	0	not_enriched	not_enriched
CACCGA	0	0	0	0	1		1		0	0	0	0	not_enriched	not_enriched
CACCGC	0	0	0	1	1		1	0	0	0	0	0	not_enriched	not_enriched
CACCGG	0	0	0	0	1		1		0	0	0	0	not_enriched	not_enriched
CACCGT	0	0	0	0	1		1		0	0	0	0	not_enriched	not_enriched
CACCTA	0	1	0	0	0.500907441	inf	1		0.300242517	0	0.003636364	0	not_enriched	not_enriched
CACCTC	1	0	0	0	1	0	1		0	0	0	0	not_enriched	not_enriched
CACCTG	4	1	0	0	0.968467966	0.25	1		0.01391474	0	0.003636364	0	not_enriched	not_enriched
CACCTT	1	0	0	0	1	0	1		0	0	0	0	not_enriched	not_enriched
CACGAA	0	1	0	0	0.500907441	inf	1		0.300242517	0	0.003636364	0	not_enriched	not_enriched
CACGAC	0	0	0	0	1		1		0	0	0	0	not_enriched	not_enriched
CACGAG	0	0	0	0	1		1		0	0	0	0	not_enriched	not_enriched
CACGAT	0	0	0	0	1		1		0	0	0	0	not_enriched	not_enriched
CACGCA	0	0	0	0	1		1		0	0	0	0	not_enriched	not_enriched
CACGCC	0	0	0	0	1		1		0	0	0	0	not_enriched	not_enriched
CACGCG	0	0	0	0	1		1		0	0	0	0	not_enriched	not_enriched
CACGCT	0	0	0	0	1		1		0	0	0	0	not_enriched	not_enriched
CACGGA	0	0	0	0	1		1		0	0	0	0	not_enriched	not_enriched
CACGGC	0	0	0	0	1		1		0	0	0	0	not_enriched	not_enriched
CACGGG	0	0	0	0	1		1		0	0	0	0	not_enriched	not_enriched
CACGGT	0	0	0	0	1		1		0	0	0	0	not_enriched	not_enriched
CACGTA	0	0	0	0	1		1		0	0	0	0	not_enriched	not_enriched
CACGTC	0	0	0	0	1		1		0	0	0	0	not_enriched	not_enriched
CACGTG	0	0	0	0	1		1		0	0	0	0	not_enriched	not_enriched
CACGTT	0	0	0	0	1		1		0	0	0	0	not_enriched	not_enriched
CACTAA	3	0	0	0	1	0	1		0	0	0	0	not_enriched	not_enriched
CACTAC	0	0	0	0	1		1		0	0	0	0	not_enriched	not_enriched
CACTAG	0	0	0	0	1		1		0	0	0	0	not_enriched	not_enriched
CACTAT	0	0	0	0	1		1		0	0	0	0	not_enriched	not_enriched
CACTCA	0	2	0	0	0.251361162	inf	1		0.599701825	0	0.007272727	0	not_enriched	not_enriched
CACTCC	0	0	0	0	1		1		0	0	0	0	not_enriched	not_enriched
CACTCG	0	0	0	0	1		1		0	0	0	0	not_enriched	not_enriched
CACTCT	0	0	0	0	1		1		0	0	0	0	not_enriched	not_enriched
CACTGA	0	0	0	0	1		1		0	0	0	0	not_enriched	not_enriched
CACTGC	0	0	0	0	1		1		0	0	0	0	not_enriched	not_enriched
CACTGG	0	1	1	0	0.500907441	inf	0.500907441	inf	0.300242517	0.300242517	0.003636364	0.003636364	not_enriched	not_enriched
CACTGT	0	0	0	0	1		1		0	0	0	0	not_enriched	not_enriched
CACTTA	0	0	0	0	1		1		0	0	0	0	not_enriched	not_enriched
CACTTC	0	0	0	0	1		1		0	0	0	0	not_enriched	not_enriched
CACTTG	0	0	0	0	1		1		0	0	0	0	not_enriched	not_enriched
CACTTT	0	0	0	0	1		1		0	0	0	0	not_enriched	not_enriched
CAGAAA	0	0	0	1	1		1	0	0	0	0	0	not_enriched	not_enriched
CAGAAC	0	0	0	0	1		1		0	0	0	0	not_enriched	not_enriched
CAGAAG	0	0	0	0	1		1		0	0	0	0	not_enriched	not_enriched
CAGAAT	0	0	0	0	1		1		0	0	0	0	not_enriched	not_enriched
CAGACA	0	0	0	0	1		1		0	0	0	0	not_enriched	not_enriched
CAGACC	0	0	0	0	1		1		0	0	0	0	not_enriched	not_enriched
CAGACG	0	0	0	0	1		1		0	0	0	0	not_enriched	not_enriched
CAGACT	0	0	0	0	1		1		0	0	0	0	not_enriched	not_enriched
CAGAGA	0	0	0	0	1		1		0	0	0	0	not_enriched	not_enriched
CAGAGC	0	0	0	0	1		1		0	0	0	0	not_enriched	not_enriched
CAGAGG	0	1	1	0	0.500907441	inf	0.500907441	inf	0.300242517	0.300242517	0.003636364	0.003636364	not_enriched	not_enriched
CAGAGT	0	5	0	0	0.032105344	inf	1		1.493422674	0	0.018181818	0	enriched	not_enriched
CAGATA	0	0	0	0	1		1		0	0	0	0	not_enriched	not_enriched
CAGATC	0	0	0	1	1		1	0	0	0	0	0	not_enriched	not_enriched
CAGATG	0	0	0	0	1		1		0	0	0	0	not_enriched	not_enriched
CAGATT	0	0	0	0	1		1		0	0	0	0	not_enriched	not_enriched
CAGCAA	0	0	0	0	1		1		0	0	0	0	not_enriched	not_enriched
CAGCAC	0	0	0	0	1		1		0	0	0	0	not_enriched	not_enriched
CAGCAG	0	0	0	0	1		1		0	0	0	0	not_enriched	not_enriched
CAGCAT	0	0	0	0	1		1		0	0	0	0	not_enriched	not_enriched
CAGCCA	0	0	0	0	1		1		0	0	0	0	not_enriched	not_enriched
CAGCCC	0	0	0	0	1		1		0	0	0	0	not_enriched	not_enriched
CAGCCG	1	0	0	0	1	0	1		0	0	0	0	not_enriched	not_enriched
CAGCCT	0	0	3	0	1		0.126362392	inf	0	0.898382161	0	0.010909091	not_enriched	not_enriched
CAGCGA	0	0	0	0	1		1		0	0	0	0	not_enriched	not_enriched
CAGCGC	0	0	0	0	1		1		0	0	0	0	not_enriched	not_enriched
CAGCGG	0	0	0	0	1		1		0	0	0	0	not_enriched	not_enriched
CAGCGT	2	0	0	0	1	0	1		0	0	0	0	not_enriched	not_enriched
CAGCTA	0	0	0	0	1		1		0	0	0	0	not_enriched	not_enriched
CAGCTC	0	0	1	0	1		0.500907441	inf	0	0.300242517	0	0.003636364	not_enriched	not_enriched
CAGCTG	0	0	0	0	1		1		0	0	0	0	not_enriched	not_enriched
CAGCTT	0	0	0	1	1		1	0	0	0	0	0	not_enriched	not_enriched
CAGGAA	0	0	0	0	1		1		0	0	0	0	not_enriched	not_enriched
CAGGAC	0	0	1	0	1		0.500907441	inf	0	0.300242517	0	0.003636364	not_enriched	not_enriched
CAGGAG	0	0	0	0	1		1		0	0	0	0	not_enriched	not_enriched
CAGGAT	0	0	0	0	1		1		0	0	0	0	not_enriched	not_enriched
CAGGCA	0	0	0	0	1		1		0	0	0	0	not_enriched	not_enriched
CAGGCC	0	0	0	0	1		1		0	0	0	0	not_enriched	not_enriched
CAGGCG	0	0	0	0	1		1		0	0	0	0	not_enriched	not_enriched
CAGGCT	0	0	0	0	1		1		0	0	0	0	not_enriched	not_enriched
CAGGGA	0	0	0	0	1		1		0	0	0	0	not_enriched	not_enriched
CAGGGC	0	0	0	1	1		1	0	0	0	0	0	not_enriched	not_enriched
CAGGGG	0	0	0	4	1		1	0	0	0	0	0	not_enriched	not_enriched
CAGGGT	0	0	0	8	1		1	0	0	0	0	0	not_enriched	not_enriched
CAGGTA	1	5	0	0	0.111502552	5	1		0.952715192	0	0.018181818	0	not_enriched	not_enriched
CAGGTC	1	0	0	0	1	0	1		0	0	0	0	not_enriched	not_enriched
CAGGTG	2	1	1	0	0.875001231	0.5	0.500907441	inf	0.057991336	0.300242517	0.003636364	0.003636364	not_enriched	not_enriched
CAGGTT	0	0	0	3	1		1	0	0	0	0	0	not_enriched	not_enriched
CAGTAA	1	0	0	0	1	0	1		0	0	0	0	not_enriched	not_enriched
CAGTAC	0	0	0	0	1		1		0	0	0	0	not_enriched	not_enriched
CAGTAG	0	0	0	0	1		1		0	0	0	0	not_enriched	not_enriched
CAGTAT	0	0	0	0	1		1		0	0	0	0	not_enriched	not_enriched
CAGTCA	0	0	0	0	1		1		0	0	0	0	not_enriched	not_enriched
CAGTCC	0	0	0	2	1		1	0	0	0	0	0	not_enriched	not_enriched
CAGTCG	0	0	0	1	1		1	0	0	0	0	0	not_enriched	not_enriched
CAGTCT	0	0	0	0	1		1		0	0	0	0	not_enriched	not_enriched
CAGTGA	0	0	0	0	1		1		0	0	0	0	not_enriched	not_enriched
CAGTGC	0	0	0	0	1		1		0	0	0	0	not_enriched	not_enriched
CAGTGG	0	0	0	0	1		1		0	0	0	0	not_enriched	not_enriched
CAGTGT	0	0	0	0	1		1		0	0	0	0	not_enriched	not_enriched
CAGTTA	0	0	0	0	1		1		0	0	0	0	not_enriched	not_enriched
CAGTTC	0	0	0	0	1		1		0	0	0	0	not_enriched	not_enriched
CAGTTG	0	0	0	0	1		1		0	0	0	0	not_enriched	not_enriched
CAGTTT	0	0	8	0	1		0.004166343	inf	0	2.380244996	0	0.029090909	not_enriched	enriched
CATAAA	0	0	0	0	1		1		0	0	0	0	not_enriched	not_enriched
CATAAC	0	0	0	0	1		1		0	0	0	0	not_enriched	not_enriched
CATAAG	0	0	0	0	1		1		0	0	0	0	not_enriched	not_enriched
CATAAT	0	0	0	0	1		1		0	0	0	0	not_enriched	not_enriched
CATACA	0	2	0	0	0.251361162	inf	1		0.599701825	0	0.007272727	0	not_enriched	not_enriched
CATACC	0	0	0	0	1		1		0	0	0	0	not_enriched	not_enriched
CATACG	0	0	0	0	1		1		0	0	0	0	not_enriched	not_enriched
CATACT	0	0	0	0	1		1		0	0	0	0	not_enriched	not_enriched
CATAGA	0	0	0	0	1		1		0	0	0	0	not_enriched	not_enriched
CATAGC	0	0	0	0	1		1		0	0	0	0	not_enriched	not_enriched
CATAGG	0	0	0	0	1		1		0	0	0	0	not_enriched	not_enriched
CATAGT	0	0	0	0	1		1		0	0	0	0	not_enriched	not_enriched
CATATA	0	0	0	0	1		1		0	0	0	0	not_enriched	not_enriched
CATATC	0	0	0	0	1		1		0	0	0	0	not_enriched	not_enriched
CATATG	0	0	0	0	1		1		0	0	0	0	not_enriched	not_enriched
CATATT	0	0	0	0	1		1		0	0	0	0	not_enriched	not_enriched
CATCAA	0	0	0	0	1		1		0	0	0	0	not_enriched	not_enriched
CATCAC	0	0	0	0	1		1		0	0	0	0	not_enriched	not_enriched
CATCAG	0	0	0	0	1		1		0	0	0	0	not_enriched	not_enriched
CATCAT	0	0	0	0	1		1		0	0	0	0	not_enriched	not_enriched
CATCCA	0	0	0	0	1		1		0	0	0	0	not_enriched	not_enriched
CATCCC	0	0	0	0	1		1		0	0	0	0	not_enriched	not_enriched
CATCCG	0	0	0	0	1		1		0	0	0	0	not_enriched	not_enriched
CATCCT	0	0	0	0	1		1		0	0	0	0	not_enriched	not_enriched
CATCGA	0	0	0	0	1		1		0	0	0	0	not_enriched	not_enriched
CATCGC	0	0	0	0	1		1		0	0	0	0	not_enriched	not_enriched
CATCGG	0	0	0	0	1		1		0	0	0	0	not_enriched	not_enriched
CATCGT	0	0	0	0	1		1		0	0	0	0	not_enriched	not_enriched
CATCTA	0	0	0	0	1		1		0	0	0	0	not_enriched	not_enriched
CATCTC	0	0	0	0	1		1		0	0	0	0	not_enriched	not_enriched
CATCTG	0	0	0	0	1		1		0	0	0	0	not_enriched	not_enriched
CATCTT	0	0	0	0	1		1		0	0	0	0	not_enriched	not_enriched
CATGAA	0	0	0	0	1		1		0	0	0	0	not_enriched	not_enriched
CATGAC	0	0	0	0	1		1		0	0	0	0	not_enriched	not_enriched
CATGAG	0	1	0	0	0.500907441	inf	1		0.300242517	0	0.003636364	0	not_enriched	not_enriched
CATGAT	0	0	0	0	1		1		0	0	0	0	not_enriched	not_enriched
CATGCA	0	0	0	0	1		1		0	0	0	0	not_enriched	not_enriched
CATGCC	0	0	0	0	1		1		0	0	0	0	not_enriched	not_enriched
CATGCG	0	0	0	0	1		1		0	0	0	0	not_enriched	not_enriched
CATGCT	0	0	0	0	1		1		0	0	0	0	not_enriched	not_enriched
CATGGA	0	0	0	0	1		1		0	0	0	0	not_enriched	not_enriched
CATGGC	0	0	0	0	1		1		0	0	0	0	not_enriched	not_enriched
CATGGG	0	0	0	0	1		1		0	0	0	0	not_enriched	not_enriched
CATGGT	0	1	0	0	0.500907441	inf	1		0.300242517	0	0.003636364	0	not_enriched	not_enriched
CATGTA	0	0	0	0	1		1		0	0	0	0	not_enriched	not_enriched
CATGTC	0	1	0	0	0.500907441	inf	1		0.300242517	0	0.003636364	0	not_enriched	not_enriched
CATGTG	0	0	0	0	1		1		0	0	0	0	not_enriched	not_enriched
CATGTT	0	0	0	0	1		1		0	0	0	0	not_enriched	not_enriched
CATTAA	0	0	0	0	1		1		0	0	0	0	not_enriched	not_enriched
CATTAC	0	0	0	0	1		1		0	0	0	0	not_enriched	not_enriched
CATTAG	0	0	0	0	1		1		0	0	0	0	not_enriched	not_enriched
CATTAT	0	0	0	0	1		1		0	0	0	0	not_enriched	not_enriched
CATTCA	0	0	0	0	1		1		0	0	0	0	not_enriched	not_enriched
CATTCC	0	0	0	0	1		1		0	0	0	0	not_enriched	not_enriched
CATTCG	0	0	0	0	1		1		0	0	0	0	not_enriched	not_enriched
CATTCT	0	0	0	0	1		1		0	0	0	0	not_enriched	not_enriched
CATTGA	0	0	0	0	1		1		0	0	0	0	not_enriched	not_enriched
CATTGC	0	0	0	0	1		1		0	0	0	0	not_enriched	not_enriched
CATTGG	0	0	0	0	1		1		0	0	0	0	not_enriched	not_enriched
CATTGT	0	0	0	0	1		1		0	0	0	0	not_enriched	not_enriched
CATTTA	0	0	0	0	1		1		0	0	0	0	not_enriched	not_enriched
CATTTC	0	0	0	0	1		1		0	0	0	0	not_enriched	not_enriched
CATTTG	0	0	0	0	1		1		0	0	0	0	not_enriched	not_enriched
CATTTT	0	0	0	0	1		1		0	0	0	0	not_enriched	not_enriched
CCAAAA	0	0	0	0	1		1		0	0	0	0	not_enriched	not_enriched
CCAAAC	0	0	0	0	1		1		0	0	0	0	not_enriched	not_enriched
CCAAAG	0	0	0	0	1		1		0	0	0	0	not_enriched	not_enriched
CCAAAT	0	0	0	0	1		1		0	0	0	0	not_enriched	not_enriched
CCAACA	0	0	0	0	1		1		0	0	0	0	not_enriched	not_enriched
CCAACC	0	0	0	0	1		1		0	0	0	0	not_enriched	not_enriched
CCAACG	0	0	0	0	1		1		0	0	0	0	not_enriched	not_enriched
CCAACT	0	0	0	0	1		1		0	0	0	0	not_enriched	not_enriched
CCAAGA	0	0	0	0	1		1		0	0	0	0	not_enriched	not_enriched
CCAAGC	0	0	0	0	1		1		0	0	0	0	not_enriched	not_enriched
CCAAGG	0	0	1	0	1		0.500907441	inf	0	0.300242517	0	0.003636364	not_enriched	not_enriched
CCAAGT	0	1	0	0	0.500907441	inf	1		0.300242517	0	0.003636364	0	not_enriched	not_enriched
CCAATA	0	0	0	0	1		1		0	0	0	0	not_enriched	not_enriched
CCAATC	0	0	0	0	1		1		0	0	0	0	not_enriched	not_enriched
CCAATG	0	0	0	0	1		1		0	0	0	0	not_enriched	not_enriched
CCAATT	0	0	0	0	1		1		0	0	0	0	not_enriched	not_enriched
CCACAA	0	0	0	0	1		1		0	0	0	0	not_enriched	not_enriched
CCACAC	0	0	0	0	1		1		0	0	0	0	not_enriched	not_enriched
CCACAG	0	0	0	0	1		1		0	0	0	0	not_enriched	not_enriched
CCACAT	0	0	0	0	1		1		0	0	0	0	not_enriched	not_enriched
CCACCA	0	0	0	0	1		1		0	0	0	0	not_enriched	not_enriched
CCACCC	0	0	0	0	1		1		0	0	0	0	not_enriched	not_enriched
CCACCG	0	0	0	0	1		1		0	0	0	0	not_enriched	not_enriched
CCACCT	0	0	0	0	1		1		0	0	0	0	not_enriched	not_enriched
CCACGA	0	0	0	0	1		1		0	0	0	0	not_enriched	not_enriched
CCACGC	0	0	0	0	1		1		0	0	0	0	not_enriched	not_enriched
CCACGG	0	0	0	0	1		1		0	0	0	0	not_enriched	not_enriched
CCACGT	0	0	0	0	1		1		0	0	0	0	not_enriched	not_enriched
CCACTA	0	0	0	0	1		1		0	0	0	0	not_enriched	not_enriched
CCACTC	0	0	0	0	1		1		0	0	0	0	not_enriched	not_enriched
CCACTG	0	0	0	0	1		1		0	0	0	0	not_enriched	not_enriched
CCACTT	0	0	0	0	1		1		0	0	0	0	not_enriched	not_enriched
CCAGAA	0	0	0	1	1		1	0	0	0	0	0	not_enriched	not_enriched
CCAGAC	0	0	0	0	1		1		0	0	0	0	not_enriched	not_enriched
CCAGAG	0	0	0	0	1		1		0	0	0	0	not_enriched	not_enriched
CCAGAT	0	0	0	0	1		1		0	0	0	0	not_enriched	not_enriched
CCAGCA	0	0	0	0	1		1		0	0	0	0	not_enriched	not_enriched
CCAGCC	0	0	0	0	1		1		0	0	0	0	not_enriched	not_enriched
CCAGCG	0	0	0	0	1		1		0	0	0	0	not_enriched	not_enriched
CCAGCT	0	0	0	0	1		1		0	0	0	0	not_enriched	not_enriched
CCAGGA	0	0	0	0	1		1		0	0	0	0	not_enriched	not_enriched
CCAGGC	0	0	0	0	1		1		0	0	0	0	not_enriched	not_enriched
CCAGGG	0	0	0	8	1		1	0	0	0	0	0	not_enriched	not_enriched
CCAGGT	0	0	0	0	1		1		0	0	0	0	not_enriched	not_enriched
CCAGTA	0	0	0	0	1		1		0	0	0	0	not_enriched	not_enriched
CCAGTC	0	0	0	0	1		1		0	0	0	0	not_enriched	not_enriched
CCAGTG	0	0	0	0	1		1		0	0	0	0	not_enriched	not_enriched
CCAGTT	0	0	0	0	1		1		0	0	0	0	not_enriched	not_enriched
CCATAA	0	0	0	0	1		1		0	0	0	0	not_enriched	not_enriched
CCATAC	0	0	0	0	1		1		0	0	0	0	not_enriched	not_enriched
CCATAG	0	0	0	0	1		1		0	0	0	0	not_enriched	not_enriched
CCATAT	0	0	0	0	1		1		0	0	0	0	not_enriched	not_enriched
CCATCA	0	0	0	0	1		1		0	0	0	0	not_enriched	not_enriched
CCATCC	0	0	0	0	1		1		0	0	0	0	not_enriched	not_enriched
CCATCG	0	0	0	0	1		1		0	0	0	0	not_enriched	not_enriched
CCATCT	0	0	0	0	1		1		0	0	0	0	not_enriched	not_enriched
CCATGA	0	0	0	0	1		1		0	0	0	0	not_enriched	not_enriched
CCATGC	0	0	0	0	1		1		0	0	0	0	not_enriched	not_enriched
CCATGG	0	0	0	0	1		1		0	0	0	0	not_enriched	not_enriched
CCATGT	0	0	0	0	1		1		0	0	0	0	not_enriched	not_enriched
CCATTA	0	0	0	0	1		1		0	0	0	0	not_enriched	not_enriched
CCATTC	0	0	0	0	1		1		0	0	0	0	not_enriched	not_enriched
CCATTG	0	0	0	0	1		1		0	0	0	0	not_enriched	not_enriched
CCATTT	0	0	0	0	1		1		0	0	0	0	not_enriched	not_enriched
CCCAAA	0	0	0	0	1		1		0	0	0	0	not_enriched	not_enriched
CCCAAC	0	0	0	0	1		1		0	0	0	0	not_enriched	not_enriched
CCCAAG	0	0	0	0	1		1		0	0	0	0	not_enriched	not_enriched
CCCAAT	0	0	0	0	1		1		0	0	0	0	not_enriched	not_enriched
CCCACA	0	0	0	0	1		1		0	0	0	0	not_enriched	not_enriched
CCCACC	0	0	0	0	1		1		0	0	0	0	not_enriched	not_enriched
CCCACG	0	0	0	0	1		1		0	0	0	0	not_enriched	not_enriched
CCCACT	0	0	0	0	1		1		0	0	0	0	not_enriched	not_enriched
CCCAGA	0	0	0	0	1		1		0	0	0	0	not_enriched	not_enriched
CCCAGC	0	0	0	0	1		1		0	0	0	0	not_enriched	not_enriched
CCCAGG	0	0	0	0	1		1		0	0	0	0	not_enriched	not_enriched
CCCAGT	0	0	0	0	1		1		0	0	0	0	not_enriched	not_enriched
CCCATA	0	0	0	0	1		1		0	0	0	0	not_enriched	not_enriched
CCCATC	0	0	0	0	1		1		0	0	0	0	not_enriched	not_enriched
CCCATG	0	0	0	0	1		1		0	0	0	0	not_enriched	not_enriched
CCCATT	0	0	0	0	1		1		0	0	0	0	not_enriched	not_enriched
CCCCAA	0	0	0	0	1		1		0	0	0	0	not_enriched	not_enriched
CCCCAC	0	0	0	0	1		1		0	0	0	0	not_enriched	not_enriched
CCCCAG	0	0	0	0	1		1		0	0	0	0	not_enriched	not_enriched
CCCCAT	0	0	0	0	1		1		0	0	0	0	not_enriched	not_enriched
CCCCCA	0	0	0	0	1		1		0	0	0	0	not_enriched	not_enriched
CCCCCC	0	0	0	0	1		1		0	0	0	0	not_enriched	not_enriched
CCCCCG	0	0	0	0	1		1		0	0	0	0	not_enriched	not_enriched
CCCCCT	0	0	0	0	1		1		0	0	0	0	not_enriched	not_enriched
CCCCGA	0	0	0	0	1		1		0	0	0	0	not_enriched	not_enriched
CCCCGC	0	0	0	0	1		1		0	0	0	0	not_enriched	not_enriched
CCCCGG	0	0	0	0	1		1		0	0	0	0	not_enriched	not_enriched
CCCCGT	0	0	0	0	1		1		0	0	0	0	not_enriched	not_enriched
CCCCTA	0	0	0	0	1		1		0	0	0	0	not_enriched	not_enriched
CCCCTC	0	0	0	0	1		1		0	0	0	0	not_enriched	not_enriched
CCCCTG	0	0	0	0	1		1		0	0	0	0	not_enriched	not_enriched
CCCCTT	0	1	0	0	0.500907441	inf	1		0.300242517	0	0.003636364	0	not_enriched	not_enriched
CCCGAA	0	0	0	0	1		1		0	0	0	0	not_enriched	not_enriched
CCCGAC	0	0	0	0	1		1		0	0	0	0	not_enriched	not_enriched
CCCGAG	0	0	0	0	1		1		0	0	0	0	not_enriched	not_enriched
CCCGAT	0	0	0	0	1		1		0	0	0	0	not_enriched	not_enriched
CCCGCA	0	0	0	0	1		1		0	0	0	0	not_enriched	not_enriched
CCCGCC	0	0	0	0	1		1		0	0	0	0	not_enriched	not_enriched
CCCGCG	0	0	0	0	1		1		0	0	0	0	not_enriched	not_enriched
CCCGCT	0	0	0	0	1		1		0	0	0	0	not_enriched	not_enriched
CCCGGA	0	0	0	0	1		1		0	0	0	0	not_enriched	not_enriched
CCCGGC	0	0	0	0	1		1		0	0	0	0	not_enriched	not_enriched
CCCGGG	0	0	0	0	1		1		0	0	0	0	not_enriched	not_enriched
CCCGGT	0	0	0	0	1		1		0	0	0	0	not_enriched	not_enriched
CCCGTA	0	0	0	0	1		1		0	0	0	0	not_enriched	not_enriched
CCCGTC	0	0	0	0	1		1		0	0	0	0	not_enriched	not_enriched
CCCGTG	0	0	0	0	1		1		0	0	0	0	not_enriched	not_enriched
CCCGTT	0	0	0	0	1		1		0	0	0	0	not_enriched	not_enriched
CCCTAA	0	0	0	0	1		1		0	0	0	0	not_enriched	not_enriched
CCCTAC	0	0	0	0	1		1		0	0	0	0	not_enriched	not_enriched
CCCTAG	0	0	0	0	1		1		0	0	0	0	not_enriched	not_enriched
CCCTAT	0	0	0	0	1		1		0	0	0	0	not_enriched	not_enriched
CCCTCA	0	0	0	0	1		1		0	0	0	0	not_enriched	not_enriched
CCCTCC	0	0	0	0	1		1		0	0	0	0	not_enriched	not_enriched
CCCTCG	0	0	0	0	1		1		0	0	0	0	not_enriched	not_enriched
CCCTCT	0	0	0	0	1		1		0	0	0	0	not_enriched	not_enriched
CCCTGA	0	0	0	0	1		1		0	0	0	0	not_enriched	not_enriched
CCCTGC	0	0	4	0	1		0.063637378	inf	0	1.196287722	0	0.014545455	not_enriched	not_enriched
CCCTGG	0	0	0	0	1		1		0	0	0	0	not_enriched	not_enriched
CCCTGT	0	0	0	0	1		1		0	0	0	0	not_enriched	not_enriched
CCCTTA	0	0	0	0	1		1		0	0	0	0	not_enriched	not_enriched
CCCTTC	0	0	0	1	1		1	0	0	0	0	0	not_enriched	not_enriched
CCCTTG	1	0	0	0	1	0	1		0	0	0	0	not_enriched	not_enriched
CCCTTT	0	0	0	0	1		1		0	0	0	0	not_enriched	not_enriched
CCGAAA	0	0	0	0	1		1		0	0	0	0	not_enriched	not_enriched
CCGAAC	0	0	0	0	1		1		0	0	0	0	not_enriched	not_enriched
CCGAAG	0	0	0	0	1		1		0	0	0	0	not_enriched	not_enriched
CCGAAT	0	0	0	0	1		1		0	0	0	0	not_enriched	not_enriched
CCGACA	0	0	0	0	1		1		0	0	0	0	not_enriched	not_enriched
CCGACC	0	0	0	0	1		1		0	0	0	0	not_enriched	not_enriched
CCGACG	0	0	0	0	1		1		0	0	0	0	not_enriched	not_enriched
CCGACT	0	0	0	0	1		1		0	0	0	0	not_enriched	not_enriched
CCGAGA	0	0	0	0	1		1		0	0	0	0	not_enriched	not_enriched
CCGAGC	0	0	0	0	1		1		0	0	0	0	not_enriched	not_enriched
CCGAGG	0	0	0	0	1		1		0	0	0	0	not_enriched	not_enriched
CCGAGT	0	0	0	0	1		1		0	0	0	0	not_enriched	not_enriched
CCGATA	0	0	0	0	1		1		0	0	0	0	not_enriched	not_enriched
CCGATC	0	0	0	0	1		1		0	0	0	0	not_enriched	not_enriched
CCGATG	0	0	0	0	1		1		0	0	0	0	not_enriched	not_enriched
CCGATT	0	0	0	0	1		1		0	0	0	0	not_enriched	not_enriched
CCGCAA	0	0	0	0	1		1		0	0	0	0	not_enriched	not_enriched
CCGCAC	0	0	0	0	1		1		0	0	0	0	not_enriched	not_enriched
CCGCAG	0	0	0	0	1		1		0	0	0	0	not_enriched	not_enriched
CCGCAT	0	0	0	0	1		1		0	0	0	0	not_enriched	not_enriched
CCGCCA	0	0	0	0	1		1		0	0	0	0	not_enriched	not_enriched
CCGCCC	0	0	0	0	1		1		0	0	0	0	not_enriched	not_enriched
CCGCCG	0	0	0	0	1		1		0	0	0	0	not_enriched	not_enriched
CCGCCT	0	0	0	0	1		1		0	0	0	0	not_enriched	not_enriched
CCGCGA	0	0	0	0	1		1		0	0	0	0	not_enriched	not_enriched
CCGCGC	0	0	0	0	1		1		0	0	0	0	not_enriched	not_enriched
CCGCGG	0	0	0	1	1		1	0	0	0	0	0	not_enriched	not_enriched
CCGCGT	0	0	0	0	1		1		0	0	0	0	not_enriched	not_enriched
CCGCTA	0	0	0	0	1		1		0	0	0	0	not_enriched	not_enriched
CCGCTC	0	0	0	0	1		1		0	0	0	0	not_enriched	not_enriched
CCGCTG	0	0	0	0	1		1		0	0	0	0	not_enriched	not_enriched
CCGCTT	0	0	0	0	1		1		0	0	0	0	not_enriched	not_enriched
CCGGAA	0	0	0	0	1		1		0	0	0	0	not_enriched	not_enriched
CCGGAC	0	0	0	0	1		1		0	0	0	0	not_enriched	not_enriched
CCGGAG	0	0	0	0	1		1		0	0	0	0	not_enriched	not_enriched
CCGGAT	0	0	0	0	1		1		0	0	0	0	not_enriched	not_enriched
CCGGCA	0	0	0	0	1		1		0	0	0	0	not_enriched	not_enriched
CCGGCC	0	0	0	0	1		1		0	0	0	0	not_enriched	not_enriched
CCGGCG	0	0	0	0	1		1		0	0	0	0	not_enriched	not_enriched
CCGGCT	0	0	0	0	1		1		0	0	0	0	not_enriched	not_enriched
CCGGGA	0	0	0	0	1		1		0	0	0	0	not_enriched	not_enriched
CCGGGC	0	0	0	0	1		1		0	0	0	0	not_enriched	not_enriched
CCGGGG	0	0	0	0	1		1		0	0	0	0	not_enriched	not_enriched
CCGGGT	0	0	0	0	1		1		0	0	0	0	not_enriched	not_enriched
CCGGTA	0	0	0	0	1		1		0	0	0	0	not_enriched	not_enriched
CCGGTC	0	0	0	0	1		1		0	0	0	0	not_enriched	not_enriched
CCGGTG	4	0	0	0	1	0	1		0	0	0	0	not_enriched	not_enriched
CCGGTT	0	0	0	0	1		1		0	0	0	0	not_enriched	not_enriched
CCGTAA	0	0	0	0	1		1		0	0	0	0	not_enriched	not_enriched
CCGTAC	0	0	0	0	1		1		0	0	0	0	not_enriched	not_enriched
CCGTAG	0	0	0	0	1		1		0	0	0	0	not_enriched	not_enriched
CCGTAT	0	0	0	0	1		1		0	0	0	0	not_enriched	not_enriched
CCGTCA	0	0	0	0	1		1		0	0	0	0	not_enriched	not_enriched
CCGTCC	0	0	0	0	1		1		0	0	0	0	not_enriched	not_enriched
CCGTCG	0	0	0	0	1		1		0	0	0	0	not_enriched	not_enriched
CCGTCT	0	0	0	0	1		1		0	0	0	0	not_enriched	not_enriched
CCGTGA	1	0	0	0	1	0	1		0	0	0	0	not_enriched	not_enriched
CCGTGC	0	0	0	0	1		1		0	0	0	0	not_enriched	not_enriched
CCGTGG	0	0	0	0	1		1		0	0	0	0	not_enriched	not_enriched
CCGTGT	0	0	0	0	1		1		0	0	0	0	not_enriched	not_enriched
CCGTTA	0	0	0	0	1		1		0	0	0	0	not_enriched	not_enriched
CCGTTC	0	0	0	0	1		1		0	0	0	0	not_enriched	not_enriched
CCGTTG	0	0	0	0	1		1		0	0	0	0	not_enriched	not_enriched
CCGTTT	0	0	0	0	1		1		0	0	0	0	not_enriched	not_enriched
CCTAAA	0	0	0	0	1		1		0	0	0	0	not_enriched	not_enriched
CCTAAC	0	0	0	0	1		1		0	0	0	0	not_enriched	not_enriched
CCTAAG	0	1	0	0	0.500907441	inf	1		0.300242517	0	0.003636364	0	not_enriched	not_enriched
CCTAAT	0	0	0	0	1		1		0	0	0	0	not_enriched	not_enriched
CCTACA	0	0	0	0	1		1		0	0	0	0	not_enriched	not_enriched
CCTACC	9	1	0	0	0.998960544	0.111111111	1		0.000451665	0	0.003636364	0	not_enriched	not_enriched
CCTACG	0	0	0	0	1		1		0	0	0	0	not_enriched	not_enriched
CCTACT	0	3	0	0	0.126362392	inf	1		0.898382161	0	0.010909091	0	not_enriched	not_enriched
CCTAGA	0	0	1	1	1		0.750453721	1	0	0.124676085	0	0.003636364	not_enriched	not_enriched
CCTAGC	0	0	0	0	1		1		0	0	0	0	not_enriched	not_enriched
CCTAGG	0	0	1	1	1		0.750453721	1	0	0.124676085	0	0.003636364	not_enriched	not_enriched
CCTAGT	0	0	0	0	1		1		0	0	0	0	not_enriched	not_enriched
CCTATA	0	0	0	0	1		1		0	0	0	0	not_enriched	not_enriched
CCTATC	0	0	0	0	1		1		0	0	0	0	not_enriched	not_enriched
CCTATG	0	0	0	0	1		1		0	0	0	0	not_enriched	not_enriched
CCTATT	0	0	0	0	1		1		0	0	0	0	not_enriched	not_enriched
CCTCAA	0	0	0	0	1		1		0	0	0	0	not_enriched	not_enriched
CCTCAC	0	0	0	0	1		1		0	0	0	0	not_enriched	not_enriched
CCTCAG	0	0	0	0	1		1		0	0	0	0	not_enriched	not_enriched
CCTCAT	0	0	0	0	1		1		0	0	0	0	not_enriched	not_enriched
CCTCCA	0	0	0	0	1		1		0	0	0	0	not_enriched	not_enriched
CCTCCC	1	0	0	0	1	0	1		0	0	0	0	not_enriched	not_enriched
CCTCCG	0	0	0	0	1		1		0	0	0	0	not_enriched	not_enriched
CCTCCT	0	0	0	0	1		1		0	0	0	0	not_enriched	not_enriched
CCTCGA	0	0	0	0	1		1		0	0	0	0	not_enriched	not_enriched
CCTCGC	0	0	0	0	1		1		0	0	0	0	not_enriched	not_enriched
CCTCGG	0	0	0	0	1		1		0	0	0	0	not_enriched	not_enriched
CCTCGT	0	0	0	0	1		1		0	0	0	0	not_enriched	not_enriched
CCTCTA	0	0	2	0	1		0.251361162	inf	0	0.599701825	0	0.007272727	not_enriched	not_enriched
CCTCTC	0	0	0	0	1		1		0	0	0	0	not_enriched	not_enriched
CCTCTG	0	0	0	0	1		1		0	0	0	0	not_enriched	not_enriched
CCTCTT	0	0	0	0	1		1		0	0	0	0	not_enriched	not_enriched
CCTGAA	0	0	0	0	1		1		0	0	0	0	not_enriched	not_enriched
CCTGAC	0	0	0	0	1		1		0	0	0	0	not_enriched	not_enriched
CCTGAG	0	0	0	2	1		1	0	0	0	0	0	not_enriched	not_enriched
CCTGAT	0	0	0	0	1		1		0	0	0	0	not_enriched	not_enriched
CCTGCA	0	0	0	0	1		1		0	0	0	0	not_enriched	not_enriched
CCTGCC	0	0	3	0	1		0.126362392	inf	0	0.898382161	0	0.010909091	not_enriched	not_enriched
CCTGCG	0	0	0	0	1		1		0	0	0	0	not_enriched	not_enriched
CCTGCT	1	0	4	0	1	0	0.063637378	inf	0	1.196287722	0	0.014545455	not_enriched	not_enriched
CCTGGA	0	0	0	3	1		1	0	0	0	0	0	not_enriched	not_enriched
CCTGGC	0	0	0	0	1		1		0	0	0	0	not_enriched	not_enriched
CCTGGG	1	0	0	0	1	0	1		0	0	0	0	not_enriched	not_enriched
CCTGGT	0	5	0	0	0.032105344	inf	1		1.493422674	0	0.018181818	0	enriched	not_enriched
CCTGTA	3	1	0	0	0.937274986	0.333333333	1		0.028132973	0	0.003636364	0	not_enriched	not_enriched
CCTGTC	0	0	0	0	1		1		0	0	0	0	not_enriched	not_enriched
CCTGTG	9	0	5	0	1	0	0.032105344	inf	0	1.493422674	0	0.018181818	not_enriched	enriched
CCTGTT	0	0	1	1	1		0.750453721	1	0	0.124676085	0	0.003636364	not_enriched	not_enriched
CCTTAA	0	0	0	0	1		1		0	0	0	0	not_enriched	not_enriched
CCTTAC	0	0	0	0	1		1		0	0	0	0	not_enriched	not_enriched
CCTTAG	0	0	0	0	1		1		0	0	0	0	not_enriched	not_enriched
CCTTAT	0	0	0	0	1		1		0	0	0	0	not_enriched	not_enriched
CCTTCA	0	0	0	0	1		1		0	0	0	0	not_enriched	not_enriched
CCTTCC	0	0	5	0	1		0.032105344	inf	0	1.493422674	0	0.018181818	not_enriched	enriched
CCTTCG	0	0	0	1	1		1	0	0	0	0	0	not_enriched	not_enriched
CCTTCT	0	0	0	0	1		1		0	0	0	0	not_enriched	not_enriched
CCTTGA	0	0	0	0	1		1		0	0	0	0	not_enriched	not_enriched
CCTTGC	0	0	0	0	1		1		0	0	0	0	not_enriched	not_enriched
CCTTGG	0	0	0	0	1		1		0	0	0	0	not_enriched	not_enriched
CCTTGT	0	0	0	0	1		1		0	0	0	0	not_enriched	not_enriched
CCTTTA	0	0	0	0	1		1		0	0	0	0	not_enriched	not_enriched
CCTTTC	0	0	0	0	1		1		0	0	0	0	not_enriched	not_enriched
CCTTTG	0	0	0	0	1		1		0	0	0	0	not_enriched	not_enriched
CCTTTT	1	0	0	0	1	0	1		0	0	0	0	not_enriched	not_enriched
CGAAAA	0	0	0	0	1		1		0	0	0	0	not_enriched	not_enriched
CGAAAC	0	0	0	0	1		1		0	0	0	0	not_enriched	not_enriched
CGAAAG	0	0	0	0	1		1		0	0	0	0	not_enriched	not_enriched
CGAAAT	0	0	0	0	1		1		0	0	0	0	not_enriched	not_enriched
CGAACA	0	0	0	0	1		1		0	0	0	0	not_enriched	not_enriched
CGAACC	0	0	0	0	1		1		0	0	0	0	not_enriched	not_enriched
CGAACG	0	0	0	0	1		1		0	0	0	0	not_enriched	not_enriched
CGAACT	0	0	0	0	1		1		0	0	0	0	not_enriched	not_enriched
CGAAGA	0	0	0	0	1		1		0	0	0	0	not_enriched	not_enriched
CGAAGC	0	0	0	0	1		1		0	0	0	0	not_enriched	not_enriched
CGAAGG	0	0	0	0	1		1		0	0	0	0	not_enriched	not_enriched
CGAAGT	1	0	0	0	1	0	1		0	0	0	0	not_enriched	not_enriched
CGAATA	0	0	0	0	1		1		0	0	0	0	not_enriched	not_enriched
CGAATC	0	0	0	0	1		1		0	0	0	0	not_enriched	not_enriched
CGAATG	0	0	0	0	1		1		0	0	0	0	not_enriched	not_enriched
CGAATT	0	0	0	0	1		1		0	0	0	0	not_enriched	not_enriched
CGACAA	0	0	0	0	1		1		0	0	0	0	not_enriched	not_enriched
CGACAC	0	0	0	0	1		1		0	0	0	0	not_enriched	not_enriched
CGACAG	0	0	0	0	1		1		0	0	0	0	not_enriched	not_enriched
CGACAT	0	0	0	0	1		1		0	0	0	0	not_enriched	not_enriched
CGACCA	0	0	0	0	1		1		0	0	0	0	not_enriched	not_enriched
CGACCC	0	0	0	0	1		1		0	0	0	0	not_enriched	not_enriched
CGACCG	0	0	0	0	1		1		0	0	0	0	not_enriched	not_enriched
CGACCT	0	0	0	0	1		1		0	0	0	0	not_enriched	not_enriched
CGACGA	0	0	0	0	1		1		0	0	0	0	not_enriched	not_enriched
CGACGC	0	0	0	0	1		1		0	0	0	0	not_enriched	not_enriched
CGACGG	0	0	0	0	1		1		0	0	0	0	not_enriched	not_enriched
CGACGT	0	0	0	0	1		1		0	0	0	0	not_enriched	not_enriched
CGACTA	0	0	0	0	1		1		0	0	0	0	not_enriched	not_enriched
CGACTC	0	0	0	0	1		1		0	0	0	0	not_enriched	not_enriched
CGACTG	0	0	0	0	1		1		0	0	0	0	not_enriched	not_enriched
CGACTT	0	0	0	0	1		1		0	0	0	0	not_enriched	not_enriched
CGAGAA	0	0	0	0	1		1		0	0	0	0	not_enriched	not_enriched
CGAGAC	0	0	0	0	1		1		0	0	0	0	not_enriched	not_enriched
CGAGAG	0	0	0	0	1		1		0	0	0	0	not_enriched	not_enriched
CGAGAT	0	0	0	0	1		1		0	0	0	0	not_enriched	not_enriched
CGAGCA	0	0	0	0	1		1		0	0	0	0	not_enriched	not_enriched
CGAGCC	0	0	0	0	1		1		0	0	0	0	not_enriched	not_enriched
CGAGCG	0	0	0	0	1		1		0	0	0	0	not_enriched	not_enriched
CGAGCT	0	0	0	0	1		1		0	0	0	0	not_enriched	not_enriched
CGAGGA	0	0	0	0	1		1		0	0	0	0	not_enriched	not_enriched
CGAGGC	0	0	0	0	1		1		0	0	0	0	not_enriched	not_enriched
CGAGGG	0	0	0	0	1		1		0	0	0	0	not_enriched	not_enriched
CGAGGT	0	0	0	0	1		1		0	0	0	0	not_enriched	not_enriched
CGAGTA	0	0	0	0	1		1		0	0	0	0	not_enriched	not_enriched
CGAGTC	0	0	0	0	1		1		0	0	0	0	not_enriched	not_enriched
CGAGTG	0	0	0	0	1		1		0	0	0	0	not_enriched	not_enriched
CGAGTT	0	0	0	0	1		1		0	0	0	0	not_enriched	not_enriched
CGATAA	0	0	0	0	1		1		0	0	0	0	not_enriched	not_enriched
CGATAC	0	0	0	0	1		1		0	0	0	0	not_enriched	not_enriched
CGATAG	0	0	0	0	1		1		0	0	0	0	not_enriched	not_enriched
CGATAT	0	0	0	0	1		1		0	0	0	0	not_enriched	not_enriched
CGATCA	0	0	0	0	1		1		0	0	0	0	not_enriched	not_enriched
CGATCC	0	0	0	0	1		1		0	0	0	0	not_enriched	not_enriched
CGATCG	0	0	0	0	1		1		0	0	0	0	not_enriched	not_enriched
CGATCT	0	0	0	0	1		1		0	0	0	0	not_enriched	not_enriched
CGATGA	0	0	0	0	1		1		0	0	0	0	not_enriched	not_enriched
CGATGC	0	0	0	0	1		1		0	0	0	0	not_enriched	not_enriched
CGATGG	0	0	0	0	1		1		0	0	0	0	not_enriched	not_enriched
CGATGT	0	0	0	0	1		1		0	0	0	0	not_enriched	not_enriched
CGATTA	0	0	0	0	1		1		0	0	0	0	not_enriched	not_enriched
CGATTC	0	0	0	0	1		1		0	0	0	0	not_enriched	not_enriched
CGATTG	0	0	0	0	1		1		0	0	0	0	not_enriched	not_enriched
CGATTT	0	0	0	0	1		1		0	0	0	0	not_enriched	not_enriched
CGCAAA	0	0	0	0	1		1		0	0	0	0	not_enriched	not_enriched
CGCAAC	0	0	0	0	1		1		0	0	0	0	not_enriched	not_enriched
CGCAAG	0	0	0	0	1		1		0	0	0	0	not_enriched	not_enriched
CGCAAT	0	0	0	0	1		1		0	0	0	0	not_enriched	not_enriched
CGCACA	0	0	0	0	1		1		0	0	0	0	not_enriched	not_enriched
CGCACC	3	1	0	0	0.937274986	0.333333333	1		0.028132973	0	0.003636364	0	not_enriched	not_enriched
CGCACG	0	0	0	0	1		1		0	0	0	0	not_enriched	not_enriched
CGCACT	0	0	0	0	1		1		0	0	0	0	not_enriched	not_enriched
CGCAGA	0	0	0	0	1		1		0	0	0	0	not_enriched	not_enriched
CGCAGC	0	0	0	0	1		1		0	0	0	0	not_enriched	not_enriched
CGCAGG	0	0	0	0	1		1		0	0	0	0	not_enriched	not_enriched
CGCAGT	0	0	0	0	1		1		0	0	0	0	not_enriched	not_enriched
CGCATA	0	0	0	0	1		1		0	0	0	0	not_enriched	not_enriched
CGCATC	0	0	0	0	1		1		0	0	0	0	not_enriched	not_enriched
CGCATG	0	0	0	0	1		1		0	0	0	0	not_enriched	not_enriched
CGCATT	0	0	0	0	1		1		0	0	0	0	not_enriched	not_enriched
CGCCAA	0	0	0	0	1		1		0	0	0	0	not_enriched	not_enriched
CGCCAC	0	0	0	0	1		1		0	0	0	0	not_enriched	not_enriched
CGCCAG	0	0	0	0	1		1		0	0	0	0	not_enriched	not_enriched
CGCCAT	0	0	0	0	1		1		0	0	0	0	not_enriched	not_enriched
CGCCCA	0	0	0	0	1		1		0	0	0	0	not_enriched	not_enriched
CGCCCC	0	0	0	0	1		1		0	0	0	0	not_enriched	not_enriched
CGCCCG	0	0	0	0	1		1		0	0	0	0	not_enriched	not_enriched
CGCCCT	0	0	0	0	1		1		0	0	0	0	not_enriched	not_enriched
CGCCGA	0	0	0	0	1		1		0	0	0	0	not_enriched	not_enriched
CGCCGC	0	0	0	0	1		1		0	0	0	0	not_enriched	not_enriched
CGCCGG	0	0	0	0	1		1		0	0	0	0	not_enriched	not_enriched
CGCCGT	0	0	0	0	1		1		0	0	0	0	not_enriched	not_enriched
CGCCTA	0	0	0	0	1		1		0	0	0	0	not_enriched	not_enriched
CGCCTC	0	0	0	0	1		1		0	0	0	0	not_enriched	not_enriched
CGCCTG	0	0	0	0	1		1		0	0	0	0	not_enriched	not_enriched
CGCCTT	0	0	0	0	1		1		0	0	0	0	not_enriched	not_enriched
CGCGAA	0	0	0	0	1		1		0	0	0	0	not_enriched	not_enriched
CGCGAC	0	0	0	0	1		1		0	0	0	0	not_enriched	not_enriched
CGCGAG	0	0	0	0	1		1		0	0	0	0	not_enriched	not_enriched
CGCGAT	0	0	0	0	1		1		0	0	0	0	not_enriched	not_enriched
CGCGCA	0	0	0	0	1		1		0	0	0	0	not_enriched	not_enriched
CGCGCC	0	0	0	0	1		1		0	0	0	0	not_enriched	not_enriched
CGCGCG	0	0	0	0	1		1		0	0	0	0	not_enriched	not_enriched
CGCGCT	0	0	0	0	1		1		0	0	0	0	not_enriched	not_enriched
CGCGGA	0	0	0	1	1		1	0	0	0	0	0	not_enriched	not_enriched
CGCGGC	0	0	0	0	1		1		0	0	0	0	not_enriched	not_enriched
CGCGGG	0	0	0	0	1		1		0	0	0	0	not_enriched	not_enriched
CGCGGT	0	0	0	0	1		1		0	0	0	0	not_enriched	not_enriched
CGCGTA	0	0	0	0	1		1		0	0	0	0	not_enriched	not_enriched
CGCGTC	0	0	0	0	1		1		0	0	0	0	not_enriched	not_enriched
CGCGTG	0	0	0	0	1		1		0	0	0	0	not_enriched	not_enriched
CGCGTT	0	0	0	0	1		1		0	0	0	0	not_enriched	not_enriched
CGCTAA	0	0	0	0	1		1		0	0	0	0	not_enriched	not_enriched
CGCTAC	0	0	0	0	1		1		0	0	0	0	not_enriched	not_enriched
CGCTAG	0	0	0	0	1		1		0	0	0	0	not_enriched	not_enriched
CGCTAT	0	0	0	0	1		1		0	0	0	0	not_enriched	not_enriched
CGCTCA	0	0	0	0	1		1		0	0	0	0	not_enriched	not_enriched
CGCTCC	0	0	0	0	1		1		0	0	0	0	not_enriched	not_enriched
CGCTCG	0	0	0	0	1		1		0	0	0	0	not_enriched	not_enriched
CGCTCT	0	0	0	0	1		1		0	0	0	0	not_enriched	not_enriched
CGCTGA	0	0	0	0	1		1		0	0	0	0	not_enriched	not_enriched
CGCTGC	0	0	0	0	1		1		0	0	0	0	not_enriched	not_enriched
CGCTGG	0	0	0	0	1		1		0	0	0	0	not_enriched	not_enriched
CGCTGT	0	0	0	0	1		1		0	0	0	0	not_enriched	not_enriched
CGCTTA	0	0	0	0	1		1		0	0	0	0	not_enriched	not_enriched
CGCTTC	0	0	0	0	1		1		0	0	0	0	not_enriched	not_enriched
CGCTTG	0	0	0	0	1		1		0	0	0	0	not_enriched	not_enriched
CGCTTT	0	0	0	0	1		1		0	0	0	0	not_enriched	not_enriched
CGGAAA	0	0	0	0	1		1		0	0	0	0	not_enriched	not_enriched
CGGAAC	0	0	0	0	1		1		0	0	0	0	not_enriched	not_enriched
CGGAAG	0	0	0	0	1		1		0	0	0	0	not_enriched	not_enriched
CGGAAT	0	0	0	0	1		1		0	0	0	0	not_enriched	not_enriched
CGGACA	0	0	0	0	1		1		0	0	0	0	not_enriched	not_enriched
CGGACC	0	0	0	0	1		1		0	0	0	0	not_enriched	not_enriched
CGGACG	0	0	0	0	1		1		0	0	0	0	not_enriched	not_enriched
CGGACT	0	0	0	0	1		1		0	0	0	0	not_enriched	not_enriched
CGGAGA	0	0	0	0	1		1		0	0	0	0	not_enriched	not_enriched
CGGAGC	0	0	0	0	1		1		0	0	0	0	not_enriched	not_enriched
CGGAGG	0	0	0	0	1		1		0	0	0	0	not_enriched	not_enriched
CGGAGT	0	0	0	0	1		1		0	0	0	0	not_enriched	not_enriched
CGGATA	0	0	0	0	1		1		0	0	0	0	not_enriched	not_enriched
CGGATC	0	0	0	0	1		1		0	0	0	0	not_enriched	not_enriched
CGGATG	0	0	0	0	1		1		0	0	0	0	not_enriched	not_enriched
CGGATT	0	0	0	0	1		1		0	0	0	0	not_enriched	not_enriched
CGGCAA	0	0	0	0	1		1		0	0	0	0	not_enriched	not_enriched
CGGCAC	0	0	0	0	1		1		0	0	0	0	not_enriched	not_enriched
CGGCAG	0	0	0	0	1		1		0	0	0	0	not_enriched	not_enriched
CGGCAT	0	0	0	0	1		1		0	0	0	0	not_enriched	not_enriched
CGGCCA	0	0	0	0	1		1		0	0	0	0	not_enriched	not_enriched
CGGCCC	0	0	0	0	1		1		0	0	0	0	not_enriched	not_enriched
CGGCCG	0	0	0	0	1		1		0	0	0	0	not_enriched	not_enriched
CGGCCT	0	0	0	0	1		1		0	0	0	0	not_enriched	not_enriched
CGGCGA	0	0	0	0	1		1		0	0	0	0	not_enriched	not_enriched
CGGCGC	0	0	0	0	1		1		0	0	0	0	not_enriched	not_enriched
CGGCGG	0	0	0	0	1		1		0	0	0	0	not_enriched	not_enriched
CGGCGT	0	0	0	0	1		1		0	0	0	0	not_enriched	not_enriched
CGGCTA	0	0	0	0	1		1		0	0	0	0	not_enriched	not_enriched
CGGCTC	0	0	0	0	1		1		0	0	0	0	not_enriched	not_enriched
CGGCTG	0	0	0	0	1		1		0	0	0	0	not_enriched	not_enriched
CGGCTT	0	0	0	0	1		1		0	0	0	0	not_enriched	not_enriched
CGGGAA	0	0	0	0	1		1		0	0	0	0	not_enriched	not_enriched
CGGGAC	0	0	0	0	1		1		0	0	0	0	not_enriched	not_enriched
CGGGAG	0	0	0	0	1		1		0	0	0	0	not_enriched	not_enriched
CGGGAT	0	0	0	0	1		1		0	0	0	0	not_enriched	not_enriched
CGGGCA	0	0	0	0	1		1		0	0	0	0	not_enriched	not_enriched
CGGGCC	0	0	0	0	1		1		0	0	0	0	not_enriched	not_enriched
CGGGCG	0	0	0	0	1		1		0	0	0	0	not_enriched	not_enriched
CGGGCT	0	0	0	0	1		1		0	0	0	0	not_enriched	not_enriched
CGGGGA	0	0	0	0	1		1		0	0	0	0	not_enriched	not_enriched
CGGGGC	0	0	0	0	1		1		0	0	0	0	not_enriched	not_enriched
CGGGGG	0	0	0	0	1		1		0	0	0	0	not_enriched	not_enriched
CGGGGT	0	0	0	0	1		1		0	0	0	0	not_enriched	not_enriched
CGGGTA	0	0	0	0	1		1		0	0	0	0	not_enriched	not_enriched
CGGGTC	0	0	0	0	1		1		0	0	0	0	not_enriched	not_enriched
CGGGTG	0	0	0	0	1		1		0	0	0	0	not_enriched	not_enriched
CGGGTT	0	0	0	0	1		1		0	0	0	0	not_enriched	not_enriched
CGGTAA	0	2	0	0	0.251361162	inf	1		0.599701825	0	0.007272727	0	not_enriched	not_enriched
CGGTAC	0	0	0	0	1		1		0	0	0	0	not_enriched	not_enriched
CGGTAG	0	0	0	0	1		1		0	0	0	0	not_enriched	not_enriched
CGGTAT	0	0	0	0	1		1		0	0	0	0	not_enriched	not_enriched
CGGTCA	0	0	0	0	1		1		0	0	0	0	not_enriched	not_enriched
CGGTCC	0	0	0	0	1		1		0	0	0	0	not_enriched	not_enriched
CGGTCG	0	0	0	0	1		1		0	0	0	0	not_enriched	not_enriched
CGGTCT	0	0	0	0	1		1		0	0	0	0	not_enriched	not_enriched
CGGTGA	4	0	0	0	1	0	1		0	0	0	0	not_enriched	not_enriched
CGGTGC	0	0	0	0	1		1		0	0	0	0	not_enriched	not_enriched
CGGTGG	0	0	0	0	1		1		0	0	0	0	not_enriched	not_enriched
CGGTGT	0	0	0	0	1		1		0	0	0	0	not_enriched	not_enriched
CGGTTA	0	0	0	0	1		1		0	0	0	0	not_enriched	not_enriched
CGGTTC	0	0	0	0	1		1		0	0	0	0	not_enriched	not_enriched
CGGTTG	0	0	0	0	1		1		0	0	0	0	not_enriched	not_enriched
CGGTTT	0	0	0	0	1		1		0	0	0	0	not_enriched	not_enriched
CGTAAA	0	0	0	0	1		1		0	0	0	0	not_enriched	not_enriched
CGTAAC	0	0	0	0	1		1		0	0	0	0	not_enriched	not_enriched
CGTAAG	0	0	0	0	1		1		0	0	0	0	not_enriched	not_enriched
CGTAAT	0	0	0	0	1		1		0	0	0	0	not_enriched	not_enriched
CGTACA	0	0	0	0	1		1		0	0	0	0	not_enriched	not_enriched
CGTACC	0	0	0	0	1		1		0	0	0	0	not_enriched	not_enriched
CGTACG	0	0	0	0	1		1		0	0	0	0	not_enriched	not_enriched
CGTACT	0	0	0	0	1		1		0	0	0	0	not_enriched	not_enriched
CGTAGA	0	0	1	0	1		0.500907441	inf	0	0.300242517	0	0.003636364	not_enriched	not_enriched
CGTAGC	0	0	0	0	1		1		0	0	0	0	not_enriched	not_enriched
CGTAGG	0	0	0	0	1		1		0	0	0	0	not_enriched	not_enriched
CGTAGT	0	0	0	0	1		1		0	0	0	0	not_enriched	not_enriched
CGTATA	0	0	0	0	1		1		0	0	0	0	not_enriched	not_enriched
CGTATC	0	0	0	0	1		1		0	0	0	0	not_enriched	not_enriched
CGTATG	0	0	0	0	1		1		0	0	0	0	not_enriched	not_enriched
CGTATT	1	0	0	0	1	0	1		0	0	0	0	not_enriched	not_enriched
CGTCAA	0	0	0	0	1		1		0	0	0	0	not_enriched	not_enriched
CGTCAC	0	0	0	0	1		1		0	0	0	0	not_enriched	not_enriched
CGTCAG	0	0	0	0	1		1		0	0	0	0	not_enriched	not_enriched
CGTCAT	0	0	0	0	1		1		0	0	0	0	not_enriched	not_enriched
CGTCCA	0	0	0	0	1		1		0	0	0	0	not_enriched	not_enriched
CGTCCC	0	0	0	0	1		1		0	0	0	0	not_enriched	not_enriched
CGTCCG	0	0	0	0	1		1		0	0	0	0	not_enriched	not_enriched
CGTCCT	0	0	0	0	1		1		0	0	0	0	not_enriched	not_enriched
CGTCGA	0	0	0	0	1		1		0	0	0	0	not_enriched	not_enriched
CGTCGC	0	0	0	0	1		1		0	0	0	0	not_enriched	not_enriched
CGTCGG	0	0	0	0	1		1		0	0	0	0	not_enriched	not_enriched
CGTCGT	0	0	0	0	1		1		0	0	0	0	not_enriched	not_enriched
CGTCTA	0	0	0	0	1		1		0	0	0	0	not_enriched	not_enriched
CGTCTC	0	0	0	0	1		1		0	0	0	0	not_enriched	not_enriched
CGTCTG	0	0	0	0	1		1		0	0	0	0	not_enriched	not_enriched
CGTCTT	0	0	0	0	1		1		0	0	0	0	not_enriched	not_enriched
CGTGAA	0	0	0	0	1		1		0	0	0	0	not_enriched	not_enriched
CGTGAC	0	0	0	0	1		1		0	0	0	0	not_enriched	not_enriched
CGTGAG	1	0	0	0	1	0	1		0	0	0	0	not_enriched	not_enriched
CGTGAT	0	0	0	0	1		1		0	0	0	0	not_enriched	not_enriched
CGTGCA	0	0	0	0	1		1		0	0	0	0	not_enriched	not_enriched
CGTGCC	0	0	0	0	1		1		0	0	0	0	not_enriched	not_enriched
CGTGCG	0	0	0	0	1		1		0	0	0	0	not_enriched	not_enriched
CGTGCT	0	0	0	0	1		1		0	0	0	0	not_enriched	not_enriched
CGTGGA	0	0	0	0	1		1		0	0	0	0	not_enriched	not_enriched
CGTGGC	0	0	0	0	1		1		0	0	0	0	not_enriched	not_enriched
CGTGGG	0	0	0	0	1		1		0	0	0	0	not_enriched	not_enriched
CGTGGT	0	0	0	0	1		1		0	0	0	0	not_enriched	not_enriched
CGTGTA	0	0	0	0	1		1		0	0	0	0	not_enriched	not_enriched
CGTGTC	0	0	0	0	1		1		0	0	0	0	not_enriched	not_enriched
CGTGTG	0	0	0	0	1		1		0	0	0	0	not_enriched	not_enriched
CGTGTT	0	0	0	0	1		1		0	0	0	0	not_enriched	not_enriched
CGTTAA	0	0	0	0	1		1		0	0	0	0	not_enriched	not_enriched
CGTTAC	0	0	0	0	1		1		0	0	0	0	not_enriched	not_enriched
CGTTAG	0	0	0	0	1		1		0	0	0	0	not_enriched	not_enriched
CGTTAT	0	0	0	0	1		1		0	0	0	0	not_enriched	not_enriched
CGTTCA	0	0	0	0	1		1		0	0	0	0	not_enriched	not_enriched
CGTTCC	0	0	0	0	1		1		0	0	0	0	not_enriched	not_enriched
CGTTCG	0	0	0	0	1		1		0	0	0	0	not_enriched	not_enriched
CGTTCT	0	0	0	0	1		1		0	0	0	0	not_enriched	not_enriched
CGTTGA	0	0	0	0	1		1		0	0	0	0	not_enriched	not_enriched
CGTTGC	0	0	0	0	1		1		0	0	0	0	not_enriched	not_enriched
CGTTGG	0	0	0	0	1		1		0	0	0	0	not_enriched	not_enriched
CGTTGT	0	0	0	0	1		1		0	0	0	0	not_enriched	not_enriched
CGTTTA	0	0	0	0	1		1		0	0	0	0	not_enriched	not_enriched
CGTTTC	0	0	0	0	1		1		0	0	0	0	not_enriched	not_enriched
CGTTTG	0	0	0	0	1		1		0	0	0	0	not_enriched	not_enriched
CGTTTT	0	0	0	0	1		1		0	0	0	0	not_enriched	not_enriched
CTAAAA	0	0	0	0	1		1		0	0	0	0	not_enriched	not_enriched
CTAAAC	0	0	0	0	1		1		0	0	0	0	not_enriched	not_enriched
CTAAAG	0	0	0	0	1		1		0	0	0	0	not_enriched	not_enriched
CTAAAT	0	0	0	0	1		1		0	0	0	0	not_enriched	not_enriched
CTAACA	0	0	0	0	1		1		0	0	0	0	not_enriched	not_enriched
CTAACC	0	0	0	0	1		1		0	0	0	0	not_enriched	not_enriched
CTAACG	0	0	0	0	1		1		0	0	0	0	not_enriched	not_enriched
CTAACT	0	0	0	0	1		1		0	0	0	0	not_enriched	not_enriched
CTAAGA	0	0	0	0	1		1		0	0	0	0	not_enriched	not_enriched
CTAAGC	0	0	0	0	1		1		0	0	0	0	not_enriched	not_enriched
CTAAGG	0	0	0	0	1		1		0	0	0	0	not_enriched	not_enriched
CTAAGT	0	0	0	0	1		1		0	0	0	0	not_enriched	not_enriched
CTAATA	0	0	0	0	1		1		0	0	0	0	not_enriched	not_enriched
CTAATC	0	0	0	0	1		1		0	0	0	0	not_enriched	not_enriched
CTAATG	1	1	0	0	0.750453721	1	1		0.124676085	0	0.003636364	0	not_enriched	not_enriched
CTAATT	0	0	0	0	1		1		0	0	0	0	not_enriched	not_enriched
CTACAA	0	0	0	0	1		1		0	0	0	0	not_enriched	not_enriched
CTACAC	0	0	0	0	1		1		0	0	0	0	not_enriched	not_enriched
CTACAG	0	0	0	0	1		1		0	0	0	0	not_enriched	not_enriched
CTACAT	0	0	0	0	1		1		0	0	0	0	not_enriched	not_enriched
CTACCA	0	0	0	0	1		1		0	0	0	0	not_enriched	not_enriched
CTACCC	0	1	0	0	0.500907441	inf	1		0.300242517	0	0.003636364	0	not_enriched	not_enriched
CTACCG	0	0	0	0	1		1		0	0	0	0	not_enriched	not_enriched
CTACCT	9	0	0	0	1	0	1		0	0	0	0	not_enriched	not_enriched
CTACGA	0	0	0	0	1		1		0	0	0	0	not_enriched	not_enriched
CTACGC	0	0	0	0	1		1		0	0	0	0	not_enriched	not_enriched
CTACGG	0	0	0	0	1		1		0	0	0	0	not_enriched	not_enriched
CTACGT	0	0	0	0	1		1		0	0	0	0	not_enriched	not_enriched
CTACTA	0	0	0	0	1		1		0	0	0	0	not_enriched	not_enriched
CTACTC	0	3	0	0	0.126362392	inf	1		0.898382161	0	0.010909091	0	not_enriched	not_enriched
CTACTG	0	0	0	0	1		1		0	0	0	0	not_enriched	not_enriched
CTACTT	0	0	0	0	1		1		0	0	0	0	not_enriched	not_enriched
CTAGAA	0	0	1	0	1		0.500907441	inf	0	0.300242517	0	0.003636364	not_enriched	not_enriched
CTAGAC	0	0	0	0	1		1		0	0	0	0	not_enriched	not_enriched
CTAGAG	0	0	0	0	1		1		0	0	0	0	not_enriched	not_enriched
CTAGAT	0	0	0	0	1		1		0	0	0	0	not_enriched	not_enriched
CTAGCA	0	0	0	0	1		1		0	0	0	0	not_enriched	not_enriched
CTAGCC	0	0	0	0	1		1		0	0	0	0	not_enriched	not_enriched
CTAGCG	0	0	0	0	1		1		0	0	0	0	not_enriched	not_enriched
CTAGCT	0	0	0	0	1		1		0	0	0	0	not_enriched	not_enriched
CTAGGA	0	0	1	1	1		0.750453721	1	0	0.124676085	0	0.003636364	not_enriched	not_enriched
CTAGGC	0	0	0	0	1		1		0	0	0	0	not_enriched	not_enriched
CTAGGG	0	0	0	0	1		1		0	0	0	0	not_enriched	not_enriched
CTAGGT	0	0	1	0	1		0.500907441	inf	0	0.300242517	0	0.003636364	not_enriched	not_enriched
CTAGTA	0	0	0	0	1		1		0	0	0	0	not_enriched	not_enriched
CTAGTC	0	0	0	0	1		1		0	0	0	0	not_enriched	not_enriched
CTAGTG	0	0	0	0	1		1		0	0	0	0	not_enriched	not_enriched
CTAGTT	0	0	0	0	1		1		0	0	0	0	not_enriched	not_enriched
CTATAA	0	0	0	0	1		1		0	0	0	0	not_enriched	not_enriched
CTATAC	0	0	0	0	1		1		0	0	0	0	not_enriched	not_enriched
CTATAG	0	0	0	0	1		1		0	0	0	0	not_enriched	not_enriched
CTATAT	0	0	0	0	1		1		0	0	0	0	not_enriched	not_enriched
CTATCA	0	0	0	0	1		1		0	0	0	0	not_enriched	not_enriched
CTATCC	0	0	0	0	1		1		0	0	0	0	not_enriched	not_enriched
CTATCG	0	0	0	0	1		1		0	0	0	0	not_enriched	not_enriched
CTATCT	0	0	0	0	1		1		0	0	0	0	not_enriched	not_enriched
CTATGA	0	0	0	0	1		1		0	0	0	0	not_enriched	not_enriched
CTATGC	0	0	0	0	1		1		0	0	0	0	not_enriched	not_enriched
CTATGG	0	0	0	0	1		1		0	0	0	0	not_enriched	not_enriched
CTATGT	0	0	0	0	1		1		0	0	0	0	not_enriched	not_enriched
CTATTA	0	0	0	0	1		1		0	0	0	0	not_enriched	not_enriched
CTATTC	0	0	0	0	1		1		0	0	0	0	not_enriched	not_enriched
CTATTG	0	0	0	0	1		1		0	0	0	0	not_enriched	not_enriched
CTATTT	0	0	0	0	1		1		0	0	0	0	not_enriched	not_enriched
CTCAAA	0	0	0	0	1		1		0	0	0	0	not_enriched	not_enriched
CTCAAC	0	0	0	0	1		1		0	0	0	0	not_enriched	not_enriched
CTCAAG	0	0	0	0	1		1		0	0	0	0	not_enriched	not_enriched
CTCAAT	0	0	0	0	1		1		0	0	0	0	not_enriched	not_enriched
CTCACA	0	1	0	0	0.500907441	inf	1		0.300242517	0	0.003636364	0	not_enriched	not_enriched
CTCACC	2	1	0	0	0.875001231	0.5	1		0.057991336	0	0.003636364	0	not_enriched	not_enriched
CTCACG	0	0	0	0	1		1		0	0	0	0	not_enriched	not_enriched
CTCACT	0	2	1	0	0.251361162	inf	0.500907441	inf	0.599701825	0.300242517	0.007272727	0.003636364	not_enriched	not_enriched
CTCAGA	0	0	0	0	1		1		0	0	0	0	not_enriched	not_enriched
CTCAGC	0	0	0	0	1		1		0	0	0	0	not_enriched	not_enriched
CTCAGG	0	0	0	0	1		1		0	0	0	0	not_enriched	not_enriched
CTCAGT	0	0	0	0	1		1		0	0	0	0	not_enriched	not_enriched
CTCATA	0	0	0	0	1		1		0	0	0	0	not_enriched	not_enriched
CTCATC	0	2	0	0	0.251361162	inf	1		0.599701825	0	0.007272727	0	not_enriched	not_enriched
CTCATG	0	0	0	0	1		1		0	0	0	0	not_enriched	not_enriched
CTCATT	0	0	0	0	1		1		0	0	0	0	not_enriched	not_enriched
CTCCAA	0	0	0	0	1		1		0	0	0	0	not_enriched	not_enriched
CTCCAC	0	0	0	0	1		1		0	0	0	0	not_enriched	not_enriched
CTCCAG	0	0	0	0	1		1		0	0	0	0	not_enriched	not_enriched
CTCCAT	0	0	0	0	1		1		0	0	0	0	not_enriched	not_enriched
CTCCCA	0	0	0	0	1		1		0	0	0	0	not_enriched	not_enriched
CTCCCC	0	0	0	0	1		1		0	0	0	0	not_enriched	not_enriched
CTCCCG	0	0	0	0	1		1		0	0	0	0	not_enriched	not_enriched
CTCCCT	0	0	0	0	1		1		0	0	0	0	not_enriched	not_enriched
CTCCGA	0	0	0	0	1		1		0	0	0	0	not_enriched	not_enriched
CTCCGC	0	0	0	0	1		1		0	0	0	0	not_enriched	not_enriched
CTCCGG	0	0	0	0	1		1		0	0	0	0	not_enriched	not_enriched
CTCCGT	0	0	0	0	1		1		0	0	0	0	not_enriched	not_enriched
CTCCTA	0	0	0	0	1		1		0	0	0	0	not_enriched	not_enriched
CTCCTC	0	0	0	0	1		1		0	0	0	0	not_enriched	not_enriched
CTCCTG	0	0	0	0	1		1		0	0	0	0	not_enriched	not_enriched
CTCCTT	0	0	0	0	1		1		0	0	0	0	not_enriched	not_enriched
CTCGAA	0	0	0	0	1		1		0	0	0	0	not_enriched	not_enriched
CTCGAC	0	0	0	0	1		1		0	0	0	0	not_enriched	not_enriched
CTCGAG	0	0	0	0	1		1		0	0	0	0	not_enriched	not_enriched
CTCGAT	0	0	0	0	1		1		0	0	0	0	not_enriched	not_enriched
CTCGCA	0	0	0	0	1		1		0	0	0	0	not_enriched	not_enriched
CTCGCC	0	0	0	0	1		1		0	0	0	0	not_enriched	not_enriched
CTCGCG	0	0	0	0	1		1		0	0	0	0	not_enriched	not_enriched
CTCGCT	0	0	0	0	1		1		0	0	0	0	not_enriched	not_enriched
CTCGGA	0	0	0	0	1		1		0	0	0	0	not_enriched	not_enriched
CTCGGC	0	0	0	0	1		1		0	0	0	0	not_enriched	not_enriched
CTCGGG	0	0	0	0	1		1		0	0	0	0	not_enriched	not_enriched
CTCGGT	0	0	0	0	1		1		0	0	0	0	not_enriched	not_enriched
CTCGTA	0	0	0	0	1		1		0	0	0	0	not_enriched	not_enriched
CTCGTC	0	0	0	0	1		1		0	0	0	0	not_enriched	not_enriched
CTCGTG	0	0	0	0	1		1		0	0	0	0	not_enriched	not_enriched
CTCGTT	0	0	0	0	1		1		0	0	0	0	not_enriched	not_enriched
CTCTAA	0	0	0	0	1		1		0	0	0	0	not_enriched	not_enriched
CTCTAC	0	0	0	0	1		1		0	0	0	0	not_enriched	not_enriched
CTCTAG	0	0	1	0	1		0.500907441	inf	0	0.300242517	0	0.003636364	not_enriched	not_enriched
CTCTAT	0	0	0	0	1		1		0	0	0	0	not_enriched	not_enriched
CTCTCA	0	3	0	0	0.126362392	inf	1		0.898382161	0	0.010909091	0	not_enriched	not_enriched
CTCTCC	0	0	0	0	1		1		0	0	0	0	not_enriched	not_enriched
CTCTCG	0	0	0	0	1		1		0	0	0	0	not_enriched	not_enriched
CTCTCT	0	1	0	0	0.500907441	inf	1		0.300242517	0	0.003636364	0	not_enriched	not_enriched
CTCTGA	0	0	1	0	1		0.500907441	inf	0	0.300242517	0	0.003636364	not_enriched	not_enriched
CTCTGC	0	1	2	0	0.500907441	inf	0.251361162	inf	0.300242517	0.599701825	0.003636364	0.007272727	not_enriched	not_enriched
CTCTGG	0	1	0	0	0.500907441	inf	1		0.300242517	0	0.003636364	0	not_enriched	not_enriched
CTCTGT	0	1	0	0	0.500907441	inf	1		0.300242517	0	0.003636364	0	not_enriched	not_enriched
CTCTTA	0	0	0	0	1		1		0	0	0	0	not_enriched	not_enriched
CTCTTC	0	0	0	0	1		1		0	0	0	0	not_enriched	not_enriched
CTCTTG	0	1	0	0	0.500907441	inf	1		0.300242517	0	0.003636364	0	not_enriched	not_enriched
CTCTTT	0	0	0	0	1		1		0	0	0	0	not_enriched	not_enriched
CTGAAA	0	0	0	0	1		1		0	0	0	0	not_enriched	not_enriched
CTGAAC	0	0	0	0	1		1		0	0	0	0	not_enriched	not_enriched
CTGAAG	0	0	0	0	1		1		0	0	0	0	not_enriched	not_enriched
CTGAAT	0	0	0	0	1		1		0	0	0	0	not_enriched	not_enriched
CTGACA	0	0	0	0	1		1		0	0	0	0	not_enriched	not_enriched
CTGACC	0	0	0	0	1		1		0	0	0	0	not_enriched	not_enriched
CTGACG	0	0	0	0	1		1		0	0	0	0	not_enriched	not_enriched
CTGACT	0	0	0	0	1		1		0	0	0	0	not_enriched	not_enriched
CTGAGA	0	0	0	0	1		1		0	0	0	0	not_enriched	not_enriched
CTGAGC	0	0	0	0	1		1		0	0	0	0	not_enriched	not_enriched
CTGAGG	0	0	0	0	1		1		0	0	0	0	not_enriched	not_enriched
CTGAGT	0	0	0	0	1		1		0	0	0	0	not_enriched	not_enriched
CTGATA	0	0	0	0	1		1		0	0	0	0	not_enriched	not_enriched
CTGATC	0	0	0	0	1		1		0	0	0	0	not_enriched	not_enriched
CTGATG	0	0	1	0	1		0.500907441	inf	0	0.300242517	0	0.003636364	not_enriched	not_enriched
CTGATT	0	0	0	0	1		1		0	0	0	0	not_enriched	not_enriched
CTGCAA	0	0	0	0	1		1		0	0	0	0	not_enriched	not_enriched
CTGCAC	0	0	0	0	1		1		0	0	0	0	not_enriched	not_enriched
CTGCAG	0	0	0	0	1		1		0	0	0	0	not_enriched	not_enriched
CTGCAT	0	0	0	0	1		1		0	0	0	0	not_enriched	not_enriched
CTGCCA	0	0	0	0	1		1		0	0	0	0	not_enriched	not_enriched
CTGCCC	0	0	0	0	1		1		0	0	0	0	not_enriched	not_enriched
CTGCCG	0	0	0	0	1		1		0	0	0	0	not_enriched	not_enriched
CTGCCT	0	0	0	0	1		1		0	0	0	0	not_enriched	not_enriched
CTGCGA	0	0	0	0	1		1		0	0	0	0	not_enriched	not_enriched
CTGCGC	0	0	0	0	1		1		0	0	0	0	not_enriched	not_enriched
CTGCGG	0	0	0	0	1		1		0	0	0	0	not_enriched	not_enriched
CTGCGT	0	0	0	0	1		1		0	0	0	0	not_enriched	not_enriched
CTGCTA	0	0	0	0	1		1		0	0	0	0	not_enriched	not_enriched
CTGCTC	0	0	0	0	1		1		0	0	0	0	not_enriched	not_enriched
CTGCTG	0	0	0	0	1		1		0	0	0	0	not_enriched	not_enriched
CTGCTT	0	0	1	0	1		0.500907441	inf	0	0.300242517	0	0.003636364	not_enriched	not_enriched
CTGGAA	0	0	0	0	1		1		0	0	0	0	not_enriched	not_enriched
CTGGAC	0	0	0	0	1		1		0	0	0	0	not_enriched	not_enriched
CTGGAG	0	0	0	0	1		1		0	0	0	0	not_enriched	not_enriched
CTGGAT	0	0	0	0	1		1		0	0	0	0	not_enriched	not_enriched
CTGGCA	0	0	0	0	1		1		0	0	0	0	not_enriched	not_enriched
CTGGCC	0	0	1	9	1		0.998960544	0.111111111	0	0.000451665	0	0.003636364	not_enriched	not_enriched
CTGGCG	0	0	0	0	1		1		0	0	0	0	not_enriched	not_enriched
CTGGCT	0	0	0	0	1		1		0	0	0	0	not_enriched	not_enriched
CTGGGA	0	0	0	0	1		1		0	0	0	0	not_enriched	not_enriched
CTGGGC	0	0	0	0	1		1		0	0	0	0	not_enriched	not_enriched
CTGGGG	0	0	0	0	1		1		0	0	0	0	not_enriched	not_enriched
CTGGGT	0	0	0	0	1		1		0	0	0	0	not_enriched	not_enriched
CTGGTA	0	1	0	0	0.500907441	inf	1		0.300242517	0	0.003636364	0	not_enriched	not_enriched
CTGGTC	0	2	0	0	0.251361162	inf	1		0.599701825	0	0.007272727	0	not_enriched	not_enriched
CTGGTG	0	3	0	0	0.126362392	inf	1		0.898382161	0	0.010909091	0	not_enriched	not_enriched
CTGGTT	0	0	0	0	1		1		0	0	0	0	not_enriched	not_enriched
CTGTAA	0	0	0	0	1		1		0	0	0	0	not_enriched	not_enriched
CTGTAC	0	0	0	0	1		1		0	0	0	0	not_enriched	not_enriched
CTGTAG	0	0	0	0	1		1		0	0	0	0	not_enriched	not_enriched
CTGTAT	0	0	0	0	1		1		0	0	0	0	not_enriched	not_enriched
CTGTCA	0	0	0	0	1		1		0	0	0	0	not_enriched	not_enriched
CTGTCC	0	0	0	0	1		1		0	0	0	0	not_enriched	not_enriched
CTGTCG	0	0	0	0	1		1		0	0	0	0	not_enriched	not_enriched
CTGTCT	0	0	0	0	1		1		0	0	0	0	not_enriched	not_enriched
CTGTGA	0	0	0	0	1		1		0	0	0	0	not_enriched	not_enriched
CTGTGC	0	0	0	0	1		1		0	0	0	0	not_enriched	not_enriched
CTGTGG	0	0	0	0	1		1		0	0	0	0	not_enriched	not_enriched
CTGTGT	0	0	0	0	1		1		0	0	0	0	not_enriched	not_enriched
CTGTTA	0	0	0	0	1		1		0	0	0	0	not_enriched	not_enriched
CTGTTC	0	0	1	1	1		0.750453721	1	0	0.124676085	0	0.003636364	not_enriched	not_enriched
CTGTTG	0	0	0	0	1		1		0	0	0	0	not_enriched	not_enriched
CTGTTT	0	0	0	0	1		1		0	0	0	0	not_enriched	not_enriched
CTTAAA	0	0	0	0	1		1		0	0	0	0	not_enriched	not_enriched
CTTAAC	0	0	0	0	1		1		0	0	0	0	not_enriched	not_enriched
CTTAAG	5	0	0	0	1	0	1		0	0	0	0	not_enriched	not_enriched
CTTAAT	0	0	0	0	1		1		0	0	0	0	not_enriched	not_enriched
CTTACA	0	0	0	0	1		1		0	0	0	0	not_enriched	not_enriched
CTTACC	2	0	0	0	1	0	1		0	0	0	0	not_enriched	not_enriched
CTTACG	0	0	0	0	1		1		0	0	0	0	not_enriched	not_enriched
CTTACT	0	5	0	0	0.032105344	inf	1		1.493422674	0	0.018181818	0	enriched	not_enriched
CTTAGA	0	0	0	0	1		1		0	0	0	0	not_enriched	not_enriched
CTTAGC	0	0	0	0	1		1		0	0	0	0	not_enriched	not_enriched
CTTAGG	0	0	0	0	1		1		0	0	0	0	not_enriched	not_enriched
CTTAGT	0	0	0	0	1		1		0	0	0	0	not_enriched	not_enriched
CTTATA	0	0	0	0	1		1		0	0	0	0	not_enriched	not_enriched
CTTATC	0	0	0	0	1		1		0	0	0	0	not_enriched	not_enriched
CTTATG	0	0	0	0	1		1		0	0	0	0	not_enriched	not_enriched
[truncated: 2,097 more rows]
