# Supplementary material for: An alternative splicing modulator decreases mutant HTT and improves the molecular fingerprint in Huntington’s disease patient neurons
Source: Nat Commun. 2022 Nov 10;13:6797. doi: 10.1038/s41467-022-34419-x (PMC9649613; doi:10.1038/s41467-022-34419-x)
Supplement: Supplementary file 4 — Source Data [file 41467_2022_34419_MOESM4_ESM.zip › Source_Data/Figure-4g_8mer_statistic.csv]

	DE3end	exon3end	exon5start	UE5start	pval_exon3end	oddr_exon3end	pval_exon5start	oddr_exon5start	neglog10.pval_exon3end	neglog10.pval_exon5start	relfreq.exon3end	relfreq.exon5start	enriched.exon3end	enriched.exon5start
AAAAAAAA	0	0	0	0	1		1		0	0	0	0	not_enriched	not_enriched
AAAAAAAC	0	0	0	0	1		1		0	0	0	0	not_enriched	not_enriched
AAAAAAAG	0	0	0	0	1		1		0	0	0	0	not_enriched	not_enriched
AAAAAAAT	0	0	0	0	1		1		0	0	0	0	not_enriched	not_enriched
AAAAAACA	0	0	0	0	1		1		0	0	0	0	not_enriched	not_enriched
AAAAAACC	0	0	0	0	1		1		0	0	0	0	not_enriched	not_enriched
AAAAAACG	0	0	0	0	1		1		0	0	0	0	not_enriched	not_enriched
AAAAAACT	0	0	0	0	1		1		0	0	0	0	not_enriched	not_enriched
AAAAAAGA	0	0	0	0	1		1		0	0	0	0	not_enriched	not_enriched
AAAAAAGC	0	0	0	0	1		1		0	0	0	0	not_enriched	not_enriched
AAAAAAGG	0	0	0	0	1		1		0	0	0	0	not_enriched	not_enriched
AAAAAAGT	0	0	0	0	1		1		0	0	0	0	not_enriched	not_enriched
AAAAAATA	0	0	0	0	1		1		0	0	0	0	not_enriched	not_enriched
AAAAAATC	0	0	0	0	1		1		0	0	0	0	not_enriched	not_enriched
AAAAAATG	0	0	0	0	1		1		0	0	0	0	not_enriched	not_enriched
AAAAAATT	0	0	0	0	1		1		0	0	0	0	not_enriched	not_enriched
AAAAACAA	0	0	0	0	1		1		0	0	0	0	not_enriched	not_enriched
AAAAACAC	0	0	0	0	1		1		0	0	0	0	not_enriched	not_enriched
AAAAACAG	0	0	0	0	1		1		0	0	0	0	not_enriched	not_enriched
AAAAACAT	0	0	0	0	1		1		0	0	0	0	not_enriched	not_enriched
AAAAACCA	0	0	0	0	1		1		0	0	0	0	not_enriched	not_enriched
AAAAACCC	0	0	0	0	1		1		0	0	0	0	not_enriched	not_enriched
AAAAACCG	0	0	0	0	1		1		0	0	0	0	not_enriched	not_enriched
AAAAACCT	0	0	0	0	1		1		0	0	0	0	not_enriched	not_enriched
AAAAACGA	0	0	0	0	1		1		0	0	0	0	not_enriched	not_enriched
AAAAACGC	0	0	0	0	1		1		0	0	0	0	not_enriched	not_enriched
AAAAACGG	0	0	0	0	1		1		0	0	0	0	not_enriched	not_enriched
AAAAACGT	0	0	0	0	1		1		0	0	0	0	not_enriched	not_enriched
AAAAACTA	0	0	0	0	1		1		0	0	0	0	not_enriched	not_enriched
AAAAACTC	0	0	0	0	1		1		0	0	0	0	not_enriched	not_enriched
AAAAACTG	0	0	0	0	1		1		0	0	0	0	not_enriched	not_enriched
AAAAACTT	0	0	0	0	1		1		0	0	0	0	not_enriched	not_enriched
AAAAAGAA	0	0	0	0	1		1		0	0	0	0	not_enriched	not_enriched
AAAAAGAC	0	0	0	0	1		1		0	0	0	0	not_enriched	not_enriched
AAAAAGAG	0	0	0	0	1		1		0	0	0	0	not_enriched	not_enriched
AAAAAGAT	0	0	0	0	1		1		0	0	0	0	not_enriched	not_enriched
AAAAAGCA	0	0	0	0	1		1		0	0	0	0	not_enriched	not_enriched
AAAAAGCC	0	0	0	0	1		1		0	0	0	0	not_enriched	not_enriched
AAAAAGCG	0	0	0	0	1		1		0	0	0	0	not_enriched	not_enriched
AAAAAGCT	0	0	0	0	1		1		0	0	0	0	not_enriched	not_enriched
AAAAAGGA	0	0	0	0	1		1		0	0	0	0	not_enriched	not_enriched
AAAAAGGC	0	0	0	0	1		1		0	0	0	0	not_enriched	not_enriched
AAAAAGGG	0	0	0	0	1		1		0	0	0	0	not_enriched	not_enriched
AAAAAGGT	0	0	0	0	1		1		0	0	0	0	not_enriched	not_enriched
AAAAAGTA	0	0	0	0	1		1		0	0	0	0	not_enriched	not_enriched
AAAAAGTC	0	0	0	0	1		1		0	0	0	0	not_enriched	not_enriched
AAAAAGTG	0	0	0	0	1		1		0	0	0	0	not_enriched	not_enriched
AAAAAGTT	0	0	0	0	1		1		0	0	0	0	not_enriched	not_enriched
AAAAATAA	0	0	0	0	1		1		0	0	0	0	not_enriched	not_enriched
AAAAATAC	0	0	0	0	1		1		0	0	0	0	not_enriched	not_enriched
AAAAATAG	0	0	0	0	1		1		0	0	0	0	not_enriched	not_enriched
AAAAATAT	0	0	0	0	1		1		0	0	0	0	not_enriched	not_enriched
AAAAATCA	0	0	0	0	1		1		0	0	0	0	not_enriched	not_enriched
AAAAATCC	0	0	0	0	1		1		0	0	0	0	not_enriched	not_enriched
AAAAATCG	0	0	0	0	1		1		0	0	0	0	not_enriched	not_enriched
AAAAATCT	0	0	0	0	1		1		0	0	0	0	not_enriched	not_enriched
AAAAATGA	0	0	0	0	1		1		0	0	0	0	not_enriched	not_enriched
AAAAATGC	0	0	0	0	1		1		0	0	0	0	not_enriched	not_enriched
AAAAATGG	0	0	0	0	1		1		0	0	0	0	not_enriched	not_enriched
AAAAATGT	0	0	0	0	1		1		0	0	0	0	not_enriched	not_enriched
AAAAATTA	0	0	0	0	1		1		0	0	0	0	not_enriched	not_enriched
AAAAATTC	0	0	0	0	1		1		0	0	0	0	not_enriched	not_enriched
AAAAATTG	0	0	0	0	1		1		0	0	0	0	not_enriched	not_enriched
AAAAATTT	0	0	0	0	1		1		0	0	0	0	not_enriched	not_enriched
AAAACAAA	0	0	0	0	1		1		0	0	0	0	not_enriched	not_enriched
AAAACAAC	0	0	0	0	1		1		0	0	0	0	not_enriched	not_enriched
AAAACAAG	0	0	0	0	1		1		0	0	0	0	not_enriched	not_enriched
AAAACAAT	0	0	0	0	1		1		0	0	0	0	not_enriched	not_enriched
AAAACACA	0	0	0	0	1		1		0	0	0	0	not_enriched	not_enriched
AAAACACC	0	0	0	0	1		1		0	0	0	0	not_enriched	not_enriched
AAAACACG	0	0	0	0	1		1		0	0	0	0	not_enriched	not_enriched
AAAACACT	0	0	0	0	1		1		0	0	0	0	not_enriched	not_enriched
AAAACAGA	0	0	0	0	1		1		0	0	0	0	not_enriched	not_enriched
AAAACAGC	0	0	0	0	1		1		0	0	0	0	not_enriched	not_enriched
AAAACAGG	0	0	0	0	1		1		0	0	0	0	not_enriched	not_enriched
AAAACAGT	0	0	0	0	1		1		0	0	0	0	not_enriched	not_enriched
AAAACATA	0	0	0	0	1		1		0	0	0	0	not_enriched	not_enriched
AAAACATC	0	0	0	0	1		1		0	0	0	0	not_enriched	not_enriched
AAAACATG	0	0	0	0	1		1		0	0	0	0	not_enriched	not_enriched
AAAACATT	0	0	0	0	1		1		0	0	0	0	not_enriched	not_enriched
AAAACCAA	0	0	0	0	1		1		0	0	0	0	not_enriched	not_enriched
AAAACCAC	0	0	0	0	1		1		0	0	0	0	not_enriched	not_enriched
AAAACCAG	0	0	0	0	1		1		0	0	0	0	not_enriched	not_enriched
AAAACCAT	0	0	0	0	1		1		0	0	0	0	not_enriched	not_enriched
AAAACCCA	0	0	0	0	1		1		0	0	0	0	not_enriched	not_enriched
AAAACCCC	0	0	0	0	1		1		0	0	0	0	not_enriched	not_enriched
AAAACCCG	0	0	0	0	1		1		0	0	0	0	not_enriched	not_enriched
AAAACCCT	0	0	0	0	1		1		0	0	0	0	not_enriched	not_enriched
AAAACCGA	0	0	0	0	1		1		0	0	0	0	not_enriched	not_enriched
AAAACCGC	0	0	0	0	1		1		0	0	0	0	not_enriched	not_enriched
AAAACCGG	0	0	0	0	1		1		0	0	0	0	not_enriched	not_enriched
AAAACCGT	0	0	0	0	1		1		0	0	0	0	not_enriched	not_enriched
AAAACCTA	0	0	0	0	1		1		0	0	0	0	not_enriched	not_enriched
AAAACCTC	0	0	0	0	1		1		0	0	0	0	not_enriched	not_enriched
AAAACCTG	0	0	0	0	1		1		0	0	0	0	not_enriched	not_enriched
AAAACCTT	0	0	0	0	1		1		0	0	0	0	not_enriched	not_enriched
AAAACGAA	0	0	0	0	1		1		0	0	0	0	not_enriched	not_enriched
AAAACGAC	0	0	0	0	1		1		0	0	0	0	not_enriched	not_enriched
AAAACGAG	0	0	0	0	1		1		0	0	0	0	not_enriched	not_enriched
AAAACGAT	0	0	0	0	1		1		0	0	0	0	not_enriched	not_enriched
AAAACGCA	0	0	0	0	1		1		0	0	0	0	not_enriched	not_enriched
AAAACGCC	0	0	0	0	1		1		0	0	0	0	not_enriched	not_enriched
AAAACGCG	0	0	0	0	1		1		0	0	0	0	not_enriched	not_enriched
AAAACGCT	0	0	0	0	1		1		0	0	0	0	not_enriched	not_enriched
AAAACGGA	0	0	0	0	1		1		0	0	0	0	not_enriched	not_enriched
AAAACGGC	0	0	0	0	1		1		0	0	0	0	not_enriched	not_enriched
AAAACGGG	0	0	0	0	1		1		0	0	0	0	not_enriched	not_enriched
AAAACGGT	0	0	0	0	1		1		0	0	0	0	not_enriched	not_enriched
AAAACGTA	0	0	0	0	1		1		0	0	0	0	not_enriched	not_enriched
AAAACGTC	0	0	0	0	1		1		0	0	0	0	not_enriched	not_enriched
AAAACGTG	0	0	0	0	1		1		0	0	0	0	not_enriched	not_enriched
AAAACGTT	0	0	0	0	1		1		0	0	0	0	not_enriched	not_enriched
AAAACTAA	0	0	0	0	1		1		0	0	0	0	not_enriched	not_enriched
AAAACTAC	0	0	0	0	1		1		0	0	0	0	not_enriched	not_enriched
AAAACTAG	0	0	0	0	1		1		0	0	0	0	not_enriched	not_enriched
AAAACTAT	0	0	0	0	1		1		0	0	0	0	not_enriched	not_enriched
AAAACTCA	0	0	0	0	1		1		0	0	0	0	not_enriched	not_enriched
AAAACTCC	0	0	0	0	1		1		0	0	0	0	not_enriched	not_enriched
AAAACTCG	0	0	0	0	1		1		0	0	0	0	not_enriched	not_enriched
AAAACTCT	0	0	0	0	1		1		0	0	0	0	not_enriched	not_enriched
AAAACTGA	0	0	0	0	1		1		0	0	0	0	not_enriched	not_enriched
AAAACTGC	0	0	0	0	1		1		0	0	0	0	not_enriched	not_enriched
AAAACTGG	0	0	0	0	1		1		0	0	0	0	not_enriched	not_enriched
AAAACTGT	0	0	0	0	1		1		0	0	0	0	not_enriched	not_enriched
AAAACTTA	0	0	0	0	1		1		0	0	0	0	not_enriched	not_enriched
AAAACTTC	0	0	0	0	1		1		0	0	0	0	not_enriched	not_enriched
AAAACTTG	0	0	0	0	1		1		0	0	0	0	not_enriched	not_enriched
AAAACTTT	0	0	0	0	1		1		0	0	0	0	not_enriched	not_enriched
AAAAGAAA	0	0	0	0	1		1		0	0	0	0	not_enriched	not_enriched
AAAAGAAC	0	0	0	0	1		1		0	0	0	0	not_enriched	not_enriched
AAAAGAAG	0	0	0	0	1		1		0	0	0	0	not_enriched	not_enriched
AAAAGAAT	0	0	0	0	1		1		0	0	0	0	not_enriched	not_enriched
AAAAGACA	0	0	0	0	1		1		0	0	0	0	not_enriched	not_enriched
AAAAGACC	0	0	0	0	1		1		0	0	0	0	not_enriched	not_enriched
AAAAGACG	0	0	0	0	1		1		0	0	0	0	not_enriched	not_enriched
AAAAGACT	0	0	0	0	1		1		0	0	0	0	not_enriched	not_enriched
AAAAGAGA	0	0	0	0	1		1		0	0	0	0	not_enriched	not_enriched
AAAAGAGC	0	0	0	0	1		1		0	0	0	0	not_enriched	not_enriched
AAAAGAGG	0	0	0	0	1		1		0	0	0	0	not_enriched	not_enriched
AAAAGAGT	0	0	0	0	1		1		0	0	0	0	not_enriched	not_enriched
AAAAGATA	0	0	0	0	1		1		0	0	0	0	not_enriched	not_enriched
AAAAGATC	0	0	0	0	1		1		0	0	0	0	not_enriched	not_enriched
AAAAGATG	0	0	0	0	1		1		0	0	0	0	not_enriched	not_enriched
AAAAGATT	0	0	0	0	1		1		0	0	0	0	not_enriched	not_enriched
AAAAGCAA	0	0	0	0	1		1		0	0	0	0	not_enriched	not_enriched
AAAAGCAC	0	0	0	0	1		1		0	0	0	0	not_enriched	not_enriched
AAAAGCAG	0	0	0	0	1		1		0	0	0	0	not_enriched	not_enriched
AAAAGCAT	0	0	0	0	1		1		0	0	0	0	not_enriched	not_enriched
AAAAGCCA	0	0	0	0	1		1		0	0	0	0	not_enriched	not_enriched
AAAAGCCC	0	0	0	0	1		1		0	0	0	0	not_enriched	not_enriched
AAAAGCCG	0	0	0	0	1		1		0	0	0	0	not_enriched	not_enriched
AAAAGCCT	0	0	0	0	1		1		0	0	0	0	not_enriched	not_enriched
AAAAGCGA	0	0	0	0	1		1		0	0	0	0	not_enriched	not_enriched
AAAAGCGC	0	0	0	0	1		1		0	0	0	0	not_enriched	not_enriched
AAAAGCGG	0	0	0	0	1		1		0	0	0	0	not_enriched	not_enriched
AAAAGCGT	0	0	0	0	1		1		0	0	0	0	not_enriched	not_enriched
AAAAGCTA	0	0	0	0	1		1		0	0	0	0	not_enriched	not_enriched
AAAAGCTC	0	0	0	0	1		1		0	0	0	0	not_enriched	not_enriched
AAAAGCTG	0	0	0	0	1		1		0	0	0	0	not_enriched	not_enriched
AAAAGCTT	0	0	0	0	1		1		0	0	0	0	not_enriched	not_enriched
AAAAGGAA	0	0	0	0	1		1		0	0	0	0	not_enriched	not_enriched
AAAAGGAC	0	0	0	0	1		1		0	0	0	0	not_enriched	not_enriched
AAAAGGAG	0	0	0	0	1		1		0	0	0	0	not_enriched	not_enriched
AAAAGGAT	0	0	0	0	1		1		0	0	0	0	not_enriched	not_enriched
AAAAGGCA	1	0	1	0	1	0	0.501510574	inf	0	0.299719906	0	0.006060606	not_enriched	not_enriched
AAAAGGCC	0	0	0	0	1		1		0	0	0	0	not_enriched	not_enriched
AAAAGGCG	0	0	0	0	1		1		0	0	0	0	not_enriched	not_enriched
AAAAGGCT	0	0	0	0	1		1		0	0	0	0	not_enriched	not_enriched
AAAAGGGA	0	0	0	0	1		1		0	0	0	0	not_enriched	not_enriched
AAAAGGGC	0	0	0	0	1		1		0	0	0	0	not_enriched	not_enriched
AAAAGGGG	0	0	0	0	1		1		0	0	0	0	not_enriched	not_enriched
AAAAGGGT	0	0	0	0	1		1		0	0	0	0	not_enriched	not_enriched
AAAAGGTA	1	0	0	0	1	0	1		0	0	0	0	not_enriched	not_enriched
AAAAGGTC	0	0	0	0	1		1		0	0	0	0	not_enriched	not_enriched
AAAAGGTG	0	0	0	0	1		1		0	0	0	0	not_enriched	not_enriched
AAAAGGTT	0	0	0	0	1		1		0	0	0	0	not_enriched	not_enriched
AAAAGTAA	0	0	0	0	1		1		0	0	0	0	not_enriched	not_enriched
AAAAGTAC	0	0	0	0	1		1		0	0	0	0	not_enriched	not_enriched
AAAAGTAG	0	0	0	0	1		1		0	0	0	0	not_enriched	not_enriched
AAAAGTAT	0	0	0	0	1		1		0	0	0	0	not_enriched	not_enriched
AAAAGTCA	0	0	0	0	1		1		0	0	0	0	not_enriched	not_enriched
AAAAGTCC	0	0	0	0	1		1		0	0	0	0	not_enriched	not_enriched
AAAAGTCG	0	0	0	0	1		1		0	0	0	0	not_enriched	not_enriched
AAAAGTCT	0	0	0	0	1		1		0	0	0	0	not_enriched	not_enriched
AAAAGTGA	0	0	0	0	1		1		0	0	0	0	not_enriched	not_enriched
AAAAGTGC	0	0	0	0	1		1		0	0	0	0	not_enriched	not_enriched
AAAAGTGG	0	0	0	0	1		1		0	0	0	0	not_enriched	not_enriched
AAAAGTGT	0	0	0	0	1		1		0	0	0	0	not_enriched	not_enriched
AAAAGTTA	0	0	0	0	1		1		0	0	0	0	not_enriched	not_enriched
AAAAGTTC	0	0	0	0	1		1		0	0	0	0	not_enriched	not_enriched
AAAAGTTG	0	0	0	0	1		1		0	0	0	0	not_enriched	not_enriched
AAAAGTTT	0	0	0	0	1		1		0	0	0	0	not_enriched	not_enriched
AAAATAAA	0	0	0	0	1		1		0	0	0	0	not_enriched	not_enriched
AAAATAAC	0	0	0	0	1		1		0	0	0	0	not_enriched	not_enriched
AAAATAAG	0	0	0	0	1		1		0	0	0	0	not_enriched	not_enriched
AAAATAAT	0	0	0	0	1		1		0	0	0	0	not_enriched	not_enriched
AAAATACA	0	0	0	0	1		1		0	0	0	0	not_enriched	not_enriched
AAAATACC	0	0	0	0	1		1		0	0	0	0	not_enriched	not_enriched
AAAATACG	0	0	0	0	1		1		0	0	0	0	not_enriched	not_enriched
AAAATACT	0	0	0	0	1		1		0	0	0	0	not_enriched	not_enriched
AAAATAGA	0	0	0	0	1		1		0	0	0	0	not_enriched	not_enriched
AAAATAGC	0	0	0	0	1		1		0	0	0	0	not_enriched	not_enriched
AAAATAGG	0	0	0	0	1		1		0	0	0	0	not_enriched	not_enriched
AAAATAGT	0	0	0	0	1		1		0	0	0	0	not_enriched	not_enriched
AAAATATA	0	0	0	0	1		1		0	0	0	0	not_enriched	not_enriched
AAAATATC	0	0	0	0	1		1		0	0	0	0	not_enriched	not_enriched
AAAATATG	0	0	0	0	1		1		0	0	0	0	not_enriched	not_enriched
AAAATATT	0	0	0	0	1		1		0	0	0	0	not_enriched	not_enriched
AAAATCAA	0	0	0	0	1		1		0	0	0	0	not_enriched	not_enriched
AAAATCAC	0	0	0	0	1		1		0	0	0	0	not_enriched	not_enriched
AAAATCAG	0	0	0	0	1		1		0	0	0	0	not_enriched	not_enriched
AAAATCAT	0	0	0	0	1		1		0	0	0	0	not_enriched	not_enriched
AAAATCCA	0	0	0	0	1		1		0	0	0	0	not_enriched	not_enriched
AAAATCCC	0	0	0	0	1		1		0	0	0	0	not_enriched	not_enriched
AAAATCCG	0	0	0	0	1		1		0	0	0	0	not_enriched	not_enriched
AAAATCCT	0	0	0	0	1		1		0	0	0	0	not_enriched	not_enriched
AAAATCGA	0	0	0	0	1		1		0	0	0	0	not_enriched	not_enriched
AAAATCGC	0	0	0	0	1		1		0	0	0	0	not_enriched	not_enriched
AAAATCGG	0	0	0	0	1		1		0	0	0	0	not_enriched	not_enriched
AAAATCGT	0	0	0	0	1		1		0	0	0	0	not_enriched	not_enriched
AAAATCTA	0	0	0	0	1		1		0	0	0	0	not_enriched	not_enriched
AAAATCTC	0	0	0	0	1		1		0	0	0	0	not_enriched	not_enriched
AAAATCTG	0	0	0	0	1		1		0	0	0	0	not_enriched	not_enriched
AAAATCTT	0	0	0	0	1		1		0	0	0	0	not_enriched	not_enriched
AAAATGAA	0	0	0	0	1		1		0	0	0	0	not_enriched	not_enriched
AAAATGAC	0	0	0	0	1		1		0	0	0	0	not_enriched	not_enriched
AAAATGAG	0	0	0	0	1		1		0	0	0	0	not_enriched	not_enriched
AAAATGAT	0	0	0	0	1		1		0	0	0	0	not_enriched	not_enriched
AAAATGCA	0	0	0	0	1		1		0	0	0	0	not_enriched	not_enriched
AAAATGCC	0	0	0	0	1		1		0	0	0	0	not_enriched	not_enriched
AAAATGCG	0	0	0	0	1		1		0	0	0	0	not_enriched	not_enriched
AAAATGCT	0	0	0	0	1		1		0	0	0	0	not_enriched	not_enriched
AAAATGGA	0	0	0	0	1		1		0	0	0	0	not_enriched	not_enriched
AAAATGGC	0	0	0	0	1		1		0	0	0	0	not_enriched	not_enriched
AAAATGGG	0	0	0	0	1		1		0	0	0	0	not_enriched	not_enriched
AAAATGGT	0	0	0	0	1		1		0	0	0	0	not_enriched	not_enriched
AAAATGTA	0	0	0	0	1		1		0	0	0	0	not_enriched	not_enriched
AAAATGTC	0	0	0	0	1		1		0	0	0	0	not_enriched	not_enriched
AAAATGTG	0	0	0	0	1		1		0	0	0	0	not_enriched	not_enriched
AAAATGTT	0	0	0	0	1		1		0	0	0	0	not_enriched	not_enriched
AAAATTAA	0	0	0	0	1		1		0	0	0	0	not_enriched	not_enriched
AAAATTAC	0	0	0	0	1		1		0	0	0	0	not_enriched	not_enriched
AAAATTAG	0	0	0	0	1		1		0	0	0	0	not_enriched	not_enriched
AAAATTAT	0	0	0	0	1		1		0	0	0	0	not_enriched	not_enriched
AAAATTCA	0	0	0	0	1		1		0	0	0	0	not_enriched	not_enriched
AAAATTCC	0	0	0	0	1		1		0	0	0	0	not_enriched	not_enriched
AAAATTCG	0	0	0	0	1		1		0	0	0	0	not_enriched	not_enriched
AAAATTCT	0	0	0	0	1		1		0	0	0	0	not_enriched	not_enriched
AAAATTGA	0	0	0	0	1		1		0	0	0	0	not_enriched	not_enriched
AAAATTGC	0	0	0	0	1		1		0	0	0	0	not_enriched	not_enriched
AAAATTGG	0	0	0	0	1		1		0	0	0	0	not_enriched	not_enriched
AAAATTGT	0	0	0	0	1		1		0	0	0	0	not_enriched	not_enriched
AAAATTTA	0	0	0	0	1		1		0	0	0	0	not_enriched	not_enriched
AAAATTTC	0	0	0	0	1		1		0	0	0	0	not_enriched	not_enriched
AAAATTTG	0	0	0	0	1		1		0	0	0	0	not_enriched	not_enriched
AAAATTTT	0	0	0	0	1		1		0	0	0	0	not_enriched	not_enriched
AAACAAAA	0	0	0	0	1		1		0	0	0	0	not_enriched	not_enriched
AAACAAAC	0	0	0	0	1		1		0	0	0	0	not_enriched	not_enriched
AAACAAAG	0	0	0	0	1		1		0	0	0	0	not_enriched	not_enriched
AAACAAAT	0	0	0	0	1		1		0	0	0	0	not_enriched	not_enriched
AAACAACA	0	0	0	0	1		1		0	0	0	0	not_enriched	not_enriched
AAACAACC	0	0	0	0	1		1		0	0	0	0	not_enriched	not_enriched
AAACAACG	0	0	0	0	1		1		0	0	0	0	not_enriched	not_enriched
AAACAACT	0	0	0	0	1		1		0	0	0	0	not_enriched	not_enriched
AAACAAGA	0	0	0	0	1		1		0	0	0	0	not_enriched	not_enriched
AAACAAGC	0	0	0	0	1		1		0	0	0	0	not_enriched	not_enriched
AAACAAGG	0	0	0	0	1		1		0	0	0	0	not_enriched	not_enriched
AAACAAGT	0	0	0	0	1		1		0	0	0	0	not_enriched	not_enriched
AAACAATA	0	0	0	0	1		1		0	0	0	0	not_enriched	not_enriched
AAACAATC	0	0	0	0	1		1		0	0	0	0	not_enriched	not_enriched
AAACAATG	0	0	0	0	1		1		0	0	0	0	not_enriched	not_enriched
AAACAATT	0	0	0	0	1		1		0	0	0	0	not_enriched	not_enriched
AAACACAA	0	0	0	0	1		1		0	0	0	0	not_enriched	not_enriched
AAACACAC	0	0	0	0	1		1		0	0	0	0	not_enriched	not_enriched
AAACACAG	0	0	0	0	1		1		0	0	0	0	not_enriched	not_enriched
AAACACAT	0	0	0	0	1		1		0	0	0	0	not_enriched	not_enriched
AAACACCA	0	0	0	0	1		1		0	0	0	0	not_enriched	not_enriched
AAACACCC	0	0	0	0	1		1		0	0	0	0	not_enriched	not_enriched
AAACACCG	0	0	0	0	1		1		0	0	0	0	not_enriched	not_enriched
AAACACCT	0	0	0	0	1		1		0	0	0	0	not_enriched	not_enriched
AAACACGA	0	0	0	0	1		1		0	0	0	0	not_enriched	not_enriched
AAACACGC	0	0	0	0	1		1		0	0	0	0	not_enriched	not_enriched
AAACACGG	0	0	0	0	1		1		0	0	0	0	not_enriched	not_enriched
AAACACGT	0	0	0	0	1		1		0	0	0	0	not_enriched	not_enriched
AAACACTA	0	0	0	0	1		1		0	0	0	0	not_enriched	not_enriched
AAACACTC	0	0	0	0	1		1		0	0	0	0	not_enriched	not_enriched
AAACACTG	1	0	0	0	1	0	1		0	0	0	0	not_enriched	not_enriched
AAACACTT	0	0	0	0	1		1		0	0	0	0	not_enriched	not_enriched
AAACAGAA	0	0	0	0	1		1		0	0	0	0	not_enriched	not_enriched
AAACAGAC	0	0	0	0	1		1		0	0	0	0	not_enriched	not_enriched
AAACAGAG	0	0	0	0	1		1		0	0	0	0	not_enriched	not_enriched
AAACAGAT	0	0	0	0	1		1		0	0	0	0	not_enriched	not_enriched
AAACAGCA	0	0	0	0	1		1		0	0	0	0	not_enriched	not_enriched
AAACAGCC	0	0	0	0	1		1		0	0	0	0	not_enriched	not_enriched
AAACAGCG	0	0	0	0	1		1		0	0	0	0	not_enriched	not_enriched
AAACAGCT	0	0	0	0	1		1		0	0	0	0	not_enriched	not_enriched
AAACAGGA	0	0	0	0	1		1		0	0	0	0	not_enriched	not_enriched
AAACAGGC	0	0	0	0	1		1		0	0	0	0	not_enriched	not_enriched
AAACAGGG	0	0	0	0	1		1		0	0	0	0	not_enriched	not_enriched
AAACAGGT	0	0	0	0	1		1		0	0	0	0	not_enriched	not_enriched
AAACAGTA	0	0	0	0	1		1		0	0	0	0	not_enriched	not_enriched
AAACAGTC	0	0	0	0	1		1		0	0	0	0	not_enriched	not_enriched
AAACAGTG	0	0	0	0	1		1		0	0	0	0	not_enriched	not_enriched
AAACAGTT	0	0	0	0	1		1		0	0	0	0	not_enriched	not_enriched
AAACATAA	0	0	0	0	1		1		0	0	0	0	not_enriched	not_enriched
AAACATAC	0	0	0	0	1		1		0	0	0	0	not_enriched	not_enriched
AAACATAG	0	0	0	0	1		1		0	0	0	0	not_enriched	not_enriched
AAACATAT	0	0	0	0	1		1		0	0	0	0	not_enriched	not_enriched
AAACATCA	0	0	0	0	1		1		0	0	0	0	not_enriched	not_enriched
AAACATCC	0	0	0	0	1		1		0	0	0	0	not_enriched	not_enriched
AAACATCG	0	0	0	0	1		1		0	0	0	0	not_enriched	not_enriched
AAACATCT	0	0	0	0	1		1		0	0	0	0	not_enriched	not_enriched
AAACATGA	0	0	0	0	1		1		0	0	0	0	not_enriched	not_enriched
AAACATGC	0	0	0	0	1		1		0	0	0	0	not_enriched	not_enriched
AAACATGG	0	0	0	0	1		1		0	0	0	0	not_enriched	not_enriched
AAACATGT	0	1	0	0	0.501510574	inf	1		0.299719906	0	0.006060606	0	not_enriched	not_enriched
AAACATTA	0	0	0	0	1		1		0	0	0	0	not_enriched	not_enriched
AAACATTC	0	0	0	0	1		1		0	0	0	0	not_enriched	not_enriched
AAACATTG	0	0	0	0	1		1		0	0	0	0	not_enriched	not_enriched
AAACATTT	0	0	0	0	1		1		0	0	0	0	not_enriched	not_enriched
AAACCAAA	0	0	0	0	1		1		0	0	0	0	not_enriched	not_enriched
AAACCAAC	0	0	0	0	1		1		0	0	0	0	not_enriched	not_enriched
AAACCAAG	0	0	0	0	1		1		0	0	0	0	not_enriched	not_enriched
AAACCAAT	0	0	0	0	1		1		0	0	0	0	not_enriched	not_enriched
AAACCACA	0	0	0	0	1		1		0	0	0	0	not_enriched	not_enriched
AAACCACC	0	0	0	0	1		1		0	0	0	0	not_enriched	not_enriched
AAACCACG	0	0	0	0	1		1		0	0	0	0	not_enriched	not_enriched
AAACCACT	0	0	0	0	1		1		0	0	0	0	not_enriched	not_enriched
AAACCAGA	0	0	0	0	1		1		0	0	0	0	not_enriched	not_enriched
AAACCAGC	0	0	0	0	1		1		0	0	0	0	not_enriched	not_enriched
AAACCAGG	0	0	0	0	1		1		0	0	0	0	not_enriched	not_enriched
AAACCAGT	0	0	0	0	1		1		0	0	0	0	not_enriched	not_enriched
AAACCATA	0	0	0	0	1		1		0	0	0	0	not_enriched	not_enriched
AAACCATC	0	0	0	0	1		1		0	0	0	0	not_enriched	not_enriched
AAACCATG	0	0	0	0	1		1		0	0	0	0	not_enriched	not_enriched
AAACCATT	0	0	0	0	1		1		0	0	0	0	not_enriched	not_enriched
AAACCCAA	0	0	0	0	1		1		0	0	0	0	not_enriched	not_enriched
AAACCCAC	0	0	0	0	1		1		0	0	0	0	not_enriched	not_enriched
AAACCCAG	0	0	0	0	1		1		0	0	0	0	not_enriched	not_enriched
AAACCCAT	0	0	0	0	1		1		0	0	0	0	not_enriched	not_enriched
AAACCCCA	0	0	0	0	1		1		0	0	0	0	not_enriched	not_enriched
AAACCCCC	0	0	0	0	1		1		0	0	0	0	not_enriched	not_enriched
AAACCCCG	0	0	0	0	1		1		0	0	0	0	not_enriched	not_enriched
AAACCCCT	0	0	0	0	1		1		0	0	0	0	not_enriched	not_enriched
AAACCCGA	0	0	0	0	1		1		0	0	0	0	not_enriched	not_enriched
AAACCCGC	0	0	0	0	1		1		0	0	0	0	not_enriched	not_enriched
AAACCCGG	0	0	0	0	1		1		0	0	0	0	not_enriched	not_enriched
AAACCCGT	0	0	0	0	1		1		0	0	0	0	not_enriched	not_enriched
AAACCCTA	0	0	0	0	1		1		0	0	0	0	not_enriched	not_enriched
AAACCCTC	0	0	0	0	1		1		0	0	0	0	not_enriched	not_enriched
AAACCCTG	0	0	0	0	1		1		0	0	0	0	not_enriched	not_enriched
AAACCCTT	0	0	0	0	1		1		0	0	0	0	not_enriched	not_enriched
AAACCGAA	0	0	0	0	1		1		0	0	0	0	not_enriched	not_enriched
AAACCGAC	0	0	0	0	1		1		0	0	0	0	not_enriched	not_enriched
AAACCGAG	0	0	0	0	1		1		0	0	0	0	not_enriched	not_enriched
AAACCGAT	0	0	0	0	1		1		0	0	0	0	not_enriched	not_enriched
AAACCGCA	0	0	0	0	1		1		0	0	0	0	not_enriched	not_enriched
AAACCGCC	0	0	0	0	1		1		0	0	0	0	not_enriched	not_enriched
AAACCGCG	0	0	0	0	1		1		0	0	0	0	not_enriched	not_enriched
AAACCGCT	0	0	0	0	1		1		0	0	0	0	not_enriched	not_enriched
AAACCGGA	0	0	0	0	1		1		0	0	0	0	not_enriched	not_enriched
AAACCGGC	0	0	0	0	1		1		0	0	0	0	not_enriched	not_enriched
AAACCGGG	0	0	0	0	1		1		0	0	0	0	not_enriched	not_enriched
AAACCGGT	0	0	0	0	1		1		0	0	0	0	not_enriched	not_enriched
AAACCGTA	0	0	0	0	1		1		0	0	0	0	not_enriched	not_enriched
AAACCGTC	0	0	0	0	1		1		0	0	0	0	not_enriched	not_enriched
AAACCGTG	0	0	0	0	1		1		0	0	0	0	not_enriched	not_enriched
AAACCGTT	0	0	0	0	1		1		0	0	0	0	not_enriched	not_enriched
AAACCTAA	0	0	0	0	1		1		0	0	0	0	not_enriched	not_enriched
AAACCTAC	0	0	0	0	1		1		0	0	0	0	not_enriched	not_enriched
AAACCTAG	0	0	0	0	1		1		0	0	0	0	not_enriched	not_enriched
AAACCTAT	0	0	0	0	1		1		0	0	0	0	not_enriched	not_enriched
AAACCTCA	0	0	0	0	1		1		0	0	0	0	not_enriched	not_enriched
AAACCTCC	0	0	0	0	1		1		0	0	0	0	not_enriched	not_enriched
AAACCTCG	0	0	0	0	1		1		0	0	0	0	not_enriched	not_enriched
AAACCTCT	0	0	0	0	1		1		0	0	0	0	not_enriched	not_enriched
AAACCTGA	0	0	0	0	1		1		0	0	0	0	not_enriched	not_enriched
AAACCTGC	0	0	0	0	1		1		0	0	0	0	not_enriched	not_enriched
AAACCTGG	0	0	0	0	1		1		0	0	0	0	not_enriched	not_enriched
AAACCTGT	0	0	0	0	1		1		0	0	0	0	not_enriched	not_enriched
AAACCTTA	0	0	0	0	1		1		0	0	0	0	not_enriched	not_enriched
AAACCTTC	0	0	0	0	1		1		0	0	0	0	not_enriched	not_enriched
AAACCTTG	0	0	0	0	1		1		0	0	0	0	not_enriched	not_enriched
AAACCTTT	0	0	0	0	1		1		0	0	0	0	not_enriched	not_enriched
AAACGAAA	0	0	0	0	1		1		0	0	0	0	not_enriched	not_enriched
AAACGAAC	0	0	0	0	1		1		0	0	0	0	not_enriched	not_enriched
AAACGAAG	0	0	0	0	1		1		0	0	0	0	not_enriched	not_enriched
AAACGAAT	0	0	0	0	1		1		0	0	0	0	not_enriched	not_enriched
AAACGACA	0	0	0	0	1		1		0	0	0	0	not_enriched	not_enriched
AAACGACC	0	0	0	0	1		1		0	0	0	0	not_enriched	not_enriched
AAACGACG	0	0	0	0	1		1		0	0	0	0	not_enriched	not_enriched
AAACGACT	0	0	0	0	1		1		0	0	0	0	not_enriched	not_enriched
AAACGAGA	0	0	0	0	1		1		0	0	0	0	not_enriched	not_enriched
AAACGAGC	0	0	0	0	1		1		0	0	0	0	not_enriched	not_enriched
AAACGAGG	0	0	0	0	1		1		0	0	0	0	not_enriched	not_enriched
AAACGAGT	0	0	0	0	1		1		0	0	0	0	not_enriched	not_enriched
AAACGATA	0	0	0	0	1		1		0	0	0	0	not_enriched	not_enriched
AAACGATC	0	0	0	0	1		1		0	0	0	0	not_enriched	not_enriched
AAACGATG	0	0	0	0	1		1		0	0	0	0	not_enriched	not_enriched
AAACGATT	0	0	0	0	1		1		0	0	0	0	not_enriched	not_enriched
AAACGCAA	0	0	0	0	1		1		0	0	0	0	not_enriched	not_enriched
AAACGCAC	0	0	0	0	1		1		0	0	0	0	not_enriched	not_enriched
AAACGCAG	0	0	0	0	1		1		0	0	0	0	not_enriched	not_enriched
AAACGCAT	0	0	0	0	1		1		0	0	0	0	not_enriched	not_enriched
AAACGCCA	0	0	0	0	1		1		0	0	0	0	not_enriched	not_enriched
AAACGCCC	0	0	0	0	1		1		0	0	0	0	not_enriched	not_enriched
AAACGCCG	0	0	0	0	1		1		0	0	0	0	not_enriched	not_enriched
AAACGCCT	0	0	0	0	1		1		0	0	0	0	not_enriched	not_enriched
AAACGCGA	0	0	0	0	1		1		0	0	0	0	not_enriched	not_enriched
AAACGCGC	0	0	0	0	1		1		0	0	0	0	not_enriched	not_enriched
AAACGCGG	0	0	0	0	1		1		0	0	0	0	not_enriched	not_enriched
AAACGCGT	0	0	0	0	1		1		0	0	0	0	not_enriched	not_enriched
AAACGCTA	0	0	0	0	1		1		0	0	0	0	not_enriched	not_enriched
AAACGCTC	0	0	0	0	1		1		0	0	0	0	not_enriched	not_enriched
AAACGCTG	0	0	0	0	1		1		0	0	0	0	not_enriched	not_enriched
AAACGCTT	0	0	0	0	1		1		0	0	0	0	not_enriched	not_enriched
AAACGGAA	0	0	0	0	1		1		0	0	0	0	not_enriched	not_enriched
AAACGGAC	0	0	0	0	1		1		0	0	0	0	not_enriched	not_enriched
AAACGGAG	0	0	0	0	1		1		0	0	0	0	not_enriched	not_enriched
AAACGGAT	0	0	0	0	1		1		0	0	0	0	not_enriched	not_enriched
AAACGGCA	0	0	0	0	1		1		0	0	0	0	not_enriched	not_enriched
AAACGGCC	0	0	0	0	1		1		0	0	0	0	not_enriched	not_enriched
AAACGGCG	0	0	0	0	1		1		0	0	0	0	not_enriched	not_enriched
AAACGGCT	0	0	0	0	1		1		0	0	0	0	not_enriched	not_enriched
AAACGGGA	0	0	0	0	1		1		0	0	0	0	not_enriched	not_enriched
AAACGGGC	0	0	0	0	1		1		0	0	0	0	not_enriched	not_enriched
AAACGGGG	0	0	0	0	1		1		0	0	0	0	not_enriched	not_enriched
AAACGGGT	0	0	0	0	1		1		0	0	0	0	not_enriched	not_enriched
AAACGGTA	0	0	0	0	1		1		0	0	0	0	not_enriched	not_enriched
AAACGGTC	0	0	0	0	1		1		0	0	0	0	not_enriched	not_enriched
AAACGGTG	0	0	0	0	1		1		0	0	0	0	not_enriched	not_enriched
AAACGGTT	0	0	0	0	1		1		0	0	0	0	not_enriched	not_enriched
AAACGTAA	0	0	0	0	1		1		0	0	0	0	not_enriched	not_enriched
AAACGTAC	0	0	0	0	1		1		0	0	0	0	not_enriched	not_enriched
AAACGTAG	0	0	0	0	1		1		0	0	0	0	not_enriched	not_enriched
AAACGTAT	0	0	0	0	1		1		0	0	0	0	not_enriched	not_enriched
AAACGTCA	0	0	0	0	1		1		0	0	0	0	not_enriched	not_enriched
AAACGTCC	0	0	0	0	1		1		0	0	0	0	not_enriched	not_enriched
AAACGTCG	0	0	0	0	1		1		0	0	0	0	not_enriched	not_enriched
AAACGTCT	0	0	0	0	1		1		0	0	0	0	not_enriched	not_enriched
AAACGTGA	0	0	0	0	1		1		0	0	0	0	not_enriched	not_enriched
AAACGTGC	0	0	0	0	1		1		0	0	0	0	not_enriched	not_enriched
AAACGTGG	0	0	0	0	1		1		0	0	0	0	not_enriched	not_enriched
AAACGTGT	0	0	0	0	1		1		0	0	0	0	not_enriched	not_enriched
AAACGTTA	0	0	0	0	1		1		0	0	0	0	not_enriched	not_enriched
AAACGTTC	0	0	0	0	1		1		0	0	0	0	not_enriched	not_enriched
AAACGTTG	0	0	0	0	1		1		0	0	0	0	not_enriched	not_enriched
AAACGTTT	0	0	0	0	1		1		0	0	0	0	not_enriched	not_enriched
AAACTAAA	0	0	0	0	1		1		0	0	0	0	not_enriched	not_enriched
AAACTAAC	0	0	0	0	1		1		0	0	0	0	not_enriched	not_enriched
AAACTAAG	0	0	0	0	1		1		0	0	0	0	not_enriched	not_enriched
AAACTAAT	0	0	0	0	1		1		0	0	0	0	not_enriched	not_enriched
AAACTACA	0	0	0	0	1		1		0	0	0	0	not_enriched	not_enriched
AAACTACC	0	0	0	0	1		1		0	0	0	0	not_enriched	not_enriched
AAACTACG	0	0	0	0	1		1		0	0	0	0	not_enriched	not_enriched
AAACTACT	0	0	0	0	1		1		0	0	0	0	not_enriched	not_enriched
AAACTAGA	0	0	0	0	1		1		0	0	0	0	not_enriched	not_enriched
AAACTAGC	0	0	0	0	1		1		0	0	0	0	not_enriched	not_enriched
AAACTAGG	0	0	0	0	1		1		0	0	0	0	not_enriched	not_enriched
AAACTAGT	0	0	0	0	1		1		0	0	0	0	not_enriched	not_enriched
AAACTATA	0	0	0	0	1		1		0	0	0	0	not_enriched	not_enriched
AAACTATC	0	0	0	0	1		1		0	0	0	0	not_enriched	not_enriched
AAACTATG	0	0	0	0	1		1		0	0	0	0	not_enriched	not_enriched
AAACTATT	0	0	0	0	1		1		0	0	0	0	not_enriched	not_enriched
AAACTCAA	0	0	0	0	1		1		0	0	0	0	not_enriched	not_enriched
AAACTCAC	0	0	0	0	1		1		0	0	0	0	not_enriched	not_enriched
AAACTCAG	0	0	0	0	1		1		0	0	0	0	not_enriched	not_enriched
AAACTCAT	0	0	0	0	1		1		0	0	0	0	not_enriched	not_enriched
AAACTCCA	0	0	0	0	1		1		0	0	0	0	not_enriched	not_enriched
AAACTCCC	0	0	0	0	1		1		0	0	0	0	not_enriched	not_enriched
AAACTCCG	0	0	0	0	1		1		0	0	0	0	not_enriched	not_enriched
AAACTCCT	0	0	0	0	1		1		0	0	0	0	not_enriched	not_enriched
AAACTCGA	0	0	0	0	1		1		0	0	0	0	not_enriched	not_enriched
AAACTCGC	0	0	0	0	1		1		0	0	0	0	not_enriched	not_enriched
AAACTCGG	0	0	0	0	1		1		0	0	0	0	not_enriched	not_enriched
AAACTCGT	0	0	0	0	1		1		0	0	0	0	not_enriched	not_enriched
AAACTCTA	0	0	0	0	1		1		0	0	0	0	not_enriched	not_enriched
AAACTCTC	0	0	0	0	1		1		0	0	0	0	not_enriched	not_enriched
AAACTCTG	0	0	0	0	1		1		0	0	0	0	not_enriched	not_enriched
AAACTCTT	0	0	0	0	1		1		0	0	0	0	not_enriched	not_enriched
AAACTGAA	0	0	0	0	1		1		0	0	0	0	not_enriched	not_enriched
AAACTGAC	0	0	0	0	1		1		0	0	0	0	not_enriched	not_enriched
AAACTGAG	0	0	0	0	1		1		0	0	0	0	not_enriched	not_enriched
AAACTGAT	0	0	0	0	1		1		0	0	0	0	not_enriched	not_enriched
AAACTGCA	0	0	0	0	1		1		0	0	0	0	not_enriched	not_enriched
AAACTGCC	0	0	0	0	1		1		0	0	0	0	not_enriched	not_enriched
AAACTGCG	0	0	0	0	1		1		0	0	0	0	not_enriched	not_enriched
AAACTGCT	0	0	0	0	1		1		0	0	0	0	not_enriched	not_enriched
AAACTGGA	0	0	0	0	1		1		0	0	0	0	not_enriched	not_enriched
AAACTGGC	0	0	0	0	1		1		0	0	0	0	not_enriched	not_enriched
AAACTGGG	0	0	0	0	1		1		0	0	0	0	not_enriched	not_enriched
AAACTGGT	0	0	0	0	1		1		0	0	0	0	not_enriched	not_enriched
AAACTGTA	0	0	0	0	1		1		0	0	0	0	not_enriched	not_enriched
AAACTGTC	0	0	0	0	1		1		0	0	0	0	not_enriched	not_enriched
AAACTGTG	0	0	0	0	1		1		0	0	0	0	not_enriched	not_enriched
AAACTGTT	0	0	0	0	1		1		0	0	0	0	not_enriched	not_enriched
AAACTTAA	0	0	0	0	1		1		0	0	0	0	not_enriched	not_enriched
AAACTTAC	0	0	0	0	1		1		0	0	0	0	not_enriched	not_enriched
AAACTTAG	0	0	0	0	1		1		0	0	0	0	not_enriched	not_enriched
AAACTTAT	0	0	0	0	1		1		0	0	0	0	not_enriched	not_enriched
AAACTTCA	0	0	0	0	1		1		0	0	0	0	not_enriched	not_enriched
AAACTTCC	0	0	0	0	1		1		0	0	0	0	not_enriched	not_enriched
AAACTTCG	0	0	0	0	1		1		0	0	0	0	not_enriched	not_enriched
AAACTTCT	0	0	0	0	1		1		0	0	0	0	not_enriched	not_enriched
AAACTTGA	0	0	0	0	1		1		0	0	0	0	not_enriched	not_enriched
AAACTTGC	0	0	0	0	1		1		0	0	0	0	not_enriched	not_enriched
AAACTTGG	0	0	0	0	1		1		0	0	0	0	not_enriched	not_enriched
AAACTTGT	0	0	0	0	1		1		0	0	0	0	not_enriched	not_enriched
AAACTTTA	0	0	0	0	1		1		0	0	0	0	not_enriched	not_enriched
AAACTTTC	0	0	0	0	1		1		0	0	0	0	not_enriched	not_enriched
AAACTTTG	0	0	0	0	1		1		0	0	0	0	not_enriched	not_enriched
AAACTTTT	0	0	0	0	1		1		0	0	0	0	not_enriched	not_enriched
AAAGAAAA	0	0	0	0	1		1		0	0	0	0	not_enriched	not_enriched
AAAGAAAC	0	0	0	0	1		1		0	0	0	0	not_enriched	not_enriched
AAAGAAAG	0	0	0	0	1		1		0	0	0	0	not_enriched	not_enriched
AAAGAAAT	0	0	0	0	1		1		0	0	0	0	not_enriched	not_enriched
AAAGAACA	0	0	0	0	1		1		0	0	0	0	not_enriched	not_enriched
AAAGAACC	0	0	0	0	1		1		0	0	0	0	not_enriched	not_enriched
AAAGAACG	0	0	0	0	1		1		0	0	0	0	not_enriched	not_enriched
AAAGAACT	0	0	0	0	1		1		0	0	0	0	not_enriched	not_enriched
AAAGAAGA	0	0	0	0	1		1		0	0	0	0	not_enriched	not_enriched
AAAGAAGC	0	0	0	0	1		1		0	0	0	0	not_enriched	not_enriched
AAAGAAGG	0	0	0	0	1		1		0	0	0	0	not_enriched	not_enriched
AAAGAAGT	0	0	0	0	1		1		0	0	0	0	not_enriched	not_enriched
AAAGAATA	0	0	0	0	1		1		0	0	0	0	not_enriched	not_enriched
AAAGAATC	0	0	0	0	1		1		0	0	0	0	not_enriched	not_enriched
AAAGAATG	0	0	0	0	1		1		0	0	0	0	not_enriched	not_enriched
AAAGAATT	0	0	0	0	1		1		0	0	0	0	not_enriched	not_enriched
AAAGACAA	0	0	0	0	1		1		0	0	0	0	not_enriched	not_enriched
AAAGACAC	0	0	0	0	1		1		0	0	0	0	not_enriched	not_enriched
AAAGACAG	0	0	0	0	1		1		0	0	0	0	not_enriched	not_enriched
AAAGACAT	0	0	0	0	1		1		0	0	0	0	not_enriched	not_enriched
AAAGACCA	0	0	0	0	1		1		0	0	0	0	not_enriched	not_enriched
AAAGACCC	0	0	0	0	1		1		0	0	0	0	not_enriched	not_enriched
AAAGACCG	0	0	0	0	1		1		0	0	0	0	not_enriched	not_enriched
AAAGACCT	0	0	0	0	1		1		0	0	0	0	not_enriched	not_enriched
AAAGACGA	0	0	0	0	1		1		0	0	0	0	not_enriched	not_enriched
AAAGACGC	0	0	0	0	1		1		0	0	0	0	not_enriched	not_enriched
AAAGACGG	0	0	0	0	1		1		0	0	0	0	not_enriched	not_enriched
AAAGACGT	0	0	0	0	1		1		0	0	0	0	not_enriched	not_enriched
AAAGACTA	0	0	0	0	1		1		0	0	0	0	not_enriched	not_enriched
AAAGACTC	0	0	0	0	1		1		0	0	0	0	not_enriched	not_enriched
AAAGACTG	0	0	0	0	1		1		0	0	0	0	not_enriched	not_enriched
AAAGACTT	0	0	0	0	1		1		0	0	0	0	not_enriched	not_enriched
AAAGAGAA	0	0	0	0	1		1		0	0	0	0	not_enriched	not_enriched
AAAGAGAC	0	0	0	0	1		1		0	0	0	0	not_enriched	not_enriched
AAAGAGAG	0	0	0	0	1		1		0	0	0	0	not_enriched	not_enriched
AAAGAGAT	0	0	0	0	1		1		0	0	0	0	not_enriched	not_enriched
AAAGAGCA	0	0	0	0	1		1		0	0	0	0	not_enriched	not_enriched
AAAGAGCC	0	0	0	0	1		1		0	0	0	0	not_enriched	not_enriched
AAAGAGCG	0	0	0	0	1		1		0	0	0	0	not_enriched	not_enriched
AAAGAGCT	0	0	0	0	1		1		0	0	0	0	not_enriched	not_enriched
AAAGAGGA	0	0	0	0	1		1		0	0	0	0	not_enriched	not_enriched
AAAGAGGC	0	0	0	0	1		1		0	0	0	0	not_enriched	not_enriched
AAAGAGGG	0	0	0	0	1		1		0	0	0	0	not_enriched	not_enriched
AAAGAGGT	0	0	0	0	1		1		0	0	0	0	not_enriched	not_enriched
AAAGAGTA	0	1	0	0	0.501510574	inf	1		0.299719906	0	0.006060606	0	not_enriched	not_enriched
AAAGAGTC	0	0	0	0	1		1		0	0	0	0	not_enriched	not_enriched
AAAGAGTG	0	0	0	0	1		1		0	0	0	0	not_enriched	not_enriched
AAAGAGTT	0	0	0	0	1		1		0	0	0	0	not_enriched	not_enriched
AAAGATAA	0	0	0	0	1		1		0	0	0	0	not_enriched	not_enriched
AAAGATAC	0	0	0	0	1		1		0	0	0	0	not_enriched	not_enriched
AAAGATAG	0	0	0	0	1		1		0	0	0	0	not_enriched	not_enriched
AAAGATAT	0	0	0	0	1		1		0	0	0	0	not_enriched	not_enriched
AAAGATCA	0	0	0	0	1		1		0	0	0	0	not_enriched	not_enriched
AAAGATCC	0	0	0	0	1		1		0	0	0	0	not_enriched	not_enriched
AAAGATCG	0	0	0	0	1		1		0	0	0	0	not_enriched	not_enriched
AAAGATCT	0	0	0	0	1		1		0	0	0	0	not_enriched	not_enriched
AAAGATGA	0	0	0	0	1		1		0	0	0	0	not_enriched	not_enriched
AAAGATGC	0	0	0	0	1		1		0	0	0	0	not_enriched	not_enriched
AAAGATGG	0	0	0	0	1		1		0	0	0	0	not_enriched	not_enriched
AAAGATGT	0	0	0	0	1		1		0	0	0	0	not_enriched	not_enriched
AAAGATTA	0	0	0	0	1		1		0	0	0	0	not_enriched	not_enriched
AAAGATTC	0	0	0	0	1		1		0	0	0	0	not_enriched	not_enriched
AAAGATTG	0	0	0	0	1		1		0	0	0	0	not_enriched	not_enriched
AAAGATTT	0	0	0	0	1		1		0	0	0	0	not_enriched	not_enriched
AAAGCAAA	0	0	0	0	1		1		0	0	0	0	not_enriched	not_enriched
AAAGCAAC	0	0	0	0	1		1		0	0	0	0	not_enriched	not_enriched
AAAGCAAG	0	0	0	0	1		1		0	0	0	0	not_enriched	not_enriched
AAAGCAAT	0	0	0	0	1		1		0	0	0	0	not_enriched	not_enriched
AAAGCACA	0	0	0	0	1		1		0	0	0	0	not_enriched	not_enriched
AAAGCACC	0	0	0	0	1		1		0	0	0	0	not_enriched	not_enriched
AAAGCACG	0	0	0	0	1		1		0	0	0	0	not_enriched	not_enriched
AAAGCACT	0	0	0	0	1		1		0	0	0	0	not_enriched	not_enriched
AAAGCAGA	0	0	0	0	1		1		0	0	0	0	not_enriched	not_enriched
AAAGCAGC	0	0	0	0	1		1		0	0	0	0	not_enriched	not_enriched
AAAGCAGG	0	0	0	0	1		1		0	0	0	0	not_enriched	not_enriched
AAAGCAGT	0	0	0	0	1		1		0	0	0	0	not_enriched	not_enriched
AAAGCATA	0	0	0	0	1		1		0	0	0	0	not_enriched	not_enriched
AAAGCATC	0	0	0	0	1		1		0	0	0	0	not_enriched	not_enriched
AAAGCATG	0	0	0	0	1		1		0	0	0	0	not_enriched	not_enriched
AAAGCATT	0	0	0	0	1		1		0	0	0	0	not_enriched	not_enriched
AAAGCCAA	0	0	0	0	1		1		0	0	0	0	not_enriched	not_enriched
AAAGCCAC	0	0	0	0	1		1		0	0	0	0	not_enriched	not_enriched
AAAGCCAG	0	0	0	0	1		1		0	0	0	0	not_enriched	not_enriched
AAAGCCAT	0	0	0	0	1		1		0	0	0	0	not_enriched	not_enriched
AAAGCCCA	0	0	0	0	1		1		0	0	0	0	not_enriched	not_enriched
AAAGCCCC	0	0	0	0	1		1		0	0	0	0	not_enriched	not_enriched
AAAGCCCG	0	0	0	0	1		1		0	0	0	0	not_enriched	not_enriched
AAAGCCCT	0	0	0	0	1		1		0	0	0	0	not_enriched	not_enriched
AAAGCCGA	0	0	0	0	1		1		0	0	0	0	not_enriched	not_enriched
AAAGCCGC	0	0	0	0	1		1		0	0	0	0	not_enriched	not_enriched
AAAGCCGG	0	0	0	0	1		1		0	0	0	0	not_enriched	not_enriched
AAAGCCGT	0	0	0	0	1		1		0	0	0	0	not_enriched	not_enriched
AAAGCCTA	0	0	0	0	1		1		0	0	0	0	not_enriched	not_enriched
AAAGCCTC	0	0	0	0	1		1		0	0	0	0	not_enriched	not_enriched
AAAGCCTG	0	0	0	0	1		1		0	0	0	0	not_enriched	not_enriched
AAAGCCTT	0	0	0	0	1		1		0	0	0	0	not_enriched	not_enriched
AAAGCGAA	0	0	0	0	1		1		0	0	0	0	not_enriched	not_enriched
AAAGCGAC	0	0	0	0	1		1		0	0	0	0	not_enriched	not_enriched
AAAGCGAG	0	0	0	0	1		1		0	0	0	0	not_enriched	not_enriched
AAAGCGAT	0	0	0	0	1		1		0	0	0	0	not_enriched	not_enriched
AAAGCGCA	0	0	0	0	1		1		0	0	0	0	not_enriched	not_enriched
AAAGCGCC	0	0	0	0	1		1		0	0	0	0	not_enriched	not_enriched
AAAGCGCG	0	0	0	0	1		1		0	0	0	0	not_enriched	not_enriched
AAAGCGCT	0	0	0	0	1		1		0	0	0	0	not_enriched	not_enriched
AAAGCGGA	0	0	0	0	1		1		0	0	0	0	not_enriched	not_enriched
AAAGCGGC	0	0	0	0	1		1		0	0	0	0	not_enriched	not_enriched
AAAGCGGG	0	0	0	0	1		1		0	0	0	0	not_enriched	not_enriched
AAAGCGGT	0	0	0	0	1		1		0	0	0	0	not_enriched	not_enriched
AAAGCGTA	0	0	0	0	1		1		0	0	0	0	not_enriched	not_enriched
AAAGCGTC	0	0	0	0	1		1		0	0	0	0	not_enriched	not_enriched
AAAGCGTG	0	0	0	0	1		1		0	0	0	0	not_enriched	not_enriched
AAAGCGTT	0	0	0	0	1		1		0	0	0	0	not_enriched	not_enriched
AAAGCTAA	0	0	0	0	1		1		0	0	0	0	not_enriched	not_enriched
AAAGCTAC	0	0	0	0	1		1		0	0	0	0	not_enriched	not_enriched
AAAGCTAG	0	0	0	0	1		1		0	0	0	0	not_enriched	not_enriched
AAAGCTAT	0	0	0	0	1		1		0	0	0	0	not_enriched	not_enriched
AAAGCTCA	0	0	0	0	1		1		0	0	0	0	not_enriched	not_enriched
AAAGCTCC	0	0	0	0	1		1		0	0	0	0	not_enriched	not_enriched
AAAGCTCG	0	0	0	0	1		1		0	0	0	0	not_enriched	not_enriched
AAAGCTCT	0	0	0	0	1		1		0	0	0	0	not_enriched	not_enriched
AAAGCTGA	0	0	0	0	1		1		0	0	0	0	not_enriched	not_enriched
AAAGCTGC	0	0	0	0	1		1		0	0	0	0	not_enriched	not_enriched
AAAGCTGG	0	0	0	0	1		1		0	0	0	0	not_enriched	not_enriched
AAAGCTGT	0	0	0	0	1		1		0	0	0	0	not_enriched	not_enriched
AAAGCTTA	0	0	0	0	1		1		0	0	0	0	not_enriched	not_enriched
AAAGCTTC	0	0	0	0	1		1		0	0	0	0	not_enriched	not_enriched
AAAGCTTG	0	0	0	0	1		1		0	0	0	0	not_enriched	not_enriched
AAAGCTTT	0	0	0	0	1		1		0	0	0	0	not_enriched	not_enriched
AAAGGAAA	0	0	0	0	1		1		0	0	0	0	not_enriched	not_enriched
AAAGGAAC	0	0	0	0	1		1		0	0	0	0	not_enriched	not_enriched
AAAGGAAG	0	0	0	1	1		1	0	0	0	0	0	not_enriched	not_enriched
AAAGGAAT	0	0	0	0	1		1		0	0	0	0	not_enriched	not_enriched
AAAGGACA	0	0	0	0	1		1		0	0	0	0	not_enriched	not_enriched
AAAGGACC	0	0	0	0	1		1		0	0	0	0	not_enriched	not_enriched
AAAGGACG	0	0	0	0	1		1		0	0	0	0	not_enriched	not_enriched
AAAGGACT	0	0	0	0	1		1		0	0	0	0	not_enriched	not_enriched
AAAGGAGA	0	0	0	0	1		1		0	0	0	0	not_enriched	not_enriched
AAAGGAGC	0	0	0	0	1		1		0	0	0	0	not_enriched	not_enriched
AAAGGAGG	0	0	0	0	1		1		0	0	0	0	not_enriched	not_enriched
AAAGGAGT	0	0	0	0	1		1		0	0	0	0	not_enriched	not_enriched
AAAGGATA	0	0	0	0	1		1		0	0	0	0	not_enriched	not_enriched
AAAGGATC	0	0	0	0	1		1		0	0	0	0	not_enriched	not_enriched
AAAGGATG	0	0	0	0	1		1		0	0	0	0	not_enriched	not_enriched
AAAGGATT	0	0	0	0	1		1		0	0	0	0	not_enriched	not_enriched
AAAGGCAA	1	0	0	0	1	0	1		0	0	0	0	not_enriched	not_enriched
AAAGGCAC	0	0	0	0	1		1		0	0	0	0	not_enriched	not_enriched
AAAGGCAG	0	0	0	0	1		1		0	0	0	0	not_enriched	not_enriched
AAAGGCAT	0	0	1	0	1		0.501510574	inf	0	0.299719906	0	0.006060606	not_enriched	not_enriched
AAAGGCCA	0	0	0	0	1		1		0	0	0	0	not_enriched	not_enriched
AAAGGCCC	0	0	0	0	1		1		0	0	0	0	not_enriched	not_enriched
AAAGGCCG	0	0	0	0	1		1		0	0	0	0	not_enriched	not_enriched
AAAGGCCT	0	0	0	0	1		1		0	0	0	0	not_enriched	not_enriched
AAAGGCGA	0	0	0	0	1		1		0	0	0	0	not_enriched	not_enriched
AAAGGCGC	0	0	0	0	1		1		0	0	0	0	not_enriched	not_enriched
AAAGGCGG	0	0	0	0	1		1		0	0	0	0	not_enriched	not_enriched
AAAGGCGT	0	0	0	0	1		1		0	0	0	0	not_enriched	not_enriched
AAAGGCTA	0	0	0	0	1		1		0	0	0	0	not_enriched	not_enriched
AAAGGCTC	0	0	0	0	1		1		0	0	0	0	not_enriched	not_enriched
AAAGGCTG	0	0	0	0	1		1		0	0	0	0	not_enriched	not_enriched
AAAGGCTT	0	0	0	0	1		1		0	0	0	0	not_enriched	not_enriched
AAAGGGAA	0	0	0	0	1		1		0	0	0	0	not_enriched	not_enriched
AAAGGGAC	0	0	0	0	1		1		0	0	0	0	not_enriched	not_enriched
AAAGGGAG	0	0	0	0	1		1		0	0	0	0	not_enriched	not_enriched
AAAGGGAT	0	0	0	0	1		1		0	0	0	0	not_enriched	not_enriched
AAAGGGCA	0	0	0	0	1		1		0	0	0	0	not_enriched	not_enriched
AAAGGGCC	0	0	0	0	1		1		0	0	0	0	not_enriched	not_enriched
AAAGGGCG	0	0	0	0	1		1		0	0	0	0	not_enriched	not_enriched
AAAGGGCT	0	0	0	0	1		1		0	0	0	0	not_enriched	not_enriched
AAAGGGGA	0	0	0	0	1		1		0	0	0	0	not_enriched	not_enriched
AAAGGGGC	0	0	0	0	1		1		0	0	0	0	not_enriched	not_enriched
AAAGGGGG	0	0	0	0	1		1		0	0	0	0	not_enriched	not_enriched
AAAGGGGT	0	0	0	0	1		1		0	0	0	0	not_enriched	not_enriched
AAAGGGTA	0	0	0	0	1		1		0	0	0	0	not_enriched	not_enriched
AAAGGGTC	0	0	0	0	1		1		0	0	0	0	not_enriched	not_enriched
AAAGGGTG	0	0	0	0	1		1		0	0	0	0	not_enriched	not_enriched
AAAGGGTT	0	0	0	0	1		1		0	0	0	0	not_enriched	not_enriched
AAAGGTAA	1	0	0	0	1	0	1		0	0	0	0	not_enriched	not_enriched
AAAGGTAC	0	0	0	0	1		1		0	0	0	0	not_enriched	not_enriched
AAAGGTAG	0	0	0	0	1		1		0	0	0	0	not_enriched	not_enriched
AAAGGTAT	0	0	0	0	1		1		0	0	0	0	not_enriched	not_enriched
AAAGGTCA	0	0	0	0	1		1		0	0	0	0	not_enriched	not_enriched
AAAGGTCC	0	0	0	0	1		1		0	0	0	0	not_enriched	not_enriched
AAAGGTCG	0	0	0	0	1		1		0	0	0	0	not_enriched	not_enriched
AAAGGTCT	0	0	0	0	1		1		0	0	0	0	not_enriched	not_enriched
AAAGGTGA	0	0	0	0	1		1		0	0	0	0	not_enriched	not_enriched
AAAGGTGC	0	0	0	0	1		1		0	0	0	0	not_enriched	not_enriched
AAAGGTGG	0	0	0	0	1		1		0	0	0	0	not_enriched	not_enriched
AAAGGTGT	0	0	0	0	1		1		0	0	0	0	not_enriched	not_enriched
AAAGGTTA	0	0	0	0	1		1		0	0	0	0	not_enriched	not_enriched
AAAGGTTC	0	0	0	0	1		1		0	0	0	0	not_enriched	not_enriched
AAAGGTTG	0	0	0	0	1		1		0	0	0	0	not_enriched	not_enriched
AAAGGTTT	0	0	0	0	1		1		0	0	0	0	not_enriched	not_enriched
AAAGTAAA	0	0	0	0	1		1		0	0	0	0	not_enriched	not_enriched
AAAGTAAC	0	0	0	0	1		1		0	0	0	0	not_enriched	not_enriched
AAAGTAAG	0	0	0	0	1		1		0	0	0	0	not_enriched	not_enriched
AAAGTAAT	0	0	0	0	1		1		0	0	0	0	not_enriched	not_enriched
AAAGTACA	0	0	0	0	1		1		0	0	0	0	not_enriched	not_enriched
AAAGTACC	0	0	0	0	1		1		0	0	0	0	not_enriched	not_enriched
AAAGTACG	0	0	0	0	1		1		0	0	0	0	not_enriched	not_enriched
AAAGTACT	0	0	0	0	1		1		0	0	0	0	not_enriched	not_enriched
AAAGTAGA	0	0	0	0	1		1		0	0	0	0	not_enriched	not_enriched
AAAGTAGC	0	0	0	0	1		1		0	0	0	0	not_enriched	not_enriched
AAAGTAGG	0	0	0	0	1		1		0	0	0	0	not_enriched	not_enriched
AAAGTAGT	0	0	0	0	1		1		0	0	0	0	not_enriched	not_enriched
AAAGTATA	0	0	0	0	1		1		0	0	0	0	not_enriched	not_enriched
AAAGTATC	0	0	0	0	1		1		0	0	0	0	not_enriched	not_enriched
AAAGTATG	0	0	0	0	1		1		0	0	0	0	not_enriched	not_enriched
AAAGTATT	0	0	0	0	1		1		0	0	0	0	not_enriched	not_enriched
AAAGTCAA	0	0	0	0	1		1		0	0	0	0	not_enriched	not_enriched
AAAGTCAC	0	0	0	0	1		1		0	0	0	0	not_enriched	not_enriched
AAAGTCAG	0	0	0	0	1		1		0	0	0	0	not_enriched	not_enriched
AAAGTCAT	0	0	0	0	1		1		0	0	0	0	not_enriched	not_enriched
AAAGTCCA	0	0	0	0	1		1		0	0	0	0	not_enriched	not_enriched
AAAGTCCC	0	0	0	0	1		1		0	0	0	0	not_enriched	not_enriched
AAAGTCCG	0	0	0	0	1		1		0	0	0	0	not_enriched	not_enriched
AAAGTCCT	0	0	0	0	1		1		0	0	0	0	not_enriched	not_enriched
AAAGTCGA	0	0	0	0	1		1		0	0	0	0	not_enriched	not_enriched
AAAGTCGC	0	0	0	0	1		1		0	0	0	0	not_enriched	not_enriched
AAAGTCGG	0	0	0	0	1		1		0	0	0	0	not_enriched	not_enriched
AAAGTCGT	0	0	0	0	1		1		0	0	0	0	not_enriched	not_enriched
AAAGTCTA	0	0	0	0	1		1		0	0	0	0	not_enriched	not_enriched
AAAGTCTC	0	0	0	0	1		1		0	0	0	0	not_enriched	not_enriched
AAAGTCTG	0	0	0	0	1		1		0	0	0	0	not_enriched	not_enriched
AAAGTCTT	0	0	0	0	1		1		0	0	0	0	not_enriched	not_enriched
AAAGTGAA	0	0	0	0	1		1		0	0	0	0	not_enriched	not_enriched
AAAGTGAC	0	0	0	0	1		1		0	0	0	0	not_enriched	not_enriched
AAAGTGAG	0	0	0	0	1		1		0	0	0	0	not_enriched	not_enriched
AAAGTGAT	0	0	0	0	1		1		0	0	0	0	not_enriched	not_enriched
AAAGTGCA	0	0	0	0	1		1		0	0	0	0	not_enriched	not_enriched
AAAGTGCC	0	0	0	0	1		1		0	0	0	0	not_enriched	not_enriched
AAAGTGCG	0	0	0	0	1		1		0	0	0	0	not_enriched	not_enriched
AAAGTGCT	0	0	0	0	1		1		0	0	0	0	not_enriched	not_enriched
AAAGTGGA	0	0	0	0	1		1		0	0	0	0	not_enriched	not_enriched
AAAGTGGC	0	0	0	0	1		1		0	0	0	0	not_enriched	not_enriched
AAAGTGGG	0	0	0	0	1		1		0	0	0	0	not_enriched	not_enriched
AAAGTGGT	0	0	0	0	1		1		0	0	0	0	not_enriched	not_enriched
AAAGTGTA	0	0	0	0	1		1		0	0	0	0	not_enriched	not_enriched
AAAGTGTC	0	0	0	0	1		1		0	0	0	0	not_enriched	not_enriched
AAAGTGTG	0	0	0	0	1		1		0	0	0	0	not_enriched	not_enriched
AAAGTGTT	0	0	0	0	1		1		0	0	0	0	not_enriched	not_enriched
AAAGTTAA	0	0	0	0	1		1		0	0	0	0	not_enriched	not_enriched
AAAGTTAC	0	0	0	0	1		1		0	0	0	0	not_enriched	not_enriched
AAAGTTAG	0	0	0	0	1		1		0	0	0	0	not_enriched	not_enriched
AAAGTTAT	0	0	0	0	1		1		0	0	0	0	not_enriched	not_enriched
AAAGTTCA	0	0	0	0	1		1		0	0	0	0	not_enriched	not_enriched
AAAGTTCC	0	0	0	0	1		1		0	0	0	0	not_enriched	not_enriched
AAAGTTCG	0	0	0	0	1		1		0	0	0	0	not_enriched	not_enriched
AAAGTTCT	0	0	0	0	1		1		0	0	0	0	not_enriched	not_enriched
AAAGTTGA	0	0	0	0	1		1		0	0	0	0	not_enriched	not_enriched
AAAGTTGC	0	0	0	0	1		1		0	0	0	0	not_enriched	not_enriched
AAAGTTGG	0	0	0	0	1		1		0	0	0	0	not_enriched	not_enriched
AAAGTTGT	0	0	0	0	1		1		0	0	0	0	not_enriched	not_enriched
AAAGTTTA	0	0	0	0	1		1		0	0	0	0	not_enriched	not_enriched
AAAGTTTC	0	0	0	0	1		1		0	0	0	0	not_enriched	not_enriched
AAAGTTTG	0	0	0	0	1		1		0	0	0	0	not_enriched	not_enriched
AAAGTTTT	0	0	0	0	1		1		0	0	0	0	not_enriched	not_enriched
AAATAAAA	0	0	0	0	1		1		0	0	0	0	not_enriched	not_enriched
AAATAAAC	0	0	0	0	1		1		0	0	0	0	not_enriched	not_enriched
AAATAAAG	0	0	0	0	1		1		0	0	0	0	not_enriched	not_enriched
AAATAAAT	0	0	0	0	1		1		0	0	0	0	not_enriched	not_enriched
AAATAACA	0	0	0	0	1		1		0	0	0	0	not_enriched	not_enriched
AAATAACC	0	0	0	0	1		1		0	0	0	0	not_enriched	not_enriched
AAATAACG	0	0	0	0	1		1		0	0	0	0	not_enriched	not_enriched
AAATAACT	0	0	0	0	1		1		0	0	0	0	not_enriched	not_enriched
AAATAAGA	0	0	0	0	1		1		0	0	0	0	not_enriched	not_enriched
AAATAAGC	0	0	0	0	1		1		0	0	0	0	not_enriched	not_enriched
AAATAAGG	0	0	0	0	1		1		0	0	0	0	not_enriched	not_enriched
AAATAAGT	0	0	0	0	1		1		0	0	0	0	not_enriched	not_enriched
AAATAATA	0	0	0	0	1		1		0	0	0	0	not_enriched	not_enriched
AAATAATC	0	0	0	0	1		1		0	0	0	0	not_enriched	not_enriched
AAATAATG	0	0	0	0	1		1		0	0	0	0	not_enriched	not_enriched
AAATAATT	0	0	0	0	1		1		0	0	0	0	not_enriched	not_enriched
AAATACAA	0	0	0	0	1		1		0	0	0	0	not_enriched	not_enriched
AAATACAC	0	0	0	0	1		1		0	0	0	0	not_enriched	not_enriched
AAATACAG	0	0	0	0	1		1		0	0	0	0	not_enriched	not_enriched
AAATACAT	0	0	0	0	1		1		0	0	0	0	not_enriched	not_enriched
AAATACCA	0	0	0	0	1		1		0	0	0	0	not_enriched	not_enriched
AAATACCC	0	0	0	0	1		1		0	0	0	0	not_enriched	not_enriched
AAATACCG	0	0	0	0	1		1		0	0	0	0	not_enriched	not_enriched
AAATACCT	0	0	0	0	1		1		0	0	0	0	not_enriched	not_enriched
AAATACGA	0	0	0	0	1		1		0	0	0	0	not_enriched	not_enriched
AAATACGC	0	0	0	0	1		1		0	0	0	0	not_enriched	not_enriched
AAATACGG	0	0	0	0	1		1		0	0	0	0	not_enriched	not_enriched
AAATACGT	0	0	0	0	1		1		0	0	0	0	not_enriched	not_enriched
AAATACTA	0	0	0	0	1		1		0	0	0	0	not_enriched	not_enriched
AAATACTC	0	0	0	0	1		1		0	0	0	0	not_enriched	not_enriched
AAATACTG	0	0	0	0	1		1		0	0	0	0	not_enriched	not_enriched
AAATACTT	0	0	0	0	1		1		0	0	0	0	not_enriched	not_enriched
AAATAGAA	0	0	0	0	1		1		0	0	0	0	not_enriched	not_enriched
AAATAGAC	0	0	0	0	1		1		0	0	0	0	not_enriched	not_enriched
AAATAGAG	0	0	0	0	1		1		0	0	0	0	not_enriched	not_enriched
AAATAGAT	0	0	0	0	1		1		0	0	0	0	not_enriched	not_enriched
AAATAGCA	0	0	0	0	1		1		0	0	0	0	not_enriched	not_enriched
AAATAGCC	0	0	0	0	1		1		0	0	0	0	not_enriched	not_enriched
AAATAGCG	0	0	0	0	1		1		0	0	0	0	not_enriched	not_enriched
AAATAGCT	0	0	0	0	1		1		0	0	0	0	not_enriched	not_enriched
AAATAGGA	0	0	0	0	1		1		0	0	0	0	not_enriched	not_enriched
AAATAGGC	0	0	0	0	1		1		0	0	0	0	not_enriched	not_enriched
AAATAGGG	0	0	0	0	1		1		0	0	0	0	not_enriched	not_enriched
AAATAGGT	0	0	0	0	1		1		0	0	0	0	not_enriched	not_enriched
AAATAGTA	0	0	0	0	1		1		0	0	0	0	not_enriched	not_enriched
AAATAGTC	0	0	0	0	1		1		0	0	0	0	not_enriched	not_enriched
AAATAGTG	0	0	0	0	1		1		0	0	0	0	not_enriched	not_enriched
AAATAGTT	0	0	0	0	1		1		0	0	0	0	not_enriched	not_enriched
AAATATAA	0	0	0	0	1		1		0	0	0	0	not_enriched	not_enriched
AAATATAC	0	0	0	0	1		1		0	0	0	0	not_enriched	not_enriched
AAATATAG	0	0	0	0	1		1		0	0	0	0	not_enriched	not_enriched
AAATATAT	0	0	0	0	1		1		0	0	0	0	not_enriched	not_enriched
AAATATCA	0	0	0	0	1		1		0	0	0	0	not_enriched	not_enriched
AAATATCC	0	0	0	0	1		1		0	0	0	0	not_enriched	not_enriched
AAATATCG	0	0	0	0	1		1		0	0	0	0	not_enriched	not_enriched
AAATATCT	0	0	0	0	1		1		0	0	0	0	not_enriched	not_enriched
AAATATGA	0	0	0	0	1		1		0	0	0	0	not_enriched	not_enriched
AAATATGC	0	0	0	0	1		1		0	0	0	0	not_enriched	not_enriched
AAATATGG	0	0	0	0	1		1		0	0	0	0	not_enriched	not_enriched
AAATATGT	0	0	0	0	1		1		0	0	0	0	not_enriched	not_enriched
AAATATTA	0	0	0	0	1		1		0	0	0	0	not_enriched	not_enriched
AAATATTC	0	0	0	0	1		1		0	0	0	0	not_enriched	not_enriched
AAATATTG	0	0	0	0	1		1		0	0	0	0	not_enriched	not_enriched
AAATATTT	0	0	0	0	1		1		0	0	0	0	not_enriched	not_enriched
AAATCAAA	0	0	0	0	1		1		0	0	0	0	not_enriched	not_enriched
AAATCAAC	0	0	0	0	1		1		0	0	0	0	not_enriched	not_enriched
AAATCAAG	0	0	0	0	1		1		0	0	0	0	not_enriched	not_enriched
AAATCAAT	0	0	0	0	1		1		0	0	0	0	not_enriched	not_enriched
AAATCACA	0	0	0	0	1		1		0	0	0	0	not_enriched	not_enriched
AAATCACC	0	0	0	0	1		1		0	0	0	0	not_enriched	not_enriched
AAATCACG	0	0	0	0	1		1		0	0	0	0	not_enriched	not_enriched
AAATCACT	0	0	0	0	1		1		0	0	0	0	not_enriched	not_enriched
AAATCAGA	0	0	0	0	1		1		0	0	0	0	not_enriched	not_enriched
AAATCAGC	0	0	0	0	1		1		0	0	0	0	not_enriched	not_enriched
AAATCAGG	0	0	0	0	1		1		0	0	0	0	not_enriched	not_enriched
AAATCAGT	0	0	0	0	1		1		0	0	0	0	not_enriched	not_enriched
AAATCATA	0	0	0	0	1		1		0	0	0	0	not_enriched	not_enriched
AAATCATC	0	0	0	0	1		1		0	0	0	0	not_enriched	not_enriched
AAATCATG	0	0	0	0	1		1		0	0	0	0	not_enriched	not_enriched
AAATCATT	0	0	0	0	1		1		0	0	0	0	not_enriched	not_enriched
AAATCCAA	0	0	0	0	1		1		0	0	0	0	not_enriched	not_enriched
AAATCCAC	0	0	0	0	1		1		0	0	0	0	not_enriched	not_enriched
AAATCCAG	0	0	0	0	1		1		0	0	0	0	not_enriched	not_enriched
AAATCCAT	0	0	0	0	1		1		0	0	0	0	not_enriched	not_enriched
AAATCCCA	0	0	0	0	1		1		0	0	0	0	not_enriched	not_enriched
AAATCCCC	0	0	0	0	1		1		0	0	0	0	not_enriched	not_enriched
AAATCCCG	0	0	0	0	1		1		0	0	0	0	not_enriched	not_enriched
AAATCCCT	0	0	0	0	1		1		0	0	0	0	not_enriched	not_enriched
AAATCCGA	0	0	0	0	1		1		0	0	0	0	not_enriched	not_enriched
AAATCCGC	0	0	0	0	1		1		0	0	0	0	not_enriched	not_enriched
AAATCCGG	0	0	0	0	1		1		0	0	0	0	not_enriched	not_enriched
AAATCCGT	0	0	0	0	1		1		0	0	0	0	not_enriched	not_enriched
AAATCCTA	0	0	0	0	1		1		0	0	0	0	not_enriched	not_enriched
AAATCCTC	0	0	0	0	1		1		0	0	0	0	not_enriched	not_enriched
AAATCCTG	0	0	0	0	1		1		0	0	0	0	not_enriched	not_enriched
AAATCCTT	0	0	0	0	1		1		0	0	0	0	not_enriched	not_enriched
AAATCGAA	0	0	0	0	1		1		0	0	0	0	not_enriched	not_enriched
AAATCGAC	0	0	0	0	1		1		0	0	0	0	not_enriched	not_enriched
AAATCGAG	0	0	0	0	1		1		0	0	0	0	not_enriched	not_enriched
AAATCGAT	0	0	0	0	1		1		0	0	0	0	not_enriched	not_enriched
AAATCGCA	0	0	0	0	1		1		0	0	0	0	not_enriched	not_enriched
AAATCGCC	0	0	0	0	1		1		0	0	0	0	not_enriched	not_enriched
AAATCGCG	0	0	0	0	1		1		0	0	0	0	not_enriched	not_enriched
AAATCGCT	0	0	0	0	1		1		0	0	0	0	not_enriched	not_enriched
AAATCGGA	0	0	0	0	1		1		0	0	0	0	not_enriched	not_enriched
AAATCGGC	0	0	0	0	1		1		0	0	0	0	not_enriched	not_enriched
AAATCGGG	0	0	0	0	1		1		0	0	0	0	not_enriched	not_enriched
AAATCGGT	0	0	0	0	1		1		0	0	0	0	not_enriched	not_enriched
AAATCGTA	0	0	0	0	1		1		0	0	0	0	not_enriched	not_enriched
AAATCGTC	0	0	0	0	1		1		0	0	0	0	not_enriched	not_enriched
AAATCGTG	0	0	0	0	1		1		0	0	0	0	not_enriched	not_enriched
AAATCGTT	0	0	0	0	1		1		0	0	0	0	not_enriched	not_enriched
AAATCTAA	0	0	0	0	1		1		0	0	0	0	not_enriched	not_enriched
AAATCTAC	0	0	0	0	1		1		0	0	0	0	not_enriched	not_enriched
AAATCTAG	0	0	0	0	1		1		0	0	0	0	not_enriched	not_enriched
AAATCTAT	0	0	0	0	1		1		0	0	0	0	not_enriched	not_enriched
AAATCTCA	0	0	0	0	1		1		0	0	0	0	not_enriched	not_enriched
AAATCTCC	0	0	0	0	1		1		0	0	0	0	not_enriched	not_enriched
AAATCTCG	0	0	0	0	1		1		0	0	0	0	not_enriched	not_enriched
AAATCTCT	0	0	0	0	1		1		0	0	0	0	not_enriched	not_enriched
AAATCTGA	0	0	0	0	1		1		0	0	0	0	not_enriched	not_enriched
AAATCTGC	0	0	0	0	1		1		0	0	0	0	not_enriched	not_enriched
AAATCTGG	0	0	0	0	1		1		0	0	0	0	not_enriched	not_enriched
AAATCTGT	0	0	0	0	1		1		0	0	0	0	not_enriched	not_enriched
AAATCTTA	0	0	0	0	1		1		0	0	0	0	not_enriched	not_enriched
AAATCTTC	0	0	0	0	1		1		0	0	0	0	not_enriched	not_enriched
AAATCTTG	0	0	0	0	1		1		0	0	0	0	not_enriched	not_enriched
AAATCTTT	0	0	0	0	1		1		0	0	0	0	not_enriched	not_enriched
AAATGAAA	0	0	0	0	1		1		0	0	0	0	not_enriched	not_enriched
AAATGAAC	0	0	0	0	1		1		0	0	0	0	not_enriched	not_enriched
AAATGAAG	0	0	0	0	1		1		0	0	0	0	not_enriched	not_enriched
AAATGAAT	0	0	0	0	1		1		0	0	0	0	not_enriched	not_enriched
AAATGACA	0	0	0	0	1		1		0	0	0	0	not_enriched	not_enriched
AAATGACC	0	0	0	0	1		1		0	0	0	0	not_enriched	not_enriched
AAATGACG	0	0	0	0	1		1		0	0	0	0	not_enriched	not_enriched
AAATGACT	0	0	0	0	1		1		0	0	0	0	not_enriched	not_enriched
AAATGAGA	0	0	0	0	1		1		0	0	0	0	not_enriched	not_enriched
AAATGAGC	0	0	0	0	1		1		0	0	0	0	not_enriched	not_enriched
AAATGAGG	0	0	0	0	1		1		0	0	0	0	not_enriched	not_enriched
AAATGAGT	0	0	0	0	1		1		0	0	0	0	not_enriched	not_enriched
AAATGATA	0	0	0	0	1		1		0	0	0	0	not_enriched	not_enriched
AAATGATC	0	0	0	0	1		1		0	0	0	0	not_enriched	not_enriched
AAATGATG	0	0	0	0	1		1		0	0	0	0	not_enriched	not_enriched
AAATGATT	0	0	0	0	1		1		0	0	0	0	not_enriched	not_enriched
AAATGCAA	0	0	0	0	1		1		0	0	0	0	not_enriched	not_enriched
AAATGCAC	0	0	0	0	1		1		0	0	0	0	not_enriched	not_enriched
AAATGCAG	0	0	0	0	1		1		0	0	0	0	not_enriched	not_enriched
AAATGCAT	0	0	0	0	1		1		0	0	0	0	not_enriched	not_enriched
AAATGCCA	0	0	0	0	1		1		0	0	0	0	not_enriched	not_enriched
AAATGCCC	0	0	0	0	1		1		0	0	0	0	not_enriched	not_enriched
AAATGCCG	0	0	0	0	1		1		0	0	0	0	not_enriched	not_enriched
AAATGCCT	0	0	0	0	1		1		0	0	0	0	not_enriched	not_enriched
AAATGCGA	0	0	0	0	1		1		0	0	0	0	not_enriched	not_enriched
AAATGCGC	0	0	0	0	1		1		0	0	0	0	not_enriched	not_enriched
AAATGCGG	0	0	0	0	1		1		0	0	0	0	not_enriched	not_enriched
AAATGCGT	0	0	0	0	1		1		0	0	0	0	not_enriched	not_enriched
AAATGCTA	0	0	0	0	1		1		0	0	0	0	not_enriched	not_enriched
AAATGCTC	0	0	0	0	1		1		0	0	0	0	not_enriched	not_enriched
AAATGCTG	0	0	0	0	1		1		0	0	0	0	not_enriched	not_enriched
AAATGCTT	0	0	0	0	1		1		0	0	0	0	not_enriched	not_enriched
AAATGGAA	0	0	0	0	1		1		0	0	0	0	not_enriched	not_enriched
AAATGGAC	0	0	0	0	1		1		0	0	0	0	not_enriched	not_enriched
AAATGGAG	0	0	0	0	1		1		0	0	0	0	not_enriched	not_enriched
AAATGGAT	0	0	0	0	1		1		0	0	0	0	not_enriched	not_enriched
AAATGGCA	0	0	0	0	1		1		0	0	0	0	not_enriched	not_enriched
AAATGGCC	0	0	0	0	1		1		0	0	0	0	not_enriched	not_enriched
AAATGGCG	0	0	0	0	1		1		0	0	0	0	not_enriched	not_enriched
AAATGGCT	0	0	0	0	1		1		0	0	0	0	not_enriched	not_enriched
AAATGGGA	0	0	0	0	1		1		0	0	0	0	not_enriched	not_enriched
AAATGGGC	0	0	0	0	1		1		0	0	0	0	not_enriched	not_enriched
AAATGGGG	0	0	0	0	1		1		0	0	0	0	not_enriched	not_enriched
AAATGGGT	0	0	0	0	1		1		0	0	0	0	not_enriched	not_enriched
AAATGGTA	0	0	0	0	1		1		0	0	0	0	not_enriched	not_enriched
AAATGGTC	0	0	0	0	1		1		0	0	0	0	not_enriched	not_enriched
AAATGGTG	0	0	0	0	1		1		0	0	0	0	not_enriched	not_enriched
AAATGGTT	0	0	0	0	1		1		0	0	0	0	not_enriched	not_enriched
AAATGTAA	0	0	0	0	1		1		0	0	0	0	not_enriched	not_enriched
AAATGTAC	0	0	0	0	1		1		0	0	0	0	not_enriched	not_enriched
AAATGTAG	0	0	0	0	1		1		0	0	0	0	not_enriched	not_enriched
AAATGTAT	0	0	0	0	1		1		0	0	0	0	not_enriched	not_enriched
AAATGTCA	0	0	0	0	1		1		0	0	0	0	not_enriched	not_enriched
AAATGTCC	0	0	0	1	1		1	0	0	0	0	0	not_enriched	not_enriched
AAATGTCG	0	0	0	0	1		1		0	0	0	0	not_enriched	not_enriched
AAATGTCT	0	0	0	0	1		1		0	0	0	0	not_enriched	not_enriched
AAATGTGA	0	0	0	0	1		1		0	0	0	0	not_enriched	not_enriched
AAATGTGC	0	0	0	0	1		1		0	0	0	0	not_enriched	not_enriched
AAATGTGG	0	0	0	0	1		1		0	0	0	0	not_enriched	not_enriched
AAATGTGT	0	0	0	0	1		1		0	0	0	0	not_enriched	not_enriched
AAATGTTA	0	0	0	0	1		1		0	0	0	0	not_enriched	not_enriched
AAATGTTC	0	0	0	0	1		1		0	0	0	0	not_enriched	not_enriched
AAATGTTG	0	0	0	0	1		1		0	0	0	0	not_enriched	not_enriched
AAATGTTT	0	0	0	0	1		1		0	0	0	0	not_enriched	not_enriched
AAATTAAA	0	0	0	0	1		1		0	0	0	0	not_enriched	not_enriched
AAATTAAC	0	0	0	0	1		1		0	0	0	0	not_enriched	not_enriched
AAATTAAG	0	0	0	0	1		1		0	0	0	0	not_enriched	not_enriched
AAATTAAT	0	0	0	0	1		1		0	0	0	0	not_enriched	not_enriched
AAATTACA	0	0	0	0	1		1		0	0	0	0	not_enriched	not_enriched
AAATTACC	0	0	0	0	1		1		0	0	0	0	not_enriched	not_enriched
AAATTACG	0	0	0	0	1		1		0	0	0	0	not_enriched	not_enriched
AAATTACT	0	0	0	0	1		1		0	0	0	0	not_enriched	not_enriched
AAATTAGA	0	0	0	0	1		1		0	0	0	0	not_enriched	not_enriched
AAATTAGC	0	0	0	0	1		1		0	0	0	0	not_enriched	not_enriched
AAATTAGG	0	0	0	0	1		1		0	0	0	0	not_enriched	not_enriched
AAATTAGT	0	0	0	0	1		1		0	0	0	0	not_enriched	not_enriched
AAATTATA	0	0	0	0	1		1		0	0	0	0	not_enriched	not_enriched
AAATTATC	0	0	0	0	1		1		0	0	0	0	not_enriched	not_enriched
AAATTATG	0	0	0	0	1		1		0	0	0	0	not_enriched	not_enriched
AAATTATT	0	0	0	0	1		1		0	0	0	0	not_enriched	not_enriched
AAATTCAA	0	0	0	0	1		1		0	0	0	0	not_enriched	not_enriched
AAATTCAC	0	0	0	0	1		1		0	0	0	0	not_enriched	not_enriched
AAATTCAG	0	0	0	0	1		1		0	0	0	0	not_enriched	not_enriched
AAATTCAT	0	0	0	0	1		1		0	0	0	0	not_enriched	not_enriched
AAATTCCA	0	0	0	0	1		1		0	0	0	0	not_enriched	not_enriched
AAATTCCC	0	0	0	0	1		1		0	0	0	0	not_enriched	not_enriched
AAATTCCG	0	0	0	0	1		1		0	0	0	0	not_enriched	not_enriched
AAATTCCT	0	0	0	0	1		1		0	0	0	0	not_enriched	not_enriched
AAATTCGA	0	0	0	0	1		1		0	0	0	0	not_enriched	not_enriched
AAATTCGC	0	0	0	0	1		1		0	0	0	0	not_enriched	not_enriched
AAATTCGG	0	0	0	0	1		1		0	0	0	0	not_enriched	not_enriched
AAATTCGT	0	0	0	0	1		1		0	0	0	0	not_enriched	not_enriched
AAATTCTA	0	0	0	0	1		1		0	0	0	0	not_enriched	not_enriched
AAATTCTC	0	0	0	0	1		1		0	0	0	0	not_enriched	not_enriched
AAATTCTG	0	0	0	0	1		1		0	0	0	0	not_enriched	not_enriched
AAATTCTT	0	0	0	0	1		1		0	0	0	0	not_enriched	not_enriched
AAATTGAA	0	0	0	0	1		1		0	0	0	0	not_enriched	not_enriched
AAATTGAC	0	0	0	0	1		1		0	0	0	0	not_enriched	not_enriched
AAATTGAG	0	0	0	0	1		1		0	0	0	0	not_enriched	not_enriched
AAATTGAT	0	0	0	0	1		1		0	0	0	0	not_enriched	not_enriched
AAATTGCA	0	0	0	0	1		1		0	0	0	0	not_enriched	not_enriched
AAATTGCC	0	0	0	0	1		1		0	0	0	0	not_enriched	not_enriched
AAATTGCG	0	0	0	0	1		1		0	0	0	0	not_enriched	not_enriched
AAATTGCT	0	0	0	0	1		1		0	0	0	0	not_enriched	not_enriched
AAATTGGA	0	0	0	0	1		1		0	0	0	0	not_enriched	not_enriched
AAATTGGC	0	0	0	0	1		1		0	0	0	0	not_enriched	not_enriched
AAATTGGG	0	0	0	0	1		1		0	0	0	0	not_enriched	not_enriched
AAATTGGT	0	0	0	0	1		1		0	0	0	0	not_enriched	not_enriched
AAATTGTA	0	0	0	0	1		1		0	0	0	0	not_enriched	not_enriched
AAATTGTC	0	0	0	0	1		1		0	0	0	0	not_enriched	not_enriched
AAATTGTG	0	1	0	0	0.501510574	inf	1		0.299719906	0	0.006060606	0	not_enriched	not_enriched
AAATTGTT	0	0	0	0	1		1		0	0	0	0	not_enriched	not_enriched
AAATTTAA	0	0	0	0	1		1		0	0	0	0	not_enriched	not_enriched
AAATTTAC	0	0	0	0	1		1		0	0	0	0	not_enriched	not_enriched
AAATTTAG	0	0	0	0	1		1		0	0	0	0	not_enriched	not_enriched
AAATTTAT	0	0	0	0	1		1		0	0	0	0	not_enriched	not_enriched
AAATTTCA	0	0	0	0	1		1		0	0	0	0	not_enriched	not_enriched
AAATTTCC	0	0	0	0	1		1		0	0	0	0	not_enriched	not_enriched
AAATTTCG	0	0	0	0	1		1		0	0	0	0	not_enriched	not_enriched
AAATTTCT	0	0	0	0	1		1		0	0	0	0	not_enriched	not_enriched
AAATTTGA	0	0	0	0	1		1		0	0	0	0	not_enriched	not_enriched
AAATTTGC	0	0	0	0	1		1		0	0	0	0	not_enriched	not_enriched
AAATTTGG	0	0	0	0	1		1		0	0	0	0	not_enriched	not_enriched
AAATTTGT	0	0	0	0	1		1		0	0	0	0	not_enriched	not_enriched
AAATTTTA	0	0	0	0	1		1		0	0	0	0	not_enriched	not_enriched
AAATTTTC	0	0	0	0	1		1		0	0	0	0	not_enriched	not_enriched
AAATTTTG	0	0	0	0	1		1		0	0	0	0	not_enriched	not_enriched
AAATTTTT	0	0	0	0	1		1		0	0	0	0	not_enriched	not_enriched
AACAAAAA	0	0	0	0	1		1		0	0	0	0	not_enriched	not_enriched
AACAAAAC	0	0	0	0	1		1		0	0	0	0	not_enriched	not_enriched
AACAAAAG	0	0	0	0	1		1		0	0	0	0	not_enriched	not_enriched
AACAAAAT	0	0	0	0	1		1		0	0	0	0	not_enriched	not_enriched
AACAAACA	0	0	0	0	1		1		0	0	0	0	not_enriched	not_enriched
AACAAACC	0	0	0	0	1		1		0	0	0	0	not_enriched	not_enriched
AACAAACG	0	0	0	0	1		1		0	0	0	0	not_enriched	not_enriched
AACAAACT	0	0	0	0	1		1		0	0	0	0	not_enriched	not_enriched
AACAAAGA	0	0	0	0	1		1		0	0	0	0	not_enriched	not_enriched
AACAAAGC	0	0	0	0	1		1		0	0	0	0	not_enriched	not_enriched
AACAAAGG	0	0	0	0	1		1		0	0	0	0	not_enriched	not_enriched
AACAAAGT	0	0	0	0	1		1		0	0	0	0	not_enriched	not_enriched
AACAAATA	0	0	0	0	1		1		0	0	0	0	not_enriched	not_enriched
AACAAATC	0	0	0	0	1		1		0	0	0	0	not_enriched	not_enriched
AACAAATG	0	0	0	0	1		1		0	0	0	0	not_enriched	not_enriched
AACAAATT	0	0	0	0	1		1		0	0	0	0	not_enriched	not_enriched
AACAACAA	0	0	0	0	1		1		0	0	0	0	not_enriched	not_enriched
AACAACAC	0	0	0	0	1		1		0	0	0	0	not_enriched	not_enriched
AACAACAG	0	0	0	0	1		1		0	0	0	0	not_enriched	not_enriched
AACAACAT	0	0	0	0	1		1		0	0	0	0	not_enriched	not_enriched
AACAACCA	0	0	0	0	1		1		0	0	0	0	not_enriched	not_enriched
AACAACCC	0	0	0	0	1		1		0	0	0	0	not_enriched	not_enriched
AACAACCG	0	0	0	0	1		1		0	0	0	0	not_enriched	not_enriched
AACAACCT	0	0	0	0	1		1		0	0	0	0	not_enriched	not_enriched
AACAACGA	0	0	0	0	1		1		0	0	0	0	not_enriched	not_enriched
AACAACGC	0	0	0	0	1		1		0	0	0	0	not_enriched	not_enriched
AACAACGG	0	0	0	0	1		1		0	0	0	0	not_enriched	not_enriched
AACAACGT	0	0	0	0	1		1		0	0	0	0	not_enriched	not_enriched
AACAACTA	0	0	0	0	1		1		0	0	0	0	not_enriched	not_enriched
AACAACTC	0	0	0	0	1		1		0	0	0	0	not_enriched	not_enriched
AACAACTG	0	0	0	0	1		1		0	0	0	0	not_enriched	not_enriched
AACAACTT	0	0	0	0	1		1		0	0	0	0	not_enriched	not_enriched
AACAAGAA	0	0	0	0	1		1		0	0	0	0	not_enriched	not_enriched
AACAAGAC	0	0	0	0	1		1		0	0	0	0	not_enriched	not_enriched
AACAAGAG	0	0	0	0	1		1		0	0	0	0	not_enriched	not_enriched
AACAAGAT	0	0	0	0	1		1		0	0	0	0	not_enriched	not_enriched
AACAAGCA	0	0	0	0	1		1		0	0	0	0	not_enriched	not_enriched
AACAAGCC	0	0	0	0	1		1		0	0	0	0	not_enriched	not_enriched
AACAAGCG	0	0	0	0	1		1		0	0	0	0	not_enriched	not_enriched
AACAAGCT	0	0	0	0	1		1		0	0	0	0	not_enriched	not_enriched
AACAAGGA	0	0	0	0	1		1		0	0	0	0	not_enriched	not_enriched
AACAAGGC	0	0	0	0	1		1		0	0	0	0	not_enriched	not_enriched
AACAAGGG	0	0	0	2	1		1	0	0	0	0	0	not_enriched	not_enriched
AACAAGGT	0	0	0	0	1		1		0	0	0	0	not_enriched	not_enriched
AACAAGTA	0	0	0	0	1		1		0	0	0	0	not_enriched	not_enriched
AACAAGTC	0	0	0	0	1		1		0	0	0	0	not_enriched	not_enriched
AACAAGTG	0	0	0	0	1		1		0	0	0	0	not_enriched	not_enriched
AACAAGTT	0	0	0	0	1		1		0	0	0	0	not_enriched	not_enriched
AACAATAA	0	0	0	0	1		1		0	0	0	0	not_enriched	not_enriched
AACAATAC	0	0	0	0	1		1		0	0	0	0	not_enriched	not_enriched
AACAATAG	0	0	0	0	1		1		0	0	0	0	not_enriched	not_enriched
AACAATAT	0	0	0	0	1		1		0	0	0	0	not_enriched	not_enriched
AACAATCA	0	0	0	0	1		1		0	0	0	0	not_enriched	not_enriched
AACAATCC	0	0	0	0	1		1		0	0	0	0	not_enriched	not_enriched
AACAATCG	0	0	0	0	1		1		0	0	0	0	not_enriched	not_enriched
AACAATCT	0	0	0	0	1		1		0	0	0	0	not_enriched	not_enriched
AACAATGA	0	0	0	0	1		1		0	0	0	0	not_enriched	not_enriched
AACAATGC	0	0	0	0	1		1		0	0	0	0	not_enriched	not_enriched
AACAATGG	0	0	0	0	1		1		0	0	0	0	not_enriched	not_enriched
AACAATGT	0	0	0	0	1		1		0	0	0	0	not_enriched	not_enriched
AACAATTA	0	0	0	0	1		1		0	0	0	0	not_enriched	not_enriched
AACAATTC	0	0	0	0	1		1		0	0	0	0	not_enriched	not_enriched
AACAATTG	0	0	0	0	1		1		0	0	0	0	not_enriched	not_enriched
AACAATTT	0	0	0	0	1		1		0	0	0	0	not_enriched	not_enriched
AACACAAA	0	0	0	0	1		1		0	0	0	0	not_enriched	not_enriched
AACACAAC	0	0	0	0	1		1		0	0	0	0	not_enriched	not_enriched
AACACAAG	0	0	0	0	1		1		0	0	0	0	not_enriched	not_enriched
AACACAAT	0	0	0	0	1		1		0	0	0	0	not_enriched	not_enriched
AACACACA	0	0	0	0	1		1		0	0	0	0	not_enriched	not_enriched
AACACACC	0	0	0	0	1		1		0	0	0	0	not_enriched	not_enriched
AACACACG	0	0	0	0	1		1		0	0	0	0	not_enriched	not_enriched
AACACACT	0	0	0	0	1		1		0	0	0	0	not_enriched	not_enriched
AACACAGA	0	0	0	0	1		1		0	0	0	0	not_enriched	not_enriched
AACACAGC	0	0	0	0	1		1		0	0	0	0	not_enriched	not_enriched
AACACAGG	0	0	0	0	1		1		0	0	0	0	not_enriched	not_enriched
AACACAGT	0	0	0	0	1		1		0	0	0	0	not_enriched	not_enriched
AACACATA	0	0	0	0	1		1		0	0	0	0	not_enriched	not_enriched
AACACATC	0	0	0	0	1		1		0	0	0	0	not_enriched	not_enriched
AACACATG	0	0	0	0	1		1		0	0	0	0	not_enriched	not_enriched
AACACATT	0	0	0	0	1		1		0	0	0	0	not_enriched	not_enriched
AACACCAA	0	0	0	0	1		1		0	0	0	0	not_enriched	not_enriched
AACACCAC	0	0	0	0	1		1		0	0	0	0	not_enriched	not_enriched
AACACCAG	0	0	0	0	1		1		0	0	0	0	not_enriched	not_enriched
AACACCAT	0	0	0	0	1		1		0	0	0	0	not_enriched	not_enriched
AACACCCA	0	0	0	0	1		1		0	0	0	0	not_enriched	not_enriched
AACACCCC	0	0	0	0	1		1		0	0	0	0	not_enriched	not_enriched
AACACCCG	0	0	0	0	1		1		0	0	0	0	not_enriched	not_enriched
AACACCCT	0	0	0	0	1		1		0	0	0	0	not_enriched	not_enriched
AACACCGA	0	0	0	0	1		1		0	0	0	0	not_enriched	not_enriched
AACACCGC	0	0	0	0	1		1		0	0	0	0	not_enriched	not_enriched
AACACCGG	0	0	0	0	1		1		0	0	0	0	not_enriched	not_enriched
AACACCGT	0	0	0	0	1		1		0	0	0	0	not_enriched	not_enriched
AACACCTA	0	0	0	0	1		1		0	0	0	0	not_enriched	not_enriched
AACACCTC	0	0	0	0	1		1		0	0	0	0	not_enriched	not_enriched
AACACCTG	0	0	0	0	1		1		0	0	0	0	not_enriched	not_enriched
AACACCTT	0	0	0	0	1		1		0	0	0	0	not_enriched	not_enriched
AACACGAA	0	0	0	0	1		1		0	0	0	0	not_enriched	not_enriched
AACACGAC	0	0	0	0	1		1		0	0	0	0	not_enriched	not_enriched
AACACGAG	0	0	0	0	1		1		0	0	0	0	not_enriched	not_enriched
AACACGAT	0	0	0	0	1		1		0	0	0	0	not_enriched	not_enriched
AACACGCA	0	0	0	0	1		1		0	0	0	0	not_enriched	not_enriched
AACACGCC	0	0	0	0	1		1		0	0	0	0	not_enriched	not_enriched
AACACGCG	0	0	0	0	1		1		0	0	0	0	not_enriched	not_enriched
AACACGCT	0	0	0	0	1		1		0	0	0	0	not_enriched	not_enriched
AACACGGA	0	0	0	0	1		1		0	0	0	0	not_enriched	not_enriched
AACACGGC	0	0	0	0	1		1		0	0	0	0	not_enriched	not_enriched
AACACGGG	0	0	0	0	1		1		0	0	0	0	not_enriched	not_enriched
AACACGGT	0	0	0	0	1		1		0	0	0	0	not_enriched	not_enriched
AACACGTA	0	0	0	0	1		1		0	0	0	0	not_enriched	not_enriched
AACACGTC	0	0	0	0	1		1		0	0	0	0	not_enriched	not_enriched
AACACGTG	0	0	0	0	1		1		0	0	0	0	not_enriched	not_enriched
AACACGTT	0	0	0	0	1		1		0	0	0	0	not_enriched	not_enriched
AACACTAA	0	0	0	0	1		1		0	0	0	0	not_enriched	not_enriched
AACACTAC	0	0	0	0	1		1		0	0	0	0	not_enriched	not_enriched
AACACTAG	0	0	0	0	1		1		0	0	0	0	not_enriched	not_enriched
AACACTAT	0	0	0	0	1		1		0	0	0	0	not_enriched	not_enriched
AACACTCA	0	0	0	0	1		1		0	0	0	0	not_enriched	not_enriched
AACACTCC	0	0	0	0	1		1		0	0	0	0	not_enriched	not_enriched
AACACTCG	0	0	0	0	1		1		0	0	0	0	not_enriched	not_enriched
AACACTCT	0	0	0	0	1		1		0	0	0	0	not_enriched	not_enriched
AACACTGA	0	0	0	0	1		1		0	0	0	0	not_enriched	not_enriched
AACACTGC	0	0	0	0	1		1		0	0	0	0	not_enriched	not_enriched
AACACTGG	0	0	0	0	1		1		0	0	0	0	not_enriched	not_enriched
AACACTGT	0	0	0	0	1		1		0	0	0	0	not_enriched	not_enriched
AACACTTA	0	0	0	0	1		1		0	0	0	0	not_enriched	not_enriched
AACACTTC	0	0	0	0	1		1		0	0	0	0	not_enriched	not_enriched
AACACTTG	0	0	0	0	1		1		0	0	0	0	not_enriched	not_enriched
AACACTTT	0	0	0	0	1		1		0	0	0	0	not_enriched	not_enriched
AACAGAAA	0	0	0	0	1		1		0	0	0	0	not_enriched	not_enriched
AACAGAAC	0	0	0	0	1		1		0	0	0	0	not_enriched	not_enriched
AACAGAAG	0	0	0	0	1		1		0	0	0	0	not_enriched	not_enriched
AACAGAAT	0	0	0	0	1		1		0	0	0	0	not_enriched	not_enriched
AACAGACA	0	0	0	0	1		1		0	0	0	0	not_enriched	not_enriched
AACAGACC	0	0	0	0	1		1		0	0	0	0	not_enriched	not_enriched
AACAGACG	0	0	0	0	1		1		0	0	0	0	not_enriched	not_enriched
AACAGACT	0	0	0	0	1		1		0	0	0	0	not_enriched	not_enriched
AACAGAGA	0	0	0	0	1		1		0	0	0	0	not_enriched	not_enriched
AACAGAGC	0	0	0	0	1		1		0	0	0	0	not_enriched	not_enriched
AACAGAGG	0	0	0	0	1		1		0	0	0	0	not_enriched	not_enriched
AACAGAGT	0	0	0	0	1		1		0	0	0	0	not_enriched	not_enriched
AACAGATA	0	0	0	0	1		1		0	0	0	0	not_enriched	not_enriched
AACAGATC	0	0	0	0	1		1		0	0	0	0	not_enriched	not_enriched
AACAGATG	0	0	0	0	1		1		0	0	0	0	not_enriched	not_enriched
AACAGATT	0	0	0	0	1		1		0	0	0	0	not_enriched	not_enriched
AACAGCAA	0	0	0	0	1		1		0	0	0	0	not_enriched	not_enriched
AACAGCAC	0	0	0	0	1		1		0	0	0	0	not_enriched	not_enriched
AACAGCAG	0	0	0	0	1		1		0	0	0	0	not_enriched	not_enriched
AACAGCAT	0	0	0	0	1		1		0	0	0	0	not_enriched	not_enriched
AACAGCCA	0	0	0	0	1		1		0	0	0	0	not_enriched	not_enriched
AACAGCCC	0	0	0	0	1		1		0	0	0	0	not_enriched	not_enriched
AACAGCCG	0	0	0	0	1		1		0	0	0	0	not_enriched	not_enriched
AACAGCCT	0	0	0	0	1		1		0	0	0	0	not_enriched	not_enriched
AACAGCGA	0	0	0	0	1		1		0	0	0	0	not_enriched	not_enriched
AACAGCGC	0	0	0	0	1		1		0	0	0	0	not_enriched	not_enriched
AACAGCGG	0	0	0	0	1		1		0	0	0	0	not_enriched	not_enriched
AACAGCGT	0	0	0	0	1		1		0	0	0	0	not_enriched	not_enriched
AACAGCTA	0	0	0	0	1		1		0	0	0	0	not_enriched	not_enriched
AACAGCTC	0	0	0	0	1		1		0	0	0	0	not_enriched	not_enriched
AACAGCTG	0	0	0	0	1		1		0	0	0	0	not_enriched	not_enriched
AACAGCTT	0	0	0	0	1		1		0	0	0	0	not_enriched	not_enriched
AACAGGAA	0	0	0	0	1		1		0	0	0	0	not_enriched	not_enriched
AACAGGAC	0	0	0	0	1		1		0	0	0	0	not_enriched	not_enriched
AACAGGAG	0	0	0	0	1		1		0	0	0	0	not_enriched	not_enriched
AACAGGAT	0	0	0	0	1		1		0	0	0	0	not_enriched	not_enriched
AACAGGCA	0	0	0	0	1		1		0	0	0	0	not_enriched	not_enriched
AACAGGCC	0	0	0	0	1		1		0	0	0	0	not_enriched	not_enriched
AACAGGCG	0	0	0	0	1		1		0	0	0	0	not_enriched	not_enriched
AACAGGCT	0	0	0	0	1		1		0	0	0	0	not_enriched	not_enriched
AACAGGGA	0	0	0	0	1		1		0	0	0	0	not_enriched	not_enriched
AACAGGGC	0	0	0	0	1		1		0	0	0	0	not_enriched	not_enriched
AACAGGGG	0	0	0	0	1		1		0	0	0	0	not_enriched	not_enriched
AACAGGGT	0	0	0	0	1		1		0	0	0	0	not_enriched	not_enriched
AACAGGTA	0	0	0	0	1		1		0	0	0	0	not_enriched	not_enriched
AACAGGTC	0	0	0	0	1		1		0	0	0	0	not_enriched	not_enriched
AACAGGTG	0	0	0	0	1		1		0	0	0	0	not_enriched	not_enriched
AACAGGTT	0	0	0	0	1		1		0	0	0	0	not_enriched	not_enriched
AACAGTAA	0	0	0	0	1		1		0	0	0	0	not_enriched	not_enriched
AACAGTAC	0	0	0	0	1		1		0	0	0	0	not_enriched	not_enriched
AACAGTAG	0	0	0	0	1		1		0	0	0	0	not_enriched	not_enriched
AACAGTAT	0	0	0	0	1		1		0	0	0	0	not_enriched	not_enriched
AACAGTCA	0	0	0	0	1		1		0	0	0	0	not_enriched	not_enriched
AACAGTCC	0	0	0	0	1		1		0	0	0	0	not_enriched	not_enriched
AACAGTCG	0	0	0	0	1		1		0	0	0	0	not_enriched	not_enriched
AACAGTCT	0	0	0	0	1		1		0	0	0	0	not_enriched	not_enriched
AACAGTGA	0	0	0	0	1		1		0	0	0	0	not_enriched	not_enriched
AACAGTGC	0	0	0	0	1		1		0	0	0	0	not_enriched	not_enriched
AACAGTGG	0	0	0	0	1		1		0	0	0	0	not_enriched	not_enriched
AACAGTGT	0	0	0	0	1		1		0	0	0	0	not_enriched	not_enriched
AACAGTTA	0	0	0	0	1		1		0	0	0	0	not_enriched	not_enriched
AACAGTTC	0	0	0	0	1		1		0	0	0	0	not_enriched	not_enriched
AACAGTTG	0	0	0	0	1		1		0	0	0	0	not_enriched	not_enriched
AACAGTTT	0	0	0	0	1		1		0	0	0	0	not_enriched	not_enriched
AACATAAA	0	0	0	0	1		1		0	0	0	0	not_enriched	not_enriched
AACATAAC	0	0	0	0	1		1		0	0	0	0	not_enriched	not_enriched
AACATAAG	0	0	0	0	1		1		0	0	0	0	not_enriched	not_enriched
AACATAAT	0	0	0	0	1		1		0	0	0	0	not_enriched	not_enriched
AACATACA	0	0	0	0	1		1		0	0	0	0	not_enriched	not_enriched
AACATACC	0	0	0	0	1		1		0	0	0	0	not_enriched	not_enriched
AACATACG	0	0	0	0	1		1		0	0	0	0	not_enriched	not_enriched
AACATACT	0	0	0	0	1		1		0	0	0	0	not_enriched	not_enriched
AACATAGA	0	0	0	0	1		1		0	0	0	0	not_enriched	not_enriched
AACATAGC	0	0	0	0	1		1		0	0	0	0	not_enriched	not_enriched
AACATAGG	0	0	0	0	1		1		0	0	0	0	not_enriched	not_enriched
AACATAGT	0	0	0	0	1		1		0	0	0	0	not_enriched	not_enriched
AACATATA	0	0	0	0	1		1		0	0	0	0	not_enriched	not_enriched
AACATATC	0	0	0	0	1		1		0	0	0	0	not_enriched	not_enriched
AACATATG	0	0	0	0	1		1		0	0	0	0	not_enriched	not_enriched
AACATATT	0	0	0	0	1		1		0	0	0	0	not_enriched	not_enriched
AACATCAA	0	0	0	0	1		1		0	0	0	0	not_enriched	not_enriched
AACATCAC	0	0	0	0	1		1		0	0	0	0	not_enriched	not_enriched
AACATCAG	0	0	0	0	1		1		0	0	0	0	not_enriched	not_enriched
AACATCAT	0	0	0	0	1		1		0	0	0	0	not_enriched	not_enriched
AACATCCA	0	0	0	0	1		1		0	0	0	0	not_enriched	not_enriched
AACATCCC	0	0	0	0	1		1		0	0	0	0	not_enriched	not_enriched
AACATCCG	0	0	0	0	1		1		0	0	0	0	not_enriched	not_enriched
AACATCCT	0	0	0	0	1		1		0	0	0	0	not_enriched	not_enriched
AACATCGA	0	0	0	0	1		1		0	0	0	0	not_enriched	not_enriched
AACATCGC	0	0	0	0	1		1		0	0	0	0	not_enriched	not_enriched
AACATCGG	0	0	0	0	1		1		0	0	0	0	not_enriched	not_enriched
AACATCGT	0	0	0	0	1		1		0	0	0	0	not_enriched	not_enriched
AACATCTA	0	0	0	0	1		1		0	0	0	0	not_enriched	not_enriched
AACATCTC	0	0	0	0	1		1		0	0	0	0	not_enriched	not_enriched
AACATCTG	0	0	0	0	1		1		0	0	0	0	not_enriched	not_enriched
AACATCTT	0	0	0	0	1		1		0	0	0	0	not_enriched	not_enriched
AACATGAA	0	0	0	0	1		1		0	0	0	0	not_enriched	not_enriched
AACATGAC	0	0	0	0	1		1		0	0	0	0	not_enriched	not_enriched
AACATGAG	0	0	0	0	1		1		0	0	0	0	not_enriched	not_enriched
AACATGAT	0	0	0	0	1		1		0	0	0	0	not_enriched	not_enriched
AACATGCA	0	0	0	0	1		1		0	0	0	0	not_enriched	not_enriched
AACATGCC	0	0	0	0	1		1		0	0	0	0	not_enriched	not_enriched
AACATGCG	0	0	0	0	1		1		0	0	0	0	not_enriched	not_enriched
AACATGCT	0	0	0	0	1		1		0	0	0	0	not_enriched	not_enriched
AACATGGA	0	0	0	0	1		1		0	0	0	0	not_enriched	not_enriched
AACATGGC	0	0	0	0	1		1		0	0	0	0	not_enriched	not_enriched
AACATGGG	0	0	0	0	1		1		0	0	0	0	not_enriched	not_enriched
AACATGGT	0	0	0	0	1		1		0	0	0	0	not_enriched	not_enriched
AACATGTA	0	0	0	0	1		1		0	0	0	0	not_enriched	not_enriched
AACATGTC	0	1	0	0	0.501510574	inf	1		0.299719906	0	0.006060606	0	not_enriched	not_enriched
AACATGTG	0	0	0	0	1		1		0	0	0	0	not_enriched	not_enriched
AACATGTT	0	0	0	0	1		1		0	0	0	0	not_enriched	not_enriched
AACATTAA	0	0	0	0	1		1		0	0	0	0	not_enriched	not_enriched
AACATTAC	0	0	0	0	1		1		0	0	0	0	not_enriched	not_enriched
AACATTAG	0	0	0	0	1		1		0	0	0	0	not_enriched	not_enriched
AACATTAT	0	0	0	0	1		1		0	0	0	0	not_enriched	not_enriched
AACATTCA	0	0	0	0	1		1		0	0	0	0	not_enriched	not_enriched
AACATTCC	0	0	0	0	1		1		0	0	0	0	not_enriched	not_enriched
AACATTCG	0	0	0	0	1		1		0	0	0	0	not_enriched	not_enriched
AACATTCT	0	0	0	0	1		1		0	0	0	0	not_enriched	not_enriched
AACATTGA	0	0	0	0	1		1		0	0	0	0	not_enriched	not_enriched
AACATTGC	0	0	0	0	1		1		0	0	0	0	not_enriched	not_enriched
AACATTGG	0	0	0	0	1		1		0	0	0	0	not_enriched	not_enriched
AACATTGT	0	0	0	0	1		1		0	0	0	0	not_enriched	not_enriched
AACATTTA	0	0	0	0	1		1		0	0	0	0	not_enriched	not_enriched
AACATTTC	0	0	0	0	1		1		0	0	0	0	not_enriched	not_enriched
AACATTTG	0	0	0	0	1		1		0	0	0	0	not_enriched	not_enriched
AACATTTT	0	0	0	0	1		1		0	0	0	0	not_enriched	not_enriched
AACCAAAA	0	0	0	0	1		1		0	0	0	0	not_enriched	not_enriched
AACCAAAC	0	0	0	0	1		1		0	0	0	0	not_enriched	not_enriched
AACCAAAG	0	0	0	0	1		1		0	0	0	0	not_enriched	not_enriched
AACCAAAT	0	0	0	0	1		1		0	0	0	0	not_enriched	not_enriched
AACCAACA	0	0	0	0	1		1		0	0	0	0	not_enriched	not_enriched
AACCAACC	0	0	0	0	1		1		0	0	0	0	not_enriched	not_enriched
AACCAACG	0	0	0	0	1		1		0	0	0	0	not_enriched	not_enriched
AACCAACT	0	0	0	0	1		1		0	0	0	0	not_enriched	not_enriched
AACCAAGA	0	0	0	0	1		1		0	0	0	0	not_enriched	not_enriched
AACCAAGC	0	0	0	0	1		1		0	0	0	0	not_enriched	not_enriched
AACCAAGG	0	0	0	0	1		1		0	0	0	0	not_enriched	not_enriched
AACCAAGT	0	0	0	0	1		1		0	0	0	0	not_enriched	not_enriched
AACCAATA	0	0	0	0	1		1		0	0	0	0	not_enriched	not_enriched
AACCAATC	0	0	0	0	1		1		0	0	0	0	not_enriched	not_enriched
AACCAATG	0	0	0	0	1		1		0	0	0	0	not_enriched	not_enriched
AACCAATT	0	0	0	0	1		1		0	0	0	0	not_enriched	not_enriched
AACCACAA	0	0	0	0	1		1		0	0	0	0	not_enriched	not_enriched
AACCACAC	0	0	0	0	1		1		0	0	0	0	not_enriched	not_enriched
AACCACAG	0	0	0	0	1		1		0	0	0	0	not_enriched	not_enriched
AACCACAT	0	0	0	0	1		1		0	0	0	0	not_enriched	not_enriched
AACCACCA	0	0	0	0	1		1		0	0	0	0	not_enriched	not_enriched
AACCACCC	0	0	0	0	1		1		0	0	0	0	not_enriched	not_enriched
AACCACCG	0	0	0	0	1		1		0	0	0	0	not_enriched	not_enriched
AACCACCT	0	0	0	0	1		1		0	0	0	0	not_enriched	not_enriched
AACCACGA	0	0	0	0	1		1		0	0	0	0	not_enriched	not_enriched
AACCACGC	0	0	0	0	1		1		0	0	0	0	not_enriched	not_enriched
AACCACGG	0	0	0	0	1		1		0	0	0	0	not_enriched	not_enriched
AACCACGT	0	0	0	0	1		1		0	0	0	0	not_enriched	not_enriched
AACCACTA	0	0	0	0	1		1		0	0	0	0	not_enriched	not_enriched
AACCACTC	0	0	0	0	1		1		0	0	0	0	not_enriched	not_enriched
AACCACTG	0	0	0	0	1		1		0	0	0	0	not_enriched	not_enriched
AACCACTT	0	0	0	0	1		1		0	0	0	0	not_enriched	not_enriched
AACCAGAA	0	0	0	0	1		1		0	0	0	0	not_enriched	not_enriched
AACCAGAC	0	0	0	0	1		1		0	0	0	0	not_enriched	not_enriched
AACCAGAG	0	0	0	0	1		1		0	0	0	0	not_enriched	not_enriched
AACCAGAT	0	0	0	0	1		1		0	0	0	0	not_enriched	not_enriched
AACCAGCA	0	0	0	0	1		1		0	0	0	0	not_enriched	not_enriched
AACCAGCC	0	0	0	0	1		1		0	0	0	0	not_enriched	not_enriched
AACCAGCG	0	0	0	0	1		1		0	0	0	0	not_enriched	not_enriched
AACCAGCT	0	0	0	0	1		1		0	0	0	0	not_enriched	not_enriched
AACCAGGA	0	0	0	0	1		1		0	0	0	0	not_enriched	not_enriched
AACCAGGC	0	0	0	0	1		1		0	0	0	0	not_enriched	not_enriched
AACCAGGG	0	0	0	0	1		1		0	0	0	0	not_enriched	not_enriched
AACCAGGT	0	0	0	0	1		1		0	0	0	0	not_enriched	not_enriched
AACCAGTA	0	0	0	0	1		1		0	0	0	0	not_enriched	not_enriched
AACCAGTC	0	0	0	0	1		1		0	0	0	0	not_enriched	not_enriched
AACCAGTG	0	0	0	0	1		1		0	0	0	0	not_enriched	not_enriched
AACCAGTT	0	0	0	0	1		1		0	0	0	0	not_enriched	not_enriched
AACCATAA	0	0	0	0	1		1		0	0	0	0	not_enriched	not_enriched
AACCATAC	0	0	0	0	1		1		0	0	0	0	not_enriched	not_enriched
AACCATAG	0	0	0	0	1		1		0	0	0	0	not_enriched	not_enriched
AACCATAT	0	0	0	0	1		1		0	0	0	0	not_enriched	not_enriched
AACCATCA	0	0	0	0	1		1		0	0	0	0	not_enriched	not_enriched
AACCATCC	0	0	0	0	1		1		0	0	0	0	not_enriched	not_enriched
AACCATCG	0	0	0	0	1		1		0	0	0	0	not_enriched	not_enriched
AACCATCT	0	0	0	0	1		1		0	0	0	0	not_enriched	not_enriched
AACCATGA	0	0	0	0	1		1		0	0	0	0	not_enriched	not_enriched
AACCATGC	0	0	0	0	1		1		0	0	0	0	not_enriched	not_enriched
AACCATGG	0	0	0	0	1		1		0	0	0	0	not_enriched	not_enriched
AACCATGT	0	0	0	0	1		1		0	0	0	0	not_enriched	not_enriched
AACCATTA	0	0	0	0	1		1		0	0	0	0	not_enriched	not_enriched
AACCATTC	0	0	0	0	1		1		0	0	0	0	not_enriched	not_enriched
AACCATTG	0	0	0	0	1		1		0	0	0	0	not_enriched	not_enriched
AACCATTT	0	0	0	0	1		1		0	0	0	0	not_enriched	not_enriched
AACCCAAA	0	0	0	0	1		1		0	0	0	0	not_enriched	not_enriched
AACCCAAC	0	0	0	0	1		1		0	0	0	0	not_enriched	not_enriched
AACCCAAG	0	0	0	0	1		1		0	0	0	0	not_enriched	not_enriched
AACCCAAT	0	0	0	0	1		1		0	0	0	0	not_enriched	not_enriched
AACCCACA	0	0	0	0	1		1		0	0	0	0	not_enriched	not_enriched
AACCCACC	0	0	0	0	1		1		0	0	0	0	not_enriched	not_enriched
AACCCACG	0	0	0	0	1		1		0	0	0	0	not_enriched	not_enriched
AACCCACT	0	0	0	0	1		1		0	0	0	0	not_enriched	not_enriched
AACCCAGA	0	0	0	0	1		1		0	0	0	0	not_enriched	not_enriched
AACCCAGC	0	0	0	0	1		1		0	0	0	0	not_enriched	not_enriched
AACCCAGG	0	0	0	0	1		1		0	0	0	0	not_enriched	not_enriched
AACCCAGT	0	0	0	0	1		1		0	0	0	0	not_enriched	not_enriched
AACCCATA	0	0	0	0	1		1		0	0	0	0	not_enriched	not_enriched
AACCCATC	0	0	0	0	1		1		0	0	0	0	not_enriched	not_enriched
AACCCATG	0	0	0	0	1		1		0	0	0	0	not_enriched	not_enriched
AACCCATT	0	0	0	0	1		1		0	0	0	0	not_enriched	not_enriched
AACCCCAA	0	0	0	0	1		1		0	0	0	0	not_enriched	not_enriched
AACCCCAC	0	0	0	0	1		1		0	0	0	0	not_enriched	not_enriched
AACCCCAG	0	0	0	0	1		1		0	0	0	0	not_enriched	not_enriched
AACCCCAT	0	0	0	0	1		1		0	0	0	0	not_enriched	not_enriched
AACCCCCA	0	0	0	0	1		1		0	0	0	0	not_enriched	not_enriched
AACCCCCC	0	0	0	0	1		1		0	0	0	0	not_enriched	not_enriched
AACCCCCG	0	0	0	0	1		1		0	0	0	0	not_enriched	not_enriched
AACCCCCT	0	0	0	0	1		1		0	0	0	0	not_enriched	not_enriched
AACCCCGA	0	0	0	0	1		1		0	0	0	0	not_enriched	not_enriched
AACCCCGC	0	0	0	0	1		1		0	0	0	0	not_enriched	not_enriched
AACCCCGG	0	0	0	0	1		1		0	0	0	0	not_enriched	not_enriched
AACCCCGT	0	0	0	0	1		1		0	0	0	0	not_enriched	not_enriched
AACCCCTA	0	0	0	0	1		1		0	0	0	0	not_enriched	not_enriched
AACCCCTC	0	0	0	0	1		1		0	0	0	0	not_enriched	not_enriched
AACCCCTG	0	0	0	0	1		1		0	0	0	0	not_enriched	not_enriched
AACCCCTT	0	0	0	0	1		1		0	0	0	0	not_enriched	not_enriched
AACCCGAA	0	0	0	0	1		1		0	0	0	0	not_enriched	not_enriched
AACCCGAC	0	0	0	0	1		1		0	0	0	0	not_enriched	not_enriched
AACCCGAG	0	0	0	0	1		1		0	0	0	0	not_enriched	not_enriched
AACCCGAT	0	0	0	0	1		1		0	0	0	0	not_enriched	not_enriched
AACCCGCA	0	0	0	0	1		1		0	0	0	0	not_enriched	not_enriched
AACCCGCC	0	0	0	0	1		1		0	0	0	0	not_enriched	not_enriched
AACCCGCG	0	0	0	0	1		1		0	0	0	0	not_enriched	not_enriched
AACCCGCT	0	0	0	0	1		1		0	0	0	0	not_enriched	not_enriched
AACCCGGA	0	0	0	0	1		1		0	0	0	0	not_enriched	not_enriched
AACCCGGC	0	0	0	0	1		1		0	0	0	0	not_enriched	not_enriched
AACCCGGG	0	0	0	0	1		1		0	0	0	0	not_enriched	not_enriched
AACCCGGT	0	0	0	0	1		1		0	0	0	0	not_enriched	not_enriched
AACCCGTA	0	0	0	0	1		1		0	0	0	0	not_enriched	not_enriched
AACCCGTC	0	0	0	0	1		1		0	0	0	0	not_enriched	not_enriched
AACCCGTG	0	0	0	0	1		1		0	0	0	0	not_enriched	not_enriched
AACCCGTT	0	0	0	0	1		1		0	0	0	0	not_enriched	not_enriched
AACCCTAA	0	0	0	0	1		1		0	0	0	0	not_enriched	not_enriched
AACCCTAC	0	0	0	0	1		1		0	0	0	0	not_enriched	not_enriched
AACCCTAG	0	0	0	0	1		1		0	0	0	0	not_enriched	not_enriched
AACCCTAT	0	0	0	0	1		1		0	0	0	0	not_enriched	not_enriched
AACCCTCA	0	0	0	0	1		1		0	0	0	0	not_enriched	not_enriched
AACCCTCC	0	0	0	0	1		1		0	0	0	0	not_enriched	not_enriched
AACCCTCG	0	0	0	0	1		1		0	0	0	0	not_enriched	not_enriched
AACCCTCT	0	0	0	0	1		1		0	0	0	0	not_enriched	not_enriched
AACCCTGA	0	0	0	0	1		1		0	0	0	0	not_enriched	not_enriched
AACCCTGC	0	0	0	0	1		1		0	0	0	0	not_enriched	not_enriched
AACCCTGG	0	0	0	0	1		1		0	0	0	0	not_enriched	not_enriched
AACCCTGT	0	0	0	0	1		1		0	0	0	0	not_enriched	not_enriched
AACCCTTA	0	0	0	0	1		1		0	0	0	0	not_enriched	not_enriched
AACCCTTC	0	0	0	0	1		1		0	0	0	0	not_enriched	not_enriched
AACCCTTG	0	0	0	0	1		1		0	0	0	0	not_enriched	not_enriched
AACCCTTT	0	0	0	0	1		1		0	0	0	0	not_enriched	not_enriched
AACCGAAA	0	0	0	0	1		1		0	0	0	0	not_enriched	not_enriched
AACCGAAC	0	0	0	0	1		1		0	0	0	0	not_enriched	not_enriched
AACCGAAG	0	0	0	0	1		1		0	0	0	0	not_enriched	not_enriched
AACCGAAT	0	0	0	0	1		1		0	0	0	0	not_enriched	not_enriched
AACCGACA	0	0	0	0	1		1		0	0	0	0	not_enriched	not_enriched
AACCGACC	0	0	0	0	1		1		0	0	0	0	not_enriched	not_enriched
AACCGACG	0	0	0	0	1		1		0	0	0	0	not_enriched	not_enriched
AACCGACT	0	0	0	0	1		1		0	0	0	0	not_enriched	not_enriched
AACCGAGA	0	0	0	0	1		1		0	0	0	0	not_enriched	not_enriched
AACCGAGC	0	0	0	0	1		1		0	0	0	0	not_enriched	not_enriched
AACCGAGG	0	0	0	0	1		1		0	0	0	0	not_enriched	not_enriched
AACCGAGT	0	0	0	0	1		1		0	0	0	0	not_enriched	not_enriched
AACCGATA	0	0	0	0	1		1		0	0	0	0	not_enriched	not_enriched
AACCGATC	0	0	0	0	1		1		0	0	0	0	not_enriched	not_enriched
AACCGATG	0	0	0	0	1		1		0	0	0	0	not_enriched	not_enriched
AACCGATT	0	0	0	0	1		1		0	0	0	0	not_enriched	not_enriched
AACCGCAA	0	0	0	0	1		1		0	0	0	0	not_enriched	not_enriched
AACCGCAC	0	0	0	0	1		1		0	0	0	0	not_enriched	not_enriched
AACCGCAG	0	0	0	0	1		1		0	0	0	0	not_enriched	not_enriched
AACCGCAT	0	0	0	0	1		1		0	0	0	0	not_enriched	not_enriched
AACCGCCA	0	0	0	0	1		1		0	0	0	0	not_enriched	not_enriched
AACCGCCC	0	0	0	0	1		1		0	0	0	0	not_enriched	not_enriched
AACCGCCG	0	0	0	0	1		1		0	0	0	0	not_enriched	not_enriched
AACCGCCT	0	0	0	0	1		1		0	0	0	0	not_enriched	not_enriched
AACCGCGA	0	0	0	0	1		1		0	0	0	0	not_enriched	not_enriched
AACCGCGC	0	0	0	0	1		1		0	0	0	0	not_enriched	not_enriched
AACCGCGG	0	0	0	0	1		1		0	0	0	0	not_enriched	not_enriched
AACCGCGT	0	0	0	0	1		1		0	0	0	0	not_enriched	not_enriched
AACCGCTA	0	0	0	0	1		1		0	0	0	0	not_enriched	not_enriched
AACCGCTC	0	0	0	0	1		1		0	0	0	0	not_enriched	not_enriched
AACCGCTG	0	0	0	0	1		1		0	0	0	0	not_enriched	not_enriched
AACCGCTT	0	0	0	0	1		1		0	0	0	0	not_enriched	not_enriched
AACCGGAA	0	0	0	0	1		1		0	0	0	0	not_enriched	not_enriched
AACCGGAC	0	0	0	0	1		1		0	0	0	0	not_enriched	not_enriched
AACCGGAG	0	0	0	0	1		1		0	0	0	0	not_enriched	not_enriched
AACCGGAT	0	0	0	0	1		1		0	0	0	0	not_enriched	not_enriched
AACCGGCA	0	0	0	0	1		1		0	0	0	0	not_enriched	not_enriched
AACCGGCC	0	0	0	0	1		1		0	0	0	0	not_enriched	not_enriched
AACCGGCG	0	0	0	0	1		1		0	0	0	0	not_enriched	not_enriched
AACCGGCT	0	0	0	0	1		1		0	0	0	0	not_enriched	not_enriched
AACCGGGA	0	0	0	0	1		1		0	0	0	0	not_enriched	not_enriched
AACCGGGC	0	0	0	0	1		1		0	0	0	0	not_enriched	not_enriched
AACCGGGG	0	0	0	0	1		1		0	0	0	0	not_enriched	not_enriched
AACCGGGT	0	0	0	0	1		1		0	0	0	0	not_enriched	not_enriched
AACCGGTA	0	0	0	0	1		1		0	0	0	0	not_enriched	not_enriched
AACCGGTC	0	0	0	0	1		1		0	0	0	0	not_enriched	not_enriched
AACCGGTG	0	0	0	0	1		1		0	0	0	0	not_enriched	not_enriched
AACCGGTT	0	0	0	0	1		1		0	0	0	0	not_enriched	not_enriched
AACCGTAA	0	0	0	0	1		1		0	0	0	0	not_enriched	not_enriched
AACCGTAC	0	0	0	0	1		1		0	0	0	0	not_enriched	not_enriched
AACCGTAG	0	0	0	0	1		1		0	0	0	0	not_enriched	not_enriched
AACCGTAT	0	0	0	0	1		1		0	0	0	0	not_enriched	not_enriched
AACCGTCA	0	0	0	0	1		1		0	0	0	0	not_enriched	not_enriched
AACCGTCC	0	0	0	0	1		1		0	0	0	0	not_enriched	not_enriched
AACCGTCG	0	0	0	0	1		1		0	0	0	0	not_enriched	not_enriched
AACCGTCT	0	0	0	0	1		1		0	0	0	0	not_enriched	not_enriched
AACCGTGA	0	0	0	0	1		1		0	0	0	0	not_enriched	not_enriched
AACCGTGC	0	0	0	0	1		1		0	0	0	0	not_enriched	not_enriched
AACCGTGG	0	0	0	0	1		1		0	0	0	0	not_enriched	not_enriched
AACCGTGT	0	0	0	0	1		1		0	0	0	0	not_enriched	not_enriched
AACCGTTA	0	0	0	0	1		1		0	0	0	0	not_enriched	not_enriched
AACCGTTC	0	0	0	0	1		1		0	0	0	0	not_enriched	not_enriched
AACCGTTG	0	0	0	0	1		1		0	0	0	0	not_enriched	not_enriched
AACCGTTT	0	0	0	0	1		1		0	0	0	0	not_enriched	not_enriched
AACCTAAA	0	0	0	0	1		1		0	0	0	0	not_enriched	not_enriched
AACCTAAC	0	0	0	0	1		1		0	0	0	0	not_enriched	not_enriched
AACCTAAG	0	0	0	0	1		1		0	0	0	0	not_enriched	not_enriched
AACCTAAT	0	0	0	0	1		1		0	0	0	0	not_enriched	not_enriched
AACCTACA	0	0	0	0	1		1		0	0	0	0	not_enriched	not_enriched
AACCTACC	0	0	0	0	1		1		0	0	0	0	not_enriched	not_enriched
AACCTACG	0	0	0	0	1		1		0	0	0	0	not_enriched	not_enriched
AACCTACT	0	0	0	0	1		1		0	0	0	0	not_enriched	not_enriched
AACCTAGA	0	0	0	0	1		1		0	0	0	0	not_enriched	not_enriched
AACCTAGC	0	0	0	0	1		1		0	0	0	0	not_enriched	not_enriched
AACCTAGG	0	0	0	0	1		1		0	0	0	0	not_enriched	not_enriched
AACCTAGT	0	0	0	0	1		1		0	0	0	0	not_enriched	not_enriched
AACCTATA	0	0	0	0	1		1		0	0	0	0	not_enriched	not_enriched
AACCTATC	0	0	0	0	1		1		0	0	0	0	not_enriched	not_enriched
AACCTATG	0	0	0	0	1		1		0	0	0	0	not_enriched	not_enriched
AACCTATT	0	0	0	0	1		1		0	0	0	0	not_enriched	not_enriched
AACCTCAA	0	0	0	0	1		1		0	0	0	0	not_enriched	not_enriched
AACCTCAC	0	0	0	0	1		1		0	0	0	0	not_enriched	not_enriched
AACCTCAG	0	0	0	0	1		1		0	0	0	0	not_enriched	not_enriched
AACCTCAT	0	0	0	0	1		1		0	0	0	0	not_enriched	not_enriched
AACCTCCA	0	0	0	0	1		1		0	0	0	0	not_enriched	not_enriched
AACCTCCC	0	0	0	0	1		1		0	0	0	0	not_enriched	not_enriched
AACCTCCG	0	0	0	0	1		1		0	0	0	0	not_enriched	not_enriched
AACCTCCT	0	0	0	0	1		1		0	0	0	0	not_enriched	not_enriched
AACCTCGA	0	0	0	0	1		1		0	0	0	0	not_enriched	not_enriched
AACCTCGC	0	0	0	0	1		1		0	0	0	0	not_enriched	not_enriched
AACCTCGG	0	0	0	0	1		1		0	0	0	0	not_enriched	not_enriched
AACCTCGT	0	0	0	0	1		1		0	0	0	0	not_enriched	not_enriched
AACCTCTA	0	0	0	0	1		1		0	0	0	0	not_enriched	not_enriched
AACCTCTC	0	0	0	0	1		1		0	0	0	0	not_enriched	not_enriched
AACCTCTG	0	0	0	0	1		1		0	0	0	0	not_enriched	not_enriched
AACCTCTT	0	0	0	0	1		1		0	0	0	0	not_enriched	not_enriched
AACCTGAA	0	0	0	0	1		1		0	0	0	0	not_enriched	not_enriched
AACCTGAC	0	0	0	0	1		1		0	0	0	0	not_enriched	not_enriched
AACCTGAG	0	0	0	0	1		1		0	0	0	0	not_enriched	not_enriched
AACCTGAT	0	0	0	0	1		1		0	0	0	0	not_enriched	not_enriched
AACCTGCA	0	0	0	0	1		1		0	0	0	0	not_enriched	not_enriched
AACCTGCC	0	0	0	0	1		1		0	0	0	0	not_enriched	not_enriched
AACCTGCG	0	0	0	0	1		1		0	0	0	0	not_enriched	not_enriched
AACCTGCT	0	0	0	0	1		1		0	0	0	0	not_enriched	not_enriched
AACCTGGA	0	0	0	0	1		1		0	0	0	0	not_enriched	not_enriched
AACCTGGC	0	0	0	0	1		1		0	0	0	0	not_enriched	not_enriched
AACCTGGG	0	0	0	0	1		1		0	0	0	0	not_enriched	not_enriched
AACCTGGT	0	0	0	0	1		1		0	0	0	0	not_enriched	not_enriched
AACCTGTA	0	0	0	0	1		1		0	0	0	0	not_enriched	not_enriched
AACCTGTC	0	0	0	0	1		1		0	0	0	0	not_enriched	not_enriched
AACCTGTG	0	0	0	0	1		1		0	0	0	0	not_enriched	not_enriched
AACCTGTT	0	0	0	0	1		1		0	0	0	0	not_enriched	not_enriched
AACCTTAA	0	0	0	0	1		1		0	0	0	0	not_enriched	not_enriched
AACCTTAC	0	0	0	0	1		1		0	0	0	0	not_enriched	not_enriched
AACCTTAG	0	0	0	0	1		1		0	0	0	0	not_enriched	not_enriched
AACCTTAT	0	0	0	0	1		1		0	0	0	0	not_enriched	not_enriched
AACCTTCA	0	0	0	0	1		1		0	0	0	0	not_enriched	not_enriched
AACCTTCC	0	0	0	0	1		1		0	0	0	0	not_enriched	not_enriched
AACCTTCG	0	0	0	0	1		1		0	0	0	0	not_enriched	not_enriched
AACCTTCT	0	0	0	0	1		1		0	0	0	0	not_enriched	not_enriched
AACCTTGA	0	0	0	0	1		1		0	0	0	0	not_enriched	not_enriched
AACCTTGC	0	0	0	0	1		1		0	0	0	0	not_enriched	not_enriched
AACCTTGG	0	0	0	0	1		1		0	0	0	0	not_enriched	not_enriched
AACCTTGT	0	0	0	0	1		1		0	0	0	0	not_enriched	not_enriched
AACCTTTA	0	0	0	0	1		1		0	0	0	0	not_enriched	not_enriched
AACCTTTC	0	0	0	0	1		1		0	0	0	0	not_enriched	not_enriched
AACCTTTG	0	0	0	0	1		1		0	0	0	0	not_enriched	not_enriched
AACCTTTT	0	0	0	0	1		1		0	0	0	0	not_enriched	not_enriched
AACGAAAA	0	0	0	0	1		1		0	0	0	0	not_enriched	not_enriched
AACGAAAC	0	0	0	0	1		1		0	0	0	0	not_enriched	not_enriched
AACGAAAG	0	0	0	0	1		1		0	0	0	0	not_enriched	not_enriched
AACGAAAT	0	0	0	0	1		1		0	0	0	0	not_enriched	not_enriched
AACGAACA	0	0	0	0	1		1		0	0	0	0	not_enriched	not_enriched
AACGAACC	0	0	0	0	1		1		0	0	0	0	not_enriched	not_enriched
AACGAACG	0	0	0	0	1		1		0	0	0	0	not_enriched	not_enriched
AACGAACT	0	0	0	0	1		1		0	0	0	0	not_enriched	not_enriched
AACGAAGA	0	0	0	0	1		1		0	0	0	0	not_enriched	not_enriched
AACGAAGC	0	0	0	0	1		1		0	0	0	0	not_enriched	not_enriched
AACGAAGG	0	0	0	0	1		1		0	0	0	0	not_enriched	not_enriched
AACGAAGT	0	0	0	0	1		1		0	0	0	0	not_enriched	not_enriched
AACGAATA	0	0	0	0	1		1		0	0	0	0	not_enriched	not_enriched
AACGAATC	0	0	0	0	1		1		0	0	0	0	not_enriched	not_enriched
AACGAATG	0	0	0	0	1		1		0	0	0	0	not_enriched	not_enriched
AACGAATT	0	0	0	0	1		1		0	0	0	0	not_enriched	not_enriched
AACGACAA	0	0	0	0	1		1		0	0	0	0	not_enriched	not_enriched
AACGACAC	0	0	0	0	1		1		0	0	0	0	not_enriched	not_enriched
AACGACAG	0	0	0	0	1		1		0	0	0	0	not_enriched	not_enriched
AACGACAT	0	0	0	0	1		1		0	0	0	0	not_enriched	not_enriched
AACGACCA	0	0	0	0	1		1		0	0	0	0	not_enriched	not_enriched
AACGACCC	0	0	0	0	1		1		0	0	0	0	not_enriched	not_enriched
AACGACCG	0	0	0	0	1		1		0	0	0	0	not_enriched	not_enriched
AACGACCT	0	0	0	0	1		1		0	0	0	0	not_enriched	not_enriched
AACGACGA	0	0	0	0	1		1		0	0	0	0	not_enriched	not_enriched
AACGACGC	0	0	0	0	1		1		0	0	0	0	not_enriched	not_enriched
AACGACGG	0	0	0	0	1		1		0	0	0	0	not_enriched	not_enriched
AACGACGT	0	0	0	0	1		1		0	0	0	0	not_enriched	not_enriched
AACGACTA	0	0	0	0	1		1		0	0	0	0	not_enriched	not_enriched
AACGACTC	0	0	0	0	1		1		0	0	0	0	not_enriched	not_enriched
AACGACTG	0	0	0	0	1		1		0	0	0	0	not_enriched	not_enriched
AACGACTT	0	0	0	0	1		1		0	0	0	0	not_enriched	not_enriched
AACGAGAA	0	0	0	0	1		1		0	0	0	0	not_enriched	not_enriched
AACGAGAC	0	0	0	0	1		1		0	0	0	0	not_enriched	not_enriched
AACGAGAG	0	0	0	0	1		1		0	0	0	0	not_enriched	not_enriched
AACGAGAT	0	0	0	0	1		1		0	0	0	0	not_enriched	not_enriched
AACGAGCA	0	0	0	0	1		1		0	0	0	0	not_enriched	not_enriched
AACGAGCC	0	0	0	0	1		1		0	0	0	0	not_enriched	not_enriched
AACGAGCG	0	0	0	0	1		1		0	0	0	0	not_enriched	not_enriched
AACGAGCT	0	0	0	0	1		1		0	0	0	0	not_enriched	not_enriched
AACGAGGA	0	0	0	0	1		1		0	0	0	0	not_enriched	not_enriched
AACGAGGC	0	0	0	0	1		1		0	0	0	0	not_enriched	not_enriched
AACGAGGG	0	0	0	0	1		1		0	0	0	0	not_enriched	not_enriched
AACGAGGT	0	0	0	0	1		1		0	0	0	0	not_enriched	not_enriched
AACGAGTA	0	0	0	0	1		1		0	0	0	0	not_enriched	not_enriched
AACGAGTC	0	0	0	0	1		1		0	0	0	0	not_enriched	not_enriched
AACGAGTG	0	0	0	0	1		1		0	0	0	0	not_enriched	not_enriched
AACGAGTT	0	0	0	0	1		1		0	0	0	0	not_enriched	not_enriched
AACGATAA	0	0	0	0	1		1		0	0	0	0	not_enriched	not_enriched
AACGATAC	0	0	0	0	1		1		0	0	0	0	not_enriched	not_enriched
AACGATAG	0	0	0	0	1		1		0	0	0	0	not_enriched	not_enriched
AACGATAT	0	0	0	0	1		1		0	0	0	0	not_enriched	not_enriched
AACGATCA	0	0	0	0	1		1		0	0	0	0	not_enriched	not_enriched
AACGATCC	0	0	0	0	1		1		0	0	0	0	not_enriched	not_enriched
AACGATCG	0	0	0	0	1		1		0	0	0	0	not_enriched	not_enriched
AACGATCT	0	0	0	0	1		1		0	0	0	0	not_enriched	not_enriched
AACGATGA	0	0	0	0	1		1		0	0	0	0	not_enriched	not_enriched
AACGATGC	0	0	0	0	1		1		0	0	0	0	not_enriched	not_enriched
AACGATGG	0	0	0	0	1		1		0	0	0	0	not_enriched	not_enriched
AACGATGT	0	0	0	0	1		1		0	0	0	0	not_enriched	not_enriched
AACGATTA	0	0	0	0	1		1		0	0	0	0	not_enriched	not_enriched
AACGATTC	0	0	0	0	1		1		0	0	0	0	not_enriched	not_enriched
AACGATTG	0	0	0	0	1		1		0	0	0	0	not_enriched	not_enriched
AACGATTT	0	0	0	0	1		1		0	0	0	0	not_enriched	not_enriched
AACGCAAA	0	0	0	0	1		1		0	0	0	0	not_enriched	not_enriched
AACGCAAC	0	0	0	0	1		1		0	0	0	0	not_enriched	not_enriched
AACGCAAG	0	0	0	0	1		1		0	0	0	0	not_enriched	not_enriched
AACGCAAT	0	0	0	0	1		1		0	0	0	0	not_enriched	not_enriched
AACGCACA	0	0	0	0	1		1		0	0	0	0	not_enriched	not_enriched
AACGCACC	0	0	0	0	1		1		0	0	0	0	not_enriched	not_enriched
AACGCACG	0	0	0	0	1		1		0	0	0	0	not_enriched	not_enriched
AACGCACT	0	0	0	0	1		1		0	0	0	0	not_enriched	not_enriched
AACGCAGA	0	0	0	0	1		1		0	0	0	0	not_enriched	not_enriched
AACGCAGC	0	0	0	0	1		1		0	0	0	0	not_enriched	not_enriched
AACGCAGG	0	0	0	0	1		1		0	0	0	0	not_enriched	not_enriched
AACGCAGT	0	0	0	0	1		1		0	0	0	0	not_enriched	not_enriched
AACGCATA	0	0	0	0	1		1		0	0	0	0	not_enriched	not_enriched
AACGCATC	0	0	0	0	1		1		0	0	0	0	not_enriched	not_enriched
AACGCATG	0	0	0	0	1		1		0	0	0	0	not_enriched	not_enriched
AACGCATT	0	0	0	0	1		1		0	0	0	0	not_enriched	not_enriched
AACGCCAA	0	0	0	0	1		1		0	0	0	0	not_enriched	not_enriched
AACGCCAC	0	0	0	0	1		1		0	0	0	0	not_enriched	not_enriched
AACGCCAG	0	0	0	0	1		1		0	0	0	0	not_enriched	not_enriched
AACGCCAT	0	0	0	0	1		1		0	0	0	0	not_enriched	not_enriched
AACGCCCA	0	0	0	0	1		1		0	0	0	0	not_enriched	not_enriched
AACGCCCC	0	0	0	0	1		1		0	0	0	0	not_enriched	not_enriched
AACGCCCG	0	0	0	0	1		1		0	0	0	0	not_enriched	not_enriched
AACGCCCT	0	0	0	0	1		1		0	0	0	0	not_enriched	not_enriched
AACGCCGA	0	0	0	0	1		1		0	0	0	0	not_enriched	not_enriched
AACGCCGC	0	0	0	0	1		1		0	0	0	0	not_enriched	not_enriched
AACGCCGG	0	0	0	0	1		1		0	0	0	0	not_enriched	not_enriched
AACGCCGT	0	0	0	0	1		1		0	0	0	0	not_enriched	not_enriched
AACGCCTA	0	0	0	0	1		1		0	0	0	0	not_enriched	not_enriched
AACGCCTC	0	0	0	0	1		1		0	0	0	0	not_enriched	not_enriched
AACGCCTG	0	0	0	0	1		1		0	0	0	0	not_enriched	not_enriched
AACGCCTT	0	0	0	0	1		1		0	0	0	0	not_enriched	not_enriched
AACGCGAA	0	0	0	0	1		1		0	0	0	0	not_enriched	not_enriched
AACGCGAC	0	0	0	0	1		1		0	0	0	0	not_enriched	not_enriched
AACGCGAG	0	0	0	0	1		1		0	0	0	0	not_enriched	not_enriched
AACGCGAT	0	0	0	0	1		1		0	0	0	0	not_enriched	not_enriched
AACGCGCA	0	0	0	0	1		1		0	0	0	0	not_enriched	not_enriched
AACGCGCC	0	0	0	0	1		1		0	0	0	0	not_enriched	not_enriched
AACGCGCG	0	0	0	0	1		1		0	0	0	0	not_enriched	not_enriched
AACGCGCT	0	0	0	0	1		1		0	0	0	0	not_enriched	not_enriched
AACGCGGA	0	0	0	0	1		1		0	0	0	0	not_enriched	not_enriched
AACGCGGC	0	0	0	0	1		1		0	0	0	0	not_enriched	not_enriched
AACGCGGG	0	0	0	0	1		1		0	0	0	0	not_enriched	not_enriched
AACGCGGT	0	0	0	0	1		1		0	0	0	0	not_enriched	not_enriched
AACGCGTA	0	0	0	0	1		1		0	0	0	0	not_enriched	not_enriched
AACGCGTC	0	0	0	0	1		1		0	0	0	0	not_enriched	not_enriched
AACGCGTG	0	0	0	0	1		1		0	0	0	0	not_enriched	not_enriched
AACGCGTT	0	0	0	0	1		1		0	0	0	0	not_enriched	not_enriched
AACGCTAA	0	0	0	0	1		1		0	0	0	0	not_enriched	not_enriched
AACGCTAC	0	0	0	0	1		1		0	0	0	0	not_enriched	not_enriched
AACGCTAG	0	0	0	0	1		1		0	0	0	0	not_enriched	not_enriched
AACGCTAT	0	0	0	0	1		1		0	0	0	0	not_enriched	not_enriched
AACGCTCA	0	0	0	0	1		1		0	0	0	0	not_enriched	not_enriched
AACGCTCC	0	0	0	0	1		1		0	0	0	0	not_enriched	not_enriched
AACGCTCG	0	0	0	0	1		1		0	0	0	0	not_enriched	not_enriched
AACGCTCT	0	0	0	0	1		1		0	0	0	0	not_enriched	not_enriched
AACGCTGA	0	0	0	0	1		1		0	0	0	0	not_enriched	not_enriched
AACGCTGC	0	0	0	0	1		1		0	0	0	0	not_enriched	not_enriched
AACGCTGG	0	0	0	0	1		1		0	0	0	0	not_enriched	not_enriched
AACGCTGT	0	0	0	0	1		1		0	0	0	0	not_enriched	not_enriched
AACGCTTA	0	0	0	0	1		1		0	0	0	0	not_enriched	not_enriched
AACGCTTC	0	0	0	0	1		1		0	0	0	0	not_enriched	not_enriched
AACGCTTG	0	0	0	0	1		1		0	0	0	0	not_enriched	not_enriched
AACGCTTT	0	0	0	0	1		1		0	0	0	0	not_enriched	not_enriched
AACGGAAA	0	0	0	0	1		1		0	0	0	0	not_enriched	not_enriched
AACGGAAC	0	0	0	0	1		1		0	0	0	0	not_enriched	not_enriched
AACGGAAG	0	0	0	0	1		1		0	0	0	0	not_enriched	not_enriched
AACGGAAT	0	0	0	0	1		1		0	0	0	0	not_enriched	not_enriched
AACGGACA	0	0	0	0	1		1		0	0	0	0	not_enriched	not_enriched
AACGGACC	0	0	0	0	1		1		0	0	0	0	not_enriched	not_enriched
AACGGACG	0	0	0	0	1		1		0	0	0	0	not_enriched	not_enriched
AACGGACT	0	0	0	0	1		1		0	0	0	0	not_enriched	not_enriched
AACGGAGA	0	0	0	0	1		1		0	0	0	0	not_enriched	not_enriched
AACGGAGC	0	0	0	0	1		1		0	0	0	0	not_enriched	not_enriched
AACGGAGG	0	0	0	0	1		1		0	0	0	0	not_enriched	not_enriched
AACGGAGT	0	0	0	0	1		1		0	0	0	0	not_enriched	not_enriched
AACGGATA	0	0	0	0	1		1		0	0	0	0	not_enriched	not_enriched
AACGGATC	0	0	0	0	1		1		0	0	0	0	not_enriched	not_enriched
AACGGATG	0	0	0	0	1		1		0	0	0	0	not_enriched	not_enriched
AACGGATT	0	0	0	0	1		1		0	0	0	0	not_enriched	not_enriched
AACGGCAA	0	0	0	0	1		1		0	0	0	0	not_enriched	not_enriched
AACGGCAC	0	0	0	0	1		1		0	0	0	0	not_enriched	not_enriched
AACGGCAG	0	0	0	0	1		1		0	0	0	0	not_enriched	not_enriched
AACGGCAT	0	0	0	0	1		1		0	0	0	0	not_enriched	not_enriched
AACGGCCA	0	0	0	0	1		1		0	0	0	0	not_enriched	not_enriched
AACGGCCC	0	0	0	0	1		1		0	0	0	0	not_enriched	not_enriched
AACGGCCG	0	0	0	0	1		1		0	0	0	0	not_enriched	not_enriched
AACGGCCT	0	0	0	0	1		1		0	0	0	0	not_enriched	not_enriched
AACGGCGA	0	0	0	0	1		1		0	0	0	0	not_enriched	not_enriched
AACGGCGC	0	0	0	0	1		1		0	0	0	0	not_enriched	not_enriched
AACGGCGG	0	0	0	0	1		1		0	0	0	0	not_enriched	not_enriched
AACGGCGT	0	0	0	0	1		1		0	0	0	0	not_enriched	not_enriched
AACGGCTA	0	0	0	0	1		1		0	0	0	0	not_enriched	not_enriched
AACGGCTC	0	0	0	0	1		1		0	0	0	0	not_enriched	not_enriched
AACGGCTG	0	0	0	0	1		1		0	0	0	0	not_enriched	not_enriched
AACGGCTT	0	0	0	0	1		1		0	0	0	0	not_enriched	not_enriched
AACGGGAA	0	0	0	0	1		1		0	0	0	0	not_enriched	not_enriched
AACGGGAC	0	0	0	0	1		1		0	0	0	0	not_enriched	not_enriched
AACGGGAG	0	0	0	0	1		1		0	0	0	0	not_enriched	not_enriched
AACGGGAT	0	0	0	0	1		1		0	0	0	0	not_enriched	not_enriched
AACGGGCA	0	0	0	0	1		1		0	0	0	0	not_enriched	not_enriched
AACGGGCC	0	0	0	0	1		1		0	0	0	0	not_enriched	not_enriched
AACGGGCG	0	0	0	0	1		1		0	0	0	0	not_enriched	not_enriched
AACGGGCT	0	0	0	0	1		1		0	0	0	0	not_enriched	not_enriched
AACGGGGA	0	0	0	0	1		1		0	0	0	0	not_enriched	not_enriched
AACGGGGC	0	0	0	0	1		1		0	0	0	0	not_enriched	not_enriched
AACGGGGG	0	0	0	0	1		1		0	0	0	0	not_enriched	not_enriched
AACGGGGT	0	0	0	0	1		1		0	0	0	0	not_enriched	not_enriched
AACGGGTA	0	0	0	0	1		1		0	0	0	0	not_enriched	not_enriched
AACGGGTC	0	0	0	0	1		1		0	0	0	0	not_enriched	not_enriched
AACGGGTG	0	0	0	0	1		1		0	0	0	0	not_enriched	not_enriched
AACGGGTT	0	0	0	0	1		1		0	0	0	0	not_enriched	not_enriched
AACGGTAA	0	0	0	0	1		1		0	0	0	0	not_enriched	not_enriched
AACGGTAC	0	0	0	0	1		1		0	0	0	0	not_enriched	not_enriched
AACGGTAG	0	0	0	0	1		1		0	0	0	0	not_enriched	not_enriched
AACGGTAT	0	0	0	0	1		1		0	0	0	0	not_enriched	not_enriched
AACGGTCA	0	0	0	0	1		1		0	0	0	0	not_enriched	not_enriched
AACGGTCC	0	0	0	0	1		1		0	0	0	0	not_enriched	not_enriched
AACGGTCG	0	0	0	0	1		1		0	0	0	0	not_enriched	not_enriched
AACGGTCT	0	0	0	0	1		1		0	0	0	0	not_enriched	not_enriched
AACGGTGA	0	0	0	0	1		1		0	0	0	0	not_enriched	not_enriched
AACGGTGC	0	0	0	0	1		1		0	0	0	0	not_enriched	not_enriched
AACGGTGG	0	0	0	0	1		1		0	0	0	0	not_enriched	not_enriched
AACGGTGT	0	0	0	0	1		1		0	0	0	0	not_enriched	not_enriched
AACGGTTA	0	0	0	0	1		1		0	0	0	0	not_enriched	not_enriched
AACGGTTC	0	0	0	0	1		1		0	0	0	0	not_enriched	not_enriched
AACGGTTG	0	0	0	0	1		1		0	0	0	0	not_enriched	not_enriched
AACGGTTT	0	0	0	0	1		1		0	0	0	0	not_enriched	not_enriched
AACGTAAA	0	0	0	0	1		1		0	0	0	0	not_enriched	not_enriched
AACGTAAC	0	0	0	0	1		1		0	0	0	0	not_enriched	not_enriched
AACGTAAG	0	0	0	0	1		1		0	0	0	0	not_enriched	not_enriched
AACGTAAT	0	0	0	0	1		1		0	0	0	0	not_enriched	not_enriched
AACGTACA	0	0	0	0	1		1		0	0	0	0	not_enriched	not_enriched
AACGTACC	0	0	0	0	1		1		0	0	0	0	not_enriched	not_enriched
AACGTACG	0	0	0	0	1		1		0	0	0	0	not_enriched	not_enriched
AACGTACT	0	0	0	0	1		1		0	0	0	0	not_enriched	not_enriched
AACGTAGA	0	0	0	0	1		1		0	0	0	0	not_enriched	not_enriched
AACGTAGC	0	0	0	0	1		1		0	0	0	0	not_enriched	not_enriched
AACGTAGG	0	0	0	0	1		1		0	0	0	0	not_enriched	not_enriched
AACGTAGT	0	0	0	0	1		1		0	0	0	0	not_enriched	not_enriched
AACGTATA	0	0	0	0	1		1		0	0	0	0	not_enriched	not_enriched
AACGTATC	0	0	0	0	1		1		0	0	0	0	not_enriched	not_enriched
AACGTATG	0	0	0	0	1		1		0	0	0	0	not_enriched	not_enriched
AACGTATT	0	0	0	0	1		1		0	0	0	0	not_enriched	not_enriched
AACGTCAA	0	0	0	0	1		1		0	0	0	0	not_enriched	not_enriched
AACGTCAC	0	0	0	0	1		1		0	0	0	0	not_enriched	not_enriched
AACGTCAG	0	0	0	0	1		1		0	0	0	0	not_enriched	not_enriched
AACGTCAT	0	0	0	0	1		1		0	0	0	0	not_enriched	not_enriched
AACGTCCA	0	0	0	0	1		1		0	0	0	0	not_enriched	not_enriched
AACGTCCC	0	0	0	0	1		1		0	0	0	0	not_enriched	not_enriched
AACGTCCG	0	0	0	0	1		1		0	0	0	0	not_enriched	not_enriched
AACGTCCT	0	0	0	0	1		1		0	0	0	0	not_enriched	not_enriched
AACGTCGA	0	0	0	0	1		1		0	0	0	0	not_enriched	not_enriched
AACGTCGC	0	0	0	0	1		1		0	0	0	0	not_enriched	not_enriched
AACGTCGG	0	0	0	0	1		1		0	0	0	0	not_enriched	not_enriched
AACGTCGT	0	0	0	0	1		1		0	0	0	0	not_enriched	not_enriched
AACGTCTA	0	0	0	0	1		1		0	0	0	0	not_enriched	not_enriched
AACGTCTC	0	0	0	0	1		1		0	0	0	0	not_enriched	not_enriched
AACGTCTG	0	0	0	0	1		1		0	0	0	0	not_enriched	not_enriched
AACGTCTT	0	0	0	0	1		1		0	0	0	0	not_enriched	not_enriched
AACGTGAA	0	0	0	0	1		1		0	0	0	0	not_enriched	not_enriched
AACGTGAC	0	0	0	0	1		1		0	0	0	0	not_enriched	not_enriched
AACGTGAG	0	0	0	0	1		1		0	0	0	0	not_enriched	not_enriched
AACGTGAT	0	0	0	0	1		1		0	0	0	0	not_enriched	not_enriched
AACGTGCA	0	0	0	0	1		1		0	0	0	0	not_enriched	not_enriched
AACGTGCC	0	0	0	0	1		1		0	0	0	0	not_enriched	not_enriched
AACGTGCG	0	0	0	0	1		1		0	0	0	0	not_enriched	not_enriched
AACGTGCT	0	0	0	0	1		1		0	0	0	0	not_enriched	not_enriched
AACGTGGA	0	0	0	0	1		1		0	0	0	0	not_enriched	not_enriched
AACGTGGC	0	0	0	0	1		1		0	0	0	0	not_enriched	not_enriched
AACGTGGG	0	0	0	0	1		1		0	0	0	0	not_enriched	not_enriched
AACGTGGT	0	0	0	0	1		1		0	0	0	0	not_enriched	not_enriched
AACGTGTA	0	0	0	0	1		1		0	0	0	0	not_enriched	not_enriched
AACGTGTC	0	0	0	0	1		1		0	0	0	0	not_enriched	not_enriched
AACGTGTG	0	0	0	0	1		1		0	0	0	0	not_enriched	not_enriched
AACGTGTT	0	0	0	0	1		1		0	0	0	0	not_enriched	not_enriched
AACGTTAA	0	0	0	0	1		1		0	0	0	0	not_enriched	not_enriched
AACGTTAC	0	0	0	0	1		1		0	0	0	0	not_enriched	not_enriched
AACGTTAG	0	0	0	0	1		1		0	0	0	0	not_enriched	not_enriched
AACGTTAT	0	0	0	0	1		1		0	0	0	0	not_enriched	not_enriched
AACGTTCA	0	0	0	0	1		1		0	0	0	0	not_enriched	not_enriched
AACGTTCC	0	0	0	0	1		1		0	0	0	0	not_enriched	not_enriched
AACGTTCG	0	0	0	0	1		1		0	0	0	0	not_enriched	not_enriched
AACGTTCT	0	0	0	0	1		1		0	0	0	0	not_enriched	not_enriched
AACGTTGA	0	0	0	0	1		1		0	0	0	0	not_enriched	not_enriched
AACGTTGC	0	0	0	0	1		1		0	0	0	0	not_enriched	not_enriched
AACGTTGG	0	0	0	0	1		1		0	0	0	0	not_enriched	not_enriched
AACGTTGT	0	0	0	0	1		1		0	0	0	0	not_enriched	not_enriched
AACGTTTA	0	0	0	0	1		1		0	0	0	0	not_enriched	not_enriched
AACGTTTC	0	0	0	0	1		1		0	0	0	0	not_enriched	not_enriched
AACGTTTG	0	0	0	0	1		1		0	0	0	0	not_enriched	not_enriched
AACGTTTT	0	0	0	0	1		1		0	0	0	0	not_enriched	not_enriched
AACTAAAA	0	0	0	0	1		1		0	0	0	0	not_enriched	not_enriched
AACTAAAC	0	0	0	0	1		1		0	0	0	0	not_enriched	not_enriched
AACTAAAG	0	0	0	0	1		1		0	0	0	0	not_enriched	not_enriched
AACTAAAT	0	0	0	0	1		1		0	0	0	0	not_enriched	not_enriched
AACTAACA	0	0	0	0	1		1		0	0	0	0	not_enriched	not_enriched
AACTAACC	0	0	0	0	1		1		0	0	0	0	not_enriched	not_enriched
AACTAACG	0	0	0	0	1		1		0	0	0	0	not_enriched	not_enriched
AACTAACT	0	0	0	0	1		1		0	0	0	0	not_enriched	not_enriched
AACTAAGA	0	0	0	0	1		1		0	0	0	0	not_enriched	not_enriched
AACTAAGC	0	0	0	0	1		1		0	0	0	0	not_enriched	not_enriched
AACTAAGG	0	0	0	0	1		1		0	0	0	0	not_enriched	not_enriched
AACTAAGT	0	0	0	0	1		1		0	0	0	0	not_enriched	not_enriched
AACTAATA	0	0	0	0	1		1		0	0	0	0	not_enriched	not_enriched
AACTAATC	0	0	0	0	1		1		0	0	0	0	not_enriched	not_enriched
AACTAATG	0	0	0	0	1		1		0	0	0	0	not_enriched	not_enriched
AACTAATT	0	0	0	0	1		1		0	0	0	0	not_enriched	not_enriched
AACTACAA	0	0	0	0	1		1		0	0	0	0	not_enriched	not_enriched
AACTACAC	0	0	0	0	1		1		0	0	0	0	not_enriched	not_enriched
AACTACAG	0	0	0	0	1		1		0	0	0	0	not_enriched	not_enriched
AACTACAT	0	0	0	0	1		1		0	0	0	0	not_enriched	not_enriched
AACTACCA	0	0	0	0	1		1		0	0	0	0	not_enriched	not_enriched
AACTACCC	0	0	0	0	1		1		0	0	0	0	not_enriched	not_enriched
AACTACCG	0	0	0	0	1		1		0	0	0	0	not_enriched	not_enriched
AACTACCT	0	0	0	0	1		1		0	0	0	0	not_enriched	not_enriched
AACTACGA	0	0	0	0	1		1		0	0	0	0	not_enriched	not_enriched
AACTACGC	0	0	0	0	1		1		0	0	0	0	not_enriched	not_enriched
AACTACGG	0	0	0	0	1		1		0	0	0	0	not_enriched	not_enriched
AACTACGT	0	0	0	0	1		1		0	0	0	0	not_enriched	not_enriched
AACTACTA	0	0	0	0	1		1		0	0	0	0	not_enriched	not_enriched
AACTACTC	0	0	0	0	1		1		0	0	0	0	not_enriched	not_enriched
AACTACTG	0	0	0	0	1		1		0	0	0	0	not_enriched	not_enriched
AACTACTT	0	0	0	0	1		1		0	0	0	0	not_enriched	not_enriched
AACTAGAA	0	0	0	0	1		1		0	0	0	0	not_enriched	not_enriched
AACTAGAC	0	0	0	0	1		1		0	0	0	0	not_enriched	not_enriched
AACTAGAG	0	0	0	0	1		1		0	0	0	0	not_enriched	not_enriched
AACTAGAT	0	0	0	0	1		1		0	0	0	0	not_enriched	not_enriched
AACTAGCA	0	0	0	0	1		1		0	0	0	0	not_enriched	not_enriched
AACTAGCC	0	0	0	0	1		1		0	0	0	0	not_enriched	not_enriched
AACTAGCG	0	0	0	0	1		1		0	0	0	0	not_enriched	not_enriched
AACTAGCT	0	0	0	0	1		1		0	0	0	0	not_enriched	not_enriched
AACTAGGA	0	0	0	0	1		1		0	0	0	0	not_enriched	not_enriched
AACTAGGC	0	0	0	0	1		1		0	0	0	0	not_enriched	not_enriched
AACTAGGG	0	0	0	0	1		1		0	0	0	0	not_enriched	not_enriched
AACTAGGT	0	0	0	0	1		1		0	0	0	0	not_enriched	not_enriched
AACTAGTA	0	0	0	0	1		1		0	0	0	0	not_enriched	not_enriched
AACTAGTC	0	0	0	0	1		1		0	0	0	0	not_enriched	not_enriched
AACTAGTG	0	0	0	0	1		1		0	0	0	0	not_enriched	not_enriched
AACTAGTT	0	0	0	0	1		1		0	0	0	0	not_enriched	not_enriched
AACTATAA	0	0	0	0	1		1		0	0	0	0	not_enriched	not_enriched
AACTATAC	0	0	0	0	1		1		0	0	0	0	not_enriched	not_enriched
AACTATAG	0	0	0	0	1		1		0	0	0	0	not_enriched	not_enriched
AACTATAT	0	0	0	0	1		1		0	0	0	0	not_enriched	not_enriched
AACTATCA	0	0	0	0	1		1		0	0	0	0	not_enriched	not_enriched
AACTATCC	0	0	0	0	1		1		0	0	0	0	not_enriched	not_enriched
AACTATCG	0	0	0	0	1		1		0	0	0	0	not_enriched	not_enriched
AACTATCT	0	0	0	0	1		1		0	0	0	0	not_enriched	not_enriched
AACTATGA	0	0	0	0	1		1		0	0	0	0	not_enriched	not_enriched
AACTATGC	0	0	0	0	1		1		0	0	0	0	not_enriched	not_enriched
AACTATGG	0	0	0	0	1		1		0	0	0	0	not_enriched	not_enriched
AACTATGT	0	0	0	0	1		1		0	0	0	0	not_enriched	not_enriched
AACTATTA	0	0	0	0	1		1		0	0	0	0	not_enriched	not_enriched
AACTATTC	0	0	0	0	1		1		0	0	0	0	not_enriched	not_enriched
AACTATTG	0	0	0	0	1		1		0	0	0	0	not_enriched	not_enriched
AACTATTT	0	0	0	0	1		1		0	0	0	0	not_enriched	not_enriched
AACTCAAA	0	0	0	0	1		1		0	0	0	0	not_enriched	not_enriched
AACTCAAC	0	0	0	0	1		1		0	0	0	0	not_enriched	not_enriched
AACTCAAG	0	0	0	0	1		1		0	0	0	0	not_enriched	not_enriched
AACTCAAT	0	0	0	0	1		1		0	0	0	0	not_enriched	not_enriched
AACTCACA	0	0	0	0	1		1		0	0	0	0	not_enriched	not_enriched
AACTCACC	0	0	0	0	1		1		0	0	0	0	not_enriched	not_enriched
AACTCACG	0	0	0	0	1		1		0	0	0	0	not_enriched	not_enriched
AACTCACT	0	0	0	0	1		1		0	0	0	0	not_enriched	not_enriched
AACTCAGA	0	0	0	0	1		1		0	0	0	0	not_enriched	not_enriched
AACTCAGC	0	0	0	0	1		1		0	0	0	0	not_enriched	not_enriched
AACTCAGG	0	0	0	0	1		1		0	0	0	0	not_enriched	not_enriched
AACTCAGT	0	0	0	0	1		1		0	0	0	0	not_enriched	not_enriched
AACTCATA	0	0	0	0	1		1		0	0	0	0	not_enriched	not_enriched
AACTCATC	0	0	0	0	1		1		0	0	0	0	not_enriched	not_enriched
AACTCATG	0	0	0	0	1		1		0	0	0	0	not_enriched	not_enriched
AACTCATT	0	0	0	0	1		1		0	0	0	0	not_enriched	not_enriched
AACTCCAA	0	0	0	0	1		1		0	0	0	0	not_enriched	not_enriched
AACTCCAC	0	0	0	0	1		1		0	0	0	0	not_enriched	not_enriched
AACTCCAG	0	0	0	0	1		1		0	0	0	0	not_enriched	not_enriched
AACTCCAT	0	0	0	0	1		1		0	0	0	0	not_enriched	not_enriched
AACTCCCA	0	0	0	0	1		1		0	0	0	0	not_enriched	not_enriched
AACTCCCC	0	0	0	0	1		1		0	0	0	0	not_enriched	not_enriched
AACTCCCG	0	0	0	0	1		1		0	0	0	0	not_enriched	not_enriched
AACTCCCT	0	0	0	0	1		1		0	0	0	0	not_enriched	not_enriched
AACTCCGA	0	0	0	0	1		1		0	0	0	0	not_enriched	not_enriched
AACTCCGC	0	0	0	0	1		1		0	0	0	0	not_enriched	not_enriched
AACTCCGG	0	0	0	0	1		1		0	0	0	0	not_enriched	not_enriched
AACTCCGT	0	0	0	0	1		1		0	0	0	0	not_enriched	not_enriched
AACTCCTA	0	0	0	0	1		1		0	0	0	0	not_enriched	not_enriched
AACTCCTC	0	0	0	0	1		1		0	0	0	0	not_enriched	not_enriched
AACTCCTG	0	0	0	0	1		1		0	0	0	0	not_enriched	not_enriched
AACTCCTT	0	0	0	0	1		1		0	0	0	0	not_enriched	not_enriched
AACTCGAA	0	0	0	0	1		1		0	0	0	0	not_enriched	not_enriched
AACTCGAC	0	0	0	0	1		1		0	0	0	0	not_enriched	not_enriched
AACTCGAG	0	0	0	0	1		1		0	0	0	0	not_enriched	not_enriched
AACTCGAT	0	0	0	0	1		1		0	0	0	0	not_enriched	not_enriched
AACTCGCA	0	0	0	0	1		1		0	0	0	0	not_enriched	not_enriched
AACTCGCC	0	0	0	0	1		1		0	0	0	0	not_enriched	not_enriched
AACTCGCG	0	0	0	0	1		1		0	0	0	0	not_enriched	not_enriched
AACTCGCT	0	0	0	0	1		1		0	0	0	0	not_enriched	not_enriched
AACTCGGA	0	0	0	0	1		1		0	0	0	0	not_enriched	not_enriched
AACTCGGC	0	0	0	0	1		1		0	0	0	0	not_enriched	not_enriched
AACTCGGG	0	0	0	0	1		1		0	0	0	0	not_enriched	not_enriched
AACTCGGT	0	0	0	0	1		1		0	0	0	0	not_enriched	not_enriched
AACTCGTA	0	0	0	0	1		1		0	0	0	0	not_enriched	not_enriched
AACTCGTC	0	0	0	0	1		1		0	0	0	0	not_enriched	not_enriched
AACTCGTG	0	0	0	0	1		1		0	0	0	0	not_enriched	not_enriched
AACTCGTT	0	0	0	0	1		1		0	0	0	0	not_enriched	not_enriched
AACTCTAA	0	0	0	0	1		1		0	0	0	0	not_enriched	not_enriched
AACTCTAC	0	0	0	0	1		1		0	0	0	0	not_enriched	not_enriched
AACTCTAG	0	0	0	0	1		1		0	0	0	0	not_enriched	not_enriched
AACTCTAT	0	0	0	0	1		1		0	0	0	0	not_enriched	not_enriched
AACTCTCA	0	0	0	0	1		1		0	0	0	0	not_enriched	not_enriched
AACTCTCC	0	0	0	0	1		1		0	0	0	0	not_enriched	not_enriched
AACTCTCG	0	0	0	0	1		1		0	0	0	0	not_enriched	not_enriched
AACTCTCT	0	0	0	0	1		1		0	0	0	0	not_enriched	not_enriched
AACTCTGA	0	0	0	0	1		1		0	0	0	0	not_enriched	not_enriched
AACTCTGC	0	0	0	0	1		1		0	0	0	0	not_enriched	not_enriched
AACTCTGG	0	0	0	0	1		1		0	0	0	0	not_enriched	not_enriched
AACTCTGT	0	0	0	0	1		1		0	0	0	0	not_enriched	not_enriched
AACTCTTA	0	0	0	0	1		1		0	0	0	0	not_enriched	not_enriched
AACTCTTC	0	0	0	0	1		1		0	0	0	0	not_enriched	not_enriched
AACTCTTG	0	0	0	0	1		1		0	0	0	0	not_enriched	not_enriched
AACTCTTT	0	0	0	0	1		1		0	0	0	0	not_enriched	not_enriched
AACTGAAA	0	0	0	0	1		1		0	0	0	0	not_enriched	not_enriched
AACTGAAC	0	0	0	0	1		1		0	0	0	0	not_enriched	not_enriched
AACTGAAG	0	0	0	0	1		1		0	0	0	0	not_enriched	not_enriched
AACTGAAT	0	0	0	0	1		1		0	0	0	0	not_enriched	not_enriched
AACTGACA	0	0	0	0	1		1		0	0	0	0	not_enriched	not_enriched
AACTGACC	0	0	0	0	1		1		0	0	0	0	not_enriched	not_enriched
AACTGACG	0	0	0	0	1		1		0	0	0	0	not_enriched	not_enriched
AACTGACT	0	0	0	0	1		1		0	0	0	0	not_enriched	not_enriched
AACTGAGA	0	0	0	0	1		1		0	0	0	0	not_enriched	not_enriched
AACTGAGC	0	0	0	0	1		1		0	0	0	0	not_enriched	not_enriched
AACTGAGG	0	0	0	0	1		1		0	0	0	0	not_enriched	not_enriched
AACTGAGT	0	0	0	0	1		1		0	0	0	0	not_enriched	not_enriched
AACTGATA	0	0	0	0	1		1		0	0	0	0	not_enriched	not_enriched
AACTGATC	0	0	0	0	1		1		0	0	0	0	not_enriched	not_enriched
AACTGATG	0	0	0	0	1		1		0	0	0	0	not_enriched	not_enriched
AACTGATT	0	0	0	0	1		1		0	0	0	0	not_enriched	not_enriched
AACTGCAA	0	0	0	0	1		1		0	0	0	0	not_enriched	not_enriched
AACTGCAC	0	0	0	0	1		1		0	0	0	0	not_enriched	not_enriched
AACTGCAG	0	0	0	0	1		1		0	0	0	0	not_enriched	not_enriched
AACTGCAT	0	0	0	0	1		1		0	0	0	0	not_enriched	not_enriched
AACTGCCA	0	0	0	0	1		1		0	0	0	0	not_enriched	not_enriched
AACTGCCC	0	0	0	0	1		1		0	0	0	0	not_enriched	not_enriched
AACTGCCG	0	0	0	0	1		1		0	0	0	0	not_enriched	not_enriched
AACTGCCT	0	0	0	0	1		1		0	0	0	0	not_enriched	not_enriched
AACTGCGA	0	0	0	0	1		1		0	0	0	0	not_enriched	not_enriched
AACTGCGC	0	0	0	0	1		1		0	0	0	0	not_enriched	not_enriched
AACTGCGG	0	0	0	0	1		1		0	0	0	0	not_enriched	not_enriched
AACTGCGT	0	0	0	0	1		1		0	0	0	0	not_enriched	not_enriched
AACTGCTA	0	0	0	0	1		1		0	0	0	0	not_enriched	not_enriched
AACTGCTC	0	0	0	0	1		1		0	0	0	0	not_enriched	not_enriched
AACTGCTG	0	0	0	0	1		1		0	0	0	0	not_enriched	not_enriched
AACTGCTT	0	0	0	0	1		1		0	0	0	0	not_enriched	not_enriched
AACTGGAA	0	0	0	0	1		1		0	0	0	0	not_enriched	not_enriched
AACTGGAC	0	0	0	0	1		1		0	0	0	0	not_enriched	not_enriched
AACTGGAG	0	0	0	0	1		1		0	0	0	0	not_enriched	not_enriched
AACTGGAT	0	0	0	0	1		1		0	0	0	0	not_enriched	not_enriched
AACTGGCA	0	0	0	0	1		1		0	0	0	0	not_enriched	not_enriched
AACTGGCC	0	0	0	0	1		1		0	0	0	0	not_enriched	not_enriched
AACTGGCG	0	0	0	0	1		1		0	0	0	0	not_enriched	not_enriched
AACTGGCT	0	0	0	0	1		1		0	0	0	0	not_enriched	not_enriched
AACTGGGA	0	0	0	0	1		1		0	0	0	0	not_enriched	not_enriched
AACTGGGC	0	0	0	0	1		1		0	0	0	0	not_enriched	not_enriched
AACTGGGG	0	0	0	0	1		1		0	0	0	0	not_enriched	not_enriched
AACTGGGT	0	0	0	0	1		1		0	0	0	0	not_enriched	not_enriched
AACTGGTA	0	0	0	0	1		1		0	0	0	0	not_enriched	not_enriched
AACTGGTC	0	0	0	0	1		1		0	0	0	0	not_enriched	not_enriched
AACTGGTG	0	0	0	0	1		1		0	0	0	0	not_enriched	not_enriched
AACTGGTT	0	0	0	0	1		1		0	0	0	0	not_enriched	not_enriched
AACTGTAA	0	0	0	0	1		1		0	0	0	0	not_enriched	not_enriched
AACTGTAC	0	0	0	0	1		1		0	0	0	0	not_enriched	not_enriched
AACTGTAG	0	0	0	0	1		1		0	0	0	0	not_enriched	not_enriched
AACTGTAT	0	0	0	0	1		1		0	0	0	0	not_enriched	not_enriched
AACTGTCA	0	0	0	0	1		1		0	0	0	0	not_enriched	not_enriched
AACTGTCC	0	0	0	0	1		1		0	0	0	0	not_enriched	not_enriched
AACTGTCG	0	0	0	0	1		1		0	0	0	0	not_enriched	not_enriched
AACTGTCT	0	0	0	0	1		1		0	0	0	0	not_enriched	not_enriched
AACTGTGA	0	0	0	0	1		1		0	0	0	0	not_enriched	not_enriched
AACTGTGC	0	0	0	0	1		1		0	0	0	0	not_enriched	not_enriched
AACTGTGG	0	0	0	0	1		1		0	0	0	0	not_enriched	not_enriched
AACTGTGT	0	0	0	0	1		1		0	0	0	0	not_enriched	not_enriched
AACTGTTA	0	0	0	0	1		1		0	0	0	0	not_enriched	not_enriched
AACTGTTC	0	0	0	0	1		1		0	0	0	0	not_enriched	not_enriched
AACTGTTG	0	0	0	0	1		1		0	0	0	0	not_enriched	not_enriched
AACTGTTT	0	0	0	0	1		1		0	0	0	0	not_enriched	not_enriched
AACTTAAA	0	0	0	0	1		1		0	0	0	0	not_enriched	not_enriched
AACTTAAC	0	0	0	0	1		1		0	0	0	0	not_enriched	not_enriched
AACTTAAG	0	0	0	0	1		1		0	0	0	0	not_enriched	not_enriched
AACTTAAT	0	0	0	0	1		1		0	0	0	0	not_enriched	not_enriched
AACTTACA	0	0	0	0	1		1		0	0	0	0	not_enriched	not_enriched
AACTTACC	0	0	0	0	1		1		0	0	0	0	not_enriched	not_enriched
AACTTACG	0	0	0	0	1		1		0	0	0	0	not_enriched	not_enriched
AACTTACT	0	0	0	0	1		1		0	0	0	0	not_enriched	not_enriched
AACTTAGA	0	0	0	0	1		1		0	0	0	0	not_enriched	not_enriched
AACTTAGC	0	0	0	0	1		1		0	0	0	0	not_enriched	not_enriched
AACTTAGG	0	0	0	0	1		1		0	0	0	0	not_enriched	not_enriched
AACTTAGT	0	0	0	0	1		1		0	0	0	0	not_enriched	not_enriched
AACTTATA	0	0	0	0	1		1		0	0	0	0	not_enriched	not_enriched
AACTTATC	0	0	0	0	1		1		0	0	0	0	not_enriched	not_enriched
AACTTATG	0	0	0	0	1		1		0	0	0	0	not_enriched	not_enriched
[truncated: 63,537 more rows]
