# Supplementary material for: An alternative splicing modulator decreases mutant HTT and improves the molecular fingerprint in Huntington’s disease patient neurons
Source: Nat Commun. 2022 Nov 10;13:6797. doi: 10.1038/s41467-022-34419-x (PMC9649613; doi:10.1038/s41467-022-34419-x)
Supplement: Supplementary file 4 — Source Data [file 41467_2022_34419_MOESM4_ESM.zip › Source_Data/Figure-4_fibroblasts.Ctrl-D_Ctrl-B.MATS.JC.txt]

ID	1stExonEnd	1stExonStart_0base	2ndExonEnd	2ndExonStart_0base	FDR	GeneID	ID.1	IJC_SAMPLE_1	IJC_SAMPLE_2	IncFormLen	IncLevel1	IncLevel2	IncLevelDifference	PValue	SJC_SAMPLE_1	SJC_SAMPLE_2	SkipFormLen	chr	downstreamEE	downstreamES	exonEnd	exonStart_0base	geneSymbol	novelSS	splice_type	strand	upstreamEE	upstreamES
1819					1.0	ENSG00000198692.9	1819	0,183,329,260	0,245,148,57	233	NA,1.0,1.0,0.994	NA,1.0,0.99,1.0	0.001	1.0	0,0,0,1	0,0,1,0	149	chrY	20582693	20582589	20579691	20579607	EIF1AY	annotatedSS	SE	+	20575887	20575724
1820					1.0	ENSG00000198692.9	1820	0,162,267,193	0,185,109,32	200	NA,0.903,0.966,0.947	NA,0.979,0.976,1.0	-0.046	1.0	0,13,7,8	0,3,2,0	149	chrY	20588105	20588023	20584524	20584473	EIF1AY	annotatedSS	SE	+	20582693	20582589
1821					1.0	ENSG00000012817.15	1821	0,16,19,34	0,51,36,15	297	NA,1.0,1.0,1.0	NA,0.962,1.0,1.0	0.013000000000000001	1.0	0,0,0,0	0,1,0,0	149	chrY	19715739	19715614	19715499	19715351	KDM5D	annotatedSS	SE	-	19710472	19710375
1822					1.0	ENSG00000012817.15	1822	0,17,20,10	0,39,24,8	298	NA,1.0,1.0,1.0	NA,1.0,0.923,1.0	0.026000000000000002	1.0	0,0,0,0	0,0,1,0	149	chrY	19716695	19716595	19716473	19716278	KDM5D	annotatedSS	SE	-	19716004	19715822
1823					1.0	ENSG00000012817.15	1823	0,0,1,0	0,0,0,0	242	NA,0.0,0.071,0.0	NA,0.0,0.0,0.0	0.024	1.0	0,12,8,15	0,16,15,11	149	chrY	19731930	19731771	19723433	19723340	KDM5D	annotatedSS	SE	-	19721311	19721129
1824					1.0	ENSG00000012817.15	1824	0,17,16,7	0,24,23,9	284	NA,1.0,0.808,1.0	NA,1.0,1.0,0.825	-0.006	1.0	0,0,2,0	0,0,0,1	149	chrY	19741488	19741317	19739662	19739527	KDM5D	annotatedSS	SE	-	19735750	19735620
1825					1.0	ENSG00000012817.15	1825	0,15,18,17	0,25,21,13	298	NA,1.0,1.0,1.0	NA,0.926,1.0,1.0	0.025	1.0	0,0,0,0	0,1,0,0	149	chrY	19741857	19741734	19741488	19741317	KDM5D	annotatedSS	SE	-	19739662	19739527
1826					1.0	ENSG00000012817.15	1826	0,8,14,16	0,28,20,11	272	NA,1.0,1.0,1.0	NA,1.0,1.0,0.858	0.047	1.0	0,0,0,0	0,0,0,1	149	chrY	19743239	19743161	19741857	19741734	KDM5D	annotatedSS	SE	-	19741488	19741317
1835					1.0	ENSG00000176728.7	1835	0,0,0,2	0,1,0,0	298	NA,0.0,NA,0.333	NA,0.143,NA,NA	0.024	1.0	0,3,0,2	0,3,0,0	149	chrY	19068798	19068723	19044695	19044541	TTTY14	annotatedSS	SE	-	18932841	18932316
1836					1.0	ENSG00000176728.7	1836	0,0,0,0	0,1,0,0	183	NA,0.0,NA,0.0	NA,0.213,NA,NA	-0.213	1.0	0,3,0,2	0,3,0,0	149	chrY	19068798	19068723	19044695	19044661	TTTY14	annotatedSS	SE	-	18932841	18932698
1837					1.0	ENSG00000176728.7	1837	0,2,2,1	0,2,0,0	196	NA,1.0,1.0,0.275	NA,0.603,NA,NA	0.155	1.0	0,0,0,2	0,1,0,0	149	chrY	19068798	19068723	19045288	19045241	TTTY14	annotatedSS	SE	-	19044695	19044661
1838					1.0	ENSG00000176728.7	1838	0,1,2,1	0,2,0,0	199	NA,1.0,1.0,0.272	NA,0.6,NA,NA	0.157	1.0	0,0,0,2	0,1,0,0	149	chrY	19068798	19068723	19045291	19045241	TTTY14	annotatedSS	SE	-	19044695	19044541
1840					1.0	ENSG00000176728.7	1840	0,0,4,2	0,2,1,0	224	NA,0.0,1.0,1.0	NA,1.0,0.25,NA	0.042	1.0	0,1,0,0	0,0,2,0	149	chrY	19075996	19075940	19068798	19068723	TTTY14	annotatedSS	SE	-	18877205	18877067
1841					1.0	ENSG00000176728.7	1841	0,1,10,6	0,4,1,0	224	NA,0.25,0.526,0.307	NA,0.275,1.0,0.0	-0.064	1.0	0,2,6,9	0,7,0,1	149	chrY	19077395	19077044	19068798	19068723	TTTY14	annotatedSS	SE	-	18877205	18877067
1842					1.0	ENSG00000176728.7	1842	0,3,3,5	0,7,0,0	224	NA,0.499,0.125,0.217	NA,0.318,0.0,NA	0.121	1.0	0,2,14,12	0,10,4,0	149	chrY	19077395	19077044	19068798	19068723	TTTY14	annotatedSS	SE	-	18932841	18932316
1843					1.0	ENSG00000176728.7	1843	0,1,3,4	0,4,0,0	224	NA,1.0,0.666,1.0	NA,1.0,NA,NA	-0.111	1.0	0,0,1,0	0,0,0,0	149	chrY	19077395	19077044	19068798	19068723	TTTY14	annotatedSS	SE	-	19045291	19045241
1848					1.0	ENSG00000206159.10	1848	0,16,10,0	0,3,3,0	266	NA,0.309,0.183,0.0	NA,0.114,0.296,0.0	0.027000000000000003	1.0	0,20,25,11	0,13,4,2	149	chrY	12420372	12420315	12407309	12407192	GYG2P1	annotatedSS	SE	-	12406937	12406795
1850					1.0	ENSG00000099725.14	1850	0,11,10,3	0,6,25,8	298	NA,0.733,1.0,1.0	NA,1.0,1.0,1.0	-0.08900000000000001	1.0	0,2,0,0	0,0,0,0	149	chrY	7326169	7325905	7304105	7303936	PRKY	annotatedSS	SE	+	7274478	7273971
1855					1.0	ENSG00000067646.11	1855	0,14,13,11	0,21,29,5	238	NA,1.0,0.891,1.0	NA,1.0,0.901,1.0	-0.003	1.0	0,0,1,0	0,0,2,0	149	chrY	2961286	2961073	2953997	2953908	ZFY	annotatedSS	SE	+	2935446	2935280
1856					1.0	ENSG00000067646.11	1856	0,21,29,21	0,30,31,11	238	NA,0.724,0.858,0.929	NA,0.728,1.0,1.0	-0.07200000000000001	1.0	0,5,3,1	0,7,0,0	149	chrY	2961286	2961073	2953997	2953908	ZFY	annotatedSS	SE	+	2935769	2935476
1860					1.0	ENSG00000067646.11	1860	0,26,44,7	0,45,43,17	298	NA,1.0,1.0,0.778	NA,0.957,0.956,1.0	-0.045	1.0	0,0,0,1	0,1,1,0	149	chrY	2978080	2977939	2976822	2976669	ZFY	annotatedSS	SE	+	2975654	2975510
1892					1.0	ENSG00000182484.15	1892	4,12,23,3	5,15,34,2	295	1.0,0.858,1.0,1.0	1.0,1.0,1.0,1.0	-0.035	1.0	0,1,0,0	0,0,0,0	149	chrX	156022834	156022698	156022459	156022313	WASH6P	annotatedSS	SE	+	156022145	156021998
1893					1.0	ENSG00000182484.15	1893	8,4,7,4	7,10,13,4	286	1.0,0.676,1.0,1.0	1.0,1.0,1.0,1.0	-0.081	1.0	0,1,0,0	0,0,0,0	149	chrX	156022834	156022698	156022459	156022322	WASH6P	annotatedSS	SE	+	156022145	156021998
1894					1.0	ENSG00000182484.15	1894	6,3,4,1	3,6,7,2	298	1.0,0.6,1.0,1.0	1.0,1.0,1.0,1.0	-0.1	1.0	0,1,0,0	0,0,0,0	149	chrX	156022834	156022698	156022539	156022322	WASH6P	annotatedSS	SE	+	156022145	156021998
1895					0.176891996133	ENSG00000182484.15	1895	28,21,22,13	20,18,20,8	285	0.936,1.0,0.657,1.0	0.635,0.573,0.446,1.0	0.235	0.00330569853438	1,0,6,0	6,7,13,0	149	chrX	156023209	156023011	156022834	156022698	WASH6P	annotatedSS	SE	+	156022459	156022313
1897					1.0	ENSG00000155962.12	1897	123,42,56,42	73,45,26,17	275	0.971,1.0,1.0,1.0	1.0,0.961,1.0,1.0	0.003	1.0	2,0,0,0	0,1,0,0	149	chrX	155299145	155299035	155298910	155298784	CLIC2	annotatedSS	SE	-	155280068	155279961
1898					1.0	ENSG00000155962.12	1898	37,32,25,15	29,17,14,2	259	0.914,1.0,0.827,1.0	0.943,1.0,1.0,1.0	-0.05	0.585132114209	2,0,3,0	1,0,0,0	149	chrX	155334542	155334370	155299145	155299035	CLIC2	annotatedSS	SE	-	155280068	155279961
1900					1.0	ENSG00000185515.14	1900	165,88,138,89	118,90,93,39	166	1.0,1.0,1.0,1.0	1.0,1.0,1.0,0.972	0.006999999999999999	1.0	0,0,0,0	0,0,0,1	149	chrX	155073431	155073376	155072343	155072326	BRCC3	annotatedSS	SE	+	155071650	155071419
1901					1.0	ENSG00000185515.14	1901	14,6,10,6	20,9,9,2	166	1.0,0.843,0.818,0.729	0.9,1.0,1.0,0.473	0.004	0.659716124201	0,1,2,2	2,0,0,2	149	chrX	155077283	155077169	155072343	155072326	BRCC3	annotatedSS	SE	+	155071650	155071419
1902					1.0	ENSG00000185515.14	1902	46,22,41,42	41,45,21,13	207	1.0,1.0,1.0,1.0	1.0,1.0,0.938,1.0	0.016	1.0	0,0,0,0	0,0,1,0	149	chrX	155077283	155077169	155073431	155073373	BRCC3	annotatedSS	SE	+	155072343	155072326
1903					1.0	ENSG00000185515.14	1903	36,15,26,24	29,29,16,9	204	1.0,0.916,0.905,0.898	0.914,1.0,1.0,0.767	0.009000000000000001	0.387196567745	0,1,2,2	2,0,0,2	149	chrX	155077283	155077169	155073431	155073376	BRCC3	annotatedSS	SE	+	155071650	155071430
1904					1.0	ENSG00000185515.14	1904	190,98,153,108	126,110,103,44	204	1.0,1.0,1.0,1.0	1.0,1.0,0.987,1.0	0.003	1.0	0,0,0,0	0,0,1,0	149	chrX	155077283	155077169	155073431	155073376	BRCC3	annotatedSS	SE	+	155072343	155072326
1905					1.0	ENSG00000185515.14	1905	16,7,13,8	12,12,5,1	224	0.127,0.1,0.103,0.11	0.166,0.111,0.053,0.023	0.022000000000000002	0.40950047989699995	73,42,75,43	40,64,60,28	149	chrX	155116183	155116056	155099389	155099314	BRCC3	annotatedSS	SE	+	155090839	155090783
1907					1.0	ENSG00000214827.9	1907	9,5,16,15	11,6,1,5	298	0.818,1.0,1.0,1.0	0.846,1.0,1.0,1.0	-0.006999999999999999	1.0	1,0,0,0	1,0,0,0	149	chrX	155071136	155070693	155065789	155065618	MTCP1	annotatedSS	SE	-	155065537	155065485
1908					0.9189644530230001	ENSG00000214827.9	1908	0,3,0,2	3,5,0,4	298	0.0,1.0,0.0,0.143	0.176,0.556,0.0,0.5	-0.022000000000000002	0.05023693586209999	3,0,5,6	7,2,1,2	149	chrX	155071226	155070693	155066057	155065905	MTCP1	annotatedSS	SE	-	155065789	155065618
1910					1.0	ENSG00000185010.13	1910	77,40,33,20	38,42,38,12	298	0.975,0.909,1.0,1.0	1.0,1.0,1.0,1.0	-0.028999999999999998	1.0	1,2,0,0	0,0,0,0	149	chrX	154861866	154861717	154860608	154860431	F8	annotatedSS	SE	-	154837752	154835787
1911					1.0	ENSG00000185010.13	1911	0,0,0,0	1,0,0,0	236	0.0,0.0,NA,NA	1.0,NA,NA,NA	-1.0	1.0	3,2,0,0	0,0,0,0	149	chrX	155026868	155026779	155022496	155022409	F8	annotatedSS	SE	-	154999600	154999478
1912					1.0	ENSG00000130830.14	1912	247,129,187,242	166,139,118,90	230	0.988,0.977,1.0,1.0	0.956,0.989,0.975,1.0	0.011000000000000001	0.654523160737	2,2,0,0	5,1,2,0	149	chrX	154785157	154785050	154784108	154784027	MPP1	annotatedSS	SE	-	154783507	154783376
1913					1.0	ENSG00000130830.14	1913	2,2,0,0	6,1,0,0	256	1.0,1.0,NA,NA	1.0,0.225,NA,NA	0.387	1.0	0,0,0,0	0,2,0,0	149	chrX	154805397	154805271	154785157	154785050	MPP1	annotatedSS	SE	-	154783507	154783376
1914					1.0	ENSG00000130830.14	1914	244,142,178,219	130,154,122,84	298	1.0,1.0,1.0,1.0	0.985,1.0,1.0,1.0	0.004	1.0	0,0,0,0	1,0,0,0	149	chrX	154805477	154805271	154786400	154786203	MPP1	annotatedSS	SE	-	154785157	154784700
1915					1.0	ENSG00000130830.14	1915	261,100,165,159	143,135,96,75	218	1.0,1.0,1.0,1.0	0.98,1.0,1.0,1.0	0.005	1.0	0,0,0,0	2,0,0,0	149	chrX	154791068	154790982	154790022	154789953	MPP1	annotatedSS	SE	-	154786400	154786203
1916					1.0	ENSG00000130830.14	1916	81,34,46,42	47,33,34,24	218	0.982,1.0,0.969,1.0	1.0,0.958,0.959,1.0	0.009000000000000001	1.0	1,0,1,0	0,1,1,0	149	chrX	154805485	154805271	154790022	154789953	MPP1	annotatedSS	SE	-	154786400	154786203
1917					1.0	ENSG00000130830.14	1917	280,162,193,212	190,154,97,86	293	0.993,1.0,1.0,1.0	1.0,1.0,1.0,1.0	-0.002	1.0	1,0,0,0	0,0,0,0	149	chrX	154805397	154805271	154792285	154792141	MPP1	annotatedSS	SE	-	154791847	154791630
1918					1.0	ENSG00000130830.14	1918	115,66,74,93	79,72,50,26	242	0.986,1.0,1.0,1.0	1.0,1.0,1.0,1.0	-0.004	1.0	1,0,0,0	0,0,0,0	149	chrX	154805498	154805271	154792285	154792192	MPP1	annotatedSS	SE	-	154791847	154791768
1919					1.0	ENSG00000130830.14	1919	0,0,1,2	1,2,0,0	298	0.0,0.0,0.005,0.007	0.005,0.011,0.0,0.0	-0.001	1.0	152,101,105,140	100,93,58,44	149	chrX	154805527	154805271	154799893	154799744	MPP1	annotatedSS	SE	-	154792285	154792141
1920					1.0	ENSG00000130830.14	1920	5,0,2,2	2,0,0,0	280	0.017,0.0,0.01,0.008	0.011,0.0,0.0,0.0	0.006	1.0	152,101,105,140	100,93,58,44	149	chrX	154805456	154805271	154804827	154804696	MPP1	annotatedSS	SE	-	154792285	154792141
1923					1.0	ENSG00000126903.15	1923	0,2,3,0	0,0,0,0	235	0.0,0.015,0.015,0.0	0.0,0.0,0.0,0.0	0.006999999999999999	1.0	161,81,126,92	99,136,100,45	149	chrX	154490690	154490306	154490027	154489941	SLC10A3	annotatedSS	SE	-	154489082	154487310
1925					1.0	ENSG00000130827.6	1925	121,85,68,73	142,166,130,71	298	0.953,1.0,1.0,1.0	0.986,1.0,1.0,1.0	-0.008	1.0	3,0,0,0	1,0,0,0	149	chrX	154461638	154461098	154460777	154460156	PLXNA3	annotatedSS	SE	+	154458428	154458280
1926					1.0	ENSG00000130827.6	1926	62,34,44,49	71,59,46,49	298	0.816,1.0,1.0,1.0	0.947,1.0,1.0,1.0	-0.033	0.100013402214	7,0,0,0	2,0,0,0	149	chrX	154463519	154463390	154462310	154462127	PLXNA3	annotatedSS	SE	+	154461638	154461098
1927					1.0	ENSG00000130827.6	1927	64,33,31,44	61,63,40,42	273	1.0,1.0,1.0,1.0	1.0,1.0,0.956,1.0	0.011000000000000001	1.0	0,0,0,0	0,0,1,0	149	chrX	154464313	154464156	154464074	154463950	PLXNA3	annotatedSS	SE	+	154463690	154463589
1928					1.0	ENSG00000130827.6	1928	173,106,118,137	167,205,150,139	286	1.0,0.982,1.0,1.0	1.0,1.0,1.0,1.0	-0.004	1.0	0,1,0,0	0,0,0,0	149	chrX	154466765	154466622	154466512	154466375	PLXNA3	annotatedSS	SE	+	154466270	154466090
1929					1.0	ENSG00000071859.14	1929	686,332,521,588	583,636,509,314	249	1.0,1.0,1.0,0.994	1.0,1.0,1.0,1.0	-0.002	1.0	0,0,0,2	0,0,0,0	149	chrX	154446560	154446414	154445911	154445811	FAM50A	annotatedSS	SE	+	154445717	154445632
1930					1.0	ENSG00000071859.14	1930	666,397,558,672	516,568,490,270	198	1.0,1.0,0.998,1.0	1.0,1.0,1.0,1.0	-0.0	1.0	0,0,1,0	0,0,0,0	149	chrX	154450099	154450028	154449931	154449882	FAM50A	annotatedSS	SE	+	154449735	154449680
1931					1.0	ENSG00000071553.16	1931	663,383,452,396	616,580,401,301	224	0.998,1.0,1.0,1.0	1.0,1.0,1.0,1.0	-0.0	1.0	1,0,0,0	0,0,0,0	149	chrX	154432376	154432265	154431904	154431829	ATP6AP1	annotatedSS	SE	+	154429174	154428844
1932					1.0	ENSG00000071553.16	1932	395,300,285,427	403,396,275,159	197	1.0,1.0,1.0,1.0	1.0,0.993,1.0,1.0	0.002	1.0	0,0,0,0	0,2,0,0	149	chrX	154435379	154435273	154435186	154435138	ATP6AP1	annotatedSS	SE	+	154434446	154434207
1933					1.0	ENSG00000196924.14	1933	2828,1673,2320,3003	3119,3442,2868,2016	298	1.0,1.0,1.0,1.0	1.0,1.0,1.0,0.998	0.0	1.0	0,0,0,0	0,0,0,2	149	chrX	154350207	154350030	154349867	154349648	FLNA	annotatedSS	SE	-	154349565	154349361
1934					1.0	ENSG00000196924.14	1934	1349,787,978,1271	1364,1484,1362,956	282	1.0,1.0,1.0,1.0	0.997,1.0,0.997,1.0	0.002	1.0	0,0,0,0	2,0,2,0	149	chrX	154351950	154351883	154351041	154350908	FLNA	annotatedSS	SE	-	154350207	154350030
1935					1.0	ENSG00000196924.14	1935	2975,1913,2384,2886	3354,3586,2985,2028	265	1.0,1.0,1.0,1.0	1.0,1.0,0.999,1.0	0.0	1.0	0,0,0,0	0,0,1,0	149	chrX	154351950	154351883	154351696	154351580	FLNA	annotatedSS	SE	-	154351041	154350908
1936					1.0	ENSG00000196924.14	1936	2754,1685,2184,2288	2936,3291,2812,1757	272	0.993,0.992,0.999,0.993	0.989,0.998,0.997,0.994	-0.0	1.0	11,7,1,9	18,4,5,6	149	chrX	154352783	154352771	154352675	154352552	FLNA	annotatedSS	SE	-	154352447	154352180
1937					1.0	ENSG00000196924.14	1937	2340,1385,1880,2069	2528,2938,2425,1587	298	0.999,1.0,1.0,1.0	1.0,1.0,1.0,1.0	-0.0	1.0	1,0,0,0	0,0,0,0	149	chrX	154353457	154353295	154353204	154353000	FLNA	annotatedSS	SE	-	154352924	154352771
1938					1.0	ENSG00000196924.14	1938	1590,935,1218,1379	1741,1962,1617,1054	298	0.999,1.0,1.0,1.0	1.0,1.0,1.0,1.0	-0.0	1.0	1,0,0,0	0,0,0,0	149	chrX	154353457	154353295	154353221	154353000	FLNA	annotatedSS	SE	-	154352924	154352771
1939					1.0	ENSG00000196924.14	1939	1547,990,1441,1350	1639,1874,1751,1146	298	0.999,0.994,0.999,0.994	0.996,0.989,0.999,0.991	0.003	1.0	1,3,1,4	3,10,1,5	149	chrX	154354043	154353914	154353727	154353553	FLNA	annotatedSS	SE	-	154353457	154353295
1940					1.0	ENSG00000196924.14	1940	2907,1902,2417,2324	3147,3685,3151,2051	245	0.99,0.996,0.995,0.999	0.997,0.994,0.995,0.998	-0.001	1.0	18,5,8,2	6,13,10,3	149	chrX	154354889	154354824	154354711	154354615	FLNA	annotatedSS	SE	-	154354483	154354380
1941					1.0	ENSG00000196924.14	1941	738,511,631,454	855,978,901,585	173	0.694,0.712,0.698,0.648	0.691,0.727,0.728,0.725	-0.03	0.12048065086899999	280,178,235,212	330,316,290,191	149	chrX	154357623	154357433	154357274	154357250	FLNA	annotatedSS	SE	-	154355072	154354824
1942					1.0	ENSG00000196924.14	1942	1615,1129,1449,1321	2008,2213,1997,1255	298	1.0,1.0,1.0,1.0	1.0,0.998,1.0,1.0	0.0	1.0	0,0,0,0	0,2,0,0	149	chrX	154361570	154361307	154360587	154359989	FLNA	annotatedSS	SE	-	154359905	154359731
1943					1.0	ENSG00000196924.14	1943	1363,1075,1054,982	1517,1768,1682,989	287	1.0,1.0,1.0,1.0	1.0,0.998,1.0,0.996	0.001	1.0	0,0,0,0	0,2,0,2	149	chrX	154366224	154366023	154365486	154365348	FLNA	annotatedSS	SE	-	154365259	154365135
1944					1.0	ENSG00000196924.14	1944	875,662,650,632	925,1080,1108,565	287	0.996,1.0,1.0,1.0	1.0,1.0,1.0,1.0	-0.001	1.0	2,0,0,0	0,0,0,0	149	chrX	154366470	154366307	154365486	154365348	FLNA	annotatedSS	SE	-	154365259	154365135
1945					1.0	ENSG00000196924.14	1945	629,435,433,388	703,727,729,455	298	0.994,1.0,1.0,1.0	1.0,1.0,1.0,1.0	-0.002	1.0	2,0,0,0	0,0,0,0	149	chrX	154366470	154366307	154366224	154366023	FLNA	annotatedSS	SE	-	154365259	154365135
1946					1.0	ENSG00000196924.14	1946	1121,856,862,740	1299,1418,1356,886	298	0.991,0.984,0.945,0.995	0.994,0.994,0.926,0.98	0.005	0.173700591979	5,7,25,2	4,4,54,9	149	chrX	154366470	154366307	154366224	154366023	FLNA	annotatedSS	SE	-	154365486	154365348
1951					1.0	ENSG00000169057.21	1951	0,0,2,1	1,1,2,0	261	0.0,0.0,0.047,0.031	0.025,0.026,0.038,0.0	-0.003	1.0	28,16,23,18	22,21,29,7	149	chrX	154092307	154092183	154039903	154039791	MECP2	annotatedSS	SE	-	154032557	154032434
1953					1.0	ENSG00000169057.21	1953	0,0,1,3	0,1,0,0	261	0.0,0.0,0.222,0.3	0.0,0.034,0.0,0.0	0.122	0.7492637226700001	24,5,2,4	11,16,13,8	149	chrX	154097764	154097603	154039903	154039791	MECP2	annotatedSS	SE	-	154032557	154032434
1955					1.0	ENSG00000169057.21	1955	0,0,0,0	0,0,2,0	298	0.0,0.0,0.0,0.0	0.0,0.0,0.033,0.0	-0.008	1.0	28,16,23,18	22,21,29,7	149	chrX	154092307	154092183	154058566	154058398	MECP2	annotatedSS	SE	-	154032557	154032206
1957					1.0	ENSG00000169057.21	1957	77,33,66,42	54,61,64,21	273	0.637,0.783,0.947,0.851	0.728,0.675,0.729,0.589	0.124	0.06653734320759999	24,5,2,4	11,16,13,8	149	chrX	154097663	154097603	154092307	154092183	MECP2	annotatedSS	SE	-	154032557	154032206
1958					1.0	ENSG00000169057.21	1958	49,17,44,25	33,40,37,14	273	1.0,1.0,1.0,0.82	1.0,1.0,1.0,1.0	-0.045	1.0	0,0,0,3	0,0,0,0	149	chrX	154097663	154097603	154092307	154092183	MECP2	annotatedSS	SE	-	154039903	154039791
1959					1.0	ENSG00000184216.13	1959	529,314,531,632	446,606,509,392	298	0.992,0.981,0.982,0.984	1.0,0.984,0.992,1.0	-0.009000000000000001	0.829787424166	2,3,5,5	0,5,2,0	149	chrX	154013343	154013042	154012678	154012528	IRAK1	annotatedSS	SE	-	154011917	154010499
1960					1.0	ENSG00000184216.13	1960	329,190,337,429	272,363,308,262	298	1.0,0.99,1.0,1.0	1.0,1.0,0.981,1.0	0.002	1.0	0,1,0,0	0,0,3,0	149	chrX	154014278	154014041	154013343	154013042	IRAK1	annotatedSS	SE	-	154012678	154012528
1961					1.0	ENSG00000184216.13	1961	9,6,8,9	4,8,5,0	298	1.0,1.0,0.667,1.0	1.0,1.0,1.0,NA	-0.083	1.0	0,0,2,0	0,0,0,0	149	chrX	154016097	154016031	154013433	154013042	IRAK1	annotatedSS	SE	-	154011917	154011730
1962					1.0	ENSG00000184216.13	1962	416,248,417,594	365,472,414,327	298	1.0,0.992,1.0,1.0	1.0,1.0,0.986,1.0	0.002	1.0	0,1,0,0	0,0,3,0	149	chrX	154014246	154014041	154013433	154013042	IRAK1	annotatedSS	SE	-	154012678	154012528
1963					1.0	ENSG00000184216.13	1963	229,152,266,338	241,301,252,174	298	0.974,1.0,0.985,0.988	0.976,0.968,0.977,0.989	0.009000000000000001	0.20886733326600002	3,0,2,2	3,5,3,1	149	chrX	154016073	154016031	154014278	154014041	IRAK1	annotatedSS	SE	-	154013343	154013042
1964					1.0	ENSG00000184216.13	1964	316,210,346,503	334,410,358,239	298	0.958,0.972,0.983,0.984	0.977,0.986,0.984,1.0	-0.013000000000000001	0.131448919469	7,3,3,4	4,3,3,0	149	chrX	154016073	154016031	154014278	154014041	IRAK1	annotatedSS	SE	-	154013433	154013042
1965					1.0	ENSG00000184216.13	1965	99,62,99,182	107,123,121,74	298	1.0,1.0,1.0,1.0	1.0,1.0,0.984,1.0	0.004	1.0	0,0,0,0	0,0,1,0	149	chrX	154016644	154016436	154014278	154014041	IRAK1	annotatedSS	SE	-	154013433	154013042
1966					1.0	ENSG00000184216.13	1966	76,63,74,110	86,74,68,83	215	1.0,1.0,1.0,1.0	1.0,1.0,0.979,1.0	0.005	1.0	0,0,0,0	0,0,1,0	149	chrX	154016644	154016436	154016097	154016031	IRAK1	annotatedSS	SE	-	154013433	154013042
1967					1.0	ENSG00000184216.13	1967	286,205,315,423	307,358,305,248	215	0.995,1.0,1.0,1.0	1.0,1.0,0.981,0.994	0.005	1.0	1,0,0,0	0,0,4,1	149	chrX	154016644	154016436	154016097	154016031	IRAK1	annotatedSS	SE	-	154014278	154014041
1969					1.0	ENSG00000184216.13	1969	512,348,585,665	488,589,564,387	298	1.0,1.0,0.987,1.0	1.0,1.0,1.0,1.0	-0.003	1.0	0,0,4,0	0,0,0,0	149	chrX	154019078	154018974	154018787	154018598	IRAK1	annotatedSS	SE	-	154018355	154018290
1970					1.0	ENSG00000102032.12	1970	0,4,0,0	2,0,0,0	251	0.0,0.442,NA,0.0	0.165,NA,0.0,0.0	0.092	1.0	3,3,0,1	6,0,3,2	149	chrX	153940215	153940101	153936105	153936003	RENBP	annotatedSS	SE	-	153935576	153935488
1972					1.0	ENSG00000102032.12	1972	12,16,12,11	14,12,19,6	231	0.795,1.0,0.721,1.0	0.9,1.0,1.0,1.0	-0.096	0.238870995764	2,0,3,0	1,0,0,0	149	chrX	153943079	153942854	153942031	153941949	RENBP	annotatedSS	SE	-	153941653	153941477
1975					1.0	ENSG00000102030.15	1975	958,469,849,747	655,550,386,207	194	0.999,0.994,0.994,1.0	1.0,1.0,0.993,0.994	0.0	1.0	1,2,4,0	0,0,2,1	149	chrX	153932431	153932315	153932115	153932070	NAA10	annotatedSS	SE	-	153930847	153930762
1976					1.0	ENSG00000102030.15	1976	983,487,888,724	656,570,355,219	208	0.997,1.0,0.998,1.0	1.0,0.998,1.0,1.0	-0.001	1.0	2,0,1,0	0,1,0,0	149	chrX	153934475	153934376	153934001	153933942	NAA10	annotatedSS	SE	-	153932584	153932538
1977					1.0	ENSG00000102030.15	1977	378,143,303,246	233,212,147,75	208	0.996,1.0,1.0,1.0	1.0,1.0,1.0,1.0	-0.001	1.0	1,0,0,0	0,0,0,0	149	chrX	153934958	153934883	153934001	153933942	NAA10	annotatedSS	SE	-	153932584	153932538
1978					1.0	ENSG00000102030.15	1978	189,98,177,166	131,98,59,39	190	0.987,1.0,0.993,1.0	1.0,0.987,1.0,1.0	-0.002	1.0	2,0,1,0	0,1,0,0	149	chrX	153934475	153934376	153934001	153933960	NAA10	annotatedSS	SE	-	153932584	153932538
1979					1.0	ENSG00000102030.15	1979	2,1,1,1	3,2,1,0	190	0.611,1.0,1.0,1.0	1.0,1.0,1.0,NA	-0.09699999999999999	1.0	1,0,0,0	0,0,0,0	149	chrX	153935015	153934883	153934001	153933960	NAA10	annotatedSS	SE	-	153932584	153932538
1980					1.0	ENSG00000102030.15	1980	818,342,611,542	502,371,254,210	248	0.998,1.0,1.0,1.0	1.0,1.0,1.0,1.0	-0.0	1.0	1,0,0,0	0,0,0,0	149	chrX	153934958	153934883	153934475	153934376	NAA10	annotatedSS	SE	-	153932584	153932538
1981					1.0	ENSG00000102030.15	1981	1431,680,1203,1030	933,734,462,356	248	0.994,1.0,1.0,0.997	0.995,0.995,1.0,0.995	0.001	1.0	5,0,0,2	3,2,0,1	149	chrX	153934958	153934883	153934475	153934376	NAA10	annotatedSS	SE	-	153934001	153933659
1983					1.0	ENSG00000180879.13	1983	33,18,52,29	41,34,11,18	298	0.004,0.003,0.007,0.005	0.007,0.005,0.003,0.009	-0.001	1.0	4442,3232,3456,2818	2927,3229,1758,968	149	chrX	153796552	153796433	153795861	153795662	SSR4	annotatedSS	SE	+	153794754	153794678
1984					1.0	ENSG00000180879.13	1984	3,0,9,0	0,7,1,0	298	0.0,0.0,0.001,0.0	0.0,0.001,0.0,0.0	0.0	1.0	4442,3232,3456,2818	2927,3229,1758,968	149	chrX	153796552	153796433	153796126	153795927	SSR4	annotatedSS	SE	+	153794754	153794675
1985					1.0	ENSG00000180879.13	1985	4204,3126,3624,2492	2972,3249,1678,818	224	0.992,0.99,0.997,0.99	0.991,0.994,0.995,0.986	0.001	1.0	22,20,8,17	18,13,6,8	149	chrX	153797814	153797724	153797532	153797457	SSR4	annotatedSS	SE	+	153796552	153794658
1986					1.0	ENSG00000180879.13	1986	1182,826,936,864	823,945,472,227	239	1.0,1.0,1.0,1.0	0.998,1.0,1.0,1.0	0.0	1.0	0,0,0,0	1,0,0,0	149	chrX	153798136	153798070	153797814	153797724	SSR4	annotatedSS	SE	+	153796552	153796433
1987					1.0	ENSG00000067829.18	1987	387,267,359,314	340,363,213,171	210	1.0,0.99,0.992,0.978	1.0,0.996,1.0,1.0	-0.009000000000000001	1.0	0,2,2,5	0,1,0,0	149	chrX	153786449	153786354	153786272	153786211	IDH3G	annotatedSS	SE	-	153785973	153785765
1988					1.0	ENSG00000067829.18	1988	866,484,708,692	687,743,560,342	296	0.982,0.968,0.986,0.967	0.986,0.992,0.976,0.983	-0.008	0.091883448319	8,8,5,12	5,3,7,3	149	chrX	153787153	153787050	153786947	153786800	IDH3G	annotatedSS	SE	-	153786449	153785766
1989					1.0	ENSG00000067829.18	1989	444,273,391,373	401,417,301,174	252	1.0,1.0,1.0,0.982	1.0,1.0,0.989,1.0	-0.002	1.0	0,0,0,4	0,0,2,0	149	chrX	153787553	153787463	153787153	153787050	IDH3G	annotatedSS	SE	-	153786449	153785766
1990					1.0	ENSG00000067829.18	1990	4,2,2,7	0,3,5,2	236	0.003,0.003,0.002,0.011	0.0,0.003,0.007,0.006	0.001	1.0	739,445,535,396	558,632,423,225	149	chrX	153789790	153789711	153789200	153789113	IDH3G	annotatedSS	SE	-	153788135	153788074
1991					1.0	ENSG00000067829.18	1991	381,235,356,249	348,367,305,171	161	1.0,1.0,0.994,0.996	1.0,1.0,0.989,1.0	0.0	1.0	0,0,2,1	0,0,3,0	149	chrX	153790851	153790809	153790575	153790563	IDH3G	annotatedSS	SE	-	153790292	153789837
1992					1.0	ENSG00000067829.18	1992	14,3,12,6	12,8,9,5	161	1.0,1.0,1.0,1.0	0.917,1.0,1.0,1.0	0.021	1.0	0,0,0,0	1,0,0,0	149	chrX	153794325	153794245	153790575	153790563	IDH3G	annotatedSS	SE	-	153790292	153789837
1993					1.0	ENSG00000067829.18	1993	195,126,151,161	157,180,143,59	205	1.0,1.0,1.0,1.0	0.991,1.0,1.0,1.0	0.002	1.0	0,0,0,0	1,0,0,0	149	chrX	153794356	153794245	153790851	153790795	IDH3G	annotatedSS	SE	-	153790292	153790194
1994					1.0	ENSG00000067829.18	1994	187,121,152,160	143,179,143,59	191	1.0,1.0,1.0,1.0	0.991,1.0,1.0,1.0	0.002	1.0	0,0,0,0	1,0,0,0	149	chrX	153794325	153794245	153790851	153790809	IDH3G	annotatedSS	SE	-	153790292	153789837
1995					1.0	ENSG00000067829.18	1995	549,350,492,397	478,535,430,221	191	0.993,1.0,0.995,0.997	0.992,1.0,0.997,1.0	-0.001	1.0	3,0,2,1	3,0,1,0	149	chrX	153794325	153794245	153790851	153790809	IDH3G	annotatedSS	SE	-	153790575	153790563
1996					1.0	ENSG00000067829.18	1996	89,54,85,53	90,97,64,36	191	0.972,1.0,1.0,1.0	1.0,1.0,1.0,1.0	-0.006999999999999999	1.0	2,0,0,0	0,0,0,0	149	chrX	153794359	153794314	153790851	153790809	IDH3G	annotatedSS	SE	-	153790575	153790563
1997					1.0	ENSG00000067829.18	1997	0,0,2,0	1,2,2,0	298	NA,NA,1.0,NA	0.333,1.0,1.0,NA	0.222	1.0	0,0,0,0	1,0,0,0	149	chrX	153794356	153794245	153790971	153790809	IDH3G	annotatedSS	SE	-	153790292	153790194
1998					1.0	ENSG00000067829.18	1998	92,55,83,51	93,100,59,32	298	0.939,1.0,0.954,0.962	0.939,1.0,0.967,1.0	-0.013000000000000001	0.43082435726400004	3,0,2,1	3,0,1,0	149	chrX	153794356	153794245	153790971	153790809	IDH3G	annotatedSS	SE	-	153790575	153790563
1999					1.0	ENSG00000067829.18	1999	0,0,1,0	0,0,0,0	267	NA,NA,1.0,NA	0.0,NA,NA,NA	1.0	1.0	0,0,0,0	1,0,0,0	149	chrX	153794346	153794245	153791308	153791190	IDH3G	annotatedSS	SE	-	153790292	153790194
2002					1.0	ENSG00000198753.11	2002	18,13,18,14	25,35,33,18	298	1.0,1.0,1.0,1.0	0.926,1.0,1.0,1.0	0.018000000000000002	1.0	0,0,0,0	1,0,0,0	149	chrX	153768428	153768248	153767913	153766872	PLXNB3	annotatedSS	SE	+	153765580	153765470
2003					1.0	ENSG00000198753.11	2003	59,66,64,50	102,92,88,26	297	1.0,1.0,1.0,1.0	0.981,0.958,1.0,1.0	0.015	1.0	0,0,0,0	1,2,0,0	149	chrX	153778325	153778260	153778095	153777947	PLXNB3	annotatedSS	SE	+	153777688	153777527
2004					1.0	ENSG00000101986.11	2004	86,64,76,68	97,111,83,49	298	1.0,1.0,1.0,1.0	1.0,1.0,0.954,1.0	0.012	1.0	0,0,0,0	0,0,2,0	149	chrX	153736254	153736111	153729412	153729231	ABCD1	annotatedSS	SE	+	153726166	153724867
2015					1.0	ENSG00000183479.12	2015	60,51,76,113	48,55,57,35	264	1.0,1.0,1.0,0.941	1.0,0.939,1.0,1.0	0.0	1.0	0,0,0,4	0,2,0,0	149	chrX	153455648	153455541	153454508	153454393	TREX2	annotatedSS	SE	-	153447909	153447747
2016					1.0	ENSG00000183479.12	2016	23,12,25,35	22,17,24,17	298	0.377,0.316,0.362,0.276	0.423,0.298,0.333,0.378	-0.025	0.583043681472	19,13,22,46	15,20,24,14	149	chrX	153455766	153455541	153455053	153454876	TREX2	annotatedSS	SE	-	153454508	153454393
2017					1.0	ENSG00000213397.10	2017	126,60,105,142	101,100,55,73	217	1.0,1.0,1.0,1.0	1.0,0.986,0.95,0.98	0.021	1.0	0,0,0,0	0,1,2,1	149	chrX	153469261	153469145	153465055	153464987	HAUS7	annotatedSS	SE	-	153462671	153462609
2018					1.0	ENSG00000183479.12	2018	133,75,133,212	126,108,95,89	265	1.0,1.0,1.0,0.983	1.0,1.0,1.0,1.0	-0.004	1.0	0,0,0,2	0,0,0,0	149	chrX	153470587	153470449	153469261	153469145	TREX2	annotatedSS	SE	-	153462671	153462609
2019					1.0	ENSG00000147400.8	2019	934,649,822,748	582,642,436,217	298	1.0,1.0,0.995,1.0	0.973,0.997,1.0,1.0	0.006	1.0	0,0,2,0	8,1,0,0	149	chrX	152830777	152830707	152829760	152829601	CETN2	annotatedSS	SE	-	152829277	152829148
2033					0.0022663321952600003	ENSG00000102287.18	2033	2,1,11,1	4,9,9,1	298	0.5,0.2,0.647,0.333	1.0,0.818,1.0,1.0	-0.534	6.57621189781e-06	1,2,3,1	0,1,0,0	149	chrX	151955860	151955707	151955567	151955367	GABRE	annotatedSS	SE	-	151955084	151953123
2034					1.0	ENSG00000102287.18	2034	0,0,0,0	1,0,0,0	232	0.0,NA,0.0,NA	1.0,0.0,NA,0.0	-0.33299999999999996	1.0	1,0,2,0	0,1,0,2	149	chrX	151962643	151962422	151961365	151961282	GABRE	annotatedSS	SE	-	151959976	151959838
2038					1.0	ENSG00000063601.16	2038	1,2,0,0	2,0,0,1	173	0.043,0.161,0.0,0.0	0.126,0.0,0.0,0.062	0.004	1.0	19,9,15,12	12,19,11,13	149	chrX	150718700	150718624	150712365	150712341	MTMR1	annotatedSS	SE	+	150699300	150699194
2046					1.0	ENSG00000063601.16	2046	32,25,31,23	19,44,23,17	225	1.0,1.0,1.0,1.0	1.0,1.0,0.884,1.0	0.028999999999999998	1.0	0,0,0,0	0,0,2,0	149	chrX	150727309	150727214	150718700	150718624	MTMR1	annotatedSS	SE	+	150699300	150699194
2048					1.0	ENSG00000063601.16	2048	51,27,40,24	46,31,25,26	263	1.0,1.0,1.0,1.0	1.0,1.0,1.0,0.88	0.03	1.0	0,0,0,0	0,0,0,2	149	chrX	150755865	150755688	150750843	150750729	MTMR1	annotatedSS	SE	+	150744453	150744360
2049					1.0	ENSG00000063601.16	2049	0,0,1,0	1,1,1,0	298	0.0,0.0,0.03,0.0	0.04,0.037,0.053,0.0	-0.025	1.0	22,9,16,9	12,13,9,6	149	chrX	150755865	150755688	150751240	150751029	MTMR1	annotatedSS	SE	+	150750843	150750729
2050					1.0	ENSG00000063601.16	2050	55,20,39,25	39,28,25,16	298	1.0,1.0,1.0,1.0	0.951,1.0,1.0,1.0	0.012	1.0	0,0,0,0	1,0,0,0	149	chrX	150762737	150762564	150755865	150755688	MTMR1	annotatedSS	SE	+	150750843	150750729
2051					1.0	ENSG00000063601.16	2051	33,11,23,16	27,15,18,10	298	1.0,1.0,1.0,0.889	1.0,1.0,1.0,1.0	-0.027999999999999997	1.0	0,0,0,1	0,0,0,0	149	chrX	150765102	150764511	150762737	150762564	MTMR1	annotatedSS	SE	+	150755865	150755688
2052					1.0	ENSG00000171100.14	2052	38,17,29,8	25,22,23,7	222	1.0,0.919,1.0,1.0	1.0,1.0,1.0,1.0	-0.02	1.0	0,1,0,0	0,0,0,0	149	chrX	150596570	150596497	150592677	150592604	MTM1	annotatedSS	SE	+	150568662	150568618
2053					1.0	ENSG00000171100.14	2053	36,12,10,13	19,22,19,6	244	0.956,1.0,1.0,1.0	1.0,1.0,1.0,1.0	-0.011000000000000001	1.0	1,0,0,0	0,0,0,0	149	chrX	150614699	150614588	150598686	150598591	MTM1	annotatedSS	SE	+	150596570	150596497
2054					1.0	ENSG00000171100.14	2054	44,17,15,7	29,23,29,2	260	1.0,1.0,1.0,0.667	1.0,1.0,1.0,1.0	-0.083	1.0	0,0,0,2	0,0,0,0	149	chrX	150619139	150619037	150614699	150614588	MTM1	annotatedSS	SE	+	150598686	150598591
2060					1.0	ENSG00000197021.8	2060	4,2,3,2	2,2,0,2	298	0.017,0.026,0.014,0.022	0.013,0.012,0.0,0.026	0.006999999999999999	0.7819408117309999	114,38,102,44	77,80,40,38	149	chrX	149937480	149937432	149934568	149934376	CXorf40B	annotatedSS	SE	-	149934137	149934004
2061					1.0	ENSG00000197021.8	2061	7,2,3,2	2,4,0,2	298	0.03,0.026,0.014,0.022	0.013,0.024,0.0,0.026	0.006999999999999999	0.276745268998	114,38,102,44	77,80,40,38	149	chrX	149937480	149937432	149934573	149934376	CXorf40B	annotatedSS	SE	-	149934137	149934004
2062					1.0	ENSG00000197021.8	2062	32,17,32,32	37,33,23,13	216	1.0,1.0,1.0,0.917	1.0,1.0,1.0,1.0	-0.021	1.0	0,0,0,2	0,0,0,0	149	chrX	149938459	149938192	149937480	149937413	CXorf40B	annotatedSS	SE	-	149934137	149934004
2063					1.0	ENSG00000197021.8	2063	107,40,98,43	59,91,42,35	197	1.0,1.0,1.0,0.942	1.0,1.0,1.0,1.0	-0.013999999999999999	1.0	0,0,0,2	0,0,0,0	149	chrX	149938435	149938192	149937480	149937432	CXorf40B	annotatedSS	SE	-	149934137	149934004
2064					1.0	ENSG00000269556.7	2064	47,47,36,23	43,77,40,15	233	1.0,0.938,1.0,1.0	0.932,1.0,1.0,1.0	0.001	1.0	0,2,0,0	2,0,0,0	149	chrX	149608834	149608626	149604070	149603986	TMEM185A	annotatedSS	SE	-	149600479	149600302
2065					1.0	ENSG00000269556.7	2065	9,18,19,11	18,26,13,8	233	0.59,0.742,0.859,0.637	0.92,0.847,0.675,0.561	-0.044000000000000004	0.55627590166	4,4,2,4	1,3,4,4	149	chrX	149631912	149631542	149604070	149603986	TMEM185A	annotatedSS	SE	-	149600479	149600302
2066					1.0	ENSG00000269556.7	2066	88,72,72,39	63,103,57,19	298	0.978,1.0,0.973,1.0	1.0,0.963,0.905,1.0	0.021	0.490009778282	1,0,1,0	0,2,3,0	149	chrX	149611463	149611286	149608834	149608626	TMEM185A	annotatedSS	SE	-	149604070	149603708
2067					1.0	ENSG00000269556.7	2067	55,38,29,18	40,65,38,11	298	0.965,1.0,0.935,1.0	1.0,1.0,1.0,1.0	-0.025	1.0	1,0,1,0	0,0,0,0	149	chrX	149631912	149631542	149608834	149608626	TMEM185A	annotatedSS	SE	-	149604070	149603708
2068					1.0	ENSG00000269556.7	2068	63,57,63,57	76,59,61,32	298	0.969,1.0,0.969,1.0	1.0,1.0,1.0,1.0	-0.016	1.0	1,0,1,0	0,0,0,0	149	chrX	149631698	149631542	149611463	149611286	TMEM185A	annotatedSS	SE	-	149604070	149603986
2069					1.0	ENSG00000269556.7	2069	63,58,63,59	79,57,59,34	298	0.969,1.0,0.913,1.0	1.0,0.905,0.967,0.895	0.028999999999999998	0.331624013844	1,0,3,0	0,3,1,2	149	chrX	149631698	149631542	149611463	149611286	TMEM185A	annotatedSS	SE	-	149608829	149608626
2070					0.834352301435	ENSG00000269556.7	2070	107,96,111,81	111,107,88,44	298	0.817,0.906,0.902,0.931	0.822,0.817,0.8,0.846	0.068	0.0427640670964	12,5,6,3	12,12,11,4	149	chrX	149631698	149631542	149611463	149611286	TMEM185A	annotatedSS	SE	-	149608834	149608626
2073					1.0	ENSG00000241769.7	2073	3,0,2,0	0,0,0,0	231	1.0,NA,1.0,NA	0.0,NA,NA,NA	1.0	1.0	0,0,0,0	1,0,0,0	149	chrX	149538172	149538114	149536255	149536173	LINC00893	annotatedSS	SE	-	149534374	149533629
2075					1.0	ENSG00000241769.7	2075	0,0,0,0	2,0,0,0	295	0.0,NA,0.0,NA	1.0,NA,NA,NA	-1.0	1.0	1,0,2,0	0,0,0,0	149	chrX	149538172	149538114	149537778	149537632	LINC00893	annotatedSS	SE	-	149536255	149536172
2076					1.0	ENSG00000241769.7	2076	2,4,2,0	0,6,1,1	298	0.5,1.0,0.333,NA	0.0,1.0,1.0,1.0	-0.139	1.0	1,0,2,0	1,0,0,0	149	chrX	149540813	149540694	149538906	149538723	LINC00893	annotatedSS	SE	-	149538172	149538114
2077					1.0	ENSG00000010404.17	2077	268,194,211,120	263,348,218,63	298	0.985,0.98,1.0,0.968	0.992,1.0,1.0,0.969	-0.006999999999999999	1.0	2,2,0,2	1,0,0,1	149	chrX	149490440	149490313	149487098	149486924	IDS	annotatedSS	SE	-	149483218	149476989
2078					1.0	ENSG00000010404.17	2078	40,20,40,17	26,38,36,5	279	0.12,0.089,0.133,0.105	0.095,0.12,0.161,0.09	-0.005	0.750839054508	157,109,139,77	132,149,100,27	149	chrX	149496516	149496345	149491667	149491537	IDS	annotatedSS	SE	-	149490440	149490313
2079					1.0	ENSG00000010404.17	2079	475,407,311,216	417,549,285,120	298	0.996,0.971,1.0,1.0	1.0,0.993,1.0,0.984	-0.002	1.0	1,6,0,0	0,2,0,1	149	chrX	149501037	149500948	149498307	149498106	IDS	annotatedSS	SE	-	149496516	149496345
2080					1.0	ENSG00000010404.17	2080	0,2,0,0	12,0,3,0	275	0.0,0.004,0.0,0.0	0.026,0.0,0.009,0.0	-0.008	0.84848153569	268,271,190,150	248,308,170,62	149	chrX	149501037	149500948	149499354	149499228	IDS	annotatedSS	SE	-	149498307	149498106
2081					1.0	ENSG00000010404.17	2081	25,28,25,23	24,47,27,6	252	0.107,0.131,0.153,0.171	0.145,0.168,0.17,0.068	0.003	0.6205271679819999	124,110,82,66	84,138,78,49	149	chrX	149503489	149503311	149502177	149502074	IDS	annotatedSS	SE	-	149501037	149500948
2082					1.0	ENSG00000010404.17	2082	397,254,269,178	312,416,257,138	298	0.98,0.977,0.985,1.0	0.957,0.972,0.97,1.0	0.011000000000000001	0.0765680827619	4,3,2,0	7,6,4,0	149	chrX	149504219	149504156	149503489	149503311	IDS	annotatedSS	SE	-	149501037	149500948
2083					1.0	ENSG00000010404.17	2083	227,158,151,95	142,244,133,59	286	1.0,0.976,1.0,1.0	1.0,1.0,1.0,1.0	-0.006	1.0	0,2,0,0	0,0,0,0	149	chrX	149505177	149505034	149504293	149504156	IDS	annotatedSS	SE	-	149501037	149500948
2085					1.0	ENSG00000102081.13	2085	0,0,0,0	0,1,5,0	286	0.0,0.0,0.0,0.0	0.0,0.011,0.056,0.0	-0.017	0.8827527975210001	51,23,39,18	51,46,44,26	149	chrX	147925633	147925539	147925055	147924918	FMR1	annotatedSS	SE	+	147921985	147921932
2089					1.0	ENSG00000102081.13	2089	3,2,9,5	6,5,5,0	212	0.078,0.105,0.202,0.201	0.149,0.128,0.143,0.0	0.042	0.526892635822	25,12,25,14	24,24,21,11	149	chrX	147940662	147940575	147938161	147938098	FMR1	annotatedSS	SE	+	147937600	147937465
2090					1.0	ENSG00000102081.13	2090	32,21,34,21	34,37,25,18	298	1.0,1.0,1.0,1.0	0.944,1.0,1.0,1.0	0.013999999999999999	1.0	0,0,0,0	1,0,0,0	149	chrX	147945051	147944943	147943326	147943130	FMR1	annotatedSS	SE	+	147940662	147940575
2093					1.0	ENSG00000129682.15	2093	21,11,19,22	12,7,18,17	298	0.84,0.647,0.826,0.524	0.75,0.538,0.818,0.81	-0.02	0.45258520309199995	2,3,2,10	2,3,2,2	149	chrX	139204271	139204058	138857679	138857511	FGF13	annotatedSS	SE	-	138708928	138708817
2102					1.0	ENSG00000022267.16	2102	250,259,303,157	234,412,251,75	223	1.0,1.0,1.0,1.0	0.987,1.0,1.0,1.0	0.003	1.0	0,0,0,0	2,0,0,0	149	chrX	136206488	136206406	136169980	136169906	FHL1	annotatedSS	SE	+	136147628	136147399
2103					1.0	ENSG00000022267.16	2103	861,1004,805,484	749,1300,670,202	298	0.951,0.954,0.95,0.942	0.971,0.939,0.965,0.886	0.009000000000000001	0.9286833763240001	22,24,21,15	11,42,12,13	149	chrX	136209954	136209870	136208641	136208454	FHL1	annotatedSS	SE	+	136207961	136207791
2104					0.19888293835999998	ENSG00000022267.16	2104	10,26,21,12	29,41,25,9	298	0.011,0.025,0.025,0.022	0.035,0.03,0.034,0.04	-0.013999999999999999	0.00397617065221	469,506,416,262	398,664,355,109	149	chrX	136211359	136209870	136209442	136209242	FHL1	annotatedSS	SE	+	136208641	136208454
2105					1.0	ENSG00000169446.5	2105	118,70,94,51	103,111,62,40	253	1.0,0.976,1.0,1.0	1.0,1.0,1.0,1.0	-0.006	1.0	0,1,0,0	0,0,0,0	149	chrX	135971110	135971057	135967493	135967389	MMGT1	annotatedSS	SE	-	135965183	135962069
2106					1.0	ENSG00000169446.5	2106	93,70,57,47	82,101,59,26	202	0.986,1.0,1.0,1.0	1.0,0.987,1.0,1.0	-0.0	1.0	1,0,0,0	0,1,0,0	149	chrX	135974063	135973596	135971110	135971057	MMGT1	annotatedSS	SE	-	135967493	135967389
2109					1.0	ENSG00000165359.15	2109	10,6,9,4	4,11,6,7	278	0.843,1.0,1.0,1.0	1.0,1.0,1.0,1.0	-0.039	1.0	1,0,0,0	0,0,0,0	149	chrX	135549805	135549641	135547265	135547136	INTS6L	annotatedSS	SE	+	135546885	135546701
2111					1.0	ENSG00000165359.15	2111	2,4,4,2	6,4,1,1	260	0.534,1.0,0.696,1.0	1.0,1.0,0.103,1.0	0.032	0.0953367880899	1,0,1,0	0,0,5,0	149	chrX	135573033	135572814	135570546	135570435	INTS6L	annotatedSS	SE	+	135569431	135569336
2112					1.0	ENSG00000186376.14	2112	7,12,13,2	5,21,13,2	298	1.0,0.857,1.0,1.0	1.0,1.0,1.0,1.0	-0.036000000000000004	1.0	0,1,0,0	0,0,0,0	149	chrX	135296033	135295767	135294258	135293729	ZNF75D	annotatedSS	SE	-	135291135	135291008
2114					1.0	ENSG00000186376.14	2114	17,21,22,8	12,29,17,7	298	0.81,1.0,0.846,0.667	1.0,0.879,0.81,0.778	-0.036000000000000004	0.719867817325	2,0,2,2	0,2,2,1	149	chrX	135296033	135295767	135294258	135293729	ZNF75D	annotatedSS	SE	-	135292473	135292280
2115					1.0	ENSG00000186376.14	2115	10,9,9,6	7,10,4,5	298	0.833,1.0,0.818,1.0	0.636,1.0,1.0,1.0	0.004	1.0	1,0,1,0	2,0,0,0	149	chrX	135344087	135343260	135294258	135293729	ZNF75D	annotatedSS	SE	-	135292473	135292280
2116					1.0	ENSG00000186376.14	2116	4,1,4,0	4,6,0,2	298	1.0,1.0,1.0,NA	1.0,0.75,NA,0.333	0.306	1.0	0,0,0,0	0,1,0,2	149	chrX	135344087	135343260	135296039	135295767	ZNF75D	annotatedSS	SE	-	135291135	135291008
2117					1.0	ENSG00000186376.14	2117	7,3,8,6	7,5,12,6	298	1.0,1.0,1.0,1.0	0.778,1.0,1.0,1.0	0.055	1.0	0,0,0,0	1,0,0,0	149	chrX	135344087	135341767	135296039	135295767	ZNF75D	annotatedSS	SE	-	135292473	135292280
2118					1.0	ENSG00000186376.14	2118	6,0,6,2	4,8,2,3	298	0.75,NA,0.75,1.0	0.5,1.0,1.0,1.0	-0.042	1.0	1,0,1,0	2,0,0,0	149	chrX	135344087	135343260	135296039	135295767	ZNF75D	annotatedSS	SE	-	135292473	135292280
2119					1.0	ENSG00000186376.14	2119	11,14,17,2	9,27,13,4	298	1.0,1.0,1.0,1.0	1.0,0.871,1.0,1.0	0.032	1.0	0,0,0,0	0,2,0,0	149	chrX	135344087	135343260	135296039	135295767	ZNF75D	annotatedSS	SE	-	135294258	135293729
2120					1.0	ENSG00000101928.12	2120	114,60,74,32	68,73,45,16	298	0.731,0.769,0.86,0.571	0.81,0.768,0.918,0.889	-0.113	0.0963955413222	21,9,6,12	8,11,2,1	149	chrX	134897034	134896816	134891640	134891478	MOSPD1	annotatedSS	SE	-	134889192	134887625
2121					0.10429788071900001	ENSG00000101928.12	2121	123,49,97,59	76,70,44,14	225	0.964,1.0,0.854,1.0	1.0,1.0,0.936,1.0	-0.028999999999999998	0.0014570544605	3,0,11,0	0,0,2,0	149	chrX	134899534	134899279	134899165	134899089	MOSPD1	annotatedSS	SE	-	134897034	134896813
2122					1.0	ENSG00000101928.12	2122	61,21,44,27	26,30,22,3	225	0.976,1.0,1.0,1.0	1.0,1.0,1.0,1.0	-0.006	1.0	1,0,0,0	0,0,0,0	149	chrX	134915219	134915181	134899165	134899089	MOSPD1	annotatedSS	SE	-	134897034	134896813
2123					1.0	ENSG00000101928.12	2123	94,44,92,65	66,70,42,15	298	0.979,1.0,1.0,1.0	1.0,1.0,1.0,1.0	-0.005	1.0	1,0,0,0	0,0,0,0	149	chrX	134915227	134915181	134899534	134899279	MOSPD1	annotatedSS	SE	-	134897034	134896816
2124					1.0	ENSG00000101928.12	2124	153,72,134,97	116,110,63,26	298	1.0,1.0,1.0,1.0	1.0,1.0,0.969,1.0	0.008	1.0	0,0,0,0	0,0,1,0	149	chrX	134915227	134915181	134899534	134899279	MOSPD1	annotatedSS	SE	-	134899165	134899089
2125					1.0	ENSG00000101928.12	2125	0,1,0,0	0,1,1,0	271	0.0,0.012,0.0,0.0	0.0,0.008,0.014,0.0	-0.002	1.0	91,44,81,65	66,70,40,15	149	chrX	134915219	134915181	134899952	134899830	MOSPD1	annotatedSS	SE	-	134899534	134899279
2126					1.0	ENSG00000156504.16	2126	51,34,33,22	31,58,35,15	290	0.814,0.897,0.809,0.485	1.0,0.832,0.666,0.658	-0.038	0.584629777461	6,2,4,12	0,6,9,4	149	chrX	134781917	134781820	134772283	134772142	FAM122B	annotatedSS	SE	-	134771354	134771095
2127					1.0	ENSG00000156504.16	2127	14,10,27,11	21,30,17,9	206	0.336,0.311,0.582,0.399	0.628,0.533,0.406,0.255	-0.048	0.6232177078600001	20,16,14,12	9,19,18,19	149	chrX	134793893	134793814	134789636	134789579	FAM122B	annotatedSS	SE	-	134789266	134789222
2128					1.0	ENSG00000156504.16	2128	54,24,54,30	27,41,34,25	298	1.0,1.0,1.0,1.0	1.0,1.0,0.944,1.0	0.013999999999999999	1.0	0,0,0,0	0,0,1,0	149	chrX	134797187	134797120	134796355	134796107	FAM122B	annotatedSS	SE	-	134793893	134793814
2129					1.0	ENSG00000165704.14	2129	805,431,842,516	517,402,274,161	226	1.0,1.0,0.998,1.0	1.0,1.0,1.0,1.0	-0.0	1.0	0,0,1,0	0,0,0,0	149	chrX	134500668	134500029	134498684	134498607	HPRT1	annotatedSS	SE	+	134498436	134498389
2130					0.15373690251299998	ENSG00000156531.16	2130	56,32,59,21	48,44,34,14	251	1.0,1.0,1.0,1.0	0.905,0.813,1.0,1.0	0.071	0.00263169812407	0,0,0,0	3,6,0,0	149	chrX	134393634	134393500	134378106	134378004	PHF6	annotatedSS	SE	+	134377755	134377571
2141					1.0	ENSG00000076770.14	2141	2,0,0,0	0,1,0,0	223	0.572,0.0,0.0,NA	NA,0.25,0.0,NA	0.066	1.0	1,3,1,0	0,2,5,0	149	chrX	132382272	132382177	132381432	132381358	MBNL3	annotatedSS	SE	-	132379677	132379203
2143					1.0	ENSG00000076770.14	2143	0,2,0,0	0,4,0,1	287	NA,0.342,NA,0.0	0.0,0.342,NA,0.148	0.008	1.0	0,2,0,1	8,4,0,3	149	chrX	132489968	132489813	132439572	132439434	MBNL3	annotatedSS	SE	-	132406392	132406227
2144					1.0	ENSG00000232160.6	2144	7,2,2,0	1,0,3,0	241	1.0,1.0,0.382,NA	1.0,NA,1.0,NA	-0.20600000000000002	1.0	0,0,2,0	0,0,0,0	149	chrX	132430162	132429812	132239711	132239619	RAP2C-AS1	annotatedSS	SE	+	132218837	132218506
2145					1.0	ENSG00000123728.9	2145	208,119,216,90	126,125,101,43	298	1.0,1.0,1.0,1.0	0.969,1.0,1.0,1.0	0.008	1.0	0,0,0,0	2,0,0,0	149	chrX	132217367	132217277	132217156	132216995	RAP2C	annotatedSS	SE	-	132214446	132214133
2146					1.0	ENSG00000123728.9	2146	263,158,247,120	178,173,126,66	298	1.0,1.0,1.0,1.0	0.978,1.0,1.0,1.0	0.006	1.0	0,0,0,0	2,0,0,0	149	chrX	132218012	132217915	132217806	132216995	RAP2C	annotatedSS	SE	-	132214446	132214133
2147					1.0	ENSG00000123728.9	2147	53,40,48,34	47,50,31,25	246	1.0,0.802,1.0,1.0	1.0,1.0,1.0,1.0	-0.049	0.337617178541	0,6,0,0	0,0,0,0	149	chrX	132218341	132218231	132218012	132217915	RAP2C	annotatedSS	SE	-	132217806	132216995
2148					1.0	ENSG00000123728.9	2148	1,6,5,5	7,5,1,0	259	0.039,0.301,0.223,0.223	0.446,0.489,0.076,0.0	-0.055999999999999994	0.8180006046189999	14,8,10,10	5,3,7,5	149	chrX	132219433	132219369	132218341	132218231	RAP2C	annotatedSS	SE	-	132217806	132216995
2149					1.0	ENSG00000134602.15	2149	19,21,34,1	20,26,9,0	298	0.76,1.0,0.895,1.0	1.0,1.0,1.0,0.0	0.16399999999999998	0.718540031497	3,0,2,0	0,0,0,2	149	chrX	132063489	132063432	132054861	132054630	STK26	annotatedSS	SE	+	132023659	132023507
2151					1.0	ENSG00000134602.15	2151	38,11,25,9	23,16,17,5	298	1.0,0.846,0.758,1.0	0.92,0.889,1.0,1.0	-0.051	0.26920288206799997	0,1,4,0	1,1,0,0	149	chrX	132071217	132071068	132069663	132069477	STK26	annotatedSS	SE	+	132068569	132068411
2153					1.0	ENSG00000165675.16	2153	158,102,82,43	109,82,65,37	298	1.0,1.0,0.953,0.782	1.0,0.953,1.0,1.0	-0.054000000000000006	0.145984667907	0,0,2,6	0,2,0,0	149	chrX	130679748	130679541	130670198	130669964	ENOX2	annotatedSS	SE	-	130667742	130667529
2154					1.0	ENSG00000165675.16	2154	92,59,48,27	71,57,46,25	298	1.0,0.937,0.96,0.692	0.899,1.0,1.0,0.926	-0.059000000000000004	0.222428792328	0,2,1,6	4,0,0,1	149	chrX	130689018	130688862	130679748	130679541	ENOX2	annotatedSS	SE	-	130670198	130669964
2155					1.0	ENSG00000165675.16	2155	7,7,5,3	5,3,7,4	238	0.127,0.215,0.08,0.099	0.092,0.05,0.285,0.173	-0.02	0.8988093332510001	30,16,36,17	31,36,11,12	149	chrX	130783690	130783546	130709331	130709242	ENOX2	annotatedSS	SE	-	130703254	130703119
2156					0.779775946739	ENSG00000165675.16	2156	5,6,5,4	3,0,1,5	238	0.258,0.349,0.194,0.294	0.099,0.0,0.059,0.511	0.106	0.0379033540006	9,7,13,6	17,10,10,3	149	chrX	130901731	130901683	130709331	130709242	ENOX2	annotatedSS	SE	-	130703254	130703119
2157					1.0	ENSG00000165675.16	2157	97,45,57,55	68,76,47,21	293	0.846,0.766,0.69,0.823	0.67,0.794,0.705,0.781	0.044000000000000004	0.272657634608	9,7,13,6	17,10,10,3	149	chrX	130901731	130901683	130783690	130783546	ENOX2	annotatedSS	SE	-	130703254	130703119
2158					0.17568697469099998	ENSG00000165675.16	2158	71,32,24,39	39,43,42,9	293	0.948,0.891,0.859,0.908	1.0,1.0,1.0,0.821	-0.054000000000000006	0.0032707484885300003	2,2,2,2	0,0,0,1	149	chrX	130901731	130901683	130783690	130783546	ENOX2	annotatedSS	SE	-	130709331	130709242
2159					1.0	ENSG00000165675.16	2159	125,54,58,60	58,70,63,18	197	1.0,0.953,1.0,1.0	1.0,1.0,1.0,1.0	-0.012	1.0	0,2,0,0	0,0,0,0	149	chrX	130903192	130903048	130901731	130901683	ENOX2	annotatedSS	SE	-	130783690	130783546
2160					1.0	ENSG00000056277.15	2160	8,3,5,2	7,9,1,0	296	1.0,1.0,0.716,1.0	1.0,1.0,1.0,NA	-0.071	1.0	0,0,1,0	0,0,0,0	149	chrX	130227782	130227681	130226905	130226758	ZNF280C	annotatedSS	SE	-	130220480	130220348
2161					1.0	ENSG00000056277.15	2161	3,0,7,2	1,1,0,0	250	1.0,NA,1.0,1.0	1.0,0.373,NA,NA	0.314	1.0	0,0,0,0	0,1,0,0	149	chrX	130229134	130228976	130227782	130227681	ZNF280C	annotatedSS	SE	-	130220480	130220348
2165					1.0	ENSG00000156709.13	2165	159,94,162,151	142,146,134,90	292	1.0,1.0,1.0,1.0	0.986,1.0,1.0,1.0	0.004	1.0	0,0,0,0	1,0,0,0	149	chrX	130165664	130165550	130156603	130156460	AIFM1	annotatedSS	SE	-	130149568	130149468
2167					1.0	ENSG00000102034.16	2167	31,19,31,36	53,54,41,36	298	0.795,0.543,0.838,0.783	0.898,0.711,0.837,0.857	-0.086	0.28413546797899997	4,8,3,5	3,11,4,3	149	chrX	130110495	130110324	130081539	130081255	ELF4	annotatedSS	SE	-	130074752	130074580
2168					1.0	ENSG00000102034.16	2168	31,11,20,12	31,28,25,20	298	1.0,1.0,0.909,1.0	1.0,0.875,1.0,0.833	0.05	0.774573747394	0,0,1,0	0,2,0,2	149	chrX	130110716	130110619	130081539	130081255	ELF4	annotatedSS	SE	-	130074752	130074580
2169					1.0	ENSG00000085185.15	2169	3,8,5,0	8,9,2,3	298	0.176,0.4,0.263,0.0	0.308,0.429,0.143,0.273	-0.078	0.608997076088	7,6,7,1	9,6,6,4	149	chrX	130012668	130012577	130010663	130010507	BCORL1	annotatedSS	SE	+	130005317	130005187
2170					1.0	ENSG00000085185.15	2170	38,27,25,27	41,67,39,23	298	1.0,0.692,0.862,0.871	0.911,0.944,0.796,1.0	-0.055999999999999994	0.35150452017300005	0,6,2,2	2,2,5,0	149	chrX	130028861	130028634	130025379	130024989	BCORL1	annotatedSS	SE	+	130022977	130022896
2173					1.0	ENSG00000188706.12	2173	310,188,231,144	190,301,231,91	287	1.0,1.0,1.0,1.0	0.98,0.994,1.0,1.0	0.006	1.0	0,0,0,0	2,1,0,0	149	chrX	129823837	129823678	129814795	129814657	ZDHHC9	annotatedSS	SE	-	129813725	129813676
2174					1.0	ENSG00000188706.12	2174	291,169,239,134	218,293,232,92	298	0.993,0.977,0.976,1.0	1.0,0.987,1.0,1.0	-0.01	1.0	1,2,3,0	0,2,0,0	149	chrX	129841824	129841778	129829141	129828980	ZDHHC9	annotatedSS	SE	-	129823837	129823678
2175					1.0	ENSG00000188706.12	2175	106,56,99,42	70,121,80,24	298	1.0,1.0,0.98,1.0	1.0,1.0,1.0,1.0	-0.005	1.0	0,0,1,0	0,0,0,0	149	chrX	129843884	129843695	129829141	129828980	ZDHHC9	annotatedSS	SE	-	129823837	129823678
2176					1.0	ENSG00000188706.12	2176	1,2,3,0	1,2,0,0	298	1.0,1.0,0.6,NA	1.0,1.0,NA,NA	-0.133	1.0	0,0,1,0	0,0,0,0	149	chrX	129843909	129843695	129841956	129841778	ZDHHC9	annotatedSS	SE	-	129823837	129823678
2177					1.0	ENSG00000188706.12	2177	185,113,141,92	150,174,156,68	298	1.0,1.0,0.986,1.0	0.987,0.978,0.951,1.0	0.017	0.5473426634740001	0,0,1,0	1,2,4,0	149	chrX	129843909	129843695	129841956	129841778	ZDHHC9	annotatedSS	SE	-	129829141	129828980
2178					1.0	ENSG00000188706.12	2178	1,2,4,0	2,2,0,2	298	1.0,1.0,0.667,NA	1.0,1.0,NA,1.0	-0.111	1.0	0,0,1,0	0,0,0,0	149	chrX	129843884	129843695	129842080	129841778	ZDHHC9	annotatedSS	SE	-	129823837	129823678
2179					1.0	ENSG00000188706.12	2179	185,113,142,92	151,174,156,70	298	1.0,1.0,0.986,1.0	0.987,0.978,0.951,1.0	0.017	0.541652476161	0,0,1,0	1,2,4,0	149	chrX	129843884	129843695	129842080	129841778	ZDHHC9	annotatedSS	SE	-	129829141	129828980
2180					1.0	ENSG00000188706.12	2180	204,132,141,115	193,193,165,94	217	1.0,1.0,0.99,1.0	0.985,1.0,1.0,0.97	0.009000000000000001	1.0	0,0,1,0	2,0,0,2	149	chrX	129843884	129843695	129843326	129843258	ZDHHC9	annotatedSS	SE	-	129842080	129841778
2182					1.0	ENSG00000122126.15	2182	58,43,39,10	45,58,42,26	239	1.0,1.0,0.89,1.0	1.0,1.0,0.84,0.942	0.027000000000000003	0.420612776219	0,0,3,0	0,0,5,1	149	chrX	129558753	129558632	129557950	129557860	OCRL	annotatedSS	SE	+	129557435	129557324
2183					1.0	ENSG00000122126.15	2183	11,7,4,6	6,5,4,3	173	0.311,0.401,0.147,0.223	0.223,0.138,0.147,0.301	0.068	0.17441298210700001	21,9,20,18	18,27,20,6	149	chrX	129587118	129587001	129584367	129584343	OCRL	annotatedSS	SE	+	129576552	129576316
2184					1.0	ENSG00000102038.15	2184	195,140,215,149	160,160,167,52	298	1.0,1.0,0.982,1.0	1.0,1.0,1.0,1.0	-0.004	1.0	0,0,2,0	0,0,0,0	149	chrX	129487137	129487017	129481185	129480700	SMARCA1	annotatedSS	SE	-	129471326	129471203
2185					1.0	ENSG00000102038.15	2185	151,101,171,122	134,166,157,67	298	1.0,1.0,0.988,1.0	1.0,1.0,1.0,1.0	-0.003	1.0	0,0,1,0	0,0,0,0	149	chrX	129496871	129496749	129492093	129491940	SMARCA1	annotatedSS	SE	-	129490192	129490059
2186					1.0	ENSG00000102038.15	2186	58,40,57,16	65,52,50,23	185	0.609,0.617,0.554,0.287	0.621,0.575,0.484,0.507	-0.03	0.6667955530899999	30,20,37,32	32,31,43,18	149	chrX	129496871	129496749	129493075	129493039	SMARCA1	annotatedSS	SE	-	129492093	129491940
2187					1.0	ENSG00000102038.15	2187	151,101,134,88	106,119,104,51	218	1.0,1.0,1.0,0.968	1.0,1.0,1.0,1.0	-0.008	1.0	0,0,0,2	0,0,0,0	149	chrX	129506211	129506079	129504802	129504733	SMARCA1	annotatedSS	SE	-	129499841	129499731
2190					1.0	ENSG00000101966.12	2190	22,8,28,6	24,19,7,3	276	1.0,1.0,1.0,1.0	1.0,1.0,0.791,1.0	0.052000000000000005	1.0	0,0,0,0	0,0,1,0	149	chrX	123885711	123885630	123860293	123860166	XIAP	annotatedSS	SE	+	123859905	123859723
2191					1.0	ENSG00000101966.12	2191	30,17,20,8	11,31,15,3	276	0.89,1.0,0.915,0.683	0.748,0.893,1.0,0.618	0.057	0.9046124009280001	2,0,1,2	2,2,0,1	149	chrX	123888718	123888618	123860293	123860166	XIAP	annotatedSS	SE	+	123859905	123859723
2192					1.0	ENSG00000101966.12	2192	25,16,9,9	20,11,5,7	298	0.862,1.0,0.818,0.692	0.833,0.733,1.0,0.778	0.006999999999999999	0.795344816524	2,0,1,2	2,2,0,1	149	chrX	123888718	123888618	123886539	123885630	XIAP	annotatedSS	SE	+	123859905	123859811
2193					1.0	ENSG00000101966.12	2193	44,26,33,15	45,25,10,8	298	0.458,0.481,0.524,0.429	0.672,0.333,0.263,0.8	-0.044000000000000004	0.9588174515919999	26,14,15,10	11,25,14,1	149	chrX	123888718	123888618	123886539	123885630	XIAP	annotatedSS	SE	+	123860293	123860026
2194					1.0	ENSG00000101966.12	2194	25,16,9,9	21,11,4,7	298	1.0,0.8,1.0,1.0	1.0,1.0,0.5,1.0	0.075	1.0	0,2,0,0	0,0,2,0	149	chrX	123888718	123888618	123886539	123885630	XIAP	annotatedSS	SE	+	123860545	123860271
2195					1.0	ENSG00000101966.12	2195	28,13,18,7	20,16,11,5	221	1.0,1.0,0.924,1.0	1.0,1.0,1.0,1.0	-0.019	1.0	0,0,1,0	0,0,0,0	149	chrX	123892773	123892730	123891309	123891237	XIAP	annotatedSS	SE	+	123888718	123888618
2196					1.0	ENSG00000101966.12	2196	69,45,55,27	52,58,41,13	228	1.0,1.0,0.973,1.0	1.0,1.0,1.0,1.0	-0.006999999999999999	1.0	0,0,1,0	0,0,0,0	149	chrX	123892773	123892730	123891316	123891237	XIAP	annotatedSS	SE	+	123888718	123888618
2197					1.0	ENSG00000101966.12	2197	61,31,40,26	48,41,31,6	298	1.0,1.0,0.952,1.0	1.0,1.0,1.0,1.0	-0.012	1.0	0,0,1,0	0,0,0,0	149	chrX	123906998	123906987	123900693	123900492	XIAP	annotatedSS	SE	+	123892773	123892730
2198					1.0	ENSG00000125676.19	2198	88,67,78,40	72,56,50,28	298	1.0,1.0,1.0,0.909	1.0,1.0,1.0,1.0	-0.023	1.0	0,0,0,2	0,0,0,0	149	chrX	123613708	123613638	123613556	123613398	THOC2	annotatedSS	SE	-	123601338	123600560
2199					1.0	ENSG00000125676.19	2199	190,112,144,104	136,123,82,61	298	1.0,1.0,1.0,1.0	1.0,0.984,1.0,1.0	0.004	1.0	0,0,0,0	0,1,0,0	149	chrX	123613708	123613638	123613556	123613398	THOC2	annotatedSS	SE	-	123611516	123611439
2201					1.0	ENSG00000125676.19	2201	24,13,23,16	23,17,17,4	219	1.0,1.0,1.0,1.0	1.0,0.853,1.0,1.0	0.037000000000000005	1.0	0,0,0,0	0,2,0,0	149	chrX	123614189	123614051	123613708	123613638	THOC2	annotatedSS	SE	-	123611516	123611439
2202					0.7184600764899999	ENSG00000125676.19	2202	8,0,8,3	8,13,8,1	215	0.165,0.0,0.119,0.069	0.188,0.3,0.16,0.047	-0.086	0.033102923226	28,22,41,28	24,21,29,14	149	chrX	123623971	123623786	123623709	123623643	THOC2	annotatedSS	SE	-	123623283	123623104
2203					1.0	ENSG00000125676.19	2203	99,60,80,41	87,85,70,33	298	0.98,1.0,1.0,0.953	0.978,0.934,1.0,1.0	0.005	1.0	1,0,0,1	1,3,0,0	149	chrX	123634070	123633952	123633040	123632860	THOC2	annotatedSS	SE	-	123631852	123631687
2204					1.0	ENSG00000125676.19	2204	57,41,47,28	42,60,63,13	298	1.0,1.0,1.0,1.0	0.955,1.0,1.0,1.0	0.011000000000000001	1.0	0,0,0,0	1,0,0,0	149	chrX	123671761	123671668	123668314	123668158	THOC2	annotatedSS	SE	-	123667278	123667105
2205					0.0008091661923060002	ENSG00000125675.17	2205	12,8,9,5	3,5,1,0	296	0.168,0.237,0.185,0.264	0.046,0.054,0.032,0.0	0.18100000000000002	1.6834401716e-06	30,13,20,7	31,44,15,5	149	chrX	123253702	123253302	123202782	123202635	GRIA3	annotatedSS	SE	+	123185990	123185831
2206					1.0	ENSG00000125675.17	2206	63,37,41,17	47,64,24,6	298	1.0,1.0,1.0,0.81	1.0,1.0,1.0,1.0	-0.047	1.0	0,0,0,2	0,0,0,0	149	chrX	123326213	123326025	123253542	123253302	GRIA3	annotatedSS	SE	+	123185990	123185831
2207					1.0	ENSG00000125675.17	2207	2,0,0,0	4,9,1,0	264	0.139,NA,0.0,NA	0.311,0.504,0.22,0.0	-0.18899999999999997	1.0	7,0,2,0	5,5,2,1	149	chrX	123480177	123480062	123465788	123465673	GRIA3	annotatedSS	SE	+	123465112	123464864
2208					1.0	ENSG00000125675.17	2208	10,3,6,0	6,13,9,4	264	0.738,1.0,1.0,NA	1.0,1.0,1.0,1.0	-0.087	1.0	2,0,0,0	0,0,0,0	149	chrX	123483046	123482798	123480177	123480062	GRIA3	annotatedSS	SE	+	123465788	123465673
2210					1.0	ENSG00000158290.16	2210	333,204,228,120	302,269,200,67	298	1.0,0.99,1.0,1.0	1.0,1.0,1.0,1.0	-0.002	1.0	0,1,0,0	0,0,0,0	149	chrX	120532594	120532421	120530254	120530101	CUL4B	annotatedSS	SE	-	120526856	120524608
2211					1.0	ENSG00000158290.16	2211	408,268,301,165	342,339,215,73	298	0.99,1.0,1.0,1.0	1.0,1.0,1.0,1.0	-0.002	1.0	2,0,0,0	0,0,0,0	149	chrX	120534586	120534480	120532594	120532421	CUL4B	annotatedSS	SE	-	120530254	120530101
2212					1.0	ENSG00000158290.16	2212	336,217,250,165	270,245,178,54	255	1.0,1.0,1.0,1.0	1.0,1.0,0.99,1.0	0.002	1.0	0,0,0,0	0,0,1,0	149	chrX	120535943	120535829	120534586	120534480	CUL4B	annotatedSS	SE	-	120532594	120532335
2213					0.284528757582	ENSG00000005893.15	2213	247,134,198,95	158,199,120,58	298	0.157,0.149,0.163,0.156	0.165,0.222,0.181,0.266	-0.052000000000000005	0.00705668497511	665,382,507,257	400,348,272,80	149	chrX	120441894	120441729	120439293	120439075	LAMP2	annotatedSS	SE	-	120431462	120431247
2214					1.0	ENSG00000005893.15	2214	724,422,498,260	436,444,270,99	298	0.989,0.986,0.996,1.0	0.995,1.0,0.993,1.0	-0.004	1.0	4,3,1,0	1,0,1,0	149	chrX	120469306	120469105	120455570	120455356	LAMP2	annotatedSS	SE	-	120449128	120448969
2215					1.0	ENSG00000005893.15	2215	1922,1151,1401,550	1276,1156,656,248	268	1.0,1.0,1.0,1.0	1.0,0.998,1.0,1.0	0.0	1.0	0,0,0,0	0,1,0,0	149	chrX	120469306	120469105	120456769	120456650	LAMP2	annotatedSS	SE	-	120455570	120455356
2217					1.0	ENSG00000177485.6	2217	0,2,0,0	0,3,0,0	251	0.0,0.065,0.0,0.0	0.0,0.06,0.0,0.0	0.001	1.0	28,17,25,18	38,28,24,6	149	chrX	120255434	120253413	120252770	120252668	ZBTB33	annotatedSS	SE	+	120250977	120250754
2219					1.0	ENSG00000101882.9	2219	101,58,104,51	68,61,55,18	230	0.97,1.0,1.0,1.0	1.0,1.0,1.0,1.0	-0.008	1.0	2,0,0,0	0,0,0,0	149	chrX	119943772	119943219	119938810	119938729	NKAP	annotatedSS	SE	-	119936682	119936611
2221					1.0	ENSG00000125356.6	2221	2470,1422,2474,1665	1315,1541,976,423	239	1.0,0.998,0.999,0.998	0.999,1.0,1.0,1.0	-0.001	1.0	0,2,1,2	1,0,0,0	149	chrX	119876662	119876513	119873393	119873303	NDUFA1	annotatedSS	SE	+	119872013	119871486
2222					1.0	ENSG00000125351.11	2222	0,1,4,2	0,4,0,0	240	0.0,0.022,0.044,0.033	0.0,0.087,0.0,0.0	0.003	0.549130373991	36,28,54,36	45,26,29,15	149	chrX	119841258	119841075	119840684	119840593	UPF3B	annotatedSS	SE	-	119838527	119838265
2223					1.0	ENSG00000125351.11	2223	5,4,10,5	5,10,2,2	188	0.099,0.102,0.128,0.099	0.081,0.234,0.052,0.096	-0.009000000000000001	0.7910750618160001	36,28,54,36	45,26,29,15	149	chrX	119841258	119841075	119840684	119840645	UPF3B	annotatedSS	SE	-	119838527	119838366
2224					1.0	ENSG00000186416.13	2224	0,0,0,0	0,1,0,0	247	0.0,0.0,0.0,0.0	0.0,0.091,0.0,0.0	-0.023	1.0	19,3,5,4	6,6,12,2	149	chrX	119605883	119605730	119603559	119603461	NKRF	annotatedSS	SE	-	119592513	119592382
2226					1.0	ENSG00000077721.15	2226	1211,620,843,638	800,865,496,272	239	0.94,0.942,0.918,0.926	0.941,0.944,0.922,0.939	-0.005	0.45828741142800006	48,24,47,32	31,32,26,11	149	chrX	119582647	119582587	119581596	119581506	UBE2A	annotatedSS	SE	+	119575400	119575374
2227					1.0	ENSG00000077721.15	2227	427,239,299,240	319,328,176,96	239	1.0,1.0,1.0,1.0	1.0,0.99,0.982,1.0	0.006999999999999999	1.0	0,0,0,0	0,2,2,0	149	chrX	119582676	119582596	119581596	119581506	UBE2A	annotatedSS	SE	+	119575400	119575374
2228					1.0	ENSG00000077721.15	2228	1102,574,830,598	699,737,479,282	238	0.997,1.0,1.0,1.0	1.0,1.0,1.0,1.0	-0.001	1.0	2,0,0,0	0,0,0,0	149	chrX	119583621	119583126	119582676	119582587	UBE2A	annotatedSS	SE	+	119581596	119580334
2229					1.0	ENSG00000077721.15	2229	190,119,186,134	138,129,109,88	229	0.984,1.0,1.0,1.0	1.0,1.0,1.0,1.0	-0.004	1.0	2,0,0,0	0,0,0,0	149	chrX	119583347	119583126	119582676	119582596	UBE2A	annotatedSS	SE	+	119581596	119581506
2235					1.0	ENSG00000101856.9	2235	2465,1464,2416,1575	1875,1974,1713,772	298	0.998,1.0,0.999,1.0	1.0,1.0,0.999,1.0	-0.001	1.0	2,0,1,0	0,0,1,0	149	chrX	119244466	119243150	119240464	119240308	PGRMC1	annotatedSS	SE	+	119236691	119236252
2237					0.300301414374	ENSG00000131724.10	2237	516,338,421,250	381,349,264,102	288	0.96,0.983,0.982,0.97	0.985,0.994,0.993,1.0	-0.019	0.0076945882173999995	11,3,4,4	3,1,1,0	149	chrX	118749778	118749657	118747092	118746953	IL13RA1	annotatedSS	SE	+	118741156	118741016
2238					1.0	ENSG00000131724.10	2238	294,167,276,116	236,178,175,39	298	1.0,1.0,1.0,1.0	0.983,1.0,1.0,1.0	0.004	1.0	0,0,0,0	2,0,0,0	149	chrX	118761289	118761137	118758242	118758054	IL13RA1	annotatedSS	SE	+	118749778	118749657
2240					1.0	ENSG00000131724.10	2240	323,175,209,106	226,189,156,55	246	1.0,1.0,1.0,0.985	1.0,0.991,1.0,1.0	-0.002	1.0	0,0,0,1	0,1,0,0	149	chrX	118776511	118776426	118773975	118773878	IL13RA1	annotatedSS	SE	+	118766976	118766843
2241					1.0	ENSG00000131724.10	2241	54,31,28,23	41,35,29,9	234	1.0,1.0,0.947,1.0	1.0,1.0,1.0,1.0	-0.013000000000000001	1.0	0,0,1,0	0,0,0,0	149	chrX	118794539	118791761	118776511	118776426	IL13RA1	annotatedSS	SE	+	118766976	118766843
2242					1.0	ENSG00000131725.13	2242	44,24,28,17	22,22,22,7	183	1.0,0.867,1.0,1.0	1.0,0.782,0.947,1.0	0.034	0.165897730572	0,3,0,0	0,5,1,0	149	chrX	118387414	118387339	118378452	118378418	WDR44	annotatedSS	SE	+	118346580	118346072
2243					1.0	ENSG00000131725.13	2243	6,4,7,3	6,5,6,2	183	1.0,0.449,1.0,1.0	1.0,1.0,1.0,1.0	-0.138	0.262283574313	0,4,0,0	0,0,0,0	149	chrX	118394185	118394054	118378452	118378418	WDR44	annotatedSS	SE	+	118346580	118346072
2244					0.897649473722	ENSG00000131725.13	2244	52,29,25,17	26,26,31,10	224	1.0,0.865,0.893,0.85	1.0,1.0,0.912,1.0	-0.076	0.0483099578981	0,3,2,2	0,0,2,0	149	chrX	118393215	118392631	118387414	118387339	WDR44	annotatedSS	SE	+	118378452	118378418
2245					1.0	ENSG00000131725.13	2245	30,28,40,23	47,40,28,18	298	1.0,1.0,1.0,1.0	1.0,1.0,0.933,1.0	0.017	1.0	0,0,0,0	0,0,1,0	149	chrX	118394185	118394054	118393271	118392631	WDR44	annotatedSS	SE	+	118378452	118378418
2246					1.0	ENSG00000131725.13	2246	49,41,54,22	48,42,42,26	272	0.931,1.0,1.0,0.858	1.0,1.0,1.0,1.0	-0.053	0.8693226244069999	2,0,0,2	0,0,0,0	149	chrX	118441559	118441367	118436824	118436701	WDR44	annotatedSS	SE	+	118432894	118432780
2247					1.0	ENSG00000131725.13	2247	56,36,45,28	50,54,26,16	298	1.0,1.0,1.0,1.0	1.0,1.0,0.929,1.0	0.018000000000000002	1.0	0,0,0,0	0,0,1,0	149	chrX	118442345	118442243	118441559	118441367	WDR44	annotatedSS	SE	+	118436824	118436701
2251					1.0	ENSG00000101901.11	2251	14,21,9,13	12,14,5,3	187	0.089,0.177,0.056,0.115	0.095,0.218,0.095,0.112	-0.021	0.529370540905	114,78,120,80	91,40,38,19	149	chrX	111688128	111687886	111686174	111686136	ALG13	annotatedSS	SE	+	111685103	111684964
2252					1.0	ENSG00000101901.11	2252	0,0,0,0	0,4,0,0	260	0.0,0.0,0.0,0.0	0.0,0.314,0.0,0.0	-0.079	0.561634669338	10,3,2,3	10,5,2,6	149	chrX	111708166	111708026	111689197	111689086	ALG13	annotatedSS	SE	+	111685103	111684964
2253					1.0	ENSG00000101901.11	2253	0,2,0,0	1,2,0,1	260	NA,1.0,0.0,NA	1.0,1.0,NA,1.0	-0.5	1.0	0,0,1,0	0,0,0,0	149	chrX	111711725	111711674	111689197	111689086	ALG13	annotatedSS	SE	+	111685103	111684964
2254					1.0	ENSG00000101901.11	2254	0,0,0,0	2,2,0,0	260	NA,0.0,NA,NA	1.0,1.0,NA,NA	-1.0	1.0	0,2,0,0	0,0,0,0	149	chrX	111718274	111718111	111689197	111689086	ALG13	annotatedSS	SE	+	111685103	111684964
2255					0.415816892076	ENSG00000101901.11	2255	11,5,7,3	17,12,3,8	298	0.579,1.0,1.0,0.273	1.0,0.857,0.429,1.0	-0.109	0.0132958848031	4,0,0,4	0,1,2,0	149	chrX	111708998	111708964	111708393	111708026	ALG13	annotatedSS	SE	+	111685103	111684964
2256					1.0	ENSG00000101901.11	2256	1,2,5,0	7,9,1,2	298	1.0,1.0,1.0,NA	1.0,1.0,0.333,1.0	0.16699999999999998	1.0	0,0,0,0	0,0,1,0	149	chrX	111708998	111708964	111708393	111708026	ALG13	annotatedSS	SE	+	111689197	111689086
2257					1.0	ENSG00000101901.11	2257	6,0,2,8	10,3,9,4	233	1.0,NA,0.561,1.0	1.0,1.0,1.0,1.0	-0.146	1.0	0,0,1,0	0,0,0,0	149	chrX	111711725	111711674	111709048	111708964	ALG13	annotatedSS	SE	+	111685103	111684964
2259					1.0	ENSG00000101901.11	2259	1,0,6,0	1,2,1,0	201	0.085,0.0,0.471,0.0	0.085,0.175,0.426,0.0	-0.033	0.305070628143	8,6,5,10	8,7,1,5	149	chrX	111717927	111717845	111717004	111716952	ALG13	annotatedSS	SE	+	111713297	111713224
2260					1.0	ENSG00000101901.11	2260	15,7,3,4	4,5,3,3	231	1.0,1.0,1.0,1.0	0.563,1.0,1.0,1.0	0.109	1.0	0,0,0,0	2,0,0,0	149	chrX	111718274	111718111	111717927	111717845	ALG13	annotatedSS	SE	+	111689197	111689086
2261					1.0	ENSG00000101901.11	2261	21,10,7,6	10,26,11,3	258	0.858,1.0,1.0,1.0	1.0,1.0,1.0,1.0	-0.035	1.0	2,0,0,0	0,0,0,0	149	chrX	111723881	111723797	111721711	111721602	ALG13	annotatedSS	SE	+	111720170	111720094
2262					1.0	ENSG00000101901.11	2262	49,16,24,9	40,18,22,9	214	1.0,1.0,1.0,1.0	0.933,0.862,1.0,1.0	0.051	0.852456713244	0,0,0,0	2,2,0,0	149	chrX	111723898	111723797	111722857	111722792	ALG13	annotatedSS	SE	+	111721711	111721602
2264					1.0	ENSG00000101901.11	2264	48,22,30,15	41,25,23,13	250	1.0,0.929,1.0,1.0	1.0,1.0,1.0,1.0	-0.018000000000000002	1.0	0,1,0,0	0,0,0,0	149	chrX	111725061	111724933	111723898	111723797	ALG13	annotatedSS	SE	+	111722857	111722792
2265					1.0	ENSG00000101901.11	2265	37,16,22,23	46,43,29,13	298	1.0,1.0,0.917,1.0	1.0,1.0,1.0,1.0	-0.021	1.0	0,0,1,0	0,0,0,0	149	chrX	111728270	111728184	111727770	111727613	ALG13	annotatedSS	SE	+	111727445	111727331
2266					1.0	ENSG00000101901.11	2266	53,19,20,27	32,43,20,12	205	1.0,1.0,1.0,1.0	1.0,1.0,0.879,1.0	0.03	1.0	0,0,0,0	0,0,2,0	149	chrX	111735122	111735050	111730580	111730524	ALG13	annotatedSS	SE	+	111730427	111730394
2267					1.0	ENSG00000101901.11	2267	15,3,8,6	7,19,5,5	205	1.0,1.0,1.0,1.0	0.836,1.0,1.0,1.0	0.040999999999999995	1.0	0,0,0,0	1,0,0,0	149	chrX	111744904	111744667	111730580	111730524	ALG13	annotatedSS	SE	+	111730427	111730394
2268					1.0	ENSG00000101901.11	2268	57,17,27,11	50,29,19,6	298	0.966,1.0,1.0,1.0	1.0,1.0,1.0,1.0	-0.008	1.0	1,0,0,0	0,0,0,0	149	chrX	111752830	111752789	111744904	111744667	ALG13	annotatedSS	SE	+	111736879	111736713
2272					1.0	ENSG00000077264.14	2272	2,0,0,0	0,0,0,0	298	1.0,NA,NA,0.0	0.0,0.0,NA,0.0	0.5	1.0	0,0,0,1	1,2,0,1	149	chrX	111097456	111097389	111096737	111096542	PAK3	annotatedSS	SE	+	111096415	111096324
2273					1.0	ENSG00000077264.14	2273	0,2,3,5	8,0,2,3	297	NA,1.0,0.429,1.0	0.801,0.0,1.0,1.0	0.109	1.0	0,0,2,0	1,1,0,0	149	chrX	111123278	111123076	111103306	111103158	PAK3	annotatedSS	SE	+	111097684	111097540
2278					1.0	ENSG00000101935.9	2278	28,28,30,23	41,56,36,25	260	0.889,0.941,0.896,0.929	0.922,1.0,0.873,1.0	-0.035	0.39069247255999995	2,1,2,1	2,0,3,0	149	chrX	110317771	110317598	110264599	110264488	AMMECR1	annotatedSS	SE	-	110216632	110216517
2279					1.0	ENSG00000157600.11	2279	0,6,14,2	10,10,0,1	298	0.0,0.273,0.318,0.1	0.357,0.417,0.0,0.143	-0.057	0.7528032345819999	7,8,15,9	9,7,11,3	149	chrX	110067396	110067346	110004164	110003882	TMEM164	annotatedSS	SE	+	110002772	110002686
2280					1.0	ENSG00000157600.11	2280	10,10,22,9	16,15,15,5	199	1.0,0.882,1.0,1.0	0.923,1.0,1.0,1.0	-0.01	1.0	0,1,0,0	1,0,0,0	149	chrX	110109146	110109079	110067396	110067346	TMEM164	annotatedSS	SE	+	110002772	110002634
2281					1.0	ENSG00000157600.11	2281	3,8,17,0	14,16,4,2	199	1.0,1.0,1.0,NA	1.0,0.857,1.0,1.0	0.036000000000000004	1.0	0,0,0,0	0,2,0,0	149	chrX	110109146	110109079	110067396	110067346	TMEM164	annotatedSS	SE	+	110004164	110003500
2282					1.0	ENSG00000157600.11	2282	6,7,4,2	7,8,6,0	216	1.0,1.0,1.0,1.0	0.707,1.0,1.0,NA	0.098	1.0	0,0,0,0	2,0,0,0	149	chrX	110144876	110144797	110109146	110109079	TMEM164	annotatedSS	SE	+	110002772	110002634
2287					1.0	ENSG00000101844.17	2287	8,4,4,0	4,1,3,1	298	0.073,0.057,0.028,0.0	0.051,0.013,0.053,0.067	-0.006	0.637761913396	51,33,69,31	37,39,27,7	149	chrX	108128852	108128780	108127094	108126792	ATG4A	annotatedSS	SE	+	108126187	108126076
2288					1.0	ENSG00000101844.17	2288	63,47,86,39	45,46,31,11	221	0.914,1.0,0.951,1.0	0.938,1.0,1.0,1.0	-0.018000000000000002	0.334494625264	4,0,3,0	2,0,0,0	149	chrX	108131358	108131259	108128852	108128780	ATG4A	annotatedSS	SE	+	108126187	108126076
2291					1.0	ENSG00000101843.18	2291	1713,847,1456,844	1076,970,574,283	248	0.994,0.992,0.986,0.983	0.997,0.991,1.0,1.0	-0.008	0.853238108717	6,4,12,9	2,5,0,0	149	chrX	108091538	108091406	108088850	108088751	PSMD10	annotatedSS	SE	-	108088099	108087952
2298					1.0	ENSG00000133131.14	2298	67,48,46,30	44,60,44,20	250	1.0,1.0,1.0,1.0	0.963,1.0,1.0,1.0	0.009000000000000001	1.0	0,0,0,0	1,0,0,0	149	chrX	106978199	106978079	106976684	106976583	MORC4	annotatedSS	SE	-	106962110	106962011
2299					1.0	ENSG00000133131.14	2299	61,29,40,34	59,45,39,20	222	0.837,0.796,0.793,0.958	1.0,0.883,0.84,0.729	-0.017	0.326286517881	8,5,7,1	0,4,5,5	149	chrX	107000078	106999867	106999749	106999676	MORC4	annotatedSS	SE	-	106993362	106993229
2300					1.0	ENSG00000123575.8	2300	78,44,50,26	35,43,51,23	298	1.0,1.0,1.0,1.0	1.0,0.915,0.962,1.0	0.031	1.0	0,0,0,0	0,2,1,0	149	chrX	104186621	104186459	104186215	104186065	FAM199X	annotatedSS	SE	+	104175842	104175622
2301					1.0	ENSG00000166707.10	2301	4,5,3,2	0,1,2,2	289	1.0,1.0,1.0,0.508	NA,1.0,1.0,1.0	-0.12300000000000001	1.0	0,0,0,1	0,0,0,0	149	chrX	104115842	104115251	104113573	104113433	ZCCHC18	annotatedSS	SE	+	104113246	104113194
2305					1.0	ENSG00000133142.17	2305	14,10,11,9	15,18,6,2	298	0.018,0.019,0.017,0.013	0.025,0.029,0.014,0.008	-0.002	0.35059469852799996	393,255,324,345	298,304,218,126	149	chrX	103586291	103586218	103586107	103585858	TCEAL4	annotatedSS	SE	+	103585624	103585522
2306					0.6558473684489999	ENSG00000133142.17	2306	166,98,131,123	119,142,109,55	298	0.976,0.961,0.97,0.925	1.0,1.0,1.0,1.0	-0.042	0.0284503142558	2,2,2,5	0,0,0,0	149	chrX	103587694	103586648	103586291	103585858	TCEAL4	annotatedSS	SE	+	103585624	103585532
2307					1.0	ENSG00000133142.17	2307	159,95,123,116	107,133,103,53	298	1.0,1.0,0.969,1.0	1.0,1.0,1.0,1.0	-0.008	1.0	0,0,2,0	0,0,0,0	149	chrX	103587694	103586648	103586291	103585858	TCEAL4	annotatedSS	SE	+	103585683	103585614
2308					1.0	ENSG00000133142.17	2308	157,95,123,116	107,131,103,53	298	1.0,1.0,0.969,1.0	1.0,1.0,1.0,1.0	-0.008	1.0	0,0,2,0	0,0,0,0	149	chrX	103586949	103586648	103586291	103585969	TCEAL4	annotatedSS	SE	+	103585683	103585527
2309					0.571514255056	ENSG00000133142.17	2309	157,97,124,117	107,131,103,53	298	0.975,0.96,0.969,0.921	1.0,1.0,1.0,1.0	-0.044000000000000004	0.0224243897468	2,2,2,5	0,0,0,0	149	chrX	103586949	103586648	103586291	103585969	TCEAL4	annotatedSS	SE	+	103585624	103585562
2310					1.0	ENSG00000133142.17	2310	172,112,135,121	107,142,113,56	222	1.0,1.0,0.978,1.0	1.0,1.0,1.0,1.0	-0.006	1.0	0,0,2,0	0,0,0,0	149	chrX	103586905	103586648	103586291	103586218	TCEAL4	annotatedSS	SE	+	103585683	103585491
2311					1.0	ENSG00000133142.17	2311	529,330,416,443	379,413,311,165	222	0.994,0.991,0.993,0.983	1.0,1.0,1.0,1.0	-0.01	1.0	2,2,2,5	0,0,0,0	149	chrX	103586905	103586648	103586291	103586218	TCEAL4	annotatedSS	SE	+	103585624	103585512
2313					1.0	ENSG00000166681.13	2313	655,421,659,544	443,474,331,158	228	0.993,0.962,0.982,0.957	0.986,0.975,0.995,0.981	-0.011000000000000001	0.0620924960712	3,11,8,16	4,8,1,2	149	chrX	103378077	103377462	103377106	103377027	BEX3	annotatedSS	SE	+	103376613	103376339
2314					1.0	ENSG00000166681.13	2314	1993,1381,1913,1661	1423,1820,1163,611	228	0.994,0.985,0.99,0.988	0.996,0.982,0.986,0.983	0.003	0.435818865933	8,14,12,13	4,22,11,7	149	chrX	103378077	103377509	103377106	103377027	BEX3	annotatedSS	SE	+	103376613	103376339
2315					1.0	ENSG00000185222.8	2315	1003,512,778,705	711,665,464,233	228	0.637,0.674,0.632,0.693	0.671,0.657,0.677,0.67	-0.01	0.599772580544	374,162,296,204	228,227,145,75	149	chrX	103358451	103357614	103357161	103357082	TCEAL9	annotatedSS	SE	+	103356606	103356451
2316					1.0	ENSG00000180964.16	2316	713,443,688,300	435,402,238,99	222	0.865,0.844,0.79,0.767	0.834,0.826,0.82,0.806	-0.005	0.736613380106	75,55,123,61	58,57,35,16	149	chrX	103255192	103255077	103254677	103254604	TCEAL8	annotatedSS	SE	-	103254017	103252994
2318					1.0	ENSG00000223546.6	2318	7,5,11,5	3,14,2,3	218	0.705,1.0,1.0,0.774	1.0,1.0,0.578,1.0	-0.025	1.0	2,0,0,1	0,0,1,0	149	chrX	102817082	102816991	102770420	102770351	LINC00630	annotatedSS	SE	+	102769341	102769160
2319					1.0	ENSG00000223546.6	2319	2,4,8,3	0,10,4,1	240	1.0,1.0,1.0,1.0	NA,0.674,1.0,1.0	0.109	1.0	0,0,0,0	0,3,0,0	149	chrX	102827144	102826968	102817082	102816991	LINC00630	annotatedSS	SE	+	102770420	102770351
2320					1.0	ENSG00000223546.6	2320	3,5,9,17	0,11,8,6	298	0.273,0.714,0.333,0.895	NA,0.647,0.333,1.0	-0.106	1.0	4,1,9,1	0,3,8,0	149	chrX	102827144	102826968	102826169	102825992	LINC00630	annotatedSS	SE	+	102817082	102816991
2321					1.0	ENSG00000223546.6	2321	2,0,0,0	0,4,0,0	212	1.0,NA,NA,NA	0.0,1.0,NA,NA	0.5	1.0	0,0,0,0	2,0,0,0	149	chrX	102846020	102845856	102839863	102839800	LINC00630	annotatedSS	SE	+	102827144	102826968
2322					1.0	ENSG00000223546.6	2322	0,0,0,0	0,1,1,0	212	NA,0.0,NA,NA	NA,1.0,1.0,0.0	-0.667	1.0	0,1,0,0	0,0,0,1	149	chrX	102865152	102865041	102839863	102839800	LINC00630	annotatedSS	SE	+	102827144	102826968
2323					1.0	ENSG00000223546.6	2323	7,2,0,4	4,1,0,0	298	1.0,0.5,NA,1.0	1.0,1.0,NA,0.0	0.16699999999999998	1.0	0,1,0,0	0,0,0,1	149	chrX	102865152	102865041	102846020	102845856	LINC00630	annotatedSS	SE	+	102827144	102826968
2324					1.0	ENSG00000223546.6	2324	9,2,0,4	2,4,0,0	298	1.0,1.0,NA,1.0	1.0,1.0,0.0,NA	0.33299999999999996	1.0	0,0,0,0	0,0,1,0	149	chrX	102865152	102865041	102846020	102845856	LINC00630	annotatedSS	SE	+	102839863	102839800
2325					1.0	ENSG00000223546.6	2325	10,3,0,4	4,1,0,1	298	1.0,1.0,NA,0.5	1.0,1.0,NA,1.0	-0.16699999999999998	1.0	0,0,0,2	0,0,0,0	149	chrX	102865152	102865041	102846020	102845856	LINC00630	annotatedSS	SE	+	102839972	102839907
2327					1.0	ENSG00000198908.11	2327	22,3,13,4	8,4,0,1	244	0.657,0.314,0.888,0.55	0.62,0.379,0.0,1.0	0.102	0.08645297992350001	7,4,1,2	3,4,8,0	149	chrX	102748881	102748698	102747911	102747816	BHLHB9	annotatedSS	SE	+	102721027	102720956
2328					1.0	ENSG00000198908.11	2328	25,3,14,7	16,3,3,1	244	0.504,0.207,0.348,0.517	0.521,0.143,0.268,0.379	0.066	0.376572346421	15,7,16,4	9,11,5,1	149	chrX	102748881	102748698	102747911	102747816	BHLHB9	annotatedSS	SE	+	102721091	102720956
2329					1.0	ENSG00000198908.11	2329	17,2,11,3	6,2,3,3	244	1.0,1.0,1.0,1.0	1.0,1.0,0.478,1.0	0.131	1.0	0,0,0,0	0,0,2,0	149	chrX	102748881	102748698	102747911	102747816	BHLHB9	annotatedSS	SE	+	102746174	102745978
2330					1.0	ENSG00000198908.11	2330	14,1,8,2	6,3,0,1	228	0.567,0.14,0.839,0.395	0.567,0.329,0.0,1.0	0.011000000000000001	0.187810678549	7,4,1,2	3,4,8,0	149	chrX	102748735	102748698	102747911	102747832	BHLHB9	annotatedSS	SE	+	102721027	102720956
2331					1.0	ENSG00000198908.11	2331	17,1,8,2	6,5,0,1	228	0.425,0.085,0.246,0.246	0.303,0.229,0.0,0.395	0.019	0.347059966225	15,7,16,4	9,11,5,1	149	chrX	102748735	102748698	102747911	102747832	BHLHB9	annotatedSS	SE	+	102721091	102720956
2332					1.0	ENSG00000198908.11	2332	15,1,7,2	6,1,0,1	228	1.0,1.0,1.0,1.0	1.0,1.0,0.0,1.0	0.25	0.472460390448	0,0,0,0	0,0,2,0	149	chrX	102748735	102748698	102747911	102747832	BHLHB9	annotatedSS	SE	+	102746174	102746093
2336					1.0	ENSG00000184867.13	2336	209,78,147,19	165,92,132,15	214	0.986,0.982,0.928,0.93	0.966,0.865,1.0,0.777	0.054000000000000006	0.22913554636599998	2,1,8,1	4,10,0,3	149	chrX	101659136	101659075	101658525	101658460	ARMCX2	annotatedSS	SE	-	101658142	101658072
2337					1.0	ENSG00000184867.13	2337	98,29,102,10	83,49,72,7	258	0.966,0.944,0.88,0.852	0.923,0.739,1.0,0.574	0.102	0.277811528031	2,1,8,1	4,10,0,3	149	chrX	101659136	101659075	101658569	101658460	ARMCX2	annotatedSS	SE	-	101658142	101658072
2338					1.0	ENSG00000184867.13	2338	4,3,9,4	7,10,0,0	222	1.0,1.0,0.502,1.0	0.825,1.0,NA,NA	-0.037000000000000005	1.0	0,0,6,0	1,0,0,0	149	chrX	101659834	101659757	101659148	101659075	ARMCX2	annotatedSS	SE	-	101658142	101658072
2339					1.0	ENSG00000184867.13	2339	93,47,67,7	36,57,79,3	243	0.934,0.935,0.976,0.589	0.88,0.897,0.924,1.0	-0.067	0.659810561565	4,2,1,3	3,4,4,0	149	chrX	101659835	101659757	101659501	101659407	ARMCX2	annotatedSS	SE	-	101659136	101659075
2340					1.0	ENSG00000184867.13	2340	109,51,79,10	44,70,82,8	243	0.848,0.706,0.801,0.505	0.529,0.705,0.893,1.0	-0.067	0.959211008845	12,13,12,6	24,18,6,0	149	chrX	101659835	101659757	101659501	101659407	ARMCX2	annotatedSS	SE	-	101659148	101659075
2341					1.0	ENSG00000184867.13	2341	127,54,92,9	54,96,102,6	232	0.953,0.945,0.983,0.658	0.92,0.939,0.942,1.0	-0.066	0.730771466663	4,2,1,3	3,4,4,0	149	chrX	101659796	101659757	101659501	101659418	ARMCX2	annotatedSS	SE	-	101659136	101659075
2342					1.0	ENSG00000184867.13	2342	213,117,151,35	122,169,167,15	232	0.919,0.853,0.89,0.789	0.766,0.858,0.947,1.0	-0.03	0.687277274111	12,13,12,6	24,18,6,0	149	chrX	101659796	101659757	101659501	101659418	ARMCX2	annotatedSS	SE	-	101659148	101659075
2343					1.0	ENSG00000102401.19	2343	260,134,176,102	147,171,124,54	257	0.993,1.0,0.99,1.0	1.0,1.0,1.0,1.0	-0.004	1.0	1,0,1,0	0,0,0,0	149	chrX	101624218	101624157	101623893	101623785	ARMCX3	annotatedSS	SE	+	101623276	101622796
2344					1.0	ENSG00000102401.19	2344	317,188,215,130	209,256,184,83	229	0.995,1.0,0.993,1.0	1.0,1.0,1.0,1.0	-0.003	1.0	1,0,1,0	0,0,0,0	149	chrX	101624218	101624157	101623893	101623813	ARMCX3	annotatedSS	SE	+	101623276	101623088
2346					1.0	ENSG00000102401.19	2346	316,183,209,109	222,241,191,79	220	1.0,1.0,1.0,1.0	1.0,1.0,1.0,0.982	0.004	1.0	0,0,0,0	0,0,0,1	149	chrX	101624952	101624833	101624550	101624479	ARMCX3	annotatedSS	SE	+	101624218	101624157
2347					1.0	ENSG00000126947.12	2347	405,249,300,208	291,264,229,102	203	0.99,0.968,0.991,1.0	1.0,1.0,1.0,0.987	-0.01	0.865947842915	3,6,2,0	0,0,0,1	149	chrX	101551633	101551568	101551024	101550970	ARMCX1	annotatedSS	SE	+	101550660	101550530
2348					1.0	ENSG00000257529.5	2348	5894,3254,5208,3905	4022,3951,2578,1099	272	1.0,1.0,0.999,1.0	1.0,1.0,1.0,1.0	-0.0	1.0	0,0,2,0	0,0,0,0	149	chrX	101412165	101411935	101395457	101395334	RPL36A-HNRNPH2	annotatedSS	SE	+	101391822	101391754
2349					1.0	ENSG00000241343.9	2349	3,0,1,0	2,2,0,0	195	0.0,0.0,0.0,0.0	0.0,0.0,0.0,0.0	0.0	1.0	7188,4044,6368,4903	4940,4858,3160,1371	149	chrX	101395457	101395334	101392095	101392049	RPL36A	annotatedSS	SE	+	101391822	101391754
2350					1.0	ENSG00000241343.9	2350	7940,4478,6983,5330	5399,5375,3445,1454	272	0.999,0.998,0.998,0.994	0.997,0.999,0.998,0.991	0.001	1.0	3,4,8,18	8,2,3,7	149	chrX	101395786	101395727	101395457	101395334	RPL36A	annotatedSS	SE	+	101391822	101391754
2352					1.0	ENSG00000102385.12	2352	4,6,11,2	8,2,4,5	252	1.0,1.0,1.0,1.0	1.0,1.0,0.703,1.0	0.07400000000000001	1.0	0,0,0,0	0,0,1,0	149	chrX	101231764	101231584	101224706	101224603	DRP2	annotatedSS	SE	+	101220146	101219785
2354					1.0	ENSG00000102385.12	2354	4,0,4,0	2,2,5,1	224	1.0,0.0,1.0,0.0	0.25,1.0,1.0,1.0	-0.313	0.5856591645220001	0,2,0,1	4,0,0,0	149	chrX	101248290	101248088	101247164	101247089	DRP2	annotatedSS	SE	+	101245449	101245387
2355					1.0	ENSG00000102385.12	2355	5,1,4,12	8,4,2,7	298	1.0,1.0,1.0,1.0	1.0,1.0,0.333,1.0	0.16699999999999998	1.0	0,0,0,0	0,0,2,0	149	chrX	101251083	101250916	101250580	101250422	DRP2	annotatedSS	SE	+	101248599	101248513
2356					1.0	ENSG00000102384.13	2356	27,9,19,43	27,31,9,5	245	1.0,1.0,1.0,0.929	1.0,1.0,1.0,1.0	-0.018000000000000002	1.0	0,0,0,2	0,0,0,0	149	chrX	101100065	101099808	101098539	101098443	CENPI	annotatedSS	SE	+	101098248	101098217
2357					1.0	ENSG00000102384.13	2357	41,12,42,43	35,40,45,6	245	1.0,1.0,1.0,1.0	1.0,1.0,0.965,1.0	0.009000000000000001	1.0	0,0,0,0	0,0,1,0	149	chrX	101101205	101101057	101098539	101098443	CENPI	annotatedSS	SE	+	101098248	101098217
2358					1.0	ENSG00000102384.13	2358	0,0,1,0	0,0,0,0	281	0.0,0.0,0.011,0.0	0.0,0.0,0.0,0.0	0.003	1.0	44,8,47,39	37,34,45,10	149	chrX	101101205	101101057	101098843	101098711	CENPI	annotatedSS	SE	+	101098539	101098443
2359					1.0	ENSG00000102384.13	2359	6,1,2,4	8,5,0,1	298	1.0,1.0,1.0,1.0	1.0,1.0,0.0,1.0	0.25	1.0	0,0,0,0	0,0,1,0	149	chrX	101101295	101101057	101100065	101099808	CENPI	annotatedSS	SE	+	101098248	101098217
2360					1.0	ENSG00000102384.13	2360	30,8,21,38	36,29,5,6	298	0.254,0.333,0.183,0.328	0.327,0.299,0.053,0.231	0.047	0.36289085889	44,8,47,39	37,34,45,10	149	chrX	101101295	101101057	101100065	101099808	CENPI	annotatedSS	SE	+	101098539	101098443
2361					1.0	ENSG00000102384.13	2361	34,15,38,24	25,19,8,13	239	1.0,1.0,1.0,0.882	1.0,1.0,1.0,1.0	-0.028999999999999998	1.0	0,0,0,2	0,0,0,0	149	chrX	101127266	101127137	101126798	101126708	CENPI	annotatedSS	SE	+	101120784	101120737
2362					0.300372754209	ENSG00000102384.13	2362	36,27,38,26	27,21,22,18	191	0.875,1.0,0.967,0.91	1.0,0.672,0.682,0.934	0.11599999999999999	0.00770727691906	4,0,1,2	0,8,8,1	149	chrX	101162987	101162832	101161569	101161527	CENPI	annotatedSS	SE	+	101148161	101147942
2363					1.0	ENSG00000188917.14	2363	45,27,36,47	52,55,23,20	244	1.0,1.0,0.956,0.878	1.0,1.0,1.0,1.0	-0.040999999999999995	0.651651754544	0,0,1,4	0,0,0,0	149	chrX	101023616	101023469	101022062	101021967	TRMT2B	annotatedSS	SE	-	101021315	101021100
2364					1.0	ENSG00000188917.14	2364	60,33,42,54	82,52,26,24	296	1.0,1.0,1.0,0.965	1.0,1.0,1.0,1.0	-0.009000000000000001	1.0	0,0,0,1	0,0,0,0	149	chrX	101035683	101035612	101023616	101023469	TRMT2B	annotatedSS	SE	-	101021315	101021100
2365					1.0	ENSG00000188917.14	2365	43,26,26,38	55,42,19,20	220	0.967,1.0,1.0,1.0	1.0,1.0,1.0,1.0	-0.008	1.0	1,0,0,0	0,0,0,0	149	chrX	101051366	101051250	101035683	101035612	TRMT2B	annotatedSS	SE	-	101023616	101023469
2366					1.0	ENSG00000188917.14	2366	43,26,26,40	54,43,18,20	220	1.0,0.898,1.0,1.0	1.0,1.0,1.0,1.0	-0.025	1.0	0,2,0,0	0,0,0,0	149	chrX	101052054	101051816	101035683	101035612	TRMT2B	annotatedSS	SE	-	101023616	101023469
2367					1.0	ENSG00000188917.14	2367	43,40,56,49	62,59,42,16	284	0.883,1.0,0.967,1.0	0.97,0.969,0.957,1.0	-0.011000000000000001	1.0	3,0,1,0	1,1,1,0	149	chrX	101041371	101041316	101038051	101037916	TRMT2B	annotatedSS	SE	-	101037073	101036973
2368					1.0	ENSG00000188917.14	2368	24,26,33,21	34,34,18,9	284	1.0,1.0,1.0,1.0	1.0,0.947,1.0,1.0	0.013000000000000001	1.0	0,0,0,0	0,1,0,0	149	chrX	101052082	101051783	101038051	101037916	TRMT2B	annotatedSS	SE	-	101037073	101036973
2369					1.0	ENSG00000188917.14	2369	1,2,0,3	1,2,4,1	204	0.268,1.0,NA,1.0	1.0,1.0,1.0,1.0	-0.244	1.0	2,0,0,0	0,0,0,0	149	chrX	101042312	101042232	101041371	101041316	TRMT2B	annotatedSS	SE	-	101023616	101023469
2370					1.0	ENSG00000188917.14	2370	0,1,0,0	0,1,3,0	204	0.0,1.0,NA,NA	NA,1.0,1.0,NA	-0.5	1.0	1,0,0,0	0,0,0,0	149	chrX	101051366	101051250	101041371	101041316	TRMT2B	annotatedSS	SE	-	101023616	101023469
2371					1.0	ENSG00000188917.14	2371	0,1,0,1	1,2,3,0	204	NA,0.268,NA,1.0	1.0,1.0,1.0,NA	-0.366	1.0	0,2,0,0	0,0,0,0	149	chrX	101052054	101051816	101041371	101041316	TRMT2B	annotatedSS	SE	-	101023616	101023469
2372					1.0	ENSG00000188917.14	2372	3,0,0,0	0,0,0,0	204	1.0,NA,NA,NA	NA,0.0,NA,NA	1.0	1.0	0,0,0,0	0,1,0,0	149	chrX	101052082	101051783	101041371	101041316	TRMT2B	annotatedSS	SE	-	101037073	101036973
2373					1.0	ENSG00000188917.14	2373	8,13,12,17	21,16,14,1	204	1.0,1.0,1.0,1.0	0.939,1.0,1.0,0.268	0.198	0.734220050404	0,0,0,0	1,0,0,2	149	chrX	101051366	101051250	101041371	101041316	TRMT2B	annotatedSS	SE	-	101038051	101037916
2374					1.0	ENSG00000188917.14	2374	8,13,12,16	20,16,13,1	204	1.0,1.0,1.0,1.0	1.0,1.0,1.0,0.268	0.183	0.777590129863	0,0,0,0	0,0,0,2	149	chrX	101051733	101051643	101041371	101041316	TRMT2B	annotatedSS	SE	-	101038051	101037916
2375					1.0	ENSG00000188917.14	2375	8,12,12,16	22,16,13,1	204	1.0,0.814,1.0,0.921	0.889,1.0,1.0,1.0	-0.038	1.0	0,2,0,1	2,0,0,0	149	chrX	101052082	101051783	101041371	101041316	TRMT2B	annotatedSS	SE	-	101038051	101037916
2376					1.0	ENSG00000188917.14	2376	8,13,15,18	21,18,14,2	204	0.854,0.905,1.0,1.0	1.0,1.0,1.0,0.594	0.040999999999999995	1.0	1,1,0,0	0,0,0,1	149	chrX	101052054	101051816	101041371	101041316	TRMT2B	annotatedSS	SE	-	101038051	101037916
2377					1.0	ENSG00000188917.14	2377	20,10,26,14	18,19,21,7	298	1.0,0.714,1.0,0.875	0.9,1.0,0.913,1.0	-0.055999999999999994	1.0	0,2,0,1	1,0,1,0	149	chrX	101051366	101051250	101042312	101042041	TRMT2B	annotatedSS	SE	-	101041371	101041316
2378					1.0	ENSG00000188917.14	2378	12,6,14,7	14,11,11,6	298	1.0,0.75,1.0,1.0	1.0,1.0,1.0,1.0	-0.063	1.0	0,1,0,0	0,0,0,0	149	chrX	101051733	101051643	101042312	101042041	TRMT2B	annotatedSS	SE	-	101041371	101041316
2379					1.0	ENSG00000188917.14	2379	25,11,20,11	16,16,12,11	298	1.0,1.0,1.0,1.0	0.8,0.889,1.0,1.0	0.078	1.0	0,0,0,0	2,1,0,0	149	chrX	101052116	101051783	101042312	101042041	TRMT2B	annotatedSS	SE	-	101041371	101041316
2380					1.0	ENSG00000188917.14	2380	13,8,18,12	10,12,19,5	298	1.0,0.8,0.692,0.75	0.833,0.75,0.905,0.714	0.01	0.592149792133	0,1,4,2	1,2,1,1	149	chrX	101052054	101051816	101042312	101042041	TRMT2B	annotatedSS	SE	-	101041371	101041316
2381					1.0	ENSG00000188917.14	2381	9,2,7,12	9,10,7,11	229	1.0,1.0,1.0,1.0	0.745,0.867,1.0,1.0	0.09699999999999999	1.0	0,0,0,0	2,1,0,0	149	chrX	101052082	101051783	101042312	101042232	TRMT2B	annotatedSS	SE	-	101041371	101041316
2382					1.0	ENSG00000188917.14	2382	2,0,2,0	0,1,2,0	265	1.0,0.0,1.0,NA	NA,1.0,1.0,NA	-0.33299999999999996	1.0	0,2,0,0	0,0,0,0	149	chrX	101052054	101051816	101051366	101051250	TRMT2B	annotatedSS	SE	-	101023616	101023469
2383					1.0	ENSG00000188917.14	2383	1,0,2,0	2,2,3,0	265	1.0,NA,1.0,0.0	0.529,0.36,1.0,NA	0.037000000000000005	1.0	0,0,0,3	1,2,0,0	149	chrX	101052054	101051816	101051366	101051250	TRMT2B	annotatedSS	SE	-	101035683	101035612
2384					1.0	ENSG00000188917.14	2384	4,5,1,3	1,3,4,0	265	1.0,0.738,1.0,1.0	1.0,1.0,1.0,NA	-0.066	1.0	0,1,0,0	0,0,0,0	149	chrX	101051733	101051643	101051366	101051250	TRMT2B	annotatedSS	SE	-	101041371	101041316
2385					1.0	ENSG00000188917.14	2385	2,2,0,2	1,1,2,0	265	1.0,1.0,NA,1.0	0.219,0.36,1.0,NA	0.474	1.0	0,0,0,0	2,1,0,0	149	chrX	101052116	101051783	101051366	101051250	TRMT2B	annotatedSS	SE	-	101041371	101041316
2386					1.0	ENSG00000188917.14	2386	1,2,2,1	1,1,3,0	265	1.0,0.529,0.219,0.219	0.36,0.219,0.628,0.0	0.19	0.660317628861	0,1,4,2	1,2,1,1	149	chrX	101052054	101051816	101051366	101051250	TRMT2B	annotatedSS	SE	-	101041371	101041316
2387					0.0139057654511	ENSG00000188917.14	2387	14,8,13,9	10,14,14,4	265	0.887,1.0,1.0,0.717	0.445,0.724,0.797,0.692	0.23600000000000002	7.63806854223e-05	1,0,0,2	7,3,2,1	149	chrX	101051733	101051643	101051366	101051250	TRMT2B	annotatedSS	SE	-	101042312	101042041
2388					1.0	ENSG00000188917.14	2388	12,4,12,6	10,10,10,4	265	0.31,0.31,0.529,0.403	0.385,0.413,0.584,0.219	-0.012	0.9166223773209999	15,5,6,5	9,8,4,8	149	chrX	101052116	101051783	101051366	101051250	TRMT2B	annotatedSS	SE	-	101042312	101042041
2389					1.0	ENSG00000188917.14	2389	11,4,14,5	10,10,11,4	265	0.756,0.529,0.663,0.36	0.584,0.584,0.382,1.0	-0.06	0.8828998304600001	2,2,4,5	4,4,10,0	149	chrX	101052054	101051816	101051366	101051250	TRMT2B	annotatedSS	SE	-	101042312	101042041
2390					1.0	ENSG00000188917.14	2390	3,9,3,3	2,5,3,3	298	1.0,0.692,1.0,1.0	1.0,1.0,1.0,1.0	-0.077	1.0	0,2,0,0	0,0,0,0	149	chrX	101052083	101051816	101051733	101051250	TRMT2B	annotatedSS	SE	-	101023616	101023469
2391					1.0	ENSG00000188917.14	2391	2,9,3,3	4,6,4,3	298	1.0,1.0,1.0,0.333	0.667,0.6,1.0,1.0	0.017	0.507192455875	0,0,0,3	1,2,0,0	149	chrX	101052083	101051816	101051733	101051250	TRMT2B	annotatedSS	SE	-	101035683	101035612
2392					1.0	ENSG00000188917.14	2392	2,9,3,3	3,5,3,5	298	0.5,0.818,1.0,1.0	1.0,1.0,1.0,0.714	-0.099	1.0	1,1,0,0	0,0,0,1	149	chrX	101052083	101051816	101051733	101051250	TRMT2B	annotatedSS	SE	-	101038051	101037916
2393					1.0	ENSG00000188917.14	2393	2,11,3,4	3,5,4,3	298	1.0,0.846,0.273,0.5	0.6,0.556,0.667,0.6	0.049	0.7447276456659999	0,1,4,2	1,2,1,1	149	chrX	101052083	101051816	101051733	101051250	TRMT2B	annotatedSS	SE	-	101041371	101041316
2394					1.0	ENSG00000188917.14	2394	12,14,15,8	13,15,13,7	298	0.75,0.778,0.652,0.444	0.619,0.652,0.394,1.0	-0.01	0.749679547684	2,2,4,5	4,4,10,0	149	chrX	101052083	101051816	101051733	101051250	TRMT2B	annotatedSS	SE	-	101042312	101042041
2395					1.0	ENSG00000188917.14	2395	2,7,3,3	2,5,3,5	239	0.555,0.814,1.0,1.0	1.0,1.0,1.0,0.757	-0.09699999999999999	1.0	1,1,0,0	0,0,0,1	149	chrX	101052054	101051816	101051733	101051643	TRMT2B	annotatedSS	SE	-	101038051	101037916
2396					1.0	ENSG00000188917.14	2396	2,8,3,3	2,5,3,3	239	1.0,0.833,0.319,0.483	0.555,0.609,0.652,0.652	0.042	0.8389933695180001	0,1,4,2	1,2,1,1	149	chrX	101052054	101051816	101051733	101051643	TRMT2B	annotatedSS	SE	-	101041371	101041316
2397					1.0	ENSG00000188917.14	2397	3,7,3,5	9,8,3,4	239	0.483,0.686,0.319,0.384	0.584,0.555,0.158,1.0	-0.106	0.708094848027	2,2,4,5	4,4,10,0	149	chrX	101052054	101051816	101051733	101051643	TRMT2B	annotatedSS	SE	-	101042312	101042041
2398					1.0	ENSG00000188917.14	2398	6,11,4,5	2,10,8,3	239	0.789,1.0,0.555,1.0	1.0,0.862,0.714,1.0	-0.057999999999999996	1.0	1,0,2,0	0,1,2,0	149	chrX	101052054	101051816	101051733	101051643	TRMT2B	annotatedSS	SE	-	101051366	101051250
2402					1.0	ENSG00000102362.15	2402	2,0,2,1	1,3,1,2	242	0.381,NA,1.0,1.0	1.0,1.0,1.0,1.0	-0.20600000000000002	1.0	2,0,0,0	0,0,0,0	149	chrX	100731510	100731417	100703185	100703092	SYTL4	annotatedSS	SE	-	100702107	100701927
2404					1.0	ENSG00000102362.15	2404	3,1,7,0	2,4,0,4	225	1.0,1.0,0.823,NA	1.0,1.0,NA,1.0	-0.059000000000000004	1.0	0,0,1,0	0,0,0,0	149	chrX	100731510	100731417	100704886	100704810	SYTL4	annotatedSS	SE	-	100703185	100703092
2405					1.0	ENSG00000102362.15	2405	6,3,7,4	8,6,6,4	225	0.665,0.498,1.0,0.57	0.841,0.665,0.665,0.469	0.023	0.68850662005	2,2,0,2	1,2,2,3	149	chrX	100732123	100732003	100704886	100704810	SYTL4	annotatedSS	SE	-	100703185	100703092
2406					1.0	ENSG00000102359.6	2406	461,270,317,168	306,333,153,54	298	0.996,1.0,1.0,0.977	1.0,1.0,1.0,0.931	0.01	1.0	1,0,0,2	0,0,0,2	149	chrX	100650865	100650784	100646404	100646192	SRPX2	annotatedSS	SE	+	100644515	100644165
2407					1.0	ENSG00000102359.6	2407	170,106,104,56	107,103,42,17	232	0.991,1.0,1.0,0.947	1.0,1.0,1.0,0.845	0.023	1.0	1,0,0,2	0,0,0,2	149	chrX	100650865	100650784	100646404	100646321	SRPX2	annotatedSS	SE	+	100644515	100644194
2408					1.0	ENSG00000102359.6	2408	2,0,0,0	1,0,0,0	219	0.005,0.0,0.0,0.0	0.004,0.0,0.0,0.0	0.0	1.0	273,169,140,92	168,169,61,32	149	chrX	100662289	100662175	100661014	100660944	SRPX2	annotatedSS	SE	+	100650865	100650784
2410					1.0	ENSG00000000003.14	2410	520,219,421,236	365,266,150,60	257	0.997,0.977,0.992,1.0	1.0,1.0,1.0,1.0	-0.008	1.0	1,3,2,0	0,0,0,0	149	chrX	100632568	100632484	100630866	100630758	TSPAN6	annotatedSS	SE	-	100629986	100627108
2411					1.0	ENSG00000000003.14	2411	504,248,432,223	351,247,177,56	233	0.994,0.994,1.0,1.0	0.996,0.994,0.966,1.0	0.008	1.0	2,1,0,0	1,1,4,0	149	chrX	100633539	100633404	100632568	100632484	TSPAN6	annotatedSS	SE	-	100630866	100630758
2412					1.0	ENSG00000000003.14	2412	608,334,526,225	389,316,213,71	284	0.994,0.994,0.989,0.983	0.995,0.994,1.0,1.0	-0.006999999999999999	1.0	2,1,3,2	1,1,0,0	149	chrX	100634029	100633930	100633539	100633404	TSPAN6	annotatedSS	SE	-	100632568	100632484
2425					1.0	ENSG00000165259.13	2425	0,5,2,4	5,15,7,0	203	0.0,1.0,0.595,1.0	0.786,1.0,0.72,NA	-0.187	1.0	2,0,1,0	1,0,2,0	149	chrX	84469575	84468471	84440585	84440531	HDX	annotatedSS	SE	-	84361612	84361465
2426					1.0	ENSG00000165259.13	2426	0,0,2,2	1,7,3,0	203	0.0,NA,1.0,1.0	1.0,1.0,1.0,NA	-0.33299999999999996	1.0	1,0,0,0	0,0,0,0	149	chrX	84488132	84488023	84440585	84440531	HDX	annotatedSS	SE	-	84361612	84361465
2427					1.0	ENSG00000165259.13	2427	2,0,1,0	1,0,2,0	298	0.5,NA,1.0,NA	1.0,NA,1.0,NA	-0.25	1.0	1,0,0,0	0,0,0,0	149	chrX	84488132	84488023	84469575	84468471	HDX	annotatedSS	SE	-	84361612	84361465
2428					1.0	ENSG00000165259.13	2428	0,5,1,2	4,8,4,0	298	NA,1.0,0.333,1.0	1.0,1.0,1.0,NA	-0.222	1.0	0,0,1,0	0,0,0,0	149	chrX	84488132	84488023	84469575	84468471	HDX	annotatedSS	SE	-	84440585	84440531
2430					1.0	ENSG00000165259.13	2430	3,0,5,3	5,7,5,2	296	1.0,NA,1.0,1.0	1.0,0.779,1.0,1.0	0.055	1.0	0,0,0,0	0,1,0,0	149	chrX	84501511	84501428	84475397	84475250	HDX	annotatedSS	SE	-	84469575	84468471
2431					1.0	ENSG00000165259.13	2431	9,2,7,3	4,5,8,1	296	0.819,1.0,0.638,1.0	0.502,1.0,0.668,1.0	0.07200000000000001	0.428215707675	1,0,2,0	2,0,2,0	149	chrX	84502453	84502341	84475397	84475250	HDX	annotatedSS	SE	-	84469575	84468471
2432					1.0	ENSG00000165259.13	2432	1,0,0,0	1,0,0,0	258	1.0,NA,NA,NA	1.0,0.0,NA,NA	0.5	1.0	0,0,0,0	0,1,0,0	149	chrX	84501511	84501428	84488132	84488023	HDX	annotatedSS	SE	-	84361612	84361465
2435					1.0	ENSG00000165259.13	2435	0,0,2,0	0,0,0,0	258	0.0,NA,0.366,NA	0.0,NA,0.0,NA	0.183	1.0	1,0,2,0	2,0,2,0	149	chrX	84502391	84502341	84488132	84488023	HDX	annotatedSS	SE	-	84469575	84468471
2436					1.0	ENSG00000165259.13	2436	0,0,1,0	1,0,2,0	258	NA,NA,1.0,NA	0.224,0.0,0.536,0.0	0.81	1.0	0,0,0,0	2,2,1,1	149	chrX	84501511	84501428	84488132	84488023	HDX	annotatedSS	SE	-	84475397	84475250
2437					1.0	ENSG00000165259.13	2437	1,0,3,0	0,0,2,0	258	0.088,0.0,0.464,NA	0.0,NA,0.224,NA	0.07200000000000001	1.0	6,2,2,0	1,0,4,0	149	chrX	84502391	84502341	84488132	84488023	HDX	annotatedSS	SE	-	84475397	84475250
2438					1.0	ENSG00000165259.13	2438	3,0,2,0	4,9,2,3	232	0.658,NA,0.391,NA	0.562,1.0,0.391,1.0	-0.214	1.0	1,0,2,0	2,0,2,0	149	chrX	84502453	84502341	84501511	84501428	HDX	annotatedSS	SE	-	84469575	84468927
2439					1.0	ENSG00000165259.13	2439	3,0,2,0	6,10,2,4	232	0.243,0.0,0.391,NA	0.794,1.0,0.243,1.0	-0.5479999999999999	1.0	6,2,2,0	1,0,4,0	149	chrX	84502453	84502341	84501511	84501428	HDX	annotatedSS	SE	-	84475397	84475250
2440					1.0	ENSG00000165259.13	2440	3,0,2,0	5,8,2,3	232	0.658,NA,0.391,NA	1.0,1.0,1.0,1.0	-0.47600000000000003	1.0	1,0,2,0	0,0,0,0	149	chrX	84502453	84502341	84501511	84501428	HDX	annotatedSS	SE	-	84488132	84488023
2441					1.0	ENSG00000278530.4	2441	0,0,0,2	0,0,0,0	298	NA,NA,NA,1.0	NA,NA,NA,0.0	1.0	1.0	0,0,0,0	0,0,0,1	149	chrX	80289771	80289663	80289057	80288905	CHMP1B2P	annotatedSS	SE	-	80234590	80228488
2446					1.0	ENSG00000147145.12	2446	0,1,0,0	0,0,0,0	298	NA,1.0,NA,NA	0.0,NA,NA,NA	1.0	1.0	0,0,0,0	1,0,0,0	149	chrX	78750223	78750173	78749230	78748962	LPAR4	annotatedSS	SE	+	78748034	78747708
2449					1.0	ENSG00000102144.13	2449	4125,2380,3902,3062	2663,2524,1651,854	269	1.0,1.0,0.999,1.0	0.999,0.998,0.999,1.0	0.001	1.0	0,0,3,0	2,3,1,0	149	chrX	78122903	78122834	78118170	78118050	PGK1	annotatedSS	SE	+	78117415	78117311
2450					1.0	ENSG00000102144.13	2450	5717,3159,4833,3947	3577,3418,2236,1226	298	1.0,1.0,1.0,1.0	1.0,1.0,0.998,1.0	0.0	1.0	0,0,0,0	0,0,2,0	149	chrX	78125425	78125326	78125051	78124873	PGK1	annotatedSS	SE	+	78123374	78123194
2451					1.0	ENSG00000165240.18	2451	8,6,11,3	16,2,12,2	298	1.0,1.0,1.0,1.0	0.889,1.0,1.0,0.5	0.153	1.0	0,0,0,0	1,0,0,1	149	chrX	78014753	78014661	78013112	78012878	ATP7A	annotatedSS	SE	+	78011674	78011448
2452					1.0	ENSG00000165240.18	2452	24,9,9,9	18,5,15,5	298	1.0,0.818,1.0,1.0	1.0,1.0,1.0,1.0	-0.045	1.0	0,1,0,0	0,0,0,0	149	chrX	78033821	78033604	78031582	78031399	ATP7A	annotatedSS	SE	+	78029444	78029249
2455					1.0	ENSG00000102158.19	2455	923,608,805,380	580,585,326,149	240	0.997,0.995,0.998,0.992	0.992,0.997,0.99,1.0	0.001	1.0	2,2,1,2	3,1,2,0	149	chrX	77841320	77841245	77830895	77830804	MAGT1	annotatedSS	SE	-	77829235	77826363
2456					1.0	ENSG00000102158.19	2456	495,312,433,183	304,299,160,78	240	1.0,1.0,0.993,1.0	1.0,1.0,1.0,1.0	-0.002	1.0	0,0,2,0	0,0,0,0	149	chrX	77855590	77855500	77830895	77830804	MAGT1	annotatedSS	SE	-	77829235	77826363
2457					1.0	ENSG00000102158.19	2457	2,2,0,2	6,1,2,0	224	1.0,1.0,0.0,1.0	1.0,1.0,1.0,NA	-0.25	1.0	0,0,2,0	0,0,0,0	149	chrX	77855590	77855500	77841320	77841245	MAGT1	annotatedSS	SE	-	77829235	77826363
2458					1.0	ENSG00000102158.19	2458	293,211,255,146	177,199,117,41	224	0.985,0.959,0.977,1.0	1.0,0.985,1.0,1.0	-0.016	0.312958158818	3,6,4,0	0,2,0,0	149	chrX	77855590	77855500	77841320	77841245	MAGT1	annotatedSS	SE	-	77830895	77830804
2459					1.0	ENSG00000102158.19	2459	576,390,477,239	368,342,233,87	213	0.995,0.993,1.0,1.0	0.985,0.996,1.0,1.0	0.002	1.0	2,2,0,0	4,1,0,0	149	chrX	77855590	77855500	77853964	77853900	MAGT1	annotatedSS	SE	-	77841320	77841245
2460					1.0	ENSG00000102158.19	2460	221,151,178,89	120,145,61,17	239	1.0,0.989,1.0,1.0	1.0,1.0,1.0,1.0	-0.003	1.0	0,1,0,0	0,0,0,0	149	chrX	77856873	77856732	77855590	77855500	MAGT1	annotatedSS	SE	-	77830895	77830804
2461					1.0	ENSG00000102158.19	2461	654,435,507,265	376,389,242,77	239	0.998,1.0,0.981,0.988	0.996,0.988,0.956,1.0	0.006999999999999999	0.669218984482	1,0,6,2	1,3,7,0	149	chrX	77856873	77856732	77855590	77855500	MAGT1	annotatedSS	SE	-	77853964	77853900
2462					1.0	ENSG00000102158.19	2462	1019,672,809,438	613,645,423,133	290	0.998,1.0,1.0,1.0	1.0,1.0,1.0,1.0	-0.0	1.0	1,0,0,0	0,0,0,0	149	chrX	77857497	77857356	77856873	77856732	MAGT1	annotatedSS	SE	-	77855590	77855500
2463					1.0	ENSG00000102158.19	2463	405,284,399,174	239,248,135,61	290	1.0,1.0,0.995,1.0	0.992,1.0,1.0,1.0	0.001	1.0	0,0,1,0	1,0,0,0	149	chrX	77870925	77870807	77857497	77857356	MAGT1	annotatedSS	SE	-	77855590	77855500
2464					1.0	ENSG00000102158.19	2464	287,208,299,133	181,189,100,46	267	1.0,1.0,0.988,1.0	1.0,1.0,1.0,1.0	-0.003	1.0	0,0,2,0	0,0,0,0	149	chrX	77895424	77895308	77870925	77870807	MAGT1	annotatedSS	SE	-	77857497	77857356
2465					1.0	ENSG00000102158.19	2465	1720,1174,1538,747	996,1162,656,272	298	1.0,0.998,1.0,0.995	1.0,1.0,1.0,0.986	0.002	1.0	0,1,0,2	0,0,0,2	149	chrX	77895424	77895308	77875597	77875427	MAGT1	annotatedSS	SE	-	77870925	77870807
2466					0.677921982024	ENSG00000085224.21	2466	6,0,2,2	0,0,1,0	223	0.077,0.0,0.039,0.093	0.0,0.0,0.031,0.0	0.044000000000000004	0.0300574217833	48,45,33,13	31,49,21,7	149	chrX	77599580	77599410	77595785	77595711	ATRX	annotatedSS	SE	-	77593849	77593695
2469					1.0	ENSG00000085224.21	2469	7,11,3,5	11,8,8,4	263	1.0,0.609,0.459,1.0	0.862,0.602,0.694,0.694	0.054000000000000006	0.63399460358	0,4,2,0	1,3,2,1	149	chrX	77696704	77696576	77693937	77693823	ATRX	annotatedSS	SE	-	77688924	77688817
2470					1.0	ENSG00000085224.21	2470	16,13,9,5	16,7,14,5	263	1.0,1.0,1.0,1.0	0.901,0.569,0.888,1.0	0.16	0.168509779193	0,0,0,0	1,3,1,0	149	chrX	77696704	77696576	77693937	77693823	ATRX	annotatedSS	SE	-	77688927	77688817
2471					1.0	ENSG00000085224.21	2471	2,0,0,0	0,0,0,0	187	0.285,0.0,0.0,0.0	0.0,0.0,0.0,0.0	0.071	1.0	4,10,6,3	12,9,10,5	149	chrX	77717243	77717130	77699547	77699509	ATRX	annotatedSS	SE	-	77698629	77698573
2472					1.0	ENSG00000085224.21	2472	29,19,16,12	27,35,30,20	262	0.846,0.844,0.901,1.0	1.0,0.869,1.0,1.0	-0.069	0.0685760558991	3,2,1,0	0,3,0,0	149	chrX	77786204	77785981	77717243	77717130	ATRX	annotatedSS	SE	-	77698629	77698573
2474					1.0	ENSG00000102383.13	2474	4,0,0,1	5,2,2,4	270	1.0,NA,NA,0.356	0.734,1.0,1.0,0.525	-0.13699999999999998	1.0	0,0,0,1	1,0,0,2	149	chrX	75478985	75478890	75450922	75450801	ZDHHC15	annotatedSS	SE	-	75431520	75431450
2475					0.840067126876	ENSG00000102383.13	2475	6,2,4,6	3,5,4,6	176	1.0,0.458,1.0,1.0	1.0,0.514,1.0,0.717	0.057	0.043234682900700004	0,2,0,0	0,4,0,2	149	chrX	75523255	75522888	75505847	75505820	ZDHHC15	annotatedSS	SE	-	75478985	75478890
2477					1.0	ENSG00000131269.15	2477	110,43,66,52	54,63,42,26	269	1.0,1.0,1.0,1.0	0.937,1.0,1.0,1.0	0.016	1.0	0,0,0,0	2,0,0,0	149	chrX	75112972	75112885	75099061	75098941	ABCB7	annotatedSS	SE	-	75076654	75076521
2478					0.910834662949	ENSG00000131269.15	2478	40,18,23,12	15,24,11,15	236	0.808,1.0,0.936,1.0	0.826,0.938,1.0,1.0	-0.005	0.049468367967	6,0,1,0	2,1,0,0	149	chrX	75156282	75156104	75112972	75112885	ABCB7	annotatedSS	SE	-	75099061	75098941
2479					1.0	ENSG00000131269.15	2479	59,37,33,40	55,44,34,13	227	1.0,0.89,1.0,0.868	0.973,0.967,1.0,1.0	-0.045	0.12986299431700002	0,3,0,4	1,1,0,0	149	chrX	75156279	75156104	75114831	75114753	ABCB7	annotatedSS	SE	-	75112972	75112885
2480					1.0	ENSG00000131269.15	2480	51,23,42,31	42,33,35,17	230	1.0,0.832,1.0,0.834	0.965,0.955,1.0,1.0	-0.064	0.07734189056350001	0,3,0,4	1,1,0,0	149	chrX	75156272	75156104	75114834	75114753	ABCB7	annotatedSS	SE	-	75112972	75112885
2481					1.0	ENSG00000131263.12	2481	12,8,7,10	13,9,6,5	211	0.142,0.197,0.118,0.335	0.269,0.175,0.103,0.181	0.016	1.0	51,23,37,14	25,30,37,16	149	chrX	74614617	74614421	74612643	74612581	RLIM	annotatedSS	SE	-	74596000	74595808
2482					1.0	ENSG00000230590.8	2482	1,0,0,0	0,0,0,0	242	0.093,0.0,0.0,NA	0.0,NA,0.0,NA	0.031	1.0	6,5,2,0	2,0,1,0	149	chrX	74274410	74274341	74247424	74247331	FTX	annotatedSS	SE	-	74203909	74196350
2483					1.0	ENSG00000230590.8	2483	16,8,12,3	5,6,9,0	218	1.0,1.0,0.891,1.0	1.0,1.0,1.0,NA	-0.027000000000000003	1.0	0,0,1,0	0,0,0,0	149	chrX	74280494	74280393	74274410	74274341	FTX	annotatedSS	SE	-	74069584	74069357
2484					1.0	ENSG00000230590.8	2484	2,2,2,4	5,1,0,0	298	0.125,0.125,0.25,0.5	0.385,0.2,0.0,NA	0.055	1.0	7,7,3,2	4,2,4,0	149	chrX	74292351	74292168	74284944	74284742	FTX	annotatedSS	SE	-	74281848	74281701
2485					1.0	ENSG00000230590.8	2485	1,2,2,4	5,1,0,0	298	0.043,1.0,0.111,0.333	0.333,0.053,0.0,0.0	0.275	0.122728475701	11,0,8,4	5,9,11,4	149	chrX	74292594	74292426	74284944	74284742	FTX	annotatedSS	SE	-	74281848	74281701
2486					1.0	ENSG00000230590.8	2486	1,2,2,4	8,1,0,0	298	0.043,1.0,0.111,0.333	0.444,0.053,0.0,0.0	0.247	0.413860249793	11,0,8,4	5,9,11,4	149	chrX	74292600	74292426	74284948	74284742	FTX	annotatedSS	SE	-	74281848	74281701
2487					1.07711526422e-05	ENSG00000230590.8	2487	1,2,2,4	5,1,0,0	298	0.333,1.0,1.0,1.0	0.714,0.067,0.0,0.0	0.638	1.15976312998e-08	1,0,0,0	1,7,1,2	149	chrX	74293539	74293351	74284948	74284742	FTX	annotatedSS	SE	-	74281848	74281701
2488					1.0	ENSG00000225470.7	2488	322,118,183,124	208,106,99,44	228	0.991,1.0,1.0,1.0	1.0,1.0,1.0,1.0	-0.002	1.0	2,0,0,0	0,0,0,0	149	chrX	73947096	73946998	73944662	73944583	JPX	annotatedSS	SE	+	73944465	73944183
2489					1.0	ENSG00000225470.7	2489	236,91,146,98	141,97,71,16	228	0.981,0.967,0.97,1.0	1.0,1.0,0.959,1.0	-0.01	0.590745341879	3,2,3,0	0,0,2,0	149	chrX	73994961	73994839	73944662	73944583	JPX	annotatedSS	SE	+	73944465	73944183
2490					1.0	ENSG00000225470.7	2490	135,58,94,62	80,46,42,12	228	1.0,1.0,1.0,0.953	1.0,1.0,1.0,1.0	-0.012	1.0	0,0,0,2	0,0,0,0	149	chrX	73998844	73998767	73944662	73944583	JPX	annotatedSS	SE	+	73944465	73944183
2491					1.0	ENSG00000225470.7	2491	2,2,0,0	0,0,0,0	247	0.287,0.376,0.0,NA	NA,NA,0.0,NA	0.221	1.0	3,2,3,0	0,0,2,0	149	chrX	73994961	73994839	73947096	73946998	JPX	annotatedSS	SE	+	73944465	73944366
2492					1.0	ENSG00000225470.7	2492	173,60,88,65	105,54,54,28	247	0.503,0.508,0.461,0.508	0.505,0.39,0.504,0.772	-0.048	0.661116380145	103,35,62,38	62,51,32,5	149	chrX	73994961	73994839	73947096	73946998	JPX	annotatedSS	SE	+	73944662	73944583
2493					1.0	ENSG00000225470.7	2493	2,0,2,1	13,7,6,0	298	0.25,0.0,0.25,1.0	1.0,1.0,0.6,NA	-0.49200000000000005	1.0	3,2,3,0	0,0,2,0	149	chrX	73994961	73994839	73947374	73946998	JPX	annotatedSS	SE	+	73944465	73944341
2494					1.0	ENSG00000225470.7	2494	4,2,0,0	4,0,0,2	298	1.0,1.0,NA,0.0	1.0,NA,NA,1.0	-0.33299999999999996	1.0	0,0,0,2	0,0,0,0	149	chrX	73998844	73998767	73947374	73946998	JPX	annotatedSS	SE	+	73944465	73944341
2495					1.0	ENSG00000225470.7	2495	198,66,108,69	143,68,66,33	298	0.49,0.485,0.466,0.476	0.536,0.4,0.508,0.767	-0.073	0.403390728838	103,35,62,38	62,51,32,5	149	chrX	73994961	73994839	73947374	73946998	JPX	annotatedSS	SE	+	73944662	73944583
2496					0.159315929031	ENSG00000225470.7	2496	200,68,106,68	134,61,60,35	298	0.98,0.944,0.841,0.944	0.985,1.0,0.909,1.0	-0.046	0.00279661417288	2,2,10,2	1,0,3,0	149	chrX	73998844	73998767	73947374	73946998	JPX	annotatedSS	SE	+	73944662	73944583
2497					1.0	ENSG00000225470.7	2497	30,20,10,4	19,14,6,5	271	1.0,1.0,1.0,0.524	1.0,1.0,1.0,1.0	-0.11900000000000001	1.0	0,0,0,2	0,0,0,0	149	chrX	73998844	73998767	73994961	73994839	JPX	annotatedSS	SE	+	73944465	73944235
2498					0.117057758409	ENSG00000225470.7	2498	130,53,68,41	81,65,36,10	271	0.973,0.936,0.789,0.919	0.978,1.0,0.868,1.0	-0.057	0.00172930725027	2,2,10,2	1,0,3,0	149	chrX	73998844	73998767	73994961	73994839	JPX	annotatedSS	SE	+	73944662	73944583
2499					1.0	ENSG00000225470.7	2499	105,35,60,37	61,48,32,6	271	1.0,1.0,1.0,1.0	1.0,0.93,1.0,1.0	0.017	1.0	0,0,0,0	0,2,0,0	149	chrX	73999114	73998953	73994961	73994839	JPX	annotatedSS	SE	+	73944662	73944583
2500					1.0	ENSG00000225470.7	2500	120,43,72,45	65,52,35,9	271	0.985,0.922,0.975,1.0	1.0,1.0,1.0,1.0	-0.028999999999999998	1.0	1,2,1,0	0,0,0,0	149	chrX	74004551	74004269	73994961	73994839	JPX	annotatedSS	SE	+	73944662	73944583
2501					1.0	ENSG00000225470.7	2501	103,35,61,37	62,50,32,5	271	1.0,1.0,1.0,1.0	0.972,1.0,1.0,1.0	0.006999999999999999	1.0	0,0,0,0	1,0,0,0	149	chrX	74032804	74031615	73994961	73994839	JPX	annotatedSS	SE	+	73944662	73944583
2502					1.0	ENSG00000225470.7	2502	101,35,60,37	61,49,32,5	271	1.0,1.0,1.0,1.0	1.0,1.0,0.946,1.0	0.013999999999999999	1.0	0,0,0,0	0,0,1,0	149	chrX	74062148	74062035	73994961	73994839	JPX	annotatedSS	SE	+	73944662	73944583
2503					1.0	ENSG00000225470.7	2503	27,18,9,5	32,21,9,5	271	0.881,0.832,1.0,1.0	0.815,1.0,1.0,0.579	0.08	0.5164604600020001	2,2,0,0	4,0,0,2	149	chrX	73998844	73998767	73994961	73994839	JPX	annotatedSS	SE	+	73947374	73946998
2504					1.0	ENSG00000225470.7	2504	7,2,10,3	9,3,8,2	226	1.0,1.0,1.0,1.0	1.0,0.497,1.0,1.0	0.126	1.0	0,0,0,0	0,2,0,0	149	chrX	73999114	73998953	73998844	73998767	JPX	annotatedSS	SE	+	73944662	73944583
2505					1.0	ENSG00000225470.7	2505	8,2,16,7	4,0,9,2	226	0.841,0.397,0.913,1.0	1.0,NA,1.0,1.0	-0.212	1.0	1,2,1,0	0,0,0,0	149	chrX	74004351	74004269	73998844	73998767	JPX	annotatedSS	SE	+	73944662	73944583
2506					1.0	ENSG00000225470.7	2506	33,15,8,3	26,18,8,7	226	0.845,1.0,1.0,1.0	1.0,1.0,1.0,0.822	0.006	0.759641041408	4,0,0,0	0,0,0,1	149	chrX	73999114	73998953	73998844	73998767	JPX	annotatedSS	SE	+	73994961	73994839
2507					1.0	ENSG00000225470.7	2507	16,8,7,2	9,11,2,3	226	1.0,1.0,1.0,1.0	1.0,1.0,0.569,1.0	0.10800000000000001	1.0	0,0,0,0	0,0,1,0	149	chrX	74000496	73999354	73998844	73998767	JPX	annotatedSS	SE	+	73994961	73994839
2508					0.673067061769	ENSG00000225470.7	2508	24,11,16,9	14,14,9,5	226	0.454,0.475,0.468,0.426	0.698,0.698,0.664,0.452	-0.172	0.0297315027873	19,8,12,8	4,4,3,4	149	chrX	74004351	74004269	73998844	73998767	JPX	annotatedSS	SE	+	73994961	73994839
2509					0.130035091114	ENSG00000225470.7	2509	36,13,18,12	42,17,14,8	298	0.486,0.448,0.429,0.429	0.84,0.68,0.7,0.5	-0.23199999999999998	0.00203039182173	19,8,12,8	4,4,3,4	149	chrX	74009948	74004269	74000496	73999354	JPX	annotatedSS	SE	+	73994961	73994839
2510					1.0	ENSG00000225470.7	2510	36,13,19,12	42,17,13,8	298	0.692,0.684,0.422,0.462	0.808,0.739,0.419,0.571	-0.069	0.360004666848	8,3,13,7	5,3,9,3	149	chrX	74009948	74004269	74000496	73999354	JPX	annotatedSS	SE	+	73998844	73998767
2511					1.0	ENSG00000229807.10	2511	7,0,0,0	18,0,0,0	295	0.639,NA,NA,NA	0.694,NA,NA,NA	-0.055	1.0	2,0,0,0	4,0,0,0	149	chrX	73826344	73826114	73822216	73822070	XIST	annotatedSS	SE	-	73821029	73820655
2512					1.0	ENSG00000229807.10	2512	3,0,0,0	2,0,0,0	298	0.429,NA,NA,NA	0.2,NA,NA,NA	0.22899999999999998	1.0	2,0,0,0	4,0,0,0	149	chrX	73826301	73826114	73822233	73822070	XIST	annotatedSS	SE	-	73821029	73820655
2513					1.0	ENSG00000229807.10	2513	17,0,0,0	22,0,0,0	286	0.816,NA,NA,NA	1.0,NA,NA,NA	-0.184	1.0	2,0,0,0	0,0,0,0	149	chrX	73837503	73837439	73833374	73833237	XIST	annotatedSS	SE	-	73831274	73831065
2515					1.0	ENSG00000204116.11	2515	26,11,15,9	27,12,8,2	209	1.0,0.797,0.842,1.0	1.0,0.895,0.851,1.0	-0.027000000000000003	1.0	0,2,2,0	0,1,1,0	149	chrX	73681116	73680954	73679713	73679653	CHIC1	annotatedSS	SE	+	73679382	73679325
2526					1.0	ENSG00000147099.19	2526	60,26,45,39	50,66,40,28	227	0.929,0.85,0.747,0.928	0.804,1.0,0.963,0.902	-0.054000000000000006	0.10223726197699999	3,3,10,2	8,0,1,2	149	chrX	72495268	72495155	72491006	72490928	HDAC8	annotatedSS	SE	-	72489041	72488932
2527					0.888604982138	ENSG00000147099.19	2527	12,13,24,18	15,23,28,5	262	0.773,1.0,0.872,1.0	0.895,0.766,0.841,1.0	0.036000000000000004	0.047515080575299996	2,0,2,0	1,4,3,0	149	chrX	72568030	72567888	72495268	72495155	HDAC8	annotatedSS	SE	-	72464731	72464558
2528					1.0	ENSG00000147099.19	2528	58,33,62,50	57,77,66,26	262	1.0,1.0,1.0,0.966	1.0,1.0,1.0,1.0	-0.008	1.0	0,0,0,1	0,0,0,0	149	chrX	72568030	72567888	72495268	72495155	HDAC8	annotatedSS	SE	-	72491006	72490928
2530					1.0	ENSG00000147099.19	2530	30,21,39,37	26,34,35,17	291	0.793,1.0,0.952,1.0	0.869,0.897,1.0,1.0	-0.005	0.776025623071	4,0,1,0	2,2,0,0	149	chrX	72572109	72572056	72568030	72567888	HDAC8	annotatedSS	SE	-	72495268	72495155
2531					1.0	ENSG00000147099.19	2531	62,35,64,62	48,47,36,29	280	0.892,1.0,0.971,1.0	0.927,0.926,1.0,1.0	0.002	0.626831029512	4,0,1,0	2,2,0,0	149	chrX	72572109	72572056	72568884	72568753	HDAC8	annotatedSS	SE	-	72495268	72495155
2532					1.0	ENSG00000147099.19	2532	100,69,102,97	88,82,78,38	280	0.947,1.0,1.0,0.896	0.979,1.0,1.0,1.0	-0.034	0.0717769260921	3,0,0,6	1,0,0,0	149	chrX	72572109	72572056	72568884	72568753	HDAC8	annotatedSS	SE	-	72568030	72567584
2535					1.0	ENSG00000186871.6	2535	2,0,0,2	0,1,1,2	267	0.074,0.0,0.0,0.122	0.0,0.038,0.038,0.092	0.006999999999999999	1.0	14,17,9,8	13,14,14,11	149	chrX	72239027	72238843	72237948	72237830	ERCC6L	annotatedSS	SE	-	72208698	72204656
2536					1.0	ENSG00000102309.12	2536	720,284,499,526	571,397,325,151	298	1.0,1.0,1.0,1.0	0.99,1.0,1.0,0.974	0.009000000000000001	1.0	0,0,0,0	3,0,0,2	149	chrX	72197101	72196784	72186534	72186233	PIN4	annotatedSS	SE	+	72181828	72181352
2537					1.0	ENSG00000102309.12	2537	1107,455,798,775	811,616,484,214	223	1.0,1.0,1.0,1.0	0.994,1.0,1.0,0.986	0.005	1.0	0,0,0,0	3,0,0,2	149	chrX	72196904	72196784	72186534	72186460	PIN4	annotatedSS	SE	+	72181828	72181675
2538					1.0	ENSG00000147140.15	2538	2068,1310,1802,1677	1794,1909,1515,836	206	0.902,0.918,0.901,0.875	0.905,0.923,0.895,0.926	-0.013000000000000001	0.121467741466	162,85,144,173	136,115,129,48	149	chrX	71290791	71290628	71284453	71284396	NONO	annotatedSS	SE	+	71283721	71283582
2539					1.0	ENSG00000147140.15	2539	87,66,93,82	109,93,74,40	263	0.024,0.028,0.029,0.028	0.034,0.028,0.027,0.027	-0.002	0.47459996217	2042,1293,1783,1602	1781,1840,1487,804	149	chrX	71290791	71290628	71285097	71284983	NONO	annotatedSS	SE	+	71284453	71284396
2540					1.0	ENSG00000147140.15	2540	987,626,973,818	929,910,744,394	298	0.998,1.0,0.998,0.998	0.998,1.0,1.0,1.0	-0.001	1.0	1,0,1,1	1,0,0,0	149	chrX	71291821	71291778	71290791	71290628	NONO	annotatedSS	SE	+	71283721	71283632
2541					1.0	ENSG00000147140.15	2541	824,512,635,616	649,685,608,329	271	0.998,1.0,1.0,1.0	1.0,1.0,1.0,1.0	-0.0	1.0	1,0,0,0	0,0,0,0	149	chrX	71296660	71296564	71294348	71294226	NONO	annotatedSS	SE	+	71291972	71291778
2542					1.0	ENSG00000147140.15	2542	1795,1160,1441,1326	1455,1536,1377,779	298	0.999,1.0,1.0,1.0	1.0,1.0,1.0,1.0	-0.0	1.0	1,0,0,0	0,0,0,0	149	chrX	71296660	71296564	71294528	71294226	NONO	annotatedSS	SE	+	71291972	71291778
2543					1.0	ENSG00000147140.15	2543	841,549,676,592	673,717,661,392	280	0.998,1.0,1.0,1.0	1.0,1.0,1.0,1.0	-0.0	1.0	1,0,0,0	0,0,0,0	149	chrX	71296660	71296564	71294528	71294397	NONO	annotatedSS	SE	+	71291972	71291868
2548					1.0	ENSG00000196338.12	2548	0,2,0,5	0,0,0,0	209	0.0,1.0,NA,0.641	0.0,0.0,NA,NA	0.547	1.0	3,0,0,2	1,5,0,0	149	chrX	71153536	71153476	71148905	71148845	NLGN3	annotatedSS	SE	+	71148206	71147549
2549					1.0	ENSG00000196338.12	2549	3,0,0,2	1,6,0,2	209	1.0,0.0,NA,1.0	0.416,1.0,NA,1.0	-0.139	1.0	0,1,0,0	1,0,0,0	149	chrX	71155363	71155213	71153536	71153476	NLGN3	annotatedSS	SE	+	71148206	71147549
2550					1.0	ENSG00000196338.12	2550	1,4,0,0	3,10,3,0	298	1.0,1.0,NA,NA	0.6,1.0,1.0,NA	0.133	1.0	0,0,0,0	1,0,0,0	149	chrX	71170293	71169253	71167800	71167010	NLGN3	annotatedSS	SE	+	71164328	71164142
2551					1.0	ENSG00000184634.15	2551	21,21,12,9	19,29,20,18	200	1.0,0.94,0.817,1.0	1.0,1.0,1.0,1.0	-0.061	1.0	0,1,2,0	0,0,0,0	149	chrX	71126154	71126035	71125713	71125662	MED12	annotatedSS	SE	+	71125495	71125350
2552					1.0	ENSG00000184634.15	2552	34,19,23,16	55,31,45,13	221	1.0,0.865,1.0,1.0	0.974,1.0,1.0,1.0	-0.027000000000000003	1.0	0,2,0,0	1,0,0,0	149	chrX	71132206	71132072	71131621	71131549	MED12	annotatedSS	SE	+	71130214	71130034
2553					1.0	ENSG00000147164.11	2553	752,439,592,585	682,658,491,286	274	0.969,0.975,0.97,0.955	0.961,0.962,0.957,0.945	0.011000000000000001	0.26918598729000004	13,6,10,15	15,14,12,9	149	chrX	71062931	71062853	71061967	71061842	SNX12	annotatedSS	SE	-	71061118	71059245
2554					1.0	ENSG00000147164.11	2554	617,393,516,504	612,557,411,267	245	0.992,0.988,1.0,1.0	1.0,0.997,1.0,1.0	-0.004	1.0	3,3,0,0	0,1,0,0	149	chrX	71068322	71068141	71062949	71062853	SNX12	annotatedSS	SE	-	71061967	71061842
2560					1.0	ENSG00000090889.11	2560	41,32,39,35	40,47,48,23	208	1.0,1.0,1.0,0.962	1.0,1.0,1.0,1.0	-0.01	1.0	0,0,0,1	0,0,0,0	149	chrX	70343982	70343876	70343761	70343702	KIF4A	annotatedSS	SE	+	70341931	70341798
2561					1.0	ENSG00000090889.11	2561	91,48,41,85	84,94,60,46	245	0.982,1.0,1.0,1.0	1.0,1.0,1.0,1.0	-0.004	1.0	1,0,0,0	0,0,0,0	149	chrX	70407075	70406892	70406354	70406258	KIF4A	annotatedSS	SE	+	70405905	70405827
2562					1.0	ENSG00000090889.11	2562	172,97,126,179	154,163,142,100	272	0.979,1.0,0.972,0.99	1.0,1.0,1.0,1.0	-0.015	1.0	2,0,2,1	0,0,0,0	149	chrX	70420832	70420061	70419783	70419660	KIF4A	annotatedSS	SE	+	70418004	70417887
2563					1.0	ENSG00000120509.10	2563	112,67,114,122	88,112,76,23	221	0.096,0.09,0.101,0.132	0.102,0.134,0.12,0.088	-0.006	0.401088633108	710,458,681,539	522,486,377,160	149	chrX	70289945	70289859	70289593	70289521	PDZD11	annotatedSS	SE	-	70289354	70289254
2564					1.0	ENSG00000130052.13	2564	9,5,5,7	9,7,11,5	231	0.853,1.0,1.0,1.0	1.0,1.0,1.0,1.0	-0.037000000000000005	1.0	1,0,0,0	0,0,0,0	149	chrX	68716431	68716367	68715375	68715293	STARD8	annotatedSS	SE	+	68712985	68712913
2565					1.0	ENSG00000130052.13	2565	45,27,31,33	33,46,19,35	298	0.957,1.0,1.0,1.0	1.0,0.958,1.0,0.946	0.013000000000000001	1.0	1,0,0,0	0,1,0,1	149	chrX	68724121	68723944	68723843	68723625	STARD8	annotatedSS	SE	+	68722646	68722421
2568					1.0	ENSG00000131080.14	2568	85,52,71,19	70,70,45,19	298	0.914,1.0,0.947,0.76	0.833,1.0,0.789,1.0	-0.0	0.200590386357	4,0,2,3	7,0,6,0	149	chrX	66602797	66602632	66599860	66599473	EDA2R	annotatedSS	SE	-	66598093	66595636
2569					1.0	ENSG00000131080.14	2569	91,46,59,28	55,65,48,19	298	0.919,1.0,0.937,0.824	0.797,1.0,0.8,1.0	0.021	0.167517342722	4,0,2,3	7,0,6,0	149	chrX	66602797	66602632	66599866	66599473	EDA2R	annotatedSS	SE	-	66598093	66595641
2571					1.0	ENSG00000131080.14	2571	0,0,1,0	1,1,0,0	206	0.0,0.0,0.057,0.0	0.041,0.049,0.0,0.0	-0.008	1.0	25,12,12,10	17,14,9,3	149	chrX	66602797	66602632	66600095	66600038	EDA2R	annotatedSS	SE	-	66599866	66599473
2572					1.0	ENSG00000131080.14	2572	108,102,73,78	119,127,90,39	235	0.919,0.97,0.92,0.961	0.938,0.931,0.826,0.961	0.028999999999999998	0.114509404428	6,2,4,2	5,6,12,1	149	chrX	66605226	66605047	66604506	66604420	EDA2R	annotatedSS	SE	-	66602797	66602632
2573					1.0	ENSG00000131080.14	2573	22,18,17,25	43,33,25,10	235	0.423,0.533,0.339,0.888	0.616,0.552,0.531,0.613	-0.032	0.7223549238220001	19,10,21,2	17,17,14,4	149	chrX	66616020	66615933	66604506	66604420	EDA2R	annotatedSS	SE	-	66602797	66602632
2574					1.0	ENSG00000131080.14	2574	97,58,84,22	94,124,70,26	298	0.719,0.744,0.667,0.846	0.734,0.785,0.714,0.765	-0.006	0.537083209845	19,10,21,2	17,17,14,4	149	chrX	66616020	66615933	66605226	66605047	EDA2R	annotatedSS	SE	-	66602797	66602632
2575					1.0	ENSG00000131080.14	2575	179,142,136,73	165,212,123,54	298	0.978,0.986,1.0,1.0	1.0,1.0,1.0,1.0	-0.009000000000000001	1.0	2,1,0,0	0,0,0,0	149	chrX	66616020	66615933	66605226	66605047	EDA2R	annotatedSS	SE	-	66604506	66604420
2576					1.0	ENSG00000131080.14	2576	138,93,124,38	125,157,71,41	246	1.0,0.966,1.0,1.0	1.0,1.0,1.0,1.0	-0.008	1.0	0,2,0,0	0,0,0,0	149	chrX	66639041	66638994	66616030	66615933	EDA2R	annotatedSS	SE	-	66605226	66605047
2577					1.0	ENSG00000089472.16	2577	153,118,101,72	79,158,93,55	298	1.0,0.967,1.0,1.0	1.0,1.0,1.0,0.965	0.001	1.0	0,2,0,0	0,0,0,1	149	chrX	66172599	66172354	66170737	66170557	HEPH	annotatedSS	SE	+	66164470	66164269
2579					1.0	ENSG00000089472.16	2579	122,115,89,68	103,116,86,54	298	1.0,1.0,1.0,0.971	1.0,0.967,1.0,1.0	0.001	1.0	0,0,0,1	0,2,0,0	149	chrX	66188541	66188358	66173801	66173588	HEPH	annotatedSS	SE	+	66172599	66172354
2580					1.0	ENSG00000089472.16	2580	121,114,97,74	86,168,75,43	298	0.968,0.966,1.0,1.0	0.956,0.933,1.0,1.0	0.011000000000000001	0.13615564660499999	2,2,0,0	2,6,0,0	149	chrX	66203577	66203363	66200752	66200539	HEPH	annotatedSS	SE	+	66199028	66198877
2581					1.0	ENSG00000089472.16	2581	52,47,40,35	43,57,16,19	256	0.91,0.796,0.823,0.694	0.862,0.892,0.823,0.847	-0.05	0.173866147395	3,7,5,9	4,4,2,2	149	chrX	66258979	66258839	66255141	66255034	HEPH	annotatedSS	SE	+	66208246	66208114
2582					1.0	ENSG00000089472.16	2582	87,80,85,82	96,132,62,33	298	0.956,1.0,1.0,1.0	1.0,0.971,0.939,1.0	0.011000000000000001	1.0	2,0,0,0	0,2,2,0	149	chrX	66258979	66258839	66256330	66256104	HEPH	annotatedSS	SE	+	66255141	66255034
2583					1.0	ENSG00000089472.16	2583	68,43,36,46	43,66,25,19	289	1.0,1.0,1.0,1.0	0.957,1.0,1.0,1.0	0.011000000000000001	1.0	0,0,0,0	1,0,0,0	149	chrX	66260262	66260099	66258979	66258839	HEPH	annotatedSS	SE	+	66208246	66208114
2585					1.0	ENSG00000147065.16	2585	3,4,4,2	0,8,0,2	298	0.176,0.25,0.25,0.125	0.0,0.25,0.0,0.25	0.075	0.411729405399	7,6,6,7	8,12,2,3	149	chrX	65716901	65716817	65589068	65588885	MSN	annotatedSS	SE	+	65588612	65588380
2586					1.0	ENSG00000147065.16	2586	1,0,0,2	0,0,0,0	273	1.0,NA,0.0,1.0	NA,0.0,NA,NA	0.667	1.0	0,0,2,0	0,1,0,0	149	chrX	65593425	65593252	65589769	65589645	MSN	annotatedSS	SE	+	65589068	65588885
2587					1.0	ENSG00000147065.16	2587	1643,1210,1422,1380	1470,1711,1374,774	233	1.0,1.0,0.999,1.0	0.997,1.0,1.0,1.0	0.001	1.0	0,0,1,0	3,0,0,0	149	chrX	65727909	65727813	65716901	65716817	MSN	annotatedSS	SE	+	65667853	65667669
2588					1.0	ENSG00000147065.16	2588	1485,1055,1242,1087	1266,1528,1179,588	245	0.998,0.992,0.997,0.997	0.999,0.999,0.996,1.0	-0.002	1.0	2,5,2,2	1,1,3,0	149	chrX	65729589	65729437	65727909	65727813	MSN	annotatedSS	SE	+	65716901	65716817
2589					1.0	ENSG00000147065.16	2589	2307,1599,2198,1797	2081,2437,1889,1151	246	1.0,1.0,0.999,1.0	0.999,0.999,1.0,1.0	0.0	1.0	0,0,1,0	1,2,0,0	149	chrX	65735430	65735266	65733280	65733183	MSN	annotatedSS	SE	+	65731984	65731837
2590					1.0	ENSG00000001497.16	2590	28,22,23,37	44,22,14,20	200	0.268,0.339,0.295,0.322	0.401,0.339,0.185,0.339	-0.01	0.827446561954	57,32,41,58	49,32,46,29	149	chrX	65525050	65524964	65524614	65524563	LAS1L	annotatedSS	SE	-	65524262	65524055
2591					1.0	ENSG00000001497.16	2591	134,68,133,169	125,111,114,72	259	0.939,1.0,0.962,1.0	1.0,1.0,0.985,1.0	-0.021	0.799350733186	5,0,3,0	0,0,1,0	149	chrX	65529258	65529211	65528369	65528259	LAS1L	annotatedSS	SE	-	65525050	65524964
2592					1.0	ENSG00000001497.16	2592	178,101,162,120	164,149,128,80	275	0.99,1.0,1.0,1.0	0.978,0.988,0.986,1.0	0.01	1.0	1,0,0,0	2,1,1,0	149	chrX	65534754	65534479	65533735	65533609	LAS1L	annotatedSS	SE	-	65532630	65532560
2599					1.0	ENSG00000204271.12	2599	0,0,0,0	2,0,0,0	279	0.0,0.0,0.0,0.0	0.348,0.0,0.0,NA	-0.11599999999999999	1.0	5,4,1,2	2,6,1,0	149	chrX	56978654	56978579	56978421	56978291	SPIN3	annotatedSS	SE	-	56977196	56975140
2600					1.0	ENSG00000204271.12	2600	0,2,2,0	0,0,0,0	298	0.0,0.2,0.5,0.0	0.0,0.0,0.0,NA	0.175	1.0	5,4,1,2	2,6,1,0	149	chrX	56978660	56978579	56978498	56978291	SPIN3	annotatedSS	SE	-	56977196	56975141
2601					1.0	ENSG00000204271.12	2601	0,0,0,0	0,0,0,1	274	0.0,0.0,0.0,0.0	0.0,0.0,0.0,1.0	-0.25	1.0	4,1,5,1	3,7,4,0	149	chrX	56984478	56984265	56979422	56979297	SPIN3	annotatedSS	SE	-	56978660	56978579
2604					1.0	ENSG00000204272.12	2604	449,270,372,276	379,370,246,123	286	0.987,1.0,0.995,0.993	0.985,0.995,0.97,1.0	0.006	1.0	3,0,1,1	3,1,4,0	149	chrX	56817376	56817319	56732199	56732062	NBDY	annotatedSS	SE	+	56729589	56729240
2605					1.0	ENSG00000204272.12	2605	4,2,6,5	7,3,3,0	298	0.012,0.011,0.023,0.031	0.028,0.011,0.017,0.0	0.005	0.662762800331	168,90,127,78	120,137,89,43	149	chrX	56817569	56817319	56811179	56811019	NBDY	annotatedSS	SE	+	56732199	56732062
2606					1.0	ENSG00000102349.17	2606	0,10,1,2	9,11,3,0	223	NA,1.0,1.0,1.0	1.0,0.786,1.0,NA	0.071	1.0	0,0,0,0	0,2,0,0	149	chrX	56265744	56265179	56250304	56250230	KLF8	annotatedSS	SE	+	56233341	56232473
2608					1.0	ENSG00000102349.17	2608	7,5,2,4	5,5,5,4	289	1.0,1.0,1.0,1.0	0.34,1.0,1.0,1.0	0.165	0.08801685563139999	0,0,0,0	5,0,0,0	149	chrX	56284669	56284312	56270321	56270181	KLF8	annotatedSS	SE	+	56269489	56265179
2609					1.0	ENSG00000083750.12	2609	6,2,3,5	4,3,6,0	233	0.046,0.031,0.03,0.122	0.087,0.048,0.099,0.0	-0.001	0.489900126003	79,40,62,23	27,38,35,6	149	chrX	55729360	55729293	55727390	55727306	RRAGB	annotatedSS	SE	+	55722285	55722185
2610					1.0	ENSG00000083750.12	2610	80,69,77,45	51,62,42,21	245	1.0,1.0,0.979,1.0	1.0,1.0,1.0,1.0	-0.005	1.0	0,0,1,0	0,0,0,0	149	chrX	55753475	55753391	55751196	55751100	RRAGB	annotatedSS	SE	+	55731586	55731363
2611					1.0	ENSG00000169188.4	2611	124,82,116,132	145,121,87,76	298	0.954,1.0,0.967,0.957	0.986,1.0,1.0,1.0	-0.027000000000000003	0.38688361513	3,0,2,3	1,0,0,0	149	chrX	55003108	55002961	55002431	55002250	APEX2	annotatedSS	SE	+	55001629	55001545
2619					1.0	ENSG00000067445.20	2619	25,14,36,10	25,23,24,4	298	1.0,1.0,1.0,1.0	1.0,1.0,0.923,1.0	0.019	1.0	0,0,0,0	0,0,1,0	149	chrX	54924555	54924450	54923768	54922577	TRO	annotatedSS	SE	+	54922291	54922202
2621					1.0	ENSG00000067445.20	2621	24,32,44,28	23,52,34,14	298	0.923,1.0,0.733,0.778	1.0,0.929,0.895,0.636	-0.006	0.369628736414	1,0,8,4	0,2,2,4	149	chrX	54931429	54931203	54931031	54930740	TRO	annotatedSS	SE	+	54928710	54928602
2622					1.0	ENSG00000102316.16	2622	1924,1167,1639,1195	1149,1242,894,357	298	0.998,0.993,0.996,0.997	0.995,1.0,1.0,0.994	-0.001	1.0	2,4,3,2	3,0,0,1	149	chrX	54811129	54810820	54810213	54809721	MAGED2	annotatedSS	SE	+	54809376	54809302
2623					1.0	ENSG00000102316.16	2623	336,196,307,204	168,248,171,58	245	0.99,0.968,0.984,0.984	0.971,1.0,1.0,0.972	-0.004	0.7075856482840001	2,4,3,2	3,0,0,1	149	chrX	54811129	54810820	54810213	54810117	MAGED2	annotatedSS	SE	+	54809376	54809302
2624					1.0	ENSG00000102316.16	2624	1055,703,1061,622	675,624,529,222	213	1.0,1.0,1.0,1.0	0.996,1.0,1.0,1.0	0.001	1.0	0,0,0,0	2,0,0,0	149	chrX	54811644	54811573	54811313	54811249	MAGED2	annotatedSS	SE	+	54811129	54810820
2625					1.0	ENSG00000102316.16	2625	619,416,635,399	380,480,320,131	229	0.998,1.0,1.0,1.0	1.0,1.0,1.0,1.0	-0.0	1.0	1,0,0,0	0,0,0,0	149	chrX	54812251	54812156	54811653	54811573	MAGED2	annotatedSS	SE	+	54811129	54810820
2626					1.0	ENSG00000102316.16	2626	1313,749,1215,751	771,796,556,283	298	0.991,1.0,0.993,1.0	0.99,1.0,1.0,1.0	-0.002	1.0	6,0,4,0	4,0,0,0	149	chrX	54816007	54815880	54815690	54815247	MAGED2	annotatedSS	SE	+	54814775	54814660
2633					1.0	ENSG00000158526.7	2633	296,237,328,384	318,331,256,166	240	1.0,1.0,0.985,1.0	1.0,1.0,1.0,1.0	-0.004	1.0	0,0,3,0	0,0,0,0	149	chrX	54443491	54443399	54440780	54440689	TSR2	annotatedSS	SE	+	54440502	54440400
2634					1.0	ENSG00000158526.7	2634	59,65,83,117	93,96,66,55	241	1.0,1.0,1.0,1.0	0.966,1.0,1.0,1.0	0.008	1.0	0,0,0,0	2,0,0,0	149	chrX	54445487	54444415	54443491	54443399	TSR2	annotatedSS	SE	+	54440780	54440689
2635					1.0	ENSG00000158526.7	2635	324,177,279,335	287,324,221,154	298	1.0,1.0,1.0,0.96	1.0,0.994,1.0,1.0	-0.008	1.0	0,0,0,7	0,1,0,0	149	chrX	54445487	54444415	54444184	54444007	TSR2	annotatedSS	SE	+	54443491	54443399
2637					1.0	ENSG00000172943.19	2637	19,18,4,12	6,24,20,11	298	0.76,0.643,0.286,0.667	0.375,0.75,0.833,0.846	-0.11199999999999999	0.35120407006399995	3,5,5,3	5,4,2,1	149	chrX	53995782	53995692	53993903	53993600	PHF8	annotatedSS	SE	-	53992839	53992735
2638					1.0	ENSG00000172943.19	2638	0,0,0,0	2,0,0,0	224	0.0,0.0,0.0,0.0	0.21,0.0,0.0,0.0	-0.052000000000000005	1.0	3,5,5,3	5,4,2,1	149	chrX	53995782	53995692	53995205	53995130	PHF8	annotatedSS	SE	-	53992839	53992793
2639					1.0	ENSG00000086758.15	2639	135,83,107,93	132,180,133,102	277	1.0,1.0,1.0,1.0	1.0,1.0,1.0,0.982	0.004	1.0	0,0,0,0	0,0,0,1	149	chrX	53544762	53544559	53543968	53543840	HUWE1	annotatedSS	SE	-	53542539	53542442
2640					1.0	ENSG00000086758.15	2640	61,42,49,51	77,95,55,51	277	1.0,1.0,1.0,1.0	0.976,1.0,0.937,1.0	0.022000000000000002	1.0	0,0,0,0	1,0,2,0	149	chrX	53546592	53546435	53543968	53543840	HUWE1	annotatedSS	SE	-	53542539	53542442
2641					1.0	ENSG00000086758.15	2641	91,54,81,45	77,109,107,61	232	1.0,1.0,1.0,1.0	1.0,1.0,1.0,0.975	0.006	1.0	0,0,0,0	0,0,0,1	149	chrX	53544762	53544559	53543968	53543885	HUWE1	annotatedSS	SE	-	53542539	53542442
2642					1.0	ENSG00000086758.15	2642	22,11,19,8	15,29,31,9	232	1.0,1.0,1.0,1.0	0.906,1.0,0.909,1.0	0.046	1.0	0,0,0,0	1,0,2,0	149	chrX	53546592	53546435	53543968	53543885	HUWE1	annotatedSS	SE	-	53542539	53542442
2643					1.0	ENSG00000086758.15	2643	160,90,125,100	145,173,171,118	298	1.0,1.0,0.984,1.0	1.0,1.0,1.0,1.0	-0.004	1.0	0,0,1,0	0,0,0,0	149	chrX	53545161	53545028	53544762	53544559	HUWE1	annotatedSS	SE	-	53543968	53543709
2644					1.0	ENSG00000086758.15	2644	54,61,63,105	109,108,94,41	282	0.966,1.0,1.0,1.0	0.966,0.983,1.0,1.0	0.004	1.0	1,0,0,0	2,1,0,0	149	chrX	53546592	53546435	53545161	53545028	HUWE1	annotatedSS	SE	-	53543968	53543885
2645					1.0	ENSG00000086758.15	2645	123,92,104,69	161,163,133,91	298	1.0,1.0,1.0,1.0	1.0,1.0,1.0,0.978	0.006	1.0	0,0,0,0	0,0,0,1	149	chrX	53557427	53557381	53554920	53554632	HUWE1	annotatedSS	SE	-	53552893	53552637
2646					1.0	ENSG00000086758.15	2646	49,31,18,25	56,63,51,41	239	1.0,1.0,1.0,1.0	1.0,1.0,0.97,1.0	0.008	1.0	0,0,0,0	0,0,1,0	149	chrX	53559532	53559353	53559060	53558970	HUWE1	annotatedSS	SE	-	53558809	53558654
2647					1.0	ENSG00000086758.15	2647	99,69,62,46	113,114,99,58	248	1.0,1.0,1.0,1.0	0.971,0.986,0.967,1.0	0.019	1.0	0,0,0,0	2,1,2,0	149	chrX	53563821	53563745	53562929	53562830	HUWE1	annotatedSS	SE	-	53562244	53562110
2648					1.0	ENSG00000086758.15	2648	22,11,8,5	25,18,19,13	298	1.0,0.647,0.5,0.556	0.676,0.563,0.704,0.765	-0.001	0.545664825845	0,3,4,2	6,7,4,2	149	chrX	53627515	53627409	53626034	53625785	HUWE1	annotatedSS	SE	-	53625258	53625156
2650					1.0	ENSG00000086758.15	2650	6,5,4,2	6,6,7,0	248	1.0,0.75,1.0,1.0	0.643,1.0,1.0,NA	0.057	1.0	0,1,0,0	2,0,0,0	149	chrX	53686728	53686587	53686368	53686269	HUWE1	annotatedSS	SE	-	53680186	53680048
2651					1.0	ENSG00000158423.16	2651	11,9,4,3	5,9,10,1	266	1.0,1.0,0.691,1.0	1.0,1.0,1.0,1.0	-0.077	1.0	0,0,1,0	0,0,0,0	149	chrX	53428084	53428002	53426393	53426276	RIBC1	annotatedSS	SE	+	53423402	53423313
2652					1.0	ENSG00000158423.16	2652	2,5,0,1	3,4,0,1	298	0.167,1.0,0.0,1.0	0.231,1.0,0.0,1.0	-0.016	0.960963457257	5,0,2,0	5,0,5,0	149	chrX	53429972	53429853	53428627	53428282	RIBC1	annotatedSS	SE	+	53428084	53428002
2653					1.0	ENSG00000158423.16	2653	10,1,6,3	14,1,6,1	268	0.848,1.0,1.0,1.0	0.796,1.0,1.0,1.0	0.013000000000000001	1.0	1,0,0,0	2,0,0,0	149	chrX	53430790	53430395	53429972	53429853	RIBC1	annotatedSS	SE	+	53428084	53428002
2654					1.0	ENSG00000158423.16	2654	6,2,1,2	3,1,0,0	298	0.6,1.0,1.0,1.0	1.0,0.333,NA,NA	0.23399999999999999	1.0	2,0,0,0	0,1,0,0	149	chrX	53431115	53430906	53430790	53430395	RIBC1	annotatedSS	SE	+	53428084	53428002
2657					1.0	ENSG00000124313.13	2657	3,0,2,4	2,8,0,0	199	0.101,0.0,0.039,0.081	0.048,0.095,0.0,0.0	0.02	0.669709537909	20,10,37,34	30,57,28,26	149	chrX	53236495	53236321	53235832	53235782	IQSEC2	annotatedSS	SE	-	53235184	53232875
2658					1.0	ENSG00000124313.13	2658	0,0,1,0	0,0,2,0	245	0.0,0.0,0.025,0.0	0.0,0.0,0.055,0.0	-0.006999999999999999	1.0	29,10,24,14	17,31,21,12	149	chrX	53238306	53238144	53237516	53237420	IQSEC2	annotatedSS	SE	-	53236495	53236395
2659					1.0	ENSG00000124313.13	2659	42,23,32,19	30,32,19,8	245	0.962,1.0,1.0,1.0	1.0,1.0,1.0,1.0	-0.01	1.0	1,0,0,0	0,0,0,0	149	chrX	53279659	53279563	53267064	53266968	IQSEC2	annotatedSS	SE	-	53266764	53266323
2660					1.0	ENSG00000124313.13	2660	52,35,35,26	46,33,21,15	245	0.742,0.955,0.68,1.0	0.8,0.953,0.615,0.901	0.027000000000000003	0.879553484968	11,1,10,0	7,1,8,1	149	chrX	53281535	53281495	53279659	53279563	IQSEC2	annotatedSS	SE	-	53256061	53255799
2661					1.0	ENSG00000124313.13	2661	0,1,9,2	7,5,1,0	245	0.0,0.071,0.439,0.075	0.68,0.16,0.071,0.0	-0.08199999999999999	0.539660402754	12,8,7,15	2,16,8,2	149	chrX	53291916	53291894	53279659	53279563	IQSEC2	annotatedSS	SE	-	53256061	53255799
2662					1.0	ENSG00000124313.13	2662	108,61,45,44	76,63,35,26	245	0.985,0.949,0.846,0.793	1.0,0.865,0.78,1.0	-0.018000000000000002	0.877323583683	1,2,5,7	0,6,6,0	149	chrX	53281535	53281495	53279659	53279563	IQSEC2	annotatedSS	SE	-	53267064	53266327
2663					1.0	ENSG00000124313.13	2663	53,21,26,23	46,39,8,10	298	0.964,0.84,0.722,0.622	1.0,0.765,0.4,1.0	-0.004	0.653926324195	1,2,5,7	0,6,6,0	149	chrX	53281581	53281495	53279776	53279563	IQSEC2	annotatedSS	SE	-	53267064	53266641
2664					0.159315929031	ENSG00000124313.13	2664	14,11,8,17	2,19,10,3	179	1.0,0.821,0.769,0.78	1.0,1.0,0.806,1.0	-0.109	0.00279731706817	0,2,2,4	0,0,2,0	149	chrX	53321319	53320416	53291924	53291894	IQSEC2	annotatedSS	SE	-	53256061	53255799
2665					1.0	ENSG00000232593.7	2665	1,0,1,0	1,4,0,0	224	0.181,NA,1.0,0.0	1.0,1.0,NA,NA	-0.606	1.0	3,0,0,2	0,0,0,0	149	chrX	53099608	53099471	53094474	53094399	KANTR	annotatedSS	SE	+	53094284	53094144
2667					1.0	ENSG00000232593.7	2667	5,0,0,2	0,0,0,0	286	1.0,NA,NA,1.0	0.0,NA,NA,NA	1.0	1.0	0,0,0,0	2,0,0,0	149	chrX	53142707	53141847	53099608	53099471	KANTR	annotatedSS	SE	+	53094284	53094147
2670					1.0	ENSG00000268350.7	2670	0,0,1,0	0,0,0,1	239	NA,NA,1.0,NA	NA,0.0,NA,1.0	0.5	1.0	0,0,0,0	0,2,0,0	149	chrX	52956346	52956272	52955243	52955153	FAM156A	annotatedSS	SE	-	52948705	52947257
2671					1.0	ENSG00000268350.7	2671	4,4,1,6	7,8,2,4	242	1.0,1.0,1.0,1.0	1.0,0.711,1.0,1.0	0.07200000000000001	1.0	0,0,0,0	0,2,0,0	149	chrX	52956346	52956272	52955246	52955153	FAM156A	annotatedSS	SE	-	52948705	52947253
2674					1.0	ENSG00000268350.7	2674	0,0,0,1	1,4,0,0	223	0.0,0.0,NA,1.0	1.0,1.0,NA,NA	-0.667	1.0	1,2,0,0	0,0,0,0	149	chrX	52995464	52995305	52956346	52956272	FAM156A	annotatedSS	SE	-	52948705	52947253
2676					1.0	ENSG00000268350.7	2676	1,0,1,4	0,7,0,2	223	1.0,NA,1.0,1.0	NA,1.0,NA,0.572	0.214	1.0	0,0,0,0	0,0,0,1	149	chrX	52995455	52995414	52956346	52956272	FAM156A	annotatedSS	SE	-	52955246	52955153
2678					1.0	ENSG00000268350.7	2678	1,2,0,0	3,4,0,0	298	0.333,0.333,NA,NA	1.0,1.0,NA,NA	-0.667	1.0	1,2,0,0	0,0,0,0	149	chrX	52995472	52995305	52956755	52956272	FAM156A	annotatedSS	SE	-	52948705	52947253
2679					1.0	ENSG00000268350.7	2679	4,0,0,0	0,0,0,0	298	1.0,NA,NA,NA	NA,NA,NA,0.0	1.0	1.0	0,0,0,0	0,0,0,2	149	chrX	52995453	52995414	52956755	52956272	FAM156A	annotatedSS	SE	-	52948705	52947253
2680					1.0	ENSG00000268350.7	2680	5,0,1,1	0,1,0,1	298	1.0,NA,1.0,1.0	NA,1.0,NA,0.333	0.33399999999999996	1.0	0,0,0,0	0,0,0,1	149	chrX	52995453	52995414	52956755	52956272	FAM156A	annotatedSS	SE	-	52955246	52955153
2688					1.0	ENSG00000125354.22	2688	0,0,1,0	0,2,1,0	194	0.0,0.0,0.046,0.0	0.0,0.204,0.099,0.0	-0.064	1.0	9,5,16,2	22,6,7,3	149	chrX	119629508	119629317	119625379	119625334	SEPT6	annotatedSS	SE	-	119616742	119615723
2689					1.0	ENSG00000125354.22	2689	0,0,3,0	0,4,1,2	194	0.0,0.0,0.084,0.0	0.0,0.123,0.026,0.088	-0.038	0.159656109169	41,8,25,24	26,22,29,16	149	chrX	119629508	119629317	119625379	119625334	SEPT6	annotatedSS	SE	-	119620051	119616947
2690					1.0	ENSG00000125354.22	2690	0,0,1,0	0,2,1,0	194	0.0,0.0,0.013,0.0	0.0,0.028,0.01,0.0	-0.006	1.0	79,48,58,47	56,54,77,33	149	chrX	119629508	119629317	119625379	119625334	SEPT6	annotatedSS	SE	-	119618786	119618712
2691					1.0	ENSG00000125354.22	2691	0,0,0,0	0,1,0,2	211	0.0,0.0,0.0,0.0	0.0,0.031,0.0,0.081	-0.027999999999999997	1.0	41,8,25,24	26,22,29,16	149	chrX	119629508	119629317	119625396	119625334	SEPT6	annotatedSS	SE	-	119620051	119619308
2692					1.0	ENSG00000125354.22	2692	151,96,138,80	129,125,156,77	298	1.0,1.0,1.0,1.0	1.0,1.0,0.987,1.0	0.003	1.0	0,0,0,0	0,0,1,0	149	chrX	119633424	119633359	119629508	119629317	SEPT6	annotatedSS	SE	-	119618786	119617638
2693					1.0	ENSG00000125354.22	2693	125,60,96,98	105,82,119,66	264	1.0,1.0,1.0,1.0	1.0,1.0,1.0,0.974	0.006	1.0	0,0,0,0	0,0,0,1	149	chrX	119693370	119693075	119675668	119675553	SEPT6	annotatedSS	SE	-	119663677	119663481
2696					1.0	ENSG00000179222.17	2696	881,543,709,695	757,830,616,280	230	0.997,0.986,1.0,0.993	0.994,0.993,1.0,0.995	-0.002	1.0	2,5,0,3	3,4,0,1	149	chrX	51895760	51895052	51894349	51894268	MAGED1	annotatedSS	SE	+	51803117	51803006
2697					1.0	ENSG00000179222.17	2697	1751,1110,1449,1320	1593,1606,1221,607	230	0.998,0.993,1.0,0.998	1.0,0.999,1.0,0.997	-0.002	1.0	2,5,0,2	0,1,0,1	149	chrX	51895760	51895052	51894349	51894268	MAGED1	annotatedSS	SE	+	51893755	51893601
2698					1.0	ENSG00000179222.17	2698	725,479,591,606	646,691,505,222	223	0.996,0.985,1.0,0.995	1.0,0.998,1.0,0.993	-0.004	1.0	2,5,0,2	0,1,0,1	149	chrX	51895760	51895052	51894349	51894275	MAGED1	annotatedSS	SE	+	51893755	51893532
2699					1.0	ENSG00000179222.17	2699	10,11,6,14	4,23,8,3	298	0.003,0.006,0.002,0.006	0.001,0.008,0.004,0.003	0.0	1.0	1498,928,1221,1143	1358,1342,1024,501	149	chrX	51895760	51895052	51894794	51894626	MAGED1	annotatedSS	SE	+	51894349	51894268
2700					1.0	ENSG00000179222.17	2700	0,0,0,0	0,4,3,2	298	0.0,0.0,0.0,0.0	0.0,0.001,0.001,0.002	-0.001	1.0	1934,1153,1322,1269	1621,1757,1333,587	149	chrX	51896474	51896408	51896322	51896152	MAGED1	annotatedSS	SE	+	51895760	51895655
2701					1.0	ENSG00000179222.17	2701	2974,1724,2091,1982	2482,2620,2060,942	298	0.995,1.0,1.0,1.0	1.0,1.0,1.0,1.0	-0.001	1.0	8,0,0,0	0,0,0,0	149	chrX	51897271	51897207	51897077	51896408	MAGED1	annotatedSS	SE	+	51895760	51895052
2702					1.0	ENSG00000179222.17	2702	1663,1027,1281,1040	1463,1512,1170,595	192	1.0,1.0,0.999,0.998	0.999,1.0,0.998,1.0	0.0	1.0	0,0,1,2	1,0,2,0	149	chrX	51898643	51898580	51898327	51898284	MAGED1	annotatedSS	SE	+	51898193	51897794
2703					1.0	ENSG00000179222.17	2703	1624,995,1256,1006	1435,1448,1118,574	212	1.0,1.0,1.0,0.999	1.0,1.0,1.0,1.0	-0.0	1.0	0,0,0,1	0,0,0,0	149	chrX	51900296	51900181	51898643	51898580	MAGED1	annotatedSS	SE	+	51898327	51898284
2707					1.0	ENSG00000101997.12	2707	63,31,50,81	51,59,59,29	212	0.899,1.0,1.0,1.0	1.0,1.0,1.0,1.0	-0.025	0.740254825886	5,0,0,0	0,0,0,0	149	chrX	49247768	49247648	49247558	49247495	CCDC22	annotatedSS	SE	+	49246925	49246730
2713					1.0	ENSG00000269313.5	2713	7,3,10,11	11,2,11,0	298	0.333,0.231,0.714,1.0	0.846,0.5,0.846,0.0	0.021	0.0929073085008	7,5,2,0	1,1,1,1	149	chrX	49165361	49165189	49165090	49164862	MAGIX	annotatedSS	SE	+	49164789	49164706
2714					0.754131481642	ENSG00000269313.5	2714	17,4,11,14	17,2,6,3	298	0.548,0.286,0.733,1.0	0.895,0.5,0.75,0.6	-0.044000000000000004	0.035886119086099996	7,5,2,0	1,1,1,1	149	chrX	49165361	49165189	49165090	49164907	MAGIX	annotatedSS	SE	+	49164789	49163931
2715					1.0	ENSG00000068394.10	2715	119,100,137,132	124,143,127,64	235	1.0,1.0,1.0,0.977	0.987,1.0,1.0,1.0	-0.003	1.0	0,0,0,2	1,0,0,0	149	chrX	49115795	49115725	49113938	49113852	GPKOW	annotatedSS	SE	-	49113755	49113388
2716					1.0	ENSG00000068394.10	2716	106,35,70,85	100,121,52,40	259	1.0,1.0,1.0,0.98	1.0,1.0,1.0,1.0	-0.005	1.0	0,0,0,1	0,0,0,0	149	chrX	49122776	49122621	49119814	49119704	GPKOW	annotatedSS	SE	-	49117810	49117596
2717					1.0	ENSG00000068394.10	2717	168,88,136,165	124,165,117,77	274	1.0,1.0,1.0,1.0	1.0,1.0,0.985,1.0	0.004	1.0	0,0,0,0	0,0,1,0	149	chrX	49122776	49122621	49122522	49122397	GPKOW	annotatedSS	SE	-	49119814	49119704
2718					1.0	ENSG00000243279.3	2718	1009,560,645,454	873,941,580,311	298	1.0,0.989,1.0,1.0	0.991,1.0,0.993,1.0	0.001	1.0	0,3,0,0	4,0,2,0	149	chrX	49074071	49073808	49072650	49072432	PRAF2	annotatedSS	SE	-	49072008	49071155
2719					1.0	ENSG00000147144.12	2719	1,1,0,0	1,9,2,0	212	1.0,1.0,NA,NA	1.0,0.863,1.0,NA	0.046	1.0	0,0,0,0	0,1,0,0	149	chrX	49065628	49065453	49065098	49065035	CCDC120	annotatedSS	SE	+	49064664	49064369
2720					1.0	ENSG00000068323.16	2720	527,279,374,473	520,553,411,288	297	0.992,1.0,1.0,0.979	1.0,1.0,1.0,1.0	-0.006999999999999999	1.0	2,0,0,5	0,0,0,0	149	chrX	49033540	49033464	49031544	49031396	TFE3	annotatedSS	SE	-	49030601	49028725
2721					1.0	ENSG00000068323.16	2721	328,225,230,277	339,356,283,154	298	1.0,1.0,1.0,0.993	1.0,1.0,1.0,1.0	-0.002	1.0	0,0,0,1	0,0,0,0	149	chrX	49040568	49040454	49039345	49039106	TFE3	annotatedSS	SE	-	49038442	49038196
2722					1.0	ENSG00000068323.16	2722	379,265,256,360	435,405,333,199	298	1.0,1.0,1.0,0.994	1.0,1.0,1.0,1.0	-0.002	1.0	0,0,0,1	0,0,0,0	149	chrX	49040568	49040454	49039410	49039106	TFE3	annotatedSS	SE	-	49038442	49038196
2725					1.0	ENSG00000068400.13	2725	15,6,13,15	9,10,16,9	298	1.0,1.0,0.867,1.0	1.0,1.0,1.0,1.0	-0.033	1.0	0,0,1,0	0,0,0,0	149	chrX	48997357	48997249	48991102	48990925	GRIPAP1	annotatedSS	SE	-	48990732	48990684
2726					1.0	ENSG00000068400.13	2726	15,6,13,15	9,10,16,10	298	1.0,1.0,0.867,1.0	1.0,1.0,1.0,1.0	-0.033	1.0	0,0,1,0	0,0,0,0	149	chrX	48997307	48997249	48991110	48990925	GRIPAP1	annotatedSS	SE	-	48990732	48990684
2727					1.0	ENSG00000068400.13	2727	36,26,39,52	45,63,33,30	298	1.0,1.0,1.0,1.0	1.0,1.0,1.0,0.938	0.016	1.0	0,0,0,0	0,0,0,1	149	chrX	48997357	48997249	48993578	48993427	GRIPAP1	annotatedSS	SE	-	48991110	48990925
2728					1.0	ENSG00000068400.13	2728	29,19,38,45	36,48,29,20	257	1.0,1.0,1.0,1.0	1.0,0.965,1.0,0.921	0.027999999999999997	1.0	0,0,0,0	0,1,0,1	149	chrX	48998180	48998153	48997357	48997249	GRIPAP1	annotatedSS	SE	-	48993578	48993427
2729					1.0	ENSG00000068400.13	2729	16,8,19,31	17,31,15,8	257	1.0,1.0,0.846,1.0	1.0,1.0,0.897,1.0	-0.013000000000000001	1.0	0,0,2,0	0,0,1,0	149	chrX	48999299	48999237	48997357	48997249	GRIPAP1	annotatedSS	SE	-	48993578	48993427
2730					1.0	ENSG00000068400.13	2730	10,5,9,7	10,16,9,2	176	1.0,1.0,0.792,1.0	1.0,1.0,0.884,1.0	-0.023	1.0	0,0,2,0	0,0,1,0	149	chrX	48999299	48999237	48998180	48998153	GRIPAP1	annotatedSS	SE	-	48993578	48993427
2731					1.0	ENSG00000068400.13	2731	23,16,27,22	29,32,23,13	176	1.0,1.0,1.0,0.949	1.0,1.0,1.0,1.0	-0.013000000000000001	1.0	0,0,0,1	0,0,0,0	149	chrX	48999299	48999237	48998180	48998153	GRIPAP1	annotatedSS	SE	-	48997357	48997249
2732					1.0	ENSG00000068400.13	2732	0,0,0,2	0,2,4,0	273	NA,NA,NA,1.0	NA,1.0,1.0,0.0	0.33299999999999996	1.0	0,0,0,0	0,0,0,1	149	chrX	49000959	49000860	49000689	49000565	GRIPAP1	annotatedSS	SE	-	48999504	48999437
2733					1.0	ENSG00000068400.13	2733	0,0,0,0	0,0,0,1	248	0.0,0.0,0.0,0.0	0.0,0.0,0.0,0.031	-0.008	1.0	26,7,18,16	18,24,15,19	149	chrX	49002224	49002187	49000959	49000860	GRIPAP1	annotatedSS	SE	-	48999504	48999437
2734					1.0	ENSG00000068308.13	2734	308,189,233,229	245,313,297,163	263	1.0,1.0,1.0,1.0	1.0,1.0,1.0,0.979	0.005	1.0	0,0,0,0	0,0,0,2	149	chrX	48924052	48923850	48923746	48923632	OTUD5	annotatedSS	SE	-	48923295	48922210
2735					1.0	ENSG00000068308.13	2735	339,208,359,295	329,434,358,167	298	1.0,1.0,1.0,1.0	1.0,1.0,0.994,1.0	0.002	1.0	0,0,0,0	0,0,1,0	149	chrX	48934612	48934463	48926050	48925846	OTUD5	annotatedSS	SE	-	48924052	48923850
2736					1.0	ENSG00000068308.13	2736	3,1,4,10	2,6,1,0	298	0.01,0.006,0.019,0.044	0.007,0.021,0.004,0.0	0.012	0.158726025448	154,82,105,109	143,138,122,61	149	chrX	48944283	48944189	48936358	48936190	OTUD5	annotatedSS	SE	-	48935018	48934953
2737					1.0	ENSG00000102100.15	2737	51,24,41,41	50,36,29,23	298	0.962,1.0,1.0,1.0	1.0,1.0,1.0,1.0	-0.01	1.0	1,0,0,0	0,0,0,0	149	chrX	48906543	48906391	48905482	48904163	SLC35A2	annotatedSS	SE	-	48903465	48903179
2738					1.0	ENSG00000102100.15	2738	53,19,23,40	39,36,18,17	296	0.964,1.0,1.0,1.0	1.0,1.0,1.0,1.0	-0.009000000000000001	1.0	1,0,0,0	0,0,0,0	149	chrX	48906543	48906391	48904892	48904745	SLC35A2	annotatedSS	SE	-	48903465	48903183
2739					1.0	ENSG00000102100.15	2739	73,32,46,51	62,43,35,27	298	0.973,1.0,1.0,1.0	1.0,1.0,1.0,1.0	-0.006999999999999999	1.0	1,0,0,0	0,0,0,0	149	chrX	48906543	48906391	48905482	48904745	SLC35A2	annotatedSS	SE	-	48903465	48903179
2740					1.0	ENSG00000102100.15	2740	301,190,282,251	247,233,186,130	298	0.993,1.0,1.0,0.984	1.0,0.983,1.0,0.942	0.013000000000000001	1.0	1,0,0,2	0,2,0,4	149	chrX	48911634	48911545	48909996	48909813	SLC35A2	annotatedSS	SE	-	48906543	48905858
2741					1.0	ENSG00000102100.15	2741	176,120,194,168	148,164,95,82	293	0.989,1.0,1.0,0.977	1.0,0.977,1.0,0.912	0.019	0.601901577646	1,0,0,2	0,2,0,4	149	chrX	48911646	48911545	48909996	48909852	SLC35A2	annotatedSS	SE	-	48906543	48906391
2743					1.0	ENSG00000126768.12	2743	1179,672,1137,1139	926,995,543,380	278	1.0,1.0,1.0,1.0	1.0,1.0,0.997,1.0	0.001	1.0	0,0,0,0	0,0,1,0	149	chrX	48895101	48895037	48894225	48894096	TIMM17B	annotatedSS	SE	-	48894010	48893899
2744					1.0	ENSG00000126768.12	2744	19,5,26,21	10,19,8,0	252	0.02,0.01,0.03,0.022	0.015,0.024,0.015,0.0	0.006999999999999999	0.107501699114	542,298,503,555	399,448,307,187	149	chrX	48896858	48896758	48895454	48895351	TIMM17B	annotatedSS	SE	-	48895101	48895037
2745					1.0	ENSG00000126768.12	2745	65,26,55,39	54,38,38,18	298	0.057,0.042,0.052,0.034	0.063,0.041,0.058,0.046	-0.006	0.386875410484	542,298,503,555	399,448,307,187	149	chrX	48896858	48896758	48895501	48895351	TIMM17B	annotatedSS	SE	-	48895101	48895037
2746					1.0	ENSG00000126768.12	2746	16,3,22,19	8,16,8,1	298	0.015,0.005,0.021,0.017	0.01,0.018,0.013,0.003	0.004	0.21043079025800002	542,298,503,555	399,448,307,187	149	chrX	48896858	48896758	48895972	48895351	TIMM17B	annotatedSS	SE	-	48895101	48895037
2747					1.0	ENSG00000126768.12	2747	570,313,538,569	410,487,323,194	249	0.991,1.0,0.997,0.991	0.992,1.0,0.995,1.0	-0.002	1.0	3,0,1,3	2,0,1,0	149	chrX	48897762	48897723	48896858	48896758	TIMM17B	annotatedSS	SE	-	48895101	48895037
2750					1.0	ENSG00000094631.18	2750	48,23,43,35	45,51,53,16	272	1.0,1.0,1.0,1.0	0.925,1.0,1.0,1.0	0.019	1.0	0,0,0,0	2,0,0,0	149	chrX	48802930	48802870	48802785	48802662	HDAC6	annotatedSS	SE	+	48802142	48801994
2751					1.0	ENSG00000094631.18	2751	49,25,45,45	49,46,55,20	272	1.0,1.0,0.961,1.0	1.0,1.0,1.0,1.0	-0.01	1.0	0,0,1,0	0,0,0,0	149	chrX	48802930	48802870	48802785	48802662	HDAC6	annotatedSS	SE	+	48802272	48802015
2752					1.0	ENSG00000094631.18	2752	64,43,55,51	67,86,63,40	283	0.971,1.0,1.0,1.0	1.0,0.958,1.0,1.0	0.003	1.0	1,0,0,0	0,2,0,0	149	chrX	48818109	48818040	48817459	48817325	HDAC6	annotatedSS	SE	+	48816633	48816464
2753					1.0	ENSG00000094631.18	2753	28,11,18,15	21,35,22,19	249	0.944,1.0,1.0,1.0	1.0,0.913,1.0,1.0	0.008	1.0	1,0,0,0	0,2,0,0	149	chrX	48818109	48818040	48817459	48817359	HDAC6	annotatedSS	SE	+	48816633	48816472
2754					1.0	ENSG00000094631.18	2754	55,44,56,61	62,89,85,47	298	1.0,1.0,1.0,1.0	1.0,0.978,0.955,1.0	0.017	1.0	0,0,0,0	0,1,2,0	149	chrX	48820180	48820105	48818412	48818219	HDAC6	annotatedSS	SE	+	48818109	48818040
2755					1.0	ENSG00000094631.18	2755	28,21,23,17	26,36,33,30	298	0.875,0.778,1.0,1.0	0.929,0.857,0.846,1.0	0.005	0.51705670184	2,3,0,0	1,3,3,0	149	chrX	48822794	48822619	48818412	48818219	HDAC6	annotatedSS	SE	+	48818109	48818040
2756					1.0	ENSG00000094631.18	2756	41,32,32,28	44,61,34,18	298	0.911,0.842,1.0,1.0	0.957,0.91,0.85,1.0	0.009000000000000001	0.430894616593	2,3,0,0	1,3,3,0	149	chrX	48822794	48822619	48820255	48820105	HDAC6	annotatedSS	SE	+	48818109	48818040
2757					1.0	ENSG00000094631.18	2757	68,55,65,72	80,113,84,37	298	1.0,1.0,1.0,1.0	1.0,1.0,1.0,0.902	0.024	1.0	0,0,0,0	0,0,0,2	149	chrX	48822794	48822619	48820255	48820105	HDAC6	annotatedSS	SE	+	48818412	48818219
2763					1.0	ENSG00000101940.17	2763	508,312,511,442	429,508,400,271	298	0.958,0.987,0.955,0.957	0.955,0.951,0.995,0.971	-0.004	0.575455245805	11,2,12,10	10,13,1,4	149	chrX	48599462	48599352	48598957	48598716	WDR13	annotatedSS	SE	+	48598037	48597491
2764					1.0	ENSG00000101940.17	2764	317,176,335,253	275,306,221,184	298	0.935,0.978,0.933,0.927	0.932,0.922,0.991,0.958	-0.006999999999999999	0.575823817877	11,2,12,10	10,13,1,4	149	chrX	48599462	48599352	48598957	48598750	WDR13	annotatedSS	SE	+	48598037	48597514
2765					1.0	ENSG00000147155.10	2765	0,0,0,2	2,1,0,1	257	0.0,0.0,0.0,0.055	0.046,0.012,0.0,0.046	-0.012	1.0	48,37,64,20	24,46,43,12	149	chrX	48524072	48523698	48522252	48522144	EBP	annotatedSS	SE	+	48521907	48521855
2766					1.0	ENSG00000147155.10	2766	0,0,0,2	1,0,0,2	209	0.0,0.0,0.0,0.067	0.029,0.0,0.0,0.106	-0.017	1.0	48,37,64,20	24,46,43,12	149	chrX	48524072	48523698	48522252	48522192	EBP	annotatedSS	SE	+	48521907	48521868
2767					1.0	ENSG00000147155.10	2767	0,3,3,0	0,0,0,2	209	0.0,0.163,0.101,0.0	0.0,0.0,0.0,0.092	0.043	0.46222127320100004	14,11,19,39	7,9,12,14	149	chrX	48524072	48523753	48522252	48522192	EBP	annotatedSS	SE	+	48521907	48521868
2768					1.0	ENSG00000147155.10	2768	0,0,0,0	1,0,1,2	209	0.0,0.0,0.0,0.0	0.106,0.0,0.073,0.151	-0.08199999999999999	0.739853541463	10,6,19,34	6,12,9,8	149	chrX	48524072	48523922	48522252	48522192	EBP	annotatedSS	SE	+	48521907	48521868
2769					1.0	ENSG00000102312.21	2769	24,8,7,21	16,20,10,18	298	0.121,0.108,0.06,0.123	0.082,0.118,0.094,0.173	-0.013999999999999999	0.8013697726189999	87,33,55,75	89,75,48,43	149	chrX	48509956	48509783	48509577	48509423	PORCN	annotatedSS	SE	+	48509103	48509029
2770					1.0	ENSG00000102312.21	2770	24,8,7,23	16,21,10,19	298	0.121,0.108,0.06,0.133	0.082,0.123,0.094,0.181	-0.015	0.8181551411579999	87,33,55,75	89,75,48,43	149	chrX	48509956	48509783	48509707	48509423	PORCN	annotatedSS	SE	+	48509103	48508965
2774					1.0	ENSG00000102312.21	2774	17,7,6,7	16,7,7,5	167	0.17,0.159,0.108,0.111	0.134,0.111,0.269,0.116	-0.02	0.953278635416	74,33,44,50	92,50,17,34	149	chrX	48514365	48514239	48512852	48512834	PORCN	annotatedSS	SE	+	48512719	48512588
2776					1.0	ENSG00000102312.21	2776	0,0,0,0	0,0,0,2	164	0.0,0.0,0.0,0.0	0.0,0.0,0.0,0.377	-0.094	1.0	16,7,6,2	14,6,7,3	149	chrX	48514365	48514239	48514141	48514126	PORCN	annotatedSS	SE	+	48512852	48512834
2777					1.0	ENSG00000102312.21	2777	147,86,80,120	172,99,69,82	260	1.0,1.0,1.0,1.0	0.98,1.0,1.0,1.0	0.005	1.0	0,0,0,0	2,0,0,0	149	chrX	48520476	48520374	48517293	48517182	PORCN	annotatedSS	SE	+	48516146	48516060
2778					1.0	ENSG00000068438.14	2778	23,11,7,14	16,13,13,11	255	0.064,0.071,0.024,0.042	0.064,0.071,0.069,0.066	-0.017	0.11029264315500001	198,84,169,185	136,99,102,91	149	chrX	48478168	48477960	48476668	48476562	FTSJ1	annotatedSS	SE	+	48476396	48476160
2781					1.0	ENSG00000068438.14	2781	381,246,326,626	321,328,239,217	233	1.0,1.0,0.977,0.995	1.0,1.0,1.0,0.993	-0.005	1.0	0,0,5,2	0,0,0,1	149	chrX	48482506	48482402	48481715	48481631	FTSJ1	annotatedSS	SE	+	48481528	48481425
2782					1.0	ENSG00000068438.14	2782	286,194,245,454	248,269,189,152	233	1.0,1.0,1.0,0.993	1.0,1.0,1.0,1.0	-0.002	1.0	0,0,0,2	0,0,0,0	149	chrX	48482506	48482408	48481715	48481631	FTSJ1	annotatedSS	SE	+	48481528	48481425
2783					1.0	ENSG00000068438.14	2783	314,168,338,522	291,287,194,176	298	1.0,1.0,1.0,0.996	1.0,1.0,1.0,1.0	-0.001	1.0	0,0,0,1	0,0,0,0	149	chrX	48483027	48482985	48482794	48482596	FTSJ1	annotatedSS	SE	+	48482506	48482402
2784					1.0	ENSG00000068438.14	2784	5,0,4,0	3,0,0,0	250	0.027,0.0,0.018,0.0	0.013,0.0,0.0,0.0	0.008	1.0	109,74,133,170	136,100,76,70	149	chrX	48485984	48485735	48483341	48483240	FTSJ1	annotatedSS	SE	+	48483027	48482985
2785					1.0	ENSG00000017483.14	2785	303,159,241,336	247,209,147,144	208	1.0,1.0,1.0,1.0	1.0,1.0,1.0,0.99	0.002	1.0	0,0,0,0	0,0,0,1	149	chrX	48462980	48462897	48462291	48462232	SLC38A5	annotatedSS	SE	-	48462144	48462006
2786					1.0	ENSG00000017483.14	2786	634,353,554,848	534,459,377,319	228	1.0,1.0,0.997,1.0	1.0,0.997,1.0,1.0	0.0	1.0	0,0,1,0	0,1,0,0	149	chrX	48466322	48466229	48466093	48466014	SLC38A5	annotatedSS	SE	-	48462980	48462897
2787					1.0	ENSG00000017483.14	2787	151,83,123,187	136,88,70,74	228	0.97,1.0,1.0,0.992	0.978,1.0,1.0,1.0	-0.004	1.0	3,0,0,1	2,0,0,0	149	chrX	48466872	48466798	48466093	48466014	SLC38A5	annotatedSS	SE	-	48462980	48462897
2788					1.0	ENSG00000017483.14	2788	151,83,120,187	135,84,70,74	228	0.98,0.982,1.0,1.0	1.0,1.0,0.979,1.0	-0.004	1.0	2,1,0,0	0,0,1,0	149	chrX	48467060	48466961	48466093	48466014	SLC38A5	annotatedSS	SE	-	48462980	48462897
2789					1.0	ENSG00000017483.14	2789	227,120,187,261	125,135,113,105	242	0.979,1.0,1.0,0.994	0.975,1.0,1.0,1.0	-0.001	1.0	3,0,0,1	2,0,0,0	149	chrX	48466872	48466798	48466322	48466229	SLC38A5	annotatedSS	SE	-	48462980	48462897
2790					1.0	ENSG00000017483.14	2790	703,391,620,915	514,503,415,347	242	1.0,1.0,0.992,0.998	0.997,0.987,1.0,1.0	0.002	1.0	0,0,3,1	1,4,0,0	149	chrX	48466872	48466798	48466322	48466229	SLC38A5	annotatedSS	SE	-	48466093	48466014
2791					1.0	ENSG00000017483.14	2791	189,91,182,241	136,134,102,79	223	0.984,0.984,1.0,1.0	1.0,1.0,0.986,1.0	-0.004	1.0	2,1,0,0	0,0,1,0	149	chrX	48467060	48466961	48466872	48466798	SLC38A5	annotatedSS	SE	-	48462980	48462897
2792					1.0	ENSG00000017483.14	2792	186,91,185,241	135,138,102,79	223	1.0,1.0,1.0,0.994	1.0,1.0,1.0,1.0	-0.002	1.0	0,0,0,1	0,0,0,0	149	chrX	48467060	48466961	48466872	48466798	SLC38A5	annotatedSS	SE	-	48466093	48466014
2797					1.0	ENSG00000147118.11	2797	3,0,0,0	1,3,4,1	243	0.208,0.0,0.0,NA	0.058,0.648,0.29,0.38	-0.275	1.0	7,2,2,0	10,1,6,1	149	chrX	48002653	48002594	47988617	47988523	ZNF182	annotatedSS	SE	-	47983411	47983284
2798					1.0	ENSG00000197779.13	2798	6,2,0,2	4,0,0,0	268	0.527,0.357,0.0,0.357	0.426,NA,0.0,NA	0.09699999999999999	1.0	3,2,3,2	3,0,1,0	149	chrX	47846321	47846104	47842768	47842649	ZNF81	annotatedSS	SE	+	47836987	47836901
2799					1.0	ENSG00000197779.13	2799	3,3,0,2	5,0,1,0	268	0.625,0.455,0.0,1.0	0.481,0.0,0.218,0.0	0.345	0.35256461959299995	1,2,7,0	3,1,2,2	149	chrX	47846321	47846104	47842768	47842649	ZNF81	annotatedSS	SE	+	47837007	47836945
2800					1.0	ENSG00000126756.11	2800	1584,905,1456,991	834,940,605,217	257	0.997,1.0,0.999,1.0	1.0,1.0,1.0,1.0	-0.001	1.0	3,0,1,0	0,0,0,0	149	chrX	47657639	47657571	47657290	47657182	UXT	annotatedSS	SE	-	47652144	47652080
2801					1.0	ENSG00000126756.11	2801	644,413,630,427	345,387,288,94	257	1.0,1.0,1.0,1.0	1.0,1.0,0.988,1.0	0.003	1.0	0,0,0,0	0,0,2,0	149	chrX	47657863	47657781	47657290	47657182	UXT	annotatedSS	SE	-	47652144	47652080
2802					1.0	ENSG00000126756.11	2802	648,360,557,580	365,382,243,100	217	1.0,1.0,1.0,1.0	1.0,1.0,0.988,1.0	0.003	1.0	0,0,0,0	0,0,2,0	149	chrX	47657863	47657781	47657639	47657571	UXT	annotatedSS	SE	-	47652144	47652080
2803					1.0	ENSG00000126756.11	2803	1592,864,1403,1152	866,941,564,226	217	0.993,0.979,0.984,0.991	0.985,0.991,0.982,1.0	-0.003	0.668964651413	8,13,16,7	9,6,7,0	149	chrX	47657863	47657781	47657639	47657571	UXT	annotatedSS	SE	-	47657290	47657182
2805					1.0	ENSG00000102265.11	2805	11658,8171,9506,7306	8955,10863,7547,3076	278	0.993,0.995,0.996,0.993	0.997,0.995,0.996,0.992	-0.001	1.0	42,23,19,28	16,27,15,13	149	chrX	47585015	47584935	47583536	47583407	TIMP1	annotatedSS	SE	+	47582474	47582312
2806					1.0	ENSG00000102265.11	2806	5643,4092,4717,3320	4446,5489,3642,1509	229	1.0,1.0,1.0,1.0	1.0,1.0,1.0,1.0	0.0	1.0	0,0,0,0	1,0,0,0	149	chrX	47586789	47586520	47585015	47584935	TIMP1	annotatedSS	SE	+	47583536	47583407
2807					1.0	ENSG00000102265.11	2807	19978,14727,15990,12053	16059,19935,12603,4681	276	1.0,1.0,1.0,1.0	1.0,1.0,1.0,1.0	0.0	1.0	5,0,1,0	0,3,0,0	149	chrX	47585667	47585542	47585331	47585204	TIMP1	annotatedSS	SE	+	47585015	47584935
2808					1.0	ENSG00000102265.11	2808	12405,8703,9795,7767	9893,11976,7691,2909	276	0.999,0.999,1.0,1.0	0.999,1.0,1.0,1.0	-0.0	1.0	6,6,1,2	3,3,0,0	149	chrX	47586789	47586520	47585331	47585204	TIMP1	annotatedSS	SE	+	47585015	47584935
2809					1.0	ENSG00000102265.11	2809	8317,6354,7014,5325	6640,8901,5360,1952	274	0.999,0.998,1.0,0.999	0.999,0.999,1.0,1.0	-0.001	1.0	6,6,1,2	3,3,0,0	149	chrX	47586789	47586520	47585667	47585542	TIMP1	annotatedSS	SE	+	47585015	47584935
2810					1.0	ENSG00000102265.11	2810	15940,12424,13239,9639	12857,16910,10315,3739	274	0.999,0.999,0.999,0.999	0.998,0.999,0.999,0.999	0.0	1.0	12,7,10,4	14,8,3,2	149	chrX	47586789	47586520	47585667	47585542	TIMP1	annotatedSS	SE	+	47585331	47585204
2812					1.0	ENSG00000078061.12	2812	283,203,219,223	220,245,175,101	253	1.0,1.0,0.985,1.0	1.0,1.0,0.981,1.0	0.001	1.0	0,0,2,0	0,0,2,0	149	chrX	47564899	47564796	47563329	47563225	ARAF	annotatedSS	SE	+	47563063	47562908
2813					1.0	ENSG00000102226.9	2813	190,116,147,163	199,224,194,79	298	1.0,1.0,0.987,1.0	1.0,1.0,1.0,1.0	-0.003	1.0	0,0,1,0	0,0,0,0	149	chrX	47244525	47244497	47243602	47243395	USP11	annotatedSS	SE	+	47242720	47242625
2814					1.0	ENSG00000102225.15	2814	18,14,7,26	27,34,18,19	231	0.06,0.099,0.034,0.109	0.08,0.126,0.059,0.137	-0.025	0.125003129301	181,82,129,137	200,152,185,77	149	chrX	47223759	47223551	47222342	47222260	CDK16	annotatedSS	SE	+	47219105	47218709
2815					1.0	ENSG00000102225.15	2815	7,9,11,23	13,12,8,6	269	0.437,0.356,0.465,0.68	0.507,0.356,0.425,0.322	0.08199999999999999	0.319875896501	5,9,7,6	7,12,6,7	149	chrX	47223759	47223551	47222380	47222260	CDK16	annotatedSS	SE	+	47218664	47218412
2816					0.940696145678	ENSG00000102225.15	2816	11,16,14,37	20,24,8,10	269	0.033,0.098,0.057,0.13	0.052,0.08,0.023,0.067	0.024	0.052042966404599995	181,82,129,137	200,152,185,77	149	chrX	47223759	47223551	47222380	47222260	CDK16	annotatedSS	SE	+	47219105	47218690
2817					1.0	ENSG00000102225.15	2817	11,5,3,7	14,11,11,9	219	0.599,0.274,0.226,0.443	0.576,0.384,0.555,0.467	-0.11	0.292185339378	5,9,7,6	7,12,6,7	149	chrX	47223728	47223551	47222342	47222272	CDK16	annotatedSS	SE	+	47218664	47218310
2818					1.0	ENSG00000102225.15	2818	377,213,267,279	383,353,328,187	241	0.991,1.0,1.0,1.0	1.0,1.0,1.0,1.0	-0.002	1.0	2,0,0,0	0,0,0,0	149	chrX	47224743	47224617	47224476	47224384	CDK16	annotatedSS	SE	+	47223759	47223637
2819					1.0	ENSG00000102225.15	2819	1257,627,872,885	1233,1141,986,519	283	0.997,1.0,1.0,1.0	1.0,1.0,1.0,1.0	-0.001	1.0	2,0,0,0	0,0,0,0	149	chrX	47224731	47224617	47224518	47224384	CDK16	annotatedSS	SE	+	47223759	47222852
2820					1.0	ENSG00000102225.15	2820	879,437,640,523	812,807,567,310	244	1.0,1.0,1.0,1.0	0.998,1.0,1.0,1.0	0.0	1.0	0,0,0,0	1,0,0,0	149	chrX	47226027	47225964	47225866	47225771	CDK16	annotatedSS	SE	+	47225102	47224987
2821					1.0	ENSG00000102225.15	2821	678,342,482,464	739,661,520,305	273	0.997,1.0,1.0,0.992	0.998,1.0,1.0,1.0	-0.002	1.0	1,0,0,2	1,0,0,0	149	chrX	47226703	47226582	47226402	47226278	CDK16	annotatedSS	SE	+	47226027	47225964
2822					1.0	ENSG00000102225.15	2822	779,371,471,533	775,651,510,342	240	1.0,0.991,1.0,0.997	0.998,1.0,1.0,1.0	-0.003	1.0	0,2,0,1	1,0,0,0	149	chrX	47228644	47228566	47227469	47227378	CDK16	annotatedSS	SE	+	47227223	47226993
2823					1.0	ENSG00000130985.16	2823	15,6,7,1	16,7,3,6	298	0.005,0.004,0.004,0.0	0.005,0.003,0.001,0.004	0.0	1.0	1636,719,995,1252	1558,1211,1057,722	149	chrX	47198919	47198802	47198355	47198166	UBA1	annotatedSS	SE	+	47194024	47193836
2824					1.0	ENSG00000130985.16	2824	25,12,14,19	24,17,14,9	196	0.011,0.013,0.011,0.011	0.012,0.011,0.01,0.009	0.001	0.714232214093	1636,719,995,1252	1558,1211,1057,722	149	chrX	47198919	47198802	47198355	47198308	UBA1	annotatedSS	SE	+	47194024	47193828
2825					1.0	ENSG00000130985.16	2825	1415,658,931,955	1291,1075,952,675	298	0.999,1.0,1.0,1.0	0.997,1.0,1.0,1.0	0.001	1.0	1,0,0,0	2,0,0,0	149	chrX	47199566	47199479	47199377	47199208	UBA1	annotatedSS	SE	+	47199106	47199047
2826					1.0	ENSG00000130985.16	2826	2734,1311,1832,1816	2629,2281,2057,1183	298	1.0,1.0,1.0,1.0	1.0,1.0,0.999,1.0	0.0	1.0	0,0,0,0	0,0,1,0	149	chrX	47206444	47206247	47206113	47205947	UBA1	annotatedSS	SE	+	47203696	47203540
2827					1.0	ENSG00000130985.16	2827	624,303,382,539	598,576,545,230	185	1.0,1.0,1.0,1.0	1.0,1.0,0.998,1.0	0.0	1.0	0,0,0,0	0,0,1,0	149	chrX	47206664	47206247	47206113	47206077	UBA1	annotatedSS	SE	+	47203696	47203540
2828					1.0	ENSG00000130985.16	2828	804,351,593,493	861,657,602,365	298	0.988,0.967,0.99,0.996	0.995,0.997,0.993,1.0	-0.011000000000000001	0.7760310815610001	5,6,3,1	2,1,2,0	149	chrX	47209687	47209622	47206444	47206247	UBA1	annotatedSS	SE	+	47203696	47203540
2829					1.0	ENSG00000130985.16	2829	1665,794,1130,1233	1713,1356,1133,578	250	0.997,0.996,0.997,0.992	0.997,1.0,0.996,1.0	-0.003	1.0	3,2,2,6	3,0,3,0	149	chrX	47215126	47214793	47214637	47214536	UBA1	annotatedSS	SE	+	47214428	47214326
2830					1.0	ENSG00000182872.15	2830	199,111,151,226	202,154,187,112	291	1.0,1.0,1.0,0.983	1.0,1.0,0.99,1.0	-0.002	1.0	0,0,0,2	0,0,1,0	149	chrX	47169498	47169314	47147498	47147356	RBM10	annotatedSS	SE	+	47145485	47144868
2831					1.0	ENSG00000182872.15	2831	260,122,237,280	212,210,186,146	298	0.909,0.772,0.888,0.848	0.855,0.913,0.894,0.785	-0.008	0.900856144868	13,18,15,25	18,10,11,20	149	chrX	47173197	47173127	47171258	47171027	RBM10	annotatedSS	SE	+	47169498	47169314
2832					1.0	ENSG00000182872.15	2832	254,155,187,235	179,163,147,142	223	0.983,0.981,0.969,0.987	0.984,1.0,0.99,1.0	-0.013999999999999999	0.732151404574	3,2,4,2	2,0,1,0	149	chrX	47176586	47176499	47175092	47175018	RBM10	annotatedSS	SE	+	47173197	47173127
2833					1.0	ENSG00000182872.15	2833	0,1,0,0	0,0,0,0	247	0.0,0.011,0.0,0.0	0.0,0.0,0.0,0.0	0.003	1.0	81,53,77,74	80,73,58,49	149	chrX	47180037	47179879	47179781	47179683	RBM10	annotatedSS	SE	+	47179495	47179314
2834					1.0	ENSG00000130988.12	2834	2,0,0,0	2,1,0,0	298	0.027,0.0,0.0,0.0	0.028,0.059,0.0,0.0	-0.015	1.0	36,8,3,10	35,8,6,4	149	chrX	47081307	47081129	47080936	47080316	RGN	annotatedSS	SE	+	47078709	47078354
2835					1.0	ENSG00000130988.12	2835	47,7,5,3	19,17,2,5	298	1.0,1.0,1.0,1.0	1.0,1.0,0.2,1.0	0.2	0.111424861311	0,0,0,0	0,0,4,0	149	chrX	47084961	47084417	47081307	47080316	RGN	annotatedSS	SE	+	47078709	47078424
2836					1.0	ENSG00000130988.12	2836	81,15,8,13	54,25,8,9	298	1.0,1.0,1.0,1.0	1.0,1.0,0.5,1.0	0.125	0.300465176918	0,0,0,0	0,0,4,0	149	chrX	47084600	47084417	47081307	47081129	RGN	annotatedSS	SE	+	47078709	47078379
2837					1.0	ENSG00000130988.12	2837	30,3,12,0	10,9,6,1	298	0.385,0.2,1.0,0.0	0.208,0.529,1.0,0.077	-0.057	0.917612630132	24,6,0,1	19,4,0,6	149	chrX	47091809	47091677	47089991	47089775	RGN	annotatedSS	SE	+	47084600	47084417
2838					0.824215749765	ENSG00000130988.12	2838	62,14,3,8	42,14,6,10	281	0.868,0.881,1.0,0.68	0.817,1.0,1.0,1.0	-0.09699999999999999	0.0418308802748	5,1,0,2	5,0,0,0	149	chrX	47092215	47092060	47091809	47091677	RGN	annotatedSS	SE	+	47084600	47084417
2839					1.0	ENSG00000102218.5	2839	251,163,238,111	186,235,163,58	298	0.992,0.988,1.0,1.0	1.0,1.0,1.0,1.0	-0.005	1.0	1,1,0,0	0,0,0,0	149	chrX	46860102	46859987	46854141	46853475	RP2	annotatedSS	SE	+	46837202	46836939
2840					1.0	ENSG00000065923.9	2840	82,55,67,25	79,80,72,27	262	1.0,1.0,1.0,1.0	0.957,1.0,1.0,1.0	0.011000000000000001	1.0	0,0,0,0	2,0,0,0	149	chrX	46672627	46672550	46669719	46669606	SLC9A7	annotatedSS	SE	-	46662643	46662537
2841					1.0	ENSG00000147050.14	2841	22,21,4,6	14,7,12,3	199	1.0,1.0,1.0,1.0	1.0,1.0,0.9,1.0	0.025	1.0	0,0,0,0	0,0,1,0	149	chrX	45011019	45010960	44974715	44974665	KDM6A	annotatedSS	SE	+	44961392	44961283
2842					1.0	ENSG00000147050.14	2842	9,5,1,4	6,4,5,3	208	1.0,1.0,1.0,1.0	1.0,1.0,0.642,1.0	0.09	1.0	0,0,0,0	0,0,2,0	149	chrX	45034985	45034930	45011019	45010960	KDM6A	annotatedSS	SE	+	44974715	44974665
2843					1.0	ENSG00000147050.14	2843	12,8,5,7	15,4,8,7	270	1.0,1.0,1.0,1.0	1.0,1.0,0.815,1.0	0.046	1.0	0,0,0,0	0,0,1,0	149	chrX	45034985	45034930	45020730	45020609	KDM6A	annotatedSS	SE	+	45011019	45010960
2844					1.0	ENSG00000147050.14	2844	20,7,4,2	5,10,5,7	243	1.0,1.0,1.0,1.0	0.754,1.0,1.0,1.0	0.061	1.0	0,0,0,0	1,0,0,0	149	chrX	45053955	45053828	45051802	45051708	KDM6A	annotatedSS	SE	+	45037689	45037654
2845					1.0	ENSG00000147050.14	2845	16,6,7,5	12,6,3,1	284	0.737,0.44,0.647,1.0	0.611,1.0,0.44,0.208	0.141	0.589658516163	3,4,2,0	4,0,2,2	149	chrX	45060764	45060608	45060156	45060021	KDM6A	annotatedSS	SE	+	45059466	45059246
2848					1.0	ENSG00000147050.14	2848	5,1,3,2	4,5,3,0	298	0.152,0.143,0.158,0.167	0.105,0.161,0.231,0.0	0.031	0.536924902223	14,3,8,5	17,13,5,4	149	chrX	45061419	45061323	45060764	45060608	KDM6A	annotatedSS	SE	+	45060156	45060021
2849					1.0	ENSG00000147050.14	2849	15,4,3,5	11,8,8,5	251	0.447,1.0,0.471,1.0	0.483,0.487,0.345,0.597	0.252	0.08391151224160001	11,0,2,0	7,5,9,2	149	chrX	45063817	45063421	45062748	45062646	KDM6A	annotatedSS	SE	+	45061419	45061323
2850					1.0	ENSG00000147050.14	2850	44,10,12,12	56,14,14,5	259	1.0,0.742,1.0,1.0	1.0,1.0,1.0,1.0	-0.065	1.0	0,2,0,0	0,0,0,0	149	chrX	45107536	45107409	45090832	45090722	KDM6A	annotatedSS	SE	+	45089930	45089742
2851					1.0	ENSG00000147050.14	2851	78,17,26,23	70,27,23,7	291	1.0,0.813,1.0,1.0	1.0,1.0,1.0,1.0	-0.047	1.0	0,2,0,0	0,0,0,0	149	chrX	45107536	45107409	45090864	45090722	KDM6A	annotatedSS	SE	+	45089930	45089742
2852					2.17281955107e-08	ENSG00000147050.14	2852	2,0,0,0	17,5,9,1	257	0.035,0.0,0.0,0.0	0.451,0.209,0.465,0.225	-0.32899999999999996	1.34821043218e-11	32,6,11,9	12,11,6,2	149	chrX	45107536	45107409	45106649	45106541	KDM6A	annotatedSS	SE	+	45090864	45090816
2853					1.0	ENSG00000069509.5	2853	312,182,290,186	267,197,126,31	278	1.0,0.98,0.987,0.99	0.993,0.981,0.985,1.0	-0.001	1.0	0,2,2,1	1,2,1,0	149	chrX	44538542	44538466	44527365	44527236	FUNDC1	annotatedSS	SE	-	44524275	44523638
2854					1.0	ENSG00000069509.5	2854	177,88,170,121	149,98,66,18	278	1.0,1.0,1.0,0.985	1.0,1.0,1.0,1.0	-0.004	1.0	0,0,0,1	0,0,0,0	149	chrX	44542101	44541944	44527365	44527236	FUNDC1	annotatedSS	SE	-	44524275	44523638
2855					1.0	ENSG00000069509.5	2855	61,38,56,45	49,56,26,20	225	1.0,1.0,1.0,0.968	1.0,1.0,1.0,1.0	-0.008	1.0	0,0,0,1	0,0,0,0	149	chrX	44542101	44541944	44538542	44538466	FUNDC1	annotatedSS	SE	-	44524275	44523638
2856					1.0	ENSG00000069509.5	2856	194,131,171,111	166,151,82,33	225	1.0,1.0,1.0,1.0	0.991,1.0,1.0,1.0	0.002	1.0	0,0,0,0	1,0,0,0	149	chrX	44542101	44541944	44538542	44538466	FUNDC1	annotatedSS	SE	-	44527365	44527236
2857					1.0	ENSG00000189221.9	2857	1,0,0,0	0,0,0,2	257	1.0,0.0,NA,0.0	NA,NA,NA,1.0	-0.667	1.0	0,1,0,4	0,0,0,0	149	chrX	43683607	43683512	43657969	43657861	MAOA	annotatedSS	SE	+	43656414	43654906
2858					1.0	ENSG00000147044.20	2858	46,49,38,30	58,51,44,24	298	1.0,1.0,1.0,1.0	1.0,1.0,0.957,1.0	0.011000000000000001	1.0	0,0,0,0	0,0,1,0	149	chrX	41555635	41555599	41553915	41553718	CASK	annotatedSS	SE	-	41542806	41542690
2859					1.0	ENSG00000147044.20	2859	10,8,5,9	16,9,7,0	185	0.801,0.446,0.446,1.0	0.763,0.592,0.653,NA	0.004	1.0	2,8,5,0	4,5,3,0	149	chrX	41557100	41557031	41555635	41555599	CASK	annotatedSS	SE	-	41553915	41553718
2860					1.0	ENSG00000147044.20	2860	30,31,24,23	50,60,35,16	185	1.0,0.961,1.0,0.903	0.953,0.924,0.934,0.866	0.047	1.0	0,1,0,2	2,4,2,2	149	chrX	41559847	41559778	41555635	41555599	CASK	annotatedSS	SE	-	41553915	41553718
2861					0.0671515237714	ENSG00000147044.20	2861	6,9,8,3	8,6,7,4	218	1.0,0.86,1.0,0.506	0.732,0.506,0.705,0.578	0.21100000000000002	0.000763482390152	0,1,0,2	2,4,2,2	149	chrX	41559847	41559778	41557100	41557031	CASK	annotatedSS	SE	-	41553915	41553718
2862					1.0	ENSG00000147044.20	2862	5,6,6,9	10,6,9,4	218	0.14,0.128,0.157,0.235	0.146,0.068,0.153,0.146	0.037000000000000005	0.299053978737	21,28,22,20	40,56,34,16	149	chrX	41559847	41559778	41557100	41557031	CASK	annotatedSS	SE	-	41555635	41555599
2864					1.0	ENSG00000147044.20	2864	27,41,24,18	32,51,34,16	255	1.0,1.0,1.0,0.913	1.0,1.0,1.0,1.0	-0.022000000000000002	1.0	0,0,0,1	0,0,0,0	149	chrX	41853227	41853114	41787283	41787177	CASK	annotatedSS	SE	-	41745601	41745523
2865					1.0	ENSG00000147044.20	2865	23,38,27,20	41,43,39,19	262	1.0,1.0,1.0,1.0	0.959,1.0,1.0,1.0	0.01	1.0	0,0,0,0	1,0,0,0	149	chrX	41922982	41922929	41853227	41853114	CASK	annotatedSS	SE	-	41787283	41786809
2866					1.0	ENSG00000124486.12	2866	142,67,55,35	96,138,88,33	296	1.0,0.971,1.0,1.0	1.0,1.0,1.0,1.0	-0.006999999999999999	1.0	0,1,0,0	0,0,0,0	149	chrX	41198571	41198527	41197510	41197363	USP9X	annotatedSS	SE	+	41196738	41196591
2867					1.0	ENSG00000124486.12	2867	119,69,69,39	111,98,60,23	298	1.0,1.0,1.0,0.867	1.0,1.0,1.0,1.0	-0.033	1.0	0,0,0,3	0,0,0,0	149	chrX	41214709	41214567	41210682	41210508	USP9X	annotatedSS	SE	+	41205493	41205302
2868					1.0	ENSG00000236393.1	2868	4,0,1,0	0,0,1,0	298	1.0,NA,1.0,NA	0.0,NA,1.0,NA	0.5	1.0	0,0,0,0	2,0,0,0	149	chrX	40287720	40285528	40283612	40283440	RP11-320G24.1	annotatedSS	SE	+	40263552	40262916
2869					1.0	ENSG00000165175.15	2869	397,223,262,246	337,311,174,135	298	1.0,1.0,0.985,1.0	1.0,1.0,1.0,1.0	-0.004	1.0	0,0,2,0	0,0,0,0	149	chrX	38806528	38804682	38804413	38802534	MID1IP1	annotatedSS	SE	+	38801487	38801431
2870					1.0	ENSG00000165175.15	2870	259,154,148,164	218,191,94,90	253	1.0,1.0,0.978,1.0	1.0,1.0,1.0,1.0	-0.006	1.0	0,0,2,0	0,0,0,0	149	chrX	38806433	38804682	38804413	38804309	MID1IP1	annotatedSS	SE	+	38801487	38801453
2871					1.0	ENSG00000156313.12	2871	34,19,27,28	37,29,14,6	207	1.0,0.932,1.0,1.0	1.0,1.0,1.0,1.0	-0.017	1.0	0,1,0,0	0,0,0,0	149	chrX	38276772	38276586	38275146	38275088	RPGR	annotatedSS	SE	-	38273477	38273385
2873					1.0	ENSG00000156313.12	2873	23,13,19,23	4,28,13,6	298	0.92,1.0,1.0,1.0	1.0,1.0,1.0,1.0	-0.02	1.0	1,0,0,0	0,0,0,0	149	chrX	38288041	38287860	38287245	38287093	RPGR	annotatedSS	SE	-	38276772	38276586
2874					1.0	ENSG00000156313.12	2874	23,6,16,20	7,24,14,6	298	0.657,1.0,0.727,0.909	0.636,1.0,0.778,0.5	0.095	0.884690456853	6,0,3,1	2,0,2,3	149	chrX	38291024	38290958	38288041	38287093	RPGR	annotatedSS	SE	-	38276772	38276586
2875					1.0	ENSG00000156313.12	2875	5,0,6,6	4,3,4,0	298	0.294,NA,0.5,0.75	0.5,1.0,0.5,0.0	0.015	1.0	6,0,3,1	2,0,2,3	149	chrX	38291024	38290958	38288041	38287860	RPGR	annotatedSS	SE	-	38276772	38276586
2877					1.0	ENSG00000156313.12	2877	28,14,13,22	10,9,8,6	298	1.0,0.636,1.0,1.0	1.0,1.0,1.0,1.0	-0.091	0.472320239049	0,4,0,0	0,0,0,0	149	chrX	38317465	38317315	38310773	38310614	RPGR	annotatedSS	SE	-	38304790	38304634
2878					1.0	ENSG00000101955.14	2878	49,36,47,61	31,53,21,18	234	0.02,0.023,0.026,0.028	0.016,0.026,0.016,0.021	0.004	0.159410526428	1492,989,1129,1345	1187,1251,799,543	149	chrX	38154581	38154461	38154032	38153947	SRPX	annotatedSS	SE	-	38149894	38149630
2879					0.40345653944399995	ENSG00000101955.14	2879	2461,1649,1830,2272	2019,2071,1343,913	271	0.945,0.962,0.975,0.963	0.975,0.973,0.957,0.982	-0.01	0.012561193096	79,36,26,48	28,32,33,9	149	chrX	38157029	38156895	38154583	38154461	SRPX	annotatedSS	SE	-	38149894	38149335
2880					1.0	ENSG00000101955.14	2880	1245,927,910,1139	945,1146,711,459	283	1.0,0.996,1.0,1.0	1.0,1.0,1.0,1.0	-0.001	1.0	0,2,0,0	0,0,0,0	149	chrX	38160098	38160016	38157029	38156895	SRPX	annotatedSS	SE	-	38149894	38149335
2881					1.0	ENSG00000101955.14	2881	77,36,24,43	26,30,33,9	283	1.0,1.0,1.0,1.0	0.932,1.0,1.0,1.0	0.017	1.0	0,0,0,0	1,0,0,0	149	chrX	38220899	38220695	38157029	38156895	SRPX	annotatedSS	SE	-	38149894	38149335
2882					1.0	ENSG00000101955.14	2882	2148,1575,1585,1795	1689,1987,1198,829	298	1.0,1.0,1.0,0.999	1.0,1.0,1.0,1.0	-0.0	1.0	0,0,0,1	0,0,0,0	149	chrX	38161054	38160932	38160196	38160016	SRPX	annotatedSS	SE	-	38157029	38156895
2883					1.0	ENSG00000101955.14	2883	2511,1756,1874,1970	1954,2285,1401,900	298	1.0,1.0,1.0,1.0	1.0,0.997,1.0,1.0	0.001	1.0	0,0,0,0	0,4,0,0	149	chrX	38174351	38174159	38172057	38171880	SRPX	annotatedSS	SE	-	38164895	38164768
2884					1.0	ENSG00000101955.14	2884	1417,994,1077,1283	1160,1387,853,523	298	0.997,1.0,0.994,0.991	1.0,0.997,0.998,0.992	-0.001	1.0	2,0,3,6	0,2,1,2	149	chrX	38220899	38220695	38172057	38171880	SRPX	annotatedSS	SE	-	38164895	38164768
2885					1.0	ENSG00000101955.14	2885	32,6,41,18	14,11,19,11	298	0.889,1.0,0.872,0.6	1.0,0.733,0.905,0.733	-0.002	0.14316070877	2,0,3,6	0,2,1,2	149	chrX	38220924	38220695	38174351	38174159	SRPX	annotatedSS	SE	-	38164895	38164768
2886					1.0	ENSG00000101955.14	2886	1127,770,840,707	810,906,569,391	298	0.998,0.997,0.995,0.994	0.995,1.0,0.993,0.985	0.003	1.0	1,1,2,2	2,0,2,3	149	chrX	38220924	38220695	38174351	38174159	SRPX	annotatedSS	SE	-	38172057	38171880
2887					1.0	ENSG00000101955.14	2887	853,307,803,894	588,421,591,394	209	0.95,0.973,0.933,0.973	0.968,0.977,0.957,0.962	-0.009000000000000001	0.10372234230499999	32,6,41,18	14,7,19,11	149	chrX	38220899	38220695	38178344	38178284	SRPX	annotatedSS	SE	-	38174351	38174159
2889					1.0	ENSG00000147041.11	2889	0,0,2,6	2,7,5,0	298	NA,NA,1.0,1.0	1.0,1.0,0.714,NA	0.095	1.0	0,0,0,0	0,0,1,0	149	chrX	38128816	38126587	38125506	38125297	SYTL5	annotatedSS	SE	+	38122215	38122079
2896					1.0	ENSG00000101868.10	2896	17,18,13,10	22,8,16,23	224	1.0,1.0,1.0,1.0	1.0,1.0,1.0,0.939	0.015	1.0	0,0,0,0	0,0,0,1	149	chrX	24727071	24726932	24726055	24725980	POLA1	annotatedSS	SE	+	24724451	24724334
2897					1.0	ENSG00000101868.10	2897	43,28,33,36	32,28,39,47	269	0.888,1.0,1.0,1.0	1.0,1.0,1.0,1.0	-0.027999999999999997	1.0	3,0,0,0	0,0,0,0	149	chrX	24743329	24743229	24742121	24742001	POLA1	annotatedSS	SE	+	24741504	24741374
2898					1.0	ENSG00000101868.10	2898	38,17,36,17	60,37,27,14	274	1.0,1.0,1.0,0.822	1.0,1.0,1.0,1.0	-0.044000000000000004	1.0	0,0,0,2	0,0,0,0	149	chrX	24748460	24748310	24745542	24745417	POLA1	annotatedSS	SE	+	24743329	24743229
2900					1.0	ENSG00000101868.10	2900	60,18,54,45	52,18,43,27	266	1.0,1.0,1.0,0.926	1.0,1.0,1.0,1.0	-0.018000000000000002	1.0	0,0,0,2	0,0,0,0	149	chrX	24930549	24930452	24888122	24888005	POLA1	annotatedSS	SE	+	24843677	24843545
2901					1.0	ENSG00000101868.10	2901	43,12,42,45	42,36,26,16	246	1.0,1.0,0.895,1.0	1.0,1.0,1.0,1.0	-0.026000000000000002	1.0	0,0,3,0	0,0,0,0	149	chrX	24996983	24995804	24930549	24930452	POLA1	annotatedSS	SE	+	24888122	24888005
2903					1.0	ENSG00000067992.12	2903	36,24,38,47	32,19,18,17	291	1.0,1.0,1.0,0.96	1.0,1.0,1.0,1.0	-0.01	1.0	0,0,0,1	0,0,0,0	149	chrX	24498900	24498828	24494883	24494741	PDK3	annotatedSS	SE	+	24465561	24465220
2904					1.0	ENSG00000067992.12	2904	0,0,0,1	1,0,0,0	221	NA,NA,NA,1.0	1.0,NA,0.0,0.0	0.667	1.0	0,0,0,0	0,0,1,2	149	chrX	24519010	24518932	24498900	24498828	PDK3	annotatedSS	SE	+	24465561	24465220
2905					1.0	ENSG00000067992.12	2905	17,14,26,28	14,23,7,5	227	1.0,0.902,1.0,1.0	1.0,1.0,1.0,1.0	-0.024	1.0	0,1,0,0	0,0,0,0	149	chrX	24526274	24526197	24519010	24518932	PDK3	annotatedSS	SE	+	24505298	24505208
2906					1.0	ENSG00000005889.15	2906	1,0,0,0	0,0,0,4	229	0.394,NA,NA,NA	NA,NA,NA,1.0	-0.606	1.0	1,0,0,0	0,0,0,0	149	chrX	24150819	24150505	24149794	24149714	ZFX	annotatedSS	SE	+	24149253	24149172
2907					1.0	ENSG00000005889.15	2907	21,12,5,1	22,15,6,1	259	0.924,1.0,1.0,1.0	1.0,1.0,1.0,1.0	-0.019	1.0	1,0,0,0	0,0,0,0	149	chrX	24152830	24152719	24151800	24151690	ZFX	annotatedSS	SE	+	24149794	24149744
2908					1.0	ENSG00000005889.15	2908	9,3,2,0	2,2,0,1	260	0.838,1.0,1.0,NA	0.223,1.0,0.0,1.0	0.39	1.0	1,0,0,0	4,0,3,0	149	chrX	24161842	24161714	24152830	24152719	ZFX	annotatedSS	SE	+	24149794	24149728
2909					1.0	ENSG00000005889.15	2909	11,8,4,2	8,4,4,1	260	0.344,0.478,0.364,0.16	0.212,0.534,0.314,0.223	0.016	0.5170975995579999	12,5,4,6	17,2,5,2	149	chrX	24172800	24172714	24152830	24152719	ZFX	annotatedSS	SE	+	24149794	24149728
2910					1.0	ENSG00000005889.15	2910	16,5,2,0	9,3,8,0	277	0.418,0.35,0.212,0.0	0.222,0.447,0.463,0.0	-0.038	0.854401152204	12,5,4,6	17,2,5,2	149	chrX	24172800	24172714	24161842	24161714	ZFX	annotatedSS	SE	+	24149794	24149744
2911					1.0	ENSG00000005889.15	2911	24,8,4,0	7,6,5,2	277	0.48,0.281,0.264,0.0	0.274,0.316,0.35,0.518	-0.10800000000000001	0.9046247441490001	14,11,6,2	10,7,5,1	149	chrX	24172800	24172714	24161842	24161714	ZFX	annotatedSS	SE	+	24152830	24152719
2912					1.0	ENSG00000005889.15	2912	18,5,8,2	17,7,1,1	266	1.0,0.737,1.0,0.528	1.0,0.797,0.157,1.0	0.078	0.162103505367	0,1,0,1	0,1,3,0	149	chrX	24175443	24175388	24173723	24173606	ZFX	annotatedSS	SE	+	24172800	24172714
2913					0.875592676461	ENSG00000005889.15	2913	18,6,12,3	14,4,1,0	266	0.305,0.296,0.771,0.194	0.292,0.359,0.036,0.0	0.22	0.04621207983	23,8,2,7	19,4,15,4	149	chrX	24179770	24179182	24173723	24173606	ZFX	annotatedSS	SE	+	24172800	24172714
2914					0.246976889353	ENSG00000005889.15	2914	0,0,0,2	2,2,3,1	204	0.0,0.0,0.0,0.173	0.071,0.268,0.127,0.154	-0.11199999999999999	0.00567237118469	23,8,2,7	19,4,15,4	149	chrX	24179550	24179182	24175443	24175388	ZFX	annotatedSS	SE	+	24172800	24172755
2915					1.0	ENSG00000005889.15	2915	2,1,0,2	8,2,0,2	204	0.422,0.268,0.0,0.422	0.661,1.0,NA,1.0	-0.609	1.0	2,2,5,2	3,0,0,0	149	chrX	24179550	24179182	24175443	24175388	ZFX	annotatedSS	SE	+	24173723	24173606
2916					1.0	ENSG00000005889.15	2916	8,0,3,0	3,2,0,1	298	0.8,0.0,1.0,0.0	0.273,0.333,NA,0.2	0.18100000000000002	1.0	1,1,0,2	4,2,0,2	149	chrX	24179550	24179182	24177866	24177683	ZFX	annotatedSS	SE	+	24175443	24175388
2919					1.0	ENSG00000005889.15	2919	101,50,36,25	59,43,41,11	290	0.963,1.0,1.0,1.0	0.968,1.0,1.0,1.0	-0.001	1.0	2,0,0,0	1,0,0,0	149	chrX	24211700	24210192	24209040	24208899	ZFX	annotatedSS	SE	+	24208370	24208217
2920					1.0	ENSG00000130741.10	2920	1896,985,1253,615	1253,1017,768,323	277	0.998,1.0,1.0,1.0	1.0,1.0,1.0,1.0	-0.0	1.0	2,0,0,0	0,0,0,0	149	chrX	24057754	24057632	24057548	24057420	EIF2S3	annotatedSS	SE	+	24055678	24055614
2921					1.0	ENSG00000130741.10	2921	597,213,369,208	370,222,236,110	271	1.0,1.0,1.0,1.0	0.99,1.0,1.0,1.0	0.002	1.0	0,0,0,0	2,0,0,0	149	chrX	24060182	24060087	24057754	24057632	EIF2S3	annotatedSS	SE	+	24055678	24055614
2923					1.0	ENSG00000130741.10	2923	691,337,444,234	448,354,276,97	284	0.997,1.0,1.0,1.0	1.0,1.0,1.0,1.0	-0.001	1.0	1,0,0,0	0,0,0,0	149	chrX	24066092	24065997	24064335	24064200	EIF2S3	annotatedSS	SE	+	24062574	24062415
2924					1.0	ENSG00000130741.10	2924	1365,668,931,486	907,741,559,213	294	0.999,1.0,0.998,1.0	1.0,1.0,1.0,1.0	-0.001	1.0	1,0,1,0	0,0,0,0	149	chrX	24071727	24071557	24068108	24067963	EIF2S3	annotatedSS	SE	+	24066092	24065997
2925					1.0	ENSG00000130741.10	2925	809,405,590,293	551,444,356,131	298	0.998,1.0,1.0,1.0	1.0,1.0,1.0,1.0	-0.0	1.0	1,0,0,0	0,0,0,0	149	chrX	24077971	24076721	24071727	24071557	EIF2S3	annotatedSS	SE	+	24068108	24067963
2926					1.0	ENSG00000130741.10	2926	1427,754,1009,621	889,764,622,224	298	0.997,1.0,0.982,0.981	0.991,0.995,0.997,1.0	-0.006	0.8671295978489999	2,0,9,6	4,2,1,0	149	chrX	24077971	24076721	24073263	24073090	EIF2S3	annotatedSS	SE	+	24071727	24071557
2927					1.0	ENSG00000184831.13	2927	4,5,4,2	6,2,1,4	155	0.062,0.115,0.121,0.054	0.114,0.084,0.054,0.215	-0.028999999999999998	0.620138952855	58,37,28,34	45,21,17,14	149	chrX	23840377	23840312	23833612	23833606	APOO	annotatedSS	SE	-	23833510	23833356
2929					1.0	ENSG00000184831.13	2929	170,95,115,93	96,100,66,31	214	0.952,1.0,0.976,1.0	0.985,1.0,1.0,1.0	-0.013999999999999999	0.677139230441	6,0,2,0	1,0,0,0	149	chrX	23856382	23856301	23840377	23840312	APOO	annotatedSS	SE	-	23833612	23833352
2930					1.0	ENSG00000184831.13	2930	115,72,66,78	66,62,32,22	214	1.0,1.0,1.0,1.0	1.0,1.0,1.0,0.885	0.028999999999999998	1.0	0,0,0,0	0,0,0,2	149	chrX	23856382	23856301	23840377	23840312	APOO	annotatedSS	SE	-	23833510	23833362
2931					1.0	ENSG00000184831.13	2931	221,116,175,148	157,125,92,47	230	0.986,0.987,1.0,1.0	1.0,1.0,1.0,1.0	-0.006999999999999999	1.0	2,1,0,0	0,0,0,0	149	chrX	23858733	23858641	23856382	23856301	APOO	annotatedSS	SE	-	23840377	23840026
2932					1.0	ENSG00000184831.13	2932	82,38,72,62	64,46,50,23	245	1.0,1.0,1.0,1.0	0.975,1.0,1.0,1.0	0.006	1.0	0,0,0,0	1,0,0,0	149	chrX	23879007	23878914	23868688	23868592	APOO	annotatedSS	SE	-	23858733	23858641
2933					1.0	ENSG00000184831.13	2933	121,84,123,134	88,81,58,31	204	0.989,1.0,1.0,0.99	1.0,0.983,0.977,1.0	0.005	1.0	1,0,0,1	0,1,1,0	149	chrX	23879034	23878914	23874457	23874402	APOO	annotatedSS	SE	-	23868688	23868592
2934					1.0	ENSG00000184831.13	2934	194,111,209,165	150,127,71,65	257	0.949,0.97,0.89,0.95	0.946,0.987,0.932,0.926	-0.008	0.17749832236	6,2,15,5	5,1,3,3	149	chrX	23907903	23907693	23880952	23880844	APOO	annotatedSS	SE	-	23879034	23878914
2936					1.0	ENSG00000130066.16	2936	11,11,31,21	15,16,11,3	259	0.032,0.049,0.091,0.077	0.05,0.037,0.056,0.037	0.017	0.072299366052	191,124,179,145	164,242,107,45	149	chrX	23785429	23785327	23784403	23784293	SAT1	annotatedSS	SE	+	23783883	23783799
2937					1.0	ENSG00000123130.16	2937	668,388,668,435	445,398,342,145	217	1.0,1.0,1.0,1.0	1.0,0.996,1.0,1.0	0.001	1.0	0,0,0,0	0,1,0,0	149	chrX	23713208	23713134	23707944	23707876	ACOT9	annotatedSS	SE	-	23706739	23706627
2938					1.0	ENSG00000123130.16	2938	568,343,634,392	396,371,296,127	223	0.962,0.974,0.957,0.992	0.957,0.947,0.975,0.914	0.023	0.09805190418	15,6,19,2	12,14,5,8	149	chrX	23721984	23721880	23713208	23713134	ACOT9	annotatedSS	SE	-	23707944	23707716
2939					1.0	ENSG00000123130.16	2939	5,5,13,2	2,8,5,4	253	1.0,1.0,1.0,1.0	0.541,1.0,1.0,1.0	0.115	1.0	0,0,0,0	1,0,0,0	149	chrX	23730564	23730526	23721984	23721880	ACOT9	annotatedSS	SE	-	23707944	23707830
2940					1.0	ENSG00000123130.16	2940	503,337,580,366	427,359,273,113	233	0.997,1.0,1.0,1.0	1.0,0.987,1.0,1.0	0.002	1.0	1,0,0,0	0,3,0,0	149	chrX	23730564	23730526	23722753	23722669	ACOT9	annotatedSS	SE	-	23721984	23721880
2941					1.0	ENSG00000123130.16	2941	329,289,377,252	264,249,180,80	176	0.872,0.95,0.936,0.88	0.882,0.886,0.927,0.86	0.021	0.27109467732799997	41,13,22,29	30,27,12,11	149	chrX	23736016	23735918	23734367	23734340	ACOT9	annotatedSS	SE	-	23733217	23733171
2942					1.0	ENSG00000123130.16	2942	39,21,52,18	25,19,11,14	176	0.647,0.397,0.647,0.488	0.569,0.535,0.823,0.629	-0.094	0.430624934629	18,27,24,16	16,14,2,7	149	chrX	23743273	23743124	23734367	23734340	ACOT9	annotatedSS	SE	-	23733217	23733171
2943					1.0	ENSG00000123130.16	2943	454,290,431,383	334,294,188,86	247	0.938,0.866,0.915,0.935	0.926,0.927,0.983,0.881	-0.016	0.175124486181	18,27,24,16	16,14,2,7	149	chrX	23743273	23743124	23736016	23735918	ACOT9	annotatedSS	SE	-	23733217	23733171
2944					1.0	ENSG00000123130.16	2944	710,548,746,597	551,500,347,144	247	0.993,0.994,0.989,0.992	0.982,1.0,0.991,0.977	0.005	1.0	3,2,5,3	6,0,2,2	149	chrX	23743273	23743124	23736016	23735918	ACOT9	annotatedSS	SE	-	23734367	23734340
2946					0.435676349972	ENSG00000102174.8	2946	41,42,21,11	45,40,6,9	253	0.775,0.779,0.607,0.683	0.964,0.922,0.469,1.0	-0.128	0.014406618303300001	7,7,8,3	1,2,4,0	149	chrX	22190502	22190443	22178376	22178272	PHEX	annotatedSS	SE	+	22168389	22168311
2947					1.0	ENSG00000102174.8	2947	30,26,20,4	41,28,9,4	217	1.0,0.856,1.0,1.0	1.0,0.951,1.0,1.0	-0.024	1.0	0,3,0,0	0,1,0,0	149	chrX	22221743	22221612	22219103	22219035	PHEX	annotatedSS	SE	+	22212958	22212903
2948					1.0	ENSG00000102172.15	2948	2210,1189,1489,1630	1624,1384,845,528	270	0.998,1.0,1.0,1.0	1.0,0.999,1.0,1.0	-0.0	1.0	2,0,0,0	0,1,0,0	149	chrX	21971990	21971896	21967316	21967195	SMS	annotatedSS	SE	+	21940873	21940572
2949					1.0	ENSG00000102172.15	2949	2191,1200,1393,1446	1510,1394,841,502	243	0.999,1.0,1.0,1.0	1.0,1.0,1.0,1.0	-0.0	1.0	2,0,0,0	0,0,0,0	149	chrX	21972571	21972506	21971990	21971896	SMS	annotatedSS	SE	+	21967316	21967195
2950					1.0	ENSG00000102172.15	2950	516,259,373,293	366,375,196,121	214	0.955,0.928,0.97,0.986	0.962,0.96,0.958,0.977	-0.005	0.7967103198540001	17,14,8,3	10,11,6,2	149	chrX	21977236	21977060	21972571	21972506	SMS	annotatedSS	SE	+	21967316	21967195
2955					1.0	ENSG00000177189.12	2955	74,50,79,53	83,90,59,33	230	0.941,1.0,1.0,1.0	1.0,1.0,1.0,1.0	-0.015	1.0	3,0,0,0	0,0,0,0	149	chrX	20204103	20204021	20195145	20195064	RPS6KA3	annotatedSS	SE	-	20194268	20194188
2956					1.0	ENSG00000177189.12	2956	161,86,117,65	123,158,87,64	266	1.0,1.0,1.0,1.0	0.972,1.0,1.0,1.0	0.006999999999999999	1.0	0,0,0,0	2,0,0,0	149	chrX	20234814	20234757	20209404	20209287	RPS6KA3	annotatedSS	SE	-	20204103	20203361
2957					0.419988187981	ENSG00000177189.12	2957	9,1,2,0	3,1,0,1	186	0.101,0.03,0.049,0.0	0.038,0.011,0.0,0.024	0.027000000000000003	0.013505108762999998	64,26,31,38	61,72,26,32	149	chrX	20266642	20266563	20240605	20240568	RPS6KA3	annotatedSS	SE	-	20234814	20234757
2958					1.0	ENSG00000177189.12	2958	6,1,2,0	3,1,0,1	186	0.304,0.091,0.186,0.0	0.147,0.103,0.0,0.445	-0.028999999999999998	0.149786729402	11,8,7,2	14,7,4,1	149	chrX	20267100	20267038	20240605	20240568	RPS6KA3	annotatedSS	SE	-	20234814	20234757
2959					1.0	ENSG00000173674.10	2959	2656,983,1895,1256	1688,1030,595,333	231	1.0,1.0,0.999,1.0	1.0,1.0,1.0,1.0	-0.0	1.0	0,0,1,0	0,0,0,0	149	chrX	20134007	20133956	20132263	20132181	EIF1AX	annotatedSS	SE	-	20130607	20130515
2960					1.0	ENSG00000173674.10	2960	723,249,516,296	431,275,160,85	231	0.998,0.988,0.979,1.0	0.993,0.989,0.981,1.0	0.0	1.0	1,2,7,0	2,2,2,0	149	chrX	20135841	20135737	20132263	20132181	EIF1AX	annotatedSS	SE	-	20130607	20130515
2961					1.0	ENSG00000173674.10	2961	511,196,382,245	299,212,134,78	200	0.997,0.986,0.976,1.0	0.991,0.987,0.98,1.0	0.0	1.0	1,2,7,0	2,2,2,0	149	chrX	20135841	20135737	20134007	20133956	EIF1AX	annotatedSS	SE	-	20130607	20130515
2962					1.0	ENSG00000173674.10	2962	2421,921,1751,1202	1541,957,561,326	200	1.0,1.0,0.998,1.0	0.999,1.0,1.0,1.0	-0.0	1.0	0,0,2,0	1,0,0,0	149	chrX	20135841	20135737	20134007	20133956	EIF1AX	annotatedSS	SE	-	20132263	20132181
2963					1.0	ENSG00000173674.10	2963	2700,1075,2023,1368	1535,1049,692,370	233	1.0,0.997,1.0,0.999	1.0,0.999,1.0,1.0	-0.001	1.0	0,2,0,1	0,1,0,0	149	chrX	20141844	20141624	20138622	20138538	EIF1AX	annotatedSS	SE	-	20135841	20135737
2964					0.19629756292800002	ENSG00000184368.15	2964	45,18,14,22	30,24,24,7	298	0.818,0.9,0.778,0.917	1.0,0.857,0.923,1.0	-0.092	0.0038806871773699996	5,1,2,1	0,2,1,0	149	chrX	20012535	20012348	20011052	20010776	MAP7D2	annotatedSS	SE	-	20008398	20006712
2965					1.0	ENSG00000184368.15	2965	84,35,27,30	61,62,20,8	254	0.98,1.0,0.941,1.0	1.0,1.0,1.0,1.0	-0.02	1.0	1,0,1,0	0,0,0,0	149	chrX	20016325	20016093	20015327	20015222	MAP7D2	annotatedSS	SE	-	20013625	20013568
2970					1.0	ENSG00000173681.16	2970	4,7,10,2	13,2,3,8	298	1.0,0.636,1.0,1.0	1.0,1.0,1.0,1.0	-0.091	1.0	0,2,0,0	0,0,0,0	149	chrX	19937532	19937417	19929940	19929784	CXorf23	annotatedSS	SE	-	19917334	19912859
2971					1.0	ENSG00000173681.16	2971	5,7,8,2	13,2,3,8	298	0.714,0.778,1.0,1.0	1.0,0.5,1.0,1.0	-0.002	1.0	1,1,0,0	0,1,0,0	149	chrX	19937532	19937504	19929940	19929784	CXorf23	annotatedSS	SE	-	19917334	19912859
2972					1.0	ENSG00000173681.16	2972	10,10,16,1	16,13,5,2	239	1.0,1.0,0.833,1.0	1.0,1.0,1.0,1.0	-0.042	1.0	0,0,2,0	0,0,0,0	149	chrX	19937532	19937417	19935898	19935808	CXorf23	annotatedSS	SE	-	19929940	19929784
2973					1.0	ENSG00000173681.16	2973	16,6,11,3	11,7,7,0	239	0.909,1.0,1.0,1.0	1.0,1.0,1.0,NA	-0.023	1.0	1,0,0,0	0,0,0,0	149	chrX	19937532	19937504	19935898	19935808	CXorf23	annotatedSS	SE	-	19929940	19929784
2974					1.0	ENSG00000147010.17	2974	736,487,550,540	664,633,512,282	213	1.0,0.991,1.0,1.0	1.0,0.993,0.994,0.995	0.002	1.0	0,3,0,0	0,3,2,1	149	chrX	19542193	19541924	19537780	19537716	SH3KBP1	annotatedSS	SE	-	19536458	19533974
2975					1.0	ENSG00000147010.17	2975	1093,597,802,743	906,970,746,393	278	0.985,0.994,0.991,0.993	0.988,0.989,0.983,0.968	0.009000000000000001	0.229998896377	9,2,4,3	6,6,7,7	149	chrX	19550083	19549973	19546050	19545921	SH3KBP1	annotatedSS	SE	-	19542193	19541924
2977					1.0	ENSG00000147010.17	2977	257,185,222,179	288,234,209,109	225	1.0,0.992,1.0,1.0	1.0,1.0,1.0,1.0	-0.002	1.0	0,1,0,0	0,0,0,0	149	chrX	19670998	19670861	19645475	19645399	SH3KBP1	annotatedSS	SE	-	19631958	19631863
2978					1.0	ENSG00000147010.17	2978	192,142,173,122	211,174,162,64	225	0.992,1.0,1.0,1.0	1.0,1.0,1.0,1.0	-0.002	1.0	1,0,0,0	0,0,0,0	149	chrX	19695741	19695611	19645475	19645399	SH3KBP1	annotatedSS	SE	-	19631958	19631863
2979					1.0	ENSG00000147010.17	2979	372,280,311,198	351,388,313,180	298	1.0,1.0,0.987,1.0	0.994,0.995,1.0,1.0	-0.0	1.0	0,0,2,0	1,1,0,0	149	chrX	19695741	19695611	19684028	19683822	SH3KBP1	annotatedSS	SE	-	19645475	19645399
2981					1.0	ENSG00000147010.17	2981	7,1,0,2	1,2,0,0	206	0.023,0.004,0.0,0.013	0.003,0.006,0.0,0.0	0.008	1.0	217,177,161,106	210,222,183,90	149	chrX	19695741	19695611	19695051	19694994	SH3KBP1	annotatedSS	SE	-	19684028	19683822
2982					1.0	ENSG00000147010.17	2982	117,79,95,54	95,96,110,51	273	1.0,1.0,1.0,1.0	1.0,1.0,0.984,1.0	0.004	1.0	0,0,0,0	0,0,1,0	149	chrX	19887459	19887306	19746441	19746317	SH3KBP1	annotatedSS	SE	-	19706984	19706880
2983					1.0	ENSG00000147010.17	2983	244,168,240,185	259,245,217,112	298	1.0,0.977,0.992,0.989	0.985,1.0,1.0,0.982	-0.002	1.0	0,2,1,1	2,0,0,1	149	chrX	19887459	19887306	19836282	19836124	SH3KBP1	annotatedSS	SE	-	19746441	19746317
2986					1.0	ENSG00000131828.13	2986	0,0,4,0	0,0,0,0	233	0.0,0.0,0.012,0.0	0.0,0.0,0.0,0.0	0.003	1.0	234,133,206,176	209,150,135,106	149	chrX	19349371	19349311	19345819	19345735	PDHA1	annotatedSS	SE	+	19344094	19343929
2987					1.0	ENSG00000131828.13	2987	4,4,5,6	7,4,8,4	263	0.01,0.017,0.014,0.019	0.019,0.015,0.032,0.021	-0.006999999999999999	0.207052720535	234,133,206,176	209,150,135,106	149	chrX	19349371	19349311	19346623	19346509	PDHA1	annotatedSS	SE	+	19344094	19343892
2988					1.0	ENSG00000131828.13	2988	121,71,92,104	121,100,96,55	241	1.0,1.0,0.983,1.0	1.0,1.0,0.967,1.0	0.004	1.0	0,0,1,0	0,0,2,0	149	chrX	19355504	19355348	19353173	19353081	PDHA1	annotatedSS	SE	+	19351407	19351259
2989					1.0	ENSG00000131828.13	2989	372,217,259,365	313,289,254,164	242	0.958,0.911,0.964,0.987	0.91,0.967,0.963,0.962	0.005	0.345834600281	10,13,6,3	19,6,6,4	149	chrX	19355445	19355348	19354583	19354490	PDHA1	annotatedSS	SE	+	19353173	19352828
2990					1.0	ENSG00000102098.17	2990	9,2,7,4	6,16,6,4	298	0.818,1.0,1.0,0.667	1.0,1.0,1.0,1.0	-0.129	1.0	1,0,0,1	0,0,0,0	149	chrX	18246755	18246576	18242590	18242438	SCML2	annotatedSS	SE	-	18241379	18239313
2992					1.0	ENSG00000169891.17	2992	1,0,2,0	0,2,0,0	255	1.0,NA,1.0,NA	NA,1.0,0.0,NA	0.5	1.0	0,0,0,0	0,0,1,0	149	chrX	17147629	17147412	17138961	17138855	REPS2	annotatedSS	SE	+	17135406	17135260
2993					1.0	ENSG00000102054.17	2993	1123,583,1062,690	781,676,483,278	260	1.0,1.0,1.0,0.995	1.0,1.0,1.0,1.0	-0.001	1.0	0,0,0,2	0,0,0,0	149	chrX	16849301	16849243	16845938	16845827	RBBP7	annotatedSS	SE	-	16845103	16844340
2994					1.0	ENSG00000102054.17	2994	26,27,29,26	29,24,19,10	284	0.932,1.0,0.938,1.0	1.0,1.0,1.0,0.84	0.008	1.0	1,0,1,0	0,0,0,1	149	chrX	16852875	16852748	16852550	16852415	RBBP7	annotatedSS	SE	-	16852122	16852045
2995					1.0	ENSG00000102054.17	2995	1279,690,1178,824	844,781,559,331	227	0.999,1.0,0.999,1.0	1.0,1.0,1.0,0.995	0.001	1.0	1,0,1,0	0,0,0,1	149	chrX	16852875	16852748	16852628	16852550	RBBP7	annotatedSS	SE	-	16852122	16852045
2996					1.0	ENSG00000102054.17	2996	1004,553,901,637	740,641,440,226	295	1.0,0.993,1.0,1.0	0.995,0.991,1.0,1.0	0.002	1.0	0,2,0,0	2,3,0,0	149	chrX	16869220	16869075	16863100	16862954	RBBP7	annotatedSS	SE	-	16849301	16849243
2997					1.0	ENSG00000102054.17	2997	2054,1098,1757,1215	1411,1251,885,405	295	0.999,1.0,1.0,1.0	1.0,1.0,1.0,1.0	-0.0	1.0	1,0,0,0	0,0,0,0	149	chrX	16869220	16869075	16863100	16862954	RBBP7	annotatedSS	SE	-	16858849	16858675
2998					1.0	ENSG00000102054.17	2998	3004,1673,2575,1971	1958,1805,1308,604	294	0.999,0.999,1.0,0.998	1.0,1.0,1.0,1.0	-0.001	1.0	2,1,0,2	0,0,0,0	149	chrX	16870361	16870037	16869220	16869075	RBBP7	annotatedSS	SE	-	16863100	16862954
2999					1.0	ENSG00000102054.17	2999	1010,553,901,633	739,641,440,226	298	0.996,0.996,1.0,0.994	1.0,1.0,1.0,1.0	-0.004	1.0	2,1,0,2	0,0,0,0	149	chrX	16870344	16870037	16869254	16869075	RBBP7	annotatedSS	SE	-	16863100	16862956
3002					1.0	ENSG00000182287.13	3002	4,2,5,1	2,4,6,0	230	0.722,0.393,0.764,0.139	0.245,1.0,0.66,NA	-0.131	1.0	1,2,1,4	4,0,2,0	149	chrX	15845516	15845378	15833524	15833443	AP1S2	annotatedSS	SE	-	15833007	15830058
3003					1.0	ENSG00000182287.13	3003	13,8,10,6	6,2,10,2	230	0.231,0.257,0.236,0.357	0.28,0.126,0.265,0.564	-0.038	0.858901601782	28,15,21,7	10,9,18,1	149	chrX	15845516	15845378	15833524	15833443	AP1S2	annotatedSS	SE	-	15831568	15831105
3004					1.0	ENSG00000182287.13	3004	0,0,0,4	0,0,0,0	244	0.0,0.0,0.0,0.007	0.0,0.0,0.0,0.0	0.002	1.0	550,231,471,360	359,360,257,117	149	chrX	15845516	15845378	15840591	15840496	AP1S2	annotatedSS	SE	-	15827372	15826891
3005					1.0	ENSG00000169249.12	3005	107,31,49,35	76,30,34,29	188	1.0,0.961,1.0,1.0	1.0,1.0,1.0,1.0	-0.01	1.0	0,1,0,0	0,0,0,0	149	chrX	15809318	15809199	15808271	15808232	ZRSR2	annotatedSS	SE	+	15804197	15804110
3007					1.0	ENSG00000087842.10	3007	59,13,42,10	38,21,16,4	194	0.978,1.0,0.97,1.0	1.0,1.0,1.0,1.0	-0.013000000000000001	1.0	1,0,1,0	0,0,0,0	149	chrX	15425990	15425905	15407550	15407505	PIR	annotatedSS	SE	-	15397531	15397448
3008					1.0	ENSG00000087842.10	3008	133,30,94,24	66,35,27,5	234	1.0,0.905,1.0,1.0	1.0,0.918,0.945,1.0	0.011000000000000001	1.0	0,2,0,0	0,2,1,0	149	chrX	15456054	15455847	15425990	15425905	PIR	annotatedSS	SE	-	15407550	15407505
3009					1.0	ENSG00000087842.10	3009	87,13,44,28	57,13,34,0	233	0.848,1.0,0.966,0.856	1.0,0.806,1.0,NA	-0.018000000000000002	1.0	10,0,1,3	0,2,0,0	149	chrX	15479821	15479728	15459740	15459656	PIR	annotatedSS	SE	-	15456054	15455847
3010					1.0	ENSG00000087842.10	3010	136,24,72,28	76,23,47,6	297	1.0,0.923,1.0,1.0	1.0,1.0,1.0,1.0	-0.019	1.0	0,1,0,0	0,0,0,0	149	chrX	15493288	15493189	15491309	15491161	PIR	annotatedSS	SE	-	15479821	15479728
3012					1.0	ENSG00000130150.11	3012	78,51,63,41	47,54,36,13	246	1.0,1.0,1.0,0.861	1.0,1.0,1.0,1.0	-0.035	0.81742837648	0,0,0,4	0,0,0,0	149	chrX	14916326	14916196	14915764	14915667	MOSPD2	annotatedSS	SE	+	14914599	14914502
3013					0.526842080612	ENSG00000181544.13	3013	20,15,22,29	18,15,0,5	270	1.0,1.0,0.924,1.0	1.0,0.805,0.0,1.0	0.28	0.0195610992327	0,0,1,0	0,2,3,0	149	chrX	14873052	14872985	14869043	14868922	FANCB	annotatedSS	SE	-	14865580	14864559
3015					1.0	ENSG00000046647.13	3015	53,19,19,24	26,13,8,9	298	0.356,0.487,0.404,0.706	0.394,0.302,0.308,0.429	0.13	0.16192671039599998	48,10,14,5	20,15,9,6	149	chrX	14029892	14029776	14026221	14026051	GEMIN8	annotatedSS	SE	-	14021511	14021463
3016					1.0	ENSG00000196459.13	3016	1,4,2,0	2,1,2,2	219	0.102,0.576,0.131,0.0	0.576,0.185,0.312,0.405	-0.16699999999999998	0.287622052673	6,2,9,4	1,3,3,2	149	chrX	13734185	13734043	13720497	13720427	TRAPPC2	annotatedSS	SE	-	13719982	13719870
3017					1.0	ENSG00000196459.13	3017	1,2,4,1	1,0,2,2	219	0.019,0.058,0.072,0.05	0.026,0.0,0.067,0.163	-0.013999999999999999	0.318429119267	36,22,35,13	25,24,19,7	149	chrX	13734633	13734524	13720497	13720427	TRAPPC2	annotatedSS	SE	-	13719982	13719870
3018					1.0	ENSG00000196459.13	3018	15,11,18,7	6,12,8,5	291	0.176,0.204,0.208,0.216	0.109,0.204,0.177,0.268	0.011000000000000001	0.503578506665	36,22,35,13	25,24,19,7	149	chrX	13734556	13734524	13734185	13734043	TRAPPC2	annotatedSS	SE	-	13719982	13719870
3019					1.0	ENSG00000196459.13	3019	10,11,9,3	6,10,6,4	291	0.837,1.0,0.697,0.434	1.0,1.0,0.754,0.672	-0.115	0.296342321754	1,0,2,2	0,0,1,1	149	chrX	13734556	13734524	13734185	13734043	TRAPPC2	annotatedSS	SE	-	13720497	13720427
3020					1.0	ENSG00000196459.13	3020	9,8,9,3	5,9,5,3	285	0.116,0.16,0.119,0.108	0.095,0.164,0.121,0.183	-0.015	0.932961430108	36,22,35,13	25,24,19,7	149	chrX	13734545	13734524	13734185	13734049	TRAPPC2	annotatedSS	SE	-	13719982	13719870
3024					1.0	ENSG00000005302.17	3024	296,212,226,166	236,241,164,45	245	0.978,1.0,1.0,1.0	1.0,1.0,1.0,1.0	-0.006	1.0	4,0,0,0	0,0,0,0	149	chrX	11760937	11760836	11760498	11760402	MSL3	annotatedSS	SE	+	11759875	11759551
3025					1.0	ENSG00000005302.17	3025	181,98,188,98	144,158,110,48	232	1.0,1.0,1.0,1.0	1.0,1.0,1.0,0.939	0.015	1.0	0,0,0,0	0,0,0,2	149	chrX	11762219	11762129	11761582	11761499	MSL3	annotatedSS	SE	+	11760937	11760836
3029					1.0	ENSG00000047648.21	3029	36,29,22,13	34,23,20,1	298	1.0,1.0,0.846,1.0	1.0,1.0,1.0,1.0	-0.038	1.0	0,0,2,0	0,0,0,0	149	chrX	11182074	11182062	11179452	11179301	ARHGAP6	annotatedSS	SE	-	11178248	11178099
3031					1.0	ENSG00000004961.14	3031	512,328,433,384	333,311,228,123	291	1.0,1.0,1.0,1.0	1.0,1.0,0.983,1.0	0.004	1.0	0,0,0,0	0,0,2,0	149	chrX	11114986	11114834	11112160	11112018	HCCS	annotatedSS	SE	+	11111518	11111364
3032					1.0	ENSG00000234129.7	3032	3,2,5,0	2,0,2,0	250	1.0,0.544,1.0,NA	1.0,0.0,1.0,NA	0.18100000000000002	1.0	0,1,0,0	0,3,0,0	149	chrX	11106990	11106900	11056036	11055935	RP11-120D5.1	annotatedSS	SE	-	11038655	11038538
3035					1.0	ENSG00000101871.14	3035	26,14,17,13	16,26,26,13	257	1.0,1.0,1.0,1.0	1.0,1.0,0.938,1.0	0.016	1.0	0,0,0,0	0,0,1,0	149	chrX	10523187	10523091	10495691	10495583	MID1	annotatedSS	SE	-	10482628	10482479
3036					1.0	ENSG00000101871.14	3036	2,0,0,0	1,5,0,0	298	0.053,0.0,0.0,0.0	0.04,0.135,0.0,0.0	-0.031	0.44865212311	18,6,9,9	12,16,14,11	149	chrX	10523187	10523091	10501559	10501406	MID1	annotatedSS	SE	-	10495691	10495583
3037					1.0	ENSG00000101871.14	3037	31,9,18,11	23,26,20,15	245	1.0,1.0,1.0,1.0	0.875,1.0,1.0,1.0	0.031	1.0	0,0,0,0	2,0,0,0	149	chrX	10567603	10566887	10523187	10523091	MID1	annotatedSS	SE	-	10495691	10495583
3038					1.0	ENSG00000101871.14	3038	22,12,15,9	11,29,20,10	279	1.0,1.0,1.0,1.0	1.0,0.838,0.781,1.0	0.095	0.139362448449	0,0,0,0	0,3,3,0	149	chrX	10833643	10833553	10620419	10620289	MID1	annotatedSS	SE	-	10567603	10566887
3041					1.0	ENSG00000101825.7	3041	76,30,51,6	73,37,65,8	298	1.0,1.0,1.0,1.0	1.0,1.0,0.942,1.0	0.013999999999999999	1.0	0,0,0,0	0,0,2,0	149	chrX	3330408	3330017	3324975	3320007	MXRA5	annotatedSS	SE	-	3318003	3317102
3043					1.0	ENSG00000124343.12	3043	1065,473,602,415	670,523,255,101	191	0.97,0.984,0.994,0.979	0.967,0.971,0.985,0.963	0.01	0.195640838809	26,6,3,7	18,12,3,3	149	chrX	2774739	2774715	2770591	2770549	XG	annotatedSS	SE	+	2752335	2752049
3044					1.0	ENSG00000124343.12	3044	268,128,150,109	152,139,59,27	191	0.959,0.909,0.975,0.924	0.967,0.923,0.92,0.875	0.02	0.794759778715	9,10,3,7	4,9,4,3	149	chrX	2782128	2782065	2770591	2770549	XG	annotatedSS	SE	+	2752335	2752049
3045					1.0	ENSG00000124343.12	3045	81,31,39,32	49,41,20,13	173	0.886,0.728,0.918,0.797	0.913,0.797,0.812,0.789	0.004	0.884667621054	9,10,3,7	4,9,4,3	149	chrX	2782128	2782065	2774739	2774715	XG	annotatedSS	SE	+	2752335	2752049
3046					1.0	ENSG00000124343.12	3046	0,0,0,1	2,3,0,1	173	0.0,0.0,0.0,1.0	1.0,0.721,NA,1.0	-0.657	1.0	1,2,2,0	0,1,0,0	149	chrX	2789706	2789643	2774739	2774715	XG	annotatedSS	SE	+	2752335	2752049
3047					1.0	ENSG00000124343.12	3047	882,379,503,337	565,432,211,85	173	0.997,1.0,1.0,1.0	1.0,0.997,1.0,1.0	0.0	1.0	2,0,0,0	0,1,0,0	149	chrX	2782128	2782065	2774739	2774715	XG	annotatedSS	SE	+	2770591	2770549
3048					1.0	ENSG00000124343.12	3048	273,99,122,64	168,126,62,34	212	0.995,0.972,0.977,1.0	1.0,0.989,1.0,1.0	-0.011000000000000001	1.0	1,2,2,0	0,1,0,0	149	chrX	2789706	2789643	2782128	2782065	XG	annotatedSS	SE	+	2752335	2752144
3049					1.0	ENSG00000124343.12	3049	989,394,492,310	590,462,205,97	212	1.0,1.0,0.989,1.0	0.998,1.0,0.966,1.0	0.006	1.0	0,0,4,0	1,0,5,0	149	chrX	2789706	2789643	2782128	2782065	XG	annotatedSS	SE	+	2774739	2774715
3050					1.0	ENSG00000124343.12	3050	212,83,99,57	127,84,44,27	218	0.993,1.0,1.0,1.0	1.0,0.935,1.0,1.0	0.013999999999999999	1.0	1,0,0,0	0,4,0,0	149	chrX	2811436	2811335	2794603	2794534	XG	annotatedSS	SE	+	2789706	2789643
3051					1.0	ENSG00000124343.12	3051	204,82,87,63	145,83,44,14	200	0.993,1.0,1.0,1.0	1.0,1.0,1.0,1.0	-0.002	1.0	1,0,0,0	0,0,0,0	149	chrX	2811436	2811335	2797360	2797309	XG	annotatedSS	SE	+	2794603	2794534
3052					1.0	ENSG00000124343.12	3052	264,114,124,76	177,146,61,21	194	0.567,0.567,0.495,0.619	0.624,0.602,0.456,0.357	0.052000000000000005	0.547368557953	155,67,97,36	82,74,56,29	149	chrX	2808220	2808184	2806745	2806700	XG	annotatedSS	SE	+	2797360	2797309
3053					1.0	ENSG00000124343.12	3053	225,115,127,60	152,146,80,40	185	0.984,1.0,0.972,1.0	0.961,1.0,1.0,1.0	-0.001	1.0	3,0,3,0	5,0,0,0	149	chrX	2811436	2811335	2808220	2808184	XG	annotatedSS	SE	+	2797360	2797309
3054					1.0	ENSG00000124343.12	3054	74,19,25,11	25,26,13,4	185	0.832,0.489,0.953,1.0	0.77,0.777,0.84,1.0	-0.027999999999999997	0.848497057436	12,16,1,0	6,6,2,0	149	chrX	2814548	2814363	2808220	2808184	XG	annotatedSS	SE	+	2797360	2797309
3055					1.0	ENSG00000124343.12	3055	221,131,122,67	151,132,69,23	266	1.0,1.0,1.0,1.0	0.977,1.0,1.0,1.0	0.006	1.0	0,0,0,0	2,0,0,0	149	chrX	2814548	2814363	2811452	2811335	XG	annotatedSS	SE	+	2789706	2789643
3056					1.0	ENSG00000124343.12	3056	223,131,125,67	156,128,69,23	266	0.912,0.821,0.986,1.0	0.936,0.923,0.951,1.0	-0.023	0.222017413556	12,16,1,0	6,6,2,0	149	chrX	2814548	2814363	2811452	2811335	XG	annotatedSS	SE	+	2797360	2797309
3057					0.08956194617360001	ENSG00000124343.12	3057	537,294,301,162	398,339,177,71	266	0.938,0.954,0.939,0.928	0.978,0.979,0.961,0.952	-0.027999999999999997	0.0011760056988599998	20,8,11,7	5,4,4,2	149	chrX	2814548	2814363	2811452	2811335	XG	annotatedSS	SE	+	2808220	2808184
3058					1.0	ENSG00000169084.13	3058	257,147,307,246	191,254,173,82	298	0.985,1.0,1.0,1.0	1.0,0.969,1.0,1.0	0.004	1.0	2,0,0,0	0,4,0,0	149	chrX	2266947	2266739	2243230	2243022	DHRSX	annotatedSS	SE	-	2221229	2219515
3059					1.0	ENSG00000169084.13	3059	190,135,193,179	141,164,160,63	251	0.911,1.0,1.0,0.991	0.884,1.0,1.0,1.0	0.005	0.791155580662	11,0,0,1	11,0,0,0	149	chrX	2408813	2408744	2291603	2291501	DHRSX	annotatedSS	SE	-	2266947	2266739
3060					1.0	ENSG00000169084.13	3060	29,7,10,22	32,15,18,8	270	0.148,0.053,0.044,0.097	0.183,0.074,0.092,0.118	-0.031	0.144371879955	92,69,120,113	79,104,98,33	149	chrX	2408813	2408744	2392474	2392353	DHRSX	annotatedSS	SE	-	2291603	2291501
3061					0.0043850085477	ENSG00000169084.13	3061	5,5,8,1	12,12,10,4	270	1.0,1.0,1.0,1.0	0.869,0.525,0.734,1.0	0.218	1.55594953136e-05	0,0,0,0	1,6,2,0	149	chrX	2425304	2425196	2392474	2392353	DHRSX	annotatedSS	SE	-	2291603	2291501
3062					1.0	ENSG00000169084.13	3062	6,3,8,1	12,11,10,4	270	0.768,1.0,1.0,1.0	1.0,0.752,1.0,1.0	0.004	1.0	1,0,0,0	0,2,0,0	149	chrX	2500978	2500816	2392474	2392353	DHRSX	annotatedSS	SE	-	2291603	2291501
3063					1.0	ENSG00000169084.13	3063	24,4,5,21	18,4,8,4	270	1.0,0.306,1.0,0.794	0.909,0.525,1.0,0.525	0.035	0.776346578193	0,5,0,3	1,2,0,2	149	chrX	2408813	2408744	2392474	2392353	DHRSX	annotatedSS	SE	-	2337999	2337830
3064					1.0	ENSG00000169084.13	3064	130,89,173,136	130,161,125,61	218	1.0,1.0,1.0,1.0	0.989,0.948,0.977,1.0	0.022000000000000002	0.470123094092	0,0,0,0	1,6,2,0	149	chrX	2425304	2425196	2408813	2408744	DHRSX	annotatedSS	SE	-	2291603	2291501
3065					1.0	ENSG00000169084.13	3065	45,38,56,50	43,49,49,23	218	0.969,1.0,1.0,1.0	1.0,0.944,1.0,1.0	0.006	1.0	1,0,0,0	0,2,0,0	149	chrX	2500960	2500816	2408813	2408744	DHRSX	annotatedSS	SE	-	2291603	2291501
3066					1.0	ENSG00000169084.13	3066	58,28,59,47	74,63,40,32	218	0.975,0.905,0.953,1.0	1.0,0.977,1.0,1.0	-0.036000000000000004	0.43103540490099995	1,2,2,0	0,1,0,0	149	chrX	2425304	2425196	2408813	2408744	DHRSX	annotatedSS	SE	-	2392474	2392353
3067					1.0	ENSG00000169084.13	3067	16,11,11,15	24,5,14,3	218	0.845,1.0,0.79,1.0	1.0,1.0,1.0,1.0	-0.091	0.7169744559669999	2,0,2,0	0,0,0,0	149	chrX	2500960	2500816	2408813	2408744	DHRSX	annotatedSS	SE	-	2392474	2392353
3068					1.0	ENSG00000169084.13	3068	173,100,176,161	138,168,102,69	257	0.99,1.0,1.0,1.0	1.0,0.98,1.0,1.0	0.003	1.0	1,0,0,0	0,2,0,0	149	chrX	2500960	2500816	2425304	2425196	DHRSX	annotatedSS	SE	-	2291603	2291501
3069					1.0	ENSG00000169084.13	3069	174,102,178,161	137,163,100,69	257	0.981,1.0,0.981,1.0	1.0,1.0,1.0,1.0	-0.01	1.0	2,0,2,0	0,0,0,0	149	chrX	2500960	2500816	2425304	2425196	DHRSX	annotatedSS	SE	-	2392474	2392353
3070					1.0	ENSG00000169084.13	3070	110,59,114,96	103,84,81,47	257	1.0,0.945,1.0,0.982	1.0,1.0,1.0,0.965	-0.01	1.0	0,2,0,1	0,0,0,1	149	chrX	2500589	2500310	2425304	2425196	DHRSX	annotatedSS	SE	-	2408813	2408744
3071					1.0	ENSG00000169084.13	3071	282,167,301,254	245,277,188,109	257	0.948,0.898,0.956,0.987	0.916,0.982,0.908,0.969	0.004	0.603244709759	9,11,8,2	13,3,11,2	149	chrX	2500960	2500816	2425304	2425196	DHRSX	annotatedSS	SE	-	2408813	2408744
3076					1.0	ENSG00000169100.13	3076	8617,5676,7285,7139	7064,7787,5205,2916	290	1.0,1.0,1.0,1.0	1.0,1.0,1.0,1.0	0.0	1.0	2,0,0,0	0,0,0,0	149	chrX	1389727	1389240	1387419	1387278	SLC25A6	annotatedSS	SE	-	1386759	1386151
3077					1.0	ENSG00000169100.13	3077	13,13,6,6	8,14,5,4	248	0.003,0.004,0.001,0.002	0.002,0.003,0.002,0.003	0.0	1.0	3006,1856,2456,2312	2436,2575,1844,932	149	chrX	1392103	1391898	1390290	1390191	SLC25A6	annotatedSS	SE	-	1389727	1389240
3078					1.0	ENSG00000169100.13	3078	11,12,2,2	8,11,2,4	251	0.002,0.004,0.0,0.001	0.002,0.003,0.001,0.003	-0.001	1.0	3006,1856,2456,2312	2436,2575,1844,932	149	chrX	1392088	1391898	1390293	1390191	SLC25A6	annotatedSS	SE	-	1389727	1389240
3089					1.0	ENSG00000167393.17	3089	37,68,44,98	68,64,36,43	298	1.0,1.0,1.0,1.0	0.944,1.0,1.0,1.0	0.013999999999999999	1.0	0,0,0,0	2,0,0,0	149	chrX	341396	341306	340940	340764	PPP2R3B	annotatedSS	SE	-	338896	338612
3090					1.0	ENSG00000167393.17	3090	75,62,65,107	87,75,62,46	298	1.0,1.0,1.0,1.0	0.956,1.0,1.0,1.0	0.011000000000000001	1.0	0,0,0,0	2,0,0,0	149	chrX	386710	386367	361590	361404	PPP2R3B	annotatedSS	SE	-	347693	347589
3091					1.0	ENSG00000167393.17	3091	0,2,4,0	0,3,0,2	227	NA,0.568,0.396,0.0	NA,0.165,NA,0.568	-0.045	1.0	0,1,4,6	0,10,0,1	149	chrX	374044	373531	362332	362254	PPP2R3B	annotatedSS	SE	-	361590	361404
3092					1.0	ENSG00000167393.17	3092	0,1,4,1	0,3,0,2	227	0.0,0.015,0.056,0.009	0.0,0.036,0.0,0.048	-0.001	1.0	44,43,44,70	50,53,43,26	149	chrX	386955	386367	362332	362254	PPP2R3B	annotatedSS	SE	-	361590	361404
3093					1.0	ENSG00000178605.13	3093	325,237,398,339	248,351,314,158	298	1.0,0.992,1.0,1.0	1.0,1.0,1.0,1.0	-0.002	1.0	0,1,0,0	0,0,0,0	149	chrX	307880	307731	307512	307359	GTPBP6	annotatedSS	SE	-	305197	304528
3094					1.0	ENSG00000178605.13	3094	338,244,453,407	304,358,330,173	217	1.0,1.0,1.0,1.0	1.0,1.0,0.991,1.0	0.002	1.0	0,0,0,0	0,0,2,0	149	chrX	315020	314889	314217	314149	GTPBP6	annotatedSS	SE	-	312924	312765
3095					1.0	ENSG00000178605.13	3095	335,266,372,417	258,403,304,192	220	0.974,0.989,1.0,1.0	1.0,0.982,1.0,1.0	-0.005	1.0	6,2,0,0	0,5,0,0	149	chrX	317051	316913	315299	315228	GTPBP6	annotatedSS	SE	-	315020	314889
3096					1.0	ENSG00000079974.17	3096	0,1,2,3	3,3,0,0	277	NA,1.0,1.0,1.0	1.0,0.447,NA,NA	0.276	1.0	0,0,0,0	0,2,0,0	149	chr22	50775851	50775771	50769552	50769424	RABL2B	annotatedSS	SE	-	50769124	50769040
3097					1.0	ENSG00000079974.17	3097	15,3,10,10	8,15,3,2	247	1.0,1.0,1.0,1.0	1.0,0.819,1.0,1.0	0.045	1.0	0,0,0,0	0,2,0,0	149	chr22	50775851	50775771	50769552	50769454	RABL2B	annotatedSS	SE	-	50769124	50769040
3098					1.0	ENSG00000079974.17	3098	50,37,59,36	61,55,42,22	261	0.966,1.0,1.0,0.873	0.946,0.94,1.0,1.0	-0.012	0.689369131549	1,0,0,3	2,2,0,0	149	chr22	50775851	50775771	50770016	50769904	RABL2B	annotatedSS	SE	-	50769552	50769454
3099					1.0	ENSG00000079974.17	3099	31,22,41,26	24,34,30,4	229	0.91,1.0,1.0,1.0	1.0,1.0,1.0,1.0	-0.022000000000000002	1.0	2,0,0,0	0,0,0,0	149	chr22	50776749	50776669	50775851	50775771	RABL2B	annotatedSS	SE	-	50769552	50769424
3101					1.0	ENSG00000079974.17	3101	5,0,3,2	0,4,1,1	298	0.049,0.0,0.077,0.083	0.0,0.091,0.143,0.029	-0.013000000000000001	0.2756558783	49,13,18,11	32,20,3,17	149	chr22	50783642	50783500	50783045	50782890	RABL2B	annotatedSS	SE	-	50782351	50782187
3102					1.0	ENSG00000079974.17	3102	39,27,52,26	55,39,33,10	298	0.285,0.509,0.591,0.542	0.462,0.494,0.846,0.227	-0.025	0.7494050814	49,13,18,11	32,20,3,17	149	chr22	50783663	50783500	50783286	50783038	RABL2B	annotatedSS	SE	-	50782351	50782187
3103					1.0	ENSG00000079974.17	3103	23,9,23,7	20,25,15,6	298	0.17,0.138,0.404,0.096	0.227,0.243,0.319,0.214	-0.049	0.22181263970800003	56,28,17,33	34,39,16,11	149	chr22	50783663	50783500	50783286	50783038	RABL2B	annotatedSS	SE	-	50782347	50782233
3104					1.0	ENSG00000100299.17	3104	320,182,222,173	251,277,243,93	252	1.0,0.991,0.978,0.981	1.0,0.97,0.986,0.982	0.003	0.920563977076	0,1,3,2	0,5,2,1	149	chr22	50626063	50625935	50625681	50625578	ARSA	annotatedSS	SE	-	50625464	50625017
3105					1.0	ENSG00000100299.17	3105	433,293,294,277	414,456,281,112	277	1.0,1.0,1.0,1.0	0.996,1.0,1.0,1.0	0.001	1.0	0,0,0,0	1,0,0,0	149	chr22	50626278	50626153	50626063	50625935	ARSA	annotatedSS	SE	-	50625681	50625578
3106					1.0	ENSG00000100299.17	3106	312,192,186,203	268,293,220,100	298	1.0,0.99,1.0,1.0	1.0,1.0,1.0,1.0	-0.002	1.0	0,1,0,0	0,0,0,0	149	chr22	50627052	50626833	50626760	50626590	ARSA	annotatedSS	SE	-	50626278	50626153
3107					1.0	ENSG00000100299.17	3107	391,205,197,223	310,305,211,116	298	0.98,0.99,1.0,0.965	0.987,0.987,0.963,1.0	-0.001	0.857752925221	4,1,0,4	2,2,4,0	149	chr22	50627406	50627165	50627052	50626833	ARSA	annotatedSS	SE	-	50626760	50626590
3108					1.0	ENSG00000100299.17	3108	132,88,75,89	126,158,84,45	298	0.943,0.88,0.882,0.832	0.913,0.952,0.933,0.763	-0.006	0.487413990986	4,6,5,9	6,4,3,7	149	chr22	50628170	50627945	50627792	50627555	ARSA	annotatedSS	SE	-	50627406	50627165
3109					1.0	ENSG00000100299.17	3109	130,71,60,70	103,120,65,36	298	1.0,1.0,1.0,1.0	1.0,0.952,1.0,1.0	0.012	1.0	0,0,0,0	0,3,0,0	149	chr22	50628159	50627990	50627792	50627555	ARSA	annotatedSS	SE	-	50627406	50627165
3111					1.0	ENSG00000254413.8	3111	120,103,96,76	91,127,64,23	253	1.0,1.0,0.966,0.978	1.0,1.0,1.0,1.0	-0.013999999999999999	1.0	0,0,2,1	0,0,0,0	149	chr22	50580416	50580189	50579830	50579726	CHKB-CPT1B	annotatedSS	SE	-	50579507	50579425
3112					1.0	ENSG00000254413.8	3112	174,133,157,114	138,178,97,44	258	0.99,1.0,1.0,0.956	1.0,0.972,1.0,1.0	-0.006	1.0	1,0,0,3	0,3,0,0	149	chr22	50580416	50580189	50580082	50579973	CHKB-CPT1B	annotatedSS	SE	-	50579830	50579726
3113					1.0	ENSG00000254413.8	3113	213,222,258,206	182,256,126,58	283	0.982,0.992,1.0,0.982	1.0,0.993,1.0,1.0	-0.009000000000000001	1.0	2,1,0,2	0,1,0,0	149	chr22	50582965	50581748	50581553	50581419	CHKB-CPT1B	annotatedSS	SE	-	50580660	50580564
3114					1.0	ENSG00000177989.13	3114	0,2,1,0	1,0,0,1	282	NA,0.346,0.346,NA	1.0,NA,NA,1.0	-0.654	1.0	0,2,1,0	0,0,0,0	149	chr22	50532184	50531968	50531702	50531569	ODF3B	annotatedSS	SE	-	50531295	50531190
3115					1.0	ENSG00000177989.13	3115	2,0,0,0	1,2,0,3	298	1.0,0.0,0.0,NA	1.0,1.0,NA,1.0	-0.667	1.0	0,2,1,0	0,0,0,0	149	chr22	50532077	50531968	50531773	50531569	ODF3B	annotatedSS	SE	-	50531295	50531190
3116					1.0	ENSG00000025708.13	3116	116,110,182,163	108,198,128,71	290	1.0,1.0,0.989,0.933	1.0,1.0,0.985,1.0	-0.016	0.537896085017	0,0,1,6	0,0,1,0	149	chr22	50526476	50526245	50526141	50526000	TYMP	annotatedSS	SE	-	50525918	50525751
3117					1.0	ENSG00000025708.13	3117	65,82,100,100	70,113,77,43	298	1.0,1.0,0.98,0.893	1.0,1.0,0.975,1.0	-0.025	0.390884381047	0,0,1,6	0,0,1,0	149	chr22	50526476	50526245	50526156	50526000	TYMP	annotatedSS	SE	-	50525918	50525751
3118					1.0	ENSG00000025708.13	3118	74,40,64,29	68,83,66,21	268	1.0,1.0,0.973,1.0	0.95,1.0,1.0,0.921	0.025	1.0	0,0,1,0	2,0,0,1	149	chr22	50527717	50527587	50527283	50527164	TYMP	annotatedSS	SE	-	50526738	50526575
3119					1.0	ENSG00000025708.13	3119	55,18,78,31	49,66,67,13	248	1.0,1.0,0.979,1.0	1.0,0.975,1.0,1.0	0.001	1.0	0,0,1,0	0,1,0,0	149	chr22	50529338	50529135	50528610	50528511	TYMP	annotatedSS	SE	-	50527717	50527587
3120					0.38255735960500004	ENSG00000025770.18	3120	8,2,7,10	1,2,4,3	204	0.049,0.016,0.042,0.038	0.006,0.013,0.029,0.029	0.017	0.0115530494212	114,89,117,184	121,109,98,74	149	chr22	50516548	50516446	50515774	50515719	NCAPH2	annotatedSS	SE	+	50508445	50508258
3121					1.0	ENSG00000025770.18	3121	232,179,240,339	219,199,178,117	251	1.0,1.0,1.0,1.0	1.0,1.0,0.972,1.0	0.006999999999999999	1.0	0,0,0,0	0,0,3,0	149	chr22	50517482	50517426	50516548	50516446	NCAPH2	annotatedSS	SE	+	50508445	50508215
3122					1.0	ENSG00000100258.17	3122	822,551,539,924	796,914,670,436	246	1.0,1.0,0.994,0.995	0.998,1.0,0.985,0.992	0.003	1.0	0,0,2,3	1,0,6,2	149	chr22	50505257	50505228	50505153	50505056	LMF2	annotatedSS	SE	-	50504984	50504801
3123					1.0	ENSG00000100258.17	3123	427,294,289,536	426,521,363,207	246	0.996,1.0,1.0,1.0	0.992,1.0,1.0,0.992	0.003	1.0	1,0,0,0	2,0,0,1	149	chr22	50505537	50505402	50505153	50505056	LMF2	annotatedSS	SE	-	50504984	50504801
3124					1.0	ENSG00000100258.17	3124	147,104,141,185	164,155,147,106	255	0.988,1.0,1.0,1.0	0.98,1.0,1.0,0.984	0.006	1.0	1,0,0,0	2,0,0,1	149	chr22	50505537	50505402	50505334	50505228	LMF2	annotatedSS	SE	-	50504984	50504801
3125					1.0	ENSG00000100258.17	3125	546,367,390,571	534,546,455,333	255	0.994,1.0,1.0,1.0	1.0,1.0,1.0,1.0	-0.002	1.0	2,0,0,0	0,0,0,0	149	chr22	50505537	50505402	50505334	50505228	LMF2	annotatedSS	SE	-	50505153	50505056
3126					1.0	ENSG00000100258.17	3126	493,264,419,518	499,576,426,379	298	1.0,1.0,0.991,1.0	1.0,1.0,1.0,1.0	-0.002	1.0	0,0,2,0	0,0,0,0	149	chr22	50506502	50506284	50506213	50506034	LMF2	annotatedSS	SE	-	50505815	50505673
3127					1.0	ENSG00000100258.17	3127	251,129,210,257	257,293,211,199	298	0.984,1.0,0.991,0.992	1.0,0.993,1.0,1.0	-0.006	1.0	2,0,1,1	0,1,0,0	149	chr22	50506666	50506637	50506213	50506034	LMF2	annotatedSS	SE	-	50505815	50505673
3128					1.0	ENSG00000100258.17	3128	270,147,237,293	286,360,277,161	298	0.985,1.0,0.992,0.993	1.0,0.994,1.0,1.0	-0.006	1.0	2,0,1,1	0,1,0,0	149	chr22	50506666	50506637	50506502	50506284	LMF2	annotatedSS	SE	-	50505815	50505673
3129					1.0	ENSG00000100258.17	3129	517,282,444,554	528,644,492,343	298	0.981,1.0,1.0,1.0	1.0,0.997,1.0,0.988	-0.001	1.0	5,0,0,0	0,1,0,2	149	chr22	50506666	50506637	50506502	50506284	LMF2	annotatedSS	SE	-	50506213	50506034
3130					1.0	ENSG00000100258.17	3130	252,140,213,262	243,291,215,182	298	1.0,1.0,1.0,1.0	0.992,1.0,1.0,1.0	0.002	1.0	0,0,0,0	1,0,0,0	149	chr22	50507035	50506781	50506502	50506284	LMF2	annotatedSS	SE	-	50506213	50506034
3131					1.0	ENSG00000100258.17	3131	49,29,39,31	49,47,38,46	178	1.0,1.0,1.0,1.0	0.976,1.0,1.0,1.0	0.006	1.0	0,0,0,0	1,0,0,0	149	chr22	50507035	50506781	50506666	50506637	LMF2	annotatedSS	SE	-	50506213	50506034
3132					1.0	ENSG00000100258.17	3132	3,0,0,0	0,0,0,0	178	1.0,NA,NA,0.0	0.0,NA,0.0,0.0	0.5	1.0	0,0,0,2	1,0,2,7	149	chr22	50507684	50507581	50506666	50506637	LMF2	annotatedSS	SE	-	50506213	50506034
3133					1.0	ENSG00000100258.17	3133	307,175,268,315	326,399,306,198	178	0.981,0.967,0.982,0.996	0.996,0.979,1.0,1.0	-0.012	0.635444430205	5,5,4,1	1,7,0,0	149	chr22	50507035	50506781	50506666	50506637	LMF2	annotatedSS	SE	-	50506502	50506284
3134					1.0	ENSG00000100258.17	3134	240,158,181,219	177,274,196,152	298	1.0,1.0,1.0,0.982	0.989,1.0,0.98,0.916	0.024	0.41649000970899996	0,0,0,2	1,0,2,7	149	chr22	50507691	50507581	50507035	50506781	LMF2	annotatedSS	SE	-	50506213	50506034
3135					1.0	ENSG00000100258.17	3135	491,284,383,455	432,574,432,309	298	1.0,1.0,1.0,1.0	1.0,1.0,1.0,0.987	0.003	1.0	0,0,0,0	0,0,0,2	149	chr22	50507691	50507581	50507035	50506781	LMF2	annotatedSS	SE	-	50506666	50506637
3136					1.0	ENSG00000100258.17	3136	3,0,0,6	1,1,1,0	298	1.0,NA,NA,0.6	0.333,1.0,0.2,0.0	0.41700000000000004	1.0	0,0,0,2	1,0,2,7	149	chr22	50507684	50507581	50507120	50506781	LMF2	annotatedSS	SE	-	50506213	50506034
3137					1.0	ENSG00000100258.17	3137	254,126,202,242	256,301,237,157	298	1.0,1.0,1.0,1.0	1.0,1.0,1.0,0.975	0.006	1.0	0,0,0,0	0,0,0,2	149	chr22	50507684	50507581	50507120	50506781	LMF2	annotatedSS	SE	-	50506666	50506637
3138					1.0	ENSG00000100241.20	3138	262,182,249,329	287,326,241,239	298	1.0,1.0,1.0,1.0	0.993,1.0,1.0,1.0	0.002	1.0	0,0,0,0	1,0,0,0	149	chr22	50448650	50448542	50448444	50448232	SBF1	annotatedSS	SE	-	50447609	50447521
3139					1.0	ENSG00000100241.20	3139	188,114,126,155	172,209,197,127	251	1.0,0.971,1.0,1.0	1.0,1.0,1.0,1.0	-0.006999999999999999	1.0	0,2,0,0	0,0,0,0	149	chr22	50456395	50456215	50455582	50455480	SBF1	annotatedSS	SE	-	50455409	50455223
3140					1.0	ENSG00000100241.20	3140	68,65,72,128	86,112,98,51	227	0.882,0.895,0.747,0.785	0.738,0.803,0.854,0.753	0.04	0.452677443776	6,5,16,23	20,18,11,11	149	chr22	50459392	50459254	50457111	50457033	SBF1	annotatedSS	SE	-	50456673	50456491
3141					1.0	ENSG00000100241.20	3141	113,72,84,123	125,116,105,63	287	0.983,1.0,1.0,1.0	1.0,1.0,1.0,1.0	-0.004	1.0	1,0,0,0	0,0,0,0	149	chr22	50459666	50459469	50459392	50459254	SBF1	annotatedSS	SE	-	50456673	50456491
3142					1.0	ENSG00000100241.20	3142	151,88,107,144	180,200,172,136	223	1.0,0.967,1.0,1.0	1.0,1.0,1.0,1.0	-0.008	1.0	0,2,0,0	0,0,0,0	149	chr22	50462119	50461946	50461869	50461795	SBF1	annotatedSS	SE	-	50461718	50461522
3143					1.0	ENSG00000100239.15	3143	42,39,50,29	64,61,53,18	280	1.0,1.0,1.0,0.939	1.0,1.0,0.966,1.0	-0.006999999999999999	1.0	0,0,0,1	0,0,1,0	149	chr22	50394135	50393892	50372150	50372019	PPP6R2	annotatedSS	SE	+	50343550	50343303
3144					1.0	ENSG00000100239.15	3144	6,4,1,3	4,1,8,0	275	0.169,0.119,0.021,0.079	0.065,0.015,0.186,0.0	0.031	0.485555006168	16,16,25,19	31,36,19,13	149	chr22	50394135	50393892	50389111	50388985	PPP6R2	annotatedSS	SE	+	50372150	50372071
3145					1.0	ENSG00000100239.15	3145	0,0,0,0	1,0,4,0	298	0.0,0.0,NA,0.0	0.2,0.0,0.25,NA	-0.15	1.0	3,5,0,1	2,1,6,0	149	chr22	50394135	50393892	50392015	50391866	PPP6R2	annotatedSS	SE	+	50389111	50388985
3146					1.0	ENSG00000100239.15	3146	111,88,115,104	92,115,105,53	298	0.982,1.0,0.966,1.0	0.979,1.0,1.0,1.0	-0.008	1.0	1,0,2,0	1,0,0,0	149	chr22	50414689	50414551	50406875	50406688	PPP6R2	annotatedSS	SE	+	50394135	50393892
3147					1.0	ENSG00000100239.15	3147	68,47,59,65	81,76,57,38	262	0.975,0.964,0.971,1.0	0.92,1.0,1.0,1.0	-0.002	1.0	1,1,1,0	4,0,0,0	149	chr22	50419462	50419348	50418979	50418866	PPP6R2	annotatedSS	SE	+	50416157	50416091
3148					0.831806484647	ENSG00000100239.15	3148	62,93,71,111	130,135,72,69	230	0.386,0.675,0.403,0.585	0.601,0.697,0.586,0.623	-0.114	0.042542502089099994	64,29,68,51	56,38,33,27	149	chr22	50437603	50437505	50437068	50436987	PPP6R2	annotatedSS	SE	+	50436452	50436366
3149					1.0	ENSG00000100239.15	3149	167,97,137,208	175,192,116,104	298	1.0,1.0,1.0,1.0	1.0,1.0,0.983,1.0	0.004	1.0	0,0,0,0	0,0,1,0	149	chr22	50444371	50444198	50444117	50443865	PPP6R2	annotatedSS	SE	+	50441026	50440800
3150					1.0	ENSG00000205593.11	3150	35,9,17,21	33,23,23,6	244	1.0,1.0,1.0,1.0	0.953,1.0,1.0,1.0	0.012	1.0	0,0,0,0	1,0,0,0	149	chr22	50314700	50314604	50314494	50314399	DENND6B	annotatedSS	SE	-	50314272	50313813
3151					1.0	ENSG00000205593.11	3151	23,16,27,20	53,43,26,11	229	0.937,1.0,1.0,1.0	1.0,1.0,1.0,1.0	-0.016	1.0	1,0,0,0	0,0,0,0	149	chr22	50316475	50316369	50316253	50316173	DENND6B	annotatedSS	SE	-	50316087	50316024
3152					1.0	ENSG00000205593.11	3152	9,1,9,2	13,10,5,2	210	0.39,0.066,0.477,0.587	0.506,0.503,0.47,0.415	-0.09300000000000001	0.149917222624	10,10,7,1	9,7,4,2	149	chr22	50317373	50317292	50316626	50316565	DENND6B	annotatedSS	SE	-	50316475	50316369
3153					0.501357959379	ENSG00000205593.11	3153	16,2,16,2	31,22,11,6	296	0.446,0.091,0.535,0.502	0.634,0.613,0.581,0.602	-0.214	0.018059202739900002	10,10,7,1	9,7,4,2	149	chr22	50317373	50317292	50316712	50316565	DENND6B	annotatedSS	SE	-	50316475	50316369
3154					1.0	ENSG00000196576.14	3154	495,314,421,425	554,718,493,255	214	1.0,1.0,1.0,1.0	0.995,1.0,1.0,1.0	0.001	1.0	0,0,0,0	2,0,0,0	149	chr22	50277738	50277590	50276906	50276841	PLXNB2	annotatedSS	SE	-	50276704	50276628
3156					1.0	ENSG00000196576.14	3156	570,395,555,354	662,843,639,368	286	1.0,1.0,1.0,0.995	1.0,1.0,1.0,1.0	-0.001	1.0	0,0,0,1	0,0,0,0	149	chr22	50283445	50283336	50283186	50283049	PLXNB2	annotatedSS	SE	-	50282881	50282710
3157					1.0	ENSG00000196576.14	3157	262,194,244,167	308,381,344,133	242	0.994,1.0,1.0,1.0	1.0,1.0,1.0,1.0	-0.002	1.0	1,0,0,0	0,0,0,0	149	chr22	50285901	50285799	50284665	50284572	PLXNB2	annotatedSS	SE	-	50284213	50284131
3158					1.0	ENSG00000196576.14	3158	7,1,0,0	2,6,3,1	218	0.034,0.006,0.0,0.0	0.008,0.02,0.011,0.009	-0.002	1.0	134,119,133,84	162,205,185,73	149	chr22	50285843	50285799	50284913	50284844	PLXNB2	annotatedSS	SE	-	50284665	50284572
3159					1.0	ENSG00000196576.14	3159	344,215,229,200	343,410,348,203	298	0.994,1.0,0.991,0.99	0.988,0.99,0.989,0.981	0.006999999999999999	1.0	1,0,1,1	2,2,2,2	149	chr22	50287793	50287666	50287264	50287110	PLXNB2	annotatedSS	SE	-	50286287	50286172
3160					1.0	ENSG00000196576.14	3160	87,66,58,77	105,156,113,42	209	0.805,0.811,0.821,0.774	0.806,0.788,0.852,0.857	-0.023	0.733143447537	15,11,9,16	18,30,14,5	149	chr22	50307572	50307552	50294778	50294718	PLXNB2	annotatedSS	SE	-	50290597	50289516
3161					1.0	ENSG00000196576.14	3161	50,38,44,33	47,101,77,29	202	0.711,0.718,0.783,0.603	0.658,0.713,0.802,0.811	-0.042	0.528733322494	15,11,9,16	18,30,14,5	149	chr22	50307627	50307552	50294778	50294725	PLXNB2	annotatedSS	SE	-	50290597	50289516
3162					1.0	ENSG00000185386.14	3162	39,23,45,42	35,49,53,18	228	1.0,1.0,1.0,1.0	1.0,1.0,1.0,0.922	0.019	1.0	0,0,0,0	0,0,0,1	149	chr22	50266305	50266225	50265660	50265581	MAPK11	annotatedSS	SE	-	50265494	50265320
3163					0.7204456300300001	ENSG00000185386.14	3163	23,20,31,20	17,23,23,15	208	0.846,0.935,1.0,1.0	1.0,0.805,0.892,0.843	0.06	0.0332893756956	3,1,0,0	0,4,2,2	149	chr22	50267949	50267819	50267627	50267568	MAPK11	annotatedSS	SE	-	50267482	50267370
3164					1.0	ENSG00000100429.17	3164	75,65,75,79	86,127,72,44	234	0.786,0.912,0.905,0.893	0.887,0.88,0.851,0.824	0.013000000000000001	0.897796419491	13,4,5,6	7,11,8,6	149	chr22	50247948	50247889	50247776	50247691	HDAC10	annotatedSS	SE	-	50246966	50246874
3165					1.0	ENSG00000100429.17	3165	173,115,140,179	170,202,148,85	256	1.0,0.985,1.0,1.0	1.0,0.967,1.0,0.98	0.009000000000000001	1.0	0,1,0,0	0,4,0,1	149	chr22	50248751	50248661	50248472	50248365	HDAC10	annotatedSS	SE	-	50248292	50247907
3166					1.0	ENSG00000100429.17	3166	101,72,83,119	103,117,86,35	256	1.0,1.0,1.0,1.0	1.0,1.0,1.0,0.911	0.022000000000000002	1.0	0,0,0,0	0,0,0,2	149	chr22	50249703	50249634	50248472	50248365	HDAC10	annotatedSS	SE	-	50248292	50247907
3167					0.00159594428464	ENSG00000100429.17	3167	65,34,49,48	55,70,52,43	239	0.853,0.914,1.0,0.833	0.972,1.0,1.0,1.0	-0.09300000000000001	4.0630020294900005e-06	7,2,0,6	1,0,0,0	149	chr22	50249168	50249102	50248751	50248661	HDAC10	annotatedSS	SE	-	50248472	50248224
3168					1.0	ENSG00000100429.17	3168	8,9,13,5	15,17,7,15	178	0.87,0.653,0.731,0.677	0.758,0.781,0.854,0.863	-0.081	0.442307097349	1,4,4,2	4,4,1,2	149	chr22	50249168	50249102	50248859	50248830	HDAC10	annotatedSS	SE	-	50248751	50248661
3169					1.0	ENSG00000100429.17	3169	7,8,9,8	13,19,6,8	178	0.854,0.87,0.79,1.0	1.0,1.0,1.0,1.0	-0.121	0.7302904472120001	1,1,2,0	0,0,0,0	149	chr22	50249454	50249327	50248859	50248830	HDAC10	annotatedSS	SE	-	50248751	50248661
3170					1.0	ENSG00000100429.17	3170	84,45,57,46	87,86,60,28	209	0.984,0.889,0.91,0.943	0.939,0.939,0.977,0.909	-0.01	0.851201154729	1,4,4,2	4,4,1,2	149	chr22	50249168	50249102	50248890	50248830	HDAC10	annotatedSS	SE	-	50248751	50248661
3171					1.0	ENSG00000100429.17	3171	15,14,11,15	26,24,18,11	209	0.914,0.909,0.797,1.0	1.0,1.0,1.0,1.0	-0.095	0.857327836816	1,1,2,0	0,0,0,0	149	chr22	50249454	50249327	50248890	50248830	HDAC10	annotatedSS	SE	-	50248751	50248661
3172					1.0	ENSG00000100429.17	3172	0,0,0,0	1,0,0,0	215	0.0,NA,0.0,NA	1.0,NA,0.0,NA	-0.5	1.0	2,0,2,0	0,0,1,0	149	chr22	50249703	50249634	50249168	50249102	HDAC10	annotatedSS	SE	-	50248472	50248365
3173					1.0	ENSG00000100429.17	3173	20,18,26,27	25,41,27,16	215	0.933,0.926,0.9,1.0	1.0,1.0,1.0,1.0	-0.06	0.361982100917	1,1,2,0	0,0,0,0	149	chr22	50249454	50249327	50249168	50249102	HDAC10	annotatedSS	SE	-	50248751	50248661
3174					1.0	ENSG00000100429.17	3174	20,19,27,25	24,40,27,21	215	1.0,0.767,0.949,0.852	0.943,0.847,1.0,1.0	-0.055999999999999994	0.282043043821	0,4,1,3	1,5,0,0	149	chr22	50249454	50249327	50249168	50249102	HDAC10	annotatedSS	SE	-	50248859	50248830
3175					1.0	ENSG00000100429.17	3175	89,42,66,57	83,99,69,31	215	0.984,0.967,1.0,0.975	0.966,0.972,0.96,1.0	0.006999999999999999	0.442173674301	1,1,0,1	2,2,2,0	149	chr22	50249454	50249327	50249168	50249102	HDAC10	annotatedSS	SE	-	50248890	50248830
3176					1.0	ENSG00000100429.17	3176	46,13,15,7	14,29,19,6	215	1.0,1.0,1.0,0.708	1.0,1.0,1.0,1.0	-0.073	1.0	0,0,0,2	0,0,0,0	149	chr22	50249703	50249634	50249168	50249102	HDAC10	annotatedSS	SE	-	50248890	50248830
3177					1.0	ENSG00000100429.17	3177	49,14,15,7	15,31,20,6	245	0.968,0.895,1.0,0.81	0.82,0.904,0.859,1.0	0.022000000000000002	0.0721664980239	1,1,0,1	2,2,2,0	149	chr22	50249454	50249327	50249198	50249102	HDAC10	annotatedSS	SE	-	50248890	50248830
3178					1.0	ENSG00000100429.17	3178	49,16,15,7	15,31,20,6	245	1.0,1.0,1.0,0.68	1.0,1.0,1.0,1.0	-0.08	1.0	0,0,0,2	0,0,0,0	149	chr22	50249703	50249634	50249198	50249102	HDAC10	annotatedSS	SE	-	50248890	50248830
3179					1.0	ENSG00000100429.17	3179	63,38,44,63	47,57,32,20	276	1.0,1.0,1.0,0.944	1.0,1.0,1.0,1.0	-0.013999999999999999	1.0	0,0,0,2	0,0,0,0	149	chr22	50249703	50249634	50249454	50249327	HDAC10	annotatedSS	SE	-	50248890	50248830
3180					1.0	ENSG00000100429.17	3180	114,71,105,125	116,128,82,46	276	1.0,0.975,0.983,1.0	1.0,1.0,1.0,1.0	-0.01	1.0	0,1,1,0	0,0,0,0	149	chr22	50249703	50249634	50249454	50249327	HDAC10	annotatedSS	SE	-	50249168	50249102
3181					1.0	ENSG00000100429.17	3181	62,37,44,62	45,55,30,20	276	1.0,0.909,1.0,1.0	1.0,1.0,1.0,1.0	-0.023	1.0	0,2,0,0	0,0,0,0	149	chr22	50249703	50249634	50249454	50249327	HDAC10	annotatedSS	SE	-	50249198	50249102
3182					1.0	ENSG00000100429.17	3182	47,38,57,54	63,69,48,25	298	1.0,0.95,0.966,1.0	1.0,1.0,1.0,1.0	-0.021	1.0	0,1,1,0	0,0,0,0	149	chr22	50249703	50249634	50249516	50249327	HDAC10	annotatedSS	SE	-	50249168	50249102
3183					1.0	ENSG00000100429.17	3183	94,76,69,74	90,110,92,42	247	1.0,0.939,1.0,1.0	1.0,0.985,1.0,1.0	-0.011000000000000001	1.0	0,3,0,0	0,1,0,0	149	chr22	50250523	50250426	50250160	50250062	HDAC10	annotatedSS	SE	-	50249964	50249858
3184					1.0	ENSG00000100429.17	3184	77,57,69,52	74,95,71,30	247	0.979,1.0,0.954,1.0	1.0,0.983,0.977,1.0	-0.006999999999999999	1.0	1,0,2,0	0,1,1,0	149	chr22	50250890	50250770	50250160	50250062	HDAC10	annotatedSS	SE	-	50249964	50249858
3185					1.0	ENSG00000100429.17	3185	30,20,16,26	32,38,26,5	246	0.948,1.0,0.829,1.0	1.0,0.958,0.94,1.0	-0.03	1.0	1,0,2,0	0,1,1,0	149	chr22	50250905	50250770	50250523	50250426	HDAC10	annotatedSS	SE	-	50249964	50249858
3186					1.0	ENSG00000100429.17	3186	64,49,41,55	65,69,56,20	246	0.66,0.664,0.498,0.826	0.663,0.711,0.79,0.708	-0.055999999999999994	0.35853000479099995	20,15,25,7	20,17,9,5	149	chr22	50250905	50250770	50250523	50250426	HDAC10	annotatedSS	SE	-	50250160	50250062
3187					1.0	ENSG00000073169.13	3187	84,78,90,86	117,102,92,60	298	1.0,1.0,1.0,1.0	1.0,0.962,1.0,1.0	0.01	1.0	0,0,0,0	0,2,0,0	149	chr22	50210311	50210180	50208716	50208487	SELENOO	annotatedSS	SE	+	50206520	50206441
3188					1.0	ENSG00000073169.13	3188	120,108,143,131	175,157,143,88	298	1.0,1.0,1.0,1.0	1.0,0.975,1.0,1.0	0.006	1.0	0,0,0,0	0,2,0,0	149	chr22	50210311	50210180	50208716	50208535	SELENOO	annotatedSS	SE	+	50206520	50206316
3189					1.0	ENSG00000170638.9	3189	352,185,244,314	323,253,252,156	260	1.0,1.0,0.993,0.994	1.0,1.0,0.986,0.989	0.003	1.0	0,0,1,1	0,0,2,1	149	chr22	50197588	50197448	50197351	50197240	TRABD	annotatedSS	SE	+	50195040	50194899
3190					1.0	ENSG00000170638.9	3190	267,155,211,265	261,235,189,111	289	1.0,1.0,1.0,1.0	1.0,1.0,1.0,0.966	0.008	1.0	0,0,0,0	0,0,0,2	149	chr22	50197995	50197822	50197588	50197448	TRABD	annotatedSS	SE	+	50197351	50197240
3191					1.0	ENSG00000170638.9	3191	177,97,122,164	178,144,116,65	289	1.0,1.0,1.0,1.0	1.0,0.987,1.0,1.0	0.003	1.0	0,0,0,0	0,1,0,0	149	chr22	50198186	50198074	50197588	50197448	TRABD	annotatedSS	SE	+	50197351	50197240
3192					1.0	ENSG00000170638.9	3192	89,79,92,125	121,110,75,64	298	1.0,1.0,1.0,1.0	1.0,0.982,1.0,1.0	0.004	1.0	0,0,0,0	0,1,0,0	149	chr22	50198186	50198074	50197995	50197822	TRABD	annotatedSS	SE	+	50197351	50197240
3193					1.0	ENSG00000170638.9	3193	181,137,184,224	204,202,148,108	298	1.0,1.0,1.0,1.0	1.0,0.99,1.0,1.0	0.002	1.0	0,0,0,0	0,1,0,0	149	chr22	50198186	50198074	50197995	50197822	TRABD	annotatedSS	SE	+	50197588	50197448
3194					1.0	ENSG00000170638.9	3194	139,91,128,140	147,138,128,69	298	1.0,1.0,1.0,1.0	0.987,1.0,1.0,1.0	0.003	1.0	0,0,0,0	1,0,0,0	149	chr22	50199569	50199115	50198515	50198344	TRABD	annotatedSS	SE	+	50198186	50198074
3195					1.0	ENSG00000073150.13	3195	0,0,3,0	0,0,4,0	200	0.0,NA,1.0,NA	0.0,NA,0.598,NA	0.201	1.0	1,0,0,0	2,0,2,0	149	chr22	50178402	50176938	50175482	50175431	PANX2	annotatedSS	SE	+	50170956	50170760
3196					1.0	ENSG00000073146.15	3196	0,0,0,0	4,0,0,0	264	0.0,0.0,NA,NA	1.0,NA,NA,NA	-1.0	1.0	2,2,0,0	0,0,0,0	149	chr22	50125569	50125391	50120616	50120501	MOV10L1	annotatedSS	SE	+	50117351	50117156
3198					1.0	ENSG00000073146.15	3198	0,0,0,0	0,0,0,2	287	NA,0.0,NA,NA	NA,NA,NA,1.0	-1.0	1.0	0,2,0,0	0,0,0,0	149	chr22	50161055	50160963	50160825	50160687	MOV10L1	annotatedSS	SE	+	50159785	50159677
3202					1.0	ENSG00000219438.8	3202	132,37,103,88	146,58,86,44	298	1.0,1.0,1.0,0.978	1.0,1.0,1.0,1.0	-0.006	1.0	0,0,0,1	0,0,0,0	149	chr22	48707844	48707716	48646746	48646596	FAM19A5	annotatedSS	SE	+	48489704	48489459
3204					1.0	ENSG00000219438.8	3204	208,53,159,122	197,96,135,58	277	1.0,1.0,1.0,1.0	0.981,1.0,1.0,1.0	0.005	1.0	0,0,0,0	2,0,0,0	149	chr22	48750408	48749838	48707844	48707716	FAM19A5	annotatedSS	SE	+	48646746	48646596
3205					1.0	ENSG00000054611.13	3205	0,0,0,0	1,0,1,0	207	0.0,0.0,0.0,0.0	0.005,0.0,0.006,0.0	-0.003	1.0	153,109,164,121	134,152,121,74	149	chr22	46792576	46792519	46789037	46788979	TBC1D22A	annotatedSS	SE	+	46762848	46762686
3208					1.0	ENSG00000054611.13	3208	194,144,193,144	164,170,167,86	206	0.979,1.0,1.0,1.0	1.0,1.0,1.0,1.0	-0.005	1.0	3,0,0,0	0,0,0,0	149	chr22	46793675	46793500	46792576	46792519	TBC1D22A	annotatedSS	SE	+	46762848	46762616
3209					1.0	ENSG00000054611.13	3209	1,0,0,0	0,0,0,0	244	0.004,0.0,0.0,0.0	0.0,0.0,0.0,0.0	0.001	1.0	154,114,137,90	118,112,121,67	149	chr22	46793671	46793500	46792762	46792667	TBC1D22A	annotatedSS	SE	+	46792576	46792519
3210					1.0	ENSG00000054611.13	3210	2,0,0,1	0,0,0,0	286	0.007,0.0,0.0,0.006	0.0,0.0,0.0,0.0	0.003	1.0	154,114,137,90	118,112,121,67	149	chr22	46793616	46793500	46792804	46792667	TBC1D22A	annotatedSS	SE	+	46792576	46792519
3211					1.0	ENSG00000054611.13	3211	4,0,2,7	9,1,3,3	298	0.286,NA,0.333,1.0	0.692,0.333,1.0,1.0	-0.217	1.0	5,0,2,0	2,1,0,0	149	chr22	46878723	46878652	46793841	46793500	TBC1D22A	annotatedSS	SE	+	46762848	46762680
3212					1.0	ENSG00000054611.13	3212	158,86,132,105	132,159,109,52	298	0.988,1.0,0.971,0.882	0.88,0.988,0.948,0.897	0.032	0.132081807633	1,0,2,7	9,1,3,3	149	chr22	46878723	46878652	46797620	46797443	TBC1D22A	annotatedSS	SE	+	46793841	46793500
3213					1.0	ENSG00000054611.13	3213	137,69,92,85	106,134,67,38	220	1.0,1.0,0.984,1.0	1.0,0.989,1.0,1.0	-0.001	1.0	0,0,1,0	0,1,0,0	149	chr22	46891394	46891265	46878723	46878652	TBC1D22A	annotatedSS	SE	+	46797620	46797443
3215					1.0	ENSG00000054611.13	3215	201,152,175,147	178,201,150,106	259	1.0,1.0,1.0,1.0	1.0,0.991,1.0,1.0	0.002	1.0	0,0,0,0	0,1,0,0	149	chr22	46997709	46997633	46974399	46974289	TBC1D22A	annotatedSS	SE	+	46912188	46912073
3216					1.0	ENSG00000054611.13	3216	106,71,102,131	100,125,97,45	225	1.0,1.0,1.0,1.0	1.0,0.988,1.0,0.968	0.011000000000000001	1.0	0,0,0,0	0,1,0,1	149	chr22	47037198	47037070	46997709	46997633	TBC1D22A	annotatedSS	SE	+	46912188	46912073
3217					1.0	ENSG00000054611.13	3217	53,37,39,42	45,54,37,31	225	1.0,1.0,1.0,0.965	0.882,1.0,0.961,1.0	0.03	0.633602416915	0,0,0,1	4,0,1,0	149	chr22	47111603	47111507	46997709	46997633	TBC1D22A	annotatedSS	SE	+	46974399	46974289
3218					1.0	ENSG00000054611.13	3218	308,208,275,261	291,331,253,124	277	1.0,0.991,0.987,1.0	1.0,0.989,0.993,1.0	-0.001	1.0	0,1,2,0	0,2,1,0	149	chr22	47111603	47111507	47037198	47037070	TBC1D22A	annotatedSS	SE	+	46997709	46997633
3219					1.0	ENSG00000054611.13	3219	185,124,176,159	189,204,152,84	277	1.0,1.0,1.0,0.977	1.0,1.0,1.0,1.0	-0.006	1.0	0,0,0,2	0,0,0,0	149	chr22	47174083	47173497	47037198	47037070	TBC1D22A	annotatedSS	SE	+	46997709	46997633
3220					1.0	ENSG00000054611.13	3220	111,94,86,75	76,88,82,41	245	1.0,1.0,1.0,0.958	1.0,1.0,1.0,1.0	-0.01	1.0	0,0,0,2	0,0,0,0	149	chr22	47174083	47173497	47111603	47111507	TBC1D22A	annotatedSS	SE	+	46997709	46997633
3221					1.0	ENSG00000054611.13	3221	237,178,189,177	182,213,184,81	245	0.993,1.0,1.0,1.0	0.982,1.0,1.0,1.0	0.003	1.0	1,0,0,0	2,0,0,0	149	chr22	47174083	47173497	47111603	47111507	TBC1D22A	annotatedSS	SE	+	47037198	47037070
3226					1.0	ENSG00000100422.13	3226	175,109,154,145	153,168,140,74	298	1.0,1.0,1.0,0.986	1.0,0.977,1.0,1.0	0.002	1.0	0,0,0,1	0,2,0,0	149	chr22	46691777	46691571	46690200	46689991	CERK	annotatedSS	SE	-	46687206	46684410
3228					1.0	ENSG00000205643.10	3228	1,1,0,2	0,0,0,0	272	0.154,0.354,0.0,1.0	NA,0.0,NA,0.0	0.377	1.0	3,1,2,0	0,1,0,7	149	chr22	46247221	46247105	46246795	46246672	CDPF1	annotatedSS	SE	-	46245238	46244020
3229					1.0	ENSG00000205643.10	3229	1,2,1,2	2,0,0,0	272	0.028,0.073,0.016,0.027	0.029,0.0,0.0,0.0	0.028999999999999998	0.653240235333	19,14,34,40	37,30,19,10	149	chr22	46247221	46247109	46246795	46246672	CDPF1	annotatedSS	SE	-	46245238	46244020
3230					1.0	ENSG00000205643.10	3230	25,15,30,43	20,18,12,15	265	0.824,1.0,1.0,1.0	0.789,1.0,1.0,1.0	0.009000000000000001	1.0	3,0,0,0	3,0,0,0	149	chr22	46248285	46248171	46247221	46247105	CDPF1	annotatedSS	SE	-	46245238	46244050
3231					1.0	ENSG00000205643.10	3231	36,24,58,78	51,41,31,13	261	0.873,1.0,1.0,1.0	0.907,1.0,1.0,1.0	-0.008	1.0	3,0,0,0	3,0,0,0	149	chr22	46248284	46248171	46247221	46247109	CDPF1	annotatedSS	SE	-	46245238	46244012
3232					1.0	ENSG00000205643.10	3232	17,22,30,38	35,28,18,10	261	0.829,0.557,0.774,0.916	0.833,0.941,0.774,0.851	-0.081	0.127058416374	2,10,5,2	4,1,3,1	149	chr22	46250311	46250255	46247221	46247109	CDPF1	annotatedSS	SE	-	46245238	46244012
3233					1.0	ENSG00000205643.10	3233	23,14,22,43	22,15,12,7	246	0.823,1.0,1.0,1.0	0.816,1.0,1.0,1.0	0.002	1.0	3,0,0,0	3,0,0,0	149	chr22	46248285	46248171	46247221	46247124	CDPF1	annotatedSS	SE	-	46245238	46244010
3234					1.0	ENSG00000205643.10	3234	5,5,3,10	3,6,10,9	262	0.587,0.221,0.254,0.74	0.299,0.773,0.655,0.837	-0.191	0.12086979304300001	2,10,5,2	4,1,3,1	149	chr22	46250289	46250255	46248284	46248171	CDPF1	annotatedSS	SE	-	46245238	46244012
3235					1.0	ENSG00000205643.10	3235	28,19,36,58	22,25,24,17	262	0.726,0.454,0.804,0.717	0.676,0.64,1.0,0.659	-0.068	0.441346948949	6,13,5,13	6,8,0,5	149	chr22	46250289	46250255	46248284	46248171	CDPF1	annotatedSS	SE	-	46247221	46247109
3236					1.0	ENSG00000186951.16	3236	9,3,6,4	12,0,3,1	298	0.273,0.231,0.333,0.125	0.273,0.0,0.429,0.077	0.046	0.22542847918900003	12,5,6,14	16,14,2,6	149	chr22	46176836	46176752	46176144	46175988	PPARA	annotatedSS	SE	+	46151970	46151887
3237					1.0	ENSG00000186951.16	3237	10,3,5,9	13,9,2,5	233	1.0,0.657,0.762,1.0	0.893,0.59,1.0,1.0	-0.016	0.145632918164	0,1,1,0	1,4,0,0	149	chr22	46188822	46188722	46176836	46176752	PPARA	annotatedSS	SE	+	46151970	46151883
3238					1.0	ENSG00000186951.16	3238	14,9,10,9	14,16,4,10	233	0.449,0.535,0.681,0.59	0.427,0.594,0.39,0.681	0.040999999999999995	0.823326632476	11,5,3,4	12,7,4,3	149	chr22	46198410	46198341	46176836	46176752	PPARA	annotatedSS	SE	+	46151970	46151883
3239					1.0	ENSG00000186951.16	3239	0,1,2,0	3,4,0,0	249	0.0,0.107,0.285,0.0	0.13,0.255,0.0,0.0	0.002	0.0609524854565	11,5,3,4	12,7,4,3	149	chr22	46198591	46198341	46188822	46188722	PPARA	annotatedSS	SE	+	46151970	46151887
3240					1.0	ENSG00000186951.16	3240	12,2,1,7	4,7,3,2	249	0.705,0.374,0.13,0.807	0.444,0.23,0.473,0.545	0.081	0.240252085905	3,2,4,1	3,14,2,1	149	chr22	46198410	46198344	46188822	46188722	PPARA	annotatedSS	SE	+	46151970	46151887
3241					1.0	ENSG00000186951.16	3241	3,0,2,4	4,1,1,2	249	0.204,0.0,0.146,0.374	0.374,0.062,0.107,0.13	0.013000000000000001	0.790072625028	7,7,7,4	4,9,5,8	149	chr22	46198591	46198341	46188822	46188722	PPARA	annotatedSS	SE	+	46176836	46176752
3242					1.0	ENSG00000186951.16	3242	15,1,2,11	4,4,4,4	249	0.642,0.107,0.285,0.485	0.146,0.255,0.444,1.0	-0.081	0.851422146439	5,5,3,7	14,7,3,0	149	chr22	46198410	46198344	46188822	46188722	PPARA	annotatedSS	SE	+	46176836	46176752
3243					1.0	ENSG00000186951.16	3243	34,16,22,14	33,33,26,15	298	1.0,1.0,1.0,1.0	0.943,1.0,1.0,1.0	0.013999999999999999	1.0	0,0,0,0	1,0,0,0	149	chr22	46215333	46215172	46198591	46198341	PPARA	annotatedSS	SE	+	46176836	46176752
3244					1.0	ENSG00000186951.16	3244	32,14,18,17	43,31,24,7	298	1.0,1.0,1.0,1.0	0.956,1.0,1.0,1.0	0.011000000000000001	1.0	0,0,0,0	1,0,0,0	149	chr22	46215333	46215172	46198591	46198344	PPARA	annotatedSS	SE	+	46176836	46176747
3245					0.605346484788	ENSG00000186951.16	3245	49,20,24,23	38,36,31,7	298	0.803,1.0,0.857,0.852	0.679,0.621,0.886,0.778	0.13699999999999998	0.024834500968200002	6,0,2,2	9,11,2,1	149	chr22	46232239	46231791	46220014	46219811	PPARA	annotatedSS	SE	+	46218401	46218262
3246					1.0	ENSG00000186951.16	3246	13,6,10,6	20,17,17,4	298	1.0,1.0,0.833,0.75	0.833,1.0,1.0,1.0	-0.063	1.0	0,0,1,1	2,0,0,0	149	chr22	46235403	46235132	46232239	46231791	PPARA	annotatedSS	SE	+	46218401	46218262
3248					1.0	ENSG00000197182.14	3248	32,21,29,43	36,33,18,12	234	1.0,1.0,0.949,1.0	1.0,1.0,1.0,1.0	-0.013000000000000001	1.0	0,0,1,0	0,0,0,0	149	chr22	46098558	46098493	46098010	46097925	MIRLET7BHG	annotatedSS	SE	+	46080655	46080311
3249					1.0	ENSG00000197182.14	3249	38,17,27,31	37,31,15,21	207	0.932,1.0,1.0,1.0	1.0,1.0,1.0,1.0	-0.017	1.0	2,0,0,0	0,0,0,0	149	chr22	46106023	46105408	46103249	46103191	MIRLET7BHG	annotatedSS	SE	+	46098558	46098493
3250					1.0	ENSG00000197182.14	3250	8,6,11,21	17,17,7,4	207	1.0,0.812,1.0,1.0	1.0,1.0,1.0,1.0	-0.047	1.0	0,1,0,0	0,0,0,0	149	chr22	46109353	46109266	46103249	46103191	MIRLET7BHG	annotatedSS	SE	+	46098558	46098493
3251					1.0	ENSG00000241990.5	3251	2,5,8,6	3,2,9,0	284	0.008,0.042,0.027,0.02	0.012,0.012,0.055,0.0	0.005	0.7209814013860001	131,60,149,154	125,87,81,44	149	chr22	46056945	46056846	46055733	46055598	PRR34-AS1	annotatedSS	SE	+	46053920	46053704
3252					1.0	ENSG00000241990.5	3252	0,4,6,3	2,1,7,0	284	0.0,0.677,0.759,0.282	0.512,0.208,0.423,NA	0.048	1.0	2,1,1,4	1,2,5,0	149	chr22	46056945	46056846	46055733	46055598	PRR34-AS1	annotatedSS	SE	+	46054953	46054459
3253					1.0	ENSG00000077942.18	3253	0,0,1,0	0,0,0,0	207	0.0,0.0,0.001,0.0	0.0,0.0,0.0,0.0	0.0	1.0	936,504,805,518	802,886,852,306	149	chr22	45518787	45518681	45517698	45517640	FBLN1	annotatedSS	SE	+	45503064	45502975
3254					1.0	ENSG00000077942.18	3254	3,4,0,0	1,9,2,1	263	0.001,0.002,0.0,0.0	0.0,0.003,0.001,0.001	-0.001	1.0	1548,961,1392,1039	1460,1597,1542,555	149	chr22	45525678	45525542	45523204	45523090	FBLN1	annotatedSS	SE	+	45518787	45518681
3255					1.0	ENSG00000077942.18	3255	2537,1621,2156,1348	2434,2382,2305,817	209	0.999,0.997,0.999,0.998	0.999,0.999,0.998,1.0	-0.001	1.0	2,4,2,2	2,1,4,0	149	chr22	45533164	45533062	45531324	45531264	FBLN1	annotatedSS	SE	+	45528009	45527846
3256					1.0	ENSG00000077942.18	3256	830,478,681,410	729,736,708,273	209	0.997,1.0,1.0,1.0	1.0,1.0,0.998,1.0	-0.0	1.0	2,0,0,0	0,0,1,0	149	chr22	45541372	45541228	45531324	45531264	FBLN1	annotatedSS	SE	+	45528009	45527846
3257					1.0	ENSG00000077942.18	3257	2,4,0,1	0,1,2,0	251	0.372,1.0,NA,1.0	NA,1.0,0.543,NA	0.019	1.0	2,0,0,0	0,0,1,0	149	chr22	45541372	45541228	45533164	45533062	FBLN1	annotatedSS	SE	+	45528009	45527846
3258					1.0	ENSG00000077942.18	3258	3149,2081,2614,1757	3063,3094,2908,1025	251	1.0,1.0,1.0,1.0	1.0,0.999,1.0,1.0	0.0	1.0	0,0,0,0	0,1,0,0	149	chr22	45533898	45533760	45533164	45533062	FBLN1	annotatedSS	SE	+	45531324	45531264
3259					1.0	ENSG00000077942.18	3259	1376,914,1159,730	1315,1295,1268,414	251	1.0,1.0,1.0,1.0	0.999,1.0,1.0,1.0	0.0	1.0	0,0,0,0	1,0,0,0	149	chr22	45541372	45541228	45533164	45533062	FBLN1	annotatedSS	SE	+	45531324	45531264
3260					1.0	ENSG00000077942.18	3260	1,1,11,4	1,2,3,0	287	1.0,1.0,1.0,1.0	0.342,1.0,1.0,NA	0.21899999999999997	1.0	0,0,0,0	1,0,0,0	149	chr22	45541279	45541228	45533898	45533760	FBLN1	annotatedSS	SE	+	45531324	45531264
3261					1.0	ENSG00000077942.18	3261	1759,1166,1460,1018	1726,1780,1629,599	287	1.0,1.0,1.0,1.0	1.0,0.999,1.0,1.0	0.0	1.0	0,0,0,0	0,1,0,0	149	chr22	45541279	45541228	45533898	45533760	FBLN1	annotatedSS	SE	+	45533164	45532892
3262					1.0	ENSG00000077942.18	3262	3310,1859,2682,1390	3096,3263,2913,814	287	0.999,0.999,0.992,0.994	0.999,0.999,0.998,1.0	-0.003	1.0	1,1,11,4	1,1,3,0	149	chr22	45541372	45541228	45535337	45535199	FBLN1	annotatedSS	SE	+	45533898	45533760
3263					1.0	ENSG00000077942.18	3263	968,561,867,426	950,993,916,258	231	0.998,0.997,0.981,0.986	0.998,0.998,0.995,1.0	-0.006999999999999999	0.878070852304	1,1,11,4	1,1,3,0	149	chr22	45541279	45541228	45535337	45535255	FBLN1	annotatedSS	SE	+	45533898	45533760
3264					1.0	ENSG00000077942.18	3264	3878,2196,3093,1906	3605,3661,3158,993	278	1.0,1.0,0.999,1.0	1.0,1.0,0.999,1.0	0.0	1.0	0,0,2,0	0,0,2,0	149	chr22	45543526	45543400	45542283	45542154	FBLN1	annotatedSS	SE	+	45541372	45541228
3265					1.0	ENSG00000077942.18	3265	1358,813,1071,577	1238,1305,1098,331	278	0.999,0.995,1.0,1.0	0.995,0.996,1.0,1.0	0.001	1.0	1,2,0,0	3,3,0,0	149	chr22	45548744	45548612	45542283	45542154	FBLN1	annotatedSS	SE	+	45541372	45541228
3266					1.0	ENSG00000077942.18	3266	2,0,2,0	0,0,2,0	275	0.52,0.0,1.0,NA	0.0,0.0,1.0,NA	0.17300000000000001	1.0	1,2,0,0	3,3,0,0	149	chr22	45548744	45548612	45543526	45543400	FBLN1	annotatedSS	SE	+	45541372	45541228
3267					1.0	ENSG00000077942.18	3267	5013,2724,4096,2920	4659,4919,4156,1393	275	1.0,0.999,1.0,0.999	1.0,1.0,0.999,0.999	0.0	1.0	0,2,1,1	0,0,2,1	149	chr22	45547204	45547084	45543526	45543400	FBLN1	annotatedSS	SE	+	45542283	45542154
3268					1.0	ENSG00000077942.18	3268	2222,1245,1772,1194	2108,2078,1819,567	275	1.0,0.999,1.0,1.0	1.0,1.0,1.0,1.0	-0.0	1.0	0,1,0,0	0,0,0,0	149	chr22	45548744	45548612	45543526	45543400	FBLN1	annotatedSS	SE	+	45542283	45542154
3269					1.0	ENSG00000077942.18	3269	2130,1134,1716,1173	1911,1944,1746,675	269	1.0,0.998,1.0,1.0	1.0,1.0,1.0,1.0	-0.0	1.0	0,1,0,0	0,0,0,0	149	chr22	45548744	45548612	45547204	45547084	FBLN1	annotatedSS	SE	+	45542283	45542154
3270					1.0	ENSG00000077942.18	3270	4929,2611,4043,2898	4466,4795,4090,1502	269	0.999,1.0,1.0,1.0	1.0,1.0,1.0,1.0	-0.0	1.0	2,0,0,0	0,0,0,0	149	chr22	45548744	45548612	45547204	45547084	FBLN1	annotatedSS	SE	+	45543526	45543400
3271					1.0	ENSG00000077942.18	3271	2179,1164,1805,1366	1968,2217,1844,653	269	0.998,1.0,0.998,0.996	1.0,0.999,0.998,1.0	-0.001	1.0	3,0,2,3	0,1,2,0	149	chr22	45550615	45550491	45547204	45547084	FBLN1	annotatedSS	SE	+	45543526	45543400
3272					1.0	ENSG00000077942.18	3272	1452,835,1242,753	1393,1360,1161,451	281	0.996,1.0,0.997,0.993	1.0,0.999,0.997,1.0	-0.003	1.0	3,0,2,3	0,1,2,0	149	chr22	45550615	45550491	45548744	45548612	FBLN1	annotatedSS	SE	+	45543526	45543400
3273					1.0	ENSG00000077942.18	3273	4253,2301,3519,2320	3920,3988,3457,1314	281	0.995,0.997,0.996,0.999	0.998,1.0,0.997,1.0	-0.002	1.0	11,4,8,1	4,1,6,0	149	chr22	45550615	45550491	45548744	45548612	FBLN1	annotatedSS	SE	+	45547204	45547084
3274					1.0	ENSG00000100376.11	3274	0,0,2,3	0,0,1,0	298	0.0,0.0,0.034,0.13	0.0,0.0,0.027,0.0	0.034	0.8699564920990001	24,6,28,10	29,17,18,9	149	chr22	45322383	45322370	45322215	45322041	FAM118A	annotatedSS	SE	+	45310183	45310136
3275					1.0	ENSG00000100376.11	3275	34,27,26,35	41,44,37,27	298	1.0,1.0,1.0,1.0	0.953,0.88,1.0,1.0	0.042	0.8697667995280001	0,0,0,0	1,3,0,0	149	chr22	45330731	45330602	45328063	45327841	FAM118A	annotatedSS	SE	+	45323427	45323174
3276					1.0	ENSG00000100376.11	3276	18,12,5,9	21,26,12,12	278	1.0,0.865,0.728,1.0	0.849,0.823,0.865,1.0	0.013999999999999999	0.06017266613009999	0,1,1,0	2,3,1,0	149	chr22	45332691	45332424	45330731	45330602	FAM118A	annotatedSS	SE	+	45323427	45323174
3277					1.0	ENSG00000100376.11	3277	12,7,11,14	8,10,22,8	182	0.831,1.0,1.0,1.0	1.0,1.0,1.0,1.0	-0.042	1.0	2,0,0,0	0,0,0,0	149	chr22	45336410	45336327	45335382	45335349	FAM118A	annotatedSS	SE	+	45332710	45332424
3278					1.0	ENSG00000100376.11	3278	0,0,4,2	2,0,0,0	284	0.0,0.0,0.116,0.149	0.149,0.0,0.0,0.0	0.028999999999999998	0.291066823033	12,8,16,6	6,19,13,15	149	chr22	45340882	45340385	45337968	45337833	FAM118A	annotatedSS	SE	+	45336411	45336394
3279					1.0	ENSG00000100364.18	3279	0,0,2,0	0,0,0,0	298	0.0,0.0,0.014,0.0	0.0,0.0,0.0,0.0	0.004	1.0	82,37,71,67	71,68,59,40	149	chr22	45212081	45211955	45207772	45207572	KIAA0930	annotatedSS	SE	-	45205912	45205792
3282					1.0	ENSG00000093000.18	3282	0,10,10,17	0,5,4,19	271	0.0,0.186,0.155,0.238	0.0,0.06,0.062,0.355	0.025	0.395733502129	51,24,30,30	24,43,33,19	149	chr22	45168246	45168167	45166430	45166308	NUP50	annotatedSS	SE	+	45164296	45163986
3283					1.0	ENSG00000093000.18	3283	4,3,2,2	3,7,4,2	298	0.024,0.023,0.015,0.015	0.032,0.035,0.026,0.028	-0.011000000000000001	0.199680289938	83,64,64,67	46,96,76,35	149	chr22	45171683	45171599	45171143	45170987	NUP50	annotatedSS	SE	+	45168246	45168167
3284					1.0	ENSG00000093000.18	3284	4,3,2,2	3,7,4,2	298	0.024,0.023,0.015,0.015	0.032,0.035,0.026,0.028	-0.011000000000000001	0.199680289938	83,64,64,67	46,96,76,35	149	chr22	45171639	45171599	45171152	45170987	NUP50	annotatedSS	SE	+	45168246	45168167
3285					1.0	ENSG00000093000.18	3285	14,3,5,6	14,13,8,6	298	0.078,0.023,0.038,0.043	0.132,0.063,0.05,0.079	-0.036000000000000004	0.05871523843280001	83,64,64,67	46,96,76,35	149	chr22	45171683	45171599	45171177	45170987	NUP50	annotatedSS	SE	+	45168246	45168165
3286					1.0	ENSG00000093000.18	3286	6,0,3,1	2,4,1,2	298	0.022,0.0,0.017,0.006	0.009,0.016,0.006,0.015	-0.0	0.864346508828	135,82,88,80	108,124,79,65	149	chr22	45176080	45175893	45172037	45171808	NUP50	annotatedSS	SE	+	45171683	45171599
3287					1.0	ENSG00000093000.18	3287	277,157,177,158	207,220,146,133	298	1.0,1.0,0.967,1.0	0.99,0.991,0.986,1.0	0.0	1.0	0,0,3,0	1,1,1,0	149	chr22	45178430	45178237	45176080	45175893	NUP50	annotatedSS	SE	+	45171683	45171599
3288					1.0	ENSG00000093000.18	3288	206,120,163,107	163,138,105,95	298	1.0,0.938,0.988,1.0	1.0,1.0,1.0,1.0	-0.018000000000000002	1.0	0,4,1,0	0,0,0,0	149	chr22	45181367	45181285	45178900	45178237	NUP50	annotatedSS	SE	+	45176080	45175893
3290					1.0	ENSG00000226328.6	3290	21,11,25,13	24,29,10,2	242	0.764,1.0,1.0,1.0	0.937,1.0,1.0,1.0	-0.043	0.670835398878	4,0,0,0	1,0,0,0	149	chr22	45163781	45163576	45138916	45138823	NUP50-AS1	annotatedSS	SE	-	45134797	45133019
3298					1.0	ENSG00000186654.20	3298	52,58,94,59	56,82,75,27	266	0.907,0.942,0.981,1.0	1.0,0.958,0.933,1.0	-0.015	0.73638634795	3,2,1,0	0,2,3,0	149	chr22	44714671	44714590	44702608	44702491	PRR5	annotatedSS	SE	+	44668805	44668546
3299					1.0	ENSG00000186654.20	3299	23,18,20,11	22,29,20,7	266	0.866,1.0,1.0,0.755	1.0,1.0,1.0,1.0	-0.095	0.6951647327949999	2,0,0,2	0,0,0,0	149	chr22	44725292	44725243	44702608	44702491	PRR5	annotatedSS	SE	+	44668805	44668546
3301					1.0	ENSG00000186654.20	3301	16,13,31,13	15,22,16,1	230	0.838,1.0,1.0,0.808	1.0,1.0,1.0,1.0	-0.08900000000000001	0.7338936771279999	2,0,0,2	0,0,0,0	149	chr22	44725292	44725243	44714671	44714590	PRR5	annotatedSS	SE	+	44668805	44668546
3302					1.0	ENSG00000186654.20	3302	49,57,110,61	49,73,68,21	230	0.941,1.0,0.986,1.0	0.969,0.94,1.0,0.932	0.021	0.37244023489699996	2,0,1,0	1,3,0,1	149	chr22	44725292	44725243	44714671	44714590	PRR5	annotatedSS	SE	+	44702608	44702197
3303					1.0	ENSG00000186654.20	3303	42,32,61,29	36,41,32,15	198	1.0,0.923,1.0,1.0	0.964,0.969,0.96,1.0	0.008	1.0	0,2,0,0	1,1,1,0	149	chr22	44726634	44726576	44725292	44725243	PRR5	annotatedSS	SE	+	44714671	44714590
3304					1.0	ENSG00000186654.20	3304	10,8,13,5	3,10,8,4	202	1.0,0.747,1.0,1.0	0.689,0.881,0.855,1.0	0.081	1.0	0,2,0,0	1,1,1,0	149	chr22	44726634	44726576	44725296	44725243	PRR5	annotatedSS	SE	+	44714671	44714590
3305					1.0	ENSG00000186654.20	3305	12,15,23,12	26,19,16,4	241	0.881,1.0,0.78,0.788	0.889,0.922,1.0,1.0	-0.091	1.0	1,0,4,2	2,1,0,0	149	chr22	44736786	44736771	44731821	44731729	PRR5	annotatedSS	SE	+	44726634	44726576
3306					0.660426599811	ENSG00000186654.20	3306	13,3,7,7	2,8,5,5	236	0.891,1.0,0.525,0.688	0.387,0.835,1.0,1.0	-0.028999999999999998	0.028841117488099997	1,0,4,2	2,1,0,0	149	chr22	44737441	44736771	44731821	44731734	PRR5	annotatedSS	SE	+	44726634	44726576
3307					1.0	ENSG00000186654.20	3307	52,54,65,33	57,82,57,23	290	0.964,1.0,1.0,1.0	1.0,1.0,1.0,1.0	-0.009000000000000001	1.0	1,0,0,0	0,0,0,0	149	chr22	44735162	44735026	44732391	44732250	PRR5	annotatedSS	SE	+	44731821	44730883
3308					1.0	ENSG00000186654.20	3308	37,28,41,31	43,56,41,11	290	0.95,1.0,0.875,1.0	1.0,1.0,1.0,1.0	-0.044000000000000004	0.864385224203	1,0,3,0	0,0,0,0	149	chr22	44737662	44736771	44732391	44732250	PRR5	annotatedSS	SE	+	44731821	44730883
3309					1.0	ENSG00000186654.20	3309	50,35,77,49	43,63,40,20	285	0.963,1.0,0.931,1.0	1.0,1.0,1.0,1.0	-0.026000000000000002	0.544516903199	1,0,3,0	0,0,0,0	149	chr22	44736786	44736771	44735162	44735026	PRR5	annotatedSS	SE	+	44731821	44730883
3310					1.0	ENSG00000186654.20	3310	72,62,109,57	68,94,56,34	285	0.863,0.97,0.891,0.832	0.78,0.908,1.0,0.899	-0.008	0.811817432249	6,1,7,6	10,5,0,2	149	chr22	44736786	44736771	44735162	44735026	PRR5	annotatedSS	SE	+	44732391	44732250
3317					1.0	ENSG00000100304.12	3317	198,123,187,389	208,231,162,226	298	0.99,1.0,0.989,1.0	0.981,1.0,0.976,1.0	0.006	1.0	1,0,1,0	2,0,2,0	149	chr22	43187133	43186892	43183149	43182979	TTLL12	annotatedSS	SE	-	43180940	43180741
3318					1.0	ENSG00000100271.16	3318	178,93,112,128	111,141,99,46	298	1.0,1.0,1.0,1.0	0.982,1.0,1.0,1.0	0.004	1.0	0,0,0,0	1,0,0,0	149	chr22	43051887	43051800	43046573	43046409	TTLL1	annotatedSS	SE	-	43039905	43039643
3320					1.0	ENSG00000100271.16	3320	154,80,96,87	129,124,74,43	298	1.0,1.0,1.0,1.0	0.97,1.0,1.0,1.0	0.008	1.0	0,0,0,0	2,0,0,0	149	chr22	43069844	43069635	43068590	43068409	TTLL1	annotatedSS	SE	-	43064324	43064189
3321					1.0	ENSG00000100271.16	3321	2,0,3,1	2,8,0,1	221	0.019,0.0,0.052,0.021	0.028,0.08,0.0,0.07	-0.021	0.0598938677747	71,44,37,31	47,62,27,9	149	chr22	43075590	43075473	43070242	43070170	TTLL1	annotatedSS	SE	-	43069844	43069603
3322					1.0	ENSG00000100271.16	3322	106,64,87,62	77,98,44,16	234	1.0,1.0,1.0,1.0	1.0,0.969,1.0,1.0	0.008	1.0	0,0,0,0	0,2,0,0	149	chr22	43089338	43089276	43079986	43079901	TTLL1	annotatedSS	SE	-	43075590	43075473
3323					1.0	ENSG00000242247.10	3323	900,465,577,435	563,555,391,135	281	0.973,0.928,0.919,0.958	0.971,0.888,0.963,0.973	-0.004	0.585736755749	13,19,27,10	9,37,8,2	149	chr22	42817264	42817141	42810944	42810812	ARFGAP3	annotatedSS	SE	-	42808890	42808766
3324					1.0	ENSG00000242247.10	3324	461,237,351,246	364,312,179,92	196	1.0,1.0,1.0,1.0	0.993,1.0,1.0,1.0	0.002	1.0	0,0,0,0	2,0,0,0	149	chr22	42826999	42826939	42823702	42823655	ARFGAP3	annotatedSS	SE	-	42822409	42822269
3325					1.0	ENSG00000242247.10	3325	482,239,355,238	370,317,205,96	209	1.0,1.0,1.0,1.0	1.0,1.0,0.973,1.0	0.006999999999999999	1.0	0,0,0,0	0,0,4,0	149	chr22	42831636	42831548	42826999	42826939	ARFGAP3	annotatedSS	SE	-	42823702	42823655
3326					1.0	ENSG00000242247.10	3326	400,212,287,174	277,254,188,85	237	1.0,1.0,1.0,1.0	1.0,0.994,1.0,1.0	0.002	1.0	0,0,0,0	0,1,0,0	149	chr22	42834325	42834241	42831636	42831548	ARFGAP3	annotatedSS	SE	-	42826999	42826939
3327					1.0	ENSG00000242247.10	3327	106,53,73,27	79,81,60,23	233	0.985,1.0,1.0,0.945	1.0,1.0,1.0,0.936	-0.002	1.0	1,0,0,1	0,0,0,1	149	chr22	42841016	42840943	42834325	42834241	ARFGAP3	annotatedSS	SE	-	42831636	42831548
3329					1.0	ENSG00000242247.10	3329	452,227,334,148	342,251,179,98	222	1.0,1.0,0.996,1.0	1.0,0.988,1.0,1.0	0.002	1.0	0,0,1,0	0,2,0,0	149	chr22	42847632	42847513	42841016	42840943	ARFGAP3	annotatedSS	SE	-	42835493	42835361
3330					1.0	ENSG00000100243.20	3330	4453,2717,3354,3195	3949,4716,3148,1825	249	1.0,1.0,1.0,1.0	1.0,1.0,1.0,0.999	0.0	1.0	0,0,1,0	0,0,0,1	149	chr22	42627389	42627303	42623888	42623788	CYB5R3	annotatedSS	SE	-	42619945	42617839
3331					1.0	ENSG00000100243.20	3331	1433,880,1171,1050	1324,1548,1034,630	249	1.0,1.0,1.0,0.998	1.0,1.0,1.0,1.0	-0.0	1.0	0,0,0,1	0,0,0,0	149	chr22	42630988	42630881	42623888	42623788	CYB5R3	annotatedSS	SE	-	42619945	42617839
3332					1.0	ENSG00000100243.20	3332	4185,2614,2992,2985	3732,4545,3046,1657	233	0.997,1.0,1.0,1.0	1.0,1.0,1.0,1.0	-0.001	1.0	8,0,0,0	0,0,0,0	149	chr22	42628281	42628151	42627688	42627604	CYB5R3	annotatedSS	SE	-	42627389	42627303
3333					1.0	ENSG00000100243.20	3333	3511,2212,2579,2457	3333,3608,2630,1491	279	1.0,1.0,1.0,0.998	1.0,0.999,0.999,1.0	0.0	1.0	0,0,0,2	0,2,2,0	149	chr22	42630988	42630881	42628281	42628151	CYB5R3	annotatedSS	SE	-	42627688	42627604
3334					1.0	ENSG00000100243.20	3334	6148,3984,5059,5023	5662,6703,4621,3188	281	1.0,1.0,1.0,0.999	1.0,1.0,1.0,1.0	-0.0	1.0	0,1,0,2	0,0,1,0	149	chr22	42649568	42649294	42636846	42636714	CYB5R3	annotatedSS	SE	-	42631450	42631040
3336					1.0	ENSG00000100227.17	3336	364,194,291,257	291,374,273,145	216	0.984,0.993,0.985,0.994	0.98,0.966,0.995,0.98	0.009000000000000001	0.165330520307	4,1,3,1	4,9,1,2	149	chr22	42592084	42591954	42587572	42587505	POLDIP3	annotatedSS	SE	-	42585968	42583720
3337					1.0	ENSG00000100227.17	3337	399,264,300,295	329,421,304,157	279	0.991,1.0,1.0,1.0	1.0,1.0,1.0,1.0	-0.002	1.0	2,0,0,0	0,0,0,0	149	chr22	42595603	42595536	42592084	42591954	POLDIP3	annotatedSS	SE	-	42587572	42587505
3338					1.0	ENSG00000100227.17	3338	4,1,4,2	0,1,1,0	214	0.026,0.01,0.027,0.014	0.0,0.007,0.009,0.0	0.015	0.6282162364399999	105,68,99,98	90,94,73,37	149	chr22	42599793	42599697	42597737	42597672	POLDIP3	annotatedSS	SE	-	42596365	42596185
3339					1.0	ENSG00000100227.17	3339	210,135,165,150	152,151,132,73	245	1.0,1.0,0.99,1.0	1.0,1.0,1.0,1.0	-0.002	1.0	0,0,1,0	0,0,0,0	149	chr22	42602056	42601969	42599793	42599697	POLDIP3	annotatedSS	SE	-	42596365	42596185
3340					1.0	ENSG00000100227.17	3340	329,196,245,211	216,300,213,122	236	0.928,0.905,0.891,0.864	0.907,0.859,0.888,0.895	0.01	0.411331369035	16,13,19,21	14,31,17,9	149	chr22	42603012	42602769	42602056	42601969	POLDIP3	annotatedSS	SE	-	42599793	42599697
3341					1.0	ENSG00000100227.17	3341	86,56,65,70	68,54,59,28	287	0.736,0.691,0.64,0.634	0.716,0.475,0.643,0.618	0.062	0.23745566611699997	16,13,19,21	14,31,17,9	149	chr22	42603160	42602769	42602107	42601969	POLDIP3	annotatedSS	SE	-	42599793	42599697
3342					1.0	ENSG00000100227.17	3342	0,0,0,0	0,2,0,0	240	0.0,0.0,0.0,0.0	0.0,0.005,0.0,0.0	-0.001	1.0	253,155,221,270	216,225,152,122	149	chr22	42614877	42614798	42603686	42603595	POLDIP3	annotatedSS	SE	-	42603160	42602767
3343					1.0	ENSG00000189306.10	3343	510,266,607,555	378,441,378,195	292	0.996,1.0,0.994,0.993	0.99,1.0,0.995,0.99	0.002	1.0	1,0,2,2	2,0,1,1	149	chr22	42519796	42519713	42518147	42518004	RRP7A	annotatedSS	SE	-	42516136	42516010
3344					1.0	ENSG00000189306.10	3344	4,0,0,8	1,0,4,3	265	0.006,0.0,0.0,0.011	0.002,0.0,0.008,0.012	-0.001	1.0	350,183,443,409	282,302,270,139	149	chr22	42519794	42519713	42518728	42518612	RRP7A	annotatedSS	SE	-	42518147	42518004
3346					1.0	ENSG00000182057.4	3346	1,0,0,0	0,6,0,0	298	0.2,0.0,0.0,NA	0.0,0.75,0.0,NA	-0.183	1.0	2,3,1,0	1,1,2,0	149	chr22	42275033	42274987	42274821	42274655	OGFRP1	annotatedSS	SE	+	42270025	42269767
3347					0.6308187865680001	ENSG00000100207.18	3347	18,18,7,19	17,17,8,3	244	0.18,0.275,0.104,0.185	0.129,0.134,0.102,0.066	0.078	0.0265932676401	50,29,37,51	70,67,43,26	149	chr22	42169896	42169846	42168703	42168608	TCF20	annotatedSS	SE	-	42161358	42161097
3348					1.0	ENSG00000100207.18	3348	19,16,10,19	29,19,11,5	277	0.17,0.229,0.127,0.167	0.182,0.132,0.121,0.094	0.040999999999999995	0.331107431841	50,29,37,51	70,67,43,26	149	chr22	42169896	42169846	42168736	42168608	TCF20	annotatedSS	SE	-	42161358	42160012
3350					1.0	ENSG00000205702.10	3350	1,0,1,2	2,3,0,1	298	1.0,NA,1.0,1.0	0.5,1.0,NA,1.0	0.16699999999999998	1.0	0,0,0,0	1,0,0,0	149	chr22	42143581	42143409	42142880	42142727	CYP2D7	annotatedSS	SE	-	42142639	42142478
3351					1.0	ENSG00000184983.9	3351	3449,2540,4056,3447	2443,2473,1624,981	265	0.999,1.0,1.0,1.0	0.999,1.0,1.0,1.0	0.0	1.0	2,0,0,0	2,0,0,0	149	chr22	42090779	42090605	42087175	42087059	NDUFA6	annotatedSS	SE	-	42086314	42085524
3352					1.0	ENSG00000183172.8	3352	541,323,467,309	320,292,203,95	290	1.0,0.994,0.992,0.988	1.0,1.0,1.0,1.0	-0.006999999999999999	1.0	0,1,2,2	0,0,0,0	149	chr22	42083353	42083118	42082065	42081924	SMDT1	annotatedSS	SE	+	42079905	42079690
3353					1.0	ENSG00000183172.8	3353	1226,701,1125,713	738,648,429,199	290	0.987,0.997,0.983,0.995	1.0,0.988,0.995,1.0	-0.005	0.927529994095	8,1,10,2	0,4,1,0	149	chr22	42083353	42083118	42082065	42081924	SMDT1	annotatedSS	SE	+	42079954	42079694
3355					1.0	ENSG00000100162.14	3355	240,157,240,340	228,218,152,139	241	0.931,0.907,0.914,0.946	0.928,0.931,0.913,0.905	0.005	0.7580661154039999	11,10,14,12	11,10,9,9	149	chr22	41945304	41945224	41943701	41943609	CENPM	annotatedSS	SE	-	41939196	41938720
3356					1.0	ENSG00000198911.11	3356	440,249,336,292	356,388,348,243	298	1.0,1.0,1.0,1.0	0.989,1.0,1.0,1.0	0.003	1.0	0,0,0,0	2,0,0,0	149	chr22	41868792	41868610	41867280	41866830	SREBF2	annotatedSS	SE	+	41833358	41833078
3357					1.0	ENSG00000198911.11	3357	231,124,199,141	248,244,213,115	298	0.991,1.0,1.0,1.0	1.0,1.0,1.0,1.0	-0.002	1.0	1,0,0,0	0,0,0,0	149	chr22	41875451	41875336	41874019	41873797	SREBF2	annotatedSS	SE	+	41871035	41870888
3358					1.0	ENSG00000198911.11	3358	0,0,0,0	0,0,2,0	249	0.0,0.0,0.0,0.0	0.0,0.0,0.005,0.0	-0.001	1.0	294,173,244,270	283,308,235,146	149	chr22	41880992	41880715	41878758	41878658	SREBF2	annotatedSS	SE	+	41878123	41877941
3359					1.0	ENSG00000198911.11	3359	193,102,171,165	160,183,160,100	259	1.0,1.0,1.0,1.0	1.0,1.0,0.989,1.0	0.003	1.0	0,0,0,0	0,0,1,0	149	chr22	41898781	41898648	41897161	41897051	SREBF2	annotatedSS	SE	+	41894937	41894819
3360					1.0	ENSG00000198911.11	3360	0,0,0,0	0,1,0,0	298	0.0,0.0,0.0,0.0	0.0,0.003,0.0,0.0	-0.001	1.0	187,105,133,192	182,165,149,99	149	chr22	41900498	41900329	41899553	41899236	SREBF2	annotatedSS	SE	+	41898781	41898648
3361					1.0	ENSG00000198911.11	3361	0,2,0,4	0,1,0,0	252	NA,1.0,NA,1.0	NA,0.372,NA,NA	0.628	1.0	0,0,0,0	0,1,0,0	149	chr22	41900498	41900329	41900122	41900019	SREBF2	annotatedSS	SE	+	41899553	41899236
3362					1.0	ENSG00000198911.11	3362	356,205,306,408	328,325,287,213	298	1.0,0.99,0.994,1.0	1.0,1.0,0.986,1.0	-0.0	1.0	0,1,1,0	0,0,2,0	149	chr22	41904974	41904862	41903155	41902969	SREBF2	annotatedSS	SE	+	41900498	41900329
3364					1.0	ENSG00000184208.10	3364	15,5,12,14	18,13,24,8	209	1.0,0.781,1.0,1.0	1.0,1.0,1.0,1.0	-0.055	1.0	0,1,0,0	0,0,0,0	149	chr22	41693851	41693462	41690843	41690783	C22orf46	annotatedSS	SE	+	41689304	41688938
3365					1.0	ENSG00000100138.13	3365	1599,986,1511,1450	1093,1104,790,480	270	0.999,1.0,1.0,1.0	1.0,0.997,1.0,1.0	0.001	1.0	1,0,0,0	0,2,0,0	149	chr22	41688909	41688793	41680364	41680243	SNU13	annotatedSS	SE	-	41675195	41673929
3366					1.0	ENSG00000100138.13	3366	0,1,0,0	0,0,0,0	298	0.0,0.004,0.0,0.0	0.0,0.0,0.0,0.0	0.001	1.0	279,137,262,215	163,221,123,72	149	chr22	41682456	41682355	41681559	41681225	SNU13	annotatedSS	SE	-	41680364	41680243
3367					1.0	ENSG00000100138.13	3367	280,137,263,216	166,225,124,73	298	0.179,0.141,0.173,0.154	0.177,0.201,0.168,0.136	-0.009000000000000001	0.434054867811	642,417,629,595	385,446,308,232	149	chr22	41688881	41688793	41682587	41682355	SNU13	annotatedSS	SE	-	41680364	41680243
3368					1.0	ENSG00000100138.13	3368	2,0,1,3	5,0,0,1	298	0.002,0.0,0.001,0.003	0.006,0.0,0.0,0.002	-0.001	1.0	642,417,629,595	385,446,308,232	149	chr22	41688804	41688793	41688327	41687721	SNU13	annotatedSS	SE	-	41680364	41680245
3369					1.0	ENSG00000100138.13	3369	2,0,1,3	5,0,0,0	298	0.002,0.0,0.001,0.003	0.006,0.0,0.0,0.0	0.0	1.0	642,417,629,595	385,446,308,232	149	chr22	41688804	41688793	41688327	41688078	SNU13	annotatedSS	SE	-	41680364	41680243
3370					1.0	ENSG00000100417.11	3370	1698,1024,1346,1464	1219,1263,874,536	265	0.998,1.0,1.0,0.999	1.0,1.0,1.0,1.0	-0.001	1.0	2,0,0,1	0,0,0,0	149	chr22	41578881	41578805	41577923	41577807	PMM1	annotatedSS	SE	-	41577440	41576893
3371					1.0	ENSG00000100417.11	3371	818,464,679,772	615,608,457,255	265	1.0,1.0,1.0,1.0	1.0,0.994,1.0,1.0	0.002	1.0	0,0,0,0	0,2,0,0	149	chr22	41584058	41583958	41577923	41577807	PMM1	annotatedSS	SE	-	41577440	41576893
3372					1.0	ENSG00000100417.11	3372	202,164,205,212	169,177,122,76	225	1.0,1.0,1.0,1.0	1.0,0.983,1.0,1.0	0.004	1.0	0,0,0,0	0,2,0,0	149	chr22	41584058	41583958	41578881	41578805	PMM1	annotatedSS	SE	-	41577440	41576893
3373					1.0	ENSG00000100417.11	3373	1076,723,869,896	767,837,549,356	225	1.0,1.0,1.0,1.0	1.0,1.0,0.995,1.0	0.001	1.0	0,0,0,0	0,0,2,0	149	chr22	41584058	41583958	41578881	41578805	PMM1	annotatedSS	SE	-	41577923	41577807
3374					1.0	ENSG00000100417.11	3374	481,356,406,385	352,377,262,157	298	1.0,1.0,1.0,1.0	1.0,0.995,1.0,1.0	0.001	1.0	0,0,0,0	0,1,0,0	149	chr22	41586193	41586075	41584372	41583958	PMM1	annotatedSS	SE	-	41578881	41578805
3375					1.0	ENSG00000100417.11	3375	481,356,406,384	352,379,262,157	298	0.992,1.0,1.0,0.99	1.0,1.0,0.992,1.0	-0.002	1.0	2,0,0,2	0,0,1,0	149	chr22	41589818	41589718	41584372	41583958	PMM1	annotatedSS	SE	-	41578881	41578805
3376					0.0537436479206	ENSG00000100417.11	3376	1505,790,1200,1407	1069,1131,764,408	241	0.961,0.94,0.918,0.944	0.946,0.975,0.981,0.951	-0.022000000000000002	0.000531105389111	38,31,66,52	38,18,9,13	149	chr22	41584603	41584526	41584372	41584280	PMM1	annotatedSS	SE	-	41584058	41583958
3377					1.0	ENSG00000100417.11	3377	1402,768,1164,1330	1017,1067,727,403	226	1.0,1.0,1.0,0.999	1.0,0.999,1.0,1.0	0.0	1.0	0,0,0,1	0,1,0,0	149	chr22	41586193	41586075	41584603	41584526	PMM1	annotatedSS	SE	-	41584372	41583958
3378					1.0	ENSG00000100417.11	3378	718,365,552,720	518,568,358,181	226	1.0,1.0,1.0,1.0	1.0,0.992,1.0,1.0	0.002	1.0	0,0,0,0	0,3,0,0	149	chr22	41589796	41589718	41584603	41584526	PMM1	annotatedSS	SE	-	41584372	41583958
3379					1.0	ENSG00000100417.11	3379	326,223,262,315	243,246,171,129	267	0.989,1.0,1.0,0.989	1.0,1.0,0.99,1.0	-0.003	1.0	2,0,0,2	0,0,1,0	149	chr22	41589818	41589718	41586193	41586075	PMM1	annotatedSS	SE	-	41578881	41578805
3380					1.0	ENSG00000100417.11	3380	326,223,262,316	243,246,171,129	267	1.0,1.0,1.0,1.0	1.0,0.979,1.0,1.0	0.005	1.0	0,0,0,0	0,3,0,0	149	chr22	41589818	41589718	41586193	41586075	PMM1	annotatedSS	SE	-	41584372	41583958
3381					1.0	ENSG00000100417.11	3381	633,366,577,569	462,454,323,202	267	0.997,1.0,1.0,1.0	1.0,1.0,1.0,1.0	-0.001	1.0	1,0,0,0	0,0,0,0	149	chr22	41589163	41589051	41586193	41586075	PMM1	annotatedSS	SE	-	41584603	41584005
3382					0.38527438942000003	ENSG00000100417.11	3382	1010,628,895,924	741,740,533,349	267	0.989,0.986,0.969,0.974	0.974,0.993,1.0,1.0	-0.012	0.011692772391999999	6,5,16,14	11,3,0,0	149	chr22	41589818	41589718	41586193	41586075	PMM1	annotatedSS	SE	-	41584603	41584005
3383					1.0	ENSG00000100417.11	3383	2,0,0,4	0,0,0,0	283	0.003,0.0,0.0,0.006	0.0,0.0,0.0,0.0	0.002	1.0	379,264,318,355	282,289,212,150	149	chr22	41589796	41589718	41586430	41586296	PMM1	annotatedSS	SE	-	41586193	41586075
3384					1.0	ENSG00000100417.11	3384	1,1,1,0	0,0,0,3	261	0.087,0.102,0.034,0.0	0.0,0.0,NA,1.0	-0.278	1.0	6,5,16,14	11,3,0,0	149	chr22	41589847	41589718	41589163	41589051	PMM1	annotatedSS	SE	-	41584603	41584526
3385					1.0	ENSG00000100417.11	3385	2,2,1,0	3,3,0,4	261	0.003,0.004,0.002,0.0	0.006,0.006,0.0,0.015	-0.004	1.0	379,264,318,355	282,289,212,150	149	chr22	41589847	41589718	41589163	41589051	PMM1	annotatedSS	SE	-	41586193	41586075
3386					1.0	ENSG00000100413.16	3386	126,104,125,167	119,124,84,54	291	0.97,1.0,1.0,0.988	0.984,1.0,0.896,1.0	0.019	0.656570622445	2,0,0,1	1,0,5,0	149	chr22	41540795	41540698	41532745	41532603	POLR3H	annotatedSS	SE	-	41532157	41532093
3387					1.0	ENSG00000100413.16	3387	332,214,317,361	296,267,190,129	236	0.991,1.0,1.0,0.996	0.995,1.0,0.96,1.0	0.008	1.0	2,0,0,1	1,0,5,0	149	chr22	41540795	41540698	41532745	41532658	POLR3H	annotatedSS	SE	-	41532157	41532093
3388					0.43654716915799996	ENSG00000100413.16	3388	5,1,8,5	6,14,2,6	298	0.011,0.003,0.018,0.01	0.016,0.036,0.008,0.032	-0.012	0.0144558374034	220,158,218,260	180,186,127,90	149	chr22	41540795	41540698	41533687	41533521	POLR3H	annotatedSS	SE	-	41532745	41532658
3390					1.0	ENSG00000100412.15	3390	220,122,158,150	153,176,141,74	286	0.991,1.0,1.0,1.0	1.0,1.0,1.0,1.0	-0.002	1.0	1,0,0,0	0,0,0,0	149	chr22	41508049	41507790	41499862	41499725	ACO2	annotatedSS	SE	+	41469508	41469159
3391					1.0	ENSG00000100412.15	3391	261,157,220,179	239,215,181,71	254	1.0,0.979,1.0,1.0	1.0,1.0,1.0,1.0	-0.005	1.0	0,2,0,0	0,0,0,0	149	chr22	41522987	41522829	41517631	41517526	ACO2	annotatedSS	SE	+	41515917	41515765
3392					1.0	ENSG00000100403.11	3392	174,154,192,150	240,235,191,131	208	1.0,1.0,1.0,0.991	0.994,1.0,0.993,0.979	0.006	1.0	0,0,0,1	1,0,1,2	149	chr22	41325597	41325563	41320713	41320654	ZC3H7B	annotatedSS	SE	+	41301772	41301521
3393					1.0	ENSG00000100403.11	3393	210,146,143,196	187,231,223,150	206	0.981,1.0,0.981,0.959	0.985,0.982,0.988,0.916	0.012	0.330087558092	3,0,2,6	2,3,2,10	149	chr22	41338355	41338312	41332227	41332170	ZC3H7B	annotatedSS	SE	+	41330103	41330022
3394					1.0	ENSG00000235513.1	3394	0,0,2,1	0,0,1,2	298	0.0,NA,1.0,0.111	NA,NA,1.0,1.0	-0.63	1.0	1,0,0,4	0,0,0,0	149	chr22	41217627	41217031	41214703	41213629	RP4-756G23.5	annotatedSS	SE	-	41209951	41209121
3395					1.0	ENSG00000100395.14	3395	1,2,0,3	0,0,0,0	268	0.019,0.043,0.0,0.042	0.0,0.0,0.0,0.0	0.026000000000000002	0.46269647920100004	28,25,21,38	19,26,20,11	149	chr22	41209933	41209695	41206125	41206006	L3MBTL2	annotatedSS	SE	+	41205386	41205301
3397					1.0	ENSG00000100395.14	3397	36,20,23,38	13,5,15,12	298	0.9,0.833,0.793,0.95	1.0,0.714,0.789,0.857	0.028999999999999998	0.20630626622	2,2,3,1	0,1,2,1	149	chr22	41216262	41216138	41214026	41213850	L3MBTL2	annotatedSS	SE	+	41209933	41209695
3398					1.0	ENSG00000100395.14	3398	73,40,60,91	41,28,43,22	283	0.951,0.913,0.913,0.98	1.0,0.936,0.919,0.921	-0.005	0.28314576074299996	2,2,3,1	0,1,2,1	149	chr22	41216262	41216138	41214026	41213892	L3MBTL2	annotatedSS	SE	+	41209933	41209695
3399					1.0	ENSG00000100395.14	3399	86,51,51,106	52,56,38,27	267	1.0,1.0,0.966,1.0	1.0,1.0,1.0,1.0	-0.008	1.0	0,0,1,0	0,0,0,0	149	chr22	41220868	41220733	41219536	41219418	L3MBTL2	annotatedSS	SE	+	41217202	41217122
3400					1.0	ENSG00000100395.14	3400	0,0,0,0	1,3,0,2	254	0.0,0.0,0.0,0.0	0.016,0.052,0.0,0.065	-0.033	0.46773004689099995	54,39,35,50	37,32,18,17	149	chr22	41227869	41227803	41227679	41227574	L3MBTL2	annotatedSS	SE	+	41227323	41227088
3401					1.0	ENSG00000100395.14	3401	103,60,72,127	63,54,44,27	266	0.983,0.944,1.0,0.986	1.0,1.0,1.0,1.0	-0.022000000000000002	1.0	1,2,0,1	0,0,0,0	149	chr22	41230654	41230138	41229656	41229539	L3MBTL2	annotatedSS	SE	+	41227869	41227088
3403					1.0	ENSG00000100393.12	3403	29,17,20,26	37,37,54,15	227	0.905,0.848,0.868,0.895	0.89,0.89,0.947,0.766	0.006	0.49887529237800005	2,2,2,2	3,3,2,3	149	chr22	41147946	41147836	41146816	41146738	EP300	annotatedSS	SE	+	41141222	41141047
3404					1.0	ENSG00000196236.12	3404	0,22,40,36	0,24,17,15	265	0.0,1.0,0.882,1.0	NA,0.818,0.761,1.0	-0.139	1.0	3,0,3,0	0,3,3,0	149	chr22	40862770	40861617	40860793	40860677	XPNPEP3	annotatedSS	SE	+	40857245	40857096
3405					1.0	ENSG00000196236.12	3405	0,10,13,21	0,13,2,10	265	0.0,0.529,0.249,0.383	0.0,0.289,0.074,0.484	0.079	0.259423888154	19,5,22,19	27,18,14,6	149	chr22	40869115	40868998	40860793	40860677	XPNPEP3	annotatedSS	SE	+	40857245	40857096
3406					0.837584105192	ENSG00000196236.12	3406	2,0,6,2	0,1,2,2	241	0.093,0.0,0.292,0.236	0.0,0.081,0.101,0.236	0.051	0.043036710097900006	12,5,9,4	19,7,11,4	149	chr22	40882177	40881769	40870139	40870047	XPNPEP3	annotatedSS	SE	+	40869115	40868998
3407					1.0	ENSG00000196236.12	3407	30,10,17,8	27,15,19,7	298	0.938,1.0,1.0,1.0	1.0,1.0,1.0,1.0	-0.016	1.0	1,0,0,0	0,0,0,0	149	chr22	40886515	40886312	40882177	40881769	XPNPEP3	annotatedSS	SE	+	40869115	40868998
3408					1.0	ENSG00000196236.12	3408	27,16,20,10	23,30,17,6	235	1.0,0.91,1.0,1.0	1.0,1.0,1.0,1.0	-0.022000000000000002	1.0	0,1,0,0	0,0,0,0	149	chr22	40922513	40922332	40914324	40914238	XPNPEP3	annotatedSS	SE	+	40909235	40909121
3409					1.0	ENSG00000196236.12	3409	44,23,17,9	28,31,29,6	298	1.0,1.0,1.0,0.818	1.0,1.0,1.0,1.0	-0.045	1.0	0,0,0,1	0,0,0,0	149	chr22	40924482	40924361	40922513	40922332	XPNPEP3	annotatedSS	SE	+	40914324	40914238
3410					1.0	ENSG00000100380.13	3410	2106,1317,1658,1323	1598,1657,1200,568	198	0.997,0.997,0.998,0.992	0.997,0.999,0.997,0.995	-0.001	1.0	4,3,2,8	4,1,3,2	149	chr22	40830956	40830839	40829674	40829625	ST13	annotatedSS	SE	-	40827229	40827095
3411					1.0	ENSG00000100380.13	3411	1664,1057,1303,1048	1164,1268,846,402	266	0.998,1.0,1.0,1.0	0.998,1.0,1.0,1.0	0.0	1.0	2,0,0,0	1,0,0,0	149	chr22	40832671	40832568	40830956	40830839	ST13	annotatedSS	SE	-	40827229	40827095
3412					1.0	ENSG00000100380.13	3412	3,3,2,8	4,1,4,2	266	1.0,1.0,0.528,1.0	1.0,1.0,1.0,1.0	-0.11800000000000001	1.0	0,0,1,0	0,0,0,0	149	chr22	40844909	40844838	40830956	40830839	ST13	annotatedSS	SE	-	40827229	40827095
3413					1.0	ENSG00000100380.13	3413	0,4,1,1	0,6,3,2	279	0.0,0.002,0.0,0.0	0.0,0.002,0.002,0.002	-0.001	1.0	1931,1253,1519,1184	1348,1468,986,494	149	chr22	40832671	40832568	40832216	40832086	ST13	annotatedSS	SE	-	40830956	40830874
3414					1.0	ENSG00000100380.13	3414	2821,1818,2262,1683	1999,2152,1454,722	252	0.999,1.0,1.0,0.999	0.997,1.0,1.0,0.993	0.002	1.0	1,0,0,1	3,0,0,3	149	chr22	40835670	40835559	40832671	40832568	ST13	annotatedSS	SE	-	40830956	40830839
3415					1.0	ENSG00000100380.13	3415	0,0,0,1	1,0,0,0	220	NA,NA,NA,1.0	1.0,0.0,NA,NA	0.5	1.0	0,0,0,0	0,1,0,0	149	chr22	40850880	40850822	40844909	40844838	ST13	annotatedSS	SE	-	40830956	40830839
3416					1.0	ENSG00000100380.13	3416	556,361,567,330	411,433,352,165	220	0.997,1.0,0.997,1.0	1.0,1.0,1.0,1.0	-0.002	1.0	1,0,1,0	0,0,0,0	149	chr22	40850880	40850822	40844909	40844838	ST13	annotatedSS	SE	-	40840692	40840625
3417					1.0	ENSG00000100380.13	3417	2458,1415,2184,1275	1778,1869,1376,580	225	1.0,1.0,1.0,0.999	0.999,1.0,0.998,1.0	0.001	1.0	0,0,0,1	1,0,2,0	149	chr22	40850880	40850822	40848369	40848293	ST13	annotatedSS	SE	-	40844909	40844838
3418					1.0	ENSG00000100380.13	3418	402,217,315,269	279,253,194,83	207	1.0,0.987,1.0,1.0	0.99,1.0,1.0,1.0	-0.001	1.0	0,2,0,0	2,0,0,0	149	chr22	40856565	40856430	40850880	40850822	ST13	annotatedSS	SE	-	40844909	40844838
3419					1.0	ENSG00000100372.14	3419	141,94,146,122	92,68,80,33	232	0.978,0.968,0.969,0.975	1.0,0.956,0.945,0.955	0.009000000000000001	0.827645873059	2,2,3,2	0,2,3,1	149	chr22	40777135	40777039	40774019	40773936	SLC25A17	annotatedSS	SE	-	40770981	40769629
3420					1.0	ENSG00000100372.14	3420	0,0,0,1	0,0,0,0	268	0.0,0.0,0.0,0.012	0.0,0.0,0.0,0.0	0.003	1.0	76,41,75,44	29,22,38,15	149	chr22	40777135	40777039	40776308	40776189	SLC25A17	annotatedSS	SE	-	40774019	40773936
3421					1.0	ENSG00000100372.14	3421	0,2,3,3	0,0,0,0	286	0.0,0.023,0.021,0.031	0.0,0.0,0.0,0.0	0.019	0.710216994374	80,44,74,49	58,51,32,20	149	chr22	40792676	40792524	40779894	40779757	SLC25A17	annotatedSS	SE	-	40779125	40779008
3422					1.0	ENSG00000100372.14	3422	0,4,1,0	1,0,0,0	241	0.0,0.053,0.008,0.0	0.011,0.0,0.0,0.0	0.013000000000000001	1.0	80,44,74,49	58,51,32,20	149	chr22	40792676	40792524	40784604	40784512	SLC25A17	annotatedSS	SE	-	40779125	40779008
3423					1.0	ENSG00000100372.14	3423	0,4,1,0	3,0,0,0	241	NA,1.0,0.382,NA	0.65,NA,NA,NA	0.040999999999999995	1.0	0,0,1,0	1,0,0,0	149	chr22	40794580	40794513	40784604	40784512	SLC25A17	annotatedSS	SE	-	40779125	40779008
3424					0.700548050857	ENSG00000100372.14	3424	2,4,1,0	1,0,0,0	241	0.236,0.331,0.058,0.0	0.11,0.0,0.0,0.0	0.129	0.0318305586783	4,5,10,15	5,1,4,4	149	chr22	40819332	40819194	40784604	40784512	SLC25A17	annotatedSS	SE	-	40779125	40779008
3425					1.0	ENSG00000100372.14	3425	54,15,49,34	34,33,29,8	220	1.0,1.0,0.971,1.0	0.958,1.0,1.0,1.0	0.003	1.0	0,0,1,0	1,0,0,0	149	chr22	40794580	40794513	40792595	40792524	SLC25A17	annotatedSS	SE	-	40779125	40779008
3426					1.0	ENSG00000100372.14	3426	199,118,216,148	136,136,83,54	298	1.0,1.0,0.991,1.0	0.986,1.0,1.0,1.0	0.001	1.0	0,0,1,0	1,0,0,0	149	chr22	40794580	40794513	40792676	40792524	SLC25A17	annotatedSS	SE	-	40779125	40779008
3427					0.765743275577	ENSG00000100372.14	3427	80,44,75,49	57,51,32,20	298	0.784,0.957,0.862,0.803	0.934,0.962,0.842,0.833	-0.040999999999999995	0.036781055037699996	11,1,6,6	2,1,3,2	149	chr22	40799040	40799022	40792676	40792524	SLC25A17	annotatedSS	SE	-	40779125	40779008
3428					1.0	ENSG00000100372.14	3428	80,44,74,49	57,52,32,20	298	0.909,0.815,0.787,0.62	0.851,0.963,0.8,0.714	-0.049	0.154899286295	4,5,10,15	5,1,4,4	149	chr22	40819350	40819194	40792676	40792524	SLC25A17	annotatedSS	SE	-	40779125	40779008
3429					1.0	ENSG00000100372.14	3429	119,74,142,99	79,85,51,34	298	1.0,1.0,1.0,1.0	0.952,1.0,1.0,1.0	0.012	1.0	0,0,0,0	2,0,0,0	149	chr22	40794580	40794513	40792676	40792524	SLC25A17	annotatedSS	SE	-	40784604	40784512
3430					1.0	ENSG00000100372.14	3430	0,0,0,0	0,1,0,0	298	0.0,NA,NA,NA	NA,1.0,NA,NA	-1.0	1.0	2,0,0,0	0,0,0,0	149	chr22	40819350	40819194	40792676	40792524	SLC25A17	annotatedSS	SE	-	40784604	40784512
3431					1.0	ENSG00000100372.14	3431	77,48,52,45	34,30,28,15	216	0.828,0.971,0.857,0.838	0.921,0.954,0.866,0.838	-0.021	0.142749010834	11,1,6,6	2,1,3,2	149	chr22	40799040	40799022	40794580	40794513	SLC25A17	annotatedSS	SE	-	40779125	40779008
3432					1.0	ENSG00000100372.14	3432	0,0,0,0	1,0,0,0	216	0.0,0.0,0.0,0.0	0.121,0.0,0.0,0.0	-0.03	1.0	4,5,10,15	5,1,4,4	149	chr22	40819326	40819194	40794580	40794513	SLC25A17	annotatedSS	SE	-	40779125	40779008
3433					1.0	ENSG00000100372.14	3433	0,0,0,0	2,0,0,0	216	0.0,NA,NA,NA	1.0,NA,NA,NA	-1.0	1.0	2,0,0,0	0,0,0,0	149	chr22	40819326	40819194	40794580	40794513	SLC25A17	annotatedSS	SE	-	40784604	40784512
3435					1.0	ENSG00000100372.14	3435	195,122,187,143	114,114,79,48	216	1.0,1.0,0.992,1.0	1.0,1.0,1.0,1.0	-0.002	1.0	0,0,1,0	0,0,0,0	149	chr22	40799040	40799022	40794580	40794513	SLC25A17	annotatedSS	SE	-	40792676	40792524
3436					1.0	ENSG00000100372.14	3436	38,25,45,27	29,23,23,12	216	1.0,1.0,1.0,1.0	1.0,0.941,1.0,1.0	0.015	1.0	0,0,0,0	0,1,0,0	149	chr22	40819326	40819194	40794580	40794513	SLC25A17	annotatedSS	SE	-	40792676	40792524
3437					5.20223848439e-06	ENSG00000100372.14	3437	0,0,0,0	9,9,5,4	232	0.0,0.0,0.0,0.0	0.062,0.06,0.052,0.067	-0.06	5.12671438635e-09	157,97,143,116	88,91,58,36	149	chr22	40799083	40799022	40797336	40797253	SLC25A17	annotatedSS	SE	-	40794580	40794513
3438					3.65011354475e-11	ENSG00000100372.14	3438	2,0,0,0	11,17,5,6	202	0.009,0.0,0.0,0.0	0.084,0.121,0.06,0.109	-0.091	1.5654144647200003e-14	157,97,143,116	88,91,58,36	149	chr22	40799083	40799022	40797336	40797283	SLC25A17	annotatedSS	SE	-	40794580	40794513
3440					1.0	ENSG00000100372.14	3440	23,20,24,21	10,23,11,6	167	1.0,1.0,1.0,1.0	0.899,1.0,1.0,1.0	0.025	1.0	0,0,0,0	1,0,0,0	149	chr22	40819316	40819194	40799040	40799022	SLC25A17	annotatedSS	SE	-	40794580	40794513
3441					1.0	ENSG00000100372.14	3441	106,51,86,97	78,55,52,29	210	0.95,0.879,0.859,0.821	0.917,0.975,0.902,0.837	-0.031	0.107121438271	4,5,10,15	5,1,4,4	149	chr22	40819326	40819194	40799083	40799022	SLC25A17	annotatedSS	SE	-	40779125	40779008
3442					1.0	ENSG00000100372.14	3442	96,50,81,91	76,54,49,27	210	1.0,1.0,1.0,1.0	1.0,0.975,1.0,1.0	0.006	1.0	0,0,0,0	0,1,0,0	149	chr22	40819326	40819194	40799083	40799022	SLC25A17	annotatedSS	SE	-	40792676	40792524
3443					1.0	ENSG00000100372.14	3443	246,140,218,207	161,144,105,60	210	1.0,1.0,1.0,1.0	0.991,1.0,1.0,1.0	0.002	1.0	0,0,0,0	1,0,0,0	149	chr22	40819326	40819194	40799083	40799022	SLC25A17	annotatedSS	SE	-	40794580	40794513
3445					1.0	ENSG00000100372.14	3445	2,0,2,0	2,0,0,3	298	0.006,0.0,0.007,0.0	0.008,0.0,0.0,0.03	-0.006	1.0	176,93,141,141	126,97,83,48	149	chr22	40819338	40819194	40817377	40817202	SLC25A17	annotatedSS	SE	-	40799083	40799022
3446					1.0	ENSG00000284431.1	3446	0,2,0,1	1,4,0,0	298	0.0,0.002,0.0,0.001	0.001,0.004,0.0,0.0	-0.001	1.0	603,479,669,540	467,523,319,182	149	chr22	40350035	40349831	40348646	40348396	RP5-1042K10.14	annotatedSS	SE	+	40346711	40346528
3447					1.0	ENSG00000284431.1	3447	603,478,669,541	467,523,319,182	298	1.0,0.992,0.991,0.993	0.996,0.996,1.0,1.0	-0.004	1.0	0,2,3,2	1,1,0,0	149	chr22	40359035	40358863	40350035	40349831	RP5-1042K10.14	annotatedSS	SE	+	40346711	40346528
3448					1.0	ENSG00000284431.1	3448	283,189,315,246	178,239,125,55	240	0.994,0.959,0.985,0.933	0.982,0.974,0.939,0.945	0.008	0.7546208183480001	1,5,3,11	2,4,5,2	149	chr22	40364365	40364275	40363071	40362980	RP5-1042K10.14	annotatedSS	SE	+	40360492	40360401
3449					1.0	ENSG00000239900.12	3449	483,352,528,498	322,423,258,104	298	0.992,0.994,0.964,0.98	0.964,0.977,0.985,1.0	0.001	0.9268012971610001	2,1,10,5	6,5,2,0	149	chr22	40366489	40366435	40365056	40364879	ADSL	annotatedSS	SE	+	40364365	40364275
3450					1.0	ENSG00000100359.20	3450	119,57,85,102	114,140,91,61	232	0.801,0.785,0.886,0.834	0.769,0.826,0.818,0.723	0.043	0.246592620817	19,10,7,13	22,19,13,15	149	chr22	40402205	40402138	40401675	40401592	SGSM3	annotatedSS	SE	+	40400813	40400695
3451					1.0	ENSG00000284431.1	3451	58,34,28,42	79,60,45,35	216	1.0,1.0,1.0,1.0	0.948,1.0,0.939,1.0	0.027999999999999997	0.40977206355800005	0,0,0,0	3,0,2,0	149	chr22	40404455	40404246	40402205	40402138	RP5-1042K10.14	annotatedSS	SE	+	40400813	40400695
3452					1.0	ENSG00000284431.1	3452	163,109,160,219	174,222,151,95	293	1.0,1.0,1.0,0.965	0.967,0.958,1.0,0.96	0.02	0.19847221833599998	0,0,0,4	3,5,0,2	149	chr22	40405844	40405648	40405284	40405140	RP5-1042K10.14	annotatedSS	SE	+	40404664	40404556
3453					1.0	ENSG00000284431.1	3453	152,94,122,151	132,129,122,87	204	0.974,1.0,1.0,1.0	0.99,1.0,0.957,1.0	0.006999999999999999	1.0	3,0,0,0	1,0,4,0	149	chr22	40408120	40408070	40407843	40407788	RP5-1042K10.14	annotatedSS	SE	+	40407568	40407412
3454					1.0	ENSG00000284431.1	3454	212,143,167,186	160,159,175,103	298	0.955,0.973,1.0,1.0	1.0,1.0,1.0,0.963	-0.009000000000000001	0.594414489039	5,2,0,0	0,0,0,2	149	chr22	40408697	40408626	40408429	40408276	RP5-1042K10.14	annotatedSS	SE	+	40408120	40408070
3455					1.0	ENSG00000239900.12	3455	1071,814,1211,880	769,928,556,297	298	1.0,0.988,0.997,0.991	0.997,1.0,0.996,1.0	-0.004	1.0	0,5,2,4	1,0,1,0	149	chr22	40353117	40353072	40350035	40349831	ADSL	annotatedSS	SE	+	40346711	40346499
3456					1.0	ENSG00000239900.12	3456	0,1,0,0	0,0,0,0	194	NA,0.277,0.0,0.0	0.0,0.0,NA,NA	0.092	1.0	0,2,3,2	1,1,0,0	149	chr22	40359035	40358863	40353117	40353072	ADSL	annotatedSS	SE	+	40346711	40346499
3458					1.0	ENSG00000239900.12	3458	553,392,618,406	360,452,268,136	194	0.993,0.993,0.988,0.984	0.982,0.991,1.0,0.981	0.001	1.0	3,2,6,5	5,3,0,2	149	chr22	40354327	40354247	40353117	40353072	ADSL	annotatedSS	SE	+	40350035	40349831
3459					1.0	ENSG00000239900.12	3459	180,123,219,120	107,147,84,40	194	1.0,1.0,1.0,0.989	1.0,1.0,1.0,1.0	-0.003	1.0	0,0,0,1	0,0,0,0	149	chr22	40359035	40358863	40353117	40353072	ADSL	annotatedSS	SE	+	40350035	40349831
3462					1.0	ENSG00000239900.12	3462	160,89,194,110	117,120,81,53	229	1.0,1.0,1.0,0.986	1.0,1.0,1.0,1.0	-0.004	1.0	0,0,0,1	0,0,0,0	149	chr22	40358912	40358863	40354327	40354247	ADSL	annotatedSS	SE	+	40350035	40349831
3464					1.0	ENSG00000239900.12	3464	3,0,0,0	0,0,0,0	261	0.631,0.0,0.0,0.0	0.0,0.0,0.0,0.0	0.158	0.437838313462	1,5,3,11	2,4,5,2	149	chr22	40364362	40364275	40363092	40362980	ADSL	annotatedSS	SE	+	40360492	40360401
3467					1.0	ENSG00000100354.20	3467	4,3,1,1	5,1,5,0	240	1.0,1.0,1.0,1.0	1.0,1.0,0.756,NA	0.081	1.0	0,0,0,0	0,0,1,0	149	chr22	40156182	40156114	40125862	40125771	TNRC6B	annotatedSS	SE	+	40117128	40117054
3469					0.149350222241	ENSG00000100354.20	3469	5,6,10,1	7,21,18,6	298	0.172,0.5,0.312,0.2	0.368,0.913,0.75,0.5	-0.337	0.00251061853919	12,3,11,2	6,1,3,3	149	chr22	40273600	40273424	40270280	40270121	TNRC6B	annotatedSS	SE	+	40267036	40264687
3471					1.0	ENSG00000100354.20	3471	23,3,19,19	11,27,34,16	298	1.0,1.0,1.0,0.826	1.0,1.0,1.0,1.0	-0.043	1.0	0,0,0,2	0,0,0,0	149	chr22	40312651	40312504	40310993	40310816	TNRC6B	annotatedSS	SE	+	40308649	40308511
3474					1.0	ENSG00000187051.8	3474	0,6,4,8	2,8,1,4	240	0.0,0.012,0.006,0.009	0.003,0.011,0.002,0.011	0.0	1.0	484,303,449,538	390,454,334,230	149	chr22	39532523	39532394	39530554	39530463	RPS19BP1	annotatedSS	SE	-	39529917	39529819
3475					1.0	ENSG00000128272.14	3475	4359,2655,3293,2779	3300,3375,2160,943	298	1.0,1.0,0.999,0.999	0.999,1.0,1.0,1.0	-0.0	1.0	0,0,1,1	1,0,0,0	149	chr22	39522683	39521772	39521671	39521353	ATF4	annotatedSS	SE	+	39520751	39520177
3482					1.0	ENSG00000100307.12	3482	0,0,0,0	1,0,0,0	216	0.0,0.0,0.0,NA	1.0,0.0,NA,NA	-0.5	1.0	1,2,3,0	0,1,0,0	149	chr22	39149832	39149788	39138702	39138635	CBX7	annotatedSS	SE	-	39120573	39120166
3483					1.0	ENSG00000100307.12	3483	25,7,10,10	24,19,15,7	216	1.0,1.0,1.0,0.775	1.0,1.0,1.0,1.0	-0.055999999999999994	1.0	0,0,0,2	0,0,0,0	149	chr22	39141436	39141370	39138702	39138635	CBX7	annotatedSS	SE	-	39134473	39134400
3484					1.0	ENSG00000100307.12	3484	39,8,14,11	26,32,28,14	216	1.0,0.734,0.828,1.0	1.0,1.0,0.951,1.0	-0.09699999999999999	0.659790780361	0,2,2,0	0,0,1,0	149	chr22	39141436	39141370	39138702	39138635	CBX7	annotatedSS	SE	-	39134752	39134400
3486					1.0	ENSG00000100307.12	3486	40,16,21,31	23,31,38,16	193	1.0,1.0,1.0,1.0	0.947,1.0,1.0,1.0	0.013000000000000001	1.0	0,0,0,0	1,0,0,0	149	chr22	39152444	39152375	39149832	39149788	CBX7	annotatedSS	SE	-	39141436	39141119
3489					1.0	ENSG00000128394.16	3489	47,17,32,23	36,40,18,7	298	1.0,1.0,1.0,1.0	1.0,0.952,1.0,1.0	0.012	1.0	0,0,0,0	0,1,0,0	149	chr22	39052287	39052073	39049581	39049424	APOBEC3F	annotatedSS	SE	+	39045542	39045183
3490					1.0	ENSG00000100246.12	3490	103,69,102,102	109,115,94,30	233	1.0,1.0,1.0,1.0	1.0,0.987,1.0,1.0	0.003	1.0	0,0,0,0	0,1,0,0	149	chr22	38782870	38782662	38781009	38780925	DNAL4	annotatedSS	SE	-	38779613	38778507
3491					1.0	ENSG00000100246.12	3491	35,42,53,52	54,68,46,13	233	1.0,0.931,1.0,1.0	1.0,1.0,1.0,1.0	-0.017	1.0	0,2,0,0	0,0,0,0	149	chr22	38794173	38794067	38781009	38780925	DNAL4	annotatedSS	SE	-	38779613	38778507
3492					1.0	ENSG00000100246.12	3492	35,31,40,36	32,39,49,17	298	1.0,0.886,1.0,1.0	1.0,1.0,1.0,1.0	-0.027999999999999997	1.0	0,2,0,0	0,0,0,0	149	chr22	38794173	38794067	38782870	38782662	DNAL4	annotatedSS	SE	-	38779613	38778507
3493					1.0	ENSG00000100246.12	3493	104,60,100,96	88,92,103,34	298	0.981,0.938,0.82,0.828	0.978,0.868,0.896,1.0	-0.044000000000000004	0.187702971327	1,2,11,10	1,7,6,0	149	chr22	38794173	38794067	38782870	38782662	DNAL4	annotatedSS	SE	-	38781009	38780717
3494					1.0	ENSG00000100211.10	3494	0,7,7,13	3,9,2,6	298	0.0,0.368,0.171,0.481	0.111,0.138,0.1,0.6	0.018000000000000002	0.5958369655619999	14,6,17,7	12,28,9,2	149	chr22	38665685	38665545	38657143	38656955	CBY1	annotatedSS	SE	+	38656750	38656639
3495					1.0	ENSG00000100211.10	3495	1,8,8,15	5,10,1,4	298	0.004,0.043,0.041,0.077	0.024,0.035,0.006,0.044	0.013999999999999999	0.18009410572299997	139,89,93,90	101,139,80,43	149	chr22	38668132	38668016	38657143	38656955	CBY1	annotatedSS	SE	+	38656750	38656639
3496					1.0	ENSG00000100211.10	3496	0,7,5,9	3,10,1,4	298	0.0,0.412,0.385,0.474	0.2,0.385,0.2,0.5	-0.004	0.8759097895799999	8,5,4,5	6,8,2,2	149	chr22	38670989	38670883	38657143	38656955	CBY1	annotatedSS	SE	+	38656750	38656639
3497					1.0	ENSG00000100211.10	3497	31,6,29,14	26,39,19,6	289	0.103,0.034,0.139,0.074	0.117,0.126,0.109,0.067	-0.017	0.19087649183699998	139,89,93,90	101,139,80,43	149	chr22	38668132	38668016	38665685	38665545	CBY1	annotatedSS	SE	+	38656750	38656650
3498					1.0	ENSG00000100211.10	3498	12,5,17,5	11,26,8,2	289	0.436,0.34,0.687,0.34	0.486,0.626,0.673,0.34	-0.08	0.379118195009	8,5,4,5	6,8,2,2	149	chr22	38670989	38670883	38665685	38665545	CBY1	annotatedSS	SE	+	38656750	38656650
3499					0.0383237797435	ENSG00000100211.10	3499	18,1,14,11	15,12,12,6	289	0.903,0.34,0.706,0.486	0.795,0.861,1.0,1.0	-0.305	0.000323820569595	1,1,3,6	2,1,0,0	149	chr22	38668132	38668016	38665685	38665545	CBY1	annotatedSS	SE	+	38657143	38656955
3500					1.0	ENSG00000100211.10	3500	0,0,3,4	0,0,1,2	289	NA,NA,1.0,1.0	NA,0.0,1.0,1.0	0.33299999999999996	1.0	0,0,0,0	0,1,0,0	149	chr22	38670989	38670883	38665685	38665545	CBY1	annotatedSS	SE	+	38657143	38656955
3502					1.0	ENSG00000100211.10	3502	322,158,215,176	226,263,133,83	265	0.958,0.947,0.968,0.952	0.955,0.949,0.974,0.959	-0.003	0.920124321195	8,5,4,5	6,8,2,2	149	chr22	38670989	38670883	38668132	38668016	CBY1	annotatedSS	SE	+	38656750	38656635
3503					1.0	ENSG00000100211.10	3503	185,70,126,92	127,126,55,42	265	1.0,1.0,1.0,1.0	1.0,0.986,1.0,1.0	0.004	1.0	0,0,0,0	0,1,0,0	149	chr22	38670989	38670883	38668132	38668016	CBY1	annotatedSS	SE	+	38657143	38656955
3504					1.0	ENSG00000100211.10	3504	204,70,136,95	140,138,66,46	265	1.0,1.0,0.987,1.0	1.0,1.0,1.0,1.0	-0.003	1.0	0,0,1,0	0,0,0,0	149	chr22	38670989	38670883	38668132	38668016	CBY1	annotatedSS	SE	+	38665685	38665545
3505					1.0	ENSG00000100211.10	3505	9,8,7,7	3,5,2,4	298	1.0,1.0,1.0,1.0	1.0,0.714,1.0,0.5	0.19699999999999998	1.0	0,0,0,0	0,1,0,2	149	chr22	38673413	38673158	38670989	38670766	CBY1	annotatedSS	SE	+	38668132	38668016
3506					1.0	ENSG00000100211.10	3506	200,80,147,104	122,136,67,43	255	1.0,1.0,1.0,1.0	1.0,0.988,1.0,0.926	0.021	1.0	0,0,0,0	0,1,0,2	149	chr22	38673844	38673158	38670989	38670883	CBY1	annotatedSS	SE	+	38668132	38668016
3507					1.0	ENSG00000100211.10	3507	365,186,289,164	296,277,178,104	268	0.985,0.972,0.988,0.938	1.0,0.994,1.0,0.967	-0.019	0.113231088183	3,3,2,6	0,1,0,2	149	chr22	38673413	38673158	38671188	38671069	CBY1	annotatedSS	SE	+	38670989	38670766
3509					1.0	ENSG00000184949.15	3509	0,1,0,1	0,0,0,0	254	NA,1.0,0.0,1.0	NA,NA,NA,0.0	0.667	1.0	0,0,1,0	0,0,0,1	149	chr22	38628935	38628833	38628342	38628237	FAM227A	annotatedSS	SE	-	38626303	38626177
3512					1.0	ENSG00000100206.9	3512	9,5,8,2	1,2,2,2	210	1.0,1.0,1.0,1.0	1.0,1.0,1.0,0.587	0.10300000000000001	1.0	0,0,0,0	0,0,0,1	149	chr22	38552707	38552665	38537652	38537591	DMC1	annotatedSS	SE	-	38521724	38521607
3513					1.0	ENSG00000100206.9	3513	38,11,28,14	7,20,15,3	191	0.809,1.0,1.0,0.916	1.0,0.94,1.0,0.539	0.061	0.0708219618563	7,0,0,1	0,1,0,2	149	chr22	38555409	38555356	38552707	38552665	DMC1	annotatedSS	SE	-	38538612	38538538
3514					1.0	ENSG00000100206.9	3514	10,5,5,2	1,1,0,2	191	1.0,1.0,1.0,1.0	0.438,1.0,NA,1.0	0.187	1.0	0,0,0,0	1,0,0,0	149	chr22	38555409	38555356	38552707	38552665	DMC1	annotatedSS	SE	-	38549997	38549361
3515					1.0	ENSG00000100206.9	3515	65,24,57,19	39,36,19,15	296	1.0,1.0,1.0,0.827	0.952,1.0,1.0,1.0	-0.031	1.0	0,0,0,2	1,0,0,0	149	chr22	38567627	38567582	38566736	38566589	DMC1	annotatedSS	SE	-	38562369	38562286
3516					1.0	ENSG00000100201.20	3516	533,285,338,252	333,356,256,162	298	1.0,1.0,1.0,0.992	1.0,1.0,1.0,0.976	0.004	1.0	0,0,0,1	0,0,0,2	149	chr22	38493771	38493709	38492115	38487878	DDX17	annotatedSS	SE	-	38486440	38485680
3517					1.0	ENSG00000100201.20	3517	4,3,8,0	1,11,5,6	298	0.004,0.005,0.011,0.0	0.001,0.014,0.009,0.024	-0.006999999999999999	0.833461487225	511,284,348,213	348,375,267,122	149	chr22	38492115	38492055	38489458	38489227	DDX17	annotatedSS	SE	-	38488115	38488025
3518					1.0	ENSG00000100201.20	3518	1211,834,932,520	912,910,788,266	291	1.0,1.0,0.996,1.0	1.0,0.996,0.993,1.0	0.002	1.0	0,0,2,0	0,2,3,0	149	chr22	38498150	38498084	38495937	38495795	DDX17	annotatedSS	SE	-	38495046	38494885
3519					1.0	ENSG00000100201.20	3519	438,266,310,185	352,334,263,114	249	1.0,1.0,1.0,0.991	1.0,1.0,1.0,1.0	-0.002	1.0	0,0,0,1	0,0,0,0	149	chr22	38506237	38505950	38499499	38499399	DDX17	annotatedSS	SE	-	38498573	38498439
3520					1.0	ENSG00000100201.20	3520	955,580,645,437	732,697,549,239	298	1.0,1.0,0.994,1.0	1.0,1.0,1.0,1.0	-0.002	1.0	0,0,2,0	0,0,0,0	149	chr22	38506237	38505950	38501280	38501129	DDX17	annotatedSS	SE	-	38499499	38499399
3521					1.0	ENSG00000100196.10	3521	915,478,710,483	627,516,395,187	298	0.989,0.968,0.954,0.988	0.981,0.959,0.966,0.979	0.003	0.774175846119	5,8,17,3	6,11,7,2	149	chr22	38481464	38481211	38479751	38479592	KDELR3	annotatedSS	SE	+	38474623	38474522
3522					1.0	ENSG00000283900.1	3522	170,114,198,169	175,231,134,130	289	1.0,0.983,1.0,1.0	1.0,1.0,1.0,1.0	-0.004	1.0	0,1,0,0	0,0,0,0	149	chr22	38294534	38294341	38294248	38294108	RP1-5O6.7	annotatedSS	SE	-	38293319	38293254
3523					1.0	ENSG00000213923.11	3523	12,5,11,10	2,10,14,2	210	0.054,0.043,0.062,0.056	0.01,0.052,0.074,0.016	0.016	0.17315759241300002	148,79,118,119	139,130,125,87	149	chr22	38298934	38298785	38295447	38295386	CSNK1E	annotatedSS	SE	-	38294534	38294341
3524					1.0	ENSG00000198792.12	3524	15,9,6,16	14,15,13,7	170	0.049,0.041,0.022,0.059	0.035,0.037,0.044,0.039	0.004	0.6265813949019999	256,184,232,223	334,346,249,150	149	chr22	38224979	38224784	38222662	38222641	TMEM184B	annotatedSS	SE	-	38221710	38221144
3525					1.0	ENSG00000198792.12	3525	216,139,219,219	249,324,208,132	225	1.0,1.0,1.0,1.0	1.0,0.995,1.0,0.989	0.004	1.0	0,0,0,0	0,1,0,1	149	chr22	38231334	38231243	38230744	38230668	TMEM184B	annotatedSS	SE	-	38226870	38226598
3526					1.0	ENSG00000198792.12	3526	200,135,187,209	229,268,186,127	298	1.0,1.0,0.989,1.0	0.991,0.993,1.0,0.969	0.009000000000000001	1.0	0,0,1,0	1,1,0,2	149	chr22	38248019	38247769	38246100	38245934	TMEM184B	annotatedSS	SE	-	38231334	38231243
3528					1.0	ENSG00000198792.12	3528	5,5,7,2	2,19,7,4	250	0.023,0.035,0.032,0.01	0.008,0.067,0.034,0.029	-0.01	0.117343311556	129,82,127,123	145,157,119,80	149	chr22	38248019	38247769	38246885	38246784	TMEM184B	annotatedSS	SE	-	38246100	38245934
3529					1.0	ENSG00000198792.12	3529	3,3,0,1	1,0,4,0	229	0.015,0.023,0.0,0.005	0.004,0.0,0.021,0.0	0.004	1.0	129,82,127,123	145,157,119,80	149	chr22	38248019	38247769	38246885	38246805	TMEM184B	annotatedSS	SE	-	38246100	38245934
3530					1.0	ENSG00000198792.12	3530	140,95,145,158	146,238,117,139	298	1.0,1.0,0.973,1.0	1.0,1.0,1.0,1.0	-0.006999999999999999	1.0	0,0,2,0	0,0,0,0	149	chr22	38272938	38272883	38248019	38247769	TMEM184B	annotatedSS	SE	-	38231334	38231243
3531					1.0	ENSG00000184381.18	3531	0,0,2,0	0,3,0,0	240	0.0,0.0,0.11,0.0	0.0,0.089,0.0,0.0	0.005	1.0	11,9,10,11	11,19,9,6	149	chr22	38120909	38120758	38116410	38116319	PLA2G6	annotatedSS	SE	-	38116211	38116074
3532					1.0	ENSG00000184381.18	3532	12,9,8,11	8,19,7,9	298	0.75,1.0,1.0,1.0	0.8,1.0,1.0,1.0	-0.012	1.0	2,0,0,0	1,0,0,0	149	chr22	38125691	38125638	38123258	38123094	PLA2G6	annotatedSS	SE	-	38120909	38120758
3533					1.0	ENSG00000184381.18	3533	21,16,12,9	12,27,8,7	298	1.0,1.0,1.0,1.0	1.0,0.931,1.0,1.0	0.017	1.0	0,0,0,0	0,1,0,0	149	chr22	38126442	38126370	38123258	38123094	PLA2G6	annotatedSS	SE	-	38120909	38120758
3534					1.0	ENSG00000184381.18	3534	3,0,1,0	6,3,2,0	202	1.0,NA,1.0,NA	1.0,0.689,1.0,NA	0.10400000000000001	1.0	0,0,0,0	0,1,0,0	149	chr22	38126449	38126370	38125691	38125638	PLA2G6	annotatedSS	SE	-	38120909	38120758
3535					0.765743275577	ENSG00000184381.18	3535	1,0,3,4	7,5,4,2	202	0.076,0.0,0.269,0.596	0.463,0.269,0.496,1.0	-0.322	0.0367753920459	9,7,6,2	6,10,3,0	149	chr22	38126449	38126370	38125691	38125638	PLA2G6	annotatedSS	SE	-	38123258	38123094
3537					1.0	ENSG00000184381.18	3537	9,3,8,0	4,13,1,0	298	0.273,0.158,0.5,0.0	0.222,0.188,0.2,0.0	0.08	0.5958298414800001	12,8,4,7	7,28,2,3	149	chr22	38129562	38129453	38128430	38128268	PLA2G6	annotatedSS	SE	-	38126449	38126370
3539					1.0	ENSG00000184381.18	3539	25,28,16,8	23,25,24,5	298	1.0,1.0,0.8,0.667	1.0,0.806,1.0,1.0	-0.085	0.796204293177	0,0,2,2	0,3,0,0	149	chr22	38143288	38143104	38140169	38139981	PLA2G6	annotatedSS	SE	-	38135084	38134987
3541					1.0	ENSG00000184381.18	3541	0,1,0,0	4,2,2,0	232	0.0,0.138,0.0,0.0	0.204,0.125,0.391,NA	-0.205	1.0	1,4,4,2	10,9,2,0	149	chr22	38145653	38145437	38144978	38144895	PLA2G6	annotatedSS	SE	-	38143288	38143236
3542					1.0	ENSG00000184381.18	3542	16,16,15,14	26,19,10,4	298	1.0,1.0,1.0,1.0	1.0,0.826,1.0,1.0	0.043	1.0	0,0,0,0	0,2,0,0	149	chr22	38169471	38169217	38145653	38145437	PLA2G6	annotatedSS	SE	-	38143288	38143104
3543					1.0	ENSG00000184381.18	3543	0,0,2,0	0,0,0,0	280	0.0,0.0,0.088,0.0	0.0,0.0,0.0,0.0	0.022000000000000002	1.0	15,12,11,12	16,10,10,4	149	chr22	38169467	38169217	38148623	38148492	PLA2G6	annotatedSS	SE	-	38145653	38145492
3545					1.0	ENSG00000128298.16	3545	15,19,31,30	26,29,26,10	196	1.0,0.878,1.0,1.0	0.952,1.0,0.952,1.0	-0.006	1.0	0,2,0,0	1,0,1,0	149	chr22	38086347	38086241	38085732	38085685	BAIAP2L2	annotatedSS	SE	-	38085375	38084888
3546					1.0	ENSG00000128298.16	3546	50,32,17,44	45,62,24,10	298	1.0,1.0,1.0,0.88	1.0,1.0,0.923,1.0	-0.011000000000000001	1.0	0,0,0,3	0,0,1,0	149	chr22	38087264	38087123	38086449	38086241	BAIAP2L2	annotatedSS	SE	-	38085375	38085164
3547					1.0	ENSG00000100151.15	3547	12,17,30,23	12,22,20,12	261	1.0,1.0,0.895,1.0	1.0,1.0,1.0,1.0	-0.026000000000000002	1.0	0,0,2,0	0,0,0,0	149	chr22	38065130	38065001	38059345	38059233	PICK1	annotatedSS	SE	+	38057850	38057652
3548					1.0	ENSG00000100151.15	3548	17,16,22,29	15,21,19,16	216	1.0,1.0,1.0,1.0	1.0,1.0,0.868,0.917	0.054000000000000006	1.0	0,0,0,0	0,0,2,1	149	chr22	38069085	38069032	38067770	38067703	PICK1	annotatedSS	SE	+	38065130	38065001
3549					0.7110391370110001	ENSG00000100151.15	3549	12,20,25,32	21,28,16,16	203	0.746,0.88,0.948,0.959	1.0,1.0,1.0,0.854	-0.08	0.032494601113999995	3,2,1,1	0,0,0,2	149	chr22	38071728	38071681	38070891	38070837	PICK1	annotatedSS	SE	+	38069122	38069032
3551					1.0	ENSG00000128346.10	3551	2,0,1,5	9,6,2,2	298	1.0,NA,0.333,0.556	1.0,1.0,0.143,0.333	0.011000000000000001	1.0	0,0,1,2	0,0,6,2	149	chr22	37951522	37951459	37947463	37947280	C22orf23	annotatedSS	SE	-	37945173	37945041
3552					1.0	ENSG00000128346.10	3552	7,0,1,3	2,3,2,3	212	0.831,NA,0.19,0.345	0.584,1.0,1.0,1.0	-0.441	1.0	1,0,3,4	1,0,0,0	149	chr22	37953158	37953046	37951522	37951459	C22orf23	annotatedSS	SE	-	37947463	37947280
3553					0.5197029195530001	ENSG00000100116.16	3553	269,168,198,159	156,219,139,40	298	0.951,0.966,0.943,0.975	0.963,0.982,0.986,1.0	-0.024	0.0191300524448	7,3,6,2	3,2,1,0	149	chr22	37812988	37812886	37810157	37809948	GCAT	annotatedSS	SE	+	37808163	37807904
3554					0.7854166481199999	ENSG00000100116.16	3554	328,244,288,293	220,272,174,69	280	0.961,0.977,0.962,0.987	0.975,0.986,0.989,1.0	-0.016	0.038535877188300004	7,3,6,2	3,2,1,0	149	chr22	37812988	37812886	37810157	37810026	GCAT	annotatedSS	SE	+	37808163	37807911
3555					1.0	ENSG00000100116.16	3555	295,190,240,192	178,239,146,56	251	1.0,1.0,0.986,1.0	1.0,1.0,1.0,1.0	-0.004	1.0	0,0,2,0	0,0,0,0	149	chr22	37813609	37813462	37812988	37812886	GCAT	annotatedSS	SE	+	37810157	37809948
3556					1.0	ENSG00000100116.16	3556	182,119,123,126	103,135,89,35	251	1.0,0.972,1.0,1.0	1.0,1.0,0.981,1.0	-0.002	1.0	0,2,0,0	0,0,1,0	149	chr22	37815208	37815125	37812988	37812886	GCAT	annotatedSS	SE	+	37810157	37809948
3557					1.0	ENSG00000100116.16	3557	111,79,115,77	85,83,56,19	296	1.0,0.952,1.0,1.0	1.0,1.0,0.966,1.0	-0.004	1.0	0,2,0,0	0,0,1,0	149	chr22	37815208	37815125	37813609	37813462	GCAT	annotatedSS	SE	+	37810157	37809948
3558					1.0	ENSG00000100116.16	3558	226,152,237,147	160,191,114,41	296	1.0,1.0,1.0,0.987	1.0,1.0,1.0,1.0	-0.003	1.0	0,0,0,1	0,0,0,0	149	chr22	37815208	37815125	37813609	37813462	GCAT	annotatedSS	SE	+	37812988	37812886
3559					1.0	ENSG00000100101.15	3559	103,47,94,97	64,66,50,29	255	0.984,1.0,0.982,1.0	0.949,1.0,1.0,1.0	0.004	1.0	1,0,1,0	2,0,0,0	149	chr22	37690794	37690696	37688015	37687909	RP1-37E16.12	annotatedSS	SE	+	37686475	37686413
3560					1.0	ENSG00000100106.19	3560	0,0,0,0	0,0,0,1	298	NA,NA,NA,0.0	NA,NA,NA,1.0	-1.0	1.0	0,0,0,2	0,0,0,0	149	chr22	37715934	37715762	37713411	37713209	TRIOBP	annotatedSS	SE	+	37710566	37710426
3561					1.0	ENSG00000100097.11	3561	79317,52744,78917,72856	52045,57282,34326,18826	298	1.0,1.0,1.0,1.0	1.0,1.0,1.0,1.0	0.0	1.0	3,0,4,10	6,5,1,0	149	chr22	37678654	37678482	37677065	37676855	LGALS1	annotatedSS	SE	+	37675711	37675656
3562					1.0	ENSG00000100097.11	3562	1489,746,1351,1513	934,856,635,382	298	1.0,0.995,1.0,1.0	1.0,1.0,1.0,1.0	-0.001	1.0	0,2,0,0	0,0,0,0	149	chr22	37679802	37679602	37677065	37676855	LGALS1	annotatedSS	SE	+	37675711	37675656
3563					1.0	ENSG00000100097.11	3563	242164,156855,237094,219160	155905,174993,105736,54625	229	1.0,1.0,1.0,1.0	1.0,1.0,1.0,1.0	0.0	1.0	3,0,4,10	6,5,1,0	149	chr22	37678654	37678482	37677065	37676985	LGALS1	annotatedSS	SE	+	37675711	37675607
3564					1.0	ENSG00000100097.11	3564	23829,15047,20008,23969	14550,18035,10864,4524	229	1.0,1.0,1.0,1.0	1.0,1.0,1.0,1.0	0.0	1.0	0,2,0,0	0,0,0,0	149	chr22	37679640	37679602	37677065	37676985	LGALS1	annotatedSS	SE	+	37675711	37675607
3565					1.0	ENSG00000100097.11	3565	237,388,244,134	160,408,79,43	166	0.001,0.002,0.001,0.001	0.001,0.002,0.001,0.001	0.0	1.0	221795,143455,220342,198611	143513,158762,96214,50856	149	chr22	37678654	37678482	37678392	37678375	LGALS1	annotatedSS	SE	+	37677065	37676985
3566					1.0	ENSG00000100097.11	3566	83006,54489,80648,70833	53093,59628,37283,20203	298	0.925,0.945,0.927,0.913	0.927,0.945,0.934,0.933	-0.006999999999999999	0.13115034773	3389,1582,3168,3362	2096,1720,1310,723	149	chr22	37679802	37679602	37678654	37678375	LGALS1	annotatedSS	SE	+	37677065	37676998
3567					1.0	ENSG00000100097.11	3567	82166,52958,79763,70116	52567,58015,36961,20024	298	1.0,1.0,1.0,1.0	1.0,1.0,1.0,1.0	0.0	1.0	0,2,0,0	0,0,0,0	149	chr22	37679640	37679602	37678654	37678482	LGALS1	annotatedSS	SE	+	37675711	37675607
3568					1.0	ENSG00000100097.11	3568	303943,196391,300065,268684	196043,216742,133160,70876	298	0.978,0.984,0.979,0.976	0.979,0.984,0.981,0.98	-0.002	0.264808697321	3389,1582,3168,3362	2096,1720,1310,723	149	chr22	37679640	37679602	37678654	37678482	LGALS1	annotatedSS	SE	+	37677065	37676855
3569					0.984752447025	ENSG00000100092.20	3569	17,11,22,22	25,15,23,15	192	0.868,0.81,0.895,0.945	0.907,0.853,0.665,0.795	0.075	0.0564482016973	2,2,2,1	2,2,9,3	149	chr22	37641478	37641373	37641168	37641125	SH3BP1	annotatedSS	SE	+	37639846	37639049
3570					1.0	ENSG00000100092.20	3570	91,31,85,63	67,61,76,28	294	1.0,1.0,1.0,1.0	1.0,1.0,1.0,0.934	0.016	1.0	0,0,0,0	0,0,0,1	149	chr22	37644705	37644636	37643788	37643643	SH3BP1	annotatedSS	SE	+	37643174	37643097
3571					1.0	ENSG00000100092.20	3571	7,3,7,6	9,8,7,4	193	1.0,1.0,0.844,1.0	1.0,0.861,1.0,1.0	-0.004	1.0	0,0,1,0	0,1,0,0	149	chr22	37656042	37655925	37655315	37655271	SH3BP1	annotatedSS	SE	+	37653873	37653778
3572					0.305953652719	ENSG00000100083.18	3572	8,9,7,6	12,21,12,1	298	0.045,0.077,0.055,0.042	0.083,0.158,0.113,0.016	-0.038	0.007964940288970001	85,54,60,69	66,56,47,31	149	chr22	37614274	37614189	37613191	37613023	GGA1	annotatedSS	SE	+	37608903	37608844
3573					1.0	ENSG00000100083.18	3573	0,2,0,0	0,0,0,0	298	0.0,1.0,NA,NA	NA,NA,0.0,NA	0.5	1.0	3,0,0,0	0,0,1,0	149	chr22	37614274	37614193	37613191	37613023	GGA1	annotatedSS	SE	+	37608903	37608844
3574					1.0	ENSG00000100083.18	3574	8,8,8,6	12,21,12,1	298	0.364,0.5,0.25,0.25	0.429,0.538,0.6,1.0	-0.301	0.0822679144669	7,4,12,9	8,9,4,0	149	chr22	37614274	37614189	37613191	37613023	GGA1	annotatedSS	SE	+	37609154	37608959
3575					1.0	ENSG00000100083.18	3575	8,7,7,6	13,22,12,1	298	0.4,0.412,0.538,1.0	0.619,0.611,0.75,1.0	-0.157	0.379086304745	6,5,3,0	4,7,2,0	149	chr22	37614274	37614189	37613191	37613023	GGA1	annotatedSS	SE	+	37609356	37609065
3576					1.0	ENSG00000100083.18	3576	8,7,7,6	12,21,12,1	298	0.4,0.412,0.538,1.0	0.6,0.6,0.75,1.0	-0.15	0.416657371639	6,5,3,0	4,7,2,0	149	chr22	37614274	37614189	37613191	37613032	GGA1	annotatedSS	SE	+	37609356	37609039
3577					1.0	ENSG00000100083.18	3577	8,7,7,6	12,21,12,1	298	0.364,0.467,0.226,0.25	0.429,0.538,0.6,1.0	-0.315	0.0601583886057	7,4,12,9	8,9,4,0	149	chr22	37614274	37614189	37613191	37613032	GGA1	annotatedSS	SE	+	37609154	37609059
3578					1.0	ENSG00000100083.18	3578	5,3,2,2	5,8,4,0	222	0.324,0.335,0.101,0.13	0.296,0.374,0.402,NA	-0.135	1.0	7,4,12,9	8,9,4,0	149	chr22	37614195	37614189	37613191	37613118	GGA1	annotatedSS	SE	+	37609154	37608976
3579					1.0	ENSG00000100083.18	3579	4,3,2,6	5,8,4,0	222	0.309,0.287,0.309,1.0	0.456,0.434,0.573,NA	-0.011000000000000001	1.0	6,5,3,0	4,7,2,0	149	chr22	37614195	37614189	37613191	37613118	GGA1	annotatedSS	SE	+	37609356	37609065
3580					1.0	ENSG00000100083.18	3580	4,3,2,2	5,8,6,0	222	1.0,1.0,0.402,0.573	0.77,1.0,1.0,NA	-0.18	1.0	0,0,2,1	1,0,0,0	149	chr22	37614195	37614189	37613191	37613118	GGA1	annotatedSS	SE	+	37610699	37610576
3581					1.0	ENSG00000100083.18	3581	118,67,84,106	107,81,71,43	234	1.0,1.0,1.0,0.971	1.0,1.0,1.0,1.0	-0.006999999999999999	1.0	0,0,0,2	0,0,0,0	149	chr22	37616997	37616921	37614274	37614189	GGA1	annotatedSS	SE	+	37608903	37608474
3582					1.0	ENSG00000100083.18	3582	35,14,21,38	41,25,25,12	230	1.0,1.0,1.0,0.925	1.0,1.0,1.0,1.0	-0.019	1.0	0,0,0,2	0,0,0,0	149	chr22	37616997	37616921	37614274	37614193	GGA1	annotatedSS	SE	+	37608903	37608834
3583					1.0	ENSG00000100083.18	3583	243,172,213,215	251,273,232,133	257	0.986,1.0,1.0,1.0	1.0,1.0,1.0,1.0	-0.004	1.0	2,0,0,0	0,0,0,0	149	chr22	37625949	37625796	37625076	37624968	GGA1	annotatedSS	SE	+	37623633	37623551
3584					1.0	ENSG00000100083.18	3584	95,66,73,86	91,110,86,50	257	0.797,0.95,0.794,0.909	0.913,0.889,0.847,0.829	-0.006999999999999999	0.617664233164	14,2,11,5	5,8,9,6	149	chr22	37629526	37629461	37625076	37624968	GGA1	annotatedSS	SE	+	37623633	37623551
3585					1.0	ENSG00000100083.18	3585	70,47,58,38	68,77,51,42	298	0.714,0.922,0.725,0.792	0.872,0.828,0.739,0.778	-0.016	0.51496831909	14,2,11,5	5,8,9,6	149	chr22	37629526	37629461	37625949	37625796	GGA1	annotatedSS	SE	+	37623633	37623551
3586					1.0	ENSG00000100083.18	3586	218,153,200,167	229,240,197,125	298	0.991,1.0,1.0,1.0	0.991,1.0,1.0,1.0	0.0	1.0	1,0,0,0	1,0,0,0	149	chr22	37629526	37629461	37625949	37625796	GGA1	annotatedSS	SE	+	37625076	37624968
3587					1.0	ENSG00000128283.6	3587	6,0,4,3	7,4,9,0	272	0.021,0.0,0.017,0.02	0.029,0.021,0.051,0.0	-0.011000000000000001	0.09797775197460001	155,80,129,79	128,102,91,66	149	chr22	37566559	37566071	37565722	37565599	CDC42EP1	annotatedSS	SE	+	37560588	37560479
3588					1.0	ENSG00000128283.6	3588	525,250,363,290	459,377,267,169	298	1.0,1.0,0.989,1.0	1.0,1.0,1.0,1.0	-0.003	1.0	0,0,2,0	0,0,0,0	149	chr22	37569405	37568107	37566812	37566071	CDC42EP1	annotatedSS	SE	+	37560588	37560446
3589					1.0	ENSG00000100065.14	3589	117,52,43,75	104,106,48,32	298	1.0,1.0,1.0,1.0	1.0,0.93,1.0,1.0	0.017	1.0	0,0,0,0	0,4,0,0	149	chr22	37496560	37496448	37496003	37495759	CARD10	annotatedSS	SE	-	37495586	37495516
3590					1.0	ENSG00000100065.14	3590	115,76,30,41	133,70,27,33	298	0.983,1.0,1.0,1.0	1.0,1.0,1.0,1.0	-0.004	1.0	1,0,0,0	0,0,0,0	149	chr22	37510421	37510211	37508682	37508526	CARD10	annotatedSS	SE	-	37507954	37507828
3591					1.0	ENSG00000100065.14	3591	88,58,27,37	75,73,35,34	287	1.0,1.0,1.0,0.906	1.0,1.0,1.0,1.0	-0.023	1.0	0,0,0,2	0,0,0,0	149	chr22	37519217	37518965	37518108	37517970	CARD10	annotatedSS	SE	-	37516298	37515972
3592					1.0	ENSG00000128340.14	3592	370,227,293,251	325,391,261,154	298	1.0,1.0,1.0,0.984	0.982,1.0,0.985,1.0	0.004	1.0	0,0,0,2	3,0,2,0	149	chr22	37241658	37241586	37231390	37231230	RAC2	annotatedSS	SE	-	37226803	37226670
3593					1.0	ENSG00000128340.14	3593	610,318,406,418	563,535,361,224	212	0.995,0.996,1.0,0.993	1.0,1.0,1.0,1.0	-0.004	1.0	2,1,0,2	0,0,0,0	149	chr22	37232918	37232800	37231994	37231931	RAC2	annotatedSS	SE	-	37231390	37231230
3594					1.0	ENSG00000128340.14	3594	112,52,91,81	106,110,82,41	212	0.975,1.0,1.0,1.0	1.0,1.0,1.0,1.0	-0.006	1.0	2,0,0,0	0,0,0,0	149	chr22	37241658	37241586	37231994	37231931	RAC2	annotatedSS	SE	-	37231390	37231230
3595					1.0	ENSG00000128340.14	3595	354,156,284,240	375,283,205,122	267	0.99,1.0,1.0,1.0	1.0,1.0,1.0,1.0	-0.002	1.0	2,0,0,0	0,0,0,0	149	chr22	37241658	37241586	37232918	37232800	RAC2	annotatedSS	SE	-	37231390	37231230
3596					1.0	ENSG00000128340.14	3596	852,422,596,579	832,708,484,305	267	0.996,1.0,1.0,0.988	1.0,1.0,1.0,1.0	-0.004	1.0	2,0,0,4	0,0,0,0	149	chr22	37241658	37241586	37232918	37232800	RAC2	annotatedSS	SE	-	37231994	37231931
3597					1.0	ENSG00000128340.14	3597	226,126,189,163	230,217,157,91	238	1.0,0.975,0.959,0.944	0.966,0.913,0.961,0.983	0.013999999999999999	0.0719513304378	0,2,5,6	5,13,4,1	149	chr22	37244441	37244289	37244202	37244113	RAC2	annotatedSS	SE	-	37241658	37241586
3599					1.0	ENSG00000100360.14	3599	1,0,0,0	0,0,0,0	225	0.007,0.0,0.0,0.0	0.0,0.0,0.0,0.0	0.002	1.0	93,72,108,111	74,82,45,15	149	chr22	36763013	36762903	36760919	36760843	IFT27	annotatedSS	SE	-	36758409	36758210
3600					1.0	ENSG00000100360.14	3600	208,144,206,196	156,147,97,46	259	1.0,0.988,1.0,1.0	1.0,0.977,1.0,1.0	0.003	1.0	0,1,0,0	0,2,0,0	149	chr22	36764036	36763918	36763013	36762903	IFT27	annotatedSS	SE	-	36758409	36758201
3601					1.0	ENSG00000100360.14	3601	207,156,212,191	150,120,117,58	209	0.987,1.0,1.0,1.0	0.991,0.988,0.988,1.0	0.005	1.0	2,0,0,0	1,1,1,0	149	chr22	36767365	36767305	36766197	36766137	IFT27	annotatedSS	SE	-	36764036	36758210
3602					1.0	ENSG00000100360.14	3602	0,0,3,0	0,0,0,0	266	0.0,0.0,0.012,0.0	0.0,0.0,0.0,0.0	0.003	1.0	148,106,138,162	107,114,74,49	149	chr22	36776103	36775673	36768099	36767982	IFT27	annotatedSS	SE	-	36767862	36767782
3603					1.0	ENSG00000100348.9	3603	1,0,0,0	0,0,3,0	265	0.001,0.0,0.0,0.0	0.0,0.0,0.003,0.0	-0.001	1.0	930,616,834,975	786,814,550,250	149	chr22	36476856	36476732	36468717	36468601	TXN2	annotatedSS	SE	-	36467917	36467883
3604					1.0	ENSG00000100348.9	3604	1,0,0,0	0,0,5,0	265	0.053,0.0,0.0,0.0	0.0,0.0,0.219,0.0	-0.042	0.563229601822	10,5,16,19	9,12,10,7	149	chr22	36480837	36480574	36468717	36468601	TXN2	annotatedSS	SE	-	36467917	36467883
3605					1.0	ENSG00000100348.9	3605	1429,932,1288,1330	1183,1153,873,398	273	0.987,0.99,0.978,0.974	0.986,0.981,0.979,0.969	0.004	0.89387117509	10,5,16,19	9,12,10,7	149	chr22	36480748	36480574	36476856	36476732	TXN2	annotatedSS	SE	-	36467917	36467035
3606					1.0	ENSG00000100348.9	3606	500,316,454,355	397,339,323,148	273	1.0,1.0,1.0,1.0	1.0,1.0,0.989,1.0	0.003	1.0	0,0,0,0	0,0,2,0	149	chr22	36480748	36480574	36476856	36476732	TXN2	annotatedSS	SE	-	36468717	36468601
3610					1.0	ENSG00000100342.20	3610	65,52,37,4	28,50,30,0	203	0.905,0.974,0.931,1.0	1.0,0.902,0.917,NA	0.013000000000000001	1.0	5,1,2,0	0,4,2,0	149	chr22	36257407	36257318	36257136	36257082	APOL1	annotatedSS	SE	+	36254999	36254897
3611					1.0	ENSG00000100342.20	3611	0,1,0,0	0,0,0,0	298	0.0,0.014,0.0,0.0	0.0,0.0,0.0,0.0	0.004	1.0	48,34,25,4	25,58,20,1	149	chr22	36261644	36261595	36259856	36259668	APOL1	annotatedSS	SE	+	36257407	36257318
3613					1.0	ENSG00000100320.22	3613	654,355,638,472	486,513,437,201	222	0.995,1.0,1.0,1.0	1.0,1.0,1.0,1.0	-0.001	1.0	2,0,0,0	0,0,0,0	149	chr22	35746561	35746472	35745995	35745922	RBFOX2	annotatedSS	SE	-	35744249	35738735
3614					1.0	ENSG00000100320.22	3614	368,190,348,271	247,280,272,129	238	1.0,0.975,1.0,1.0	1.0,0.989,1.0,1.0	-0.003	1.0	0,3,0,0	0,2,0,0	149	chr22	35760020	35759887	35746561	35746472	RBFOX2	annotatedSS	SE	-	35745995	35745922
3615					1.0	ENSG00000100320.22	3615	5,2,6,0	3,11,0,0	181	0.008,0.006,0.011,0.0	0.007,0.028,0.0,0.0	-0.003	0.9245764752410001	510,256,426,331	342,320,284,148	149	chr22	35756144	35756104	35750457	35750425	RBFOX2	annotatedSS	SE	-	35746561	35746472
3616					1.0	ENSG00000100320.22	3616	1,0,2,3	3,3,0,0	192	0.002,0.0,0.004,0.007	0.007,0.007,0.0,0.0	-0.0	1.0	510,256,426,331	342,320,284,148	149	chr22	35756144	35756104	35752655	35752612	RBFOX2	annotatedSS	SE	-	35746561	35746472
3617					1.0	ENSG00000100320.22	3617	2,0,2,3	0,2,0,0	192	0.012,0.0,0.012,0.028	0.0,0.015,0.0,0.0	0.009000000000000001	1.0	131,60,126,80	94,101,87,61	149	chr22	35760020	35759887	35752655	35752612	RBFOX2	annotatedSS	SE	-	35746561	35746472
3618					1.0	ENSG00000100320.22	3618	569,292,473,367	380,356,321,159	189	0.774,0.793,0.747,0.783	0.761,0.735,0.744,0.673	0.046	0.06055820129890001	131,60,126,80	94,101,87,61	149	chr22	35760020	35759887	35756144	35756104	RBFOX2	annotatedSS	SE	-	35746561	35746472
3619					1.0	ENSG00000100320.22	3619	60,37,50,38	42,40,37,11	189	0.979,1.0,1.0,1.0	1.0,0.969,1.0,1.0	0.003	1.0	1,0,0,0	0,1,0,0	149	chr22	35760020	35759887	35756144	35756104	RBFOX2	annotatedSS	SE	-	35752655	35752612
3620					0.533523176236	ENSG00000100320.22	3620	1009,657,902,491	796,747,612,343	242	0.955,0.969,0.965,0.987	0.972,0.937,0.947,0.934	0.021	0.0199945020485	29,13,20,4	14,31,21,15	149	chr22	35778032	35778024	35768349	35768256	RBFOX2	annotatedSS	SE	-	35765483	35765422
3622					1.0	ENSG00000100320.22	3622	749,436,576,473	583,626,538,272	298	1.0,1.0,1.0,1.0	0.997,1.0,1.0,1.0	0.001	1.0	0,0,0,0	1,0,0,0	149	chr22	35938897	35938846	35810004	35809779	RBFOX2	annotatedSS	SE	-	35781743	35781599
3623					1.0	ENSG00000100320.22	3623	353,229,262,220	279,295,223,107	298	1.0,0.991,1.0,1.0	1.0,1.0,1.0,1.0	-0.002	1.0	0,1,0,0	0,0,0,0	149	chr22	36028425	36028239	35810004	35809779	RBFOX2	annotatedSS	SE	-	35781743	35781599
3624					1.0	ENSG00000100320.22	3624	422,272,348,257	361,418,306,144	298	1.0,1.0,1.0,1.0	0.989,1.0,1.0,1.0	0.003	1.0	0,0,0,0	2,0,0,0	149	chr22	35840218	35840191	35810004	35809779	RBFOX2	annotatedSS	SE	-	35781746	35781599
3625					1.0	ENSG00000100320.22	3625	577,323,444,364	436,506,444,224	298	1.0,1.0,0.982,0.989	1.0,1.0,1.0,1.0	-0.006999999999999999	1.0	0,0,4,2	0,0,0,0	149	chr22	35938897	35938846	35810004	35809779	RBFOX2	annotatedSS	SE	-	35781746	35781599
3626					1.0	ENSG00000100320.22	3626	12,5,10,12	4,9,4,7	269	0.027,0.017,0.025,0.044	0.01,0.02,0.012,0.042	0.006999999999999999	0.0755844652115	242,158,219,146	229,243,179,89	149	chr22	35840413	35840191	35836439	35836319	RBFOX2	annotatedSS	SE	-	35810004	35809779
3627					1.0	ENSG00000100320.22	3627	68,37,64,33	65,77,48,32	200	1.0,0.965,1.0,1.0	1.0,1.0,1.0,1.0	-0.009000000000000001	1.0	0,1,0,0	0,0,0,0	149	chr22	36028425	36028239	35938897	35938846	RBFOX2	annotatedSS	SE	-	35781743	35781599
3628					1.0	ENSG00000100320.22	3628	447,241,376,280	361,401,355,197	200	0.997,0.989,0.996,1.0	1.0,1.0,0.992,0.973	0.004	1.0	1,2,1,0	0,0,2,4	149	chr22	36028425	36028239	35938897	35938846	RBFOX2	annotatedSS	SE	-	35810004	35809779
3629					1.0	ENSG00000198125.12	3629	9,0,0,0	4,0,0,0	252	1.0,NA,NA,0.0	1.0,0.0,NA,NA	0.0	1.0	0,0,0,3	0,1,0,0	149	chr22	35623354	35623190	35617265	35617162	MB	annotatedSS	SE	-	35611106	35610883
3631					1.0	ENSG00000100292.16	3631	1517,752,598,528	1047,966,383,261	298	0.997,1.0,0.993,1.0	0.996,1.0,1.0,1.0	-0.002	1.0	2,0,2,0	2,0,0,0	149	chr22	35389963	35389863	35387176	35386684	HMOX1	annotatedSS	SE	+	35383226	35383105
3632					1.0	ENSG00000100292.16	3632	1023,531,433,339	719,670,279,194	249	0.992,1.0,1.0,1.0	1.0,1.0,1.0,1.0	-0.002	1.0	5,0,0,0	0,0,0,0	149	chr22	35394214	35393467	35389963	35389863	HMOX1	annotatedSS	SE	+	35387176	35386684
3633					1.0	ENSG00000100284.20	3633	340,191,241,231	285,320,266,105	234	0.991,0.992,1.0,1.0	1.0,0.99,0.983,1.0	0.003	1.0	2,1,0,0	0,2,3,0	149	chr22	35322019	35321958	35317961	35317876	TOM1	annotatedSS	SE	+	35299980	35299799
3634					1.0	ENSG00000100284.20	3634	0,0,1,2	2,0,0,0	255	0.0,0.0,0.006,0.012	0.01,0.0,0.0,0.0	0.002	1.0	143,81,97,96	121,143,124,55	149	chr22	35322037	35321958	35321847	35321741	TOM1	annotatedSS	SE	+	35317961	35317876
3635					1.0	ENSG00000100284.20	3635	86,52,55,80	75,84,62,39	210	0.953,0.822,0.951,1.0	0.914,0.909,0.978,0.965	-0.01	0.90538712814	3,8,2,0	5,6,1,1	149	chr22	35323177	35323027	35322019	35321958	TOM1	annotatedSS	SE	+	35317961	35317876
3637					1.0	ENSG00000100284.20	3637	293,183,232,191	281,324,243,120	228	0.985,0.937,0.987,1.0	0.973,0.972,0.994,0.987	-0.004	0.87723833791	3,8,2,0	5,6,1,1	149	chr22	35323177	35323027	35322037	35321958	TOM1	annotatedSS	SE	+	35317961	35317876
3640					1.0	ENSG00000100284.20	3640	169,87,150,160	146,143,95,65	283	0.989,1.0,1.0,1.0	1.0,1.0,1.0,1.0	-0.003	1.0	1,0,0,0	0,0,0,0	149	chr22	35331495	35331295	35330480	35330346	TOM1	annotatedSS	SE	+	35327387	35327270
3641					1.0	ENSG00000100284.20	3641	1,0,0,0	1,0,0,0	298	0.004,0.0,0.0,0.0	0.004,0.0,0.0,0.0	0.0	1.0	128,60,99,86	118,91,77,45	149	chr22	35333014	35332980	35331495	35331295	TOM1	annotatedSS	SE	+	35330480	35330346
3642					1.0	ENSG00000100284.20	3642	208,120,170,125	230,179,126,63	225	1.0,1.0,1.0,1.0	1.0,1.0,0.977,1.0	0.006	1.0	0,0,0,0	0,0,2,0	149	chr22	35345784	35345724	35338788	35338712	TOM1	annotatedSS	SE	+	35334448	35334327
3643					1.0	ENSG00000100284.20	3643	121,65,93,99	112,129,84,41	189	1.0,0.962,1.0,0.975	1.0,1.0,1.0,1.0	-0.016	1.0	0,2,0,2	0,0,0,0	149	chr22	35347973	35347054	35346969	35346929	TOM1	annotatedSS	SE	+	35345784	35344185
3644					1.0	ENSG00000100284.20	3644	79,35,52,40	70,57,48,15	192	1.0,0.931,1.0,0.939	1.0,1.0,1.0,1.0	-0.032	1.0	0,2,0,2	0,0,0,0	149	chr22	35347992	35347054	35346972	35346929	TOM1	annotatedSS	SE	+	35345784	35345724
3645					1.0	ENSG00000100281.13	3645	89,81,110,55	73,73,55,22	248	0.451,0.543,0.611,0.452	0.462,0.523,0.413,0.546	0.027999999999999997	0.41026786795500003	65,41,42,40	51,40,47,11	149	chr22	35263226	35263077	35262421	35262322	HMGXB4	annotatedSS	SE	+	35257557	35257486
3646					0.215859464947	ENSG00000100281.13	3646	69,38,42,40	33,45,20,10	264	0.327,0.318,0.361,0.399	0.25,0.272,0.204,0.249	0.10800000000000001	0.00452436049478	80,46,42,34	56,68,44,17	149	chr22	35265567	35264647	35264096	35263981	HMGXB4	annotatedSS	SE	+	35263874	35263795
3647					1.0	ENSG00000100281.13	3647	196,132,156,128	174,187,112,53	231	1.0,1.0,1.0,1.0	0.991,1.0,0.973,1.0	0.009000000000000001	1.0	0,0,0,0	1,0,2,0	149	chr22	35286061	35285996	35284043	35283961	HMGXB4	annotatedSS	SE	+	35265603	35264647
3648					1.0	ENSG00000100281.13	3648	35,15,35,25	23,38,23,10	231	1.0,1.0,1.0,0.942	1.0,1.0,1.0,1.0	-0.013999999999999999	1.0	0,0,0,1	0,0,0,0	149	chr22	35287452	35287346	35284043	35283961	HMGXB4	annotatedSS	SE	+	35265603	35264647
3649					1.0	ENSG00000100281.13	3649	162,103,108,106	113,138,90,21	214	1.0,1.0,1.0,0.987	1.0,1.0,1.0,1.0	-0.003	1.0	0,0,0,1	0,0,0,0	149	chr22	35287452	35287346	35286061	35285996	HMGXB4	annotatedSS	SE	+	35265603	35264647
3650					1.0	ENSG00000100281.13	3650	325,220,231,210	259,287,179,64	214	1.0,1.0,0.988,1.0	1.0,1.0,1.0,1.0	-0.003	1.0	0,0,2,0	0,0,0,0	149	chr22	35287452	35287346	35286061	35285996	HMGXB4	annotatedSS	SE	+	35284043	35283961
3651					1.0	ENSG00000100281.13	3651	265,158,213,167	192,219,150,51	298	1.0,1.0,1.0,0.977	1.0,1.0,1.0,1.0	-0.006	1.0	0,0,0,2	0,0,0,0	149	chr22	35293028	35292991	35288407	35288237	HMGXB4	annotatedSS	SE	+	35287452	35286881
3662					1.0	ENSG00000128245.14	3662	0,18,30,0	0,30,29,0	298	0.0,0.016,0.014,0.0	0.0,0.016,0.021,0.0	-0.002	0.706110330527	1210,571,1080,1499	911,909,683,593	149	chr22	31956482	31956138	31945678	31945499	YWHAH	annotatedSS	SE	+	31944820	31944521
3663					1.0	ENSG00000128245.14	3663	0,8,11,0	0,9,12,0	298	0.0,0.286,0.268,0.0	0.0,0.29,0.429,0.0	-0.040999999999999995	0.438450268294	15,10,15,20	6,11,8,9	149	chr22	31956482	31956138	31945678	31945499	YWHAH	annotatedSS	SE	+	31945235	31944965
3664					1.0	ENSG00000128245.14	3664	0,18,20,0	0,13,15,0	271	0.0,0.017,0.01,0.0	0.0,0.008,0.012,0.0	0.002	0.901262364041	1210,571,1080,1499	911,909,683,593	149	chr22	31956604	31956138	31945678	31945556	YWHAH	annotatedSS	SE	+	31944820	31944746
3665					1.0	ENSG00000128245.14	3665	0,8,11,0	0,10,10,0	271	0.0,0.305,0.287,0.0	0.0,0.333,0.407,0.0	-0.037000000000000005	0.465590732684	15,10,15,20	6,11,8,9	149	chr22	31956604	31956138	31945678	31945556	YWHAH	annotatedSS	SE	+	31945235	31944965
3666					1.0	ENSG00000128245.14	3666	2,6,5,5	1,1,0,0	264	0.001,0.006,0.003,0.002	0.001,0.001,0.0,0.0	0.003	1.0	1210,571,1080,1499	911,909,683,593	149	chr22	31957603	31956138	31950422	31950307	YWHAH	annotatedSS	SE	+	31944820	31944521
3667					1.0	ENSG00000128245.14	3667	2,2,7,3	0,0,0,2	264	0.53,1.0,0.568,0.458	NA,0.0,NA,1.0	0.139	1.0	1,0,3,2	0,1,0,0	149	chr22	31957603	31956138	31950422	31950307	YWHAH	annotatedSS	SE	+	31947485	31947421
3668					1.0	ENSG00000183530.13	3668	7,5,6,4	9,7,5,4	256	0.671,1.0,0.777,1.0	1.0,1.0,1.0,1.0	-0.138	1.0	2,0,1,0	0,0,0,0	149	chr22	31703718	31703549	31701762	31701655	PRR14L	annotatedSS	SE	-	31688227	31688155
3669					1.0	ENSG00000183530.13	3669	0,4,7,1	9,6,3,6	298	NA,1.0,1.0,1.0	1.0,1.0,0.6,0.75	0.162	1.0	0,0,0,0	0,0,1,1	149	chr22	31750131	31749992	31738911	31738386	PRR14L	annotatedSS	SE	-	31725610	31725537
3670					1.0	ENSG00000183530.13	3670	0,1,4,0	6,7,3,2	298	0.0,1.0,1.0,NA	1.0,1.0,1.0,1.0	-0.33299999999999996	1.0	2,0,0,0	0,0,0,0	149	chr22	31750140	31750071	31738911	31738386	PRR14L	annotatedSS	SE	-	31725610	31725537
3673					0.9648426677230001	ENSG00000198089.15	3673	19,6,9,10	13,15,13,5	298	0.905,0.5,0.818,0.556	1.0,0.6,1.0,1.0	-0.205	0.0543120732285	1,3,1,4	0,5,0,0	149	chr22	31546971	31546860	31528863	31528689	SFI1	annotatedSS	SE	+	31508376	31508254
3674					1.0	ENSG00000198089.15	3674	7,2,5,10	5,6,9,3	298	1.0,1.0,1.0,0.556	1.0,1.0,1.0,1.0	-0.111	0.36375487451800004	0,0,0,4	0,0,0,0	149	chr22	31550348	31550253	31528863	31528689	SFI1	annotatedSS	SE	+	31508376	31508254
3676					1.0	ENSG00000198089.15	3676	5,2,4,11	7,1,5,2	221	0.219,0.212,0.403,1.0	0.371,0.07,0.457,0.403	0.133	0.301408728043	12,5,4,0	8,9,4,2	149	chr22	31546971	31546860	31531129	31531057	SFI1	annotatedSS	SE	+	31528863	31528689
3677					1.0	ENSG00000198089.15	3677	2,0,1,3	0,1,0,1	221	1.0,0.0,1.0,1.0	NA,1.0,NA,1.0	-0.25	1.0	0,1,0,0	0,0,0,0	149	chr22	31550348	31550253	31531129	31531057	SFI1	annotatedSS	SE	+	31528863	31528689
3678					1.0	ENSG00000198089.15	3678	22,12,15,15	20,14,5,1	260	1.0,1.0,1.0,0.682	1.0,1.0,1.0,1.0	-0.08	0.48887709733900003	0,0,0,4	0,0,0,0	149	chr22	31550348	31550253	31546971	31546860	SFI1	annotatedSS	SE	+	31508376	31508254
3679					1.0	ENSG00000198089.15	3679	33,14,18,11	28,18,9,3	260	1.0,0.889,1.0,1.0	1.0,1.0,1.0,1.0	-0.027999999999999997	1.0	0,1,0,0	0,0,0,0	149	chr22	31550348	31550253	31546971	31546860	SFI1	annotatedSS	SE	+	31528863	31528689
3681					1.0	ENSG00000198089.15	3681	17,9,13,6	16,19,12,6	242	0.913,1.0,0.889,1.0	0.908,0.921,0.711,1.0	0.066	0.16810850007	1,0,1,0	1,1,3,0	149	chr22	31583877	31583874	31580364	31580271	SFI1	annotatedSS	SE	+	31578452	31578381
3682					0.33695449815800005	ENSG00000198089.15	3682	11,13,17,15	32,22,22,7	225	0.785,1.0,0.918,0.713	1.0,1.0,1.0,0.699	-0.071	0.009441692454540001	2,0,1,4	0,0,0,2	149	chr22	31604404	31604308	31603819	31603743	SFI1	annotatedSS	SE	+	31602785	31602606
3685					1.0	ENSG00000198089.15	3685	47,21,15,45	41,31,37,9	252	0.965,1.0,1.0,1.0	1.0,1.0,1.0,1.0	-0.009000000000000001	1.0	1,0,0,0	0,0,0,0	149	chr22	31608033	31607936	31606430	31606327	SFI1	annotatedSS	SE	+	31604945	31604868
3688					1.0	ENSG00000184708.17	3688	81,49,73,71	60,65,64,39	277	1.0,0.868,1.0,1.0	1.0,1.0,1.0,1.0	-0.033	0.828354701208	0,4,0,0	0,0,0,0	149	chr22	31471917	31471843	31468302	31468174	EIF4ENIF1	annotatedSS	SE	-	31463967	31463680
3690					1.0	ENSG00000185721.12	3690	804,470,734,668	511,594,358,174	273	1.0,1.0,1.0,0.997	1.0,1.0,1.0,1.0	-0.001	1.0	0,0,0,1	0,0,0,0	149	chr22	31411081	31411011	31400743	31400619	DRG1	annotatedSS	SE	+	31399725	31399522
3691					1.0	ENSG00000185721.12	3691	414,231,411,349	318,269,186,94	298	1.0,1.0,1.0,0.994	1.0,1.0,1.0,1.0	-0.002	1.0	0,0,0,1	0,0,0,0	149	chr22	31411060	31411011	31403204	31403028	DRG1	annotatedSS	SE	+	31399725	31399632
3692					1.0	ENSG00000185721.12	3692	911,526,878,756	638,597,442,241	298	1.0,1.0,0.995,0.99	0.994,1.0,0.995,1.0	-0.001	1.0	0,0,2,4	2,0,1,0	149	chr22	31411060	31411011	31403204	31403028	DRG1	annotatedSS	SE	+	31400743	31400619
3693					1.0	ENSG00000185721.12	3693	497,297,467,407	320,328,256,147	298	1.0,1.0,1.0,1.0	1.0,1.0,1.0,0.987	0.003	1.0	0,0,0,0	0,0,0,1	149	chr22	31420425	31420255	31403204	31403028	DRG1	annotatedSS	SE	+	31400743	31400619
3694					1.0	ENSG00000185721.12	3694	294,193,275,207	200,190,139,64	219	1.0,1.0,1.0,1.0	1.0,1.0,1.0,0.978	0.006	1.0	0,0,0,0	0,0,0,1	149	chr22	31420425	31420255	31411081	31411011	DRG1	annotatedSS	SE	+	31400743	31400619
3695					1.0	ENSG00000185721.12	3695	708,424,680,552	516,459,324,158	219	1.0,0.993,1.0,1.0	1.0,1.0,1.0,1.0	-0.002	1.0	0,2,0,0	0,0,0,0	149	chr22	31420425	31420255	31411081	31411011	DRG1	annotatedSS	SE	+	31403204	31403028
3696					1.0	ENSG00000185721.12	3696	486,285,481,367	339,317,212,105	298	0.996,1.0,1.0,1.0	1.0,1.0,1.0,1.0	-0.001	1.0	1,0,0,0	0,0,0,0	149	chr22	31421399	31421307	31420425	31420255	DRG1	annotatedSS	SE	+	31411081	31411011
3697					1.0	ENSG00000185721.12	3697	873,493,881,639	596,577,366,201	298	1.0,1.0,0.995,1.0	1.0,1.0,1.0,1.0	-0.001	1.0	0,0,2,0	0,0,0,0	149	chr22	31423410	31423279	31420425	31420255	DRG1	annotatedSS	SE	+	31411081	31411011
3698					1.0	ENSG00000185721.12	3698	4,1,1,0	1,5,3,0	241	1.0,1.0,0.236,NA	1.0,1.0,1.0,NA	-0.255	1.0	0,0,2,0	0,0,0,0	149	chr22	31423319	31423279	31421399	31421307	DRG1	annotatedSS	SE	+	31411081	31411011
3699					1.0	ENSG00000185721.12	3699	6,2,4,4	2,10,4,0	241	0.009,0.006,0.006,0.009	0.005,0.023,0.016,0.0	-0.003	0.935350605984	390,209,407,277	258,265,155,96	149	chr22	31423319	31423279	31421399	31421307	DRG1	annotatedSS	SE	+	31420425	31420255
3700					1.0	ENSG00000100105.17	3700	10,3,4,3	7,10,2,7	222	0.489,0.287,0.402,0.118	0.37,0.402,0.144,0.402	-0.006	0.674834451818	7,5,4,15	8,10,8,7	149	chr22	31335863	31335691	31328859	31328786	PATZ1	annotatedSS	SE	-	31327309	31325808
3701					1.0	ENSG00000100105.17	3701	4,9,4,3	10,4,4,3	287	0.229,0.483,0.342,0.094	0.394,0.172,0.206,0.182	0.049	0.9226952722149999	7,5,4,15	8,10,8,7	149	chr22	31335863	31335691	31328924	31328786	PATZ1	annotatedSS	SE	-	31327309	31325803
3702					0.365782911933	ENSG00000100100.12	3702	108,98,70,38	71,161,63,20	228	0.91,0.877,0.753,0.925	0.853,0.946,0.976,1.0	-0.078	0.0107607751373	7,9,15,2	8,6,1,0	149	chr22	31289699	31289498	31289393	31289314	PIK3IP1	annotatedSS	SE	-	31283288	31281592
3708					1.0	ENSG00000185133.13	3708	1,0,0,4	0,0,1,0	266	1.0,NA,NA,1.0	NA,NA,0.359,NA	0.6409999999999999	1.0	0,0,0,0	0,0,1,0	149	chr22	31127532	31127356	31127037	31126920	INPP5J	annotatedSS	SE	+	31126721	31126612
3709					1.0	ENSG00000185133.13	3709	1,1,5,3	8,2,2,4	227	1.0,1.0,1.0,1.0	1.0,0.568,1.0,1.0	0.10800000000000001	1.0	0,0,0,0	0,1,0,0	149	chr22	31133714	31133609	31133483	31133405	INPP5J	annotatedSS	SE	+	31133235	31133097
3710					1.0	ENSG00000198832.10	3710	1414,745,1221,753	858,881,484,235	228	0.998,1.0,1.0,0.996	1.0,1.0,1.0,1.0	-0.001	1.0	2,0,0,2	0,0,0,0	149	chr22	31105950	31105929	31105286	31105207	SELENOM	annotatedSS	SE	-	31105128	31104771
3711					1.0	ENSG00000198832.10	3711	3687,2093,2988,2001	2213,2375,1356,548	184	1.0,1.0,1.0,1.0	1.0,1.0,1.0,1.0	0.0	1.0	1,0,0,0	0,0,0,0	149	chr22	31105950	31105929	31105692	31105657	SELENOM	annotatedSS	SE	-	31105286	31105113
3712					1.0	ENSG00000198832.10	3712	4544,2681,3616,2525	2712,2912,1724,711	185	1.0,1.0,1.0,1.0	1.0,1.0,1.0,1.0	0.0	1.0	0,0,1,0	0,0,0,0	149	chr22	31107466	31107376	31105965	31105929	SELENOM	annotatedSS	SE	-	31105692	31105657
3713					1.0	ENSG00000198832.10	3713	2125,1196,1584,1137	1276,1409,746,283	266	1.0,1.0,0.999,1.0	1.0,1.0,1.0,1.0	-0.0	1.0	0,0,1,0	0,0,0,0	149	chr22	31107541	31107376	31106046	31105929	SELENOM	annotatedSS	SE	-	31105692	31105657
3714					1.0	ENSG00000198832.10	3714	2190,1210,1617,1180	1328,1446,763,302	298	1.0,1.0,0.999,1.0	1.0,1.0,1.0,1.0	-0.0	1.0	0,0,1,0	0,0,0,0	149	chr22	31107553	31107376	31106115	31105929	SELENOM	annotatedSS	SE	-	31105692	31105657
3715					1.0	ENSG00000198832.10	3715	2134,1198,1592,1146	1286,1423,751,287	298	1.0,1.0,0.999,1.0	1.0,1.0,1.0,1.0	-0.0	1.0	0,0,1,0	0,0,0,0	149	chr22	31107528	31107376	31106163	31105929	SELENOM	annotatedSS	SE	-	31105692	31105657
3717					0.641180019467	ENSG00000183963.18	3717	16,4,4,4	18,19,9,11	242	0.019,0.007,0.005,0.004	0.021,0.017,0.01,0.016	-0.006999999999999999	0.027381103294099998	517,353,505,621	515,678,543,424	149	chr22	31083309	31083178	31083002	31082909	SMTN	annotatedSS	SE	+	31081456	31081317
3718					1.0	ENSG00000183963.18	3718	13,10,9,10	25,23,6,6	236	0.016,0.018,0.011,0.01	0.03,0.021,0.007,0.009	-0.003	0.19450527535999998	517,353,505,621	515,678,543,424	149	chr22	31083309	31083178	31083002	31082915	SMTN	annotatedSS	SE	+	31081456	31081317
3719					1.0	ENSG00000183963.18	3719	877,586,847,1094	927,1137,918,765	280	1.0,1.0,0.996,1.0	1.0,0.998,1.0,1.0	-0.001	1.0	0,0,2,0	0,1,0,0	149	chr22	31088024	31087964	31083309	31083178	SMTN	annotatedSS	SE	+	31081456	31081317
3720					1.0	ENSG00000183963.18	3720	0,0,0,0	0,0,0,1	267	0.0,0.0,0.0,0.0	0.0,0.0,0.0,0.002	-0.001	1.0	397,244,377,499	430,496,412,359	149	chr22	31088113	31087964	31087200	31087082	SMTN	annotatedSS	SE	+	31083309	31083178
3722					1.0	ENSG00000183963.18	3722	429,277,345,625	430,539,389,289	221	1.0,1.0,1.0,1.0	1.0,1.0,1.0,0.99	0.002	1.0	0,0,0,0	0,0,0,2	149	chr22	31091027	31090960	31090879	31090807	SMTN	annotatedSS	SE	+	31090180	31090107
3723					0.34039382418999997	ENSG00000183963.18	3723	17,15,16,15	5,13,15,7	242	0.043,0.064,0.05,0.034	0.015,0.03,0.036,0.024	0.022000000000000002	0.009614126267	232,134,189,262	207,261,248,173	149	chr22	31095455	31095302	31093876	31093783	SMTN	annotatedSS	SE	+	31091847	31091674
3724					1.0	ENSG00000183963.18	3724	555,301,468,702	559,607,507,421	298	1.0,1.0,1.0,0.994	1.0,1.0,1.0,1.0	-0.002	1.0	0,0,0,2	0,0,0,0	149	chr22	31097338	31096997	31096897	31095851	SMTN	annotatedSS	SE	+	31095609	31095533
3725					1.0	ENSG00000183963.18	3725	917,531,749,1171	980,1014,854,644	298	1.0,1.0,1.0,0.997	1.0,1.0,1.0,1.0	-0.001	1.0	0,0,0,2	0,0,0,0	149	chr22	31097060	31096997	31096897	31096732	SMTN	annotatedSS	SE	+	31095609	31095533
3726					0.693673832939	ENSG00000183963.18	3726	121,100,149,146	123,129,133,117	212	0.859,0.834,0.882,0.858	0.915,0.883,0.921,0.911	-0.049	0.0312753109059	14,14,14,17	8,12,8,8	149	chr22	31097338	31097268	31097060	31096997	SMTN	annotatedSS	SE	+	31095609	31095533
3727					1.0	ENSG00000183963.18	3727	758,446,618,982	733,918,668,578	267	0.995,1.0,0.997,0.984	1.0,0.998,0.992,0.982	0.001	1.0	2,0,1,9	0,1,3,6	149	chr22	31099896	31099744	31099179	31099061	SMTN	annotatedSS	SE	+	31098840	31098666
3728					1.0	ENSG00000183963.18	3728	323,198,255,405	317,371,280,243	264	0.989,1.0,0.993,0.962	1.0,0.995,0.981,0.958	0.002	0.611782976192	2,0,1,9	0,1,3,6	149	chr22	31099896	31099744	31099179	31099064	SMTN	annotatedSS	SE	+	31098840	31098666
3729					1.0	ENSG00000183963.18	3729	148,80,123,138	136,165,122,108	218	0.944,0.932,0.955,0.959	0.949,0.911,0.954,0.987	-0.003	0.8774322965610001	6,4,4,4	5,11,4,1	149	chr22	31104623	31104315	31100953	31100884	SMTN	annotatedSS	SE	+	31099896	31099744
3730					1.0	ENSG00000183963.18	3730	586,338,499,695	598,711,550,444	298	0.98,0.977,0.984,0.989	0.984,0.97,0.986,0.996	-0.002	0.784575191153	6,4,4,4	5,11,4,1	149	chr22	31104623	31104315	31101049	31100884	SMTN	annotatedSS	SE	+	31099896	31099744
3731					1.0	ENSG00000184792.15	3731	37,39,32,36	54,104,31,36	298	1.0,1.0,0.941,0.9	0.964,0.981,1.0,0.947	-0.013000000000000001	1.0	0,0,1,2	1,1,0,1	149	chr22	30870682	30870428	30741369	30741160	OSBP2	annotatedSS	SE	+	30695553	30694805
3734					1.0	ENSG00000184792.15	3734	68,51,22,16	64,108,51,29	296	0.851,0.786,0.689,0.729	0.843,0.858,0.811,0.745	-0.05	0.49799863098499997	6,7,5,3	6,9,6,5	149	chr22	30890973	30890727	30889636	30889489	OSBP2	annotatedSS	SE	+	30889234	30889176
3736					1.0	ENSG00000184792.15	3736	104,79,57,55	122,129,82,43	298	0.945,0.908,1.0,0.932	0.953,0.942,1.0,1.0	-0.027999999999999997	0.298784039767	3,4,0,2	3,4,0,0	149	chr22	30906069	30905836	30894001	30893816	OSBP2	annotatedSS	SE	+	30893733	30893637
3737					1.0	ENSG00000167065.13	3737	5,3,0,1	3,5,3,3	298	0.238,0.429,NA,0.2	0.6,0.556,0.429,1.0	-0.35700000000000004	1.0	8,2,0,2	1,2,2,0	149	chr22	30663506	30663403	30663260	30663012	DUSP18	annotatedSS	SE	-	30652297	30652050
3739					1.0	ENSG00000167065.13	3739	31,24,30,29	27,41,20,19	298	1.0,1.0,1.0,1.0	1.0,1.0,1.0,0.826	0.043	1.0	0,0,0,0	0,0,0,2	149	chr22	30667843	30667461	30664080	30663403	DUSP18	annotatedSS	SE	-	30652297	30652050
3740					1.0	ENSG00000167065.13	3740	44,8,12,10	55,9,5,3	298	1.0,1.0,0.857,0.833	1.0,1.0,1.0,1.0	-0.077	1.0	0,0,1,1	0,0,0,0	149	chr22	30667860	30666806	30665121	30664954	DUSP18	annotatedSS	SE	-	30664080	30663514
3741					1.0	ENSG00000167065.13	3741	51,11,14,14	68,23,5,4	298	0.526,0.2,0.189,0.206	0.567,0.228,0.122,0.095	0.027000000000000003	0.659797980644	23,22,30,27	26,39,18,19	149	chr22	30667885	30667461	30665121	30664954	DUSP18	annotatedSS	SE	-	30664080	30663514
3742					1.0	ENSG00000167065.13	3742	0,1,0,0	0,0,0,0	281	NA,1.0,NA,NA	NA,NA,NA,0.0	1.0	1.0	0,0,0,0	0,0,0,2	149	chr22	30667887	30667461	30666938	30666806	DUSP18	annotatedSS	SE	-	30652297	30652095
3745					1.0	ENSG00000100029.17	3745	514,283,455,511	398,418,326,238	298	1.0,1.0,1.0,1.0	0.995,1.0,0.988,1.0	0.004	1.0	0,0,0,0	1,0,2,0	149	chr22	30580178	30580052	30579935	30579750	PES1	annotatedSS	SE	-	30579303	30579136
3746					1.0	ENSG00000100029.17	3746	190,132,192,232	187,178,146,111	224	0.992,1.0,1.0,1.0	1.0,1.0,1.0,1.0	-0.002	1.0	1,0,0,0	0,0,0,0	149	chr22	30581644	30581527	30581408	30581333	PES1	annotatedSS	SE	-	30581101	30581011
3747					1.0	ENSG00000133488.14	3747	1,0,2,2	0,2,1,2	209	0.416,NA,1.0,1.0	NA,1.0,1.0,1.0	-0.195	1.0	1,0,0,0	0,0,0,0	149	chr22	30495971	30495927	30495642	30495582	SEC14L4	annotatedSS	SE	-	30495442	30495253
3749					1.0	ENSG00000133488.14	3749	4,0,1,2	0,0,0,3	225	0.398,NA,1.0,1.0	NA,NA,0.0,1.0	0.299	1.0	4,0,0,0	0,0,2,0	149	chr22	30505650	30505557	30503752	30503676	SEC14L4	annotatedSS	SE	-	30495971	30495927
3750					1.0	ENSG00000133488.14	3750	1,0,2,0	0,0,0,2	241	0.134,NA,1.0,NA	NA,NA,0.0,1.0	0.067	1.0	4,0,0,0	0,0,2,0	149	chr22	30505711	30505557	30503768	30503676	SEC14L4	annotatedSS	SE	-	30495971	30495927
3757					1.0	ENSG00000099999.14	3757	93,80,85,76	64,83,73,21	221	1.0,0.964,1.0,1.0	1.0,1.0,1.0,1.0	-0.009000000000000001	1.0	0,2,0,0	0,0,0,0	149	chr22	30386759	30386615	30386141	30386069	RNF215	annotatedSS	SE	-	30385989	30385903
3761					1.0	ENSG00000187860.10	3761	0,0,0,0	0,2,2,0	298	NA,NA,0.0,NA	NA,1.0,1.0,NA	-1.0	1.0	0,0,1,0	0,0,0,0	149	chr22	30373764	30373596	30371727	30370325	CCDC157	annotatedSS	SE	+	30369603	30369431
3762					1.0	ENSG00000187860.10	3762	14,1,2,0	2,3,2,0	298	0.875,1.0,1.0,NA	1.0,1.0,0.5,NA	0.125	1.0	1,0,0,0	0,0,1,0	149	chr22	30373764	30373596	30372286	30372074	CCDC157	annotatedSS	SE	+	30371727	30370325
3763					1.0	ENSG00000187860.10	3763	3,4,5,2	1,2,4,0	298	1.0,1.0,0.714,1.0	0.2,0.167,0.667,NA	0.584	1.0	0,0,1,0	2,5,1,0	149	chr22	30376347	30376258	30375663	30375478	CCDC157	annotatedSS	SE	+	30374091	30373922
3764					1.0	ENSG00000187860.10	3764	3,2,5,2	1,0,4,0	298	1.0,1.0,0.714,1.0	0.2,0.0,0.667,NA	0.639	1.0	0,0,1,0	2,5,1,0	149	chr22	30376347	30376258	30375663	30375485	CCDC157	annotatedSS	SE	+	30374091	30373922
3765					1.0	ENSG00000099992.15	3765	3,1,3,1	1,2,0,0	298	0.009,0.006,0.012,0.005	0.005,0.007,0.0,0.0	0.005	1.0	172,78,123,101	94,140,77,45	149	chr22	30293805	30293650	30293319	30293158	TBC1D10A	annotatedSS	SE	-	30292851	30292009
3766					1.0	ENSG00000099992.15	3766	227,159,215,129	160,172,123,72	257	0.963,1.0,1.0,0.974	0.979,1.0,1.0,0.977	-0.005	0.895080031593	5,0,0,2	2,0,0,1	149	chr22	30304630	30304530	30299551	30299443	TBC1D10A	annotatedSS	SE	-	30295843	30295736
3767					1.0	ENSG00000099992.15	3767	121,85,101,59	95,106,87,30	257	1.0,1.0,1.0,0.972	1.0,1.0,1.0,1.0	-0.006999999999999999	1.0	0,0,0,1	0,0,0,0	149	chr22	30326947	30326672	30299551	30299443	TBC1D10A	annotatedSS	SE	-	30295843	30295736
3768					1.0	ENSG00000099992.15	3768	99,42,91,73	80,72,58,34	249	1.0,1.0,1.0,0.978	1.0,1.0,1.0,1.0	-0.006	1.0	0,0,0,1	0,0,0,0	149	chr22	30326901	30326672	30304630	30304530	TBC1D10A	annotatedSS	SE	-	30295843	30295736
3769					1.0	ENSG00000099992.15	3769	202,120,211,143	143,142,99,79	249	0.984,0.96,0.955,1.0	1.0,0.955,0.922,0.959	0.016	0.482509069667	2,3,6,0	0,4,5,2	149	chr22	30326901	30326672	30304630	30304530	TBC1D10A	annotatedSS	SE	-	30299551	30299443
3770					1.0	ENSG00000099992.15	3770	13,0,0,2	2,1,0,0	270	1.0,NA,NA,0.525	1.0,1.0,NA,NA	-0.23800000000000002	1.0	0,0,0,1	0,0,0,0	149	chr22	30326901	30326672	30304651	30304530	TBC1D10A	annotatedSS	SE	-	30295843	30295736
3771					1.0	ENSG00000099992.15	3771	82,56,82,65	64,56,31,38	270	0.958,0.912,0.883,1.0	1.0,0.885,0.774,0.913	0.045	0.425452263869	2,3,6,0	0,4,5,2	149	chr22	30326901	30326672	30304651	30304530	TBC1D10A	annotatedSS	SE	-	30299551	30299443
3772					1.0	ENSG00000248751.6	3772	21,18,10,14	33,41,19,8	263	0.799,0.911,0.654,0.531	0.7,0.699,0.642,0.694	0.04	0.570160355787	3,1,3,7	8,10,6,2	149	chr22	30286948	30286824	30286376	30286262	RP1-130H16.18	annotatedSS	SE	-	30286098	30286015
3773					1.0	ENSG00000248751.6	3773	12,8,10,7	10,21,14,6	220	1.0,1.0,1.0,1.0	0.693,1.0,1.0,0.803	0.126	0.73416097096	0,0,0,0	3,0,0,1	149	chr22	30292851	30292772	30288776	30288705	RP1-130H16.18	annotatedSS	SE	-	30287560	30287372
3774					1.0	ENSG00000248751.6	3774	12,8,10,9	10,21,14,6	220	0.803,0.73,1.0,1.0	1.0,1.0,1.0,1.0	-0.11699999999999999	0.62459337594	2,2,0,0	0,0,0,0	149	chr22	30293805	30293650	30288776	30288705	RP1-130H16.18	annotatedSS	SE	-	30287560	30287372
3775					1.0	ENSG00000248751.6	3775	134,63,99,72	60,114,53,31	228	0.978,0.954,1.0,1.0	1.0,1.0,1.0,1.0	-0.017	1.0	2,2,0,0	0,0,0,0	149	chr22	30293805	30293650	30292851	30292772	RP1-130H16.18	annotatedSS	SE	-	30287560	30287372
3776					1.0	ENSG00000248751.6	3776	134,63,99,72	57,114,53,30	228	1.0,1.0,1.0,0.959	1.0,1.0,1.0,1.0	-0.01	1.0	0,0,0,2	0,0,0,0	149	chr22	30293805	30293650	30292851	30292772	RP1-130H16.18	annotatedSS	SE	-	30288776	30288705
3779					1.0	ENSG00000239282.7	3779	45,31,18,25	26,33,31,27	220	0.968,1.0,1.0,1.0	1.0,0.848,1.0,0.901	0.055	0.23624589671100002	1,0,0,0	0,4,0,2	149	chr22	30289505	30289384	30288776	30288705	GATSL3	annotatedSS	SE	-	30287560	30287084
3783					1.0	ENSG00000100325.14	3783	87,47,59,64	79,91,48,32	224	0.983,1.0,1.0,1.0	0.981,0.938,0.941,1.0	0.031	0.393544892958	1,0,0,0	1,4,2,0	149	chr22	29813542	29813429	29808185	29808110	ASCC2	annotatedSS	SE	-	29806904	29806796
3784					1.0	ENSG00000100325.14	3784	0,0,0,0	0,0,0,2	267	0.0,0.0,0.0,0.0	0.0,0.0,0.0,0.046	-0.011000000000000001	1.0	47,32,32,24	39,29,22,23	149	chr22	29816073	29816005	29815289	29815171	ASCC2	annotatedSS	SE	-	29814767	29814656
3785					1.0	ENSG00000100325.14	3785	53,13,22,23	44,25,31,8	279	1.0,1.0,1.0,1.0	1.0,1.0,0.943,1.0	0.013999999999999999	1.0	0,0,0,0	0,0,1,0	149	chr22	29832342	29832244	29822464	29822334	ASCC2	annotatedSS	SE	-	29816073	29816005
3786					1.0	ENSG00000100325.14	3786	117,48,86,81	104,94,88,41	298	1.0,1.0,1.0,0.953	1.0,1.0,1.0,1.0	-0.012	1.0	0,0,0,2	0,0,0,0	149	chr22	29832342	29832244	29825257	29825086	ASCC2	annotatedSS	SE	-	29822464	29822141
3787					1.0	ENSG00000100325.14	3787	94,41,76,76	87,84,85,36	298	1.0,1.0,1.0,1.0	0.978,1.0,0.895,1.0	0.032	0.946413385143	0,0,0,0	1,0,5,0	149	chr22	29838274	29838177	29825257	29825086	ASCC2	annotatedSS	SE	-	29822464	29822141
3788					1.0	ENSG00000100325.14	3788	296,162,228,233	280,280,190,166	298	0.86,0.9,0.884,0.936	0.886,0.933,0.96,0.933	-0.033	0.0709983170708	24,9,15,8	18,10,4,6	149	chr22	29832342	29832244	29825780	29825621	ASCC2	annotatedSS	SE	-	29825257	29825086
3789					1.0	ENSG00000100325.14	3789	198,95,127,128	156,186,118,87	298	0.99,1.0,0.984,1.0	0.987,1.0,1.0,1.0	-0.003	1.0	1,0,1,0	1,0,0,0	149	chr22	29834550	29834488	29825780	29825621	ASCC2	annotatedSS	SE	-	29825257	29825086
3790					0.673067061769	ENSG00000100325.14	3790	196,95,127,126	152,180,121,88	298	0.99,0.96,0.927,0.955	0.987,1.0,0.984,0.978	-0.028999999999999998	0.029709891740299997	1,2,5,3	1,0,1,1	149	chr22	29838228	29838177	29825780	29825621	ASCC2	annotatedSS	SE	-	29825257	29825086
3791					1.0	ENSG00000100325.14	3791	11,7,3,3	9,8,3,2	273	0.057,0.053,0.015,0.015	0.036,0.042,0.022,0.013	0.006999999999999999	0.738274105822	100,68,107,109	133,100,74,80	149	chr22	29832342	29832244	29827600	29827476	ASCC2	annotatedSS	SE	-	29825780	29825621
3792					1.0	ENSG00000100325.14	3792	25,10,43,22	31,12,34,24	247	1.0,1.0,1.0,1.0	0.949,1.0,0.804,1.0	0.062	0.141118154167	0,0,0,0	1,0,5,0	149	chr22	29838274	29838177	29832342	29832244	ASCC2	annotatedSS	SE	-	29822464	29822141
3793					1.0	ENSG00000100325.14	3793	89,35,81,77	83,53,52,39	247	0.982,1.0,0.98,1.0	0.98,1.0,1.0,1.0	-0.005	1.0	1,0,1,0	1,0,0,0	149	chr22	29834550	29834488	29832342	29832244	ASCC2	annotatedSS	SE	-	29825257	29825086
3794					1.0	ENSG00000100325.14	3794	47,18,58,30	49,22,38,30	247	0.966,0.844,0.875,0.858	0.967,1.0,0.958,0.948	-0.08199999999999999	1.0	1,2,5,3	1,0,1,1	149	chr22	29838274	29838177	29832342	29832244	ASCC2	annotatedSS	SE	-	29825257	29825086
3795					1.0	ENSG00000100325.14	3795	65,53,66,72	85,55,49,46	247	0.951,1.0,1.0,1.0	1.0,1.0,1.0,1.0	-0.012	1.0	2,0,0,0	0,0,0,0	149	chr22	29833614	29833540	29832342	29832244	ASCC2	annotatedSS	SE	-	29825780	29825621
3797					1.0	ENSG00000100325.14	3797	151,78,149,148	160,106,102,90	247	0.979,0.979,0.947,0.957	0.915,0.914,0.969,0.982	0.02	0.13903437926599999	2,1,5,4	9,6,2,1	149	chr22	29834550	29834488	29832342	29832244	ASCC2	annotatedSS	SE	-	29825780	29825621
3798					1.0	ENSG00000100325.14	3798	108,63,138,113	143,98,101,89	247	1.0,0.974,0.943,0.971	0.945,1.0,0.924,0.964	0.013999999999999999	0.293523720621	0,1,5,2	5,0,5,2	149	chr22	29838274	29838177	29832342	29832244	ASCC2	annotatedSS	SE	-	29825780	29825621
3800					1.0	ENSG00000100325.14	3800	2,9,3,4	5,4,0,1	223	0.401,0.857,0.286,0.401	0.271,0.308,0.0,0.401	0.24100000000000002	0.0715979109642	2,1,5,4	9,6,2,1	149	chr22	29834550	29834488	29833614	29833540	ASCC2	annotatedSS	SE	-	29825780	29825621
3802					1.0	ENSG00000100325.14	3802	1,5,1,4	8,2,1,0	223	0.118,0.295,0.1,0.25	0.471,0.25,0.118,0.0	-0.019	0.8063349484010001	5,8,6,8	6,4,5,6	149	chr22	29834550	29834441	29833614	29833540	ASCC2	annotatedSS	SE	-	29832342	29832244
3803					1.0	ENSG00000100325.14	3803	7,25,4,13	18,9,1,5	223	0.046,0.275,0.031,0.089	0.119,0.095,0.012,0.065	0.037000000000000005	0.521601696656	97,44,84,89	89,57,54,48	149	chr22	29834550	29834488	29833614	29833540	ASCC2	annotatedSS	SE	-	29832342	29832244
3804					1.0	ENSG00000100325.14	3804	1,7,1,2	8,2,1,0	223	0.01,0.124,0.008,0.023	0.063,0.026,0.012,0.0	0.016	0.8510635732790001	67,33,81,57	79,51,57,49	149	chr22	29838228	29838177	29833614	29833540	ASCC2	annotatedSS	SE	-	29832342	29832244
3805					1.0	ENSG00000100325.14	3805	3,0,6,0	7,2,6,2	258	1.0,0.0,0.409,0.0	0.447,1.0,0.409,0.366	-0.203	0.138824872099	0,1,5,2	5,0,5,2	149	chr22	29838274	29838177	29834550	29834441	ASCC2	annotatedSS	SE	-	29825780	29825621
3806					1.0	ENSG00000100325.14	3806	8,8,12,8	13,6,11,8	258	0.065,0.123,0.079,0.075	0.087,0.064,0.1,0.086	0.001	0.814053176265	67,33,81,57	79,51,57,49	149	chr22	29838274	29838177	29834550	29834441	ASCC2	annotatedSS	SE	-	29832342	29832244
3807					1.0	ENSG00000100325.14	3807	3,0,6,2	7,2,6,2	258	1.0,0.0,1.0,1.0	1.0,1.0,1.0,1.0	-0.25	0.46323469665	0,2,0,0	0,0,0,0	149	chr22	29838274	29838177	29834550	29834441	ASCC2	annotatedSS	SE	-	29833614	29833540
3808					0.0017643316826400001	ENSG00000100325.14	3808	2,0,5,0	6,2,4,2	211	0.585,0.0,0.414,0.0	0.809,1.0,0.739,0.585	-0.534	4.6526800219199995e-06	1,2,5,3	1,0,1,1	149	chr22	29838261	29838177	29834550	29834488	ASCC2	annotatedSS	SE	-	29825257	29825086
3809					1.0	ENSG00000100325.14	3809	1,1,9,4	14,8,6,3	211	1.0,0.414,0.56,0.585	0.664,1.0,0.459,0.514	-0.02	0.864237773232	0,1,5,2	5,0,5,2	149	chr22	29838261	29838177	29834550	29834488	ASCC2	annotatedSS	SE	-	29825780	29825621
3810					1.0	ENSG00000100325.14	3810	95,44,87,89	94,57,58,50	211	0.5,0.485,0.431,0.524	0.457,0.441,0.418,0.419	0.051	0.18012159869600003	67,33,81,57	79,51,57,49	149	chr22	29838261	29838177	29834550	29834488	ASCC2	annotatedSS	SE	-	29832342	29832244
3811					1.0	ENSG00000100325.14	3811	10,20,7,12	15,9,4,7	211	1.0,0.876,1.0,1.0	1.0,1.0,1.0,1.0	-0.031	1.0	0,2,0,0	0,0,0,0	149	chr22	29838261	29838177	29834550	29834488	ASCC2	annotatedSS	SE	-	29833614	29833540
3813					1.0	ENSG00000184117.11	3813	1323,906,865,842	958,1159,597,318	233	1.0,0.997,0.996,1.0	1.0,1.0,1.0,1.0	-0.002	1.0	0,2,2,0	0,0,0,0	149	chr22	29560828	29560733	29558953	29558869	NIPSNAP1	annotatedSS	SE	-	29555999	29554807
3814					1.0	ENSG00000184117.11	3814	410,259,455,345	360,409,230,136	290	1.0,1.0,1.0,1.0	1.0,1.0,0.992,1.0	0.002	1.0	0,0,0,0	0,0,1,0	149	chr22	29561862	29561791	29561646	29561505	NIPSNAP1	annotatedSS	SE	-	29561202	29561169
3815					1.0	ENSG00000184117.11	3815	0,0,4,0	1,1,1,0	283	0.0,0.0,0.009,0.0	0.003,0.003,0.004,0.0	-0.0	1.0	222,133,230,188	203,200,125,71	149	chr22	29569287	29569192	29564371	29564237	NIPSNAP1	annotatedSS	SE	-	29561862	29561791
3816					1.0	ENSG00000184117.11	3816	0,1,0,1	1,0,0,0	206	0.0,0.003,0.0,0.003	0.003,0.0,0.0,0.0	0.001	1.0	395,248,340,288	258,294,167,112	149	chr22	29581074	29580984	29580155	29580098	NIPSNAP1	annotatedSS	SE	-	29570532	29570404
3817					0.7999544222789999	ENSG00000100263.13	3817	62,36,53,72	83,55,50,37	298	0.969,1.0,1.0,1.0	0.856,1.0,0.962,1.0	0.038	0.039782022259300005	1,0,0,0	7,0,1,0	149	chr22	29265668	29265478	29260864	29260701	RHBDD3	annotatedSS	SE	-	29260613	29260325
3818					1.0	ENSG00000100263.13	3818	54,34,51,73	79,54,50,37	298	1.0,0.944,0.927,1.0	0.952,0.931,0.962,1.0	0.006999999999999999	1.0	0,1,2,0	2,2,1,0	149	chr22	29261425	29261199	29260868	29260701	RHBDD3	annotatedSS	SE	-	29260613	29260325
3819					0.757351892015	ENSG00000100263.13	3819	57,34,52,72	79,53,50,37	298	0.966,1.0,1.0,1.0	0.849,1.0,0.962,1.0	0.039	0.0361637584374	1,0,0,0	7,0,1,0	149	chr22	29265668	29265478	29260868	29260701	RHBDD3	annotatedSS	SE	-	29260613	29260325
3820					1.0	ENSG00000100263.13	3820	0,2,2,2	4,2,1,0	298	0.0,1.0,1.0,1.0	0.222,1.0,0.333,NA	0.23199999999999998	1.0	1,0,0,0	7,0,1,0	149	chr22	29265668	29265478	29261425	29261199	RHBDD3	annotatedSS	SE	-	29260613	29260325
3821					1.0	ENSG00000100263.13	3821	0,1,0,3	2,1,0,0	298	0.0,1.0,0.0,1.0	1.0,1.0,NA,NA	-0.5	1.0	3,0,1,0	0,0,0,0	149	chr22	29265668	29265478	29261425	29261199	RHBDD3	annotatedSS	SE	-	29260868	29260701
3822					1.0	ENSG00000100263.13	3822	0,2,0,2	2,0,0,0	298	0.0,0.333,0.0,1.0	0.2,0.0,NA,NA	0.233	1.0	8,2,2,0	4,2,0,0	149	chr22	29265668	29265478	29261425	29261199	RHBDD3	annotatedSS	SE	-	29260864	29260811
3823					1.0	ENSG00000100263.13	3823	56,29,33,50	38,38,34,22	298	0.778,0.879,0.892,1.0	0.826,0.905,1.0,1.0	-0.045	0.08857296066839998	8,2,2,0	4,2,0,0	149	chr22	29265668	29265478	29264218	29263834	RHBDD3	annotatedSS	SE	-	29260864	29260701
3828					0.159920126828	ENSG00000183762.12	3828	84,56,85,30	59,73,75,28	274	0.979,1.0,0.822,1.0	1.0,1.0,0.953,1.0	-0.038	0.0028192614816099997	1,0,10,0	0,0,2,0	149	chr22	29125416	29125262	29121481	29121356	KREMEN1	annotatedSS	SE	+	29098953	29098861
3829					1.0	ENSG00000183762.12	3829	64,51,75,31	48,76,85,31	298	0.97,0.864,0.882,1.0	0.667,1.0,0.955,0.886	0.052000000000000005	0.316175329963	1,4,5,0	12,0,2,2	149	chr22	29137674	29137341	29125416	29125262	KREMEN1	annotatedSS	SE	+	29098953	29098861
3830					1.0	ENSG00000100418.7	3830	168,109,135,151	138,139,120,54	219	1.0,1.0,0.979,1.0	1.0,1.0,1.0,1.0	-0.005	1.0	0,0,2,0	0,0,0,0	149	chr22	41607861	41607839	41607331	41607261	DESI1	annotatedSS	SE	-	41604153	41604043
3831					1.0	ENSG00000100418.7	3831	58,40,40,62	36,36,45,20	219	0.952,1.0,1.0,1.0	0.925,0.961,0.968,0.872	0.055999999999999994	0.11224042792300001	2,0,0,0	2,1,1,2	149	chr22	41621096	41620751	41607331	41607261	DESI1	annotatedSS	SE	-	41604153	41604043
3832					0.809781713982	ENSG00000100418.7	3832	20,13,24,32	16,18,15,10	171	0.897,1.0,1.0,1.0	0.875,0.94,0.929,0.813	0.085	0.0406106368228	2,0,0,0	2,1,1,2	149	chr22	41621096	41620751	41607861	41607839	DESI1	annotatedSS	SE	-	41604153	41604043
3833					1.0	ENSG00000100418.7	3833	140,84,121,123	125,122,94,47	171	0.946,1.0,0.991,0.991	1.0,0.982,0.976,1.0	-0.008	0.777832827319	7,0,1,1	0,2,2,0	149	chr22	41621096	41620751	41607861	41607839	DESI1	annotatedSS	SE	-	41607331	41607261
3834					1.0	ENSG00000226471.6	3834	10,7,12,6	2,6,10,2	298	1.0,1.0,0.857,1.0	1.0,1.0,1.0,1.0	-0.036000000000000004	1.0	0,0,1,0	0,0,0,0	149	chr22	28844199	28844126	28822179	28821971	CTA-292E10.6	annotatedSS	SE	+	28800737	28800682
3835					1.0	ENSG00000226471.6	3835	13,7,16,7	7,10,10,2	298	1.0,1.0,1.0,0.636	1.0,1.0,1.0,1.0	-0.091	1.0	0,0,0,2	0,0,0,0	149	chr22	28848559	28848390	28822179	28821971	CTA-292E10.6	annotatedSS	SE	+	28800737	28800682
3837					1.0	ENSG00000226471.6	3837	1,3,0,1	0,0,1,0	222	0.183,1.0,0.0,0.251	0.0,0.0,0.402,NA	0.225	1.0	3,0,4,2	5,4,1,0	149	chr22	28848559	28848390	28844199	28844126	CTA-292E10.6	annotatedSS	SE	+	28822179	28821971
3838					1.0	ENSG00000100209.9	3838	96,78,86,64	57,52,34,21	191	0.572,0.67,0.632,0.833	0.659,0.659,0.655,0.891	-0.039	0.652954925724	56,30,39,10	23,21,14,2	149	chr22	28751288	28751240	28743923	28743881	HSCB	annotatedSS	SE	+	28742331	28742041
3839					1.0	ENSG00000100209.9	3839	225,160,218,136	119,132,83,53	246	0.709,0.764,0.772,0.892	0.758,0.792,0.782,0.941	-0.034	0.44174266174500004	56,30,39,10	23,21,14,2	149	chr22	28751288	28751240	28743978	28743881	HSCB	annotatedSS	SE	+	28742331	28742030
3840					1.0	ENSG00000100209.9	3840	55,29,38,47	33,38,27,7	246	0.943,1.0,1.0,0.934	1.0,0.958,1.0,1.0	-0.02	0.480822534949	2,0,0,2	0,1,0,0	149	chr22	28751288	28751240	28743978	28743881	HSCB	annotatedSS	SE	+	28742728	28742678
3841					1.0	ENSG00000100209.9	3841	14,4,19,14	14,5,4,0	239	1.0,1.0,0.922,0.814	1.0,1.0,1.0,NA	-0.066	1.0	0,0,1,2	0,0,0,0	149	chr22	28751288	28751240	28744704	28744614	HSCB	annotatedSS	SE	+	28743923	28743881
3842					1.0	ENSG00000100209.9	3842	316,154,296,164	193,173,94,62	239	0.995,1.0,0.989,0.99	1.0,0.973,0.967,1.0	0.009000000000000001	1.0	1,0,2,1	0,3,2,0	149	chr22	28746008	28745863	28744704	28744614	HSCB	annotatedSS	SE	+	28743978	28743881
3843					1.0	ENSG00000100209.9	3843	232,105,196,129	142,109,71,50	239	0.929,0.956,0.968,0.941	0.957,0.895,0.937,0.886	0.03	0.331910199284	11,3,4,5	4,8,3,4	149	chr22	28751288	28751240	28744704	28744614	HSCB	annotatedSS	SE	+	28743978	28743881
3844					1.0	ENSG00000100209.9	3844	259,141,224,157	172,137,91,54	244	0.994,1.0,0.986,0.99	1.0,0.965,0.965,1.0	0.01	1.0	1,0,2,1	0,3,2,0	149	chr22	28746008	28745863	28744709	28744614	HSCB	annotatedSS	SE	+	28743978	28743881
3845					1.0	ENSG00000100209.9	3845	234,110,194,136	142,109,69,50	244	0.929,0.957,0.967,0.943	0.956,0.893,0.934,0.884	0.032	0.30108574046500003	11,3,4,5	4,8,3,4	149	chr22	28751288	28751240	28744709	28744614	HSCB	annotatedSS	SE	+	28743978	28743881
3846					1.0	ENSG00000100209.9	3846	194,105,183,67	118,95,60,32	294	0.899,0.947,0.959,0.872	0.937,0.858,0.91,0.802	0.042	0.315947600327	11,3,4,5	4,8,3,4	149	chr22	28751288	28751240	28746008	28745863	HSCB	annotatedSS	SE	+	28743978	28743881
3847					1.0	ENSG00000100209.9	3847	285,158,293,107	181,160,86,46	294	0.96,0.976,0.931,0.931	0.893,0.953,0.897,0.959	0.024	0.17851684707600002	6,2,11,4	11,4,5,1	149	chr22	28751288	28751240	28746008	28745863	HSCB	annotatedSS	SE	+	28744704	28744614
3848					1.0	ENSG00000100209.9	3848	93,53,112,43	63,68,29,14	294	1.0,0.931,1.0,1.0	1.0,1.0,1.0,0.876	0.013999999999999999	1.0	0,2,0,0	0,0,0,1	149	chr22	28757210	28757077	28746008	28745863	HSCB	annotatedSS	SE	+	28744704	28744614
3849					1.0	ENSG00000100209.9	3849	227,144,221,96	157,125,83,37	294	0.95,0.912,0.933,0.844	0.898,0.941,0.933,0.949	-0.021	0.655149742692	6,7,8,9	9,4,3,1	149	chr22	28751288	28751240	28746008	28745863	HSCB	annotatedSS	SE	+	28744709	28744614
3850					1.0	ENSG00000100209.9	3850	46,26,58,24	43,21,17,6	197	1.0,0.908,1.0,1.0	1.0,1.0,1.0,0.819	0.022000000000000002	1.0	0,2,0,0	0,0,0,1	149	chr22	28757210	28757077	28751288	28751240	HSCB	annotatedSS	SE	+	28744704	28744614
3851					1.0	ENSG00000100209.9	3851	233,129,227,86	150,109,70,37	197	0.994,1.0,1.0,0.97	1.0,1.0,0.981,1.0	-0.004	1.0	1,0,0,2	0,0,1,0	149	chr22	28757210	28757077	28751288	28751240	HSCB	annotatedSS	SE	+	28746008	28745863
3852					0.057951435366199996	ENSG00000100154.14	3852	0,1,1,0	0,1,11,2	173	0.0,0.463,0.147,0.0	0.0,0.054,0.441,0.301	-0.047	0.0006037440468469999	5,1,5,3	7,15,12,4	149	chr22	27992663	27992586	27990812	27990788	TTC28	annotatedSS	SE	-	27990007	27989877
3853					1.0	ENSG00000100154.14	3853	20,8,8,2	16,19,15,7	298	1.0,1.0,1.0,1.0	1.0,1.0,0.652,1.0	0.087	0.44445190466300005	0,0,0,0	0,0,4,0	149	chr22	28306643	28306495	28297852	28297579	TTC28	annotatedSS	SE	-	28296328	28296197
3854					1.0	ENSG00000235954.6	3854	2,1,0,0	0,1,2,0	298	0.125,0.111,0.0,0.0	0.0,0.2,0.2,0.0	-0.040999999999999995	1.0	7,4,16,5	6,2,4,2	149	chr22	27922263	27922017	27919966	27919722	TTC28-AS1	annotatedSS	SE	+	27919545	27919483
3855					1.0	ENSG00000235954.6	3855	23,16,47,9	15,19,24,3	298	1.0,1.0,1.0,0.692	1.0,1.0,1.0,1.0	-0.077	1.0	0,0,0,2	0,0,0,0	149	chr22	27924963	27924346	27922178	27922017	TTC28-AS1	annotatedSS	SE	+	27919545	27919469
3856					1.0	ENSG00000235954.6	3856	7,12,21,7	6,6,8,2	298	0.467,1.0,1.0,0.778	0.75,1.0,0.8,0.5	0.049	0.43576556747100004	4,0,0,1	1,0,1,1	149	chr22	27935230	27935150	27922178	27922017	TTC28-AS1	annotatedSS	SE	+	27919545	27919469
3857					1.0	ENSG00000235954.6	3857	7,4,16,5	6,2,4,4	298	1.0,0.5,1.0,1.0	1.0,1.0,1.0,1.0	-0.125	1.0	0,2,0,0	0,0,0,0	149	chr22	27986229	27985691	27922178	27922017	TTC28-AS1	annotatedSS	SE	+	27919545	27919469
3858					1.0	ENSG00000235954.6	3858	2,0,1,0	1,1,3,0	229	1.0,0.0,1.0,NA	1.0,1.0,1.0,NA	-0.33299999999999996	1.0	0,2,0,0	0,0,0,0	149	chr22	27986229	27985691	27935230	27935150	TTC28-AS1	annotatedSS	SE	+	27919545	27919375
3861					1.0	ENSG00000235954.6	3861	0,8,5,1	0,4,5,0	229	NA,1.0,1.0,1.0	NA,1.0,1.0,0.0	0.33299999999999996	1.0	0,0,0,0	0,0,0,2	149	chr22	27986229	27985691	27935230	27935150	TTC28-AS1	annotatedSS	SE	+	27922178	27922017
3862					1.0	ENSG00000235954.6	3862	3,0,1,1	2,0,0,0	298	1.0,NA,0.333,1.0	0.5,0.0,0.0,NA	0.611	1.0	0,0,1,0	1,2,2,0	149	chr22	27986392	27985691	27940171	27940019	TTC28-AS1	annotatedSS	SE	+	27935230	27935150
3864					1.0	ENSG00000235954.6	3864	0,0,0,2	0,1,0,0	294	NA,NA,NA,1.0	0.0,1.0,0.0,NA	0.667	1.0	0,0,0,0	1,0,1,0	149	chr22	27993292	27993123	27990026	27989881	TTC28-AS1	annotatedSS	SE	+	27935230	27935150
3871					1.0	ENSG00000180957.17	3871	330,170,224,161	116,115,95,57	235	0.995,1.0,0.986,1.0	1.0,1.0,0.968,1.0	0.003	1.0	1,0,2,0	0,0,2,0	149	chr22	27858509	27858386	27854939	27854853	PITPNB	annotatedSS	SE	-	27853663	27851668
3872					1.0	ENSG00000180957.17	3872	75,27,41,42	21,27,22,8	227	1.0,1.0,1.0,1.0	1.0,1.0,0.878,1.0	0.03	1.0	0,0,0,0	0,0,2,0	149	chr22	27896626	27896551	27873815	27873737	PITPNB	annotatedSS	SE	-	27860241	27860130
3873					1.0	ENSG00000180957.17	3873	263,180,239,178	114,92,87,53	233	1.0,1.0,1.0,1.0	1.0,0.967,1.0,1.0	0.008	1.0	0,0,0,0	0,2,0,0	149	chr22	27896626	27896551	27894638	27894554	PITPNB	annotatedSS	SE	-	27873815	27873737
3874					1.0	ENSG00000180957.17	3874	466,281,372,255	208,147,155,72	241	1.0,1.0,1.0,1.0	1.0,1.0,1.0,0.978	0.006	1.0	0,0,0,0	0,0,0,1	149	chr22	27911109	27910963	27897892	27897800	PITPNB	annotatedSS	SE	-	27897137	27896899
3875					1.0	ENSG00000244625.5	3875	11,0,3,0	0,8,3,1	298	0.647,0.0,0.231,0.0	0.0,0.4,0.333,0.2	-0.013999999999999999	0.753475335565	3,2,5,6	7,6,3,2	149	chr22	26717459	26717252	26693836	26693680	MIATNB	annotatedSS	SE	+	26672987	26672766
3876					1.0	ENSG00000244625.5	3876	6,0,1,0	0,5,2,0	298	0.75,0.0,0.091,0.0	NA,1.0,1.0,NA	-0.79	1.0	1,4,5,1	0,0,0,0	149	chr22	26774217	26774155	26693836	26693680	MIATNB	annotatedSS	SE	+	26672987	26672766
3877					1.0	ENSG00000244625.5	3877	0,0,0,0	0,0,0,2	298	0.0,0.0,0.0,0.0	0.0,0.0,0.0,0.333	-0.083	1.0	3,2,5,6	7,6,3,2	149	chr22	26717459	26717252	26712008	26711829	MIATNB	annotatedSS	SE	+	26672987	26672790
3878					1.0	ENSG00000244625.5	3878	4,3,5,6	7,6,4,2	298	1.0,0.429,1.0,1.0	1.0,1.0,0.5,1.0	-0.018000000000000002	1.0	0,2,0,0	0,0,2,0	149	chr22	26726794	26726643	26717459	26717252	MIATNB	annotatedSS	SE	+	26672987	26672804
3879					1.73829014169e-07	ENSG00000244625.5	3879	3,2,5,6	7,6,9,2	298	0.6,0.2,0.333,0.75	1.0,1.0,1.0,1.0	-0.529	1.2287171280399998e-10	1,4,5,1	0,0,0,0	149	chr22	26774217	26774155	26717459	26717252	MIATNB	annotatedSS	SE	+	26672987	26672804
3880					1.0	ENSG00000244625.5	3880	7,0,2,0	0,6,7,1	298	0.636,NA,1.0,NA	NA,0.5,1.0,1.0	-0.015	1.0	2,0,0,0	0,3,0,0	149	chr22	26774217	26774155	26717459	26717252	MIATNB	annotatedSS	SE	+	26693836	26693680
3881					1.0	ENSG00000244625.5	3881	3,3,7,13	9,2,6,0	241	0.209,0.188,0.382,0.668	1.0,0.15,0.426,NA	-0.16399999999999998	1.0	7,8,7,4	0,7,5,0	149	chr22	26722172	26721649	26718231	26718139	MIATNB	annotatedSS	SE	+	26717459	26717252
3882					1.0	ENSG00000244625.5	3882	2,1,7,12	9,0,6,0	241	1.0,1.0,1.0,1.0	1.0,NA,0.382,NA	0.309	1.0	0,0,0,0	0,0,6,0	149	chr22	26774217	26774155	26718231	26718139	MIATNB	annotatedSS	SE	+	26717459	26717252
3883					1.0	ENSG00000244625.5	3883	2,2,0,0	0,2,2,0	298	1.0,1.0,NA,NA	NA,1.0,0.333,NA	0.33399999999999996	1.0	0,0,0,0	0,0,2,0	149	chr22	26738240	26738061	26726794	26726643	MIATNB	annotatedSS	SE	+	26672987	26672766
3884					1.0	ENSG00000244625.5	3884	0,2,4,0	0,0,2,0	298	0.0,0.2,0.286,0.0	NA,NA,1.0,NA	-0.879	1.0	1,4,5,1	0,0,0,0	149	chr22	26774217	26774155	26726794	26726643	MIATNB	annotatedSS	SE	+	26672987	26672766
3885					1.0	ENSG00000244625.5	3885	3,1,0,0	0,2,1,0	298	1.0,1.0,NA,NA	NA,1.0,0.333,NA	0.33399999999999996	1.0	0,0,0,0	0,0,1,0	149	chr22	26738240	26738061	26726794	26726643	MIATNB	annotatedSS	SE	+	26717459	26717251
3886					1.0	ENSG00000244625.5	3886	1,1,4,0	0,0,1,0	298	1.0,1.0,1.0,NA	NA,NA,0.077,NA	0.9229999999999999	1.0	0,0,0,0	0,0,6,0	149	chr22	26774217	26774155	26726794	26726643	MIATNB	annotatedSS	SE	+	26717459	26717251
3887					1.0	ENSG00000244625.5	3887	0,0,0,0	0,0,3,0	298	0.0,0.0,0.0,0.0	NA,NA,1.0,NA	-1.0	1.0	1,4,5,1	0,0,0,0	149	chr22	26774217	26774155	26738240	26738061	MIATNB	annotatedSS	SE	+	26672987	26672804
3889					1.0	ENSG00000244625.5	3889	2,0,0,0	0,2,1,0	298	1.0,NA,0.0,NA	NA,1.0,1.0,NA	-0.5	1.0	0,0,4,0	0,0,0,0	149	chr22	26774217	26774155	26738240	26738061	MIATNB	annotatedSS	SE	+	26726794	26726643
3891					1.0	ENSG00000100099.20	3891	75,42,50,43	45,40,29,24	246	1.0,1.0,1.0,0.929	1.0,1.0,1.0,1.0	-0.018000000000000002	1.0	0,0,0,2	0,0,0,0	149	chr22	26466262	26466225	26465551	26465454	HPS4	annotatedSS	SE	-	26464826	26463916
3892					1.0	ENSG00000100099.20	3892	1,3,4,11	3,8,7,3	203	0.026,0.155,0.197,0.402	0.084,0.246,0.318,0.268	-0.034	0.625746394562	27,12,12,12	24,18,11,6	149	chr22	26466262	26466225	26466104	26466050	HPS4	annotatedSS	SE	-	26465551	26465454
3893					1.0	ENSG00000100099.20	3893	4,5,3,4	1,3,4,2	225	0.072,0.117,0.046,0.07	0.023,0.05,0.081,0.142	0.002	0.404171179755	34,25,41,35	28,38,30,8	149	chr22	26472418	26472301	26471288	26471212	HPS4	annotatedSS	SE	-	26470813	26470718
3894					1.0	ENSG00000100099.20	3894	9,14,11,5	8,6,9,2	298	0.117,0.219,0.118,0.067	0.125,0.073,0.13,0.111	0.021	0.477726540364	34,25,41,35	28,38,30,8	149	chr22	26472418	26472301	26471388	26471212	HPS4	annotatedSS	SE	-	26470813	26470718
3896					1.0	ENSG00000100099.20	3896	0,0,6,0	0,0,2,0	277	0.0,0.0,0.316,0.0	0.0,0.0,0.119,0.0	0.049	0.238029024015	10,5,7,17	7,5,8,5	149	chr22	26483836	26483673	26482873	26482745	HPS4	annotatedSS	SE	-	26482240	26481834
3897					1.0	ENSG00000100099.20	3897	0,0,6,2	0,1,3,0	277	0.0,0.0,0.264,0.076	0.0,0.025,0.152,0.0	0.040999999999999995	0.0682649098052	13,6,9,13	9,21,9,5	149	chr22	26483828	26483764	26482873	26482745	HPS4	annotatedSS	SE	-	26482240	26481834
3911					1.0	ENSG00000100077.14	3911	0,1,2,3	0,1,0,0	223	NA,1.0,1.0,1.0	0.0,1.0,NA,NA	0.5	1.0	0,0,0,0	2,0,0,0	149	chr22	25661677	25661575	25644665	25644591	GRK3	annotatedSS	SE	+	25604453	25604376
3913					1.0	ENSG00000100077.14	3913	0,5,0,8	0,3,0,0	216	NA,1.0,NA,1.0	NA,0.674,NA,NA	0.326	1.0	0,0,0,0	0,1,0,0	149	chr22	25711163	25711067	25709964	25709897	GRK3	annotatedSS	SE	+	25704209	25704108
3915					1.0	ENSG00000123131.12	3915	0,0,0,0	8,6,10,1	189	0.0,0.0,0.0,0.0	0.003,0.002,0.006,0.001	-0.003	1.0	3912,2337,3152,2237	2150,2254,1210,534	149	chrX	23671646	23671528	23671433	23671393	PRDX4	annotatedSS	SE	+	23667811	23667498
3916					1.0	ENSG00000123131.12	3916	7046,4327,5630,3683	3830,4178,2122,903	267	1.0,1.0,0.999,1.0	1.0,1.0,1.0,1.0	-0.0	1.0	0,0,3,0	0,0,0,0	149	chrX	23675106	23674989	23671646	23671528	PRDX4	annotatedSS	SE	+	23667811	23667445
3917					1.0	ENSG00000123131.12	3917	5233,3308,4247,2419	2925,3169,1496,655	266	1.0,1.0,1.0,1.0	1.0,0.999,1.0,1.0	0.0	1.0	0,0,0,0	0,1,0,0	149	chrX	23679208	23679164	23675106	23674989	PRDX4	annotatedSS	SE	+	23671646	23671528
3918					1.0	ENSG00000123131.12	3918	4103,2527,3491,1942	2319,2521,1170,538	272	1.0,0.999,1.0,1.0	1.0,0.999,1.0,1.0	0.0	1.0	0,2,0,0	0,1,0,0	149	chrX	23682526	23682395	23679287	23679164	PRDX4	annotatedSS	SE	+	23675106	23674989
3925					1.0	ENSG00000100031.18	3925	4,1,1,0	0,2,2,0	219	1.0,1.0,1.0,0.0	NA,1.0,1.0,NA	-0.25	1.0	0,0,0,2	0,0,0,0	149	chr22	24610531	24610357	24608023	24607953	GGT1	annotatedSS	SE	+	24603527	24603146
3928					1.0	ENSG00000100031.18	3928	1,0,0,0	1,1,0,0	221	1.0,NA,NA,0.0	1.0,1.0,NA,NA	-0.5	1.0	0,0,0,2	0,0,0,0	149	chr22	24610531	24610249	24610033	24609961	GGT1	annotatedSS	SE	+	24608023	24607953
3929					1.0	ENSG00000100031.18	3929	3,0,0,0	1,0,0,0	221	0.336,0.0,0.0,NA	1.0,NA,0.0,NA	-0.38799999999999996	1.0	4,1,1,0	0,0,3,0	149	chr22	24610531	24610357	24610033	24609961	GGT1	annotatedSS	SE	+	24608023	24607953
3930					1.0	ENSG00000100031.18	3930	2,0,0,0	1,0,0,0	218	1.0,NA,NA,0.0	1.0,NA,NA,NA	-0.5	1.0	0,0,0,2	0,0,0,0	149	chr22	24610531	24610357	24610033	24609964	GGT1	annotatedSS	SE	+	24603527	24603214
3931					1.0	ENSG00000100031.18	3931	1,1,0,2	1,3,0,0	218	1.0,1.0,NA,0.406	1.0,1.0,NA,NA	-0.198	1.0	0,0,0,2	0,0,0,0	149	chr22	24610336	24610249	24610033	24609964	GGT1	annotatedSS	SE	+	24608023	24607953
3932					1.0	ENSG00000100031.18	3932	3,0,0,2	1,0,0,0	218	0.339,0.0,0.0,1.0	1.0,NA,0.0,NA	-0.165	1.0	4,1,1,0	0,0,3,0	149	chr22	24610531	24610357	24610033	24609964	GGT1	annotatedSS	SE	+	24608023	24607953
3941					1.0	ENSG00000100014.19	3941	15,22,15,12	27,21,12,19	253	0.181,0.393,0.197,0.391	0.389,0.176,0.181,0.383	0.008	0.983972473566	40,20,36,11	25,58,32,18	149	chr22	24302384	24302194	24276803	24276699	SPECC1L	annotatedSS	SE	+	24270983	24270839
3942					1.0	ENSG00000258555.6	3942	83,35,59,32	70,116,56,42	298	1.0,1.0,0.967,1.0	1.0,1.0,1.0,1.0	-0.008	1.0	0,0,1,0	0,0,0,0	149	chr22	24313466	24313312	24302384	24302194	SPECC1L-ADORA2A	annotatedSS	SE	+	24270983	24270897
3943					1.0	ENSG00000258555.6	3943	0,0,1,0	0,0,0,0	271	0.0,0.0,0.014,0.0	0.0,0.0,0.0,0.0	0.004	1.0	81,25,38,41	52,58,32,31	149	chr22	24347176	24347085	24343603	24343481	SPECC1L-ADORA2A	annotatedSS	SE	+	24338477	24338385
3944					1.0	ENSG00000258555.6	3944	92,63,67,99	112,81,91,61	298	1.0,1.0,1.0,1.0	1.0,1.0,1.0,0.968	0.008	1.0	0,0,0,0	0,0,0,1	149	chr22	24369320	24369217	24365632	24365475	SPECC1L-ADORA2A	annotatedSS	SE	+	24363344	24363260
3945					1.0	ENSG00000100014.19	3945	76,37,57,62	77,74,67,45	266	0.977,1.0,1.0,0.92	0.956,1.0,1.0,1.0	-0.015	1.0	1,0,0,3	2,0,0,0	149	chr22	24412707	24412647	24411704	24411587	SPECC1L	annotatedSS	SE	+	24369320	24369217
3947					1.0	ENSG00000099998.17	3947	2,7,3,1	6,13,2,0	242	0.076,0.133,1.0,0.093	0.425,0.195,0.235,0.0	0.11199999999999999	0.668542355408	15,28,0,6	5,33,4,3	149	chr22	24225106	24224995	24220584	24220491	GGT5	annotatedSS	SE	-	24220116	24219659
3948					1.0	ENSG00000099998.17	3948	11,11,0,3	4,17,1,0	260	1.0,0.759,NA,1.0	1.0,1.0,1.0,NA	-0.08	1.0	0,2,0,0	0,0,0,0	149	chr22	24226767	24226630	24225106	24224995	GGT5	annotatedSS	SE	-	24220116	24219653
3949					1.0	ENSG00000099998.17	3949	24,31,0,7	18,76,4,7	298	1.0,0.886,NA,0.636	0.9,1.0,1.0,1.0	-0.134	1.0	0,2,0,2	1,0,0,0	149	chr22	24226767	24226630	24226266	24226075	GGT5	annotatedSS	SE	-	24225652	24225545
3950					1.0	ENSG00000099998.17	3950	17,27,5,13	23,73,8,0	298	1.0,1.0,1.0,1.0	1.0,0.901,1.0,NA	0.033	1.0	0,0,0,0	0,4,0,0	149	chr22	24233018	24232822	24232208	24232050	GGT5	annotatedSS	SE	-	24231530	24231383
3951					1.0	ENSG00000099998.17	3951	4,10,2,0	3,13,1,1	298	0.5,1.0,1.0,NA	1.0,0.867,1.0,1.0	-0.133	1.0	2,0,0,0	0,1,0,0	149	chr22	24234004	24233873	24233018	24232822	GGT5	annotatedSS	SE	-	24231530	24231383
3952					1.0	ENSG00000099998.17	3952	10,27,4,14	14,61,8,5	245	0.603,0.622,0.549,1.0	0.739,0.805,0.83,0.753	-0.08800000000000001	0.397288221821	4,10,2,0	3,9,1,1	149	chr22	24234004	24233873	24233593	24233497	GGT5	annotatedSS	SE	-	24233018	24232822
3953					1.0	ENSG00000099998.17	3953	7,22,1,0	12,37,1,0	280	0.788,1.0,1.0,NA	1.0,1.0,1.0,NA	-0.071	1.0	1,0,0,0	0,0,0,0	149	chr22	24245059	24244552	24234004	24233873	GGT5	annotatedSS	SE	-	24231530	24231383
3954					1.0	ENSG00000099998.17	3954	9,32,3,0	15,45,2,1	280	1.0,1.0,1.0,NA	0.8,1.0,1.0,1.0	0.05	1.0	0,0,0,0	2,0,0,0	149	chr22	24245059	24244552	24234004	24233873	GGT5	annotatedSS	SE	-	24233018	24232822
3957					1.0	ENSG00000099991.17	3957	41,25,27,17	64,69,82,13	284	1.0,0.868,1.0,0.817	0.971,1.0,0.956,1.0	-0.061	1.0	0,2,0,2	1,0,2,0	149	chr22	24043084	24042903	24041273	24041138	CABIN1	annotatedSS	SE	+	24038461	24038347
3958					1.0	ENSG00000099991.17	3958	85,30,42,51	65,84,60,35	298	1.0,1.0,0.913,1.0	0.942,0.977,1.0,1.0	-0.001	1.0	0,0,2,0	2,1,0,0	149	chr22	24055159	24054872	24050974	24050824	CABIN1	annotatedSS	SE	+	24049220	24049090
3959					1.0	ENSG00000099991.17	3959	44,34,19,34	57,49,54,38	298	1.0,1.0,1.0,1.0	1.0,1.0,0.964,1.0	0.009000000000000001	1.0	0,0,0,0	0,0,1,0	149	chr22	24071042	24070799	24067181	24066986	CABIN1	annotatedSS	SE	+	24064187	24064034
3960					1.0	ENSG00000099991.17	3960	37,23,29,25	70,33,54,35	295	0.949,1.0,1.0,1.0	1.0,1.0,0.872,1.0	0.019	0.7993798097849999	1,0,0,0	0,0,4,0	149	chr22	24087713	24087451	24085151	24085005	CABIN1	annotatedSS	SE	+	24084785	24084578
3961					1.0	ENSG00000099991.17	3961	0,0,0,0	1,2,0,1	226	0.0,0.0,0.0,0.0	0.02,0.045,0.0,0.026	-0.023	1.0	31,12,22,19	32,28,22,25	149	chr22	24164489	24164399	24160406	24160329	CABIN1	annotatedSS	SE	+	24134415	24134301
3963					1.0	ENSG00000099991.17	3963	0,1,0,0	1,3,0,0	226	0.0,0.052,0.0,0.0	0.025,0.068,0.0,0.0	-0.01	1.0	31,12,38,27	26,27,28,14	149	chr22	24164489	24164399	24160406	24160329	CABIN1	annotatedSS	SE	+	24156076	24155837
3964					1.0	ENSG00000099991.17	3964	1,0,0,0	1,2,0,0	226	0.397,0.0,0.0,NA	0.248,0.248,0.0,NA	-0.033	1.0	1,1,6,0	2,4,3,0	149	chr22	24164489	24164399	24160406	24160329	CABIN1	annotatedSS	SE	+	24156576	24156532
3965					1.0	ENSG00000099991.17	3965	1,3,3,0	2,0,2,0	298	0.016,0.111,0.038,0.0	0.037,0.0,0.034,0.0	0.024	1.0	31,12,38,27	26,27,28,14	149	chr22	24164489	24164399	24162215	24162065	CABIN1	annotatedSS	SE	+	24156076	24155837
3966					1.0	ENSG00000099991.17	3966	1,3,3,0	2,0,2,0	298	0.333,0.6,1.0,NA	0.5,0.0,1.0,0.0	0.26899999999999996	1.0	1,1,0,0	1,3,0,1	149	chr22	24164489	24164399	24162215	24162065	CABIN1	annotatedSS	SE	+	24160406	24160329
3967					1.0	ENSG00000099991.17	3967	142,84,157,119	128,175,118,117	298	0.973,1.0,1.0,0.983	1.0,1.0,1.0,1.0	-0.011000000000000001	1.0	2,0,0,1	0,0,0,0	149	chr22	24177817	24177503	24176275	24176110	CABIN1	annotatedSS	SE	+	24171995	24171712
3968					1.0	ENSG00000099991.17	3968	191,122,205,187	197,225,195,112	298	1.0,1.0,0.981,1.0	1.0,1.0,1.0,1.0	-0.005	1.0	0,0,2,0	0,0,0,0	149	chr22	24178627	24178052	24177817	24177503	CABIN1	annotatedSS	SE	+	24176275	24176110
3969					1.0	ENSG00000099977.13	3969	1401,768,1102,950	943,756,493,335	298	0.987,0.997,0.987,0.981	1.0,0.99,0.992,0.994	-0.006	0.866977036755	9,1,7,9	0,4,2,1	149	chr22	23974439	23974306	23973943	23973767	DDT	annotatedSS	SE	-	23971623	23971364
3970					1.0	ENSG00000099974.7	3970	9,3,7,15	9,11,2,1	298	1.0,1.0,1.0,0.882	1.0,1.0,1.0,1.0	-0.028999999999999998	1.0	0,0,0,1	0,0,0,0	149	chr22	23972532	23971285	23967561	23967385	DDTL	annotatedSS	SE	+	23967022	23966900
3971					1.0	ENSG00000133433.10	3971	275,95,35,139	189,110,25,52	298	1.0,1.0,1.0,1.0	1.0,0.965,1.0,1.0	0.009000000000000001	1.0	0,0,0,0	0,2,0,0	149	chr22	23958701	23958550	23958458	23958284	GSTT2B	annotatedSS	SE	-	23957932	23957413
3972					1.0	ENSG00000133433.10	3972	211,65,26,93	130,84,15,32	281	1.0,1.0,1.0,1.0	1.0,0.957,1.0,1.0	0.011000000000000001	1.0	0,0,0,0	0,2,0,0	149	chr22	23958701	23958550	23958458	23958326	GSTT2B	annotatedSS	SE	-	23957932	23957618
3973					1.0	ENSG00000133460.19	3973	7,0,1,1	6,4,3,0	260	0.8,0.0,1.0,0.125	0.775,0.534,0.632,NA	-0.166	1.0	1,1,0,4	1,2,1,0	149	chr22	23862202	23862103	23857531	23857420	SLC2A11	annotatedSS	SE	+	23856991	23856871
3974					1.0	ENSG00000133460.19	3974	24,10,13,13	11,11,17,0	248	1.0,1.0,1.0,1.0	1.0,1.0,1.0,0.0	0.25	1.0	0,0,0,0	0,0,0,1	149	chr22	23868641	23868480	23862202	23862103	SLC2A11	annotatedSS	SE	+	23857531	23856999
3976					1.0	ENSG00000133460.19	3976	3,3,2,1	2,20,1,0	298	0.064,0.091,0.04,0.026	0.091,0.5,0.027,0.0	-0.099	0.0899870430356	22,15,24,19	10,10,18,7	149	chr22	23882646	23882458	23877869	23877384	SLC2A11	annotatedSS	SE	+	23877171	23877041
3977					1.0	ENSG00000133460.19	3977	16,4,4,7	7,32,5,2	298	0.267,0.118,0.077,0.156	0.259,0.615,0.122,0.125	-0.126	0.142523520083	22,15,24,19	10,10,18,7	149	chr22	23882646	23882458	23877869	23877720	SLC2A11	annotatedSS	SE	+	23877171	23877041
3978					1.0	ENSG00000133460.19	3978	70,37,56,36	42,37,37,12	298	1.0,1.0,1.0,0.947	0.875,1.0,1.0,1.0	0.018000000000000002	1.0	0,0,0,1	3,0,0,0	149	chr22	23882869	23882758	23882646	23882458	SLC2A11	annotatedSS	SE	+	23877171	23877041
3979					1.0	ENSG00000133460.19	3979	48,24,32,17	32,27,19,5	298	1.0,1.0,1.0,0.895	0.842,1.0,1.0,1.0	0.013000000000000001	1.0	0,0,0,1	3,0,0,0	149	chr22	23882952	23882758	23882646	23882494	SLC2A11	annotatedSS	SE	+	23877171	23877041
3980					1.0	ENSG00000133460.19	3980	9,11,5,4	7,19,9,4	251	1.0,1.0,1.0,1.0	0.806,1.0,0.842,1.0	0.08800000000000001	1.0	0,0,0,0	1,0,1,0	149	chr22	23884024	23883948	23883873	23883771	SLC2A11	annotatedSS	SE	+	23882869	23882758
3981					1.0	ENSG00000133460.19	3981	5,11,5,4	5,17,10,3	225	0.768,1.0,1.0,1.0	1.0,1.0,0.869,0.665	0.057999999999999996	1.0	1,0,0,0	0,0,1,1	149	chr22	23884429	23884301	23884024	23883948	SLC2A11	annotatedSS	SE	+	23883873	23883771
3982					1.0	ENSG00000099958.14	3982	8,8,5,16	3,3,6,5	243	0.831,0.71,1.0,1.0	1.0,1.0,1.0,1.0	-0.115	1.0	1,2,0,0	0,0,0,0	149	chr22	23838637	23838563	23838445	23838351	DERL3	annotatedSS	SE	-	23837854	23837658
3986					1.0	ENSG00000099956.18	3986	1285,698,1202,741	990,960,774,311	298	0.997,1.0,0.998,1.0	1.0,0.99,1.0,1.0	0.001	1.0	2,0,1,0	0,5,0,0	149	chr22	23833703	23833571	23825415	23825224	SMARCB1	annotatedSS	SE	+	23816936	23816769
3989					1.0	ENSG00000099953.9	3989	52,26,51,28	43,39,48,27	298	1.0,1.0,1.0,1.0	1.0,1.0,0.923,1.0	0.019	1.0	0,0,0,0	0,0,2,0	149	chr22	23783441	23783410	23782483	23781787	MMP11	annotatedSS	SE	+	23781409	23781192
3990					1.0	ENSG00000099953.9	3990	78,48,81,53	55,69,65,37	298	1.0,1.0,1.0,1.0	1.0,1.0,0.942,1.0	0.013999999999999999	1.0	0,0,0,0	0,0,2,0	149	chr22	23784316	23783410	23782483	23782225	MMP11	annotatedSS	SE	+	23781409	23781192
3991					1.0	ENSG00000099953.9	3991	39,23,39,24	38,33,39,20	265	1.0,1.0,1.0,1.0	1.0,1.0,0.916,1.0	0.021	1.0	0,0,0,0	0,0,2,0	149	chr22	23784316	23783410	23782483	23782367	MMP11	annotatedSS	SE	+	23781409	23781192
3992					1.0	ENSG00000250479.8	3992	191,115,180,262	184,184,142,117	298	0.97,0.966,1.0,1.0	0.989,1.0,0.986,1.0	-0.01	1.0	3,2,0,0	1,0,1,0	149	chr22	23767920	23767833	23767540	23767373	CHCHD10	annotatedSS	SE	-	23766275	23766127
3993					1.0	ENSG00000250479.8	3993	498,318,506,705	499,488,360,316	298	0.988,0.988,1.0,1.0	0.996,1.0,0.994,1.0	-0.004	1.0	3,2,0,0	1,0,1,0	149	chr22	23767942	23767833	23767593	23767373	CHCHD10	annotatedSS	SE	-	23766275	23766127
3994					1.0	ENSG00000169314.14	3994	13,4,12,1	5,5,9,0	259	1.0,0.697,0.873,1.0	1.0,1.0,1.0,NA	-0.107	1.0	0,1,1,0	0,0,0,0	149	chr22	23765861	23765720	23764902	23764792	C22orf15	annotatedSS	SE	+	23764713	23764638
4001					1.0	ENSG00000273000.5	4001	1,6,9,3	0,6,2,7	292	0.113,1.0,1.0,1.0	NA,1.0,1.0,1.0	-0.222	1.0	4,0,0,0	0,0,0,0	149	chr22	23686995	23686830	23683867	23683724	KB-1572G7.2	annotatedSS	SE	-	23660000	23659864
4002					1.0	ENSG00000272578.5	4002	1,4,7,9	0,8,4,6	292	0.145,1.0,1.0,1.0	0.0,1.0,1.0,1.0	0.036000000000000004	0.328555821407	3,0,0,0	1,0,0,0	149	chr22	23693185	23690231	23683867	23683724	AP000347.2	annotatedSS	SE	-	23660000	23658093
4003					1.0	ENSG00000272578.5	4003	1,5,8,7	0,9,2,6	292	0.338,1.0,1.0,1.0	0.0,1.0,1.0,1.0	0.085	1.0	1,0,0,0	1,0,0,0	149	chr22	23690297	23690235	23683867	23683724	AP000347.2	annotatedSS	SE	-	23660000	23658093
4004					1.0	ENSG00000272578.5	4004	0,2,0,0	1,0,1,0	298	0.0,1.0,NA,NA	0.333,NA,1.0,NA	-0.166	1.0	3,0,0,0	1,0,0,0	149	chr22	23690491	23690231	23686995	23686837	AP000347.2	annotatedSS	SE	-	23660000	23659875
4005					1.0	ENSG00000272578.5	4005	0,0,0,0	3,0,2,0	298	0.0,NA,NA,NA	0.6,NA,1.0,NA	-0.8	1.0	1,0,0,0	1,0,0,0	149	chr22	23690297	23690235	23686995	23686837	AP000347.2	annotatedSS	SE	-	23660000	23659875
4006					1.0	ENSG00000272578.5	4006	0,2,0,2	0,4,1,0	298	NA,1.0,0.0,0.143	NA,0.333,0.2,0.0	0.203	1.0	0,0,1,6	0,4,2,1	149	chr22	23690491	23690231	23686995	23686837	AP000347.2	annotatedSS	SE	-	23683867	23683743
4007					1.0	ENSG00000272578.5	4007	0,0,0,2	2,4,2,0	298	NA,0.0,0.0,0.2	1.0,0.286,1.0,0.0	-0.505	1.0	0,1,2,4	0,5,0,1	149	chr22	23690297	23690235	23686995	23686837	AP000347.2	annotatedSS	SE	-	23683867	23683743
4008					1.0	ENSG00000272578.5	4008	2,0,6,12	12,16,11,0	261	1.0,NA,0.774,1.0	1.0,1.0,1.0,NA	-0.075	1.0	0,0,1,0	0,0,0,0	149	chr22	23709867	23709785	23709241	23709129	AP000347.2	annotatedSS	SE	-	23705541	23705428
4009					1.0	ENSG00000273000.5	4009	1,4,6,5	0,8,2,5	292	1.0,1.0,1.0,1.0	0.0,1.0,1.0,1.0	0.25	1.0	0,0,0,0	1,0,0,0	149	chr22	23686995	23686837	23683867	23683724	KB-1572G7.2	annotatedSS	SE	-	23660000	23659864
4010					1.0	ENSG00000273000.5	4010	0,4,3,0	0,2,1,2	298	NA,1.0,0.6,0.0	NA,0.2,0.2,0.5	0.233	1.0	0,0,1,6	0,4,2,1	149	chr22	23690356	23690231	23686995	23686830	KB-1572G7.2	annotatedSS	SE	-	23683867	23683724
4011					1.0	ENSG00000273000.5	4011	2,0,2,0	2,2,0,0	262	1.0,NA,1.0,NA	1.0,1.0,0.0,NA	0.33299999999999996	1.0	0,0,0,0	0,0,1,0	149	chr22	23709867	23709785	23705541	23705428	KB-1572G7.2	annotatedSS	SE	-	23695517	23694118
4012					1.0	ENSG00000228315.11	4012	1,1,4,0	2,5,0,1	265	0.074,1.0,0.36,0.0	0.36,0.413,0.0,0.219	0.111	0.211700243063	7,0,4,5	2,4,2,2	149	chr22	23660000	23659864	23640423	23640307	GUSBP11	annotatedSS	SE	-	23638942	23638486
4013					1.0	ENSG00000228315.11	4013	10,0,3,5	2,3,1,0	285	1.0,NA,1.0,1.0	0.343,1.0,1.0,NA	0.21899999999999997	1.0	0,0,0,0	2,0,0,0	149	chr22	23686995	23686830	23660000	23659864	GUSBP11	annotatedSS	SE	-	23638942	23638486
4014					1.0	ENSG00000228315.11	4014	0,2,0,0	2,0,0,0	298	0.0,1.0,NA,NA	1.0,NA,NA,NA	-0.5	1.0	1,0,0,0	0,0,0,0	149	chr22	23695517	23695172	23686995	23686830	GUSBP11	annotatedSS	SE	-	23638942	23638486
4015					1.0	ENSG00000228315.11	4015	4,0,0,0	2,0,2,0	298	0.667,NA,NA,NA	0.5,NA,1.0,NA	-0.083	1.0	1,0,0,0	1,0,0,0	149	chr22	23693151	23690235	23686995	23686830	GUSBP11	annotatedSS	SE	-	23660000	23659864
4016					1.0	ENSG00000228315.11	4016	0,2,3,0	2,2,2,2	298	NA,0.5,0.429,0.0	1.0,0.167,1.0,0.5	-0.35700000000000004	1.0	0,1,2,4	0,5,0,1	149	chr22	23693151	23690235	23686995	23686830	GUSBP11	annotatedSS	SE	-	23683867	23683724
4018					1.0	ENSG00000228315.11	4018	0,4,2,2	1,1,0,0	269	0.0,1.0,0.526,0.526	0.217,0.217,NA,NA	0.29600000000000004	1.0	2,0,1,1	2,2,0,0	149	chr22	23705541	23705428	23700845	23700725	GUSBP11	annotatedSS	SE	-	23695517	23694118
4024					1.0	ENSG00000100228.12	4024	22,12,10,9	22,10,12,14	215	1.0,1.0,1.0,1.0	0.938,1.0,1.0,1.0	0.016	1.0	0,0,0,0	1,0,0,0	149	chr22	23153134	23153032	23152526	23152460	RAB36	annotatedSS	SE	+	23150154	23150062
4025					1.0	ENSG00000100228.12	4025	19,27,15,9	21,16,18,5	214	0.93,1.0,1.0,0.862	1.0,1.0,1.0,1.0	-0.052000000000000005	1.0	1,0,0,1	0,0,0,0	149	chr22	23158043	23157991	23156032	23155967	RAB36	annotatedSS	SE	+	23153134	23153032
4026					1.0	ENSG00000100228.12	4026	18,18,13,15	24,22,15,15	240	0.918,1.0,1.0,1.0	1.0,1.0,1.0,1.0	-0.02	1.0	1,0,0,0	0,0,0,0	149	chr22	23160998	23160878	23159253	23159162	RAB36	annotatedSS	SE	+	23158979	23158897
4034					1.0	ENSG00000272779.1	4034	259,202,310,196	177,165,150,53	298	1.0,1.0,1.0,1.0	1.0,0.988,1.0,1.0	0.003	1.0	0,0,0,0	0,1,0,0	149	chr22	22307285	22307105	22307021	22306832	LL22NC03-80A10.6	annotatedSS	SE	+	22304114	22303942
4035					1.0	ENSG00000272779.1	4035	16,3,13,9	9,5,4,7	272	1.0,0.622,1.0,1.0	1.0,1.0,1.0,1.0	-0.095	1.0	0,1,0,0	0,0,0,0	149	chr22	22309883	22309735	22308819	22308696	LL22NC03-80A10.6	annotatedSS	SE	+	22307591	22307532
4036					0.11604898134500001	ENSG00000183943.5	4036	19,10,5,3	5,3,2,1	262	0.546,0.587,0.363,0.46	0.24,0.196,0.275,0.159	0.271	0.00171016876269	9,4,5,2	9,7,3,3	149	chrX	3612281	3612176	3611334	3611221	PRKX	annotatedSS	SE	-	3608945	3608624
4037					1.0	ENSG00000183943.5	4037	34,24,16,17	32,34,28,11	269	0.863,0.869,1.0,1.0	0.947,0.95,0.939,1.0	-0.026000000000000002	1.0	3,2,0,0	1,1,1,0	149	chrX	3655412	3655148	3641971	3641851	PRKX	annotatedSS	SE	-	3626514	3626418
4038					1.0	ENSG00000100034.13	4038	134,54,114,150	144,140,109,75	243	1.0,1.0,0.986,1.0	1.0,1.0,1.0,1.0	-0.004	1.0	0,0,1,0	0,0,0,0	149	chr22	21931248	21931147	21925662	21925568	PPM1F	annotatedSS	SE	-	21923471	21919419
4039					1.0	ENSG00000100034.13	4039	80,63,113,96	117,130,77,50	298	1.0,1.0,0.983,0.98	0.967,1.0,1.0,1.0	-0.001	1.0	0,0,1,1	2,0,0,0	149	chr22	21952831	21952791	21939680	21939531	PPM1F	annotatedSS	SE	-	21934226	21934023
4040					1.0	ENSG00000100034.13	4040	125,74,112,117	125,152,92,78	298	1.0,1.0,0.982,0.967	0.94,1.0,0.979,1.0	0.008	0.921476642418	0,0,1,2	4,0,1,0	149	chr22	21952831	21952791	21946108	21945842	PPM1F	annotatedSS	SE	-	21939680	21939531
4042					1.0	ENSG00000100030.14	4042	348,227,290,163	319,330,279,161	266	1.0,0.992,1.0,1.0	1.0,1.0,1.0,1.0	-0.002	1.0	0,1,0,0	0,0,0,0	149	chr22	21806039	21805849	21799128	21799011	MAPK1	annotatedSS	SE	-	21788808	21788693
4043					1.0	ENSG00000161179.13	4043	190,109,188,210	193,220,139,123	298	0.95,0.872,0.913,0.789	0.915,0.866,0.832,0.953	-0.01	0.68466586551	5,8,9,28	9,17,14,3	149	chr22	21629407	21629307	21629187	21629009	YDJC	annotatedSS	SE	-	21628787	21628088
4044					1.0	ENSG00000161179.13	4044	170,72,131,191	121,133,98,74	298	1.0,0.973,0.985,0.979	0.968,0.971,1.0,0.974	0.006	0.71317723357	0,1,1,2	2,2,0,1	149	chr22	21630064	21629850	21629761	21629542	YDJC	annotatedSS	SE	-	21629407	21629307
4045					1.0	ENSG00000161179.13	4045	147,78,131,167	92,115,80,63	298	1.0,0.975,0.985,0.977	0.958,0.966,1.0,0.969	0.011000000000000001	0.7749340676180001	0,1,1,2	2,2,0,1	149	chr22	21630014	21629850	21629761	21629601	YDJC	annotatedSS	SE	-	21629407	21629009
4046					1.0	ENSG00000183506.17	4046	27,25,22,23	15,21,19,25	270	1.0,0.775,1.0,0.809	0.734,0.853,1.0,0.775	0.055999999999999994	0.378352581782	0,4,0,3	3,2,0,4	149	chr22	21477915	21477789	21476764	21476643	PI4KAP2	annotatedSS	SE	-	21476160	21475991
4047					1.0	ENSG00000183506.17	4047	22,16,33,23	19,14,25,17	298	1.0,1.0,1.0,1.0	1.0,1.0,0.926,1.0	0.018000000000000002	1.0	0,0,0,0	0,0,1,0	149	chr22	21492094	21491993	21488023	21487871	PI4KAP2	annotatedSS	SE	-	21487672	21487564
4048					1.0	ENSG00000183506.17	4048	23,15,33,23	19,14,25,17	298	1.0,1.0,1.0,0.852	1.0,1.0,1.0,1.0	-0.037000000000000005	1.0	0,0,0,2	0,0,0,0	149	chr22	21517520	21517324	21488023	21487871	PI4KAP2	annotatedSS	SE	-	21487672	21487564
4049					1.0	ENSG00000183506.17	4049	18,3,15,5	17,9,15,4	298	1.0,0.6,1.0,1.0	1.0,1.0,1.0,1.0	-0.1	1.0	0,1,0,0	0,0,0,0	149	chr22	21492094	21491993	21488381	21488223	PI4KAP2	annotatedSS	SE	-	21488023	21487871
4050					1.0	ENSG00000183506.17	4050	16,3,10,26	18,14,29,12	250	1.0,1.0,1.0,0.886	1.0,1.0,1.0,1.0	-0.027999999999999997	1.0	0,0,0,2	0,0,0,0	149	chr22	21517520	21517324	21492094	21491993	PI4KAP2	annotatedSS	SE	-	21487672	21487564
4051					1.0	ENSG00000183506.17	4051	16,4,10,26	18,14,28,12	250	0.905,1.0,1.0,1.0	1.0,1.0,1.0,1.0	-0.024	1.0	1,0,0,0	0,0,0,0	149	chr22	21517520	21517324	21492094	21491993	PI4KAP2	annotatedSS	SE	-	21488023	21487871
4056					1.0	ENSG00000184436.11	4056	246,107,187,242	138,160,126,57	298	0.992,1.0,0.989,1.0	1.0,1.0,1.0,1.0	-0.005	1.0	1,0,1,0	0,0,0,0	149	chr22	21001911	21001831	21001411	21001255	THAP7	annotatedSS	SE	-	21000787	21000646
4057					1.0	ENSG00000184436.11	4057	78,34,45,93	45,51,46,19	229	1.0,1.0,1.0,1.0	1.0,0.971,1.0,1.0	0.006999999999999999	1.0	0,0,0,0	0,1,0,0	149	chr22	21002117	21002085	21001911	21001831	THAP7	annotatedSS	SE	-	21001411	21000646
4058					1.0	ENSG00000099949.18	4058	155,83,78,96	160,155,109,52	229	0.971,1.0,1.0,1.0	1.0,0.953,0.986,1.0	0.008	0.7835205501260001	3,0,0,0	0,5,1,0	149	chr22	20988118	20988009	20987583	20987503	LZTR1	annotatedSS	SE	+	20985897	20985840
4060					1.0	ENSG00000099949.18	4060	153,84,126,141	168,191,138,85	233	1.0,0.982,1.0,1.0	1.0,1.0,1.0,0.982	0.0	1.0	0,1,0,0	0,0,0,1	149	chr22	20989675	20989624	20988872	20988788	LZTR1	annotatedSS	SE	+	20988118	20988009
4061					1.0	ENSG00000099949.18	4061	117,32,94,62	90,90,67,35	253	1.0,1.0,1.0,0.948	1.0,1.0,1.0,1.0	-0.013000000000000001	1.0	0,0,0,2	0,0,0,0	149	chr22	20993754	20993661	20992897	20992793	LZTR1	annotatedSS	SE	+	20992369	20992213
4062					1.0	ENSG00000099949.18	4062	252,124,203,168	253,247,187,85	260	1.0,1.0,1.0,0.98	1.0,1.0,1.0,1.0	-0.005	1.0	0,0,0,2	0,0,0,0	149	chr22	20993754	20993661	20992904	20992793	LZTR1	annotatedSS	SE	+	20992369	20992213
4063					1.0	ENSG00000099949.18	4063	0,2,4,2	3,0,0,0	266	0.0,0.026,0.041,0.015	0.019,0.0,0.0,0.0	0.016	0.66240406703	91,42,53,72	89,70,74,34	149	chr22	20995872	20995745	20995484	20995367	LZTR1	annotatedSS	SE	+	20995026	20994869
4064					1.0	ENSG00000099949.18	4064	171,104,136,167	222,170,182,91	230	0.991,0.985,1.0,0.956	1.0,0.948,1.0,1.0	-0.004	0.640357942043	1,1,0,5	0,6,0,0	149	chr22	20997541	20997231	20996966	20996885	LZTR1	annotatedSS	SE	+	20996801	20995962
4065					1.0	ENSG00000099942.12	4065	118,61,84,67	116,119,92,47	298	1.0,1.0,1.0,1.0	1.0,1.0,1.0,0.959	0.01	1.0	0,0,0,0	0,0,0,1	149	chr22	20949927	20949710	20934244	20933778	CRKL	annotatedSS	SE	+	20918245	20917425
4066					1.0	ENSG00000099940.11	4066	262,177,264,179	207,177,159,89	248	0.994,1.0,1.0,1.0	1.0,1.0,0.99,1.0	0.001	1.0	1,0,0,0	0,0,1,0	149	chr22	20887819	20887678	20883569	20883470	SNAP29	annotatedSS	SE	+	20881134	20881048
4067					1.0	ENSG00000226287.8	4067	13,3,4,10	9,16,2,3	213	0.901,1.0,1.0,0.875	1.0,1.0,1.0,1.0	-0.055999999999999994	1.0	1,0,0,1	0,0,0,0	149	chr22	20703122	20703005	20702893	20702829	TMEM191A	annotatedSS	SE	+	20702709	20702676
4068					1.0	ENSG00000226287.8	4068	12,1,4,9	5,16,2,5	199	0.9,1.0,1.0,0.871	1.0,1.0,1.0,1.0	-0.057	1.0	1,0,0,1	0,0,0,0	149	chr22	20703122	20703005	20702893	20702843	TMEM191A	annotatedSS	SE	+	20702709	20702585
4070					1.0	ENSG00000226287.8	4070	0,0,0,1	0,0,0,0	214	NA,0.0,NA,0.258	0.0,NA,NA,NA	0.129	1.0	0,1,0,2	4,0,0,0	149	chr22	20704040	20703967	20703883	20703818	TMEM191A	annotatedSS	SE	+	20703692	20703632
4073					1.0	ENSG00000099917.17	4073	80,39,43,27	55,71,75,34	267	0.13,0.085,0.094,0.047	0.081,0.096,0.141,0.099	-0.015	0.20937756697299997	298,234,231,307	347,375,256,173	149	chr22	20537183	20537116	20518995	20518877	MED15	annotatedSS	SE	+	20507746	20507581
4074					1.0	ENSG00000099917.17	4074	28,6,9,10	14,12,20,4	267	0.61,0.358,0.218,0.189	0.291,0.283,0.396,0.527	-0.03	0.9033706568080001	10,6,18,24	19,17,17,2	149	chr22	20537183	20537116	20518995	20518877	MED15	annotatedSS	SE	+	20507735	20507617
4075					1.0	ENSG00000099917.17	4075	24,6,9,11	14,13,20,4	267	0.527,0.401,0.834,0.605	0.328,0.446,0.527,0.242	0.20600000000000002	0.0968491158947	12,5,1,4	16,9,10,7	149	chr22	20537183	20537116	20518995	20518877	MED15	annotatedSS	SE	+	20508444	20508056
4076					1.0	ENSG00000099917.17	4076	180,125,144,146	208,222,163,67	237	0.991,1.0,1.0,0.989	1.0,1.0,0.99,1.0	-0.003	1.0	1,0,0,1	0,0,1,0	149	chr22	20551487	20551435	20537204	20537116	MED15	annotatedSS	SE	+	20518995	20518877
4077					1.0	ENSG00000099917.17	4077	88,77,46,77	128,106,98,36	201	1.0,1.0,1.0,0.95	0.979,0.987,0.948,0.964	0.018000000000000002	0.692828880641	0,0,0,3	2,1,4,1	149	chr22	20554995	20554935	20551487	20551435	MED15	annotatedSS	SE	+	20537204	20537116
4078					1.0	ENSG00000099917.17	4078	88,77,45,78	130,109,99,36	201	1.0,1.0,0.943,1.0	0.99,1.0,1.0,1.0	-0.012	1.0	0,0,2,0	1,0,0,0	149	chr22	20564500	20564449	20551487	20551435	MED15	annotatedSS	SE	+	20537204	20537116
4079					1.0	ENSG00000099917.17	4079	0,0,0,0	1,0,0,0	298	0.0,0.0,0.0,0.0	0.002,0.0,0.0,0.0	-0.001	1.0	244,191,207,219	300,332,225,132	149	chr22	20553174	20553144	20552709	20552538	MED15	annotatedSS	SE	+	20551487	20551435
4080					1.0	ENSG00000099917.17	4080	244,195,199,217	296,320,222,130	179	1.0,1.0,0.994,1.0	1.0,1.0,1.0,1.0	-0.002	1.0	0,0,1,0	0,0,0,0	149	chr22	20554995	20554935	20553174	20553144	MED15	annotatedSS	SE	+	20551487	20551406
4081					1.0	ENSG00000099917.17	4081	81,51,56,78	85,104,62,28	179	1.0,1.0,1.0,0.985	0.973,0.967,0.963,1.0	0.02	0.631302377461	0,0,0,1	2,3,2,0	149	chr22	20564598	20564449	20553174	20553144	MED15	annotatedSS	SE	+	20551487	20551406
4082					1.0	ENSG00000099917.17	4082	123,86,109,91	131,178,105,100	298	1.0,1.0,0.965,1.0	0.985,1.0,1.0,1.0	-0.005	1.0	0,0,2,0	1,0,0,0	149	chr22	20564466	20564449	20555148	20554935	MED15	annotatedSS	SE	+	20537204	20537116
4083					1.0	ENSG00000099917.17	4083	123,86,110,88	129,177,101,99	298	1.0,1.0,1.0,0.978	0.97,0.967,0.962,1.0	0.02	0.578834873952	0,0,0,1	2,3,2,0	149	chr22	20564466	20564449	20555148	20554935	MED15	annotatedSS	SE	+	20551487	20551406
4084					1.0	ENSG00000099917.17	4084	305,241,266,229	358,415,273,213	298	0.889,0.931,0.893,0.927	0.899,0.904,0.919,0.899	0.005	0.8338260865289999	19,9,16,9	20,22,12,12	149	chr22	20564466	20564449	20555148	20554935	MED15	annotatedSS	SE	+	20553174	20553096
4085					1.0	ENSG00000099917.17	4085	167,103,131,119	192,205,155,86	298	1.0,0.981,0.985,0.952	1.0,0.99,1.0,1.0	-0.018000000000000002	1.0	0,1,1,3	0,1,0,0	149	chr22	20568631	20568520	20566817	20566466	MED15	annotatedSS	SE	+	20564688	20564449
4086					1.0	ENSG00000099917.17	4086	106,73,73,108	98,149,90,66	269	0.33,0.38,0.294,0.26	0.319,0.346,0.31,0.289	0.0	0.762856146893	119,66,97,170	116,156,111,90	149	chr22	20582747	20582610	20575232	20575112	MED15	annotatedSS	SE	+	20568631	20568520
4088					1.0	ENSG00000099917.17	4088	344,203,278,261	360,368,284,197	298	0.994,1.0,1.0,0.992	1.0,1.0,1.0,1.0	-0.004	1.0	1,0,0,1	0,0,0,0	149	chr22	20585267	20585100	20585015	20584854	MED15	annotatedSS	SE	+	20584425	20584358
4089					1.0	ENSG00000244486.8	4089	126,87,120,185	164,174,122,112	298	0.984,0.956,0.952,1.0	0.965,0.989,1.0,1.0	-0.015	0.522217190295	1,2,3,0	3,1,0,0	149	chr22	20429340	20429224	20427550	20427397	SCARF2	annotatedSS	SE	-	20426282	20424814
4090					1.0	ENSG00000244486.8	4090	103,69,106,144	139,133,102,103	265	1.0,1.0,1.0,1.0	1.0,0.987,1.0,0.967	0.011000000000000001	1.0	0,0,0,0	0,1,0,2	149	chr22	20429653	20429535	20429340	20429224	SCARF2	annotatedSS	SE	-	20427550	20427397
4091					1.0	ENSG00000244486.8	4091	76,66,77,125	104,108,87,80	280	1.0,1.0,1.0,1.0	1.0,0.983,1.0,0.955	0.015	1.0	0,0,0,0	0,1,0,2	149	chr22	20429653	20429535	20429355	20429224	SCARF2	annotatedSS	SE	-	20427550	20427397
4092					1.0	ENSG00000244486.8	4092	42,22,39,61	39,56,44,37	267	1.0,1.0,0.956,1.0	1.0,1.0,1.0,1.0	-0.011000000000000001	1.0	0,0,1,0	0,0,0,0	149	chr22	20429833	20429729	20429653	20429535	SCARF2	annotatedSS	SE	-	20427550	20427397
4093					1.0	ENSG00000244486.8	4093	44,63,79,87	65,62,68,53	298	1.0,1.0,0.975,1.0	1.0,1.0,1.0,1.0	-0.006	1.0	0,0,1,0	0,0,0,0	149	chr22	20431846	20431744	20430908	20430689	SCARF2	annotatedSS	SE	-	20430557	20430428
4094					1.0	ENSG00000244486.8	4094	42,57,78,83	61,62,60,50	298	1.0,1.0,0.975,0.976	1.0,1.0,0.968,0.893	0.023	1.0	0,0,1,1	0,0,1,3	149	chr22	20437825	20437581	20430908	20430689	SCARF2	annotatedSS	SE	-	20430557	20430428
4095					1.0	ENSG00000244486.8	4095	112,90,133,177	118,154,159,118	298	0.966,0.882,0.957,0.957	0.937,1.0,0.909,0.937	-0.005	0.843750470238	2,6,3,4	4,0,8,4	149	chr22	20431846	20431744	20431537	20431017	SCARF2	annotatedSS	SE	-	20430908	20430689
4096					1.0	ENSG00000128185.9	4096	893,482,710,716	595,674,318,259	250	0.983,0.993,0.968,0.957	0.967,0.98,0.974,0.951	0.006999999999999999	0.746530386214	9,2,14,19	12,8,5,8	149	chr22	20319799	20319638	20316219	20316118	DGCR6L	annotatedSS	SE	-	20315476	20315335
4097					1.0	ENSG00000128185.9	4097	11,2,15,21	15,8,8,8	297	1.0,1.0,1.0,1.0	1.0,1.0,1.0,0.667	0.083	1.0	0,0,0,0	0,0,0,2	149	chr22	20320009	20319878	20319786	20319638	DGCR6L	annotatedSS	SE	-	20315476	20315335
4098					1.0	ENSG00000128185.9	4098	799,493,623,838	608,714,304,286	298	1.0,1.0,1.0,1.0	1.0,1.0,1.0,0.986	0.004	1.0	0,0,0,0	0,0,0,2	149	chr22	20320080	20319878	20319799	20319638	DGCR6L	annotatedSS	SE	-	20315476	20315335
4099					1.0	ENSG00000234409.6	4099	22,12,13,24	31,18,9,8	199	0.943,0.818,0.493,0.9	0.886,0.729,0.38,0.857	0.075	0.407211680133	1,2,10,2	3,5,11,1	149	chr22	20149244	20149186	20148924	20148874	CCDC188	annotatedSS	SE	-	20148800	20148426
4100					1.0	ENSG00000234409.6	4100	22,15,19,4	13,13,18,7	207	1.0,1.0,0.82,1.0	1.0,1.0,1.0,1.0	-0.045	1.0	0,0,3,0	0,0,0,0	149	chr22	20149476	20149411	20149244	20149186	CCDC188	annotatedSS	SE	-	20148800	20148426
4101					1.0	ENSG00000234409.6	4101	12,12,13,3	19,23,6,4	206	0.685,0.685,0.702,0.52	0.775,1.0,0.685,0.591	-0.115	0.0857876195777	4,4,4,2	4,0,2,2	149	chr22	20150059	20149954	20149780	20149723	CCDC188	annotatedSS	SE	-	20149640	20149580
4107					1.0	ENSG00000099899.14	4107	272,179,236,319	270,256,179,115	266	0.993,0.971,0.985,0.983	1.0,0.993,0.99,1.0	-0.013000000000000001	0.680896814788	1,3,2,3	0,1,1,0	149	chr22	20113507	20113431	20113234	20113117	TRMT2A	annotatedSS	SE	-	20113007	20112327
4108					1.0	ENSG00000099899.14	4108	155,89,140,206	129,184,110,87	298	1.0,1.0,1.0,1.0	0.985,0.989,1.0,0.978	0.012	1.0	0,0,0,0	1,1,0,1	149	chr22	20116612	20116037	20115447	20115265	TRMT2A	annotatedSS	SE	-	20115079	20114964
4109					1.0	ENSG00000099899.14	4109	135,46,84,142	80,99,68,33	258	1.0,1.0,1.0,1.0	1.0,0.966,1.0,1.0	0.008	1.0	0,0,0,0	0,2,0,0	149	chr22	20116100	20116037	20115780	20115671	TRMT2A	annotatedSS	SE	-	20115447	20115265
4110					1.0	ENSG00000128191.15	4110	40,38,40,52	55,32,46,39	248	0.96,1.0,1.0,1.0	1.0,1.0,1.0,1.0	-0.01	1.0	1,0,0,0	0,0,0,0	149	chr22	20094795	20094712	20092907	20092808	DGCR8	annotatedSS	SE	+	20091970	20091868
4114					1.0	ENSG00000183597.15	4114	85,25,77,78	76,44,52,22	244	0.981,1.0,1.0,1.0	1.0,1.0,1.0,1.0	-0.005	1.0	1,0,0,0	0,0,0,0	149	chr22	20043443	20043354	20036854	20036759	TANGO2	annotatedSS	SE	+	20021134	20021068
4115					1.0	ENSG00000183597.15	4115	88,61,120,137	112,88,91,44	244	1.0,1.0,1.0,0.977	1.0,0.982,1.0,0.931	0.016	1.0	0,0,0,2	0,1,0,2	149	chr22	20043443	20043354	20036854	20036759	TANGO2	annotatedSS	SE	+	20021246	20021068
4116					1.0	ENSG00000183597.15	4116	37,12,40,55	45,16,35,14	244	1.0,1.0,1.0,0.944	1.0,1.0,1.0,1.0	-0.013999999999999999	1.0	0,0,0,2	0,0,0,0	149	chr22	20043443	20043354	20036854	20036759	TANGO2	annotatedSS	SE	+	20021298	20021154
4117					1.0	ENSG00000183597.15	4117	54,25,37,51	41,30,36,22	298	0.964,1.0,1.0,1.0	1.0,1.0,1.0,1.0	-0.009000000000000001	1.0	1,0,0,0	0,0,0,0	149	chr22	20043443	20043354	20037094	20036759	TANGO2	annotatedSS	SE	+	20021134	20021068
4118					1.0	ENSG00000183597.15	4118	49,52,83,96	71,70,57,41	298	1.0,1.0,1.0,0.96	1.0,0.972,1.0,0.911	0.019	1.0	0,0,0,2	0,1,0,2	149	chr22	20043443	20043354	20037094	20036759	TANGO2	annotatedSS	SE	+	20021246	20021138
4119					1.0	ENSG00000183597.15	4119	163,87,148,167	150,128,118,43	238	1.0,1.0,1.0,1.0	0.979,0.976,1.0,1.0	0.011000000000000001	1.0	0,0,0,0	2,2,0,0	149	chr22	20052584	20052464	20043443	20043354	TANGO2	annotatedSS	SE	+	20036854	20036758
4120					1.0	ENSG00000183597.15	4120	87,67,80,92	84,83,70,29	238	1.0,1.0,1.0,1.0	1.0,0.981,1.0,1.0	0.005	1.0	0,0,0,0	0,1,0,0	149	chr22	20052584	20052464	20043443	20043354	TANGO2	annotatedSS	SE	+	20037094	20036759
4121					1.0	ENSG00000183597.15	4121	0,3,1,2	1,1,2,0	298	0.0,0.024,0.006,0.01	0.006,0.007,0.013,0.0	0.003	1.0	100,62,85,103	89,75,76,29	149	chr22	20052584	20052464	20048328	20047969	TANGO2	annotatedSS	SE	+	20043443	20043354
4122					1.0	ENSG00000183597.15	4122	32,14,16,19	16,7,13,8	298	0.372,0.259,0.276,0.388	0.32,0.171,0.317,0.308	0.045	0.36068296475699996	27,20,21,15	17,17,14,9	149	chr22	20056013	20055942	20053551	20053359	TANGO2	annotatedSS	SE	+	20052584	20052464
4123					1.0	ENSG00000183597.15	4123	90,45,59,70	57,56,44,16	264	0.653,0.559,0.613,0.725	0.654,0.65,0.639,0.501	0.027000000000000003	0.84264738472	27,20,21,15	17,17,14,9	149	chr22	20056013	20055942	20053551	20053436	TANGO2	annotatedSS	SE	+	20052584	20052464
4124					1.0	ENSG00000183597.15	4124	54,30,37,46	37,45,29,11	264	0.67,0.653,0.655,0.577	0.655,0.536,0.766,0.509	0.022000000000000002	0.808508628573	15,9,11,19	11,22,5,6	149	chr22	20061681	20061529	20053551	20053436	TANGO2	annotatedSS	SE	+	20052584	20052464
4125					1.0	ENSG00000183597.15	4125	54,30,37,45	37,45,29,9	264	0.968,1.0,0.913,1.0	0.874,1.0,1.0,1.0	0.002	1.0	1,0,2,0	3,0,0,0	149	chr22	20063442	20063337	20053551	20053436	TANGO2	annotatedSS	SE	+	20052584	20052464
4126					1.0	ENSG00000183597.15	4126	47,42,46,48	49,46,30,29	220	0.68,0.76,0.739,0.631	0.751,0.586,0.803,0.766	-0.024	0.7695789030429999	15,9,11,19	11,22,5,6	149	chr22	20061576	20061529	20056013	20055942	TANGO2	annotatedSS	SE	+	20052584	20052464
4127					1.0	ENSG00000183597.15	4127	22,13,15,12	18,12,4,9	220	0.937,1.0,0.836,1.0	0.803,1.0,1.0,1.0	-0.006999999999999999	1.0	1,0,2,0	3,0,0,0	149	chr22	20063442	20063337	20056013	20055942	TANGO2	annotatedSS	SE	+	20052584	20052464
4128					1.0	ENSG00000183597.15	4128	19,13,16,9	14,12,4,10	220	1.0,1.0,1.0,1.0	0.703,1.0,1.0,1.0	0.07400000000000001	0.575837708663	0,0,0,0	4,0,0,0	149	chr22	20065925	20064541	20056013	20055942	TANGO2	annotatedSS	SE	+	20052584	20052464
4129					1.0	ENSG00000183597.15	4129	59,40,51,62	54,44,31,28	220	1.0,1.0,1.0,0.977	1.0,1.0,1.0,0.905	0.018000000000000002	1.0	0,0,0,1	0,0,0,2	149	chr22	20061576	20061529	20056013	20055942	TANGO2	annotatedSS	SE	+	20053551	20053359
4132					1.0	ENSG00000183597.15	4132	80,47,75,87	77,70,47,33	298	0.976,1.0,0.949,1.0	0.928,1.0,1.0,1.0	-0.001	1.0	1,0,2,0	3,0,0,0	149	chr22	20063411	20063337	20061683	20061529	TANGO2	annotatedSS	SE	+	20052584	20052464
4133					1.0	ENSG00000183597.15	4133	106,72,106,117	117,87,73,53	298	0.898,1.0,0.964,0.936	0.88,0.978,1.0,0.964	-0.006	0.8787067826620001	6,0,2,4	8,1,0,1	149	chr22	20063411	20063337	20061683	20061529	TANGO2	annotatedSS	SE	+	20056013	20055942
4134					1.0	ENSG00000183597.15	4134	44,35,45,51	52,39,32,28	298	0.786,1.0,0.918,0.864	0.765,0.951,1.0,0.933	-0.02	0.794378730043	6,0,2,4	8,1,0,1	149	chr22	20063442	20063337	20061706	20061529	TANGO2	annotatedSS	SE	+	20056013	20055942
4135					1.0	ENSG00000183597.15	4135	114,56,89,74	87,70,54,51	254	1.0,1.0,1.0,1.0	0.927,1.0,1.0,1.0	0.018000000000000002	1.0	0,0,0,0	4,0,0,0	149	chr22	20064907	20064541	20063442	20063337	TANGO2	annotatedSS	SE	+	20052584	20052464
4136					1.0	ENSG00000183597.15	4136	120,56,89,76	92,71,54,52	254	0.959,1.0,0.946,0.978	0.931,0.977,1.0,0.938	0.009000000000000001	0.770030213293	3,0,3,1	4,1,0,2	149	chr22	20064907	20064541	20063442	20063337	TANGO2	annotatedSS	SE	+	20056013	20055942
4138					1.0	ENSG00000099889.13	4138	16,8,3,13	14,20,12,5	203	0.922,1.0,1.0,1.0	1.0,1.0,0.898,1.0	0.006	1.0	1,0,0,0	0,0,1,0	149	chr22	19972827	19972736	19972411	19972357	ARVCF	annotatedSS	SE	-	19971971	19971885
4141					1.0	ENSG00000184470.20	4141	244,119,242,240	202,224,154,93	242	1.0,1.0,1.0,1.0	0.992,1.0,1.0,1.0	0.002	1.0	0,0,0,0	1,0,0,0	149	chr22	19880717	19880621	19880271	19880178	TXNRD2	annotatedSS	SE	-	19878437	19878365
4142					1.0	ENSG00000184470.20	4142	97,34,68,79	83,84,60,35	242	1.0,1.0,1.0,0.961	0.927,1.0,1.0,1.0	0.008	1.0	0,0,0,2	4,0,0,0	149	chr22	19883567	19883324	19880271	19880178	TXNRD2	annotatedSS	SE	-	19878437	19878365
4143					1.0	ENSG00000184470.20	4143	73,34,73,91	67,81,71,44	245	1.0,1.0,1.0,0.965	0.911,1.0,1.0,1.0	0.013000000000000001	1.0	0,0,0,2	4,0,0,0	149	chr22	19883461	19883324	19880717	19880621	TXNRD2	annotatedSS	SE	-	19878437	19878365
4144					1.0	ENSG00000184470.20	4144	210,120,234,253	188,215,162,98	245	1.0,1.0,1.0,0.987	0.974,1.0,1.0,1.0	0.003	1.0	0,0,0,2	3,0,0,0	149	chr22	19883461	19883324	19880717	19880621	TXNRD2	annotatedSS	SE	-	19880271	19880178
4145					1.0	ENSG00000184470.20	4145	1,0,2,0	1,3,4,0	239	0.384,NA,1.0,NA	0.238,1.0,1.0,NA	-0.054000000000000006	1.0	1,0,0,0	2,0,0,0	149	chr22	19881154	19881035	19880945	19880855	TXNRD2	annotatedSS	SE	-	19880717	19880621
4146					1.0	ENSG00000184470.20	4146	277,164,232,207	227,195,163,82	220	0.995,1.0,1.0,1.0	1.0,1.0,1.0,1.0	-0.001	1.0	1,0,0,0	0,0,0,0	149	chr22	19915276	19915213	19911447	19911376	TXNRD2	annotatedSS	SE	-	19899068	19899048
4147					1.0	ENSG00000184470.20	4147	272,116,215,234	255,263,201,105	206	1.0,0.977,0.994,0.988	0.979,0.984,1.0,0.987	0.002	1.0	0,2,1,2	4,3,0,1	149	chr22	19931095	19931029	19919599	19919542	TXNRD2	annotatedSS	SE	-	19919004	19918859
4148					1.0	ENSG00000184470.20	4148	168,65,142,147	169,164,129,62	215	0.991,1.0,0.99,1.0	1.0,0.983,1.0,1.0	-0.001	1.0	1,0,1,0	0,2,0,0	149	chr22	19941803	19941700	19931095	19931029	TXNRD2	annotatedSS	SE	-	19919599	19919542
4149					1.0	ENSG00000184470.20	4149	211,84,192,191	202,221,164,96	218	0.993,1.0,0.992,1.0	1.0,0.987,1.0,1.0	-0.001	1.0	1,0,1,0	0,2,0,0	149	chr22	19941804	19941700	19931098	19931029	TXNRD2	annotatedSS	SE	-	19919599	19919542
4150					1.0	ENSG00000185838.13	4150	91,42,118,115	80,78,75,68	298	1.0,1.0,1.0,1.0	0.976,1.0,1.0,1.0	0.006	1.0	0,0,0,0	1,0,0,0	149	chr22	19806757	19806658	19802216	19802000	GNB1L	annotatedSS	SE	-	19788960	19783223
4151					1.0	ENSG00000185838.13	4151	94,40,92,92	66,85,65,41	248	0.983,1.0,1.0,1.0	0.952,1.0,0.951,1.0	0.02	1.0	1,0,0,0	2,0,2,0	149	chr22	19812447	19812284	19806757	19806658	GNB1L	annotatedSS	SE	-	19802216	19801998
4152					1.0	ENSG00000185838.13	4152	5,0,3,0	5,1,4,0	298	1.0,NA,0.429,NA	1.0,1.0,1.0,NA	-0.285	1.0	0,0,2,0	0,0,0,0	149	chr22	19854539	19854442	19812447	19812284	GNB1L	annotatedSS	SE	-	19802216	19801998
4153					1.0	ENSG00000185838.13	4153	39,27,25,31	20,20,24,23	275	1.0,1.0,1.0,1.0	1.0,0.783,1.0,1.0	0.054000000000000006	1.0	0,0,0,0	0,3,0,0	149	chr22	19821375	19821227	19820723	19820597	GNB1L	annotatedSS	SE	-	19812447	19812284
4154					1.0	ENSG00000185838.13	4154	49,36,36,60	22,58,28,27	297	0.86,1.0,0.858,1.0	0.786,0.967,0.875,1.0	0.022000000000000002	0.878808298101	4,0,3,0	3,1,2,0	149	chr22	19854539	19854442	19821375	19821227	GNB1L	annotatedSS	SE	-	19812447	19812294
4155					0.53755501715	ENSG00000184058.12	4155	72,34,112,42	77,69,84,36	298	0.818,1.0,0.949,1.0	0.951,0.945,1.0,1.0	-0.032	0.0202237349391	8,0,3,0	2,2,0,0	149	chr22	19763342	19763240	19761280	19760904	TBX1	annotatedSS	SE	+	19759677	19759557
4156					1.0	ENSG00000184058.12	4156	44,19,37,25	39,41,30,17	251	1.0,1.0,1.0,1.0	1.0,0.924,1.0,1.0	0.019	1.0	0,0,0,0	0,2,0,0	149	chr22	19764326	19764154	19763342	19763240	TBX1	annotatedSS	SE	+	19759677	19759557
4157					1.0	ENSG00000184058.12	4157	136,66,129,69	137,105,125,39	298	1.0,1.0,1.0,0.972	0.986,0.897,1.0,1.0	0.022000000000000002	0.563609652964	0,0,0,1	1,6,0,0	149	chr22	19765113	19764957	19764326	19764154	TBX1	annotatedSS	SE	+	19763342	19763240
4159					1.0	ENSG00000100084.14	4159	54,28,79,45	64,62,73,47	238	0.944,1.0,0.98,1.0	0.976,1.0,1.0,0.936	0.003	1.0	2,0,1,0	1,0,0,2	149	chr22	19353519	19353355	19351446	19351357	HIRA	annotatedSS	SE	-	19331556	19330697
4160					1.0	ENSG00000100084.14	4160	2,1,1,0	1,0,0,2	298	0.5,1.0,1.0,NA	1.0,NA,NA,1.0	-0.16699999999999998	1.0	1,0,0,0	0,0,0,0	149	chr22	19355865	19355759	19353519	19353355	HIRA	annotatedSS	SE	-	19331556	19330697
4161					1.0	ENSG00000100084.14	4161	110,63,86,113	93,86,95,62	272	1.0,0.972,1.0,1.0	1.0,1.0,1.0,1.0	-0.006999999999999999	1.0	0,1,0,0	0,0,0,0	149	chr22	19355865	19355759	19354118	19353995	HIRA	annotatedSS	SE	-	19353519	19353355
4162					1.0	ENSG00000100084.14	4162	125,61,91,90	113,97,85,62	255	1.0,1.0,1.0,1.0	0.985,1.0,1.0,1.0	0.004	1.0	0,0,0,0	1,0,0,0	149	chr22	19356288	19356229	19355865	19355759	HIRA	annotatedSS	SE	-	19354118	19353995
4163					1.0	ENSG00000100084.14	4163	176,96,134,209	160,141,159,115	298	1.0,1.0,1.0,1.0	0.988,1.0,1.0,1.0	0.003	1.0	0,0,0,0	1,0,0,0	149	chr22	19361341	19361236	19359484	19359335	HIRA	annotatedSS	SE	-	19357051	19356889
4164					1.0	ENSG00000100084.14	4164	198,102,161,151	197,179,182,89	298	1.0,1.0,0.988,0.987	0.99,1.0,0.989,0.978	0.005	1.0	0,0,1,1	1,0,1,1	149	chr22	19383705	19383619	19378066	19377868	HIRA	annotatedSS	SE	-	19375792	19375630
4165					1.0	ENSG00000100084.14	4165	105,80,103,81	112,130,103,93	298	1.0,1.0,1.0,1.0	1.0,1.0,1.0,0.979	0.005	1.0	0,0,0,0	0,0,0,1	149	chr22	19396947	19396786	19394509	19394341	HIRA	annotatedSS	SE	-	19392214	19392100
4168					1.0	ENSG00000070371.15	4168	8,7,30,7	14,8,14,7	298	1.0,1.0,0.938,1.0	1.0,1.0,1.0,1.0	-0.016	1.0	0,0,1,0	0,0,0,0	149	chr22	19191435	19191303	19183611	19183389	CLTCL1	annotatedSS	SE	-	19180806	19180730
4170					1.0	ENSG00000070371.15	4170	4,10,10,7	5,3,7,5	298	0.4,0.625,0.357,0.368	0.263,0.273,0.412,0.333	0.11699999999999999	0.272849910047	3,3,9,6	7,4,5,5	149	chr22	19188091	19187980	19187728	19187557	CLTCL1	annotatedSS	SE	-	19183611	19183389
4172					1.0	ENSG00000070371.15	4172	22,7,18,8	15,9,11,10	298	1.0,0.778,1.0,1.0	1.0,1.0,1.0,1.0	-0.055	1.0	0,1,0,0	0,0,0,0	149	chr22	19208311	19208153	19201493	19201328	CLTCL1	annotatedSS	SE	-	19199841	19199733
4173					1.0	ENSG00000070371.15	4173	4,2,2,2	3,6,5,5	252	1.0,0.542,1.0,1.0	1.0,1.0,1.0,1.0	-0.115	1.0	0,1,0,0	0,0,0,0	149	chr22	19208311	19208153	19201493	19201390	CLTCL1	annotatedSS	SE	-	19199841	19199733
4174					1.0	ENSG00000070371.15	4174	11,4,14,8	10,7,7,9	298	1.0,1.0,0.778,1.0	1.0,1.0,0.778,1.0	0.0	1.0	0,0,2,0	0,0,1,0	149	chr22	19209114	19208921	19208311	19208153	CLTCL1	annotatedSS	SE	-	19201493	19201328
4176					1.0	ENSG00000070371.15	4176	12,4,12,0	7,17,9,1	298	1.0,1.0,1.0,NA	1.0,1.0,1.0,0.143	0.214	1.0	0,0,0,0	0,0,0,3	149	chr22	19239388	19239274	19235869	19235695	CLTCL1	annotatedSS	SE	-	19234706	19234508
4177					1.0	ENSG00000070371.15	4177	16,6,14,1	8,15,17,4	263	0.901,1.0,1.0,1.0	1.0,1.0,0.828,1.0	0.018000000000000002	1.0	1,0,0,0	0,0,2,0	149	chr22	19242936	19242774	19239388	19239274	CLTCL1	annotatedSS	SE	-	19235869	19235695
4179					1.0	ENSG00000100075.9	4179	447,356,458,409	378,542,397,152	223	1.0,0.992,1.0,1.0	1.0,1.0,1.0,0.99	0.0	1.0	0,2,0,0	0,0,0,1	149	chr22	19176950	19176845	19176494	19176420	SLC25A1	annotatedSS	SE	-	19176244	19175574
4180					1.0	ENSG00000100075.9	4180	1036,700,992,878	929,1098,820,442	265	0.997,0.992,0.974,1.0	0.996,0.998,0.996,1.0	-0.006999999999999999	0.8112913079449999	2,3,15,0	2,1,2,0	149	chr22	19176950	19176845	19176693	19176577	SLC25A1	annotatedSS	SE	-	19176494	19176420
4181					1.0	ENSG00000100075.9	4181	514,451,485,451	446,558,410,231	254	1.0,1.0,1.0,1.0	1.0,1.0,1.0,0.993	0.002	1.0	0,0,0,0	0,0,0,1	149	chr22	19177204	19177119	19176950	19176845	SLC25A1	annotatedSS	SE	-	19176494	19176420
4182					1.0	ENSG00000100075.9	4182	1212,942,1190,1277	1160,1379,1014,597	288	0.994,0.998,1.0,0.997	1.0,1.0,1.0,1.0	-0.003	1.0	4,1,0,2	0,0,0,0	149	chr22	19178041	19177941	19177865	19177726	SLC25A1	annotatedSS	SE	-	19177204	19177119
4183					1.0	ENSG00000100075.9	4183	652,530,647,639	626,715,573,318	288	0.988,0.993,0.988,0.991	0.988,0.989,0.997,0.988	-0.0	1.0	4,2,4,3	4,4,1,2	149	chr22	19178240	19178132	19177865	19177726	SLC25A1	annotatedSS	SE	-	19177204	19177119
4184					1.0	ENSG00000100075.9	4184	1335,1072,1257,1368	1201,1455,1116,681	298	0.994,0.996,0.994,0.996	0.993,0.995,0.998,0.994	0.0	1.0	4,2,4,3	4,4,1,2	149	chr22	19178240	19178132	19178041	19177726	SLC25A1	annotatedSS	SE	-	19177204	19177119
4185					1.0	ENSG00000100075.9	4185	669,533,594,722	562,719,532,350	249	0.99,0.994,0.989,0.993	0.988,0.991,0.997,0.991	-0.0	1.0	4,2,4,3	4,4,1,2	149	chr22	19178240	19178132	19178041	19177941	SLC25A1	annotatedSS	SE	-	19177204	19177119
4186					1.0	ENSG00000100075.9	4186	1244,951,1136,1367	1095,1389,973,632	249	1.0,1.0,0.999,0.999	1.0,1.0,1.0,1.0	-0.0	1.0	0,0,1,1	0,0,0,0	149	chr22	19178240	19178132	19178041	19177941	SLC25A1	annotatedSS	SE	-	19177865	19177726
4187					1.0	ENSG00000100075.9	4187	1141,828,1059,1185	1033,1247,954,575	257	1.0,1.0,0.997,1.0	1.0,1.0,0.998,1.0	-0.0	1.0	0,0,2,0	0,0,1,0	149	chr22	19178739	19178579	19178240	19178132	SLC25A1	annotatedSS	SE	-	19178041	19177726
4189					1.0	ENSG00000102024.17	4189	785,487,733,484	565,628,549,252	230	1.0,1.0,0.996,0.997	1.0,1.0,1.0,0.988	0.001	1.0	0,0,2,1	0,0,0,2	149	chrX	115622409	115622245	115610323	115610242	PLS3	annotatedSS	SE	+	115561260	115561173
4190					1.0	ENSG00000102024.17	4190	545,349,390,139	378,388,235,103	230	0.989,1.0,1.0,1.0	1.0,1.0,1.0,1.0	-0.003	1.0	4,0,0,0	0,0,0,0	149	chrX	115622409	115622245	115610323	115610242	PLS3	annotatedSS	SE	+	115593632	115593552
4191					1.0	ENSG00000102024.17	4191	2,0,0,0	2,0,0,3	268	0.001,0.0,0.0,0.0	0.002,0.0,0.0,0.008	-0.002	1.0	854,518,745,397	603,632,525,215	149	chrX	115622409	115622245	115610921	115610802	PLS3	annotatedSS	SE	+	115610323	115610242
4192					1.0	ENSG00000102024.17	4192	2,4,1,0	2,3,2,0	298	0.001,0.004,0.001,0.0	0.002,0.002,0.002,0.0	0.0	1.0	854,518,745,397	603,632,525,215	149	chrX	115622409	115622245	115614534	115614152	PLS3	annotatedSS	SE	+	115610323	115610242
4194					1.0	ENSG00000102024.17	4194	1399,793,1109,597	1052,1000,677,284	298	1.0,1.0,1.0,1.0	1.0,0.998,1.0,1.0	0.0	1.0	0,0,0,0	0,1,0,0	149	chrX	115645099	115645020	115643508	115643312	PLS3	annotatedSS	SE	+	115640503	115640303
4196					1.0	ENSG00000184979.9	4196	75,24,45,56	81,38,15,20	298	0.949,1.0,1.0,1.0	1.0,1.0,1.0,1.0	-0.013000000000000001	1.0	2,0,0,0	0,0,0,0	149	chr22	18160268	18160171	18157820	18157557	USP18	annotatedSS	SE	+	18150222	18149898
4198					0.320723922991	ENSG00000243156.7	4198	1,3,3,2	3,15,7,5	200	0.033,0.157,0.101,0.054	0.082,0.223,0.14,0.164	-0.066	0.00864845238933	22,12,20,26	25,39,32,19	149	chr22	17808937	17808843	17803861	17803810	MICAL3	annotatedSS	SE	-	17791301	17791201
4199					1.0	ENSG00000243156.7	4199	15,13,14,6	21,33,14,7	200	0.788,1.0,0.635,0.817	0.723,0.925,1.0,0.839	-0.062	0.363791066175	3,0,6,1	6,2,0,1	149	chr22	17816784	17816689	17812557	17812506	MICAL3	annotatedSS	SE	-	17810813	17810702
4203					1.0	ENSG00000243156.7	4203	0,2,0,0	2,2,0,2	233	0.0,0.074,0.0,0.0	0.07,0.053,0.0,0.138	-0.047	0.18047466951299998	17,16,10,8	17,23,16,8	149	chr22	17886051	17885877	17884358	17884274	MICAL3	annotatedSS	SE	-	17872023	17871836
4205					1.0	ENSG00000131100.12	4205	1423,996,1215,945	1078,1075,541,258	239	0.989,0.981,0.99,0.987	0.991,0.996,0.997,0.982	-0.005	0.419876363671	10,12,8,8	6,3,1,3	149	chr22	17612878	17612811	17601181	17601091	ATP6V1E1	annotatedSS	SE	-	17600095	17600026
4206					1.0	ENSG00000131100.12	4206	3,0,0,0	0,0,0,0	243	0.005,0.0,0.0,0.0	0.0,0.0,0.0,0.0	0.001	1.0	368,205,306,197	235,216,146,68	149	chr22	17619526	17619460	17619127	17619033	ATP6V1E1	annotatedSS	SE	-	17613320	17613210
4207					1.0	ENSG00000131100.12	4207	695,463,586,418	464,447,270,134	215	0.992,0.988,0.967,1.0	0.988,0.994,0.969,0.989	0.002	0.6772760715549999	4,4,14,0	4,2,6,1	149	chr22	17628733	17628602	17619526	17619460	ATP6V1E1	annotatedSS	SE	-	17613320	17612975
4209					1.0	ENSG00000237438.7	4209	0,4,0,1	0,3,0,0	248	0.0,0.147,0.0,0.031	0.0,0.096,0.0,0.0	0.02	0.90295843544	13,14,10,19	11,17,6,4	149	chr22	17047426	17047323	17046444	17046345	CECR7	annotatedSS	SE	+	17045000	17044872
4210					1.0	ENSG00000100181.22	4210	34,31,28,115	38,53,44,53	298	0.81,1.0,0.875,0.983	0.95,1.0,0.917,1.0	-0.05	1.0	4,0,2,1	1,0,2,0	149	chr22	16614178	16614076	16611893	16611657	TPTEP1	annotatedSS	SE	+	16602215	16601910
4211					1.0	ENSG00000100181.22	4211	4,0,2,1	1,0,1,0	251	0.543,NA,1.0,1.0	0.372,NA,1.0,NA	0.162	1.0	2,0,0,0	1,0,0,0	149	chr22	16622897	16622840	16614178	16614076	TPTEP1	annotatedSS	SE	+	16602215	16601910
4212					1.0	ENSG00000100181.22	4212	6,1,2,3	1,1,1,2	251	0.337,0.129,0.145,0.165	0.165,0.106,0.229,0.229	0.012	0.267231067147	7,4,7,9	3,5,2,4	149	chr22	16637090	16637039	16614178	16614076	TPTEP1	annotatedSS	SE	+	16602215	16601910
4213					1.0	ENSG00000100181.22	4213	2,0,0,0	2,0,1,0	206	0.171,0.0,0.0,0.0	0.325,0.0,0.266,0.0	-0.105	1.0	7,4,7,9	3,5,2,4	149	chr22	16637090	16637039	16622897	16622840	TPTEP1	annotatedSS	SE	+	16602215	16602043
4214					1.0	ENSG00000100181.22	4214	0,0,0,0	1,0,1,0	206	0.0,0.0,0.0,0.0	1.0,0.0,1.0,0.0	-0.5	1.0	3,2,1,2	0,1,0,3	149	chr22	16637090	16637039	16622897	16622840	TPTEP1	annotatedSS	SE	+	16614178	16614076
[truncated: 247,334 more rows]
