# Supplementary material for: An alternative splicing modulator decreases mutant HTT and improves the molecular fingerprint in Huntington’s disease patient neurons
Source: Nat Commun. 2022 Nov 10;13:6797. doi: 10.1038/s41467-022-34419-x (PMC9649613; doi:10.1038/s41467-022-34419-x)
Supplement: Supplementary file 4 — Source Data [file 41467_2022_34419_MOESM4_ESM.zip › Source_Data/Figure-4_fibroblasts.HD-D_HD-B.MATS.JC.txt]

ID	1stExonEnd	1stExonStart_0base	2ndExonEnd	2ndExonStart_0base	FDR	GeneID	ID.1	IJC_SAMPLE_1	IJC_SAMPLE_2	IncFormLen	IncLevel1	IncLevel2	IncLevelDifference	PValue	SJC_SAMPLE_1	SJC_SAMPLE_2	SkipFormLen	chr	downstreamEE	downstreamES	exonEnd	exonStart_0base	geneSymbol	novelSS	splice_type	strand	upstreamEE	upstreamES
1819					1.0	ENSG00000198692.9	1819	0,257,0,270	0,230,0,190	233	NA,0.994,NA,1.0	NA,1.0,NA,1.0	-0.003	1.0	0,1,0,0	0,0,0,0	149	chrY	20582693	20582589	20579691	20579607	EIF1AY	annotatedSS	SE	+	20575887	20575724
1820					1.0	ENSG00000198692.9	1820	0,355,0,402	0,340,0,225	253	NA,0.995,NA,1.0	NA,0.995,NA,1.0	0.0	1.0	0,1,0,0	0,1,0,0	149	chrY	20584524	20584473	20582693	20582589	EIF1AY	annotatedSS	SE	+	20579691	20579607
1821					1.0	ENSG00000198692.9	1821	0,240,0,277	0,225,0,135	200	NA,0.957,NA,0.954	NA,0.988,NA,0.981	-0.028999999999999998	1.0	0,8,0,10	0,2,0,2	149	chrY	20588105	20588023	20584524	20584473	EIF1AY	annotatedSS	SE	+	20582693	20582589
1826					1.0	ENSG00000131002.11	1826	0,1,0,0	0,0,0,0	224	NA,0.032,NA,0.0	NA,0.0,NA,0.0	0.016	1.0	0,20,0,33	0,18,0,15	149	chrY	19587507	19587209	19569459	19569384	TXLNGY	annotatedSS	SE	+	19567570	19567349
1829					1.0	ENSG00000131002.11	1829	0,1,0,0	0,5,0,0	298	NA,0.333,NA,NA	NA,1.0,NA,NA	-0.667	1.0	0,1,0,0	0,0,0,0	149	chrY	19593593	19593398	19591959	19591779	TXLNGY	annotatedSS	SE	+	19589612	19589520
1830					1.0	ENSG00000131002.11	1830	0,1,0,0	0,2,0,0	189	NA,0.441,NA,NA	NA,1.0,NA,NA	-0.5589999999999999	1.0	0,1,0,0	0,0,0,0	149	chrY	19593602	19593398	19591959	19591919	TXLNGY	annotatedSS	SE	+	19589612	19589520
1831					1.0	ENSG00000131002.11	1831	0,2,0,0	0,0,0,1	269	NA,1.0,NA,NA	NA,0.0,NA,1.0	0.5	1.0	0,0,0,0	0,2,0,0	149	chrY	19597665	19597590	19596134	19596014	TXLNGY	annotatedSS	SE	+	19593593	19593398
1835					1.0	ENSG00000176728.7	1835	0,0,0,1	0,0,0,2	298	NA,NA,NA,0.333	NA,0.0,NA,1.0	-0.16699999999999998	1.0	0,0,0,1	0,3,0,0	149	chrY	19068798	19068723	19044695	19044541	TTTY14	annotatedSS	SE	-	18932841	18932316
1837					1.0	ENSG00000176728.7	1837	0,2,0,1	0,0,0,1	224	NA,0.399,NA,1.0	NA,NA,NA,1.0	-0.3	1.0	0,2,0,0	0,0,0,0	149	chrY	19075996	19075940	19068798	19068723	TTTY14	annotatedSS	SE	-	18877205	18877067
1838					1.0	ENSG00000176728.7	1838	0,5,0,3	0,1,0,1	224	NA,0.624,NA,0.154	NA,0.077,NA,0.087	0.307	1.0	0,2,0,11	0,8,0,7	149	chrY	19077395	19077044	19068798	19068723	TTTY14	annotatedSS	SE	-	18877205	18877067
1839					1.0	ENSG00000176728.7	1839	0,3,0,3	0,4,0,1	224	NA,0.222,NA,0.285	NA,0.228,NA,0.25	0.015	1.0	0,7,0,5	0,9,0,2	149	chrY	19077395	19077044	19068798	19068723	TTTY14	annotatedSS	SE	-	18932841	18932316
1843					1.0	ENSG00000206159.10	1843	0,2,0,2	0,0,0,0	266	NA,0.272,NA,0.219	NA,0.0,NA,0.0	0.245	1.0	0,3,0,4	0,2,0,6	149	chrY	12420372	12420315	12407309	12407192	GYG2P1	annotatedSS	SE	-	12406937	12406795
1845					1.0	ENSG00000099725.14	1845	0,10,0,5	0,5,0,13	269	NA,1.0,NA,0.581	NA,1.0,NA,0.878	-0.149	1.0	0,0,0,2	0,0,0,1	149	chrY	7356223	7356134	7341234	7341114	PRKY	annotatedSS	SE	+	7326169	7325905
1849					1.0	ENSG00000067646.11	1849	0,48,0,45	0,40,0,29	238	NA,1.0,NA,0.904	NA,0.893,NA,0.858	0.077	1.0	0,0,0,3	0,3,0,3	149	chrY	2961286	2961073	2953997	2953908	ZFY	annotatedSS	SE	+	2935769	2935476
1850					1.0	ENSG00000067646.11	1850	0,17,0,13	0,6,0,11	238	NA,1.0,NA,0.891	NA,1.0,NA,0.873	0.009000000000000001	1.0	0,0,0,1	0,0,0,1	149	chrY	2975244	2975094	2953997	2953908	ZFY	annotatedSS	SE	+	2935769	2935476
1851					1.0	ENSG00000067646.11	1851	0,41,0,22	0,18,0,16	298	NA,1.0,NA,0.917	NA,1.0,NA,0.889	0.013999999999999999	1.0	0,0,0,1	0,0,0,1	149	chrY	2975244	2975094	2961646	2961073	ZFY	annotatedSS	SE	+	2935769	2935650
1852					1.0	ENSG00000067646.11	1852	0,73,0,52	0,52,0,37	298	NA,1.0,NA,1.0	NA,1.0,NA,0.822	0.08900000000000001	1.0	0,0,0,0	0,0,0,4	149	chrY	2975244	2975094	2961646	2961073	ZFY	annotatedSS	SE	+	2953997	2953908
1853					1.0	ENSG00000067646.11	1853	0,42,0,38	0,38,0,31	298	NA,1.0,NA,0.95	NA,1.0,NA,0.939	0.005	1.0	0,0,0,1	0,0,0,1	149	chrY	2978080	2977939	2976822	2976669	ZFY	annotatedSS	SE	+	2975654	2975510
1885					1.0	ENSG00000182484.15	1885	9,20,25,23	17,40,45,36	298	1.0,1.0,0.926,0.92	1.0,1.0,0.957,1.0	-0.027999999999999997	1.0	0,0,1,1	0,0,1,0	149	chrX	156023213	156023011	156022834	156022313	WASH6P	annotatedSS	SE	+	156022145	156021998
1886					1.0	ENSG00000182484.15	1886	6,8,8,5	8,11,15,8	286	1.0,1.0,0.806,0.723	1.0,1.0,0.887,1.0	-0.09	1.0	0,0,1,1	0,0,1,0	149	chrX	156023207	156023011	156022459	156022322	WASH6P	annotatedSS	SE	+	156022145	156021998
1887					1.0	ENSG00000182484.15	1887	1,7,1,1	3,2,2,3	298	1.0,1.0,0.333,0.333	1.0,1.0,0.5,1.0	-0.20800000000000002	1.0	0,0,1,1	0,0,1,0	149	chrX	156023209	156023011	156022539	156022322	WASH6P	annotatedSS	SE	+	156022145	156021998
1888					1.0	ENSG00000182484.15	1888	10,16,10,16	20,14,12,16	298	1.0,1.0,0.833,0.889	1.0,1.0,0.857,1.0	-0.034	1.0	0,0,1,1	0,0,1,0	149	chrX	156023209	156023011	156022834	156022322	WASH6P	annotatedSS	SE	+	156022145	156021998
1889					1.0	ENSG00000182484.15	1889	14,12,12,18	21,19,16,17	285	0.594,0.863,0.473,0.611	0.687,0.525,0.374,0.597	0.08900000000000001	0.399821851692	5,1,7,6	5,9,14,6	149	chrX	156023209	156023011	156022834	156022698	WASH6P	annotatedSS	SE	+	156022459	156022313
1890					1.0	ENSG00000182484.15	1890	10,12,8,15	17,12,14,16	285	1.0,1.0,1.0,1.0	1.0,1.0,1.0,0.893	0.027000000000000003	1.0	0,0,0,0	0,0,0,1	149	chrX	156023209	156023011	156022834	156022698	WASH6P	annotatedSS	SE	+	156022539	156022322
1891					1.0	ENSG00000155962.12	1891	0,0,1,1	0,0,0,0	269	0.0,0.0,0.065,0.033	0.0,0.0,0.0,0.0	0.025	1.0	13,18,8,16	12,22,9,6	149	chrX	155279330	155279148	155278930	155278810	CLIC2	annotatedSS	SE	-	155278064	155277979
1893					1.0	ENSG00000155962.12	1893	21,32,13,16	10,25,7,11	259	1.0,0.948,1.0,1.0	1.0,1.0,1.0,1.0	-0.013000000000000001	1.0	0,1,0,0	0,0,0,0	149	chrX	155334542	155334370	155299145	155299035	CLIC2	annotatedSS	SE	-	155280068	155279961
1895					1.0	ENSG00000185515.14	1895	125,106,108,105	98,114,229,112	166	1.0,0.979,1.0,1.0	1.0,1.0,1.0,1.0	-0.005	1.0	0,2,0,0	0,0,0,0	149	chrX	155073431	155073376	155072343	155072326	BRCC3	annotatedSS	SE	+	155071650	155071419
1896					1.0	ENSG00000185515.14	1896	4,20,15,26	13,10,20,14	166	1.0,0.947,1.0,0.886	1.0,1.0,0.749,0.926	0.039	0.213989975732	0,1,0,3	0,0,6,1	149	chrX	155077283	155077169	155072343	155072326	BRCC3	annotatedSS	SE	+	155071650	155071419
1897					1.0	ENSG00000185515.14	1897	35,41,34,26	45,42,70,34	207	1.0,0.967,1.0,0.862	1.0,1.0,1.0,1.0	-0.043	0.8642359022820001	0,1,0,3	0,0,0,0	149	chrX	155077283	155077169	155073431	155073373	BRCC3	annotatedSS	SE	+	155072343	155072326
1898					1.0	ENSG00000185515.14	1898	20,26,23,12	20,24,39,21	204	1.0,0.95,1.0,0.745	1.0,1.0,0.826,0.939	-0.017	0.185110181027	0,1,0,3	0,0,6,1	149	chrX	155077283	155077169	155073431	155073376	BRCC3	annotatedSS	SE	+	155071650	155071430
1899					1.0	ENSG00000185515.14	1899	140,112,116,94	106,127,250,120	204	1.0,0.988,1.0,0.958	1.0,1.0,1.0,1.0	-0.013999999999999999	1.0	0,1,0,3	0,0,0,0	149	chrX	155077283	155077169	155073431	155073376	BRCC3	annotatedSS	SE	+	155072343	155072326
1900					1.0	ENSG00000185515.14	1900	11,13,14,6	5,5,20,13	224	0.103,0.122,0.152,0.091	0.044,0.055,0.107,0.143	0.03	0.20571228902	64,62,52,40	73,57,111,52	149	chrX	155116183	155116056	155099389	155099314	BRCC3	annotatedSS	SE	+	155090839	155090783
1901					1.0	ENSG00000185515.14	1901	129,106,86,78	121,109,188,93	281	1.0,1.0,1.0,1.0	1.0,1.0,0.99,1.0	0.002	1.0	0,0,0,0	0,0,1,0	149	chrX	155116754	155116710	155116188	155116056	BRCC3	annotatedSS	SE	+	155090839	155090783
1902					1.0	ENSG00000214827.9	1902	10,2,3,0	2,4,7,2	298	0.021,0.007,0.01,0.0	0.007,0.012,0.017,0.009	-0.002	1.0	228,148,149,151	139,171,201,115	149	chrX	155071136	155070693	155065789	155065618	MTCP1	annotatedSS	SE	-	155064033	155063965
1903					1.0	ENSG00000214827.9	1903	13,3,6,7	6,4,21,6	298	1.0,1.0,1.0,1.0	1.0,1.0,0.913,1.0	0.022000000000000002	1.0	0,0,0,0	0,0,1,0	149	chrX	155071136	155070693	155065789	155065618	MTCP1	annotatedSS	SE	-	155065537	155065485
1904					1.0	ENSG00000214827.9	1904	1,2,6,3	3,0,10,0	298	0.053,0.333,0.5,1.0	0.429,0.0,0.417,0.0	0.26	0.420544721391	9,2,3,0	2,4,7,2	149	chrX	155071226	155070693	155066057	155065905	MTCP1	annotatedSS	SE	-	155065789	155065618
1907					1.0	ENSG00000130830.14	1907	167,138,174,245	134,149,315,209	230	0.982,1.0,0.983,0.994	1.0,0.98,0.976,1.0	0.001	1.0	2,0,2,1	0,2,5,0	149	chrX	154785157	154785050	154784108	154784027	MPP1	annotatedSS	SE	-	154783507	154783376
1909					1.0	ENSG00000130830.14	1909	152,143,207,191	133,112,291,193	298	0.987,1.0,1.0,1.0	1.0,1.0,1.0,1.0	-0.003	1.0	1,0,0,0	0,0,0,0	149	chrX	154805477	154805271	154786400	154786203	MPP1	annotatedSS	SE	-	154785157	154784700
1910					1.0	ENSG00000130830.14	1910	134,125,179,180	113,94,253,164	218	1.0,1.0,0.984,1.0	1.0,1.0,1.0,1.0	-0.004	1.0	0,0,2,0	0,0,0,0	149	chrX	154791068	154790982	154790022	154789953	MPP1	annotatedSS	SE	-	154786400	154786203
1911					1.0	ENSG00000130830.14	1911	34,44,50,58	29,24,84,43	218	0.959,0.938,0.945,0.975	0.952,1.0,0.891,0.936	0.009000000000000001	0.23265204576600002	1,2,2,1	1,0,7,2	149	chrX	154805485	154805271	154790022	154789953	MPP1	annotatedSS	SE	-	154786400	154786203
1912					1.0	ENSG00000130830.14	1912	1,2,0,4	0,0,2,2	298	0.004,0.018,0.0,0.013	0.0,0.0,0.005,0.011	0.005	1.0	118,56,136,147	77,60,185,89	149	chrX	154805527	154805271	154799893	154799744	MPP1	annotatedSS	SE	-	154792285	154792141
1913					1.0	ENSG00000130830.14	1913	0,0,2,2	0,1,1,0	280	0.0,0.0,0.008,0.007	0.0,0.009,0.003,0.0	0.001	1.0	118,56,136,147	77,60,185,89	149	chrX	154805456	154805271	154804827	154804696	MPP1	annotatedSS	SE	-	154792285	154792141
1914					1.0	ENSG00000160219.11	1914	7,2,2,9	1,5,16,2	266	1.0,1.0,1.0,1.0	1.0,1.0,1.0,0.528	0.11800000000000001	1.0	0,0,0,0	0,0,0,1	149	chrX	154696019	154695916	154680248	154680131	GAB3	annotatedSS	SE	-	154678294	154675248
1916					1.0	ENSG00000126903.15	1916	0,0,0,0	1,0,1,0	235	NA,NA,NA,0.0	1.0,NA,1.0,0.0	-0.667	1.0	0,0,0,1	0,0,0,1	149	chrX	154490628	154490593	154490027	154489941	SLC10A3	annotatedSS	SE	-	154489082	154487310
1917					1.0	ENSG00000126903.15	1917	40,22,45,12	41,43,79,30	201	1.0,1.0,1.0,0.899	1.0,1.0,1.0,0.957	-0.013999999999999999	1.0	0,0,0,1	0,0,0,1	149	chrX	154490614	154490593	154490358	154490306	SLC10A3	annotatedSS	SE	-	154489082	154487342
1919					1.0	ENSG00000130827.6	1919	109,69,79,91	94,80,194,107	298	1.0,1.0,1.0,0.958	0.979,1.0,1.0,1.0	-0.005	1.0	0,0,0,2	1,0,0,0	149	chrX	154461638	154461098	154460777	154460156	PLXNA3	annotatedSS	SE	+	154458428	154458280
1920					1.0	ENSG00000130827.6	1920	39,37,39,43	61,54,158,45	273	1.0,1.0,0.955,1.0	1.0,1.0,1.0,1.0	-0.011000000000000001	1.0	0,0,1,0	0,0,0,0	149	chrX	154464313	154464156	154464074	154463950	PLXNA3	annotatedSS	SE	+	154463690	154463589
1921					1.0	ENSG00000130827.6	1921	86,58,75,63	137,94,308,80	298	1.0,0.935,1.0,1.0	1.0,1.0,0.994,1.0	-0.015	1.0	0,2,0,0	0,0,1,0	149	chrX	154467688	154467544	154467471	154467231	PLXNA3	annotatedSS	SE	+	154467150	154467056
1922					1.0	ENSG00000130827.6	1922	84,45,69,47	176,96,287,87	246	1.0,0.845,1.0,0.966	1.0,1.0,1.0,0.981	-0.042	0.621528998916	0,5,0,1	0,0,0,1	149	chrX	154470167	154469976	154469784	154469687	PLXNA3	annotatedSS	SE	+	154469482	154469378
1923					1.0	ENSG00000071859.14	1923	646,543,657,438	881,703,1669,618	226	1.0,0.994,0.995,1.0	1.0,0.998,1.0,1.0	-0.002	1.0	0,2,2,0	0,1,0,0	149	chrX	154449735	154449680	154449297	154449220	FAM50A	annotatedSS	SE	+	154448954	154448892
1924					1.0	ENSG00000071553.16	1924	346,297,361,324	511,347,966,466	224	1.0,1.0,1.0,1.0	1.0,1.0,0.998,1.0	0.0	1.0	0,0,0,0	0,0,1,0	149	chrX	154432376	154432265	154431904	154431829	ATP6AP1	annotatedSS	SE	+	154429174	154428844
1925					1.0	ENSG00000071553.16	1925	392,231,358,319	497,332,1025,378	298	1.0,1.0,0.994,1.0	1.0,1.0,1.0,1.0	-0.002	1.0	0,0,1,0	0,0,0,0	149	chrX	154435186	154435138	154434446	154434207	ATP6AP1	annotatedSS	SE	+	154433720	154433634
1926					1.0	ENSG00000071553.16	1926	284,149,242,192	341,275,725,249	197	0.995,1.0,1.0,0.986	1.0,1.0,1.0,0.995	-0.004	1.0	1,0,0,2	0,0,0,1	149	chrX	154435379	154435273	154435186	154435138	ATP6AP1	annotatedSS	SE	+	154434446	154434207
1927					1.0	ENSG00000196924.14	1927	1273,1545,1530,1343	2757,2285,6577,2324	282	1.0,1.0,1.0,1.0	1.0,0.999,1.0,1.0	0.0	1.0	0,0,0,0	0,1,1,0	149	chrX	154351696	154351580	154351041	154350908	FLNA	annotatedSS	SE	-	154350207	154350030
1928					1.0	ENSG00000196924.14	1928	1476,1604,1790,1600	3225,2519,7112,2533	265	0.999,1.0,1.0,1.0	1.0,1.0,1.0,1.0	-0.0	1.0	1,0,0,0	0,0,2,0	149	chrX	154351950	154351883	154351696	154351580	FLNA	annotatedSS	SE	-	154351041	154350908
1929					1.0	ENSG00000196924.14	1929	607,685,823,644	1396,1194,3124,1088	298	1.0,1.0,0.998,1.0	1.0,1.0,1.0,1.0	-0.0	1.0	0,0,1,0	0,0,0,0	149	chrX	154352924	154352771	154352447	154352180	FLNA	annotatedSS	SE	-	154352021	154351727
1930					1.0	ENSG00000196924.14	1930	1270,1397,1580,1500	2679,2358,6655,2301	272	0.994,0.999,0.997,0.987	0.997,0.995,0.994,0.995	-0.001	1.0	4,1,3,11	4,7,21,6	149	chrX	154352783	154352771	154352675	154352552	FLNA	annotatedSS	SE	-	154352447	154352180
1931					1.0	ENSG00000196924.14	1931	1203,1257,1408,1185	2407,2098,5824,1971	298	1.0,1.0,1.0,1.0	1.0,1.0,1.0,0.999	0.0	1.0	0,0,0,0	0,0,0,1	149	chrX	154353457	154353295	154353204	154353000	FLNA	annotatedSS	SE	-	154352924	154352771
1932					1.0	ENSG00000196924.14	1932	788,828,954,769	1575,1330,3871,1317	298	1.0,1.0,1.0,1.0	1.0,1.0,1.0,0.998	0.0	1.0	0,0,0,0	0,0,0,1	149	chrX	154353457	154353295	154353221	154353000	FLNA	annotatedSS	SE	-	154352924	154352771
1933					1.0	ENSG00000196924.14	1933	806,860,1102,926	1795,1490,4311,1393	298	0.995,0.995,0.989,0.989	0.993,0.984,0.995,0.989	0.002	1.0	2,2,6,5	6,12,11,8	149	chrX	154354043	154353914	154353727	154353553	FLNA	annotatedSS	SE	-	154353457	154353295
1934					1.0	ENSG00000196924.14	1934	1593,1634,1879,1674	3103,2850,7129,2645	245	0.994,1.0,0.999,0.991	0.995,0.997,0.995,0.994	0.001	1.0	6,0,1,9	9,5,23,9	149	chrX	154354889	154354824	154354711	154354615	FLNA	annotatedSS	SE	-	154354483	154354380
1935					1.0	ENSG00000196924.14	1935	425,488,460,422	861,785,1840,629	173	0.712,0.727,0.674,0.681	0.718,0.717,0.669,0.697	-0.002	0.991466720672	148,158,192,170	291,267,783,235	149	chrX	154357623	154357433	154357274	154357250	FLNA	annotatedSS	SE	-	154355072	154354824
1936					1.0	ENSG00000196924.14	1936	1042,997,1285,1083	1856,1699,4130,1570	298	1.0,1.0,1.0,1.0	1.0,1.0,0.998,1.0	0.0	1.0	0,0,0,0	0,0,4,0	149	chrX	154361570	154361307	154360587	154359989	FLNA	annotatedSS	SE	-	154359905	154359731
1937					1.0	ENSG00000196924.14	1937	922,899,1123,876	1559,1430,3237,1383	287	1.0,1.0,1.0,1.0	0.999,1.0,0.999,1.0	0.0	1.0	0,0,0,0	1,0,1,0	149	chrX	154366224	154366023	154365486	154365348	FLNA	annotatedSS	SE	-	154365259	154365135
1938					1.0	ENSG00000196924.14	1938	574,560,678,524	970,901,1972,876	287	1.0,1.0,1.0,0.996	1.0,1.0,1.0,1.0	-0.001	1.0	0,0,0,1	0,0,0,0	149	chrX	154366470	154366307	154365486	154365348	FLNA	annotatedSS	SE	-	154365259	154365135
1939					1.0	ENSG00000196924.14	1939	394,412,422,410	734,686,1383,625	298	1.0,1.0,1.0,0.995	1.0,1.0,1.0,1.0	-0.001	1.0	0,0,0,1	0,0,0,0	149	chrX	154366470	154366307	154366224	154366023	FLNA	annotatedSS	SE	-	154365259	154365135
1940					1.0	ENSG00000196924.14	1940	747,754,875,767	1323,1228,2660,1137	298	0.987,0.992,0.986,0.987	0.998,0.984,0.99,0.991	-0.003	0.97303776091	5,3,6,5	1,10,13,5	149	chrX	154366470	154366307	154366224	154366023	FLNA	annotatedSS	SE	-	154365486	154365348
1945					1.0	ENSG00000169057.21	1945	0,0,1,3	4,3,1,0	261	0.0,0.0,0.039,0.102	0.094,0.092,0.01,0.0	-0.013999999999999999	0.244920622526	15,16,14,15	22,17,55,18	149	chrX	154092307	154092183	154039903	154039791	MECP2	annotatedSS	SE	-	154032557	154032434
1946					1.0	ENSG00000169057.21	1946	0,0,1,5	6,0,1,0	261	0.0,0.0,0.087,0.241	0.276,0.0,0.018,0.0	0.008	0.7489812803779999	10,4,6,9	9,15,32,7	149	chrX	154097764	154097603	154039903	154039791	MECP2	annotatedSS	SE	-	154032557	154032434
1949					1.0	ENSG00000169057.21	1949	12,11,12,9	20,13,41,13	273	1.0,1.0,1.0,1.0	0.845,1.0,1.0,1.0	0.039	1.0	0,0,0,0	2,0,0,0	149	chrX	154096978	154096812	154092307	154092183	MECP2	annotatedSS	SE	-	154032557	154032206
1950					1.0	ENSG00000169057.21	1950	55,39,42,56	55,54,107,46	273	0.75,0.842,0.793,0.773	0.769,0.663,0.646,0.782	0.075	0.0733717413574	10,4,6,9	9,15,32,7	149	chrX	154097663	154097603	154092307	154092183	MECP2	annotatedSS	SE	-	154032557	154032206
1951					1.0	ENSG00000169057.21	1951	40,23,28,41	33,40,53,28	273	1.0,1.0,1.0,0.918	0.9,1.0,0.967,1.0	0.013000000000000001	1.0	0,0,0,2	2,0,1,0	149	chrX	154097663	154097603	154092307	154092183	MECP2	annotatedSS	SE	-	154039903	154039791
1952					1.0	ENSG00000184216.13	1952	376,342,411,367	514,544,1248,477	298	1.0,0.994,1.0,0.989	1.0,0.993,0.998,0.979	0.003	1.0	0,1,0,2	0,2,1,5	149	chrX	154013343	154013042	154012678	154012528	IRAK1	annotatedSS	SE	-	154011917	154010499
1953					1.0	ENSG00000184216.13	1953	237,190,259,216	308,315,731,310	298	1.0,1.0,0.985,0.991	0.994,0.994,0.995,0.994	-0.0	1.0	0,0,2,1	1,1,2,1	149	chrX	154014278	154014041	154013343	154013042	IRAK1	annotatedSS	SE	-	154012678	154012528
1954					1.0	ENSG00000184216.13	1954	0,1,0,6	0,3,10,5	298	NA,1.0,NA,1.0	NA,0.429,1.0,1.0	0.19	1.0	0,0,0,0	0,2,0,0	149	chrX	154016097	154016031	154013433	154013042	IRAK1	annotatedSS	SE	-	154011917	154011730
1955					1.0	ENSG00000184216.13	1955	305,273,339,270	407,418,951,434	298	1.0,1.0,0.988,0.993	0.995,0.995,0.996,0.995	0.0	1.0	0,0,2,1	1,1,2,1	149	chrX	154014246	154014041	154013433	154013042	IRAK1	annotatedSS	SE	-	154012678	154012528
1956					1.0	ENSG00000184216.13	1956	172,176,195,186	243,241,548,240	298	0.977,1.0,0.98,1.0	0.976,0.968,0.989,1.0	0.006	0.6855756352210001	2,0,2,0	3,4,3,0	149	chrX	154016073	154016031	154014278	154014041	IRAK1	annotatedSS	SE	-	154013343	154013042
1957					1.0	ENSG00000184216.13	1957	240,259,274,240	342,344,766,365	298	1.0,1.0,1.0,0.968	1.0,0.994,0.977,1.0	-0.001	1.0	0,0,0,4	0,1,9,0	149	chrX	154016073	154016031	154014278	154014041	IRAK1	annotatedSS	SE	-	154013433	154013042
1958					1.0	ENSG00000184216.13	1958	213,226,263,224	302,311,695,302	215	1.0,1.0,0.995,0.987	0.995,0.986,0.992,1.0	0.002	1.0	0,0,1,2	1,3,4,0	149	chrX	154016644	154016436	154016097	154016031	IRAK1	annotatedSS	SE	-	154014278	154014041
1960					1.0	ENSG00000102032.12	1960	0,0,0,0	0,0,3,0	251	0.0,0.0,NA,0.0	NA,0.0,0.372,0.0	-0.124	1.0	9,2,0,2	0,9,3,5	149	chrX	153940215	153940101	153936105	153936003	RENBP	annotatedSS	SE	-	153935576	153935488
1962					1.0	ENSG00000102032.12	1962	19,8,18,5	26,14,25,5	231	1.0,1.0,1.0,1.0	1.0,1.0,0.89,0.763	0.087	1.0	0,0,0,0	0,0,2,1	149	chrX	153943079	153942854	153942031	153941949	RENBP	annotatedSS	SE	-	153941653	153941477
1965					1.0	ENSG00000102030.15	1965	824,534,694,552	540,444,961,499	194	0.997,0.993,0.996,0.998	1.0,0.994,0.995,0.995	0.0	1.0	2,3,2,1	0,2,4,2	149	chrX	153932431	153932315	153932115	153932070	NAA10	annotatedSS	SE	-	153930847	153930762
1966					1.0	ENSG00000102030.15	1966	822,561,701,693	574,489,948,481	208	0.995,1.0,0.996,0.998	1.0,1.0,1.0,0.994	-0.001	1.0	3,0,2,1	0,0,0,2	149	chrX	153934475	153934376	153934001	153933942	NAA10	annotatedSS	SE	-	153932584	153932538
1967					1.0	ENSG00000102030.15	1967	165,101,121,123	78,82,189,105	190	0.977,1.0,0.979,0.99	1.0,1.0,1.0,0.976	-0.008	1.0	3,0,2,1	0,0,0,2	149	chrX	153934475	153934376	153934001	153933960	NAA10	annotatedSS	SE	-	153932584	153932538
1968					1.0	ENSG00000102030.15	1968	1138,743,1040,934	747,710,1409,734	248	1.0,1.0,0.998,0.998	1.0,1.0,0.995,0.998	0.001	1.0	0,0,1,1	0,0,4,1	149	chrX	153934958	153934883	153934475	153934376	NAA10	annotatedSS	SE	-	153934001	153933659
1970					1.0	ENSG00000180879.13	1970	0,4,6,0	4,1,7,10	298	0.0,0.001,0.001,0.0	0.001,0.0,0.001,0.003	-0.001	1.0	2802,2468,2420,2403	1736,1951,2800,1720	149	chrX	153796552	153796433	153796126	153795927	SSR4	annotatedSS	SE	+	153794754	153794675
1971					1.0	ENSG00000180879.13	1971	3038,2570,2204,2426	1911,2062,2817,1739	224	0.991,0.995,0.991,0.992	0.994,0.987,0.987,0.982	0.005	0.250231853722	19,9,14,13	8,18,25,21	149	chrX	153797814	153797724	153797532	153797457	SSR4	annotatedSS	SE	+	153796552	153794658
1972					1.0	ENSG00000180879.13	1972	784,777,664,654	549,555,840,489	239	1.0,0.998,1.0,1.0	1.0,1.0,0.996,1.0	0.001	1.0	0,1,0,0	0,0,2,0	149	chrX	153798136	153798070	153797814	153797724	SSR4	annotatedSS	SE	+	153796552	153796433
1973					1.0	ENSG00000067829.18	1973	201,197,202,202	292,236,540,278	210	1.0,0.993,0.993,0.993	0.972,1.0,0.995,1.0	0.003	1.0	0,1,1,1	6,0,2,0	149	chrX	153786449	153786354	153786272	153786211	IDH3G	annotatedSS	SE	-	153785973	153785765
1974					1.0	ENSG00000067829.18	1974	416,404,402,390	556,515,1040,484	296	0.986,1.0,0.971,0.98	0.969,0.966,0.996,0.992	0.003	0.636637201913	3,0,6,4	9,9,2,2	149	chrX	153787153	153787050	153786947	153786800	IDH3G	annotatedSS	SE	-	153786449	153785766
1975					1.0	ENSG00000067829.18	1975	225,231,212,224	300,254,531,290	252	1.0,0.979,1.0,1.0	1.0,1.0,0.984,0.988	0.002	1.0	0,3,0,0	0,0,5,2	149	chrX	153787553	153787463	153787153	153787050	IDH3G	annotatedSS	SE	-	153786449	153785766
1976					1.0	ENSG00000067829.18	1976	274,230,209,226	310,310,555,282	283	1.0,1.0,1.0,0.992	1.0,1.0,1.0,1.0	-0.002	1.0	0,0,0,1	0,0,0,0	149	chrX	153787955	153787822	153787597	153787463	IDH3G	annotatedSS	SE	-	153786449	153785766
1977					1.0	ENSG00000067829.18	1977	0,2,2,1	1,6,4,0	236	0.0,0.003,0.004,0.002	0.001,0.008,0.003,0.0	-0.001	1.0	399,361,315,333	481,472,803,375	149	chrX	153789790	153789711	153789200	153789113	IDH3G	annotatedSS	SE	-	153788135	153788074
1978					1.0	ENSG00000067829.18	1978	240,194,261,245	323,283,509,261	161	1.0,0.989,1.0,1.0	0.997,0.996,0.996,0.996	0.001	1.0	0,2,0,0	1,1,2,1	149	chrX	153790851	153790809	153790575	153790563	IDH3G	annotatedSS	SE	-	153790292	153789837
1979					1.0	ENSG00000067829.18	1979	297,280,342,349	438,393,731,352	191	0.975,1.0,0.996,0.982	0.991,0.987,0.995,0.986	-0.001	0.9223820734999999	6,0,1,5	3,4,3,4	149	chrX	153794325	153794245	153790851	153790809	IDH3G	annotatedSS	SE	-	153790575	153790563
1980					1.0	ENSG00000067829.18	1980	75,51,57,55	81,87,116,79	298	0.862,1.0,0.966,0.846	0.931,0.916,0.951,0.908	-0.008	0.76906760112	6,0,1,5	3,4,3,4	149	chrX	153794356	153794245	153790971	153790809	IDH3G	annotatedSS	SE	-	153790575	153790563
1983					1.0	ENSG00000198753.11	1983	11,12,25,14	25,20,59,26	298	1.0,1.0,1.0,0.778	1.0,1.0,1.0,1.0	-0.055	1.0	0,0,0,2	0,0,0,0	149	chrX	153768428	153768248	153767913	153766872	PLXNB3	annotatedSS	SE	+	153765580	153765470
1984					1.0	ENSG00000198753.11	1984	14,12,17,10	38,29,56,38	280	0.713,1.0,1.0,1.0	1.0,1.0,0.937,1.0	-0.055999999999999994	0.8189882277830001	3,0,0,0	0,0,2,0	149	chrX	153773406	153773229	153773016	153772885	PLXNB3	annotatedSS	SE	+	153772287	153772181
1985					1.0	ENSG00000198753.11	1985	31,36,38,27	64,73,163,56	297	1.0,1.0,1.0,1.0	1.0,1.0,0.988,1.0	0.003	1.0	0,0,0,0	0,0,1,0	149	chrX	153778325	153778260	153778095	153777947	PLXNB3	annotatedSS	SE	+	153777688	153777527
1996					1.0	ENSG00000183479.12	1996	40,73,61,62	34,87,129,63	264	1.0,1.0,1.0,1.0	1.0,1.0,0.973,1.0	0.006999999999999999	1.0	0,0,0,0	0,0,2,0	149	chrX	153455648	153455541	153454508	153454393	TREX2	annotatedSS	SE	-	153447909	153447747
1997					1.0	ENSG00000183479.12	1997	8,23,17,18	21,16,50,23	298	0.222,0.284,0.27,0.273	0.538,0.205,0.325,0.365	-0.096	0.212121084595	14,29,23,24	9,31,52,20	149	chrX	153455766	153455541	153455053	153454876	TREX2	annotatedSS	SE	-	153454508	153454393
1998					1.0	ENSG00000183479.12	1998	46,43,53,42	59,63,122,40	298	1.0,1.0,1.0,1.0	1.0,1.0,0.984,1.0	0.004	1.0	0,0,0,0	0,0,1,0	149	chrX	153456364	153456264	153455766	153455541	TREX2	annotatedSS	SE	-	153455053	153454876
1999					1.0	ENSG00000213397.10	1999	65,76,105,86	72,104,188,84	217	1.0,1.0,1.0,1.0	1.0,0.986,0.985,1.0	0.006999999999999999	1.0	0,0,0,0	0,1,2,0	149	chrX	153469261	153469145	153465055	153464987	HAUS7	annotatedSS	SE	-	153462671	153462609
2000					1.0	ENSG00000183479.12	2000	21,28,38,35	31,36,60,30	217	1.0,1.0,1.0,1.0	1.0,0.925,1.0,1.0	0.019	1.0	0,0,0,0	0,2,0,0	149	chrX	153470587	153470449	153465055	153464987	TREX2	annotatedSS	SE	-	153462671	153462609
2001					1.0	ENSG00000183479.12	2001	129,112,122,141	117,109,268,86	265	1.0,1.0,1.0,1.0	1.0,0.968,1.0,1.0	0.008	1.0	0,0,0,0	0,2,0,0	149	chrX	153470587	153470449	153469261	153469145	TREX2	annotatedSS	SE	-	153462671	153462609
2002					1.0	ENSG00000183479.12	2002	173,160,189,190	158,176,393,140	265	1.0,1.0,1.0,0.991	1.0,1.0,1.0,1.0	-0.002	1.0	0,0,0,1	0,0,0,0	149	chrX	153470587	153470449	153469261	153469145	TREX2	annotatedSS	SE	-	153465055	153464987
2003					1.0	ENSG00000147400.8	2003	756,644,713,645	529,486,823,441	298	1.0,1.0,0.994,0.994	1.0,0.992,0.995,0.991	0.002	1.0	0,0,2,2	0,2,2,2	149	chrX	152830777	152830707	152829760	152829601	CETN2	annotatedSS	SE	-	152829277	152829148
2017					1.0	ENSG00000102287.18	2017	1,3,2,0	3,6,6,3	298	1.0,1.0,1.0,NA	1.0,0.429,0.429,0.273	0.467	1.0	0,0,0,0	0,4,4,4	149	chrX	151955860	151955707	151955567	151955367	GABRE	annotatedSS	SE	-	151955084	151953123
2018					1.0	ENSG00000102287.18	2018	0,1,0,0	1,1,6,0	298	NA,1.0,NA,NA	1.0,0.333,1.0,NA	0.222	1.0	0,0,0,0	0,1,0,0	149	chrX	151959976	151959838	151957486	151957282	GABRE	annotatedSS	SE	-	151955860	151955707
2023					1.0	ENSG00000063601.16	2023	30,28,37,30	30,16,81,20	255	1.0,1.0,0.956,1.0	1.0,1.0,1.0,1.0	-0.011000000000000001	1.0	0,0,1,0	0,0,0,0	149	chrX	150718700	150718624	150699300	150699194	MTMR1	annotatedSS	SE	+	150693676	150693365
2025					0.0972245973412	ENSG00000063601.16	2025	2,0,0,0	1,0,6,3	173	0.097,0.0,0.0,0.0	0.11,0.0,0.117,0.27	-0.1	0.0012801320447500002	16,13,12,16	7,9,39,7	149	chrX	150718700	150718624	150712365	150712341	MTMR1	annotatedSS	SE	+	150699300	150699194
2033					1.0	ENSG00000063601.16	2033	32,26,30,29	28,20,62,23	225	1.0,1.0,1.0,1.0	0.903,1.0,1.0,1.0	0.024	1.0	0,0,0,0	2,0,0,0	149	chrX	150727309	150727214	150718700	150718624	MTMR1	annotatedSS	SE	+	150699300	150699194
2035					1.0	ENSG00000063601.16	2035	37,39,40,37	39,44,81,50	263	1.0,1.0,1.0,1.0	1.0,1.0,0.958,1.0	0.01	1.0	0,0,0,0	0,0,2,0	149	chrX	150755865	150755688	150750843	150750729	MTMR1	annotatedSS	SE	+	150744453	150744360
2036					1.0	ENSG00000063601.16	2036	22,19,28,27	22,17,54,30	263	1.0,1.0,1.0,0.793	1.0,1.0,1.0,1.0	-0.052000000000000005	0.6595607361320001	0,0,0,4	0,0,0,0	149	chrX	150762737	150762564	150750843	150750729	MTMR1	annotatedSS	SE	+	150744453	150744360
2037					1.0	ENSG00000063601.16	2037	2,3,1,0	0,2,2,0	298	0.063,0.061,0.04,0.0	0.0,0.036,0.031,0.0	0.024	0.190879504428	15,23,12,11	18,27,31,21	149	chrX	150755865	150755688	150751240	150751029	MTMR1	annotatedSS	SE	+	150750843	150750729
2038					1.0	ENSG00000063601.16	2038	22,20,21,16	23,26,69,22	298	1.0,1.0,1.0,0.667	1.0,1.0,1.0,1.0	-0.083	0.515894805495	0,0,0,4	0,0,0,0	149	chrX	150762737	150762564	150755865	150755688	MTMR1	annotatedSS	SE	+	150744453	150744360
2039					1.0	ENSG00000063601.16	2039	37,43,33,27	41,53,98,43	298	1.0,1.0,1.0,1.0	0.953,1.0,0.942,1.0	0.026000000000000002	0.6401782045759999	0,0,0,0	1,0,3,0	149	chrX	150762737	150762564	150755865	150755688	MTMR1	annotatedSS	SE	+	150750843	150750729
2042					1.0	ENSG00000171100.14	2042	20,19,9,13	24,20,35,19	260	1.0,1.0,1.0,1.0	1.0,1.0,1.0,0.845	0.039	1.0	0,0,0,0	0,0,0,2	149	chrX	150619139	150619037	150614699	150614588	MTM1	annotatedSS	SE	+	150568662	150568618
2043					1.0	ENSG00000171100.14	2043	25,26,22,21	31,28,60,22	260	1.0,1.0,1.0,1.0	1.0,0.941,1.0,1.0	0.015	1.0	0,0,0,0	0,1,0,0	149	chrX	150619139	150619037	150614699	150614588	MTM1	annotatedSS	SE	+	150598686	150598591
2044					1.0	ENSG00000171100.14	2044	23,6,15,20	12,14,23,18	251	1.0,0.781,1.0,1.0	1.0,1.0,1.0,1.0	-0.055	1.0	0,1,0,0	0,0,0,0	149	chrX	150639026	150638942	150619139	150619037	MTM1	annotatedSS	SE	+	150568662	150568618
2046					1.0	ENSG00000171100.14	2046	21,8,21,13	13,13,18,10	298	1.0,1.0,1.0,1.0	1.0,1.0,0.9,1.0	0.025	1.0	0,0,0,0	0,0,1,0	149	chrX	150672874	150671430	150663609	150663432	MTM1	annotatedSS	SE	+	150660484	150660370
2049					1.0	ENSG00000235703.5	2049	2,0,0,0	0,0,0,0	247	1.0,NA,NA,0.0	NA,NA,NA,0.0	0.5	1.0	0,0,0,1	0,0,0,1	149	chrX	149948394	149948305	149948175	149948077	LINC00894	annotatedSS	SE	+	149947347	149945857
2051					1.0	ENSG00000197021.8	2051	1,0,4,0	0,0,2,1	298	0.006,0.0,0.027,0.0	0.0,0.0,0.011,0.009	0.003	1.0	78,71,72,73	76,75,93,57	149	chrX	149937480	149937432	149934568	149934376	CXorf40B	annotatedSS	SE	-	149934137	149934004
2052					1.0	ENSG00000197021.8	2052	2,3,4,0	0,0,2,1	298	0.013,0.021,0.027,0.0	0.0,0.0,0.011,0.009	0.01	0.815474898549	78,71,72,73	76,75,93,57	149	chrX	149937480	149937432	149934573	149934376	CXorf40B	annotatedSS	SE	-	149934137	149934004
2053					1.0	ENSG00000197021.8	2053	32,18,32,26	22,23,51,24	216	1.0,1.0,1.0,1.0	1.0,0.888,1.0,1.0	0.027999999999999997	1.0	0,0,0,0	0,2,0,0	149	chrX	149938459	149938192	149937480	149937413	CXorf40B	annotatedSS	SE	-	149934137	149934004
2054					1.0	ENSG00000197021.8	2054	77,68,77,74	67,64,94,58	197	1.0,1.0,1.0,1.0	1.0,0.96,1.0,1.0	0.01	1.0	0,0,0,0	0,2,0,0	149	chrX	149938435	149938192	149937480	149937432	CXorf40B	annotatedSS	SE	-	149934137	149934004
2055					1.0	ENSG00000269556.7	2055	44,52,35,24	48,42,74,21	233	1.0,0.971,1.0,1.0	1.0,1.0,1.0,0.931	0.01	1.0	0,1,0,0	0,0,0,1	149	chrX	149608834	149608626	149604070	149603986	TMEM185A	annotatedSS	SE	-	149600479	149600302
2056					1.0	ENSG00000269556.7	2056	16,18,11,7	23,14,23,11	233	1.0,0.852,0.585,0.691	0.678,0.749,0.62,0.876	0.051	0.218358336891	0,2,5,2	7,3,9,1	149	chrX	149631912	149631542	149604070	149603986	TMEM185A	annotatedSS	SE	-	149600479	149600302
2057					1.0	ENSG00000269556.7	2057	97,71,65,59	75,65,127,31	298	1.0,1.0,1.0,0.967	1.0,1.0,1.0,1.0	-0.008	1.0	0,0,0,1	0,0,0,0	149	chrX	149611463	149611286	149608834	149608626	TMEM185A	annotatedSS	SE	-	149604070	149603708
2058					1.0	ENSG00000269556.7	2058	37,42,35,24	39,38,70,14	298	0.949,0.913,0.946,0.857	0.907,0.95,1.0,1.0	-0.048	1.0	1,2,1,2	2,1,0,0	149	chrX	149631912	149631542	149608834	149608626	TMEM185A	annotatedSS	SE	-	149604070	149603708
2059					1.0	ENSG00000269556.7	2059	70,44,37,43	70,69,131,52	298	0.972,0.917,0.949,0.915	0.946,0.972,1.0,1.0	-0.040999999999999995	0.0713058517607	1,2,1,2	2,1,0,0	149	chrX	149631698	149631542	149611463	149611286	TMEM185A	annotatedSS	SE	-	149604070	149603986
2060					1.0	ENSG00000269556.7	2060	71,45,38,43	70,72,134,53	298	1.0,0.918,0.826,1.0	1.0,0.9,0.905,0.964	-0.006	0.29315254126699997	0,2,4,0	0,4,7,1	149	chrX	149631698	149631542	149611463	149611286	TMEM185A	annotatedSS	SE	-	149608829	149608626
2061					1.0	ENSG00000269556.7	2061	134,78,75,81	115,103,203,73	298	0.944,0.886,0.824,0.91	0.865,0.88,0.871,0.901	0.012	0.36777370799900005	4,5,8,4	9,7,15,4	149	chrX	149631698	149631542	149611463	149611286	TMEM185A	annotatedSS	SE	-	149608834	149608626
2065					1.0	ENSG00000241769.7	2065	2,0,0,0	0,0,0,0	259	1.0,NA,NA,NA	0.0,NA,NA,0.0	1.0	1.0	0,0,0,0	1,0,0,2	149	chrX	149538172	149538114	149537742	149537632	LINC00893	annotatedSS	SE	-	149536213	149535935
2066					1.0	ENSG00000241769.7	2066	2,0,1,0	0,2,0,0	295	1.0,0.0,1.0,0.0	NA,1.0,NA,NA	-0.5	1.0	0,2,0,2	0,0,0,0	149	chrX	149538172	149538114	149537778	149537632	LINC00893	annotatedSS	SE	-	149536255	149536172
2067					1.0	ENSG00000241769.7	2067	0,0,0,2	0,0,2,0	298	NA,0.0,NA,1.0	NA,NA,1.0,NA	-0.5	1.0	0,1,0,0	0,0,0,0	149	chrX	149539752	149539700	149538906	149538723	LINC00893	annotatedSS	SE	-	149538172	149538114
2068					1.0	ENSG00000241769.7	2068	0,0,0,2	0,0,4,4	298	0.0,NA,0.0,1.0	NA,NA,1.0,0.667	-0.5	1.0	1,0,1,0	0,0,0,1	149	chrX	149540813	149540694	149538906	149538723	LINC00893	annotatedSS	SE	-	149538172	149538114
2069					1.0	ENSG00000010404.17	2069	190,136,196,164	263,203,438,166	298	0.95,1.0,1.0,1.0	1.0,0.99,0.991,1.0	-0.008	1.0	5,0,0,0	0,1,2,0	149	chrX	149490440	149490313	149487098	149486924	IDS	annotatedSS	SE	-	149483218	149476989
2070					0.493242293733	ENSG00000010404.17	2070	31,30,15,29	28,19,48,19	279	0.147,0.186,0.067,0.147	0.104,0.082,0.097,0.076	0.047	0.0165368546233	96,70,112,90	129,114,238,124	149	chrX	149496516	149496345	149491667	149491537	IDS	annotatedSS	SE	-	149490440	149490313
2071					1.0	ENSG00000010404.17	2071	382,308,301,286	369,357,596,230	298	0.985,1.0,0.98,1.0	0.989,0.967,0.99,1.0	0.005	0.782890328746	3,0,3,0	2,6,3,0	149	chrX	149501037	149500948	149498307	149498106	IDS	annotatedSS	SE	-	149496516	149496345
2072					1.0	ENSG00000010404.17	2072	2,0,0,1	1,2,3,0	275	0.005,0.0,0.0,0.003	0.002,0.005,0.005,0.0	-0.001	1.0	208,185,152,167	222,210,348,118	149	chrX	149501037	149500948	149499354	149499228	IDS	annotatedSS	SE	-	149498307	149498106
2073					0.09269239302380002	ENSG00000010404.17	2073	6,10,8,15	30,22,33,19	252	0.042,0.075,0.063,0.112	0.136,0.118,0.102,0.238	-0.075	0.00119087571414	81,73,70,70	113,97,171,36	149	chrX	149503489	149503311	149502177	149502074	IDS	annotatedSS	SE	-	149501037	149500948
2074					1.0	ENSG00000010404.17	2074	279,245,235,188	344,243,491,200	298	0.986,0.984,0.983,0.949	0.989,0.984,0.961,0.971	-0.001	0.571637030943	2,2,2,5	2,2,10,3	149	chrX	149504219	149504156	149503489	149503311	IDS	annotatedSS	SE	-	149501037	149500948
2076					1.0	ENSG00000102081.13	2076	0,0,0,0	2,0,0,0	286	0.0,0.0,0.0,0.0	0.042,0.0,0.0,0.0	-0.011000000000000001	1.0	36,29,30,22	24,55,65,39	149	chrX	147925633	147925539	147925055	147924918	FMR1	annotatedSS	SE	+	147921985	147921932
2077					1.0	ENSG00000102081.13	2077	47,36,38,30	38,66,89,44	243	1.0,1.0,1.0,1.0	1.0,1.0,0.982,1.0	0.004	1.0	0,0,0,0	0,0,1,0	149	chrX	147928393	147928321	147925633	147925539	FMR1	annotatedSS	SE	+	147921985	147921932
2081					1.0	ENSG00000102081.13	2081	2,5,1,0	3,13,9,0	212	0.098,0.18,0.051,0.0	0.078,0.432,0.112,0.0	-0.073	0.15431140705399998	13,16,13,11	25,12,50,20	149	chrX	147940662	147940575	147938161	147938098	FMR1	annotatedSS	SE	+	147937600	147937465
2086					1.0	ENSG00000129682.15	2086	11,3,11,3	14,5,8,8	260	0.863,1.0,1.0,1.0	1.0,1.0,1.0,1.0	-0.034	1.0	1,0,0,0	0,0,0,0	149	chrX	139204271	139204058	138708928	138708817	FGF13	annotatedSS	SE	-	138703087	138702983
2087					1.0	ENSG00000129682.15	2087	15,12,6,3	15,18,29,5	298	1.0,0.857,0.3,0.6	0.6,0.818,0.744,0.556	0.01	0.7076351802359999	0,1,7,1	5,2,5,2	149	chrX	139204271	139204058	138857679	138857511	FGF13	annotatedSS	SE	-	138708928	138708817
2095					1.0	ENSG00000022267.16	2095	2,0,5,2	0,1,2,1	298	0.01,0.0,0.016,0.01	0.0,0.004,0.004,0.004	0.006	1.0	95,132,153,96	113,124,258,132	149	chrX	136169980	136169906	136168288	136168129	FHL1	annotatedSS	SE	+	136147628	136147535
2097					1.0	ENSG00000022267.16	2097	159,184,217,141	180,190,363,186	223	1.0,1.0,1.0,0.989	1.0,1.0,0.996,1.0	-0.002	1.0	0,0,0,1	0,0,1,0	149	chrX	136206488	136206406	136169980	136169906	FHL1	annotatedSS	SE	+	136147628	136147399
2098					1.0	ENSG00000022267.16	2098	547,494,859,575	604,706,1557,554	298	0.958,0.939,0.917,0.92	0.926,0.97,0.952,0.926	-0.01	0.12655170715800002	12,16,39,25	24,11,39,22	149	chrX	136209954	136209870	136208641	136208454	FHL1	annotatedSS	SE	+	136207961	136207791
2099					1.0	ENSG00000022267.16	2099	21,18,15,16	7,13,45,16	298	0.037,0.035,0.017,0.028	0.012,0.018,0.029,0.028	0.008	0.362468778715	271,248,439,281	284,355,760,279	149	chrX	136211359	136209870	136209442	136209242	FHL1	annotatedSS	SE	+	136208641	136208454
2100					1.0	ENSG00000169446.5	2100	92,103,106,89	83,68,176,97	253	1.0,0.984,1.0,1.0	1.0,1.0,1.0,1.0	-0.004	1.0	0,1,0,0	0,0,0,0	149	chrX	135971110	135971057	135967493	135967389	MMGT1	annotatedSS	SE	-	135965183	135962069
2101					1.0	ENSG00000169446.5	2101	72,81,96,74	76,79,127,98	202	1.0,0.984,0.986,1.0	1.0,1.0,1.0,1.0	-0.008	1.0	0,1,1,0	0,0,0,0	149	chrX	135974063	135973596	135971110	135971057	MMGT1	annotatedSS	SE	-	135967493	135967389
2104					1.0	ENSG00000165359.15	2104	1,0,3,3	2,3,3,4	260	1.0,NA,1.0,1.0	1.0,1.0,0.462,0.696	0.21	1.0	0,0,0,0	0,0,2,1	149	chrX	135573033	135572814	135570546	135570435	INTS6L	annotatedSS	SE	+	135569431	135569336
2105					1.0	ENSG00000186376.14	2105	16,23,16,5	18,17,45,12	298	1.0,0.852,0.727,0.455	0.9,1.0,0.918,0.75	-0.134	0.082885987208	0,2,3,3	1,0,2,2	149	chrX	135296033	135295767	135294258	135293729	ZNF75D	annotatedSS	SE	-	135292473	135292280
2106					1.0	ENSG00000186376.14	2106	2,2,5,5	3,4,4,2	298	1.0,1.0,1.0,0.714	1.0,1.0,0.4,1.0	0.079	0.42345981761600004	0,0,0,1	0,0,3,0	149	chrX	135344087	135343260	135296039	135295767	ZNF75D	annotatedSS	SE	-	135292473	135292280
2107					1.0	ENSG00000101928.12	2107	74,97,96,77	56,50,83,35	298	0.661,0.858,0.828,0.681	0.903,0.658,0.735,0.778	-0.011000000000000001	0.889484392015	19,8,10,18	3,13,15,5	149	chrX	134897034	134896816	134891640	134891478	MOSPD1	annotatedSS	SE	-	134889192	134887625
2108					1.0	ENSG00000101928.12	2108	93,79,126,69	40,67,72,49	225	1.0,1.0,0.988,0.92	1.0,0.957,0.979,0.915	0.013999999999999999	0.816995634728	0,0,1,4	0,2,1,3	149	chrX	134899534	134899279	134899165	134899089	MOSPD1	annotatedSS	SE	-	134897034	134896813
2110					1.0	ENSG00000156504.16	2110	44,33,36,20	32,55,90,32	290	0.85,0.809,0.902,0.673	0.733,0.876,0.808,0.733	0.021	0.5513527625419999	4,4,2,5	6,4,11,6	149	chrX	134781917	134781820	134772283	134772142	FAM122B	annotatedSS	SE	-	134771354	134771095
2111					1.0	ENSG00000156504.16	2111	7,16,14,17	12,14,32,5	206	0.22,0.379,0.297,0.406	0.4,0.503,0.391,0.184	-0.044000000000000004	0.5676276821280001	18,19,24,18	13,10,36,16	149	chrX	134793893	134793814	134789636	134789579	FAM122B	annotatedSS	SE	-	134789266	134789222
2112					1.0	ENSG00000156504.16	2112	26,37,35,19	42,31,90,27	298	1.0,0.902,1.0,1.0	1.0,1.0,1.0,1.0	-0.024	1.0	0,2,0,0	0,0,0,0	149	chrX	134797187	134797120	134796355	134796107	FAM122B	annotatedSS	SE	-	134793893	134793814
2114					1.0	ENSG00000165704.14	2114	760,698,521,546	379,584,651,309	226	0.996,1.0,1.0,0.994	1.0,1.0,1.0,1.0	-0.002	1.0	2,0,0,2	0,0,0,0	149	chrX	134500668	134500029	134498684	134498607	HPRT1	annotatedSS	SE	+	134498436	134498389
2115					1.0	ENSG00000156531.16	2115	36,44,64,27	37,37,66,42	298	1.0,1.0,1.0,1.0	1.0,0.949,1.0,1.0	0.013000000000000001	1.0	0,0,0,0	0,1,0,0	149	chrX	134393634	134393500	134377755	134377571	PHF6	annotatedSS	SE	+	134373467	134373252
2116					1.0	ENSG00000156531.16	2116	49,31,47,48	54,54,84,41	251	1.0,1.0,1.0,1.0	1.0,0.941,1.0,1.0	0.015	1.0	0,0,0,0	0,2,0,0	149	chrX	134393634	134393500	134378106	134378004	PHF6	annotatedSS	SE	+	134377755	134377571
2127					1.0	ENSG00000076770.14	2127	0,0,0,2	0,0,0,0	223	0.0,NA,0.0,1.0	0.0,0.0,0.0,0.0	0.33299999999999996	1.0	6,0,1,0	2,4,5,3	149	chrX	132382272	132382177	132381432	132381358	MBNL3	annotatedSS	SE	-	132379677	132379203
2129					1.0	ENSG00000076770.14	2129	0,1,0,2	1,0,5,2	287	0.0,1.0,NA,0.257	1.0,NA,1.0,1.0	-0.581	1.0	1,0,0,3	0,0,0,0	149	chrX	132489015	132488850	132439572	132439434	MBNL3	annotatedSS	SE	-	132406392	132406227
2130					1.0	ENSG00000076770.14	2130	0,1,0,2	1,0,3,2	287	NA,0.342,0.0,1.0	0.115,0.0,0.238,1.0	0.109	1.0	0,1,6,0	4,1,5,0	149	chrX	132489968	132489813	132439572	132439434	MBNL3	annotatedSS	SE	-	132406392	132406227
2131					1.0	ENSG00000232160.6	2131	5,2,0,1	1,0,1,1	241	1.0,1.0,NA,1.0	1.0,NA,0.382,1.0	0.20600000000000002	1.0	0,0,0,0	0,0,1,0	149	chrX	132430162	132429812	132239711	132239619	RAP2C-AS1	annotatedSS	SE	+	132218837	132218506
2132					1.0	ENSG00000123728.9	2132	152,141,140,110	96,112,171,70	298	0.974,0.972,0.986,0.965	0.96,0.982,0.988,1.0	-0.008	0.541138260884	2,2,1,2	2,1,1,0	149	chrX	132219480	132219369	132217156	132216995	RAP2C	annotatedSS	SE	-	132214446	132214133
2133					1.0	ENSG00000123728.9	2133	238,175,196,144	139,150,278,115	298	0.975,0.989,1.0,0.973	1.0,1.0,1.0,1.0	-0.016	1.0	3,1,0,2	0,0,0,0	149	chrX	132218012	132217915	132217806	132216995	RAP2C	annotatedSS	SE	-	132214446	132214133
2134					1.0	ENSG00000123728.9	2134	73,33,48,34	37,31,93,41	246	1.0,1.0,1.0,0.911	1.0,1.0,0.966,1.0	-0.013999999999999999	1.0	0,0,0,2	0,0,2,0	149	chrX	132218341	132218231	132218012	132217915	RAP2C	annotatedSS	SE	-	132217806	132216995
2135					0.127037233061	ENSG00000123728.9	2135	5,5,1,5	1,0,3,1	259	0.181,0.489,0.05,0.59	0.046,0.0,0.11,0.067	0.272	0.00190840089193	13,3,11,2	12,2,14,8	149	chrX	132219433	132219369	132218341	132218231	RAP2C	annotatedSS	SE	-	132217806	132216995
2136					1.0	ENSG00000134602.15	2136	37,24,21,21	11,21,32,11	298	0.949,0.706,0.913,0.913	0.524,0.913,1.0,1.0	0.011000000000000001	0.6858585271400001	1,5,1,1	5,1,0,0	149	chrX	132063489	132063432	132054861	132054630	STK26	annotatedSS	SE	+	132023659	132023507
2138					1.0	ENSG00000134602.15	2138	43,27,27,39	15,34,37,23	298	0.915,1.0,1.0,1.0	1.0,0.944,1.0,0.92	0.013000000000000001	1.0	2,0,0,0	0,1,0,1	149	chrX	132071217	132071068	132069663	132069477	STK26	annotatedSS	SE	+	132068569	132068411
2139					1.0	ENSG00000165675.16	2139	54,77,74,72	100,80,125,55	298	1.0,1.0,0.974,1.0	1.0,1.0,1.0,1.0	-0.006	1.0	0,0,1,0	0,0,0,0	149	chrX	130679748	130679541	130670198	130669964	ENOX2	annotatedSS	SE	-	130667742	130667529
2140					1.0	ENSG00000165675.16	2140	39,57,53,54	63,63,84,37	298	1.0,1.0,1.0,1.0	1.0,0.969,1.0,0.902	0.032	1.0	0,0,0,0	0,1,0,2	149	chrX	130689018	130688862	130679748	130679541	ENOX2	annotatedSS	SE	-	130670198	130669964
2141					0.5694032076910001	ENSG00000165675.16	2141	4,10,4,11	0,2,10,2	238	0.128,0.281,0.091,0.238	0.0,0.082,0.138,0.111	0.102	0.0213035172859	17,16,25,22	20,14,39,10	149	chrX	130783690	130783546	130709331	130709242	ENOX2	annotatedSS	SE	-	130703254	130703119
2142					0.07228409372320001	ENSG00000165675.16	2142	3,5,3,12	0,1,5,1	238	0.19,0.238,0.19,0.484	0.0,0.05,0.164,0.082	0.201	0.0008349828426880001	8,10,8,8	9,12,16,7	149	chrX	130901731	130901683	130709331	130709242	ENOX2	annotatedSS	SE	-	130703254	130703119
2143					1.0	ENSG00000165675.16	2143	53,54,62,50	53,67,99,40	293	0.771,0.733,0.798,0.761	0.75,0.74,0.759,0.744	0.017	0.679358983921	8,10,8,8	9,12,16,7	149	chrX	130901731	130901683	130783690	130783546	ENOX2	annotatedSS	SE	-	130703254	130703119
2144					1.0	ENSG00000165675.16	2144	38,43,39,30	33,54,69,31	293	0.951,1.0,0.952,0.836	1.0,1.0,0.946,1.0	-0.052000000000000005	0.7313509357960001	1,0,1,3	0,0,2,0	149	chrX	130901731	130901683	130783690	130783546	ENOX2	annotatedSS	SE	-	130709331	130709242
2145					1.0	ENSG00000165675.16	2145	53,67,63,58	50,71,104,53	197	1.0,1.0,1.0,1.0	0.95,1.0,0.963,1.0	0.022000000000000002	0.711600494815	0,0,0,0	2,0,3,0	149	chrX	130903192	130903048	130901731	130901683	ENOX2	annotatedSS	SE	-	130783690	130783546
2146					1.0	ENSG00000056277.15	2146	4,1,5,1	6,6,3,4	296	1.0,1.0,1.0,1.0	0.751,1.0,1.0,1.0	0.062	1.0	0,0,0,0	1,0,0,0	149	chrX	130227782	130227681	130226905	130226758	ZNF280C	annotatedSS	SE	-	130220480	130220348
2148					1.0	ENSG00000156709.13	2148	62,67,58,43	63,65,169,48	234	1.0,1.0,1.0,1.0	1.0,1.0,0.991,1.0	0.002	1.0	0,0,0,0	0,0,1,0	149	chrX	130145569	130145478	130140617	130140532	AIFM1	annotatedSS	SE	-	130139871	130139794
2149					1.0	ENSG00000156709.13	2149	0,0,0,0	0,0,0,1	280	0.0,0.0,0.0,0.0	0.0,0.0,0.0,0.015	-0.004	1.0	41,41,43,36	58,56,102,35	149	chrX	130156603	130156460	130155286	130155155	AIFM1	annotatedSS	SE	-	130149568	130149468
2151					1.0	ENSG00000156709.13	2151	123,94,110,95	133,151,295,100	292	0.969,1.0,0.982,1.0	1.0,1.0,1.0,1.0	-0.012	1.0	2,0,1,0	0,0,0,0	149	chrX	130165664	130165550	130156603	130156460	AIFM1	annotatedSS	SE	-	130149568	130149468
2153					1.0	ENSG00000102034.16	2153	5,4,5,0	2,1,6,4	206	1.0,1.0,1.0,NA	1.0,0.266,1.0,1.0	0.183	1.0	0,0,0,0	0,2,0,0	149	chrX	130081539	130081436	130081312	130081255	ELF4	annotatedSS	SE	-	130074752	130074580
2154					1.0	ENSG00000102034.16	2154	5,4,5,0	3,1,6,4	206	0.42,0.42,0.376,0.0	0.352,0.153,0.303,0.491	-0.021	0.791741663059	5,4,6,2	4,4,10,3	149	chrX	130110361	130110324	130081312	130081255	ELF4	annotatedSS	SE	-	130074752	130074580
2155					1.0	ENSG00000102034.16	2155	24,12,23,22	50,26,78,34	298	0.706,0.6,0.657,0.846	0.862,0.765,0.796,0.85	-0.11599999999999999	0.135786156181	5,4,6,2	4,4,10,3	149	chrX	130110495	130110324	130081539	130081255	ELF4	annotatedSS	SE	-	130074752	130074580
2156					0.0393503799232	ENSG00000102034.16	2156	14,4,11,15	13,20,26,18	298	1.0,0.667,1.0,1.0	1.0,0.909,0.813,0.643	0.075	0.00035125991164799996	0,1,0,0	0,1,3,5	149	chrX	130110716	130110619	130081539	130081255	ELF4	annotatedSS	SE	-	130074752	130074580
2157					0.677042067985	ENSG00000102034.16	2157	12,8,12,8	35,17,50,19	252	0.587,0.542,0.542,0.703	0.838,0.715,0.747,0.789	-0.179	0.028811027930900002	5,4,6,2	4,4,10,3	149	chrX	130110361	130110324	130081539	130081436	ELF4	annotatedSS	SE	-	130074752	130074580
2158					1.0	ENSG00000102034.16	2158	12,8,12,8	35,15,50,19	252	1.0,1.0,1.0,1.0	0.954,1.0,1.0,1.0	0.012	1.0	0,0,0,0	1,0,0,0	149	chrX	130110361	130110324	130081539	130081436	ELF4	annotatedSS	SE	-	130081312	130081255
2159					0.513925068731	ENSG00000085185.15	2159	0,2,3,1	7,4,9,11	298	0.0,0.5,0.143,0.077	0.333,0.143,0.273,0.297	-0.08199999999999999	0.017736165505099998	3,1,9,6	7,12,12,13	149	chrX	130012668	130012577	130010663	130010507	BCORL1	annotatedSS	SE	+	130005317	130005187
2160					1.0	ENSG00000085185.15	2160	19,28,30,26	42,39,94,26	298	0.576,0.933,0.882,0.867	0.875,0.867,0.887,1.0	-0.09300000000000001	0.219992504066	7,1,2,2	3,3,6,0	149	chrX	130028861	130028634	130025379	130024989	BCORL1	annotatedSS	SE	+	130022977	130022896
2163					1.0	ENSG00000188706.12	2163	146,129,182,115	248,208,314,115	246	1.0,1.0,1.0,0.986	1.0,1.0,1.0,1.0	-0.004	1.0	0,0,0,1	0,0,0,0	149	chrX	129811509	129811405	129811001	129810904	ZDHHC9	annotatedSS	SE	-	129806486	129803287
2164					1.0	ENSG00000188706.12	2164	132,175,125,110	151,184,325,106	287	1.0,1.0,1.0,1.0	1.0,1.0,1.0,0.965	0.009000000000000001	1.0	0,0,0,0	0,0,0,2	149	chrX	129823837	129823678	129814795	129814657	ZDHHC9	annotatedSS	SE	-	129813725	129813676
2165					1.0	ENSG00000188706.12	2165	125,139,148,106	200,206,343,147	298	0.969,1.0,0.974,1.0	1.0,0.981,1.0,1.0	-0.01	1.0	2,0,2,0	0,2,0,0	149	chrX	129841824	129841778	129829141	129828980	ZDHHC9	annotatedSS	SE	-	129823837	129823678
2166					1.0	ENSG00000188706.12	2166	82,90,93,58	127,141,215,83	298	1.0,1.0,1.0,0.967	0.984,1.0,1.0,0.976	0.002	1.0	0,0,0,1	1,0,0,1	149	chrX	129843909	129843695	129841956	129841778	ZDHHC9	annotatedSS	SE	-	129829141	129828980
2167					1.0	ENSG00000188706.12	2167	82,91,93,58	127,140,215,85	298	1.0,1.0,1.0,0.967	0.984,1.0,1.0,0.977	0.002	1.0	0,0,0,1	1,0,0,1	149	chrX	129843884	129843695	129842080	129841778	ZDHHC9	annotatedSS	SE	-	129829141	129828980
2168					1.0	ENSG00000188706.12	2168	94,96,98,84	124,139,224,86	217	1.0,0.985,1.0,1.0	1.0,1.0,1.0,0.967	0.004	1.0	0,1,0,0	0,0,0,2	149	chrX	129843884	129843695	129843326	129843258	ZDHHC9	annotatedSS	SE	-	129842080	129841778
2169					1.0	ENSG00000122126.15	2169	0,0,2,0	0,0,0,0	298	0.0,0.0,0.05,0.0	0.0,0.0,0.0,0.0	0.013000000000000001	1.0	13,17,19,22	21,23,33,15	149	chrX	129557435	129557324	129549917	129549647	OCRL	annotatedSS	SE	+	129548601	129548562
2170					1.0	ENSG00000122126.15	2170	12,12,15,19	19,21,33,15	260	1.0,1.0,1.0,1.0	1.0,0.923,1.0,1.0	0.019	1.0	0,0,0,0	0,1,0,0	149	chrX	129558753	129558632	129557435	129557324	OCRL	annotatedSS	SE	+	129548601	129548562
2171					1.0	ENSG00000122126.15	2171	37,26,40,38	33,42,99,33	239	0.958,1.0,1.0,0.888	1.0,0.84,0.954,1.0	0.013000000000000001	0.194628028151	1,0,0,3	0,5,3,0	149	chrX	129558753	129558632	129557950	129557860	OCRL	annotatedSS	SE	+	129557435	129557324
2172					1.0	ENSG00000122126.15	2172	3,1,6,3	1,10,18,8	173	0.147,0.097,0.197,0.156	0.033,0.312,0.233,0.434	-0.10400000000000001	0.162885812293	15,8,21,14	25,19,51,9	149	chrX	129587118	129587001	129584367	129584343	OCRL	annotatedSS	SE	+	129576552	129576316
2173					1.0	ENSG00000102038.15	2173	93,132,96,89	131,154,290,98	298	1.0,1.0,1.0,1.0	1.0,1.0,0.986,1.0	0.004	1.0	0,0,0,0	0,0,2,0	149	chrX	129487137	129487017	129481185	129480700	SMARCA1	annotatedSS	SE	-	129471326	129471203
2174					1.0	ENSG00000102038.15	2174	80,125,118,87	113,122,222,110	298	1.0,1.0,1.0,1.0	1.0,1.0,0.991,1.0	0.002	1.0	0,0,0,0	0,0,1,0	149	chrX	129496871	129496749	129492093	129491940	SMARCA1	annotatedSS	SE	-	129490192	129490059
2175					1.0	ENSG00000102038.15	2175	45,46,34,38	49,50,101,34	185	0.681,0.617,0.469,0.605	0.767,0.581,0.629,0.486	-0.023	0.7104464775630001	17,23,31,20	12,29,48,29	149	chrX	129496871	129496749	129493075	129493039	SMARCA1	annotatedSS	SE	-	129492093	129491940
2176					1.0	ENSG00000102038.15	2176	66,74,77,66	88,106,179,74	218	0.978,1.0,1.0,1.0	1.0,1.0,1.0,0.981	-0.001	1.0	1,0,0,0	0,0,0,1	149	chrX	129506211	129506079	129504802	129504733	SMARCA1	annotatedSS	SE	-	129499841	129499731
2177					1.0	ENSG00000102038.15	2177	113,141,156,120	172,207,316,132	281	1.0,1.0,1.0,1.0	1.0,1.0,0.988,1.0	0.003	1.0	0,0,0,0	0,0,2,0	149	chrX	129508096	129507940	129506211	129506079	SMARCA1	annotatedSS	SE	-	129504802	129504733
2178					1.0	ENSG00000102038.15	2178	130,128,144,98	95,125,244,110	298	0.97,1.0,1.0,1.0	1.0,1.0,1.0,1.0	-0.008	1.0	2,0,0,0	0,0,0,0	149	chrX	129515787	129515686	129511983	129511803	SMARCA1	annotatedSS	SE	-	129508096	129507940
2179					1.0	ENSG00000102038.15	2179	111,136,137,145	154,150,313,111	298	1.0,1.0,1.0,0.986	1.0,1.0,1.0,1.0	-0.004	1.0	0,0,0,1	0,0,0,0	149	chrX	129518447	129518360	129516497	129516330	SMARCA1	annotatedSS	SE	-	129515994	129515893
2180					1.0	ENSG00000102038.15	2180	79,96,86,88	89,94,213,73	236	1.0,1.0,1.0,1.0	1.0,1.0,0.993,1.0	0.002	1.0	0,0,0,0	0,0,1,0	149	chrX	129523246	129523196	129518447	129518360	SMARCA1	annotatedSS	SE	-	129516497	129516330
2182					1.0	ENSG00000101966.12	2182	11,22,26,24	14,26,23,11	276	1.0,0.856,1.0,1.0	1.0,1.0,0.756,0.748	0.08800000000000001	0.06549879835059999	0,2,0,0	0,0,4,2	149	chrX	123885711	123885630	123860293	123860166	XIAP	annotatedSS	SE	+	123859905	123859723
2183					1.53338440302e-05	ENSG00000101966.12	2183	19,22,31,20	12,21,25,12	276	0.506,0.798,0.736,1.0	1.0,1.0,1.0,1.0	-0.24	2.07702245403e-08	10,3,6,0	0,0,0,0	149	chrX	123888718	123888618	123860293	123860166	XIAP	annotatedSS	SE	+	123859905	123859723
2184					2.33054866982e-06	ENSG00000101966.12	2184	11,16,11,15	12,17,25,20	298	0.355,0.727,0.478,1.0	1.0,1.0,1.0,1.0	-0.36	2.68622890598e-09	10,3,6,0	0,0,0,0	149	chrX	123888718	123888618	123886539	123885630	XIAP	annotatedSS	SE	+	123859905	123859811
2185					1.0	ENSG00000101966.12	2185	22,31,25,37	27,34,45,28	298	0.379,0.492,0.41,0.536	0.551,0.567,0.506,0.538	-0.086	0.175748504838	18,16,18,16	11,13,22,12	149	chrX	123888718	123888618	123886539	123885630	XIAP	annotatedSS	SE	+	123860293	123860026
2186					0.829709183639	ENSG00000101966.12	2186	11,15,12,17	12,21,24,18	298	1.0,1.0,0.6,0.81	1.0,1.0,1.0,1.0	-0.147	0.04064214996880001	0,0,4,2	0,0,0,0	149	chrX	123888718	123888618	123886539	123885630	XIAP	annotatedSS	SE	+	123860545	123860271
2187					1.0	ENSG00000101966.12	2187	30,14,25,18	10,16,30,15	221	0.953,1.0,1.0,1.0	1.0,1.0,1.0,1.0	-0.012	1.0	1,0,0,0	0,0,0,0	149	chrX	123892773	123892730	123891309	123891237	XIAP	annotatedSS	SE	+	123888718	123888618
2188					1.0	ENSG00000101966.12	2188	71,48,91,39	41,52,82,48	228	0.979,1.0,1.0,1.0	1.0,1.0,1.0,1.0	-0.005	1.0	1,0,0,0	0,0,0,0	149	chrX	123892773	123892730	123891316	123891237	XIAP	annotatedSS	SE	+	123888718	123888618
2189					1.0	ENSG00000101966.12	2189	53,44,74,38	35,58,81,29	298	1.0,1.0,1.0,1.0	0.946,1.0,1.0,1.0	0.013999999999999999	1.0	0,0,0,0	1,0,0,0	149	chrX	123906998	123906987	123900693	123900492	XIAP	annotatedSS	SE	+	123892773	123892730
2190					1.0	ENSG00000125676.19	2190	65,99,125,109	113,150,234,100	298	1.0,1.0,0.984,1.0	1.0,1.0,0.992,0.926	0.016	1.0	0,0,1,0	0,0,1,4	149	chrX	123613708	123613638	123613556	123613398	THOC2	annotatedSS	SE	-	123611516	123611439
2191					1.0	ENSG00000125676.19	2191	5,7,8,6	3,9,8,7	215	0.21,0.288,0.156,0.188	0.122,0.163,0.074,0.139	0.086	0.0575349388633	13,12,30,18	15,32,69,30	149	chrX	123623971	123623786	123623709	123623643	THOC2	annotatedSS	SE	-	123623283	123623104
2192					0.147585770625	ENSG00000125676.19	2192	90,85,94,57	66,117,149,75	298	0.978,0.876,0.922,1.0	1.0,0.967,1.0,1.0	-0.048	0.00239271226648	1,6,4,0	0,2,0,0	149	chrX	123634070	123633952	123633040	123632860	THOC2	annotatedSS	SE	-	123631852	123631687
2193					1.0	ENSG00000125676.19	2193	37,48,52,40	56,42,103,50	298	1.0,1.0,1.0,1.0	0.966,1.0,0.981,1.0	0.013000000000000001	1.0	0,0,0,0	1,0,1,0	149	chrX	123671761	123671668	123668314	123668158	THOC2	annotatedSS	SE	-	123667278	123667105
2194					1.0	ENSG00000125676.19	2194	27,50,43,42	31,47,86,48	298	1.0,1.0,1.0,0.913	1.0,1.0,1.0,1.0	-0.022000000000000002	1.0	0,0,0,2	0,0,0,0	149	chrX	123696154	123696020	123686714	123686547	THOC2	annotatedSS	SE	-	123671761	123671668
2195					1.0	ENSG00000125675.17	2195	11,11,14,8	8,5,13,5	296	1.0,1.0,1.0,0.668	1.0,1.0,1.0,1.0	-0.083	1.0	0,0,0,2	0,0,0,0	149	chrX	123204683	123204399	123202782	123202635	GRIA3	annotatedSS	SE	+	123185990	123185831
2196					0.704454494489	ENSG00000125675.17	2196	9,6,6,4	4,3,7,3	296	0.292,0.215,0.104,0.144	0.112,0.067,0.087,0.091	0.1	0.0309850925222	11,11,26,12	16,21,37,15	149	chrX	123253702	123253302	123202782	123202635	GRIA3	annotatedSS	SE	+	123185990	123185831
2197					1.0	ENSG00000125675.17	2197	26,26,45,26	45,38,73,24	298	1.0,1.0,0.918,1.0	1.0,1.0,0.973,1.0	-0.013999999999999999	1.0	0,0,2,0	0,0,1,0	149	chrX	123326213	123326025	123253542	123253302	GRIA3	annotatedSS	SE	+	123185990	123185831
2198					1.0	ENSG00000125675.17	2198	0,0,0,0	1,2,0,2	264	0.0,0.0,0.0,0.0	0.361,0.273,0.0,1.0	-0.408	0.0954740121479	5,1,6,3	1,3,13,0	149	chrX	123480177	123480062	123465788	123465673	GRIA3	annotatedSS	SE	+	123465112	123464864
2201					1.0	ENSG00000232119.7	2201	4,8,3,7	1,4,2,3	294	0.503,1.0,1.0,1.0	1.0,1.0,0.503,1.0	0.0	1.0	2,0,0,0	0,0,1,0	149	chrX	120605559	120605406	120595068	120594923	MCTS1	annotatedSS	SE	+	120594272	120594009
2202					1.0	ENSG00000232119.7	2202	10,1,3,10	3,3,2,2	267	0.736,1.0,1.0,1.0	1.0,1.0,0.527,1.0	0.052000000000000005	1.0	2,0,0,0	0,0,1,0	149	chrX	120605559	120605406	120595068	120594950	MCTS1	annotatedSS	SE	+	120594272	120594080
2203					1.0	ENSG00000232119.7	2203	1022,904,977,1017	544,720,1079,579	298	0.996,1.0,1.0,1.0	1.0,1.0,0.996,1.0	0.0	1.0	2,0,0,0	0,0,2,0	149	chrX	120606136	120606078	120605559	120605406	MCTS1	annotatedSS	SE	+	120604247	120603979
2204					1.0	ENSG00000158290.16	2204	191,168,221,224	160,193,340,168	254	1.0,1.0,1.0,1.0	1.0,0.983,1.0,1.0	0.004	1.0	0,0,0,0	0,2,0,0	149	chrX	120540562	120540369	120539372	120539267	CUL4B	annotatedSS	SE	-	120538770	120538659
2205					1.0	ENSG00000005893.15	2205	175,141,156,149	149,135,206,101	298	0.162,0.162,0.184,0.207	0.241,0.178,0.191,0.207	-0.025	0.109015356286	452,364,346,285	235,312,435,193	149	chrX	120441894	120441729	120439293	120439075	LAMP2	annotatedSS	SE	-	120431462	120431247
2206					1.0	ENSG00000005893.15	2206	461,419,369,327	336,316,455,237	298	1.0,1.0,1.0,0.988	1.0,1.0,0.996,1.0	-0.002	1.0	0,0,0,2	0,0,1,0	149	chrX	120469306	120469105	120455570	120455356	LAMP2	annotatedSS	SE	-	120449128	120448969
2207					1.0	ENSG00000005893.15	2207	1383,1160,1042,975	828,978,1272,684	268	1.0,1.0,1.0,1.0	0.996,1.0,1.0,1.0	0.001	1.0	0,0,0,0	2,0,0,0	149	chrX	120469306	120469105	120456769	120456650	LAMP2	annotatedSS	SE	-	120455570	120455356
2209					1.0	ENSG00000177485.6	2209	1,2,2,1	0,2,3,1	251	0.019,0.054,0.041,0.051	0.0,0.054,0.026,0.022	0.016	0.25765259995900003	31,21,28,11	39,21,68,27	149	chrX	120255434	120253413	120252770	120252668	ZBTB33	annotatedSS	SE	+	120250977	120250754
2210					1.0	ENSG00000101882.9	2210	59,66,51,62	76,82,122,52	230	1.0,1.0,0.971,1.0	1.0,1.0,1.0,1.0	-0.006999999999999999	1.0	0,0,1,0	0,0,0,0	149	chrX	119943772	119943219	119938810	119938729	NKAP	annotatedSS	SE	-	119936682	119936611
2212					1.0	ENSG00000125356.6	2212	1815,1740,1559,1657	982,1274,1805,1207	239	1.0,0.998,1.0,1.0	1.0,1.0,0.998,1.0	0.0	1.0	0,2,0,0	0,0,2,0	149	chrX	119876662	119876513	119873393	119873303	NDUFA1	annotatedSS	SE	+	119872013	119871486
2213					1.0	ENSG00000125351.11	2213	19,24,26,38	30,31,80,32	257	1.0,1.0,1.0,0.957	1.0,1.0,1.0,1.0	-0.011000000000000001	1.0	0,0,0,1	0,0,0,0	149	chrX	119837932	119837756	119835027	119834919	UPF3B	annotatedSS	SE	-	119831759	119831651
2214					1.0	ENSG00000125351.11	2214	0,0,0,0	0,0,0,1	240	0.0,0.0,0.0,0.0	0.0,0.0,0.0,0.013	-0.003	1.0	24,37,33,29	23,46,57,49	149	chrX	119841258	119841075	119840684	119840593	UPF3B	annotatedSS	SE	-	119838527	119838265
2215					1.0	ENSG00000125351.11	2215	6,1,2,0	2,2,10,2	188	0.165,0.021,0.046,0.0	0.064,0.033,0.122,0.031	-0.005	0.350620974124	24,37,33,29	23,46,57,49	149	chrX	119841258	119841075	119840684	119840645	UPF3B	annotatedSS	SE	-	119838527	119838366
2216					1.0	ENSG00000125351.11	2216	37,20,22,12	26,30,63,23	256	1.0,1.0,0.928,1.0	1.0,1.0,1.0,1.0	-0.018000000000000002	1.0	0,0,1,0	0,0,0,0	149	chrX	119851873	119851766	119851601	119851494	UPF3B	annotatedSS	SE	-	119845296	119845197
2218					1.0	ENSG00000077721.15	2218	0,0,0,0	1,0,0,0	271	0.0,0.0,0.0,0.0	0.001,0.0,0.0,0.0	-0.0	1.0	469,466,483,391	414,423,819,370	149	chrX	119581596	119581506	119577066	119576944	UBE2A	annotatedSS	SE	+	119575400	119575374
2219					1.0	ENSG00000077721.15	2219	725,775,768,637	657,712,1291,629	239	0.919,0.962,0.954,0.93	0.942,0.943,0.939,0.963	-0.005	0.653518225287	40,19,23,30	25,27,52,15	149	chrX	119582647	119582587	119581596	119581506	UBE2A	annotatedSS	SE	+	119575400	119575374
2220					1.0	ENSG00000077721.15	2220	264,261,300,215	236,248,461,204	239	1.0,1.0,1.0,1.0	1.0,0.994,1.0,0.992	0.004	1.0	0,0,0,0	0,1,0,1	149	chrX	119583347	119583126	119581596	119581506	UBE2A	annotatedSS	SE	+	119575400	119575374
2221					1.0	ENSG00000077721.15	2221	220,196,185,173	159,203,336,137	238	1.0,1.0,1.0,1.0	1.0,0.992,1.0,0.988	0.005	1.0	0,0,0,0	0,1,0,1	149	chrX	119583621	119583126	119582676	119582587	UBE2A	annotatedSS	SE	+	119575400	119575374
2222					1.0	ENSG00000077721.15	2222	18,10,13,7	12,9,23,0	238	1.0,1.0,1.0,1.0	0.883,1.0,1.0,NA	0.039	1.0	0,0,0,0	1,0,0,0	149	chrX	119591083	119590127	119582676	119582587	UBE2A	annotatedSS	SE	+	119575400	119575374
2223					1.0	ENSG00000077721.15	2223	705,747,681,602	614,687,1222,592	238	1.0,1.0,1.0,1.0	1.0,1.0,0.999,1.0	0.0	1.0	0,0,0,0	0,0,1,0	149	chrX	119583621	119583126	119582676	119582587	UBE2A	annotatedSS	SE	+	119581596	119580334
2224					1.0	ENSG00000077721.15	2224	155,159,145,124	121,144,244,106	229	1.0,1.0,1.0,1.0	1.0,1.0,0.994,1.0	0.002	1.0	0,0,0,0	0,0,1,0	149	chrX	119583347	119583126	119582676	119582596	UBE2A	annotatedSS	SE	+	119581596	119581506
2230					1.0	ENSG00000101856.9	2230	1374,1368,1232,875	1446,1577,2298,882	298	1.0,0.997,1.0,1.0	0.999,0.995,0.999,1.0	0.001	1.0	0,2,0,0	1,4,1,0	149	chrX	119244466	119243150	119240464	119240308	PGRMC1	annotatedSS	SE	+	119236691	119236252
2232					1.0	ENSG00000131724.10	2232	272,342,302,252	180,352,521,266	288	0.966,0.973,0.994,0.978	0.979,0.984,0.954,0.993	0.0	0.6025612923470001	5,5,1,3	2,3,13,1	149	chrX	118749778	118749657	118747092	118746953	IL13RA1	annotatedSS	SE	+	118741156	118741016
2234					1.0	ENSG00000131724.10	2234	28,32,26,33	18,32,44,33	197	1.0,1.0,1.0,0.961	1.0,1.0,1.0,0.961	0.0	1.0	0,0,0,1	0,0,0,1	149	chrX	118773975	118773878	118766577	118766529	IL13RA1	annotatedSS	SE	+	118761289	118761137
2235					1.0	ENSG00000131724.10	2235	166,218,183,219	171,214,394,178	282	1.0,1.0,1.0,1.0	1.0,1.0,1.0,0.979	0.005	1.0	0,0,0,0	0,0,0,2	149	chrX	118773975	118773878	118766976	118766843	IL13RA1	annotatedSS	SE	+	118766577	118766529
2236					1.0	ENSG00000131724.10	2236	159,185,179,191	151,196,322,150	246	1.0,0.991,1.0,1.0	1.0,1.0,0.995,1.0	-0.001	1.0	0,1,0,0	0,0,1,0	149	chrX	118776511	118776426	118773975	118773878	IL13RA1	annotatedSS	SE	+	118766976	118766843
2237					1.0	ENSG00000131725.13	2237	29,12,28,42	35,28,55,24	183	0.959,1.0,1.0,0.895	1.0,0.919,0.978,0.907	0.012	0.887534365466	1,0,0,4	0,2,1,2	149	chrX	118387414	118387339	118378452	118378418	WDR44	annotatedSS	SE	+	118346580	118346072
2238					1.0	ENSG00000131725.13	2238	37,26,35,36	33,28,63,20	224	0.86,1.0,0.886,0.923	0.916,1.0,0.954,0.869	-0.017	0.269761818399	4,0,3,2	2,0,2,2	149	chrX	118393215	118392631	118387414	118387339	WDR44	annotatedSS	SE	+	118378452	118378418
2239					1.0	ENSG00000131725.13	2239	42,41,44,45	41,45,113,42	272	1.0,1.0,0.96,1.0	1.0,1.0,1.0,1.0	-0.01	1.0	0,0,1,0	0,0,0,0	149	chrX	118441559	118441367	118436824	118436701	WDR44	annotatedSS	SE	+	118432894	118432780
2240					1.0	ENSG00000131725.13	2240	39,44,37,38	69,47,89,36	298	1.0,1.0,0.902,1.0	1.0,1.0,1.0,1.0	-0.024	1.0	0,0,2,0	0,0,0,0	149	chrX	118442345	118442243	118441559	118441367	WDR44	annotatedSS	SE	+	118436824	118436701
2241					1.0	ENSG00000131725.13	2241	0,0,1,1	0,0,0,0	204	0.0,0.0,0.027,0.024	0.0,0.0,0.0,0.0	0.013000000000000001	1.0	33,18,26,30	25,28,66,29	149	chrX	118449336	118448892	118447114	118447059	WDR44	annotatedSS	SE	+	118444494	118444359
2244					1.0	ENSG00000101901.11	2244	11,12,7,5	10,4,7,2	187	0.054,0.125,0.05,0.04	0.09,0.046,0.046,0.024	0.016	0.453216048429	155,67,106,95	81,66,115,64	149	chrX	111688128	111687886	111686174	111686136	ALG13	annotatedSS	SE	+	111685103	111684964
2245					1.0	ENSG00000101901.11	2245	0,0,1,0	0,2,1,0	260	0.0,0.0,0.103,0.0	0.0,0.16,0.067,0.0	-0.031	1.0	10,8,5,4	1,6,8,2	149	chrX	111708166	111708026	111689197	111689086	ALG13	annotatedSS	SE	+	111685103	111684964
2246					1.0	ENSG00000101901.11	2246	0,0,2,4	0,0,3,0	260	NA,NA,0.364,1.0	NA,NA,1.0,NA	-0.318	1.0	0,0,2,0	0,0,0,0	149	chrX	111711725	111711674	111689197	111689086	ALG13	annotatedSS	SE	+	111685103	111684964
2248					1.0	ENSG00000101901.11	2248	16,11,9,10	8,9,12,4	298	0.889,0.733,1.0,1.0	0.8,1.0,0.667,0.667	0.122	0.136209438499	1,2,0,0	1,0,3,1	149	chrX	111708998	111708964	111708393	111708026	ALG13	annotatedSS	SE	+	111685103	111684964
2249					1.0	ENSG00000101901.11	2249	6,3,5,6	7,5,4,2	298	0.6,1.0,0.714,1.0	1.0,1.0,0.667,1.0	-0.08800000000000001	1.0	2,0,1,0	0,0,1,0	149	chrX	111708998	111708964	111708393	111708026	ALG13	annotatedSS	SE	+	111689197	111689086
2250					1.0	ENSG00000101901.11	2250	6,9,3,3	9,2,16,5	233	1.0,1.0,0.49,1.0	1.0,1.0,1.0,1.0	-0.127	1.0	0,0,2,0	0,0,0,0	149	chrX	111711725	111711674	111709048	111708964	ALG13	annotatedSS	SE	+	111685103	111684964
2252					1.0	ENSG00000101901.11	2252	4,4,1,7	3,2,11,2	222	1.0,1.0,1.0,0.701	1.0,1.0,1.0,1.0	-0.075	1.0	0,0,0,2	0,0,0,0	149	chrX	111717927	111717845	111713297	111713224	ALG13	annotatedSS	SE	+	111689197	111689086
2253					0.25130248971200003	ENSG00000101901.11	2253	10,4,1,1	0,0,5,2	201	0.452,0.372,0.156,0.076	0.0,0.0,0.117,0.156	0.196	0.00550345263941	9,5,4,9	11,3,28,8	149	chrX	111717927	111717845	111717004	111716952	ALG13	annotatedSS	SE	+	111713297	111713224
2254					1.0	ENSG00000101901.11	2254	11,11,15,7	12,26,21,4	258	0.761,1.0,1.0,1.0	0.874,1.0,0.858,0.698	0.083	0.802083085607	2,0,0,0	1,0,2,1	149	chrX	111723881	111723797	111721711	111721602	ALG13	annotatedSS	SE	+	111720170	111720094
2255					1.0	ENSG00000101901.11	2255	12,17,23,25	30,24,49,17	214	1.0,1.0,1.0,1.0	1.0,0.944,1.0,1.0	0.013999999999999999	1.0	0,0,0,0	0,1,0,0	149	chrX	111723898	111723797	111722857	111722792	ALG13	annotatedSS	SE	+	111721711	111721602
2257					1.0	ENSG00000101901.11	2257	36,33,37,33	47,38,60,35	270	1.0,1.0,0.953,1.0	1.0,1.0,1.0,1.0	-0.012	1.0	0,0,1,0	0,0,0,0	149	chrX	111730427	111730394	111728305	111728184	ALG13	annotatedSS	SE	+	111727770	111727613
2258					1.0	ENSG00000101901.11	2258	35,26,31,29	38,39,49,23	205	1.0,1.0,1.0,1.0	1.0,1.0,0.947,0.893	0.04	0.8927113918240001	0,0,0,0	0,0,2,2	149	chrX	111735122	111735050	111730580	111730524	ALG13	annotatedSS	SE	+	111730427	111730394
2259					1.0	ENSG00000101901.11	2259	33,21,30,23	35,34,46,21	221	1.0,1.0,1.0,0.939	1.0,1.0,1.0,1.0	-0.015	1.0	0,0,0,1	0,0,0,0	149	chrX	111736879	111736713	111735122	111735050	ALG13	annotatedSS	SE	+	111730580	111730524
2260					1.0	ENSG00000101901.11	2260	33,26,35,17	42,36,63,26	298	1.0,1.0,0.946,1.0	1.0,1.0,1.0,0.867	0.02	1.0	0,0,1,0	0,0,0,2	149	chrX	111752830	111752789	111744904	111744667	ALG13	annotatedSS	SE	+	111736879	111736713
2265					1.0	ENSG00000077264.14	2265	0,0,1,0	0,3,2,2	216	NA,0.0,1.0,NA	NA,0.674,1.0,1.0	-0.391	1.0	0,2,0,0	0,1,0,0	149	chrX	111097684	111097574	111097456	111097389	PAK3	annotatedSS	SE	+	111096415	111096359
2266					1.0	ENSG00000077264.14	2266	3,1,0,6	2,1,1,1	297	1.0,1.0,NA,1.0	1.0,1.0,0.201,1.0	0.2	1.0	0,0,0,0	0,0,2,0	149	chrX	111123278	111123076	111103306	111103158	PAK3	annotatedSS	SE	+	111097684	111097540
2271					0.824955362756	ENSG00000101935.9	2271	12,30,27,27	26,35,67,25	260	0.873,0.851,0.886,0.939	1.0,0.87,1.0,0.935	-0.064	0.0401804284854	1,3,2,1	0,3,0,1	149	chrX	110317771	110317598	110264599	110264488	AMMECR1	annotatedSS	SE	-	110216632	110216517
2272					1.0	ENSG00000101935.9	2272	9,11,9,9	8,8,30,3	260	1.0,1.0,1.0,1.0	0.821,1.0,1.0,1.0	0.045	1.0	0,0,0,0	1,0,0,0	149	chrX	110317771	110317598	110264599	110264488	AMMECR1	annotatedSS	SE	-	110219613	110219479
2273					1.0	ENSG00000157600.11	2273	1,1,6,3	3,4,20,2	298	1.0,1.0,1.0,1.0	1.0,1.0,1.0,0.333	0.16699999999999998	1.0	0,0,0,0	0,0,0,2	149	chrX	110067396	110067346	110004164	110003500	TMEM164	annotatedSS	SE	+	110003156	110003094
2274					1.0	ENSG00000157600.11	2274	3,4,15,6	12,6,16,6	298	1.0,1.0,1.0,1.0	0.857,1.0,1.0,1.0	0.036000000000000004	1.0	0,0,0,0	1,0,0,0	149	chrX	110067396	110067346	110004164	110003500	TMEM164	annotatedSS	SE	+	110003178	110003113
2275					0.227403022302	ENSG00000157600.11	2275	1,1,7,2	5,6,14,4	298	0.111,0.043,0.212,0.25	0.385,0.375,0.304,0.4	-0.212	0.004668209443180001	4,11,13,3	4,5,16,3	149	chrX	110067396	110067346	110004164	110003882	TMEM164	annotatedSS	SE	+	110002772	110002686
2276					1.0	ENSG00000157600.11	2276	4,13,21,10	4,9,22,6	199	1.0,0.907,0.94,1.0	0.333,1.0,0.892,1.0	0.155	1.0	0,1,1,0	6,0,2,0	149	chrX	110109146	110109079	110067396	110067346	TMEM164	annotatedSS	SE	+	110002772	110002634
2278					1.0	ENSG00000197565.15	2278	1,0,0,0	1,0,1,0	221	1.0,NA,0.0,NA	1.0,NA,1.0,NA	-0.5	1.0	0,0,2,0	0,0,0,0	149	chrX	108170716	108170608	108170016	108169944	COL4A6	annotatedSS	SE	-	108169620	108169494
2280					0.0529853890424	ENSG00000101844.17	2280	2,11,3,4	2,2,0,0	298	0.019,0.113,0.041,0.03	0.027,0.036,0.0,0.0	0.035	0.000536718899605	53,43,35,64	36,27,65,34	149	chrX	108128852	108128780	108127094	108126792	ATG4A	annotatedSS	SE	+	108126187	108126076
2281					1.0	ENSG00000101844.17	2281	74,53,50,75	46,41,89,37	221	1.0,0.973,1.0,0.962	1.0,1.0,0.968,1.0	-0.008	1.0	0,1,0,2	0,0,2,0	149	chrX	108131358	108131259	108128852	108128780	ATG4A	annotatedSS	SE	+	108126187	108126076
2284					1.0	ENSG00000101843.18	2284	1357,1254,1095,1023	667,803,1233,772	248	0.987,0.993,0.992,0.992	0.995,0.994,0.989,1.0	-0.003	1.0	11,5,5,5	2,3,8,0	149	chrX	108091538	108091406	108088850	108088751	PSMD10	annotatedSS	SE	-	108088099	108087952
2291					0.214102771567	ENSG00000133131.14	2291	24,50,43,37	28,34,60,36	222	0.942,0.944,0.906,0.961	0.79,0.82,0.852,0.89	0.1	0.00428169517091	1,2,3,1	5,5,7,3	149	chrX	107000078	106999867	106999749	106999676	MORC4	annotatedSS	SE	-	106993362	106993229
2292					1.0	ENSG00000123575.8	2292	63,38,35,48	43,43,101,37	298	1.0,1.0,1.0,1.0	1.0,1.0,0.981,1.0	0.005	1.0	0,0,0,0	0,0,1,0	149	chrX	104186621	104186459	104186215	104186065	FAM199X	annotatedSS	SE	+	104175842	104175622
2293					1.0	ENSG00000158427.14	2293	11,13,11,8	4,11,8,9	216	0.884,1.0,1.0,1.0	0.734,1.0,0.847,1.0	0.076	1.0	1,0,0,0	1,0,1,0	149	chrX	103964622	103964505	103964294	103964227	TMSB15B	annotatedSS	SE	+	103962723	103962674
2296					0.6748536860709999	ENSG00000133142.17	2296	6,5,6,4	11,9,25,3	298	0.011,0.012,0.01,0.01	0.021,0.019,0.022,0.007	-0.006999999999999999	0.028615704003	260,198,291,197	251,232,553,223	149	chrX	103586291	103586218	103586107	103585858	TCEAL4	annotatedSS	SE	+	103585624	103585522
2297					1.0	ENSG00000133142.17	2297	103,94,112,72	96,105,250,98	298	1.0,1.0,0.982,1.0	1.0,1.0,1.0,1.0	-0.004	1.0	0,0,1,0	0,0,0,0	149	chrX	103587694	103586648	103586291	103585858	TCEAL4	annotatedSS	SE	+	103585624	103585532
2298					1.0	ENSG00000133142.17	2298	98,89,108,69	86,100,229,98	298	1.0,1.0,0.982,1.0	1.0,1.0,1.0,1.0	-0.004	1.0	0,0,1,0	0,0,0,0	149	chrX	103586949	103586648	103586291	103585969	TCEAL4	annotatedSS	SE	+	103585624	103585562
2299					1.0	ENSG00000133142.17	2299	332,274,381,258	318,314,745,305	222	1.0,1.0,0.996,1.0	1.0,1.0,1.0,1.0	-0.001	1.0	0,0,1,0	0,0,0,0	149	chrX	103586905	103586648	103586291	103586218	TCEAL4	annotatedSS	SE	+	103585624	103585512
2301					1.0	ENSG00000166681.13	2301	441,389,502,546	311,373,865,420	228	0.944,0.959,0.937,0.952	0.94,0.957,0.959,0.965	-0.006999999999999999	0.29649457164500004	17,11,22,18	13,11,24,10	149	chrX	103378077	103377462	103377106	103377027	BEX3	annotatedSS	SE	+	103376613	103376339
2302					1.0	ENSG00000166681.13	2302	1433,1353,1698,1730	1074,1264,3000,1401	228	0.99,0.989,0.988,0.981	0.989,0.992,0.986,0.983	-0.0	1.0	9,10,13,22	8,7,27,16	149	chrX	103378077	103377509	103377106	103377027	BEX3	annotatedSS	SE	+	103376613	103376339
2303					1.0	ENSG00000185222.8	2303	635,557,833,605	444,567,1310,537	228	0.603,0.63,0.641,0.612	0.658,0.612,0.684,0.646	-0.027999999999999997	0.139688435924	273,214,305,251	151,235,396,192	149	chrX	103358451	103357614	103357161	103357082	TCEAL9	annotatedSS	SE	+	103356606	103356451
2304					1.0	ENSG00000180964.16	2304	666,550,488,523	263,441,530,327	222	0.808,0.822,0.814,0.838	0.804,0.865,0.842,0.866	-0.024	0.106757700152	106,80,75,68	43,46,67,34	149	chrX	103255192	103255077	103254677	103254604	TCEAL8	annotatedSS	SE	-	103254017	103252994
2305					1.0	ENSG00000239407.5	2305	7,9,6,1	5,5,9,5	260	1.0,1.0,1.0,1.0	1.0,1.0,0.838,1.0	0.04	1.0	0,0,0,0	0,0,1,0	149	chrX	102901771	102901630	102901133	102901022	LL0XNC01-237H1.2	annotatedSS	SE	+	102900832	102900749
2307					1.0	ENSG00000223546.6	2307	1,0,3,11	5,2,11,1	218	1.0,NA,1.0,1.0	1.0,1.0,1.0,0.146	0.214	1.0	0,0,0,0	0,0,0,4	149	chrX	102826169	102825992	102770420	102770351	LINC00630	annotatedSS	SE	+	102769341	102769160
2308					1.0	ENSG00000223546.6	2308	1,0,3,10	5,2,11,1	218	1.0,0.0,1.0,1.0	1.0,1.0,1.0,1.0	-0.25	0.475898551968	0,2,0,0	0,0,0,0	149	chrX	102827144	102826968	102770420	102770351	LINC00630	annotatedSS	SE	+	102769341	102769160
2309					1.0	ENSG00000223546.6	2309	4,7,2,0	2,0,4,2	240	1.0,1.0,1.0,NA	1.0,NA,1.0,0.237	0.254	1.0	0,0,0,0	0,0,0,4	149	chrX	102826169	102825992	102817082	102816991	LINC00630	annotatedSS	SE	+	102769341	102769217
2310					1.0	ENSG00000223546.6	2310	2,2,0,0	0,0,4,0	240	1.0,0.383,NA,NA	NA,NA,1.0,NA	-0.308	1.0	0,2,0,0	0,0,0,0	149	chrX	102827144	102826968	102817082	102816991	LINC00630	annotatedSS	SE	+	102769341	102769217
2311					1.0	ENSG00000223546.6	2311	5,7,4,5	2,2,10,7	240	1.0,1.0,1.0,0.756	1.0,1.0,1.0,1.0	-0.061	1.0	0,0,0,1	0,0,0,0	149	chrX	102826169	102825992	102817082	102816991	LINC00630	annotatedSS	SE	+	102770420	102770351
2313					1.0	ENSG00000223546.6	2313	3,3,7,0	1,2,8,7	298	1.0,0.429,1.0,NA	1.0,1.0,1.0,1.0	-0.19	1.0	0,2,0,0	0,0,0,0	149	chrX	102827144	102826968	102826169	102825992	LINC00630	annotatedSS	SE	+	102769341	102769180
2315					1.0	ENSG00000223546.6	2315	8,12,15,0	4,3,19,7	298	0.5,0.75,1.0,NA	1.0,0.6,0.704,1.0	-0.076	1.0	4,2,0,0	0,1,4,0	149	chrX	102827144	102826968	102826169	102825992	LINC00630	annotatedSS	SE	+	102817082	102816991
2316					1.0	ENSG00000223546.6	2316	2,0,1,0	2,3,5,1	298	1.0,NA,1.0,0.0	1.0,1.0,1.0,1.0	-0.33299999999999996	1.0	0,0,0,1	0,0,0,0	149	chrX	102839863	102839800	102827144	102826968	LINC00630	annotatedSS	SE	+	102770420	102770351
2317					1.0	ENSG00000223546.6	2317	2,2,1,3	6,6,12,3	298	1.0,0.5,1.0,1.0	1.0,1.0,0.857,1.0	-0.08900000000000001	1.0	0,1,0,0	0,0,1,0	149	chrX	102865152	102865041	102846020	102845856	LINC00630	annotatedSS	SE	+	102839972	102839907
2318					1.0	ENSG00000223546.6	2318	3,2,1,5	6,4,13,5	260	1.0,1.0,0.364,1.0	1.0,1.0,0.882,1.0	-0.13	1.0	0,0,1,0	0,0,1,0	149	chrX	102884166	102884142	102865152	102865041	LINC00630	annotatedSS	SE	+	102846020	102845856
2319					1.0	ENSG00000198908.11	2319	0,2,0,0	0,0,0,0	261	0.0,0.363,NA,0.0	NA,0.0,0.0,0.0	0.121	1.0	1,2,0,2	0,2,3,3	149	chrX	102747911	102747816	102747696	102747584	BHLHB9	annotatedSS	SE	+	102746174	102746093
2320					1.0	ENSG00000198908.11	2320	8,14,7,3	5,5,7,6	244	0.83,1.0,0.81,0.207	1.0,0.504,0.681,0.647	0.004	0.725980747698	1,0,1,7	0,3,2,2	149	chrX	102748881	102748698	102747911	102747816	BHLHB9	annotatedSS	SE	+	102721027	102720956
2321					1.0	ENSG00000198908.11	2321	14,20,13,5	3,6,14,4	244	0.416,0.753,0.799,0.234	0.234,0.55,0.255,0.379	0.196	0.066921225147	12,4,2,10	6,3,25,4	149	chrX	102748881	102748698	102747911	102747816	BHLHB9	annotatedSS	SE	+	102721091	102720956
2322					1.0	ENSG00000198908.11	2322	9,15,6,4	0,7,9,7	244	0.733,1.0,1.0,1.0	0.0,1.0,1.0,0.681	0.263	0.113618692359	2,0,0,0	2,0,0,2	149	chrX	102748881	102748698	102747911	102747816	BHLHB9	annotatedSS	SE	+	102746174	102745978
2323					1.0	ENSG00000198908.11	2323	6,12,5,4	1,5,6,5	228	0.246,0.662,0.62,0.207	0.098,0.521,0.136,0.45	0.133	0.207746650755	12,4,2,10	6,3,25,4	149	chrX	102748735	102748698	102747911	102747832	BHLHB9	annotatedSS	SE	+	102721091	102720956
2324					1.0	ENSG00000198908.11	2324	7,12,5,2	0,5,5,3	228	0.696,1.0,1.0,1.0	0.0,1.0,1.0,0.495	0.3	0.0876365036221	2,0,0,0	2,0,0,2	149	chrX	102748735	102748698	102747911	102747832	BHLHB9	annotatedSS	SE	+	102746174	102746093
2328					1.0	ENSG00000184867.13	2328	136,105,161,123	140,139,286,139	214	0.99,0.948,0.982,0.945	0.951,0.951,0.934,0.99	0.01	0.126030994145	1,4,2,5	5,5,14,1	149	chrX	101659136	101659075	101658525	101658460	ARMCX2	annotatedSS	SE	-	101658142	101658072
2329					1.0	ENSG00000184867.13	2329	63,51,65,60	70,85,134,82	258	0.973,0.88,0.949,0.874	0.89,0.908,0.847,0.979	0.013000000000000001	0.248560701439	1,4,2,5	5,5,14,1	149	chrX	101659136	101659075	101658569	101658460	ARMCX2	annotatedSS	SE	-	101658142	101658072
2330					1.0	ENSG00000184867.13	2330	46,36,62,35	48,38,98,39	210	1.0,1.0,1.0,1.0	1.0,1.0,1.0,0.965	0.009000000000000001	1.0	0,0,0,0	0,0,0,1	149	chrX	101659501	101659407	101659136	101659075	ARMCX2	annotatedSS	SE	-	101658525	101658460
2331					1.0	ENSG00000184867.13	2331	1,3,5,8	5,6,21,6	222	1.0,1.0,1.0,1.0	1.0,0.668,1.0,1.0	0.083	1.0	0,0,0,0	0,2,0,0	149	chrX	101659834	101659757	101659148	101659075	ARMCX2	annotatedSS	SE	-	101658142	101658072
2332					1.0	ENSG00000184867.13	2332	55,43,77,53	66,55,108,50	222	1.0,1.0,1.0,1.0	1.0,1.0,1.0,0.971	0.006999999999999999	1.0	0,0,0,0	0,0,0,1	149	chrX	101659501	101659407	101659148	101659075	ARMCX2	annotatedSS	SE	-	101658525	101658460
2333					1.0	ENSG00000184867.13	2333	48,40,67,49	35,46,91,44	243	0.967,1.0,0.954,0.968	1.0,0.934,0.933,0.931	0.023	0.08536928921919999	1,0,2,1	0,2,4,2	149	chrX	101659835	101659757	101659501	101659407	ARMCX2	annotatedSS	SE	-	101659136	101659075
2334					1.0	ENSG00000184867.13	2334	54,42,73,62	48,58,93,47	243	0.734,0.896,0.737,0.809	0.786,0.764,0.559,0.706	0.09	0.0688578941199	12,3,16,9	8,11,45,12	149	chrX	101659835	101659757	101659501	101659407	ARMCX2	annotatedSS	SE	-	101659148	101659075
2335					1.0	ENSG00000184867.13	2335	67,59,81,84	58,66,137,56	232	0.977,1.0,0.963,0.982	1.0,0.955,0.957,0.947	0.016	1.0	1,0,2,1	0,2,4,2	149	chrX	101659796	101659757	101659501	101659418	ARMCX2	annotatedSS	SE	-	101659136	101659075
2336					1.0	ENSG00000184867.13	2336	116,94,148,132	129,117,271,102	232	0.861,0.953,0.856,0.904	0.912,0.872,0.795,0.845	0.037000000000000005	0.0699838707494	12,3,16,9	8,11,45,12	149	chrX	101659796	101659757	101659501	101659418	ARMCX2	annotatedSS	SE	-	101659148	101659075
2337					1.0	ENSG00000102401.19	2337	129,120,207,116	106,116,246,109	257	1.0,1.0,0.984,1.0	1.0,1.0,1.0,1.0	-0.004	1.0	0,0,2,0	0,0,0,0	149	chrX	101624218	101624157	101623893	101623785	ARMCX3	annotatedSS	SE	+	101623276	101622796
2338					1.0	ENSG00000102401.19	2338	94,93,143,92	82,87,200,88	257	1.0,1.0,1.0,1.0	1.0,0.981,1.0,1.0	0.005	1.0	0,0,0,0	0,1,0,0	149	chrX	101624218	101624157	101623893	101623785	ARMCX3	annotatedSS	SE	+	101623430	101623126
2339					1.0	ENSG00000102401.19	2339	175,159,255,175	120,181,329,154	229	1.0,1.0,0.988,1.0	1.0,1.0,1.0,1.0	-0.003	1.0	0,0,2,0	0,0,0,0	149	chrX	101624218	101624157	101623893	101623813	ARMCX3	annotatedSS	SE	+	101623276	101623088
2340					1.0	ENSG00000102401.19	2340	90,80,116,82	60,73,172,80	229	1.0,1.0,1.0,1.0	1.0,0.979,1.0,1.0	0.005	1.0	0,0,0,0	0,1,0,0	149	chrX	101624218	101624157	101623893	101623813	ARMCX3	annotatedSS	SE	+	101623430	101623255
2342					1.0	ENSG00000102401.19	2342	177,159,247,168	154,174,368,158	220	1.0,1.0,1.0,1.0	1.0,1.0,0.992,1.0	0.002	1.0	0,0,0,0	0,0,2,0	149	chrX	101624952	101624833	101624550	101624479	ARMCX3	annotatedSS	SE	+	101624218	101624157
2343					0.32924260514000003	ENSG00000126947.12	2343	261,253,242,212	208,225,405,172	203	0.975,0.974,0.947,0.994	1.0,0.994,0.987,0.977	-0.017	0.00846700625241	5,5,10,1	0,1,4,3	149	chrX	101551633	101551568	101551024	101550970	ARMCX1	annotatedSS	SE	+	101550660	101550530
2345					1.0	ENSG00000241343.9	2345	0,0,2,0	0,0,2,1	195	0.0,0.0,0.0,0.0	0.0,0.0,0.0,0.0	0.0	1.0	4549,5526,4119,4314	3338,4549,5861,3718	149	chrX	101395457	101395334	101392095	101392049	RPL36A	annotatedSS	SE	+	101391822	101391754
2346					1.0	ENSG00000241343.9	2346	4975,6086,4435,4755	3627,5021,6353,4085	272	0.995,0.997,0.998,0.995	0.998,1.0,0.999,0.998	-0.002	1.0	13,11,6,12	3,1,3,4	149	chrX	101395786	101395727	101395457	101395334	RPL36A	annotatedSS	SE	+	101391822	101391754
2347					1.0	ENSG00000102387.15	2347	0,7,4,3	4,1,5,3	298	NA,1.0,1.0,1.0	1.0,1.0,0.714,1.0	0.07200000000000001	1.0	0,0,0,0	0,0,1,0	149	chrX	101277719	101277605	101276528	101276306	TAF7L	annotatedSS	SE	-	101276112	101275999
2348					1.0	ENSG00000102385.12	2348	1,4,5,0	2,2,4,3	252	1.0,1.0,1.0,NA	1.0,0.542,0.542,1.0	0.22899999999999998	1.0	0,0,0,0	0,1,2,0	149	chrX	101231764	101231584	101224706	101224603	DRP2	annotatedSS	SE	+	101220146	101219785
2350					1.0	ENSG00000102385.12	2350	5,2,0,0	2,5,3,2	224	0.769,1.0,0.0,NA	1.0,1.0,1.0,1.0	-0.41	1.0	1,0,2,0	0,0,0,0	149	chrX	101248290	101248088	101247164	101247089	DRP2	annotatedSS	SE	+	101245449	101245387
2351					1.0	ENSG00000102385.12	2351	6,3,2,5	1,2,6,2	215	1.0,1.0,1.0,1.0	1.0,0.581,1.0,1.0	0.105	1.0	0,0,0,0	0,1,0,0	149	chrX	101256261	101256117	101255249	101255183	DRP2	annotatedSS	SE	+	101254924	101254858
2352					1.0	ENSG00000102384.13	2352	27,46,53,48	14,51,75,32	245	1.0,1.0,1.0,1.0	1.0,1.0,1.0,0.83	0.042	0.77405395139	0,0,0,0	0,0,0,4	149	chrX	101101205	101101057	101098539	101098443	CENPI	annotatedSS	SE	+	101098248	101098217
2353					1.0	ENSG00000102384.13	2353	0,0,0,0	0,0,1,0	281	0.0,0.0,0.0,0.0	0.0,0.0,0.006,0.0	-0.002	1.0	35,45,56,49	13,50,86,32	149	chrX	101101205	101101057	101098843	101098711	CENPI	annotatedSS	SE	+	101098539	101098443
2354					1.0	ENSG00000102384.13	2354	31,29,22,48	12,29,51,34	298	0.307,0.244,0.164,0.329	0.316,0.225,0.229,0.347	-0.018000000000000002	0.9096890099930001	35,45,56,49	13,50,86,32	149	chrX	101101295	101101057	101100065	101099808	CENPI	annotatedSS	SE	+	101098539	101098443
2355					1.0	ENSG00000102384.13	2355	26,32,49,17	16,26,43,19	239	1.0,0.952,1.0,1.0	1.0,1.0,0.931,0.922	0.025	1.0	0,1,0,0	0,0,2,1	149	chrX	101127266	101127137	101126798	101126708	CENPI	annotatedSS	SE	+	101120784	101120737
2356					1.0	ENSG00000102384.13	2356	18,32,36,19	20,27,55,23	191	0.824,0.862,0.934,0.649	0.757,0.84,0.935,0.9	-0.040999999999999995	0.37829203151	3,4,2,8	5,4,3,2	149	chrX	101162987	101162832	101161569	101161527	CENPI	annotatedSS	SE	+	101148161	101147942
2357					1.0	ENSG00000188917.14	2357	19,25,21,22	30,26,46,24	298	1.0,0.926,1.0,1.0	1.0,1.0,1.0,1.0	-0.018000000000000002	1.0	0,1,0,0	0,0,0,0	149	chrX	101023616	101023469	101021315	101021100	TRMT2B	annotatedSS	SE	-	101020588	101020486
2358					1.0	ENSG00000188917.14	2358	41,50,49,38	39,51,61,33	244	1.0,1.0,0.968,1.0	0.96,0.969,1.0,1.0	0.01	1.0	0,0,1,0	1,1,0,0	149	chrX	101023616	101023469	101022062	101021967	TRMT2B	annotatedSS	SE	-	101021315	101021100
2359					1.0	ENSG00000188917.14	2359	7,13,8,11	6,9,15,4	244	1.0,1.0,0.71,0.87	1.0,1.0,0.753,1.0	-0.043	1.0	0,0,2,1	0,0,3,0	149	chrX	101035683	101035612	101022062	101021967	TRMT2B	annotatedSS	SE	-	101021315	101021100
2360					1.0	ENSG00000188917.14	2360	38,40,49,44	51,46,82,36	296	1.0,1.0,0.925,0.957	1.0,1.0,0.932,1.0	-0.013000000000000001	1.0	0,0,2,1	0,0,3,0	149	chrX	101035683	101035612	101023616	101023469	TRMT2B	annotatedSS	SE	-	101021315	101021100
2361					1.0	ENSG00000188917.14	2361	0,0,1,0	2,1,0,0	296	NA,NA,1.0,NA	1.0,1.0,0.0,NA	0.33299999999999996	1.0	0,0,0,0	0,0,1,0	149	chrX	101041371	101041316	101023616	101023469	TRMT2B	annotatedSS	SE	-	101021315	101021100
2362					1.0	ENSG00000188917.14	2362	72,77,89,71	84,87,128,67	296	1.0,1.0,1.0,1.0	0.977,1.0,1.0,0.944	0.02	1.0	0,0,0,0	1,0,0,2	149	chrX	101035683	101035612	101023616	101023469	TRMT2B	annotatedSS	SE	-	101022062	101021967
2363					1.0	ENSG00000188917.14	2363	0,0,2,2	0,0,1,0	220	NA,NA,1.0,1.0	NA,NA,0.404,NA	0.596	1.0	0,0,0,0	0,0,1,0	149	chrX	101041371	101041316	101035683	101035612	TRMT2B	annotatedSS	SE	-	101021315	101021100
2364					1.0	ENSG00000188917.14	2364	32,31,34,36	39,33,57,25	220	1.0,1.0,1.0,1.0	0.964,1.0,1.0,1.0	0.009000000000000001	1.0	0,0,0,0	1,0,0,0	149	chrX	101041371	101041316	101035683	101035612	TRMT2B	annotatedSS	SE	-	101023616	101023469
2365					1.0	ENSG00000188917.14	2365	32,33,34,34	39,33,57,25	220	1.0,1.0,1.0,1.0	1.0,0.918,1.0,1.0	0.02	1.0	0,0,0,0	0,2,0,0	149	chrX	101051366	101051250	101035683	101035612	TRMT2B	annotatedSS	SE	-	101023616	101023469
2366					1.0	ENSG00000188917.14	2366	32,31,36,35	40,34,57,25	220	0.844,1.0,1.0,1.0	1.0,1.0,1.0,1.0	-0.039	0.7907383523039999	4,0,0,0	0,0,0,0	149	chrX	101052082	101051783	101035683	101035612	TRMT2B	annotatedSS	SE	-	101023616	101023469
2367					1.0	ENSG00000188917.14	2367	12,11,25,23	22,19,42,19	249	1.0,1.0,1.0,0.873	1.0,1.0,1.0,1.0	-0.032	1.0	0,0,0,2	0,0,0,0	149	chrX	101041371	101041316	101037073	101036973	TRMT2B	annotatedSS	SE	-	101035683	101035612
2368					1.0	ENSG00000188917.14	2368	12,11,22,21	18,19,39,20	249	1.0,0.767,1.0,1.0	1.0,1.0,0.959,1.0	-0.048	1.0	0,2,0,0	0,0,1,0	149	chrX	101051366	101051250	101037073	101036973	TRMT2B	annotatedSS	SE	-	101035683	101035612
2369					1.0	ENSG00000188917.14	2369	12,11,22,21	18,19,40,18	249	1.0,1.0,0.868,0.926	0.915,0.919,1.0,1.0	-0.01	1.0	0,0,2,1	1,1,0,0	149	chrX	101052082	101051783	101037073	101036973	TRMT2B	annotatedSS	SE	-	101035683	101035612
2370					1.0	ENSG00000188917.14	2370	73,53,39,59	54,43,114,43	284	1.0,1.0,0.872,0.939	0.876,1.0,0.952,0.958	0.006	0.251581508722	0,0,3,2	4,0,3,1	149	chrX	101041371	101041316	101038051	101037916	TRMT2B	annotatedSS	SE	-	101037073	101036973
2371					1.0	ENSG00000188917.14	2371	29,24,20,32	29,22,56,17	284	1.0,1.0,1.0,1.0	1.0,1.0,1.0,0.817	0.046	1.0	0,0,0,0	0,0,0,2	149	chrX	101051733	101051250	101038051	101037916	TRMT2B	annotatedSS	SE	-	101037073	101036973
2372					1.0	ENSG00000188917.14	2372	30,26,21,32	30,20,58,18	284	1.0,1.0,1.0,1.0	1.0,1.0,0.968,1.0	0.008	1.0	0,0,0,0	0,0,1,0	149	chrX	101052082	101051783	101038051	101037916	TRMT2B	annotatedSS	SE	-	101037073	101036973
2373					1.0	ENSG00000188917.14	2373	1,2,2,1	0,0,0,2	204	1.0,1.0,1.0,1.0	NA,0.0,NA,1.0	0.5	1.0	0,0,0,0	0,2,0,0	149	chrX	101051366	101051250	101041371	101041316	TRMT2B	annotatedSS	SE	-	101023616	101023469
2374					1.0	ENSG00000188917.14	2374	0,0,2,0	1,0,1,5	204	0.0,NA,1.0,NA	1.0,NA,1.0,1.0	-0.5	1.0	4,0,0,0	0,0,0,0	149	chrX	101052082	101051783	101041371	101041316	TRMT2B	annotatedSS	SE	-	101023616	101023469
2375					1.0	ENSG00000188917.14	2375	1,2,2,3	0,0,0,2	204	1.0,0.422,1.0,1.0	NA,NA,0.0,1.0	0.355	1.0	0,2,0,0	0,0,1,0	149	chrX	101051366	101051250	101041371	101041316	TRMT2B	annotatedSS	SE	-	101035683	101035612
2376					1.0	ENSG00000188917.14	2376	0,0,2,2	1,0,1,5	204	NA,NA,0.422,0.594	0.422,0.0,1.0,1.0	-0.09699999999999999	1.0	0,0,2,1	1,1,0,0	149	chrX	101052082	101051783	101041371	101041316	TRMT2B	annotatedSS	SE	-	101035683	101035612
2377					1.0	ENSG00000188917.14	2377	1,2,2,1	0,0,0,3	204	1.0,1.0,1.0,1.0	NA,NA,NA,0.523	0.47700000000000004	1.0	0,0,0,0	0,0,0,2	149	chrX	101051366	101051250	101041371	101041316	TRMT2B	annotatedSS	SE	-	101037073	101036973
2378					1.0	ENSG00000188917.14	2378	0,0,2,0	4,0,1,6	204	NA,NA,1.0,NA	1.0,NA,0.422,1.0	0.193	1.0	0,0,0,0	0,0,1,0	149	chrX	101052082	101051783	101041371	101041316	TRMT2B	annotatedSS	SE	-	101037073	101036973
2379					1.0	ENSG00000188917.14	2379	37,17,18,19	14,19,42,23	204	0.964,1.0,1.0,1.0	1.0,1.0,1.0,1.0	-0.009000000000000001	1.0	1,0,0,0	0,0,0,0	149	chrX	101042312	101042232	101041371	101041316	TRMT2B	annotatedSS	SE	-	101038051	101037916
2380					1.0	ENSG00000188917.14	2380	23,18,11,16	12,14,19,15	204	0.944,1.0,1.0,1.0	1.0,0.836,1.0,1.0	0.027000000000000003	1.0	1,0,0,0	0,2,0,0	149	chrX	101051366	101051250	101041371	101041316	TRMT2B	annotatedSS	SE	-	101038051	101037916
2381					1.0	ENSG00000188917.14	2381	21,17,12,15	12,14,20,18	204	0.885,0.861,0.898,1.0	0.898,1.0,0.88,0.929	-0.016	0.6169439243829999	2,2,1,0	1,0,2,1	149	chrX	101052082	101051783	101041371	101041316	TRMT2B	annotatedSS	SE	-	101038051	101037916
2382					1.0	ENSG00000188917.14	2382	22,19,11,15	11,15,24,17	204	1.0,1.0,0.801,0.916	1.0,0.916,1.0,1.0	-0.05	1.0	0,0,2,1	0,1,0,0	149	chrX	101052054	101051816	101041371	101041316	TRMT2B	annotatedSS	SE	-	101038051	101037916
2383					1.0	ENSG00000188917.14	2383	28,28,19,23	23,31,51,18	298	0.875,0.875,0.826,0.92	0.92,1.0,1.0,0.692	-0.028999999999999998	0.305388150956	2,2,2,1	1,0,0,4	149	chrX	101051366	101051250	101042312	101042041	TRMT2B	annotatedSS	SE	-	101041371	101041316
2384					1.0	ENSG00000188917.14	2384	21,17,17,12	18,12,31,13	298	0.913,0.895,1.0,1.0	1.0,1.0,1.0,1.0	-0.048	1.0	1,1,0,0	0,0,0,0	149	chrX	101051733	101051643	101042312	101042041	TRMT2B	annotatedSS	SE	-	101041371	101041316
2385					0.302497391234	ENSG00000188917.14	2385	29,25,33,15	30,16,55,17	298	1.0,0.926,0.846,1.0	0.789,1.0,0.965,0.63	0.09699999999999999	0.00729726965586	0,1,3,0	4,0,1,5	149	chrX	101052116	101051783	101042312	101042041	TRMT2B	annotatedSS	SE	-	101041371	101041316
2386					1.0	ENSG00000188917.14	2386	18,17,18,13	23,20,33,15	298	0.9,0.739,0.818,0.765	0.92,0.909,0.702,0.652	0.01	0.6709993491830001	1,3,2,2	1,1,7,4	149	chrX	101052054	101051816	101042312	101042041	TRMT2B	annotatedSS	SE	-	101041371	101041316
2387					1.0	ENSG00000188917.14	2387	9,7,10,3	7,3,20,3	229	0.745,0.695,0.867,1.0	0.82,1.0,0.867,0.661	-0.01	0.337836991512	2,2,1,0	1,0,2,1	149	chrX	101052082	101051783	101042312	101042232	TRMT2B	annotatedSS	SE	-	101038051	101037916
2388					0.356133687323	ENSG00000188917.14	2388	23,7,17,7	9,7,39,11	229	1.0,0.82,0.787,1.0	0.594,1.0,0.962,0.589	0.115	0.00962993160909	0,1,3,0	4,0,1,5	149	chrX	101052082	101051783	101042312	101042232	TRMT2B	annotatedSS	SE	-	101041371	101041316
2389					1.0	ENSG00000188917.14	2389	0,0,2,1	0,3,0,0	265	0.0,NA,1.0,1.0	NA,1.0,NA,NA	-0.33299999999999996	1.0	4,0,0,0	0,0,0,0	149	chrX	101052116	101051783	101051366	101051250	TRMT2B	annotatedSS	SE	-	101023616	101023469
2390					1.0	ENSG00000188917.14	2390	0,2,2,1	0,1,1,0	265	NA,1.0,0.36,0.36	0.0,0.36,1.0,NA	0.12	1.0	0,0,2,1	1,1,0,0	149	chrX	101052116	101051783	101051366	101051250	TRMT2B	annotatedSS	SE	-	101035683	101035612
2391					1.0	ENSG00000188917.14	2391	0,0,2,1	0,1,0,2	265	NA,NA,1.0,1.0	NA,1.0,0.0,1.0	0.33299999999999996	1.0	0,0,0,0	0,0,1,0	149	chrX	101052116	101051783	101051366	101051250	TRMT2B	annotatedSS	SE	-	101037073	101036973
2392					1.0	ENSG00000188917.14	2392	3,5,4,3	1,0,4,3	265	0.628,0.738,1.0,1.0	1.0,NA,1.0,1.0	-0.158	1.0	1,1,0,0	0,0,0,0	149	chrX	101051733	101051643	101051366	101051250	TRMT2B	annotatedSS	SE	-	101041371	101041316
2393					0.044449606315	ENSG00000188917.14	2393	2,2,4,1	1,1,0,2	265	1.0,0.529,0.428,1.0	0.123,1.0,0.0,0.184	0.41200000000000003	0.000412484568109	0,1,3,0	4,0,1,5	149	chrX	101052116	101051783	101051366	101051250	TRMT2B	annotatedSS	SE	-	101041371	101041316
2394					0.7250276873710001	ENSG00000188917.14	2394	2,2,4,1	1,0,0,4	265	0.529,0.273,0.529,0.219	0.36,0.0,0.0,0.36	0.20800000000000002	0.0324306485993	1,3,2,2	1,1,7,4	149	chrX	101052054	101051816	101051366	101051250	TRMT2B	annotatedSS	SE	-	101041371	101041316
2395					1.0	ENSG00000188917.14	2395	13,17,8,14	6,20,29,8	265	0.549,0.705,0.692,0.887	0.628,1.0,0.597,0.818	-0.052000000000000005	0.544111968273	6,4,2,1	2,0,11,1	149	chrX	101051733	101051643	101051366	101051250	TRMT2B	annotatedSS	SE	-	101042312	101042041
2396					1.0	ENSG00000188917.14	2396	8,13,6,11	5,20,22,3	265	0.2,0.422,0.158,0.607	0.178,0.692,0.267,0.194	0.013999999999999999	0.9676868379189999	18,10,18,4	13,5,34,7	149	chrX	101052116	101051783	101051366	101051250	TRMT2B	annotatedSS	SE	-	101042312	101042041
2397					1.0	ENSG00000188917.14	2397	8,13,6,11	5,19,23,5	265	0.692,0.785,0.403,0.756	0.319,0.572,0.54,0.413	0.198	0.101154675965	2,2,5,2	6,8,11,4	149	chrX	101052054	101051816	101051366	101051250	TRMT2B	annotatedSS	SE	-	101042312	101042041
2398					1.0	ENSG00000188917.14	2398	5,5,5,8	4,5,10,4	298	1.0,1.0,0.556,0.8	1.0,0.714,1.0,1.0	-0.09	1.0	0,0,2,1	0,1,0,0	149	chrX	101052083	101051816	101051733	101051250	TRMT2B	annotatedSS	SE	-	101038051	101037916
2399					1.0	ENSG00000188917.14	2399	6,7,7,9	5,3,10,8	298	0.75,0.538,0.636,0.692	0.714,0.6,0.417,0.5	0.096	0.224472436527	1,3,2,2	1,1,7,4	149	chrX	101052083	101051816	101051733	101051250	TRMT2B	annotatedSS	SE	-	101041371	101041316
2400					0.916331974322	ENSG00000188917.14	2400	12,18,9,19	9,22,33,7	298	0.75,0.818,0.474,0.826	0.429,0.579,0.6,0.467	0.198	0.0489234621323	2,2,5,2	6,8,11,4	149	chrX	101052083	101051816	101051733	101051250	TRMT2B	annotatedSS	SE	-	101042312	101042041
2401					1.0	ENSG00000188917.14	2401	5,6,4,8	4,3,9,4	239	0.757,0.555,0.555,0.714	0.714,0.652,0.445,0.384	0.096	0.235277435164	1,3,2,2	1,1,7,4	149	chrX	101052054	101051816	101051733	101051643	TRMT2B	annotatedSS	SE	-	101041371	101041316
2402					0.5301957984619999	ENSG00000188917.14	2402	10,9,6,9	6,3,20,5	239	0.757,0.737,0.428,0.737	0.384,0.189,0.531,0.438	0.27899999999999997	0.018772326739799998	2,2,5,2	6,8,11,4	149	chrX	101052054	101051816	101051733	101051643	TRMT2B	annotatedSS	SE	-	101042312	101042041
2403					1.0	ENSG00000188917.14	2403	9,9,8,12	5,4,16,9	239	1.0,1.0,0.714,0.882	0.757,1.0,0.909,0.737	0.048	0.772907759083	0,0,2,1	1,0,1,2	149	chrX	101052054	101051816	101051733	101051643	TRMT2B	annotatedSS	SE	-	101051366	101051250
2407					1.0	ENSG00000102362.15	2407	2,2,6,4	5,9,4,7	242	1.0,1.0,1.0,1.0	0.755,1.0,0.711,1.0	0.134	1.0	0,0,0,0	1,0,1,0	149	chrX	100704886	100704810	100703185	100703092	SYTL4	annotatedSS	SE	-	100702107	100701927
2411					0.792394383811	ENSG00000102362.15	2411	4,1,4,3	7,9,6,8	225	0.57,0.398,0.398,0.665	0.699,1.0,0.665,0.726	-0.265	0.0375464005521	2,1,4,1	2,0,2,2	149	chrX	100732123	100732003	100704886	100704810	SYTL4	annotatedSS	SE	-	100703185	100703092
2412					1.0	ENSG00000102359.6	2412	219,199,319,303	211,189,437,220	298	1.0,1.0,0.994,0.993	0.972,1.0,1.0,0.991	0.006	1.0	0,0,1,1	3,0,0,1	149	chrX	100650865	100650784	100646404	100646192	SRPX2	annotatedSS	SE	+	100644515	100644165
2413					1.0	ENSG00000102359.6	2413	82,84,100,119	81,57,146,61	232	1.0,1.0,0.985,0.987	0.945,1.0,1.0,0.975	0.013000000000000001	1.0	0,0,1,1	3,0,0,1	149	chrX	100650865	100650784	100646404	100646321	SRPX2	annotatedSS	SE	+	100644515	100644194
2414					1.0	ENSG00000102359.6	2414	0,0,2,4	0,0,0,0	219	0.0,0.0,0.01,0.018	0.0,0.0,0.0,0.0	0.006999999999999999	1.0	117,107,131,148	109,100,231,121	149	chrX	100662289	100662175	100661014	100660944	SRPX2	annotatedSS	SE	+	100650865	100650784
2415					1.0	ENSG00000102359.6	2415	408,420,531,518	329,359,725,457	298	1.0,1.0,0.978,1.0	1.0,1.0,0.989,1.0	-0.003	1.0	0,0,6,0	0,0,4,0	149	chrX	100665306	100665242	100664950	100664773	SRPX2	annotatedSS	SE	+	100662367	100662151
2416					1.0	ENSG00000102359.6	2416	337,324,440,380	252,287,624,379	271	1.0,1.0,1.0,1.0	0.993,1.0,1.0,1.0	0.002	1.0	0,0,0,0	1,0,0,0	149	chrX	100666884	100666753	100665657	100665535	SRPX2	annotatedSS	SE	+	100665369	100665242
2418					1.0	ENSG00000000003.14	2418	376,321,343,312	180,245,362,157	257	0.995,0.995,1.0,1.0	0.991,1.0,1.0,1.0	-0.0	1.0	1,1,0,0	1,0,0,0	149	chrX	100632568	100632484	100630866	100630758	TSPAN6	annotatedSS	SE	-	100629986	100627108
2420					1.0	ENSG00000000003.14	2420	132,131,122,102	76,103,150,51	233	1.0,1.0,1.0,1.0	0.96,1.0,0.99,1.0	0.012	1.0	0,0,0,0	2,0,1,0	149	chrX	100634029	100633930	100632568	100632484	TSPAN6	annotatedSS	SE	-	100630866	100630758
2421					1.0	ENSG00000000003.14	2421	236,192,221,174	104,158,184,120	284	1.0,1.0,1.0,1.0	0.965,1.0,0.99,1.0	0.011000000000000001	1.0	0,0,0,0	2,0,1,0	149	chrX	100634029	100633930	100633539	100633404	TSPAN6	annotatedSS	SE	-	100630866	100630758
2422					1.0	ENSG00000000003.14	2422	485,415,438,385	236,325,387,228	284	0.992,1.0,0.996,0.995	1.0,1.0,0.99,1.0	-0.002	1.0	2,0,1,1	0,0,2,0	149	chrX	100634029	100633930	100633539	100633404	TSPAN6	annotatedSS	SE	-	100632568	100632484
2423					1.0	ENSG00000000003.14	2423	510,431,408,390	198,289,458,248	298	1.0,1.0,0.99,1.0	1.0,1.0,1.0,1.0	-0.002	1.0	0,0,2,0	0,0,0,0	149	chrX	100636806	100636607	100635746	100635557	TSPAN6	annotatedSS	SE	-	100635252	100635177
2424					1.0	ENSG00000236256.9	2424	0,8,5,2	3,1,2,1	298	NA,0.8,1.0,1.0	1.0,1.0,1.0,1.0	-0.067	1.0	0,1,0,0	0,0,0,0	149	chrX	97617259	97617111	97603011	97602810	DIAPH2-AS1	annotatedSS	SE	-	97533429	97533172
2437					1.0	ENSG00000165259.13	2437	3,4,2,6	5,5,11,5	203	1.0,1.0,0.595,1.0	1.0,0.786,1.0,0.786	0.006	1.0	0,0,1,0	0,1,0,1	149	chrX	84469575	84468471	84440585	84440531	HDX	annotatedSS	SE	-	84361612	84361465
2438					1.0	ENSG00000165259.13	2438	0,2,2,3	1,1,4,1	203	NA,1.0,1.0,0.524	1.0,1.0,1.0,1.0	-0.159	1.0	0,0,0,2	0,0,0,0	149	chrX	84502391	84502341	84440585	84440531	HDX	annotatedSS	SE	-	84361612	84361465
2439					1.0	ENSG00000165259.13	2439	7,7,9,6	8,2,9,2	296	1.0,1.0,0.819,1.0	1.0,0.335,1.0,1.0	0.121	1.0	0,0,1,0	0,2,0,0	149	chrX	84488132	84488023	84475397	84475250	HDX	annotatedSS	SE	-	84469575	84468471
2440					0.203856073819	ENSG00000165259.13	2440	7,6,3,5	8,0,12,6	296	1.0,1.0,1.0,1.0	0.668,0.0,1.0,1.0	0.33299999999999996	0.00395702608242	0,0,0,0	2,4,0,0	149	chrX	84501511	84501428	84475397	84475250	HDX	annotatedSS	SE	-	84469575	84468471
2441					1.0	ENSG00000165259.13	2441	9,8,6,9	10,0,12,2	296	1.0,0.573,1.0,0.602	1.0,NA,1.0,1.0	-0.20600000000000002	1.0	0,3,0,3	0,0,0,0	149	chrX	84502453	84502341	84475397	84475250	HDX	annotatedSS	SE	-	84469575	84468471
2442					1.0	ENSG00000165259.13	2442	0,0,1,4	0,2,0,0	258	NA,0.0,1.0,0.435	NA,1.0,NA,NA	-0.522	1.0	0,3,0,3	0,0,0,0	149	chrX	84502391	84502341	84488132	84488023	HDX	annotatedSS	SE	-	84469575	84468471
2443					1.0	ENSG00000165259.13	2443	1,2,6,5	1,2,0,0	258	0.161,0.278,0.536,0.419	0.161,1.0,0.0,NA	-0.038	1.0	3,3,3,4	3,0,3,0	149	chrX	84502391	84502341	84488132	84488023	HDX	annotatedSS	SE	-	84475397	84475250
2444					1.0	ENSG00000165259.13	2444	0,1,2,1	2,5,3,9	232	NA,0.176,1.0,0.176	1.0,1.0,1.0,1.0	-0.5489999999999999	1.0	0,3,0,3	0,0,0,0	149	chrX	84502453	84502341	84501511	84501428	HDX	annotatedSS	SE	-	84469575	84468927
2445					0.125896360051	ENSG00000165259.13	2445	1,2,2,1	1,1,6,13	232	0.176,0.3,0.3,0.138	0.176,1.0,0.562,1.0	-0.456	0.00187947402011	3,3,3,4	3,0,3,0	149	chrX	84502453	84502341	84501511	84501428	HDX	annotatedSS	SE	-	84475397	84475250
2452					1.0	ENSG00000102144.13	2452	3,3,0,0	2,0,1,0	265	1.0,1.0,NA,NA	1.0,NA,0.36,NA	0.32	1.0	0,0,0,0	0,0,1,0	149	chrX	78109917	78109866	78096768	78096652	PGK1	annotatedSS	SE	+	78065272	78065187
2453					1.0	ENSG00000102144.13	2453	3579,3011,3006,2682	2141,2364,3931,1944	269	0.998,0.999,0.999,0.999	0.998,1.0,0.998,0.999	0.0	1.0	3,2,1,1	2,0,4,1	149	chrX	78122903	78122834	78118170	78118050	PGK1	annotatedSS	SE	+	78117415	78117311
2454					1.0	ENSG00000102144.13	2454	3743,3425,3433,3126	2269,2798,4441,2298	298	1.0,1.0,1.0,1.0	1.0,1.0,1.0,1.0	0.0	1.0	0,0,0,0	0,0,1,0	149	chrX	78125051	78124873	78123374	78123194	PGK1	annotatedSS	SE	+	78122949	78122834
2455					1.0	ENSG00000165240.18	2455	9,7,6,3	7,5,19,10	298	1.0,1.0,1.0,1.0	1.0,1.0,0.826,1.0	0.043	1.0	0,0,0,0	0,0,2,0	149	chrX	78014753	78014661	78013112	78012878	ATP7A	annotatedSS	SE	+	78011674	78011448
2456					1.0	ENSG00000165240.18	2456	8,9,7,10	15,9,7,11	298	1.0,0.818,1.0,1.0	1.0,1.0,0.778,1.0	0.01	1.0	0,1,0,0	0,0,1,0	149	chrX	78031582	78031399	78029444	78029249	ATP7A	annotatedSS	SE	+	78021079	78020944
2457					1.0	ENSG00000165240.18	2457	3,13,20,5	10,15,41,11	252	1.0,1.0,1.0,1.0	1.0,1.0,0.96,1.0	0.01	1.0	0,0,0,0	0,0,1,0	149	chrX	78050389	78046293	78045572	78045469	ATP7A	annotatedSS	SE	+	78043434	78043316
2460					1.0	ENSG00000102158.19	2460	908,655,637,521	392,492,623,325	240	0.995,0.988,0.997,0.985	0.992,0.974,0.995,1.0	0.001	1.0	3,5,1,5	2,8,2,0	149	chrX	77841320	77841245	77830895	77830804	MAGT1	annotatedSS	SE	-	77829235	77826363
2461					0.36401693799699997	ENSG00000102158.19	2461	318,255,228,191	159,176,210,102	224	0.972,0.966,0.968,0.985	0.991,1.0,1.0,0.971	-0.018000000000000002	0.00998895594117	6,6,5,2	1,0,0,2	149	chrX	77855590	77855500	77841320	77841245	MAGT1	annotatedSS	SE	-	77830895	77830804
2462					1.0	ENSG00000102158.19	2462	498,425,372,323	229,271,386,208	213	1.0,0.987,1.0,1.0	1.0,1.0,1.0,1.0	-0.003	1.0	0,4,0,0	0,0,0,0	149	chrX	77855590	77855500	77853964	77853900	MAGT1	annotatedSS	SE	-	77841320	77841245
2463					1.0	ENSG00000102158.19	2463	188,150,142,142	95,113,151,61	239	1.0,0.979,1.0,1.0	1.0,1.0,1.0,1.0	-0.005	1.0	0,2,0,0	0,0,0,0	149	chrX	77856873	77856732	77855590	77855500	MAGT1	annotatedSS	SE	-	77830895	77830804
2464					1.0	ENSG00000102158.19	2464	534,467,417,394	271,312,429,205	239	0.994,0.99,0.996,0.988	0.988,0.995,0.989,0.992	0.001	1.0	2,3,1,3	2,1,3,1	149	chrX	77856873	77856732	77855590	77855500	MAGT1	annotatedSS	SE	-	77853964	77853900
2465					1.0	ENSG00000102158.19	2465	167,169,134,120	88,110,105,82	239	1.0,0.991,1.0,1.0	1.0,1.0,1.0,1.0	-0.002	1.0	0,1,0,0	0,0,0,0	149	chrX	77870925	77870807	77855590	77855500	MAGT1	annotatedSS	SE	-	77853964	77853900
2466					1.0	ENSG00000102158.19	2466	2,3,1,5	2,1,3,1	290	1.0,0.607,1.0,1.0	1.0,1.0,1.0,1.0	-0.098	1.0	0,1,0,0	0,0,0,0	149	chrX	77870925	77870807	77856873	77856732	MAGT1	annotatedSS	SE	-	77853964	77853900
2467					1.0	ENSG00000102158.19	2467	920,680,770,680	404,458,692,343	290	1.0,1.0,1.0,0.997	1.0,1.0,1.0,1.0	-0.001	1.0	0,0,0,1	0,0,0,0	149	chrX	77857497	77857356	77856873	77856732	MAGT1	annotatedSS	SE	-	77855590	77855500
2468					1.0	ENSG00000102158.19	2468	357,296,280,268	175,196,316,121	290	1.0,0.993,1.0,1.0	1.0,1.0,1.0,1.0	-0.002	1.0	0,1,0,0	0,0,0,0	149	chrX	77870925	77870807	77856873	77856732	MAGT1	annotatedSS	SE	-	77855590	77855500
2469					1.0	ENSG00000102158.19	2469	451,269,268,287	186,212,268,159	290	1.0,0.993,1.0,1.0	1.0,1.0,1.0,1.0	-0.002	1.0	0,1,0,0	0,0,0,0	149	chrX	77870925	77870807	77857497	77857356	MAGT1	annotatedSS	SE	-	77855590	77855500
2470					1.0	ENSG00000102158.19	2470	0,0,0,2	0,0,0,1	290	0.0,NA,NA,1.0	NA,NA,NA,1.0	-0.5	1.0	3,0,0,0	0,0,0,0	149	chrX	77895424	77895308	77857497	77857356	MAGT1	annotatedSS	SE	-	77855590	77855500
2471					1.0	ENSG00000102158.19	2471	1007,650,753,696	410,469,637,381	290	1.0,1.0,1.0,0.994	1.0,1.0,1.0,1.0	-0.002	1.0	0,0,0,2	0,0,0,0	149	chrX	77870925	77870807	77857497	77857356	MAGT1	annotatedSS	SE	-	77856873	77856459
2472					1.0	ENSG00000102158.19	2472	1,1,0,0	0,0,0,2	267	0.157,1.0,NA,NA	NA,NA,NA,1.0	-0.42100000000000004	1.0	3,0,0,0	0,0,0,0	149	chrX	77895424	77895308	77870925	77870807	MAGT1	annotatedSS	SE	-	77855590	77855500
2473					1.0	ENSG00000102158.19	2473	342,191,202,223	130,152,194,120	267	1.0,1.0,1.0,0.992	1.0,1.0,1.0,0.985	0.002	1.0	0,0,0,1	0,0,0,1	149	chrX	77895424	77895308	77870925	77870807	MAGT1	annotatedSS	SE	-	77857497	77857356
2474					1.0	ENSG00000102158.19	2474	1659,1331,1343,1223	746,956,1061,759	298	0.999,1.0,1.0,1.0	1.0,1.0,1.0,0.995	0.001	1.0	1,0,0,0	0,0,0,2	149	chrX	77895424	77895308	77875597	77875427	MAGT1	annotatedSS	SE	-	77870925	77870807
2475					1.0	ENSG00000085224.21	2475	0,0,1,0	4,1,2,3	223	0.0,0.0,0.026,0.0	0.087,0.022,0.014,0.084	-0.045	0.07670958275550001	19,18,25,16	28,30,95,22	149	chrX	77599580	77599410	77595785	77595711	ATRX	annotatedSS	SE	-	77593849	77593695
2476					1.0	ENSG00000085224.21	2476	14,21,26,20	23,32,47,30	298	1.0,1.0,1.0,0.909	1.0,1.0,1.0,1.0	-0.023	1.0	0,0,0,1	0,0,0,0	149	chrX	77664778	77664644	77663558	77663381	ATRX	annotatedSS	SE	-	77656653	77656559
2479					0.006524923081699999	ENSG00000085224.21	2479	4,8,17,5	5,10,20,9	263	1.0,0.819,0.906,1.0	1.0,0.739,0.654,0.836	0.124	3.08514788147e-05	0,1,1,0	0,2,6,1	149	chrX	77696704	77696576	77693937	77693823	ATRX	annotatedSS	SE	-	77688924	77688817
2480					0.210072742936	ENSG00000085224.21	2480	17,10,18,8	9,16,27,12	263	0.828,0.739,0.773,0.602	1.0,0.751,0.939,1.0	-0.187	0.00415868386444	2,2,3,3	0,3,1,0	149	chrX	77696704	77696576	77693937	77693823	ATRX	annotatedSS	SE	-	77688927	77688817
2482					1.0	ENSG00000085224.21	2482	15,18,22,12	17,14,32,16	262	0.895,1.0,1.0,1.0	0.829,1.0,0.901,1.0	0.040999999999999995	0.807449149976	1,0,0,0	2,0,2,0	149	chrX	77786204	77785981	77717243	77717130	ATRX	annotatedSS	SE	-	77698629	77698573
2484					1.0	ENSG00000102383.13	2484	2,3,4,2	4,4,1,0	270	1.0,1.0,1.0,1.0	0.688,0.525,1.0,NA	0.262	1.0	0,0,0,0	1,2,0,0	149	chrX	75478985	75478890	75450922	75450801	ZDHHC15	annotatedSS	SE	-	75431520	75431450
2485					1.0	ENSG00000102383.13	2485	5,9,5,7	8,8,6,0	176	0.458,0.717,0.458,0.597	0.575,0.772,1.0,NA	-0.225	1.0	5,3,5,4	5,2,0,0	149	chrX	75523255	75522888	75505847	75505820	ZDHHC15	annotatedSS	SE	-	75478985	75478890
2487					1.0	ENSG00000131269.15	2487	137,132,122,103	106,119,151,67	279	1.0,1.0,0.97,1.0	1.0,1.0,1.0,1.0	-0.008	1.0	0,0,2,0	0,0,0,0	149	chrX	75069454	75069290	75069136	75069006	ABCB7	annotatedSS	SE	-	75065241	75065069
2488					1.0	ENSG00000131269.15	2488	40,79,51,28	55,50,44,13	298	1.0,0.975,1.0,1.0	1.0,1.0,1.0,1.0	-0.006	1.0	0,1,0,0	0,0,0,0	149	chrX	75070522	75070364	75069454	75069290	ABCB7	annotatedSS	SE	-	75065241	75065069
2489					1.0	ENSG00000131269.15	2489	68,63,56,54	52,46,92,50	269	1.0,1.0,1.0,1.0	1.0,0.962,1.0,0.965	0.018000000000000002	1.0	0,0,0,0	0,1,0,1	149	chrX	75112972	75112885	75099061	75098941	ABCB7	annotatedSS	SE	-	75076654	75076521
2490					1.0	ENSG00000131269.15	2490	34,25,24,16	15,16,31,15	236	1.0,1.0,1.0,1.0	1.0,0.835,0.907,1.0	0.065	0.819899666829	0,0,0,0	0,2,2,0	149	chrX	75156282	75156104	75112972	75112885	ABCB7	annotatedSS	SE	-	75099061	75098941
2491					1.0	ENSG00000131269.15	2491	43,48,39,26	21,32,61,27	227	0.825,1.0,1.0,0.895	0.873,0.955,0.952,0.899	0.01	0.48401960228600005	6,0,0,2	2,1,2,2	149	chrX	75156279	75156104	75114831	75114753	ABCB7	annotatedSS	SE	-	75112972	75112885
2492					1.0	ENSG00000131269.15	2492	38,43,28,23	41,30,70,23	230	0.804,1.0,1.0,0.882	0.93,0.951,0.958,0.882	-0.009000000000000001	0.576481045135	6,0,0,2	2,1,2,2	149	chrX	75156272	75156104	75114834	75114753	ABCB7	annotatedSS	SE	-	75112972	75112885
2493					1.0	ENSG00000131263.12	2493	6,21,6,7	5,18,17,18	211	0.127,0.292,0.131,0.127	0.12,0.251,0.191,0.284	-0.042	0.324941450235	29,36,28,34	26,38,51,32	149	chrX	74614617	74614421	74612643	74612581	RLIM	annotatedSS	SE	-	74596000	74595808
2494					1.0	ENSG00000230590.8	2494	2,1,1,1	0,3,1,4	242	0.552,1.0,0.133,0.381	0.0,0.316,0.133,0.381	0.309	0.938266842392	1,0,4,1	2,4,4,4	149	chrX	74274410	74274341	74247424	74247331	FTX	annotatedSS	SE	-	74203909	74196350
2495					1.0	ENSG00000230590.8	2495	4,10,4,4	7,7,13,6	218	1.0,0.631,1.0,1.0	1.0,1.0,1.0,1.0	-0.092	0.419065161686	0,4,0,0	0,0,0,0	149	chrX	74280494	74280393	74274410	74274341	FTX	annotatedSS	SE	-	74031840	74031595
2496					1.0	ENSG00000230590.8	2496	4,10,1,1	7,7,16,4	218	1.0,0.872,1.0,1.0	1.0,0.615,1.0,1.0	0.064	0.688165108536	0,1,0,0	0,3,0,0	149	chrX	74280494	74280393	74274410	74274341	FTX	annotatedSS	SE	-	74069584	74069357
2497					1.0	ENSG00000230590.8	2497	4,10,5,1	9,10,16,5	218	0.732,1.0,1.0,1.0	1.0,1.0,1.0,1.0	-0.067	1.0	1,0,0,0	0,0,0,0	149	chrX	74280494	74280393	74274410	74274341	FTX	annotatedSS	SE	-	74203909	74196350
2498					0.658561030957	ENSG00000230590.8	2498	2,0,1,1	3,2,3,2	298	0.25,0.0,0.2,0.143	0.13,0.25,0.429,0.25	-0.11599999999999999	0.0274483539236	3,5,2,3	10,3,2,3	149	chrX	74292351	74292168	74284944	74284742	FTX	annotatedSS	SE	-	74281848	74281701
2499					1.0	ENSG00000230590.8	2499	3,0,1,3	3,2,0,2	298	0.231,0.0,0.053,0.2	0.231,0.25,0.0,0.5	-0.124	0.394047694697	5,5,9,6	5,3,1,1	149	chrX	74292594	74292426	74284944	74284742	FTX	annotatedSS	SE	-	74281848	74281701
2500					1.0	ENSG00000230590.8	2500	2,2,1,1	7,2,1,2	298	0.5,0.5,1.0,1.0	1.0,0.333,0.2,1.0	0.11699999999999999	0.113189444113	1,1,0,0	0,2,2,0	149	chrX	74292075	74291757	74284948	74284742	FTX	annotatedSS	SE	-	74281848	74281701
2501					1.0	ENSG00000230590.8	2501	2,0,1,1	3,2,0,2	298	0.333,0.0,0.333,0.091	0.273,1.0,NA,1.0	-0.568	1.0	2,3,1,5	4,0,0,0	149	chrX	74293539	74293351	74284948	74284742	FTX	annotatedSS	SE	-	74281848	74281701
2502					1.0	ENSG00000225470.7	2502	206,107,203,104	122,104,194,85	228	0.985,1.0,0.993,1.0	0.988,1.0,1.0,1.0	-0.003	1.0	2,0,1,0	1,0,0,0	149	chrX	73994961	73994839	73944662	73944583	JPX	annotatedSS	SE	+	73944465	73944183
2503					1.0	ENSG00000225470.7	2503	123,80,107,64	101,78,125,43	247	0.419,0.501,0.487,0.404	0.535,0.595,0.522,0.406	-0.062	0.126875421197	103,48,68,57	53,32,69,38	149	chrX	73994961	73994839	73947096	73946998	JPX	annotatedSS	SE	+	73944662	73944583
2504					1.0	ENSG00000225470.7	2504	152,96,125,81	119,97,178,50	298	0.425,0.5,0.479,0.415	0.529,0.602,0.563,0.397	-0.068	0.0911888954619	103,48,68,57	53,32,69,38	149	chrX	73994961	73994839	73947374	73946998	JPX	annotatedSS	SE	+	73944662	73944583
2505					1.0	ENSG00000225470.7	2505	150,92,125,80	113,92,160,48	298	0.962,0.958,0.887,0.952	0.983,0.958,0.899,0.828	0.023	0.669730380497	3,2,8,2	1,2,9,5	149	chrX	73998844	73998767	73947374	73946998	JPX	annotatedSS	SE	+	73944662	73944583
2506					1.0	ENSG00000225470.7	2506	118,64,82,60	69,45,94,45	271	0.956,0.946,0.849,0.943	0.974,0.925,0.852,0.832	0.027999999999999997	0.375254526845	3,2,8,2	1,2,9,5	149	chrX	73998844	73998767	73994961	73994839	JPX	annotatedSS	SE	+	73944662	73944583
2507					1.0	ENSG00000225470.7	2507	112,58,81,66	54,38,78,39	271	1.0,0.914,1.0,0.948	1.0,1.0,0.955,0.843	0.016	0.745618121964	0,3,0,2	0,0,2,4	149	chrX	74004551	74004269	73994961	73994839	JPX	annotatedSS	SE	+	73944662	73944583
2508					1.0	ENSG00000225470.7	2508	18,20,16,9	23,18,43,9	271	1.0,1.0,1.0,1.0	0.927,1.0,1.0,1.0	0.018000000000000002	1.0	0,0,0,0	1,0,0,0	149	chrX	73998844	73998767	73994961	73994839	JPX	annotatedSS	SE	+	73947374	73946998
2509					0.871238107266	ENSG00000225470.7	2509	12,8,13,5	8,8,17,12	226	1.0,0.637,1.0,0.622	1.0,1.0,0.849,0.664	-0.064	0.044498683321199994	0,3,0,2	0,0,2,4	149	chrX	74004351	74004269	73998844	73998767	JPX	annotatedSS	SE	+	73944662	73944583
2511					0.244847777675	ENSG00000225470.7	2511	28,23,18,8	25,15,33,14	226	0.587,0.603,0.411,0.26	0.846,0.622,0.626,0.822	-0.264	0.0052888417794700006	13,10,17,15	3,6,13,2	149	chrX	74004351	74004269	73998844	73998767	JPX	annotatedSS	SE	+	73994961	73994839
2512					1.0	ENSG00000225470.7	2512	27,23,28,16	17,32,54,14	298	0.474,0.622,0.583,0.667	0.347,0.64,0.675,0.5	0.046	0.7818119295129999	15,7,10,4	16,9,13,7	149	chrX	74009948	74004269	74000496	73999354	JPX	annotatedSS	SE	+	73998844	73998767
2513					1.0	ENSG00000225470.7	2513	0,1,1,1	1,0,0,0	262	NA,1.0,1.0,1.0	0.363,NA,NA,NA	0.637	1.0	0,0,0,0	1,0,0,0	149	chrX	74070408	74069168	74062148	74062035	JPX	annotatedSS	SE	+	73994961	73994839
2514					1.0	ENSG00000229807.10	2514	10,0,12,0	6,0,27,0	295	0.503,NA,0.752,NA	1.0,NA,0.602,NA	-0.17300000000000001	1.0	5,0,2,0	0,0,9,0	149	chrX	73826344	73826114	73822216	73822070	XIST	annotatedSS	SE	-	73821029	73820655
2515					1.0	ENSG00000229807.10	2515	3,0,2,0	6,0,11,0	295	1.0,NA,1.0,NA	0.752,NA,0.442,NA	0.40299999999999997	1.0	0,0,0,0	1,0,7,0	149	chrX	73826806	73826737	73822216	73822070	XIST	annotatedSS	SE	-	73821029	73820655
2516					1.0	ENSG00000229807.10	2516	2,0,2,0	7,0,12,0	298	0.167,NA,0.333,NA	1.0,NA,0.4,NA	-0.45	1.0	5,0,2,0	0,0,9,0	149	chrX	73826301	73826114	73822233	73822070	XIST	annotatedSS	SE	-	73821029	73820655
2517					1.0	ENSG00000229807.10	2517	2,0,2,0	6,0,12,0	298	1.0,NA,1.0,NA	0.75,NA,0.462,NA	0.39399999999999996	1.0	0,0,0,0	1,0,7,0	149	chrX	73826806	73826737	73822233	73822070	XIST	annotatedSS	SE	-	73821029	73820655
2518					1.0	ENSG00000229807.10	2518	21,0,11,0	10,0,48,0	286	1.0,NA,1.0,NA	0.723,NA,0.893,NA	0.192	1.0	0,0,0,0	2,0,3,0	149	chrX	73837503	73837439	73833374	73833237	XIST	annotatedSS	SE	-	73831274	73831065
2520					1.0	ENSG00000204116.11	2520	25,13,16,7	14,14,37,13	209	0.947,0.699,0.851,1.0	0.833,1.0,0.898,1.0	-0.057999999999999996	0.273776046723	1,4,2,0	2,0,3,0	149	chrX	73681116	73680954	73679713	73679653	CHIC1	annotatedSS	SE	+	73679382	73679325
2530					1.0	ENSG00000147099.19	2530	24,31,41,21	67,40,93,37	258	1.0,1.0,1.0,1.0	0.928,1.0,1.0,1.0	0.018000000000000002	1.0	0,0,0,0	3,0,0,0	149	chrX	72495268	72495155	72489041	72488932	HDAC8	annotatedSS	SE	-	72464731	72464558
2531					1.0	ENSG00000147099.19	2531	22,30,26,17	25,30,60,28	258	0.927,1.0,1.0,1.0	1.0,1.0,1.0,1.0	-0.018000000000000002	1.0	1,0,0,0	0,0,0,0	149	chrX	72491006	72490928	72489041	72488932	HDAC8	annotatedSS	SE	-	72474729	72473415
2532					1.0	ENSG00000147099.19	2532	38,36,52,33	45,75,118,43	227	0.833,0.922,0.972,0.956	0.937,0.908,0.951,0.85	0.009000000000000001	0.599681800588	5,2,1,1	2,5,4,5	149	chrX	72495268	72495155	72491006	72490928	HDAC8	annotatedSS	SE	-	72489041	72488932
2533					1.0	ENSG00000147099.19	2533	19,12,14,21	18,19,37,15	262	1.0,0.63,1.0,1.0	0.911,0.915,0.913,0.895	-0.001	0.325488375405	0,4,0,0	1,1,2,1	149	chrX	72568030	72567888	72495268	72495155	HDAC8	annotatedSS	SE	-	72464731	72464558
2535					1.0	ENSG00000147099.19	2535	30,20,24,29	32,35,58,18	291	1.0,0.911,1.0,0.937	1.0,1.0,0.908,0.754	0.046	1.0	0,1,0,1	0,0,3,3	149	chrX	72572109	72572056	72568030	72567888	HDAC8	annotatedSS	SE	-	72495268	72495155
2536					1.0	ENSG00000147099.19	2536	38,54,52,21	55,61,78,42	280	1.0,0.966,1.0,0.918	1.0,1.0,0.933,0.882	0.017	0.21984587653999998	0,1,0,1	0,0,3,3	149	chrX	72572109	72572056	72568884	72568753	HDAC8	annotatedSS	SE	-	72495268	72495155
2538					1.0	ENSG00000147099.19	2538	19,22,26,25	26,21,51,16	202	0.875,1.0,1.0,1.0	1.0,1.0,1.0,1.0	-0.031	1.0	2,0,0,0	0,0,0,0	149	chrX	72572770	72572650	72572109	72572056	HDAC8	annotatedSS	SE	-	72495268	72495155
2541					1.0	ENSG00000186871.6	2541	0,2,4,1	0,0,9,0	267	0.0,0.069,0.138,0.085	0.0,0.0,0.125,0.0	0.042	0.571582389938	11,15,14,6	12,16,35,19	149	chrX	72239027	72238843	72237948	72237830	ERCC6L	annotatedSS	SE	-	72208698	72204656
2542					1.0	ENSG00000102309.12	2542	287,379,374,375	230,458,749,373	298	0.695,1.0,1.0,1.0	0.752,1.0,0.992,1.0	-0.012	0.8524021987379999	63,0,0,0	38,0,3,0	149	chrX	72197101	72196784	72186534	72186233	PIN4	annotatedSS	SE	+	72181828	72181352
2543					1.0	ENSG00000102309.12	2543	422,513,579,569	328,689,1091,551	223	0.817,1.0,1.0,1.0	0.852,1.0,0.996,1.0	-0.008	0.22451401829599998	63,0,0,0	38,0,3,0	149	chrX	72196904	72196784	72186534	72186460	PIN4	annotatedSS	SE	+	72181828	72181675
2544					1.0	ENSG00000147140.15	2544	1179,1409,1506,1249	1407,1636,2984,1476	206	0.92,0.886,0.915,0.909	0.91,0.89,0.907,0.907	0.004	0.650230892901	74,131,101,90	101,146,220,109	149	chrX	71290791	71290628	71284453	71284396	NONO	annotatedSS	SE	+	71283721	71283582
2545					1.0	ENSG00000147140.15	2545	80,89,77,58	95,65,199,75	263	0.037,0.035,0.029,0.027	0.037,0.023,0.037,0.028	0.001	1.0	1187,1409,1463,1207	1400,1584,2935,1450	149	chrX	71290791	71290628	71285097	71284983	NONO	annotatedSS	SE	+	71284453	71284396
2546					1.0	ENSG00000147140.15	2546	531,769,719,648	694,938,1592,742	298	1.0,1.0,1.0,1.0	1.0,0.996,0.996,0.997	0.003	1.0	0,0,0,0	0,2,3,1	149	chrX	71291821	71291778	71290791	71290628	NONO	annotatedSS	SE	+	71283721	71283632
2549					1.0	ENSG00000147130.14	2549	56,78,65,75	94,108,176,63	216	1.0,1.0,1.0,1.0	1.0,0.974,0.992,0.978	0.013999999999999999	1.0	0,0,0,0	0,2,1,1	149	chrX	71251601	71251557	71251244	71251177	ZMYM3	annotatedSS	SE	-	71250726	71250431
2550					1.0	ENSG00000147130.14	2550	14,20,14,19	22,26,48,19	222	1.0,1.0,1.0,1.0	1.0,0.897,0.97,0.927	0.051	0.559006661196	0,0,0,0	0,2,1,1	149	chrX	71251601	71251557	71251250	71251177	ZMYM3	annotatedSS	SE	-	71250726	71250431
2553					1.0	ENSG00000196338.12	2553	0,0,0,0	0,0,1,0	209	NA,0.0,NA,NA	NA,NA,1.0,NA	-1.0	1.0	0,2,0,0	0,0,0,0	149	chrX	71155363	71155213	71153536	71153476	NLGN3	annotatedSS	SE	+	71148206	71147549
2554					1.0	ENSG00000184634.15	2554	16,11,8,7	15,23,39,22	200	1.0,1.0,0.749,0.839	0.788,0.895,0.936,1.0	-0.008	0.08658018384639998	0,0,2,1	3,2,2,0	149	chrX	71126154	71126035	71125713	71125662	MED12	annotatedSS	SE	+	71125495	71125350
2555					1.0	ENSG00000184634.15	2555	23,24,21,35	44,56,104,23	261	1.0,1.0,1.0,1.0	1.0,1.0,0.967,1.0	0.008	1.0	0,0,0,0	0,0,2,0	149	chrX	71133212	71133122	71132956	71132844	MED12	annotatedSS	SE	+	71132538	71132376
2556					1.0	ENSG00000184634.15	2556	29,19,26,17	50,42,118,33	259	1.0,1.0,0.937,1.0	1.0,1.0,1.0,1.0	-0.016	1.0	0,0,1,0	0,0,0,0	149	chrX	71134848	71134712	71134466	71134356	MED12	annotatedSS	SE	+	71133212	71133122
2557					1.0	ENSG00000184634.15	2557	31,23,32,38	54,49,127,67	298	1.0,0.852,1.0,1.0	1.0,1.0,1.0,1.0	-0.037000000000000005	1.0	0,2,0,0	0,0,0,0	149	chrX	71137635	71137557	71137383	71137186	MED12	annotatedSS	SE	+	71137029	71136878
2558					1.0	ENSG00000184634.15	2558	37,30,36,36	54,54,138,68	298	1.0,0.882,1.0,1.0	1.0,1.0,1.0,1.0	-0.028999999999999998	1.0	0,2,0,0	0,0,0,0	149	chrX	71137635	71137557	71137392	71137186	MED12	annotatedSS	SE	+	71137029	71136878
2559					0.297374955273	ENSG00000147164.11	2559	530,414,535,446	516,516,1087,445	274	0.983,0.938,0.98,0.996	0.952,0.949,0.974,0.931	0.023	0.007100371218789999	5,15,6,1	14,15,16,18	149	chrX	71062931	71062853	71061967	71061842	SNX12	annotatedSS	SE	-	71061118	71059245
2560					1.0	ENSG00000147164.11	2560	453,368,447,406	445,458,920,371	245	1.0,0.996,0.996,1.0	1.0,0.993,1.0,1.0	-0.0	1.0	0,1,1,0	0,2,0,0	149	chrX	71068322	71068141	71062949	71062853	SNX12	annotatedSS	SE	-	71061967	71061842
2566					1.0	ENSG00000090889.11	2566	27,62,61,52	61,120,157,83	257	1.0,1.0,1.0,1.0	1.0,0.986,1.0,1.0	0.004	1.0	0,0,0,0	0,1,0,0	149	chrX	70405905	70405827	70404822	70404714	KIF4A	annotatedSS	SE	+	70404034	70403863
2567					1.0	ENSG00000090889.11	2567	41,55,65,42	61,89,160,52	245	0.961,1.0,0.908,0.962	1.0,1.0,1.0,0.969	-0.035	0.7953137145129999	1,0,4,1	0,0,0,1	149	chrX	70407075	70406892	70406354	70406258	KIF4A	annotatedSS	SE	+	70405905	70405827
2568					1.0	ENSG00000090889.11	2568	68,96,103,93	117,143,355,97	266	1.0,1.0,1.0,1.0	0.97,1.0,1.0,1.0	0.008	1.0	0,0,0,0	2,0,0,0	149	chrX	70419783	70419660	70418004	70417887	KIF4A	annotatedSS	SE	+	70407075	70406892
2569					1.0	ENSG00000120509.10	2569	560,569,464,433	470,492,864,459	210	1.0,0.99,1.0,1.0	1.0,1.0,0.998,1.0	-0.002	1.0	0,4,0,0	0,0,1,0	149	chrX	70287830	70287731	70287336	70287275	PDZD11	annotatedSS	SE	-	70287116	70286594
2570					1.0	ENSG00000120509.10	2570	421,434,375,399	360,347,670,351	206	0.997,1.0,1.0,1.0	1.0,1.0,1.0,1.0	-0.001	1.0	1,0,0,0	0,0,0,0	149	chrX	70288513	70288429	70288173	70288116	PDZD11	annotatedSS	SE	-	70287830	70287731
2571					1.0	ENSG00000120509.10	2571	825,709,655,746	688,654,1148,611	249	1.0,1.0,1.0,1.0	1.0,1.0,0.999,1.0	0.0	1.0	0,0,0,0	0,0,1,0	149	chrX	70289979	70289859	70289354	70289254	PDZD11	annotatedSS	SE	-	70288513	70288429
2572					1.0	ENSG00000120509.10	2572	329,307,275,294	329,259,457,277	298	1.0,1.0,1.0,1.0	1.0,1.0,0.996,1.0	0.001	1.0	0,0,0,0	0,0,1,0	149	chrX	70289913	70289859	70289593	70289254	PDZD11	annotatedSS	SE	-	70288513	70288429
2573					1.0	ENSG00000120509.10	2573	100,73,69,109	94,70,113,78	221	0.115,0.104,0.106,0.135	0.143,0.103,0.096,0.128	-0.002	0.9737529881	518,422,393,469	379,413,714,358	149	chrX	70289945	70289859	70289593	70289521	PDZD11	annotatedSS	SE	-	70289354	70289254
2577					1.0	ENSG00000131080.14	2577	52,49,57,42	44,54,119,36	298	1.0,1.0,0.877,0.913	0.88,1.0,0.937,0.947	0.006	0.610314024217	0,0,4,2	3,0,4,1	149	chrX	66602797	66602632	66599860	66599473	EDA2R	annotatedSS	SE	-	66598093	66595636
2578					1.0	ENSG00000131080.14	2578	48,36,60,35	44,58,106,43	298	1.0,1.0,0.882,0.897	0.88,1.0,0.93,0.956	0.003	0.7010964988889999	0,0,4,2	3,0,4,1	149	chrX	66602797	66602632	66599866	66599473	EDA2R	annotatedSS	SE	-	66598093	66595641
2579					1.0	ENSG00000131080.14	2579	0,1,1,0	0,1,2,3	206	0.0,0.035,0.049,0.0	0.0,0.053,0.033,0.153	-0.039	0.187816795245	10,20,14,15	13,13,42,12	149	chrX	66602797	66602632	66600095	66600038	EDA2R	annotatedSS	SE	-	66599860	66599473
2580					0.7378196713099999	ENSG00000131080.14	2580	1,2,0,1	0,3,6,3	206	0.108,0.171,0.0,0.083	0.0,0.113,0.134,0.102	0.003	0.033346519218200005	6,7,17,8	12,17,28,19	149	chrX	66602797	66602632	66600095	66600038	EDA2R	annotatedSS	SE	-	66599866	66599473
2581					0.106273103406	ENSG00000131080.14	2581	80,62,84,64	61,83,159,69	235	0.962,0.929,1.0,0.953	1.0,0.802,0.944,0.862	0.059000000000000004	0.0014618586914699999	2,3,0,2	0,13,6,7	149	chrX	66605226	66605047	66604506	66604420	EDA2R	annotatedSS	SE	-	66602797	66602632
2582					1.0	ENSG00000131080.14	2582	15,25,27,13	11,30,49,12	235	0.312,0.514,0.487,0.452	0.269,0.634,0.45,0.233	0.045	0.571756365295	21,15,18,10	19,11,38,25	149	chrX	66616020	66615933	66604506	66604420	EDA2R	annotatedSS	SE	-	66602797	66602632
2583					1.0	ENSG00000131080.14	2583	88,70,52,61	66,86,121,68	298	0.677,0.7,0.591,0.753	0.635,0.796,0.614,0.576	0.025	0.593501233543	21,15,18,10	19,11,38,25	149	chrX	66616020	66615933	66605226	66605047	EDA2R	annotatedSS	SE	-	66602797	66602632
2584					1.0	ENSG00000131080.14	2584	154,112,109,110	116,126,227,120	298	1.0,0.933,1.0,1.0	1.0,1.0,0.983,1.0	-0.013000000000000001	1.0	0,4,0,0	0,0,2,0	149	chrX	66616020	66615933	66605226	66605047	EDA2R	annotatedSS	SE	-	66604506	66604420
2585					1.0	ENSG00000131080.14	2585	69,52,76,49	53,57,118,77	246	1.0,1.0,1.0,0.967	1.0,1.0,1.0,1.0	-0.008	1.0	0,0,0,1	0,0,0,0	149	chrX	66639041	66638994	66616030	66615933	EDA2R	annotatedSS	SE	-	66602797	66602632
2586					1.0	ENSG00000089472.16	2586	51,59,85,102	71,117,156,113	298	1.0,1.0,1.0,0.981	1.0,1.0,1.0,1.0	-0.005	1.0	0,0,0,1	0,0,0,0	149	chrX	66172599	66172354	66170737	66170557	HEPH	annotatedSS	SE	+	66164470	66164269
2587					1.0	ENSG00000089472.16	2587	0,1,0,0	0,0,1,0	291	0.0,0.019,0.0,0.0	0.0,0.0,0.007,0.0	0.003	1.0	20,26,39,40	19,53,70,52	149	chrX	66172428	66172354	66171268	66171126	HEPH	annotatedSS	SE	+	66170737	66170557
2588					1.0	ENSG00000089472.16	2588	23,69,55,73	35,62,117,62	298	1.0,1.0,1.0,0.973	1.0,1.0,1.0,1.0	-0.006999999999999999	1.0	0,0,0,1	0,0,0,0	149	chrX	66193638	66193501	66192298	66192129	HEPH	annotatedSS	SE	+	66189938	66189683
2589					1.0	ENSG00000089472.16	2589	31,91,95,74	43,123,193,80	298	0.886,0.958,0.979,0.841	0.915,0.969,0.96,0.93	-0.027999999999999997	0.35474841544200003	2,2,1,7	2,2,4,3	149	chrX	66203577	66203363	66200752	66200539	HEPH	annotatedSS	SE	+	66199028	66198877
2590					1.0	ENSG00000089472.16	2590	7,37,22,29	16,35,67,50	256	1.0,1.0,0.587,0.808	0.903,0.872,0.796,0.829	-0.001	0.851447111292	0,0,9,4	1,3,10,6	149	chrX	66258979	66258839	66255141	66255034	HEPH	annotatedSS	SE	+	66208246	66208114
2591					1.0	ENSG00000089472.16	2591	32,73,53,56	54,78,139,70	298	1.0,0.973,1.0,0.903	1.0,1.0,0.946,0.972	-0.01	0.6436863393410001	0,1,0,3	0,0,4,1	149	chrX	66258979	66258839	66256330	66256104	HEPH	annotatedSS	SE	+	66255141	66255034
2593					1.0	ENSG00000147065.16	2593	1,4,4,0	0,0,3,0	298	1.0,1.0,0.667,NA	NA,0.0,1.0,NA	0.389	1.0	0,0,1,0	0,3,0,0	149	chrX	65625865	65624643	65589068	65588885	MSN	annotatedSS	SE	+	65588612	65588380
2594					0.290028850279	ENSG00000147065.16	2594	1,4,4,2	0,1,3,0	298	0.077,0.4,0.118,0.2	0.0,0.077,0.097,0.0	0.155	0.006827366002689999	6,3,15,4	4,6,14,4	149	chrX	65716901	65716817	65589068	65588885	MSN	annotatedSS	SE	+	65588612	65588380
2596					1.0	ENSG00000147065.16	2596	1244,1165,1473,1221	1564,1373,3206,1379	233	1.0,1.0,1.0,1.0	1.0,1.0,1.0,0.999	0.0	1.0	0,0,0,0	0,0,0,1	149	chrX	65727909	65727813	65716901	65716817	MSN	annotatedSS	SE	+	65667853	65667669
2597					1.0	ENSG00000147065.16	2597	1041,991,1246,1061	1342,1216,2668,1112	245	0.997,0.989,0.999,0.995	0.998,0.991,0.998,0.999	-0.002	1.0	2,7,1,3	2,7,4,1	149	chrX	65729589	65729437	65727909	65727813	MSN	annotatedSS	SE	+	65716901	65716817
2598					1.0	ENSG00000147065.16	2598	1666,1656,1939,1717	2159,2007,4336,2059	246	0.999,0.999,1.0,1.0	1.0,1.0,1.0,1.0	-0.0	1.0	1,1,0,0	0,0,0,0	149	chrX	65735430	65735266	65733280	65733183	MSN	annotatedSS	SE	+	65731984	65731837
2599					1.0	ENSG00000001497.16	2599	30,22,37,23	27,24,60,28	200	0.337,0.281,0.414,0.356	0.261,0.304,0.377,0.337	0.027000000000000003	0.600652605813	44,42,39,31	57,41,74,41	149	chrX	65525050	65524964	65524614	65524563	LAS1L	annotatedSS	SE	-	65524262	65524055
2600					1.0	ENSG00000001497.16	2600	85,88,89,91	130,131,257,89	259	0.924,1.0,0.962,1.0	0.987,0.987,0.967,1.0	-0.013999999999999999	0.929074867184	4,0,2,0	1,1,5,0	149	chrX	65529258	65529211	65528369	65528259	LAS1L	annotatedSS	SE	-	65525050	65524964
2601					1.0	ENSG00000001497.16	2601	100,101,104,90	112,156,260,91	275	1.0,1.0,0.966,1.0	0.984,1.0,0.966,1.0	0.004	0.884158005603	0,0,2,0	1,0,5,0	149	chrX	65534754	65534479	65533735	65533609	LAS1L	annotatedSS	SE	-	65532630	65532560
2607					1.0	ENSG00000204271.12	2607	0,0,0,2	2,1,0,0	275	0.0,0.0,NA,1.0	0.265,0.119,0.0,NA	0.205	1.0	4,1,0,0	3,4,3,0	149	chrX	56978660	56978579	56978417	56978291	SPIN3	annotatedSS	SE	-	56977196	56976438
2608					1.0	ENSG00000204271.12	2608	0,0,0,2	2,1,2,0	279	0.0,0.0,NA,1.0	0.263,0.118,0.263,NA	0.11900000000000001	1.0	4,1,0,0	3,4,3,0	149	chrX	56978654	56978579	56978421	56978291	SPIN3	annotatedSS	SE	-	56977196	56975140
2609					1.0	ENSG00000204271.12	2609	0,0,0,2	2,1,0,0	298	0.0,0.0,NA,1.0	0.25,0.111,0.0,NA	0.213	1.0	4,1,0,0	3,4,3,0	149	chrX	56978660	56978579	56978498	56978291	SPIN3	annotatedSS	SE	-	56977196	56975141
2610					1.0	ENSG00000204271.12	2610	0,0,0,0	0,0,1,0	274	0.0,0.0,NA,NA	0.0,0.0,0.12,0.0	-0.03	1.0	3,1,0,0	1,6,4,2	149	chrX	56984478	56984265	56979422	56979297	SPIN3	annotatedSS	SE	-	56978660	56978579
2612					1.0	ENSG00000204271.12	2612	1,2,0,4	1,4,7,4	251	1.0,0.543,NA,0.543	1.0,1.0,1.0,1.0	-0.305	1.0	0,1,0,2	0,0,0,0	149	chrX	56994949	56994722	56993888	56993786	SPIN3	annotatedSS	SE	-	56992583	56990955
2613					1.0	ENSG00000204272.12	2613	290,204,265,202	261,287,499,225	286	0.993,0.973,0.972,0.981	1.0,1.0,0.985,0.959	-0.006	0.8342682340109999	1,3,4,2	0,0,4,5	149	chrX	56817376	56817319	56732199	56732062	NBDY	annotatedSS	SE	+	56729589	56729240
2614					0.193211905467	ENSG00000204272.12	2614	6,3,0,1	5,5,17,5	298	0.028,0.019,0.0,0.007	0.024,0.024,0.046,0.03	-0.018000000000000002	0.0036688479777900003	106,78,87,70	101,103,177,80	149	chrX	56817569	56817319	56811179	56811019	NBDY	annotatedSS	SE	+	56732199	56732062
2615					1.0	ENSG00000102349.17	2615	2,0,1,1	2,1,4,2	223	1.0,NA,1.0,1.0	0.308,1.0,1.0,1.0	0.17300000000000001	1.0	0,0,0,0	3,0,0,0	149	chrX	56265744	56265179	56250304	56250230	KLF8	annotatedSS	SE	+	56233341	56232473
2617					1.0	ENSG00000102349.17	2617	0,3,3,2	5,1,1,2	289	NA,1.0,0.436,1.0	1.0,1.0,1.0,1.0	-0.188	1.0	0,0,2,0	0,0,0,0	149	chrX	56284669	56284312	56270321	56270181	KLF8	annotatedSS	SE	+	56269489	56265179
2618					1.0	ENSG00000083750.12	2618	85,66,72,65	75,58,128,55	249	1.0,1.0,1.0,1.0	1.0,0.972,1.0,1.0	0.006999999999999999	1.0	0,0,0,0	0,1,0,0	149	chrX	55729360	55729293	55722285	55722185	RRAGB	annotatedSS	SE	+	55719347	55719313
2619					1.0	ENSG00000083750.12	2619	8,5,3,3	5,6,8,1	233	0.098,0.074,0.058,0.06	0.068,0.09,0.066,0.02	0.011000000000000001	0.698478862261	47,40,31,30	44,39,72,31	149	chrX	55729360	55729293	55727390	55727306	RRAGB	annotatedSS	SE	+	55722285	55722185
2620					1.0	ENSG00000083750.12	2620	68,31,37,40	33,51,55,31	245	1.0,1.0,1.0,0.961	1.0,1.0,1.0,1.0	-0.01	1.0	0,0,0,1	0,0,0,0	149	chrX	55753475	55753391	55751196	55751100	RRAGB	annotatedSS	SE	+	55731586	55731363
2621					1.0	ENSG00000169188.4	2621	88,77,94,75	143,148,266,110	298	1.0,1.0,0.887,0.974	0.973,0.987,0.971,0.887	0.011000000000000001	0.446241786796	0,0,6,1	2,1,4,7	149	chrX	55003108	55002961	55002431	55002250	APEX2	annotatedSS	SE	+	55001629	55001545
2622					1.0	ENSG00000169188.4	2622	28,38,38,31	85,72,121,51	298	1.0,1.0,1.0,1.0	1.0,1.0,0.968,1.0	0.008	1.0	0,0,0,0	0,0,2,0	149	chrX	55003868	55003798	55002431	55002250	APEX2	annotatedSS	SE	+	55001629	55001545
2623					1.0	ENSG00000169188.4	2623	37,29,42,54	57,59,134,48	296	1.0,1.0,1.0,1.0	1.0,1.0,0.971,1.0	0.006999999999999999	1.0	0,0,0,0	0,0,2,0	149	chrX	55003868	55003798	55003108	55002961	APEX2	annotatedSS	SE	+	55001629	55001545
2624					1.0	ENSG00000169188.4	2624	97,68,93,97	113,134,274,100	296	1.0,1.0,0.979,1.0	1.0,1.0,1.0,1.0	-0.005	1.0	0,0,1,0	0,0,0,0	149	chrX	55003868	55003798	55003108	55002961	APEX2	annotatedSS	SE	+	55002431	55002250
2635					1.0	ENSG00000067445.20	2635	15,23,23,22	13,21,26,27	298	0.789,1.0,1.0,1.0	1.0,0.84,1.0,1.0	-0.013000000000000001	1.0	2,0,0,0	0,2,0,0	149	chrX	54924555	54924450	54923768	54922577	TRO	annotatedSS	SE	+	54922291	54922202
2637					1.0	ENSG00000067445.20	2637	16,15,41,20	19,19,29,20	213	1.0,1.0,1.0,1.0	1.0,1.0,0.953,1.0	0.012	1.0	0,0,0,0	0,0,1,0	149	chrX	54925068	54924988	54924733	54924669	TRO	annotatedSS	SE	+	54924555	54924377
2638					1.0	ENSG00000067445.20	2638	23,24,23,33	23,29,40,18	298	1.0,0.75,1.0,1.0	0.92,1.0,0.87,1.0	-0.01	0.293217200937	0,4,0,0	1,0,3,0	149	chrX	54931429	54931203	54931031	54930740	TRO	annotatedSS	SE	+	54928710	54928602
2639					1.0	ENSG00000102316.16	2639	1146,1143,1202,1071	790,1002,1511,856	298	1.0,0.998,0.998,0.996	0.995,1.0,0.999,1.0	-0.001	1.0	0,1,1,2	2,0,1,0	149	chrX	54811129	54810820	54810213	54809721	MAGED2	annotatedSS	SE	+	54809376	54809302
2640					1.0	ENSG00000102316.16	2640	203,175,195,185	150,147,259,144	245	1.0,0.991,0.992,0.983	0.979,1.0,0.994,1.0	-0.002	1.0	0,1,1,2	2,0,1,0	149	chrX	54811129	54810820	54810213	54810117	MAGED2	annotatedSS	SE	+	54809376	54809302
2641					1.0	ENSG00000102316.16	2641	584,691,640,532	441,603,899,460	213	1.0,0.998,1.0,1.0	1.0,1.0,1.0,1.0	-0.0	1.0	0,1,0,0	0,0,0,0	149	chrX	54811644	54811573	54811313	54811249	MAGED2	annotatedSS	SE	+	54811129	54810820
2642					1.0	ENSG00000102316.16	2642	691,750,720,668	503,619,1031,538	298	0.994,1.0,1.0,0.991	1.0,1.0,0.996,0.989	0.0	1.0	2,0,0,3	0,0,2,3	149	chrX	54816007	54815880	54815690	54815247	MAGED2	annotatedSS	SE	+	54814775	54814660
2648					1.0	ENSG00000130119.15	2648	13,21,10,10	10,10,36,9	215	0.9,1.0,1.0,1.0	1.0,1.0,1.0,1.0	-0.025	1.0	1,0,0,0	0,0,0,0	149	chrX	54539101	54539039	54532585	54532519	GNL3L	annotatedSS	SE	+	54530302	54530210
2649					1.0	ENSG00000130119.15	2649	27,32,27,23	17,23,41,24	215	1.0,1.0,1.0,0.941	1.0,1.0,0.934,1.0	0.002	1.0	0,0,0,1	0,0,2,0	149	chrX	54539101	54539039	54532585	54532519	GNL3L	annotatedSS	SE	+	54530419	54530241
2651					1.0	ENSG00000102302.7	2651	38,53,61,46	66,91,164,74	298	1.0,1.0,1.0,1.0	1.0,1.0,1.0,0.949	0.013000000000000001	1.0	0,0,0,0	0,0,0,2	149	chrX	54471487	54471313	54470760	54470582	FGD1	annotatedSS	SE	-	54470457	54470015
2652					1.0	ENSG00000158526.7	2652	226,192,289,293	325,292,600,252	240	1.0,1.0,1.0,0.978	1.0,0.995,0.992,0.987	0.001	1.0	0,0,0,4	0,1,3,2	149	chrX	54443491	54443399	54440780	54440689	TSR2	annotatedSS	SE	+	54440502	54440400
2653					1.0	ENSG00000158526.7	2653	60,54,49,70	88,70,137,54	241	1.0,1.0,1.0,1.0	1.0,0.977,1.0,1.0	0.006	1.0	0,0,0,0	0,1,0,0	149	chrX	54445487	54444415	54443491	54443399	TSR2	annotatedSS	SE	+	54440780	54440689
2654					1.0	ENSG00000158526.7	2654	224,222,294,268	297,256,681,256	298	1.0,1.0,1.0,0.985	1.0,1.0,0.994,1.0	-0.002	1.0	0,0,0,2	0,0,2,0	149	chrX	54445487	54444415	54444184	54444007	TSR2	annotatedSS	SE	+	54443491	54443399
2656					1.0	ENSG00000172943.19	2656	16,13,13,14	12,15,26,16	298	0.727,0.684,0.565,0.778	0.75,0.6,0.542,0.889	-0.006999999999999999	0.8453166821089999	3,3,5,2	2,5,11,1	149	chrX	53995782	53995692	53993903	53993600	PHF8	annotatedSS	SE	-	53992839	53992735
2658					1.0	ENSG00000086758.15	2658	99,129,137,139	350,254,730,244	298	1.0,0.985,1.0,0.986	1.0,1.0,1.0,1.0	-0.006999999999999999	1.0	0,1,0,1	0,0,0,0	149	chrX	53539812	53539656	53539080	53538834	HUWE1	annotatedSS	SE	-	53538454	53538336
2659					1.0	ENSG00000086758.15	2659	74,81,65,58	185,146,468,110	298	1.0,1.0,0.942,1.0	0.989,1.0,0.987,1.0	-0.008	1.0	0,0,2,0	1,0,3,0	149	chrX	53545161	53545028	53544762	53544559	HUWE1	annotatedSS	SE	-	53543968	53543709
2660					1.0	ENSG00000086758.15	2660	34,50,40,32	123,114,231,70	282	1.0,1.0,1.0,1.0	1.0,1.0,0.968,1.0	0.008	1.0	0,0,0,0	0,0,4,0	149	chrX	53546592	53546435	53545161	53545028	HUWE1	annotatedSS	SE	-	53543968	53543885
2661					1.0	ENSG00000086758.15	2661	63,57,73,63	119,103,291,124	248	1.0,1.0,1.0,1.0	1.0,0.984,0.994,1.0	0.006	1.0	0,0,0,0	0,1,1,0	149	chrX	53563821	53563745	53562929	53562830	HUWE1	annotatedSS	SE	-	53562244	53562110
2662					1.0	ENSG00000086758.15	2662	29,66,67,38	108,97,215,84	298	1.0,1.0,1.0,1.0	1.0,1.0,0.982,1.0	0.004	1.0	0,0,0,0	0,0,2,0	149	chrX	53569827	53569615	53568874	53568691	HUWE1	annotatedSS	SE	-	53565239	53565066
2663					0.0245615381232	ENSG00000086758.15	2663	17,24,11,19	34,25,69,24	298	0.81,1.0,1.0,0.826	0.81,0.641,0.793,0.6	0.198	0.00018060562274700001	2,0,0,2	4,7,9,8	149	chrX	53627515	53627409	53626034	53625785	HUWE1	annotatedSS	SE	-	53625258	53625156
2664					1.0	ENSG00000086758.15	2664	8,8,15,9	15,6,15,13	218	1.0,1.0,1.0,1.0	1.0,1.0,0.911,1.0	0.022000000000000002	1.0	0,0,0,0	0,0,1,0	149	chrX	53680186	53680048	53654131	53654062	HUWE1	annotatedSS	SE	-	53645463	53645310
2666					1.0	ENSG00000086758.15	2666	4,10,8,5	10,4,12,4	248	1.0,0.857,1.0,1.0	1.0,0.546,1.0,1.0	0.078	1.0	0,1,0,0	0,2,0,0	149	chrX	53686728	53686587	53686368	53686269	HUWE1	annotatedSS	SE	-	53680186	53680048
2667					1.0	ENSG00000158423.16	2667	8,15,11,5	4,8,8,2	266	0.691,1.0,0.755,1.0	1.0,1.0,1.0,0.359	0.022000000000000002	0.8884736537379999	2,0,2,0	0,0,0,2	149	chrX	53428084	53428002	53426393	53426276	RIBC1	annotatedSS	SE	+	53423402	53423313
2668					1.0	ENSG00000158423.16	2668	0,5,0,0	1,0,1,0	298	0.0,0.333,0.0,0.0	1.0,0.0,0.067,0.0	-0.183	0.532410087002	6,5,2,1	0,2,7,2	149	chrX	53429972	53429853	53428627	53428282	RIBC1	annotatedSS	SE	+	53428084	53428002
2670					1.0	ENSG00000124313.13	2670	2,0,0,0	0,2,0,0	199	1.0,NA,NA,0.0	NA,0.6,0.0,0.0	0.3	1.0	0,0,0,1	0,1,1,3	149	chrX	53236495	53236321	53235832	53235782	IQSEC2	annotatedSS	SE	-	53231870	53228822
2671					0.0870187239295	ENSG00000124313.13	2671	2,0,0,0	1,6,3,3	199	0.054,0.0,0.0,0.0	0.019,0.163,0.041,0.138	-0.077	0.0010769354105699999	26,13,27,20	38,23,53,14	149	chrX	53236495	53236321	53235832	53235782	IQSEC2	annotatedSS	SE	-	53235184	53232875
2672					1.0	ENSG00000124313.13	2672	0,0,0,0	4,0,0,0	245	0.0,0.0,0.0,0.0	0.075,0.0,0.0,0.0	-0.019	1.0	9,13,14,8	30,24,48,18	149	chrX	53238306	53238144	53237516	53237420	IQSEC2	annotatedSS	SE	-	53236495	53236395
2673					1.0	ENSG00000124313.13	2673	22,26,22,31	17,29,35,34	245	0.626,0.76,0.87,0.904	0.674,0.946,0.842,0.838	-0.035	0.459900079828	8,5,2,2	5,1,4,4	149	chrX	53281535	53281495	53279659	53279563	IQSEC2	annotatedSS	SE	-	53256061	53255799
2674					1.0	ENSG00000124313.13	2674	0,3,1,0	2,1,2,4	245	0.0,0.378,0.048,0.0	0.233,0.057,0.06,0.158	-0.021	0.0910036466215	6,3,12,5	4,10,19,13	149	chrX	53291916	53291894	53279659	53279563	IQSEC2	annotatedSS	SE	-	53256061	53255799
2675					1.0	ENSG00000124313.13	2675	22,22,20,31	15,27,33,30	245	1.0,1.0,1.0,1.0	1.0,1.0,0.909,1.0	0.023	1.0	0,0,0,0	0,0,2,0	149	chrX	53281535	53281495	53279659	53279563	IQSEC2	annotatedSS	SE	-	53266884	53266327
2676					1.0	ENSG00000124313.13	2676	46,48,34,52	35,47,63,48	245	0.848,0.936,0.775,0.969	0.842,0.935,0.846,0.967	-0.016	0.880411110891	5,2,6,1	4,2,7,1	149	chrX	53281535	53281495	53279659	53279563	IQSEC2	annotatedSS	SE	-	53267064	53266327
2677					1.0	ENSG00000124313.13	2677	19,21,12,15	18,17,22,16	245	1.0,1.0,1.0,0.901	0.916,0.838,1.0,0.907	0.06	0.660752828144	0,0,0,1	1,2,0,1	149	chrX	53291916	53291894	53279659	53279563	IQSEC2	annotatedSS	SE	-	53267064	53266327
2678					1.0	ENSG00000124313.13	2678	20,24,18,20	23,19,32,20	298	0.667,0.857,0.6,0.909	0.742,0.826,0.696,0.909	-0.035	0.767702244906	5,2,6,1	4,2,7,1	149	chrX	53281581	53281495	53279776	53279563	IQSEC2	annotatedSS	SE	-	53267064	53266641
2679					1.0	ENSG00000124313.13	2679	7,3,16,6	4,12,27,14	179	1.0,1.0,1.0,1.0	0.769,1.0,1.0,1.0	0.057999999999999996	1.0	0,0,0,0	1,0,0,0	149	chrX	53321319	53320416	53291924	53291894	IQSEC2	annotatedSS	SE	-	53256061	53255799
2680					1.0	ENSG00000232593.7	2680	0,0,0,0	0,3,2,0	224	0.0,NA,0.0,NA	0.0,1.0,1.0,NA	-0.667	1.0	3,0,2,0	1,0,0,0	149	chrX	53099608	53099471	53094474	53094399	KANTR	annotatedSS	SE	+	53094284	53094144
2682					1.0	ENSG00000232593.7	2682	2,0,2,0	2,0,0,0	286	1.0,NA,1.0,NA	1.0,NA,NA,0.0	0.5	1.0	0,0,0,0	0,0,0,1	149	chrX	53142707	53141847	53099608	53099471	KANTR	annotatedSS	SE	+	53094284	53094147
2683					1.0	ENSG00000232593.7	2683	2,0,2,0	1,0,0,0	286	1.0,0.0,1.0,NA	1.0,NA,NA,NA	-0.33299999999999996	1.0	0,1,0,0	0,0,0,0	149	chrX	53170914	53166920	53099608	53099471	KANTR	annotatedSS	SE	+	53094284	53094147
2689					1.0	ENSG00000268350.7	2689	0,0,2,0	4,6,0,1	223	0.0,0.0,1.0,NA	1.0,1.0,NA,1.0	-0.667	1.0	1,2,0,0	0,0,0,0	149	chrX	52995464	52995305	52956346	52956272	FAM156A	annotatedSS	SE	-	52948705	52947253
2694					1.0	ENSG00000268350.7	2694	0,2,0,0	2,0,0,0	298	NA,1.0,0.0,NA	1.0,0.0,NA,NA	0.0	1.0	0,0,3,0	0,1,0,0	149	chrX	52995443	52995414	52957238	52957087	FAM156A	annotatedSS	SE	-	52956755	52956272
2699					1.0	ENSG00000125354.22	2699	0,0,0,1	0,0,1,0	194	0.0,0.0,0.0,0.277	0.0,0.0,0.099,0.0	0.045	1.0	3,10,6,2	3,2,7,1	149	chrX	119629508	119629317	119625379	119625334	SEPT6	annotatedSS	SE	-	119616742	119615723
2700					1.0	ENSG00000125354.22	2700	0,0,4,2	0,0,3,0	194	0.0,0.0,0.17,0.18	0.0,0.0,0.033,0.0	0.079	0.29805921310100003	29,21,15,7	18,12,68,9	149	chrX	119629508	119629317	119625379	119625334	SEPT6	annotatedSS	SE	-	119620051	119616947
2701					1.0	ENSG00000125354.22	2701	0,0,0,1	0,0,1,0	194	0.0,0.0,0.0,0.028	0.0,0.0,0.01,0.0	0.005	1.0	57,35,30,27	54,53,80,23	149	chrX	119629508	119629317	119625379	119625334	SEPT6	annotatedSS	SE	-	119618786	119618712
2703					1.0	ENSG00000125354.22	2703	91,51,60,37	69,85,189,40	298	1.0,1.0,0.968,1.0	1.0,1.0,1.0,1.0	-0.008	1.0	0,0,1,0	0,0,0,0	149	chrX	119633424	119633359	119629508	119629317	SEPT6	annotatedSS	SE	-	119620051	119616944
2704					1.0	ENSG00000125354.22	2704	71,75,67,46	90,98,146,52	298	1.0,1.0,1.0,1.0	0.978,1.0,1.0,1.0	0.006	1.0	0,0,0,0	1,0,0,0	149	chrX	119675668	119675553	119663677	119663481	SEPT6	annotatedSS	SE	-	119653040	119652853
2707					1.0	ENSG00000179222.17	2707	448,369,524,485	555,540,1195,558	230	0.993,0.996,0.991,1.0	0.994,0.994,0.996,0.994	0.001	1.0	2,1,3,0	2,2,3,2	149	chrX	51895760	51895052	51894349	51894268	MAGED1	annotatedSS	SE	+	51803117	51803006
2708					1.0	ENSG00000179222.17	2708	4,4,4,1	1,4,5,1	230	1.0,1.0,1.0,1.0	1.0,1.0,1.0,0.393	0.152	1.0	0,0,0,0	0,0,0,1	149	chrX	51897626	51897546	51894349	51894268	MAGED1	annotatedSS	SE	+	51803117	51803006
2709					1.0	ENSG00000179222.17	2709	864,793,1048,948	1075,1159,2447,1104	230	0.996,1.0,0.999,1.0	1.0,0.997,0.997,0.999	0.001	1.0	2,0,1,0	0,2,4,1	149	chrX	51895760	51895052	51894349	51894268	MAGED1	annotatedSS	SE	+	51893755	51893601
2710					1.0	ENSG00000179222.17	2710	388,305,417,425	458,440,981,444	223	0.992,1.0,0.996,1.0	1.0,0.993,0.994,0.997	0.001	1.0	2,0,1,0	0,2,4,1	149	chrX	51895760	51895052	51894349	51894275	MAGED1	annotatedSS	SE	+	51893755	51893532
2711					1.0	ENSG00000179222.17	2711	10,3,1,4	1,2,16,5	298	0.007,0.002,0.001,0.003	0.001,0.001,0.004,0.003	0.001	1.0	739,651,854,779	933,940,2046,931	149	chrX	51895760	51895052	51894794	51894626	MAGED1	annotatedSS	SE	+	51894349	51894268
2712					1.0	ENSG00000179222.17	2712	0,0,0,0	3,0,0,1	298	0.0,0.0,0.0,0.0	0.001,0.0,0.0,0.0	-0.0	1.0	912,767,977,886	1135,1020,2448,1125	149	chrX	51896474	51896408	51896322	51896152	MAGED1	annotatedSS	SE	+	51895760	51895655
2713					1.0	ENSG00000179222.17	2713	1366,1228,1532,1369	1775,1729,3842,1674	298	1.0,1.0,1.0,1.0	0.998,1.0,1.0,1.0	0.0	1.0	0,0,0,0	2,0,0,0	149	chrX	51897271	51897207	51897077	51896408	MAGED1	annotatedSS	SE	+	51895760	51895052
2714					1.0	ENSG00000179222.17	2714	783,762,870,790	1055,1157,2389,968	192	1.0,1.0,1.0,1.0	0.999,1.0,1.0,1.0	0.0	1.0	0,0,0,0	1,0,0,0	149	chrX	51898643	51898580	51898327	51898284	MAGED1	annotatedSS	SE	+	51898193	51897794
2715					1.0	ENSG00000179222.17	2715	752,754,846,775	987,1098,2337,931	212	1.0,1.0,1.0,1.0	1.0,1.0,1.0,0.998	0.0	1.0	0,0,0,0	0,0,0,1	149	chrX	51900296	51900181	51898643	51898580	MAGED1	annotatedSS	SE	+	51898327	51898284
2717					1.0	ENSG00000049768.14	2717	0,0,0,0	0,2,2,1	230	NA,0.0,NA,NA	NA,1.0,1.0,1.0	-1.0	1.0	0,2,0,0	0,0,0,0	149	chrX	49255802	49255714	49255509	49255428	FOXP3	annotatedSS	SE	-	49254067	49253916
2719					1.0	ENSG00000101997.12	2719	54,55,106,62	90,81,214,63	298	1.0,1.0,1.0,1.0	1.0,1.0,1.0,0.969	0.008	1.0	0,0,0,0	0,0,0,1	149	chrX	49242148	49242015	49237263	49237085	CCDC22	annotatedSS	SE	+	49235686	49235466
2720					1.0	ENSG00000101997.12	2720	47,25,42,53	72,69,125,61	212	1.0,1.0,1.0,0.974	1.0,0.98,1.0,1.0	-0.001	1.0	0,0,0,1	0,1,0,0	149	chrX	49247768	49247648	49247558	49247495	CCDC22	annotatedSS	SE	+	49246925	49246730
2721					1.0	ENSG00000101997.12	2721	60,81,119,78	118,111,278,104	245	1.0,1.0,1.0,0.96	1.0,1.0,1.0,1.0	-0.01	1.0	0,0,0,2	0,0,0,0	149	chrX	49249568	49249508	49249262	49249166	CCDC22	annotatedSS	SE	+	49248924	49248816
2726					1.0	ENSG00000269313.5	2726	12,1,5,4	8,4,11,1	298	1.0,0.111,1.0,0.333	0.571,1.0,0.579,0.111	0.046	0.48632284468099996	0,4,0,4	3,0,4,4	149	chrX	49165361	49165189	49165090	49164862	MAGIX	annotatedSS	SE	+	49164789	49164706
2727					1.0	ENSG00000269313.5	2727	12,3,1,7	10,1,9,1	298	1.0,0.273,1.0,0.467	0.625,1.0,0.529,0.111	0.11900000000000001	0.282997558674	0,4,0,4	3,0,4,4	149	chrX	49165361	49165189	49165090	49164907	MAGIX	annotatedSS	SE	+	49164789	49163931
2728					1.0	ENSG00000068394.10	2728	76,82,87,84	87,130,247,100	235	1.0,1.0,1.0,1.0	1.0,1.0,0.981,1.0	0.005	1.0	0,0,0,0	0,0,3,0	149	chrX	49115795	49115725	49113938	49113852	GPKOW	annotatedSS	SE	-	49113755	49113388
2729					1.0	ENSG00000068394.10	2729	43,60,45,70	74,85,112,56	259	1.0,1.0,1.0,1.0	0.977,1.0,1.0,1.0	0.006	1.0	0,0,0,0	1,0,0,0	149	chrX	49122776	49122621	49119814	49119704	GPKOW	annotatedSS	SE	-	49117810	49117596
2730					1.0	ENSG00000068394.10	2730	103,100,100,95	141,161,247,134	274	1.0,1.0,0.982,0.963	1.0,1.0,0.985,0.986	-0.006	1.0	0,0,1,2	0,0,2,1	149	chrX	49122776	49122621	49122522	49122397	GPKOW	annotatedSS	SE	-	49119814	49119704
2731					1.0	ENSG00000243279.3	2731	446,344,350,471	678,532,1250,628	298	1.0,1.0,0.994,1.0	0.997,1.0,0.998,1.0	-0.0	1.0	0,0,1,0	1,0,1,0	149	chrX	49074071	49073808	49072650	49072432	PRAF2	annotatedSS	SE	-	49072008	49071155
2732					1.0	ENSG00000147144.12	2732	3,2,0,2	6,2,8,6	298	1.0,1.0,NA,1.0	1.0,1.0,0.667,1.0	0.083	1.0	0,0,0,0	0,0,2,0	149	chrX	49062289	49062234	49062117	49061958	CCDC120	annotatedSS	SE	+	49053877	49053571
2733					1.0	ENSG00000068323.16	2733	286,272,316,306	440,365,888,413	297	0.993,1.0,1.0,1.0	0.987,1.0,0.991,0.99	0.006	1.0	1,0,0,0	3,0,4,2	149	chrX	49033540	49033464	49031544	49031396	TFE3	annotatedSS	SE	-	49030601	49028725
2734					1.0	ENSG00000068400.13	2734	22,19,20,23	58,43,108,59	227	0.935,1.0,1.0,1.0	1.0,1.0,0.986,1.0	-0.013000000000000001	1.0	1,0,0,0	0,0,1,0	149	chrX	48983092	48982978	48981872	48981794	GRIPAP1	annotatedSS	SE	-	48981691	48981595
2735					1.0	ENSG00000068400.13	2735	38,40,48,44	69,75,138,82	242	1.0,1.0,1.0,1.0	1.0,1.0,1.0,0.981	0.005	1.0	0,0,0,0	0,0,0,1	149	chrX	48988198	48988120	48987877	48987784	GRIPAP1	annotatedSS	SE	-	48985402	48985267
2737					1.0	ENSG00000068400.13	2737	27,19,20,24	45,37,79,40	257	1.0,0.917,1.0,1.0	1.0,1.0,1.0,1.0	-0.021	1.0	0,1,0,0	0,0,0,0	149	chrX	48998180	48998153	48997357	48997249	GRIPAP1	annotatedSS	SE	-	48993578	48993427
2738					1.0	ENSG00000068400.13	2738	20,7,6,16	29,19,41,22	257	1.0,1.0,1.0,1.0	1.0,1.0,1.0,0.927	0.018000000000000002	1.0	0,0,0,0	0,0,0,1	149	chrX	48999299	48999237	48997357	48997249	GRIPAP1	annotatedSS	SE	-	48993578	48993427
2739					1.0	ENSG00000068400.13	2739	9,7,5,4	9,6,20,4	176	1.0,1.0,1.0,1.0	1.0,1.0,1.0,0.772	0.057	1.0	0,0,0,0	0,0,0,1	149	chrX	48999299	48999237	48998180	48998153	GRIPAP1	annotatedSS	SE	-	48993578	48993427
2740					1.0	ENSG00000068400.13	2740	18,18,19,13	25,24,58,22	176	0.884,1.0,1.0,0.917	1.0,1.0,1.0,1.0	-0.05	1.0	2,0,0,1	0,0,0,0	149	chrX	48999299	48999237	48998180	48998153	GRIPAP1	annotatedSS	SE	-	48997357	48997249
2743					1.0	ENSG00000068308.13	2743	170,160,159,152	257,234,491,212	263	1.0,1.0,1.0,1.0	0.973,0.993,0.979,1.0	0.013999999999999999	0.696235958126	0,0,0,0	4,1,6,0	149	chrX	48924052	48923850	48923746	48923632	OTUD5	annotatedSS	SE	-	48923295	48922210
2744					1.0	ENSG00000068308.13	2744	224,200,227,207	311,286,631,259	298	0.991,1.0,1.0,1.0	1.0,1.0,1.0,1.0	-0.002	1.0	1,0,0,0	0,0,0,0	149	chrX	48934612	48934463	48926050	48925846	OTUD5	annotatedSS	SE	-	48924052	48923850
2745					1.0	ENSG00000068308.13	2745	2,0,0,2	2,0,2,0	298	0.014,0.0,0.0,0.014	0.008,0.0,0.005,0.0	0.004	1.0	72,81,63,68	119,123,216,104	149	chrX	48944283	48944189	48936358	48936190	OTUD5	annotatedSS	SE	-	48935018	48934953
2746					1.0	ENSG00000102096.9	2746	20,11,11,8	53,28,79,26	298	1.0,1.0,1.0,1.0	1.0,1.0,1.0,0.929	0.018000000000000002	1.0	0,0,0,0	0,0,0,1	149	chrX	48915392	48915019	48914571	48914394	PIM2	annotatedSS	SE	-	48914294	48913181
2750					1.0	ENSG00000102100.15	2750	157,127,189,110	210,184,371,182	298	0.952,0.969,0.99,1.0	0.981,0.989,0.995,1.0	-0.013999999999999999	0.532615176691	4,2,1,0	2,1,1,0	149	chrX	48911634	48911545	48909996	48909813	SLC35A2	annotatedSS	SE	-	48906543	48905858
2751					1.0	ENSG00000102100.15	2751	96,79,114,62	124,101,237,131	293	0.924,0.953,0.983,1.0	0.969,0.981,0.992,1.0	-0.021	0.531856008204	4,2,1,0	2,1,1,0	149	chrX	48911646	48911545	48909996	48909852	SLC35A2	annotatedSS	SE	-	48906543	48906391
2752					1.0	ENSG00000102100.15	2752	0,0,0,0	0,4,0,0	233	0.0,0.0,0.0,0.0	0.0,0.024,0.0,0.0	-0.006	1.0	100,81,117,63	132,105,252,131	149	chrX	48911646	48911545	48910317	48910233	SLC35A2	annotatedSS	SE	-	48909996	48909813
2753					1.0	ENSG00000126768.12	2753	12,7,15,6	11,11,23,8	252	0.018,0.012,0.028,0.01	0.019,0.018,0.024,0.012	-0.001	0.6383145658389999	397,329,307,336	336,362,549,399	149	chrX	48896858	48896758	48895454	48895351	TIMM17B	annotatedSS	SE	-	48895101	48895037
2754					1.0	ENSG00000126768.12	2754	31,40,38,22	35,40,61,27	298	0.038,0.057,0.058,0.032	0.05,0.052,0.053,0.033	-0.001	0.819878749738	397,329,307,336	336,362,549,399	149	chrX	48896858	48896758	48895501	48895351	TIMM17B	annotatedSS	SE	-	48895101	48895037
2755					1.0	ENSG00000126768.12	2755	11,8,10,8	16,18,12,8	298	0.014,0.012,0.016,0.012	0.023,0.024,0.011,0.01	-0.003	0.33630880873	397,329,307,336	336,362,549,399	149	chrX	48896858	48896758	48895972	48895351	TIMM17B	annotatedSS	SE	-	48895101	48895037
2756					1.0	ENSG00000126768.12	2756	407,334,310,351	345,376,594,409	249	0.996,0.99,0.979,0.977	0.995,1.0,0.997,1.0	-0.013000000000000001	0.736217502381	1,2,4,5	1,0,1,0	149	chrX	48897762	48897723	48896858	48896758	TIMM17B	annotatedSS	SE	-	48895101	48895037
2760					1.0	ENSG00000094631.18	2760	27,34,40,28	67,37,81,35	272	1.0,1.0,1.0,0.939	1.0,1.0,0.978,1.0	-0.01	1.0	0,0,0,1	0,0,1,0	149	chrX	48802930	48802870	48802785	48802662	HDAC6	annotatedSS	SE	+	48802272	48802015
2761					1.0	ENSG00000094631.18	2761	28,21,27,35	56,37,88,33	272	1.0,1.0,1.0,1.0	1.0,1.0,0.941,1.0	0.015	1.0	0,0,0,0	0,0,3,0	149	chrX	48802930	48802870	48802785	48802662	HDAC6	annotatedSS	SE	+	48802235	48802185
2762					1.0	ENSG00000094631.18	2762	47,32,34,26	52,53,100,13	218	1.0,1.0,1.0,1.0	1.0,1.0,0.986,1.0	0.004	1.0	0,0,0,0	0,0,1,0	149	chrX	48814566	48814439	48808326	48808257	HDAC6	annotatedSS	SE	+	48808137	48808032
2763					1.0	ENSG00000094631.18	2763	29,24,23,25	41,39,89,25	215	0.953,1.0,1.0,1.0	1.0,1.0,0.984,1.0	-0.008	1.0	1,0,0,0	0,0,1,0	149	chrX	48814893	48814833	48814740	48814674	HDAC6	annotatedSS	SE	+	48814566	48814439
2764					1.0	ENSG00000094631.18	2764	35,40,38,15	64,43,107,31	283	0.949,0.955,0.952,1.0	1.0,1.0,0.983,1.0	-0.032	1.0	1,1,1,0	0,0,1,0	149	chrX	48818109	48818040	48817459	48817325	HDAC6	annotatedSS	SE	+	48816633	48816464
2765					1.0	ENSG00000094631.18	2765	10,14,23,4	22,23,33,10	249	0.857,0.893,0.932,1.0	1.0,1.0,0.952,1.0	-0.068	1.0	1,1,1,0	0,0,1,0	149	chrX	48818109	48818040	48817459	48817359	HDAC6	annotatedSS	SE	+	48816633	48816472
2766					1.0	ENSG00000094631.18	2766	2,2,2,0	1,0,2,0	218	1.0,1.0,1.0,NA	1.0,NA,0.578,NA	0.21100000000000002	1.0	0,0,0,0	0,0,1,0	149	chrX	48820255	48820105	48818109	48818040	HDAC6	annotatedSS	SE	+	48816633	48816464
2767					1.0	ENSG00000094631.18	2767	27,25,32,24	41,36,92,17	298	1.0,1.0,1.0,1.0	1.0,1.0,0.979,1.0	0.005	1.0	0,0,0,0	0,0,1,0	149	chrX	48820203	48820105	48818412	48818040	HDAC6	annotatedSS	SE	+	48816633	48816569
2768					1.0	ENSG00000094631.18	2768	39,44,53,30	71,57,142,34	298	0.951,0.917,0.898,1.0	0.922,0.966,0.973,1.0	-0.024	0.570156252327	1,2,3,0	3,1,2,0	149	chrX	48820180	48820105	48818412	48818219	HDAC6	annotatedSS	SE	+	48818109	48818040
2769					1.0	ENSG00000094631.18	2769	31,33,29,10	47,44,82,28	298	1.0,1.0,0.935,1.0	1.0,1.0,0.976,1.0	-0.01	1.0	0,0,1,0	0,0,1,0	149	chrX	48822794	48822619	48820255	48820105	HDAC6	annotatedSS	SE	+	48818109	48818040
2770					1.0	ENSG00000094631.18	2770	60,62,40,45	90,71,215,69	296	1.0,1.0,1.0,0.958	0.958,1.0,1.0,1.0	0.0	1.0	0,0,0,1	2,0,0,0	149	chrX	48824294	48824165	48824068	48823921	HDAC6	annotatedSS	SE	+	48823785	48823671
2771					1.0	ENSG00000094631.18	2771	25,33,14,14	46,28,92,27	296	1.0,0.893,1.0,1.0	1.0,1.0,1.0,1.0	-0.027000000000000003	1.0	0,2,0,0	0,0,0,0	149	chrX	48824976	48824543	48824068	48823921	HDAC6	annotatedSS	SE	+	48823785	48823671
2772					1.0	ENSG00000094631.18	2772	25,25,12,24	25,21,72,24	278	1.0,0.87,1.0,1.0	1.0,1.0,1.0,1.0	-0.032	1.0	0,2,0,0	0,0,0,0	149	chrX	48824976	48824543	48824294	48824165	HDAC6	annotatedSS	SE	+	48823785	48823671
2773					1.0	ENSG00000094631.18	2773	60,55,39,54	67,64,195,66	278	1.0,0.967,0.954,1.0	1.0,1.0,1.0,1.0	-0.02	1.0	0,1,1,0	0,0,0,0	149	chrX	48824976	48824543	48824294	48824165	HDAC6	annotatedSS	SE	+	48824068	48823921
2778					1.0	ENSG00000101940.17	2778	307,317,303,304	428,362,708,320	298	0.987,0.981,0.968,0.993	1.0,0.958,0.986,0.976	0.002	0.665934229236	2,3,5,1	0,8,5,4	149	chrX	48599462	48599352	48598957	48598716	WDR13	annotatedSS	SE	+	48598037	48597491
2779					1.0	ENSG00000101940.17	2779	200,164,187,146	242,228,440,198	298	0.98,0.965,0.949,0.986	1.0,0.934,0.978,0.961	0.002	0.8134819786030001	2,3,5,1	0,8,5,4	149	chrX	48599462	48599352	48598957	48598750	WDR13	annotatedSS	SE	+	48598037	48597514
2780					1.0	ENSG00000101940.17	2780	352,379,390,327	460,463,910,377	280	1.0,0.995,1.0,1.0	1.0,1.0,1.0,1.0	-0.001	1.0	0,1,0,0	0,0,0,0	149	chrX	48600541	48600318	48599717	48599586	WDR13	annotatedSS	SE	+	48599462	48599352
2781					1.0	ENSG00000101940.17	2781	220,237,256,192	287,280,556,237	268	1.0,0.992,1.0,1.0	1.0,1.0,1.0,1.0	-0.002	1.0	0,1,0,0	0,0,0,0	149	chrX	48600535	48600318	48599717	48599598	WDR13	annotatedSS	SE	+	48599462	48599352
2782					1.0	ENSG00000147155.10	2782	0,0,0,0	0,1,0,1	257	0.0,0.0,0.0,0.0	0.0,0.028,0.0,0.015	-0.011000000000000001	1.0	27,19,66,68	20,20,81,39	149	chrX	48524072	48523698	48522252	48522144	EBP	annotatedSS	SE	+	48521907	48521855
2783					1.0	ENSG00000147155.10	2783	0,0,2,1	2,0,0,2	209	0.0,0.0,0.021,0.01	0.067,0.0,0.0,0.035	-0.018000000000000002	1.0	27,19,66,68	20,20,81,39	149	chrX	48524072	48523698	48522252	48522192	EBP	annotatedSS	SE	+	48521907	48521868
2784					1.0	ENSG00000147155.10	2784	361,375,376,396	310,337,612,273	298	1.0,1.0,1.0,0.995	1.0,1.0,1.0,1.0	-0.001	1.0	0,0,0,1	0,0,0,0	149	chrX	48527025	48526988	48524072	48523698	EBP	annotatedSS	SE	+	48521907	48521157
2785					1.0	ENSG00000147155.10	2785	343,364,325,341	299,324,554,248	298	1.0,1.0,1.0,0.994	1.0,1.0,1.0,1.0	-0.002	1.0	0,0,0,1	0,0,0,0	149	chrX	48527025	48526988	48524072	48523753	EBP	annotatedSS	SE	+	48521907	48521804
2786					1.0	ENSG00000147155.10	2786	348,371,328,341	306,338,551,245	298	1.0,1.0,1.0,0.994	1.0,1.0,1.0,1.0	-0.002	1.0	0,0,0,1	0,0,0,0	149	chrX	48527025	48526988	48524072	48523922	EBP	annotatedSS	SE	+	48521907	48521798
2787					0.17728385596000001	ENSG00000102312.21	2787	4,11,10,14	18,20,42,31	298	0.059,0.113,0.094,0.062	0.176,0.127,0.129,0.121	-0.055999999999999994	0.00319785114571	32,43,48,106	42,69,142,113	149	chrX	48509956	48509783	48509577	48509423	PORCN	annotatedSS	SE	+	48509103	48509029
2788					0.446105303496	ENSG00000102312.21	2788	4,11,9,17	16,21,39,29	298	0.059,0.113,0.086,0.074	0.16,0.132,0.121,0.114	-0.049	0.014029510090700002	32,43,48,106	42,69,142,113	149	chrX	48509956	48509783	48509707	48509423	PORCN	annotatedSS	SE	+	48509103	48508965
2789					1.0	ENSG00000102312.21	2789	4,11,9,14	15,20,37,28	298	0.5,1.0,1.0,1.0	1.0,1.0,1.0,1.0	-0.125	1.0	2,0,0,0	0,0,0,0	149	chrX	48511487	48511365	48509707	48509423	PORCN	annotatedSS	SE	+	48509103	48508965
2790					1.0	ENSG00000102312.21	2790	9,11,15,22	8,20,49,35	298	0.692,1.0,1.0,1.0	1.0,1.0,1.0,1.0	-0.077	1.0	2,0,0,0	0,0,0,0	149	chrX	48511487	48511365	48509956	48509567	PORCN	annotatedSS	SE	+	48509103	48508993
2791					1.0	ENSG00000102312.21	2791	41,52,63,127	50,87,187,144	298	0.911,1.0,1.0,1.0	1.0,1.0,1.0,1.0	-0.022000000000000002	1.0	2,0,0,0	0,0,0,0	149	chrX	48511487	48511365	48509956	48509783	PORCN	annotatedSS	SE	+	48509103	48508961
2792					1.0	ENSG00000102312.21	2792	9,9,15,24	9,19,47,33	298	1.0,1.0,1.0,1.0	1.0,1.0,1.0,0.943	0.013999999999999999	1.0	0,0,0,0	0,0,0,1	149	chrX	48511487	48511365	48509956	48509783	PORCN	annotatedSS	SE	+	48509707	48509423
2795					1.0	ENSG00000102312.21	2795	11,13,32,32	26,39,87,45	298	0.733,0.765,1.0,0.941	0.929,1.0,0.879,1.0	-0.092	0.86041742751	2,2,0,1	1,0,6,0	149	chrX	48514365	48514239	48512507	48512325	PORCN	annotatedSS	SE	+	48511935	48511891
2796					1.0	ENSG00000102312.21	2796	88,78,126,172	152,133,448,260	280	1.0,1.0,1.0,0.989	1.0,1.0,0.996,1.0	-0.002	1.0	0,0,0,1	0,0,1,0	149	chrX	48514365	48514239	48512719	48512588	PORCN	annotatedSS	SE	+	48512507	48511891
2797					1.0	ENSG00000102312.21	2797	0,0,2,0	1,3,6,0	167	0.0,0.0,1.0,0.0	0.472,1.0,0.472,NA	-0.39799999999999996	1.0	2,2,0,1	1,0,6,0	149	chrX	48514365	48514239	48512852	48512834	PORCN	annotatedSS	SE	+	48511935	48511891
2799					1.0	ENSG00000102312.21	2799	3,5,11,14	5,13,30,25	167	0.097,0.116,0.159,0.157	0.07,0.205,0.15,0.202	-0.024	0.435439984868	25,34,52,67	59,45,152,88	149	chrX	48514365	48514239	48512852	48512834	PORCN	annotatedSS	SE	+	48512719	48512588
2801					1.0	ENSG00000102312.21	2801	0,0,0,0	0,0,4,0	164	0.0,0.0,0.0,0.0	0.0,0.0,0.105,0.0	-0.026000000000000002	0.839391725149	3,4,11,12	4,12,31,21	149	chrX	48514365	48514239	48514141	48514126	PORCN	annotatedSS	SE	+	48512852	48512834
2802					0.0525687936003	ENSG00000068438.14	2802	5,8,11,14	16,11,33,28	255	0.035,0.044,0.042,0.046	0.078,0.059,0.073,0.119	-0.040999999999999995	0.000529845319983	80,102,145,169	110,102,244,121	149	chrX	48478168	48477960	48476668	48476562	FTSJ1	annotatedSS	SE	+	48476396	48476160
2803					1.0	ENSG00000068438.14	2803	109,132,122,104	117,113,265,110	228	1.0,1.0,0.988,1.0	1.0,1.0,1.0,1.0	-0.003	1.0	0,0,1,0	0,0,0,0	149	chrX	48481203	48481150	48479116	48479037	FTSJ1	annotatedSS	SE	+	48476396	48476020
2805					1.0	ENSG00000068438.14	2805	273,240,324,251	255,295,671,317	233	0.994,1.0,1.0,1.0	0.994,0.995,0.995,1.0	0.002	1.0	1,0,0,0	1,1,2,0	149	chrX	48482506	48482402	48481715	48481631	FTSJ1	annotatedSS	SE	+	48481528	48481425
2806					1.0	ENSG00000068438.14	2806	1,3,4,2	6,2,7,1	250	0.007,0.018,0.022,0.01	0.033,0.009,0.018,0.005	-0.002	0.579497163255	80,97,104,114	105,126,230,113	149	chrX	48485984	48485735	48483341	48483240	FTSJ1	annotatedSS	SE	+	48483027	48482985
2807					1.0	ENSG00000017483.14	2807	291,371,349,321	314,403,804,331	250	1.0,1.0,1.0,1.0	1.0,1.0,1.0,0.99	0.002	1.0	0,0,0,0	0,0,0,2	149	chrX	48461797	48461717	48461086	48460985	SLC38A5	annotatedSS	SE	-	48460764	48460648
2808					1.0	ENSG00000017483.14	2808	166,214,202,201	169,258,484,229	208	1.0,1.0,1.0,1.0	1.0,1.0,1.0,0.994	0.002	1.0	0,0,0,0	0,0,0,1	149	chrX	48462980	48462897	48462291	48462232	SLC38A5	annotatedSS	SE	-	48462144	48462006
2809					1.0	ENSG00000017483.14	2809	376,426,514,454	347,513,1035,472	228	1.0,0.996,1.0,1.0	1.0,1.0,1.0,1.0	-0.001	1.0	0,1,0,0	0,0,0,0	149	chrX	48466322	48466229	48466093	48466014	SLC38A5	annotatedSS	SE	-	48462980	48462897
2810					1.0	ENSG00000017483.14	2810	69,74,92,95	78,121,203,96	228	1.0,1.0,0.984,0.984	1.0,0.988,1.0,0.926	0.013000000000000001	0.891430806893	0,0,1,1	0,1,0,5	149	chrX	48466872	48466798	48466093	48466014	SLC38A5	annotatedSS	SE	-	48462980	48462897
2811					1.0	ENSG00000017483.14	2811	132,143,172,135	109,194,371,123	242	1.0,1.0,0.991,0.988	1.0,0.992,1.0,0.938	0.012	1.0	0,0,1,1	0,1,0,5	149	chrX	48466872	48466798	48466322	48466229	SLC38A5	annotatedSS	SE	-	48462980	48462897
2812					1.0	ENSG00000017483.14	2812	434,493,590,493	379,582,1195,497	242	0.993,1.0,0.997,0.997	0.987,0.992,0.996,1.0	0.003	1.0	2,0,1,1	3,3,3,0	149	chrX	48466872	48466798	48466322	48466229	SLC38A5	annotatedSS	SE	-	48466093	48466014
2813					1.0	ENSG00000017483.14	2813	111,127,128,116	100,149,280,138	223	1.0,1.0,1.0,1.0	0.985,1.0,0.995,1.0	0.005	1.0	0,0,0,0	1,0,1,0	149	chrX	48467060	48466961	48466872	48466798	SLC38A5	annotatedSS	SE	-	48462980	48462897
2816					1.0	ENSG00000221994.10	2816	1,0,0,0	4,1,2,2	234	1.0,NA,NA,NA	1.0,0.389,1.0,1.0	0.153	1.0	0,0,0,0	0,1,0,0	149	chrX	48067061	48066871	48060903	48060818	ZNF630	annotatedSS	SE	-	48060545	48060449
2817					1.0	ENSG00000221994.10	2817	6,0,3,0	7,3,2,3	276	1.0,NA,1.0,NA	1.0,0.618,1.0,1.0	0.096	1.0	0,0,0,0	0,1,0,0	149	chrX	48067061	48066871	48060945	48060818	ZNF630	annotatedSS	SE	-	48060545	48060449
2818					0.255433912331	ENSG00000147118.11	2818	1,4,2,2	2,0,1,1	243	0.109,0.329,0.29,0.235	0.235,0.0,0.058,0.071	0.15	0.00566269862857	5,5,3,4	4,6,10,8	149	chrX	48002653	48002594	47988617	47988523	ZNF182	annotatedSS	SE	-	47983411	47983284
2819					1.0	ENSG00000197779.13	2819	0,0,7,5	2,3,6,2	268	0.0,NA,0.438,0.317	1.0,1.0,0.27,0.357	-0.405	1.0	4,0,5,6	0,0,9,2	149	chrX	47846321	47846104	47842768	47842649	ZNF81	annotatedSS	SE	+	47836987	47836901
2820					1.0	ENSG00000197779.13	2820	0,2,7,4	3,1,7,1	268	NA,0.527,0.796,0.69	1.0,0.156,0.565,1.0	-0.009000000000000001	1.0	0,1,1,1	0,3,3,0	149	chrX	47846321	47846104	47842768	47842649	ZNF81	annotatedSS	SE	+	47837007	47836945
2821					1.0	ENSG00000126756.11	2821	1264,1154,1086,1033	659,847,1174,670	257	0.996,0.997,0.998,0.998	1.0,0.996,0.997,1.0	-0.001	1.0	3,2,1,1	0,2,2,0	149	chrX	47657639	47657571	47657290	47657182	UXT	annotatedSS	SE	-	47652144	47652080
2822					1.0	ENSG00000126756.11	2822	1367,1138,1069,1043	678,850,1156,632	217	0.987,0.99,0.988,0.989	0.989,0.986,0.985,0.977	0.004	0.320846644377	12,8,9,8	5,8,12,10	149	chrX	47657863	47657781	47657639	47657571	UXT	annotatedSS	SE	-	47657290	47657182
2824					1.0	ENSG00000102265.11	2824	5233,4769,6959,5868	5959,5723,15301,6762	278	0.996,0.993,0.994,0.994	0.994,0.995,0.997,0.994	-0.001	1.0	12,17,21,19	19,16,21,21	149	chrX	47585015	47584935	47583536	47583407	TIMP1	annotatedSS	SE	+	47582474	47582312
2825					1.0	ENSG00000102265.11	2825	2599,2340,3431,2942	2924,2987,7787,3303	229	1.0,1.0,1.0,1.0	1.0,0.999,1.0,1.0	0.0	1.0	0,0,0,0	0,1,1,0	149	chrX	47586789	47586520	47585015	47584935	TIMP1	annotatedSS	SE	+	47583536	47583407
2826					1.0	ENSG00000102265.11	2826	8767,7988,10565,9575	10455,9887,24403,10917	276	1.0,1.0,1.0,1.0	1.0,1.0,1.0,1.0	0.0	1.0	0,0,0,0	0,0,3,1	149	chrX	47585667	47585542	47585331	47585204	TIMP1	annotatedSS	SE	+	47585015	47584935
2827					1.0	ENSG00000102265.11	2827	5320,4879,6623,5894	6340,6108,14851,6889	276	0.999,1.0,1.0,1.0	1.0,0.999,0.998,1.0	0.001	1.0	2,1,1,1	0,2,14,1	149	chrX	47586789	47586520	47585331	47585204	TIMP1	annotatedSS	SE	+	47585015	47584935
2828					1.0	ENSG00000102265.11	2828	3713,3388,4361,4111	4650,3906,10333,4489	274	0.999,0.999,1.0,1.0	1.0,0.999,0.998,1.0	0.0	1.0	2,1,1,1	0,2,14,1	149	chrX	47586789	47586520	47585667	47585542	TIMP1	annotatedSS	SE	+	47585015	47584935
2829					1.0	ENSG00000102265.11	2829	7197,6524,8353,7810	8810,7728,19996,8559	274	0.999,0.999,0.996,0.999	1.0,0.999,0.996,0.998	-0.0	1.0	4,4,16,3	2,6,41,11	149	chrX	47586789	47586520	47585667	47585542	TIMP1	annotatedSS	SE	+	47585331	47585204
2830					1.0	ENSG00000008056.13	2830	0,0,1,0	1,1,2,0	298	NA,NA,1.0,NA	1.0,1.0,0.333,NA	0.222	1.0	0,0,0,0	0,0,2,0	149	chrX	47574775	47574687	47574590	47574001	SYN1	annotatedSS	SE	-	47572961	47571900
2831					1.0	ENSG00000102226.9	2831	117,121,110,127	208,197,344,125	298	1.0,1.0,0.982,1.0	1.0,1.0,1.0,1.0	-0.004	1.0	0,0,1,0	0,0,0,0	149	chrX	47242522	47242438	47242306	47242081	USP11	annotatedSS	SE	+	47241699	47241540
2832					1.0	ENSG00000102226.9	2832	89,91,75,107	183,135,375,135	298	1.0,0.958,1.0,1.0	1.0,1.0,1.0,1.0	-0.01	1.0	0,2,0,0	0,0,0,0	149	chrX	47244525	47244497	47243602	47243395	USP11	annotatedSS	SE	+	47242720	47242625
2833					1.0	ENSG00000102226.9	2833	91,105,93,87	180,149,329,124	298	1.0,1.0,1.0,1.0	1.0,1.0,0.988,1.0	0.003	1.0	0,0,0,0	0,0,2,0	149	chrX	47245086	47245015	47244924	47244681	USP11	annotatedSS	SE	+	47244550	47244497
2834					1.0	ENSG00000102226.9	2834	108,114,88,89	189,134,363,151	265	1.0,1.0,1.0,0.98	1.0,1.0,1.0,1.0	-0.005	1.0	0,0,0,1	0,0,0,0	149	chrX	47247699	47247610	47247419	47247303	USP11	annotatedSS	SE	+	47247221	47247071
2835					1.0	ENSG00000102225.15	2835	9,8,19,12	15,23,33,12	231	0.043,0.047,0.084,0.096	0.052,0.087,0.063,0.049	0.005	0.94499045809	130,104,133,73	176,156,315,149	149	chrX	47223759	47223551	47222342	47222260	CDK16	annotatedSS	SE	+	47219105	47218709
2836					1.0	ENSG00000102225.15	2836	5,11,5,5	7,7,24,7	269	0.581,0.753,0.257,0.257	0.356,0.244,0.399,0.564	0.071	0.652017827927	2,2,8,8	7,12,20,3	149	chrX	47223759	47223551	47222380	47222260	CDK16	annotatedSS	SE	+	47218664	47218412
2837					1.0	ENSG00000102225.15	2837	8,15,8,9	13,8,41,15	269	0.033,0.074,0.032,0.064	0.039,0.028,0.067,0.053	0.004	0.7369714387240001	130,104,133,73	176,156,315,149	149	chrX	47223759	47223551	47222380	47222260	CDK16	annotatedSS	SE	+	47219105	47218690
2838					1.0	ENSG00000102225.15	2838	4,4,7,5	7,15,12,8	219	0.576,0.576,0.373,0.298	0.405,0.46,0.29,0.645	0.006	0.900113485255	2,2,8,8	7,12,20,3	149	chrX	47223728	47223551	47222342	47222272	CDK16	annotatedSS	SE	+	47218664	47218310
2839					1.0	ENSG00000102225.15	2839	4,4,7,5	9,15,15,8	219	0.021,0.026,0.035,0.045	0.034,0.061,0.031,0.035	-0.009000000000000001	0.197214779707	130,104,133,73	176,156,315,149	149	chrX	47223728	47223551	47222342	47222272	CDK16	annotatedSS	SE	+	47219105	47218775
2840					1.0	ENSG00000102225.15	2840	410,270,380,304	561,472,1103,426	273	1.0,0.987,0.986,1.0	0.987,0.996,0.997,1.0	-0.002	1.0	0,2,3,0	4,1,2,0	149	chrX	47226703	47226582	47226402	47226278	CDK16	annotatedSS	SE	+	47226027	47225964
2841					1.0	ENSG00000102225.15	2841	412,303,401,299	573,446,1242,402	247	1.0,1.0,0.996,1.0	1.0,0.993,0.997,1.0	0.002	1.0	0,0,1,0	0,2,2,0	149	chrX	47227099	47226993	47226909	47226811	CDK16	annotatedSS	SE	+	47226703	47225964
2842					1.0	ENSG00000102225.15	2842	379,318,378,309	656,475,1394,458	240	1.0,1.0,1.0,1.0	0.995,1.0,0.994,1.0	0.003	1.0	0,0,0,0	2,0,5,0	149	chrX	47228644	47228566	47227469	47227378	CDK16	annotatedSS	SE	+	47227223	47226993
2843					1.0	ENSG00000130985.16	2843	6,10,2,5	17,1,19,13	298	0.003,0.007,0.001,0.003	0.006,0.0,0.003,0.007	-0.001	1.0	1017,699,1127,747	1456,1068,2720,942	149	chrX	47198919	47198802	47198355	47198166	UBA1	annotatedSS	SE	+	47194024	47193836
2844					1.0	ENSG00000130985.16	2844	14,20,11,3	16,5,27,21	196	0.01,0.021,0.007,0.003	0.008,0.004,0.007,0.017	0.001	0.932571279937	1017,699,1127,747	1456,1068,2720,942	149	chrX	47198919	47198802	47198355	47198308	UBA1	annotatedSS	SE	+	47194024	47193828
2845					1.0	ENSG00000130985.16	2845	884,675,982,656	1176,939,2732,961	298	0.995,1.0,0.998,1.0	0.997,0.998,0.998,0.996	0.001	1.0	2,0,1,0	2,1,3,2	149	chrX	47199566	47199479	47199377	47199208	UBA1	annotatedSS	SE	+	47199106	47199047
2846					1.0	ENSG00000130985.16	2846	608,470,572,484	873,653,1749,567	256	1.0,1.0,1.0,1.0	1.0,1.0,0.998,1.0	0.0	1.0	0,0,0,0	0,0,2,0	149	chrX	47201366	47201275	47201000	47200893	UBA1	annotatedSS	SE	+	47199614	47199479
2847					1.0	ENSG00000130985.16	2847	638,499,721,557	1139,727,2272,676	298	1.0,1.0,1.0,1.0	1.0,1.0,0.999,1.0	0.0	1.0	0,0,0,0	0,0,1,0	149	chrX	47212512	47212423	47211225	47211035	UBA1	annotatedSS	SE	+	47210916	47210841
2848					1.0	ENSG00000130985.16	2848	947,705,929,620	1568,1151,3192,968	250	1.0,0.998,0.998,0.997	0.999,1.0,0.996,1.0	-0.001	1.0	0,1,1,1	1,0,8,0	149	chrX	47215126	47214793	47214637	47214536	UBA1	annotatedSS	SE	+	47214428	47214326
2849					1.0	ENSG00000182872.15	2849	174,153,137,168	217,190,451,177	298	0.784,0.895,0.82,0.894	0.838,0.864,0.876,0.808	0.002	0.927189441597	24,9,15,10	21,15,32,21	149	chrX	47173197	47173127	47171258	47171027	RBM10	annotatedSS	SE	+	47169498	47169314
2850					1.0	ENSG00000182872.15	2850	159,132,120,141	179,154,399,162	223	0.991,1.0,0.92,0.969	0.937,0.972,0.978,1.0	-0.002	0.7825988903300001	1,0,7,3	8,3,6,0	149	chrX	47176586	47176499	47175092	47175018	RBM10	annotatedSS	SE	+	47173197	47173127
2851					1.0	ENSG00000182872.15	2851	1,0,0,0	0,1,0,0	247	0.01,0.0,0.0,0.0	0.0,0.008,0.0,0.0	0.001	1.0	61,66,52,57	71,73,174,37	149	chrX	47180037	47179879	47179781	47179683	RBM10	annotatedSS	SE	+	47179495	47179314
2852					1.0	ENSG00000182872.15	2852	92,80,111,108	131,113,281,103	298	0.979,1.0,1.0,1.0	1.0,1.0,1.0,1.0	-0.005	1.0	1,0,0,0	0,0,0,0	149	chrX	47185630	47185441	47185204	47185054	RBM10	annotatedSS	SE	+	47182326	47182161
2853					1.0	ENSG00000182872.15	2853	172,174,195,154	223,215,470,211	215	0.983,1.0,1.0,1.0	1.0,1.0,1.0,1.0	-0.004	1.0	2,0,0,0	0,0,0,0	149	chrX	47185630	47185441	47185367	47185301	RBM10	annotatedSS	SE	+	47185204	47185054
2854					1.0	ENSG00000130988.12	2854	0,2,0,0	1,1,2,0	298	0.0,0.04,0.0,0.0	0.077,0.021,0.059,NA	-0.042	1.0	3,24,3,3	6,23,16,0	149	chrX	47081307	47081129	47080936	47080316	RGN	annotatedSS	SE	+	47078709	47078354
2855					1.0	ENSG00000130988.12	2855	25,11,8,8	31,11,21,8	298	0.862,0.282,0.4,0.444	0.633,0.297,0.636,1.0	-0.14400000000000002	0.446868322548	2,14,6,5	9,13,6,0	149	chrX	47091809	47091677	47089991	47089775	RGN	annotatedSS	SE	+	47084600	47084417
2856					1.0	ENSG00000130988.12	2856	22,39,16,12	22,42,20,5	281	0.854,0.838,0.586,1.0	1.0,0.817,0.914,1.0	-0.113	0.0645603401011	2,4,6,0	0,5,1,0	149	chrX	47092215	47092060	47091809	47091677	RGN	annotatedSS	SE	+	47084600	47084417
2857					1.0	ENSG00000102218.5	2857	297,226,262,228	183,167,281,141	298	1.0,1.0,0.985,0.991	1.0,1.0,0.993,0.972	0.003	1.0	0,0,2,1	0,0,1,2	149	chrX	46860102	46859987	46854141	46853475	RP2	annotatedSS	SE	+	46837202	46836939
2858					1.0	ENSG00000102218.5	2858	244,244,204,186	183,158,247,117	235	1.0,0.987,1.0,0.975	1.0,1.0,1.0,1.0	-0.009000000000000001	1.0	0,2,0,3	0,0,0,0	149	chrX	46882358	46879685	46877590	46877504	RP2	annotatedSS	SE	+	46860102	46859987
2859					1.0	ENSG00000065923.9	2859	96,54,76,67	118,69,181,87	209	1.0,1.0,1.0,1.0	1.0,1.0,1.0,0.969	0.008	1.0	0,0,0,0	0,0,0,2	149	chrX	46643389	46643235	46635648	46635588	SLC9A7	annotatedSS	SE	-	46631649	46631585
2860					1.0	ENSG00000065923.9	2860	70,51,72,50	75,61,135,57	298	0.946,1.0,1.0,1.0	0.974,1.0,1.0,1.0	-0.006999999999999999	1.0	2,0,0,0	1,0,0,0	149	chrX	46759055	46758704	46682535	46682335	SLC9A7	annotatedSS	SE	-	46679755	46679677
2861					1.0	ENSG00000147050.14	2861	35,20,27,36	28,18,59,13	258	1.0,1.0,1.0,1.0	1.0,1.0,0.895,1.0	0.026000000000000002	0.752755972412	0,0,0,0	0,0,4,0	149	chrX	44974715	44974665	44961392	44961283	KDM6A	annotatedSS	SE	+	44873987	44873714
2862					1.0	ENSG00000147050.14	2862	1,3,2,1	2,0,9,2	199	1.0,1.0,1.0,1.0	1.0,NA,0.692,1.0	0.10300000000000001	1.0	0,0,0,0	0,0,3,0	149	chrX	45011019	45010960	44974715	44974665	KDM6A	annotatedSS	SE	+	44873987	44873714
2863					0.0569016199307	ENSG00000147050.14	2863	12,13,6,13	11,10,37,9	270	1.0,1.0,0.768,1.0	1.0,0.734,0.745,1.0	0.07200000000000001	0.000592665366601	0,0,1,0	0,2,7,0	149	chrX	45034985	45034930	45020730	45020609	KDM6A	annotatedSS	SE	+	45011019	45010960
2865					0.717752522147	ENSG00000147050.14	2865	11,4,12,3	8,15,18,6	284	1.0,1.0,0.759,0.208	1.0,1.0,0.702,1.0	-0.184	0.0319564727175	0,0,2,6	0,0,4,0	149	chrX	45060764	45060608	45060156	45060021	KDM6A	annotatedSS	SE	+	45059466	45059246
2866					1.0	ENSG00000147050.14	2866	14,5,11,5	11,20,24,10	284	0.88,1.0,1.0,1.0	1.0,1.0,1.0,1.0	-0.03	1.0	1,0,0,0	0,0,0,0	149	chrX	45061419	45061323	45060156	45060021	KDM6A	annotatedSS	SE	+	45059466	45059246
2867					1.0	ENSG00000147050.14	2867	4,0,6,7	1,1,9,4	298	0.667,NA,1.0,1.0	1.0,1.0,1.0,1.0	-0.111	1.0	1,0,0,0	0,0,0,0	149	chrX	45061419	45061323	45060764	45060608	KDM6A	annotatedSS	SE	+	45059466	45059246
2868					1.0	ENSG00000147050.14	2868	8,2,10,1	2,6,12,6	298	0.364,0.25,0.5,0.2	0.2,0.231,0.316,0.333	0.057999999999999996	0.453238855336	7,3,5,2	4,10,13,6	149	chrX	45061419	45061323	45060764	45060608	KDM6A	annotatedSS	SE	+	45060156	45060021
2869					1.0	ENSG00000147050.14	2869	5,3,4,4	6,5,21,6	251	0.229,0.229,0.284,0.284	0.64,0.497,0.372,0.263	-0.18600000000000003	0.0903973219448	10,6,6,6	2,3,21,10	149	chrX	45063817	45063421	45062748	45062646	KDM6A	annotatedSS	SE	+	45061419	45061323
2870					5.5741691928900006e-08	ENSG00000147050.14	2870	0,0,1,0	9,9,14,1	257	0.0,0.0,0.031,0.0	0.511,0.511,0.323,0.061	-0.344	4.22072377049e-11	19,21,18,2	5,5,17,9	149	chrX	45107536	45107409	45106649	45106541	KDM6A	annotatedSS	SE	+	45090864	45090816
2871					1.0	ENSG00000069509.5	2871	245,226,196,188	129,213,242,139	278	0.985,0.992,0.981,0.981	1.0,1.0,1.0,1.0	-0.015	1.0	2,1,2,2	0,0,0,0	149	chrX	44538542	44538466	44527365	44527236	FUNDC1	annotatedSS	SE	-	44524275	44523638
2872					1.0	ENSG00000069509.5	2872	181,139,145,135	87,139,212,92	225	1.0,0.979,1.0,1.0	1.0,1.0,0.986,1.0	-0.002	1.0	0,2,0,0	0,0,2,0	149	chrX	44542101	44541944	44538542	44538466	FUNDC1	annotatedSS	SE	-	44527365	44527236
2874					1.0	ENSG00000147044.20	2874	3,8,15,11	11,14,35,14	185	0.287,0.763,0.858,0.639	0.747,0.556,0.758,0.849	-0.091	0.626250570727	6,2,2,5	3,9,9,2	149	chrX	41557100	41557031	41555635	41555599	CASK	annotatedSS	SE	-	41553915	41553718
2875					1.0	ENSG00000147044.20	2875	12,25,30,29	29,50,59,45	185	1.0,1.0,1.0,0.796	0.854,0.91,0.96,0.838	0.057999999999999996	0.07510000509169999	0,0,0,6	4,4,2,7	149	chrX	41559847	41559778	41555635	41555599	CASK	annotatedSS	SE	-	41553915	41553718
2876					0.9908557072159999	ENSG00000147044.20	2876	4,2,9,11	9,9,25,7	218	1.0,1.0,1.0,0.556	0.606,0.606,0.895,0.406	0.261	0.0562208658088	0,0,0,6	4,4,2,7	149	chrX	41559847	41559778	41557100	41557031	CASK	annotatedSS	SE	-	41553915	41553718
2877					1.0	ENSG00000147044.20	2877	1,4,13,12	13,8,36,10	218	0.064,0.115,0.297,0.255	0.27,0.111,0.359,0.156	-0.040999999999999995	0.599978742919	10,21,21,24	24,44,44,37	149	chrX	41559847	41559778	41557100	41557031	CASK	annotatedSS	SE	-	41555635	41555599
2878					1.0	ENSG00000147044.20	2878	19,24,30,21	29,32,69,29	218	1.0,1.0,1.0,1.0	0.952,1.0,1.0,0.908	0.035	1.0	0,0,0,0	1,0,0,2	149	chrX	41561627	41561558	41559847	41559778	CASK	annotatedSS	SE	-	41557100	41557031
2880					1.0	ENSG00000147044.20	2880	21,49,35,25	49,47,87,32	255	1.0,1.0,1.0,1.0	0.966,1.0,1.0,1.0	0.008	1.0	0,0,0,0	1,0,0,0	149	chrX	41853227	41853114	41787283	41787177	CASK	annotatedSS	SE	-	41745601	41745523
2881					1.0	ENSG00000124486.12	2881	25,19,51,31	38,32,97,30	298	1.0,1.0,0.927,1.0	1.0,1.0,1.0,1.0	-0.018000000000000002	1.0	0,0,2,0	0,0,0,0	149	chrX	41144626	41144521	41143443	41143290	USP9X	annotatedSS	SE	+	41141431	41141292
2882					1.0	ENSG00000124486.12	2882	77,55,56,35	116,75,228,88	298	1.0,1.0,1.0,1.0	1.0,1.0,0.991,1.0	0.002	1.0	0,0,0,0	0,0,1,0	149	chrX	41224962	41224741	41223402	41223216	USP9X	annotatedSS	SE	+	41219231	41219101
2883					1.0	ENSG00000236393.1	2883	0,0,2,0	0,0,1,2	298	NA,0.0,1.0,NA	0.0,NA,1.0,0.5	0.0	1.0	0,1,0,0	1,0,0,1	149	chrX	40287720	40285528	40283612	40283440	RP11-320G24.1	annotatedSS	SE	+	40263552	40262916
2884					1.0	ENSG00000165175.15	2884	171,219,250,240	211,252,467,236	298	1.0,0.991,0.984,0.976	0.991,0.984,0.983,0.983	0.002	0.7397205945800001	0,1,2,3	1,2,4,2	149	chrX	38806528	38804682	38804413	38802534	MID1IP1	annotatedSS	SE	+	38801487	38801431
2885					1.0	ENSG00000165175.15	2885	97,146,139,145	134,155,303,148	253	1.0,0.989,0.976,0.966	0.987,0.979,0.978,0.978	0.002	0.6047814656	0,1,2,3	1,2,4,2	149	chrX	38806433	38804682	38804413	38804309	MID1IP1	annotatedSS	SE	+	38801487	38801453
2886					1.0	ENSG00000156313.12	2886	18,14,24,19	18,11,39,17	207	1.0,1.0,0.945,1.0	1.0,0.888,1.0,1.0	0.013999999999999999	1.0	0,0,1,0	0,1,0,0	149	chrX	38276772	38276586	38275146	38275088	RPGR	annotatedSS	SE	-	38273477	38273385
2888					1.0	ENSG00000156313.12	2888	2,14,12,10	17,15,23,7	298	0.143,0.7,0.667,0.714	0.739,0.6,0.434,0.538	-0.022000000000000002	0.983854782387	6,3,3,2	3,5,15,3	149	chrX	38291024	38290958	38288041	38287093	RPGR	annotatedSS	SE	-	38276772	38276586
2890					1.0	ENSG00000101955.14	2890	41,27,33,17	34,41,66,40	234	0.022,0.022,0.029,0.014	0.016,0.029,0.025,0.031	-0.004	0.39084327249399997	1176,752,705,741	1352,882,1621,802	149	chrX	38154581	38154461	38154032	38153947	SRPX	annotatedSS	SE	-	38149894	38149630
2891					1.0	ENSG00000101955.14	2891	2049,1235,1297,1329	2310,1548,2830,1413	271	0.969,0.974,0.956,0.966	0.972,0.974,0.965,0.944	0.003	0.6984840718619999	36,18,33,26	36,23,57,46	149	chrX	38157029	38156895	38154583	38154461	SRPX	annotatedSS	SE	-	38149894	38149335
2892					1.0	ENSG00000101955.14	2892	1019,647,690,723	1152,798,1487,833	283	0.996,1.0,0.995,1.0	1.0,0.998,1.0,1.0	-0.002	1.0	2,0,2,0	0,1,0,0	149	chrX	38160098	38160016	38157029	38156895	SRPX	annotatedSS	SE	-	38149894	38149335
2893					1.0	ENSG00000101955.14	2893	2280,1315,1356,1568	2316,1536,2898,1521	298	1.0,1.0,1.0,1.0	0.999,1.0,1.0,0.993	0.002	1.0	0,0,0,0	1,0,0,5	149	chrX	38174351	38174159	38172057	38171880	SRPX	annotatedSS	SE	-	38164895	38164768
2894					1.0	ENSG00000101955.14	2894	1311,769,837,954	1424,934,1674,906	298	0.998,1.0,0.995,0.994	0.985,0.998,1.0,0.991	0.003	1.0	1,0,2,3	11,1,0,4	149	chrX	38220899	38220695	38172057	38171880	SRPX	annotatedSS	SE	-	38164895	38164768
2895					0.651552403644	ENSG00000101955.14	2895	77,2,26,29	70,4,50,21	298	0.975,1.0,0.867,0.829	0.761,0.667,1.0,0.724	0.13	0.0270283734124	1,0,2,3	11,1,0,4	149	chrX	38220924	38220695	38174351	38174159	SRPX	annotatedSS	SE	-	38164895	38164768
2896					1.0	ENSG00000101955.14	2896	1049,548,547,643	967,607,1277,632	298	0.994,1.0,0.993,1.0	0.988,1.0,0.995,0.997	0.002	1.0	3,0,2,0	6,0,3,1	149	chrX	38220924	38220695	38174351	38174159	SRPX	annotatedSS	SE	-	38172057	38171880
2897					1.0	ENSG00000101955.14	2897	865,214,408,646	940,245,827,799	209	0.889,0.987,0.918,0.941	0.907,0.978,0.922,0.973	-0.011000000000000001	0.149262330558	77,2,26,29	69,4,50,16	149	chrX	38220899	38220695	38178344	38178284	SRPX	annotatedSS	SE	-	38174351	38174159
2901					1.0	ENSG00000147027.3	2901	353,274,371,287	402,322,648,307	290	1.0,1.0,1.0,1.0	0.995,1.0,1.0,1.0	0.001	1.0	0,0,0,0	1,0,0,0	149	chrX	34657288	34656803	34639387	34639246	TMEM47	annotatedSS	SE	-	34630491	34627063
2906					1.0	ENSG00000101868.10	2906	19,11,21,8	16,17,33,16	224	1.0,1.0,1.0,1.0	0.842,1.0,1.0,1.0	0.039	1.0	0,0,0,0	2,0,0,0	149	chrX	24727071	24726932	24726055	24725980	POLA1	annotatedSS	SE	+	24724451	24724334
2907					1.0	ENSG00000101868.10	2907	33,55,51,31	27,40,94,45	269	1.0,1.0,1.0,1.0	1.0,0.957,1.0,1.0	0.011000000000000001	1.0	0,0,0,0	0,1,0,0	149	chrX	24743329	24743229	24742121	24742001	POLA1	annotatedSS	SE	+	24741504	24741374
2909					1.0	ENSG00000101868.10	2909	19,23,44,34	27,39,109,36	266	1.0,1.0,1.0,1.0	1.0,0.956,0.968,1.0	0.019	1.0	0,0,0,0	0,1,2,0	149	chrX	24930549	24930452	24888122	24888005	POLA1	annotatedSS	SE	+	24843677	24843545
2911					1.0	ENSG00000067992.12	2911	40,30,39,16	24,45,52,12	291	0.911,1.0,1.0,1.0	1.0,1.0,1.0,1.0	-0.022000000000000002	1.0	2,0,0,0	0,0,0,0	149	chrX	24498900	24498828	24494883	24494741	PDK3	annotatedSS	SE	+	24465561	24465220
2912					1.0	ENSG00000067992.12	2912	10,19,23,14	14,17,50,11	260	1.0,0.916,1.0,1.0	1.0,1.0,0.966,1.0	-0.013000000000000001	1.0	0,1,0,0	0,0,1,0	149	chrX	24531770	24531656	24528186	24528075	PDK3	annotatedSS	SE	+	24527675	24527573
2913					1.0	ENSG00000067992.12	2913	18,25,31,6	19,16,62,14	263	1.0,1.0,1.0,1.0	1.0,1.0,1.0,0.799	0.05	1.0	0,0,0,0	0,0,0,2	149	chrX	24534068	24533928	24531770	24531656	PDK3	annotatedSS	SE	+	24528186	24528075
2915					0.34027085966399995	ENSG00000005889.15	2915	8,9,16,14	6,11,21,14	259	0.822,0.838,0.697,0.89	1.0,0.76,1.0,0.89	-0.10099999999999999	0.00893580847944	1,1,4,1	0,2,0,1	149	chrX	24152830	24152719	24151800	24151690	ZFX	annotatedSS	SE	+	24149794	24149744
2916					1.0	ENSG00000005889.15	2916	3,4,8,2	4,5,4,8	260	1.0,0.696,0.821,1.0	0.696,1.0,1.0,0.696	0.031	1.0	0,1,1,0	1,0,0,2	149	chrX	24161842	24161714	24152830	24152719	ZFX	annotatedSS	SE	+	24149794	24149728
2917					1.0	ENSG00000005889.15	2917	4,6,24,5	3,16,16,4	260	0.141,0.256,0.556,0.489	0.632,0.753,0.379,0.433	-0.18899999999999997	0.12105982704399999	14,10,11,3	1,3,15,3	149	chrX	24172800	24172714	24152830	24152719	ZFX	annotatedSS	SE	+	24149794	24149728
2918					1.0	ENSG00000005889.15	2918	4,3,5,6	2,0,4,2	277	0.133,0.139,0.196,0.518	0.518,0.0,0.125,0.264	0.02	0.27273932750999996	14,10,11,3	1,3,15,3	149	chrX	24172800	24172714	24161842	24161714	ZFX	annotatedSS	SE	+	24149794	24149744
2919					1.0	ENSG00000005889.15	2919	8,5,9,7	5,4,9,7	277	0.589,0.31,0.168,0.295	0.473,0.112,0.187,0.386	0.051	0.5094962044960001	3,6,24,9	3,17,21,6	149	chrX	24172800	24172714	24161842	24161714	ZFX	annotatedSS	SE	+	24152830	24152719
2920					1.0	ENSG00000005889.15	2920	23,12,22,19	13,14,15,8	235	0.936,1.0,0.933,1.0	1.0,1.0,1.0,1.0	-0.033	1.0	1,0,1,0	0,0,0,0	149	chrX	24179219	24179182	24172800	24172714	ZFX	annotatedSS	SE	+	24149794	24149628
2921					0.028261250630900004	ENSG00000005889.15	2921	10,5,12,2	3,7,18,6	266	0.737,1.0,0.87,1.0	0.457,0.567,0.834,0.457	0.32299999999999995	0.000223503075829	2,0,1,0	2,3,2,4	149	chrX	24175443	24175388	24173723	24173606	ZFX	annotatedSS	SE	+	24172800	24172714
2922					1.0	ENSG00000005889.15	2922	12,7,14,4	0,5,18,4	266	0.283,0.329,0.316,0.105	0.0,0.123,0.324,0.199	0.09699999999999999	0.178209269551	17,8,17,19	13,20,21,9	149	chrX	24179770	24179182	24173723	24173606	ZFX	annotatedSS	SE	+	24172800	24172714
2923					1.0	ENSG00000005889.15	2923	3,1,1,2	2,4,2,4	204	0.114,0.084,0.041,0.071	0.101,0.127,0.065,0.245	-0.057	0.25980456099300003	17,8,17,19	13,20,21,9	149	chrX	24179550	24179182	24175443	24175388	ZFX	annotatedSS	SE	+	24172800	24172755
2924					0.7694747912100001	ENSG00000005889.15	2924	1,3,1,2	3,3,1,2	204	0.196,0.354,0.154,0.422	1.0,1.0,0.127,0.422	-0.35600000000000004	0.0357853080604	3,4,4,2	0,0,5,2	149	chrX	24179550	24179182	24175443	24175388	ZFX	annotatedSS	SE	+	24173723	24173606
2925					0.509231080654	ENSG00000005889.15	2925	0,0,1,2	4,2,1,1	298	0.0,0.0,0.333,0.333	0.5,0.143,0.143,0.143	-0.066	0.0174627787712	2,3,1,2	2,6,3,3	149	chrX	24179550	24179182	24177866	24177683	ZFX	annotatedSS	SE	+	24175443	24175388
2929					1.0	ENSG00000005889.15	2929	63,36,77,42	49,43,115,28	290	1.0,1.0,1.0,1.0	1.0,1.0,0.983,1.0	0.004	1.0	0,0,0,0	0,0,1,0	149	chrX	24211700	24210192	24209040	24208899	ZFX	annotatedSS	SE	+	24208370	24208217
2930					1.0	ENSG00000130741.10	2930	98,106,104,89	81,86,177,45	244	0.984,1.0,1.0,1.0	1.0,1.0,1.0,1.0	-0.004	1.0	1,0,0,0	0,0,0,0	149	chrX	24071727	24071557	24066092	24065997	EIF2S3	annotatedSS	SE	+	24064335	24064200
2931					1.0	ENSG00000130741.10	2931	872,682,879,609	609,627,1200,512	294	1.0,1.0,1.0,0.994	1.0,1.0,1.0,1.0	-0.002	1.0	0,0,0,2	0,0,0,0	149	chrX	24071727	24071557	24068108	24067963	EIF2S3	annotatedSS	SE	+	24066092	24065997
2932					1.0	ENSG00000130741.10	2932	527,411,537,400	382,371,716,347	298	0.985,1.0,1.0,1.0	1.0,1.0,1.0,1.0	-0.004	1.0	4,0,0,0	0,0,0,0	149	chrX	24077971	24076721	24071727	24071557	EIF2S3	annotatedSS	SE	+	24068108	24067963
2933					1.0	ENSG00000130741.10	2933	898,718,876,690	672,761,1283,594	298	0.993,0.992,0.991,0.991	0.994,0.99,0.997,1.0	-0.003	1.0	3,3,4,3	2,4,2,0	149	chrX	24077971	24076721	24073263	24073090	EIF2S3	annotatedSS	SE	+	24071727	24071557
2934					1.0	ENSG00000184831.13	2934	7,5,6,10	2,5,11,3	155	0.2,0.089,0.126,0.256	0.077,0.085,0.154,0.08	0.069	0.140775011867	27,49,40,28	23,52,58,33	149	chrX	23840377	23840312	23833612	23833606	APOO	annotatedSS	SE	-	23833510	23833356
2935					1.0	ENSG00000184831.13	2935	143,153,112,105	64,122,150,77	214	1.0,1.0,1.0,1.0	1.0,0.988,0.991,1.0	0.005	1.0	0,0,0,0	0,1,1,0	149	chrX	23856382	23856301	23840377	23840312	APOO	annotatedSS	SE	-	23833612	23833352
2936					1.0	ENSG00000184831.13	2936	175,183,161,140	91,155,195,93	230	1.0,1.0,1.0,0.978	1.0,1.0,0.977,0.968	0.008	1.0	0,0,0,2	0,0,3,2	149	chrX	23858733	23858641	23856382	23856301	APOO	annotatedSS	SE	-	23840377	23840026
2937					1.0	ENSG00000184831.13	2937	48,49,59,74	40,40,68,39	241	1.0,1.0,1.0,1.0	1.0,0.925,1.0,1.0	0.019	1.0	0,0,0,0	0,2,0,0	149	chrX	23868612	23868592	23858733	23858641	APOO	annotatedSS	SE	-	23840377	23840312
2938					1.0	ENSG00000184831.13	2938	130,116,125,135	81,95,150,76	245	1.0,1.0,1.0,1.0	1.0,1.0,1.0,0.979	0.005	1.0	0,0,0,0	0,0,0,1	149	chrX	23874457	23874402	23868688	23868592	APOO	annotatedSS	SE	-	23858733	23858641
2939					1.0	ENSG00000184831.13	2939	72,61,59,72	37,44,59,28	245	1.0,1.0,1.0,1.0	1.0,1.0,1.0,0.895	0.026000000000000002	1.0	0,0,0,0	0,0,0,2	149	chrX	23879007	23878914	23868688	23868592	APOO	annotatedSS	SE	-	23858733	23858641
2940					1.0	ENSG00000184831.13	2940	33,21,27,21	23,21,33,23	204	1.0,1.0,1.0,1.0	1.0,1.0,1.0,0.894	0.026000000000000002	1.0	0,0,0,0	0,0,0,2	149	chrX	23879034	23878914	23874457	23874402	APOO	annotatedSS	SE	-	23858733	23858641
2941					1.0	ENSG00000184831.13	2941	91,77,91,90	67,73,123,70	204	1.0,0.983,0.985,0.904	1.0,1.0,1.0,1.0	-0.032	0.189822677326	0,1,1,7	0,0,0,0	149	chrX	23879034	23878914	23874457	23874402	APOO	annotatedSS	SE	-	23868688	23868592
2942					1.0	ENSG00000184831.13	2942	150,115,150,169	104,110,165,103	257	0.935,0.985,0.935,0.961	0.923,0.914,0.96,0.923	0.024	0.29453575548300004	6,1,6,4	5,6,4,5	149	chrX	23907903	23907693	23880952	23880844	APOO	annotatedSS	SE	-	23879034	23878914
2944					1.0	ENSG00000130066.16	2944	24,15,39,10	9,18,32,23	259	0.112,0.067,0.123,0.041	0.055,0.067,0.064,0.087	0.017	0.156590379724	109,120,160,136	89,144,269,138	149	chrX	23785429	23785327	23784403	23784293	SAT1	annotatedSS	SE	+	23783883	23783799
2945					1.0	ENSG00000123130.16	2945	589,456,443,418	287,363,615,327	223	0.961,0.971,0.974,0.979	0.99,0.949,0.967,0.978	0.0	0.813077297123	16,9,8,6	2,13,14,5	149	chrX	23721984	23721880	23713208	23713134	ACOT9	annotatedSS	SE	-	23707944	23707716
2946					1.0	ENSG00000123130.16	2946	206,136,153,141	95,106,196,111	223	1.0,1.0,1.0,0.989	1.0,0.973,1.0,1.0	0.004	1.0	0,0,0,1	0,2,0,0	149	chrX	23743273	23743124	23713208	23713134	ACOT9	annotatedSS	SE	-	23707944	23707716
2947					1.0	ENSG00000123130.16	2947	476,424,422,397	254,322,458,284	233	0.997,1.0,0.996,1.0	1.0,1.0,1.0,1.0	-0.002	1.0	1,0,1,0	0,0,0,0	149	chrX	23730564	23730526	23722753	23722669	ACOT9	annotatedSS	SE	-	23721984	23721880
2948					1.0	ENSG00000123130.16	2948	393,286,277,270	191,195,332,190	176	0.897,0.938,0.904,0.92	0.9,0.851,0.906,0.915	0.022000000000000002	0.197785002495	38,16,25,20	18,29,29,15	149	chrX	23736016	23735918	23734367	23734340	ACOT9	annotatedSS	SE	-	23733217	23733171
2949					1.0	ENSG00000123130.16	2949	32,29,27,19	19,23,31,32	176	0.492,0.539,0.533,0.446	0.668,0.534,0.436,0.871	-0.125	0.134908956177	28,21,20,20	8,17,34,4	149	chrX	23743273	23743124	23734367	23734340	ACOT9	annotatedSS	SE	-	23733217	23733171
2950					1.0	ENSG00000123130.16	2950	416,337,401,403	218,267,421,285	247	0.9,0.906,0.924,0.924	0.943,0.905,0.882,0.977	-0.013000000000000001	0.540353955736	28,21,20,20	8,17,34,4	149	chrX	23743273	23743124	23736016	23735918	ACOT9	annotatedSS	SE	-	23733217	23733171
2951					1.0	ENSG00000123130.16	2951	761,586,635,637	378,413,702,432	247	0.97,0.981,0.995,1.0	0.996,0.996,0.993,0.992	-0.008	0.48831022480400005	14,7,2,0	1,1,3,2	149	chrX	23743273	23743124	23736016	23735918	ACOT9	annotatedSS	SE	-	23734367	23734340
2953					0.787831141436	ENSG00000102174.8	2953	33,29,22,13	11,34,31,9	253	0.951,0.851,0.812,1.0	0.866,0.741,0.785,0.841	0.095	0.0371670493804	1,3,3,0	1,7,5,1	149	chrX	22190502	22190443	22178376	22178272	PHEX	annotatedSS	SE	+	22168389	22168311
2954					1.0	ENSG00000102172.15	2954	1383,1717,1574,1786	1097,1453,2247,1313	270	1.0,1.0,1.0,1.0	1.0,1.0,0.999,1.0	0.0	1.0	0,0,0,0	0,0,1,0	149	chrX	21971990	21971896	21967316	21967195	SMS	annotatedSS	SE	+	21940873	21940572
2955					1.0	ENSG00000102172.15	2955	433,576,574,585	355,473,800,494	270	1.0,1.0,1.0,1.0	0.995,1.0,1.0,1.0	0.001	1.0	0,0,0,0	1,0,0,0	149	chrX	21977236	21977060	21967316	21967195	SMS	annotatedSS	SE	+	21940873	21940572
2957					1.0	ENSG00000102172.15	2957	362,361,346,390	230,309,526,302	214	0.962,0.944,0.96,0.958	0.952,0.943,0.963,0.925	0.01	0.425407426177	10,15,10,12	8,13,14,17	149	chrX	21977236	21977060	21972571	21972506	SMS	annotatedSS	SE	+	21967316	21967195
2958					1.0	ENSG00000102172.15	2958	892,1142,922,1026	724,991,1470,824	298	1.0,1.0,1.0,0.996	1.0,1.0,1.0,1.0	-0.001	1.0	0,0,0,2	0,0,0,0	149	chrX	21977989	21977959	21977236	21977060	SMS	annotatedSS	SE	+	21940873	21940572
2963					1.0	ENSG00000177189.12	2963	78,64,65,74	76,94,151,55	206	1.0,1.0,1.0,1.0	1.0,1.0,1.0,0.975	0.006	1.0	0,0,0,0	0,0,0,1	149	chrX	20266840	20266563	20234814	20234757	RPS6KA3	annotatedSS	SE	-	20209404	20209287
2964					1.0	ENSG00000177189.12	2964	7,0,1,0	4,4,2,1	186	0.093,0.0,0.02,0.0	0.069,0.052,0.017,0.025	-0.013000000000000001	0.6950215296529999	55,43,39,33	43,59,92,31	149	chrX	20266642	20266563	20240605	20240568	RPS6KA3	annotatedSS	SE	-	20234814	20234757
2965					1.0	ENSG00000177189.12	2965	4,0,1,0	3,3,3,1	186	0.616,0.0,0.118,0.0	0.256,0.167,0.256,0.074	-0.005	0.251925760929	2,2,6,5	7,12,7,10	149	chrX	20267100	20267038	20240605	20240568	RPS6KA3	annotatedSS	SE	-	20234814	20234757
2966					1.0	ENSG00000173674.10	2966	860,518,701,470	415,369,691,292	241	1.0,0.994,1.0,1.0	1.0,1.0,1.0,1.0	-0.002	1.0	0,2,0,0	0,0,0,0	149	chrX	20138622	20138538	20130607	20130515	EIF1AX	annotatedSS	SE	-	20128311	20124517
2967					1.0	ENSG00000173674.10	2967	683,461,589,403	369,296,631,214	231	0.984,0.983,0.995,0.981	1.0,0.97,0.983,1.0	-0.002	0.775108721921	7,5,2,5	0,6,7,0	149	chrX	20135841	20135737	20132263	20132181	EIF1AX	annotatedSS	SE	-	20130607	20130515
2968					1.0	ENSG00000173674.10	2968	2479,1506,2141,1495	1243,1188,2329,891	200	0.998,0.999,0.998,1.0	1.0,1.0,0.999,1.0	-0.001	1.0	4,1,3,0	0,0,1,0	149	chrX	20135841	20135737	20134007	20133956	EIF1AX	annotatedSS	SE	-	20132263	20132181
2969					1.0	ENSG00000173674.10	2969	1910,1134,1554,1242	913,856,1561,734	253	1.0,1.0,1.0,1.0	0.998,1.0,1.0,1.0	0.0	1.0	0,0,0,0	1,0,0,0	149	chrX	20138622	20138538	20135841	20135737	EIF1AX	annotatedSS	SE	-	20130607	20130515
2970					1.0	ENSG00000173674.10	2970	2821,1666,2411,1810	1325,1282,2392,1131	233	0.998,0.999,0.999,0.997	1.0,1.0,0.999,1.0	-0.002	1.0	3,1,2,4	0,0,1,0	149	chrX	20141844	20141624	20138622	20138538	EIF1AX	annotatedSS	SE	-	20135841	20135737
2971					1.0	ENSG00000184368.15	2971	17,52,10,16	7,29,14,8	298	1.0,0.963,0.625,1.0	1.0,1.0,0.778,1.0	-0.047	0.6975713613879999	0,1,3,0	0,0,2,0	149	chrX	20012535	20012348	20011052	20010776	MAP7D2	annotatedSS	SE	-	20008398	20006712
2972					1.0	ENSG00000184368.15	2972	22,54,28,38	22,59,22,38	254	0.866,1.0,1.0,0.918	0.928,0.972,1.0,1.0	-0.028999999999999998	1.0	2,0,0,2	1,1,0,0	149	chrX	20016325	20016093	20015327	20015222	MAP7D2	annotatedSS	SE	-	20013625	20013568
2973					1.0	ENSG00000184368.15	2973	0,4,1,2	0,3,4,0	272	NA,1.0,1.0,1.0	NA,1.0,0.523,0.0	0.49200000000000005	1.0	0,0,0,0	0,0,2,1	149	chrX	20052988	20052877	20050946	20050823	MAP7D2	annotatedSS	SE	-	20044524	20044363
2975					1.0	ENSG00000173681.16	2975	0,0,0,0	0,1,0,0	177	0.0,0.0,0.0,0.0	0.0,0.296,0.0,0.0	-0.07400000000000001	1.0	1,18,4,4	6,2,11,3	149	chrX	19929898	19929784	19918099	19918071	CXorf23	annotatedSS	SE	-	19917334	19916739
2977					1.0	ENSG00000173681.16	2977	7,31,7,12	19,4,31,12	298	0.778,0.886,1.0,1.0	1.0,1.0,1.0,1.0	-0.084	1.0	1,2,0,0	0,0,0,0	149	chrX	19935898	19935808	19929940	19929784	CXorf23	annotatedSS	SE	-	19917334	19912859
2978					1.0	ENSG00000173681.16	2978	7,14,6,4	12,8,22,13	239	1.0,1.0,0.652,1.0	1.0,1.0,1.0,0.73	-0.019	0.836473511388	0,0,2,0	0,0,0,3	149	chrX	19937532	19937417	19935898	19935808	CXorf23	annotatedSS	SE	-	19929940	19929784
2979					1.0	ENSG00000173681.16	2979	7,18,4,9	20,3,25,13	239	1.0,1.0,1.0,1.0	1.0,1.0,0.796,1.0	0.051	0.720582424925	0,0,0,0	0,0,4,0	149	chrX	19937532	19937504	19935898	19935808	CXorf23	annotatedSS	SE	-	19929940	19929784
2980					1.0	ENSG00000147010.17	2980	331,458,361,368	481,602,1109,489	213	1.0,0.991,1.0,0.992	0.988,0.993,1.0,0.997	0.001	1.0	0,3,0,2	4,3,0,1	149	chrX	19542193	19541924	19537780	19537716	SH3KBP1	annotatedSS	SE	-	19536458	19533974
2981					1.0	ENSG00000147010.17	2981	214,266,220,225	303,368,683,324	298	1.0,1.0,1.0,1.0	1.0,0.989,1.0,1.0	0.003	1.0	0,0,0,0	0,2,0,0	149	chrX	19550083	19549973	19542193	19541924	SH3KBP1	annotatedSS	SE	-	19537780	19537716
2982					1.0	ENSG00000147010.17	2982	466,507,597,553	655,783,1444,702	278	0.98,0.961,0.979,0.997	0.956,0.981,0.97,0.989	0.005	0.22683345116700002	5,11,7,1	16,8,24,4	149	chrX	19550083	19549973	19546050	19545921	SH3KBP1	annotatedSS	SE	-	19542193	19541924
2983					1.0	ENSG00000147010.17	2983	242,304,314,267	372,410,733,378	259	1.0,1.0,1.0,1.0	1.0,0.996,1.0,1.0	0.001	1.0	0,0,0,0	0,1,0,0	149	chrX	19569188	19569102	19550083	19549973	SH3KBP1	annotatedSS	SE	-	19537780	19537716
2985					1.0	ENSG00000147010.17	2985	347,410,403,396	449,612,1038,490	244	1.0,1.0,1.0,1.0	1.0,1.0,1.0,0.993	0.002	1.0	0,0,0,0	0,0,0,2	149	chrX	19645475	19645399	19631958	19631863	SH3KBP1	annotatedSS	SE	-	19608045	19607937
2986					1.0	ENSG00000147010.17	2986	74,92,62,54	61,73,163,73	225	0.98,1.0,1.0,1.0	1.0,1.0,1.0,1.0	-0.005	1.0	1,0,0,0	0,0,0,0	149	chrX	19684028	19683822	19645475	19645399	SH3KBP1	annotatedSS	SE	-	19608045	19607937
2987					1.0	ENSG00000147010.17	2987	155,172,177,179	205,259,493,227	225	1.0,1.0,0.967,1.0	1.0,1.0,1.0,1.0	-0.008	1.0	0,0,4,0	0,0,0,0	149	chrX	19670998	19670861	19645475	19645399	SH3KBP1	annotatedSS	SE	-	19631958	19631863
2988					1.0	ENSG00000147010.17	2988	120,128,118,121	157,192,366,156	225	1.0,1.0,1.0,1.0	1.0,0.992,1.0,1.0	0.002	1.0	0,0,0,0	0,1,0,0	149	chrX	19695741	19695611	19645475	19645399	SH3KBP1	annotatedSS	SE	-	19631958	19631863
2989					1.0	ENSG00000147010.17	2989	247,284,241,201	251,292,529,246	298	0.984,1.0,1.0,1.0	1.0,0.986,0.992,1.0	0.002	1.0	2,0,0,0	0,2,2,0	149	chrX	19695741	19695611	19684028	19683822	SH3KBP1	annotatedSS	SE	-	19645475	19645399
2991					1.0	ENSG00000147010.17	2991	0,6,0,1	2,0,0,0	206	0.0,0.028,0.0,0.006	0.01,0.0,0.0,0.0	0.006	1.0	132,148,123,116	143,176,276,132	149	chrX	19695741	19695611	19695051	19694994	SH3KBP1	annotatedSS	SE	-	19684028	19683822
2992					1.0	ENSG00000147010.17	2992	145,160,158,151	201,243,390,169	298	1.0,0.988,1.0,0.962	1.0,0.984,1.0,0.988	-0.005	1.0	0,1,0,3	0,2,0,1	149	chrX	19887459	19887306	19836282	19836124	SH3KBP1	annotatedSS	SE	-	19746441	19746317
2995					1.0	ENSG00000131828.13	2995	0,0,0,0	0,0,1,0	233	0.0,0.0,0.0,0.0	0.0,0.0,0.002,0.0	-0.001	1.0	140,161,127,129	184,167,358,159	149	chrX	19349371	19349311	19345819	19345735	PDHA1	annotatedSS	SE	+	19344094	19343929
2996					1.0	ENSG00000131828.13	2996	5,7,10,10	5,6,19,8	263	0.02,0.024,0.043,0.042	0.015,0.02,0.029,0.028	0.009000000000000001	0.35451451131399997	140,161,127,129	184,167,358,159	149	chrX	19349371	19349311	19346623	19346509	PDHA1	annotatedSS	SE	+	19344094	19343892
2997					1.0	ENSG00000131828.13	2997	130,151,172,140	168,160,427,189	241	1.0,0.979,1.0,1.0	1.0,1.0,1.0,1.0	-0.005	1.0	0,2,0,0	0,0,0,0	149	chrX	19354570	19354490	19353173	19353081	PDHA1	annotatedSS	SE	+	19351407	19351259
2998					1.0	ENSG00000131828.13	2998	69,67,93,65	78,81,209,90	241	1.0,1.0,1.0,0.976	1.0,0.926,1.0,1.0	0.012	1.0	0,0,0,1	0,4,0,0	149	chrX	19355504	19355348	19353173	19353081	PDHA1	annotatedSS	SE	+	19351407	19351259
2999					1.0	ENSG00000131828.13	2999	129,127,143,121	181,161,378,128	242	1.0,1.0,1.0,0.987	1.0,0.961,1.0,1.0	0.006999999999999999	1.0	0,0,0,1	0,4,0,0	149	chrX	19355445	19355348	19354583	19354490	PDHA1	annotatedSS	SE	+	19351407	19351259
3000					1.0	ENSG00000131828.13	3000	193,210,231,206	281,252,615,233	242	0.967,0.949,0.934,0.92	0.93,0.928,0.945,0.966	0.0	0.916249721214	4,7,10,11	13,12,22,5	149	chrX	19355445	19355348	19354583	19354490	PDHA1	annotatedSS	SE	+	19353173	19352828
3001					1.0	ENSG00000102098.17	3001	12,16,6,1	0,6,13,11	298	1.0,1.0,0.429,1.0	0.0,0.75,0.765,0.733	0.295	0.103120412099	0,0,4,0	1,1,2,2	149	chrX	18246755	18246576	18242590	18242438	SCML2	annotatedSS	SE	-	18241379	18239313
3002					1.0	ENSG00000102098.17	3002	14,12,24,17	13,12,22,11	298	1.0,0.75,1.0,1.0	1.0,1.0,1.0,1.0	-0.063	1.0	0,2,0,0	0,0,0,0	149	chrX	18258247	18258043	18257030	18256847	SCML2	annotatedSS	SE	-	18247882	18247768
3003					1.0	ENSG00000188158.14	3003	4,3,6,6	2,2,13,2	212	0.584,1.0,0.678,1.0	1.0,1.0,1.0,1.0	-0.184	0.53180753933	2,0,2,0	0,0,0,0	149	chrX	17721633	17721440	17719406	17719343	NHS	annotatedSS	SE	+	17692468	17692334
3004					1.0	ENSG00000102054.17	3004	818,838,811,694	530,687,1267,495	260	1.0,1.0,1.0,1.0	0.997,1.0,1.0,1.0	0.001	1.0	0,0,0,0	1,0,0,0	149	chrX	16849301	16849243	16845938	16845827	RBBP7	annotatedSS	SE	-	16845103	16844340
3005					1.0	ENSG00000102054.17	3005	21,28,31,12	13,17,35,8	284	1.0,1.0,0.942,1.0	1.0,1.0,0.902,1.0	0.01	1.0	0,0,1,0	0,0,2,0	149	chrX	16852875	16852748	16852550	16852415	RBBP7	annotatedSS	SE	-	16852122	16852045
3006					1.0	ENSG00000102054.17	3006	1022,988,991,806	699,818,1344,626	227	1.0,1.0,0.998,1.0	1.0,1.0,0.998,1.0	0.0	1.0	0,0,1,0	0,0,2,0	149	chrX	16852875	16852748	16852628	16852550	RBBP7	annotatedSS	SE	-	16852122	16852045
3007					1.0	ENSG00000102054.17	3007	1479,1485,1394,1085	972,1121,1837,829	276	1.0,0.999,1.0,1.0	1.0,0.997,1.0,1.0	0.001	1.0	0,1,0,0	0,2,0,0	149	chrX	16853842	16853681	16852875	16852748	RBBP7	annotatedSS	SE	-	16852628	16852550
3008					1.0	ENSG00000102054.17	3008	714,717,754,508	538,586,1029,401	298	1.0,1.0,0.995,1.0	1.0,0.997,1.0,0.995	0.001	1.0	0,0,2,0	0,1,0,1	149	chrX	16857602	16857593	16853842	16853681	RBBP7	annotatedSS	SE	-	16852628	16852550
3009					1.0	ENSG00000102054.17	3009	839,756,833,635	560,638,1054,467	295	1.0,1.0,0.998,1.0	1.0,1.0,0.993,1.0	0.001	1.0	0,0,1,0	0,0,4,0	149	chrX	16869220	16869075	16863100	16862954	RBBP7	annotatedSS	SE	-	16849301	16849243
3010					1.0	ENSG00000102054.17	3010	1629,1467,1581,1178	1103,1244,2010,854	295	1.0,1.0,0.999,1.0	1.0,1.0,1.0,1.0	-0.0	1.0	0,0,1,0	0,0,0,0	149	chrX	16869220	16869075	16863100	16862954	RBBP7	annotatedSS	SE	-	16858849	16858675
3011					1.0	ENSG00000102054.17	3011	2366,2142,2259,1832	1544,1912,2793,1305	294	0.999,0.999,1.0,1.0	1.0,1.0,1.0,1.0	-0.0	1.0	1,1,0,0	0,0,0,0	149	chrX	16870361	16870037	16869220	16869075	RBBP7	annotatedSS	SE	-	16863100	16862954
3012					1.0	ENSG00000102054.17	3012	838,756,834,636	560,637,1054,468	298	0.998,0.997,1.0,1.0	1.0,1.0,1.0,1.0	-0.001	1.0	1,1,0,0	0,0,0,0	149	chrX	16870344	16870037	16869254	16869075	RBBP7	annotatedSS	SE	-	16863100	16862956
3014					1.0	ENSG00000182287.13	3014	0,1,0,0	0,0,0,0	158	0.0,0.003,0.0,0.0	0.0,0.0,0.0,0.0	0.001	1.0	519,313,483,343	364,295,721,276	149	chrX	15845516	15845378	15828200	15828191	AP1S2	annotatedSS	SE	-	15827372	15827324
3015					1.0	ENSG00000182287.13	3015	26,3,12,4	9,1,17,5	230	1.0,1.0,1.0,1.0	0.854,1.0,1.0,1.0	0.036000000000000004	1.0	0,0,0,0	1,0,0,0	149	chrX	15845516	15845378	15833524	15833443	AP1S2	annotatedSS	SE	-	15833007	15830058
3016					1.0	ENSG00000182287.13	3016	33,7,18,11	8,6,21,5	230	0.529,0.335,0.515,0.588	0.32,0.261,0.553,0.199	0.159	0.07578061293819999	19,9,11,5	11,11,11,13	149	chrX	15845516	15845378	15833524	15833443	AP1S2	annotatedSS	SE	-	15831568	15831105
3018					1.0	ENSG00000182287.13	3018	677,423,689,483	504,368,914,338	298	1.0,1.0,1.0,0.996	1.0,1.0,1.0,1.0	-0.001	1.0	0,0,0,1	0,0,0,0	149	chrX	15854804	15854687	15852524	15852345	AP1S2	annotatedSS	SE	-	15846011	15845902
3019					1.0	ENSG00000169249.12	3019	30,35,50,22	72,32,148,40	188	1.0,1.0,1.0,1.0	0.966,1.0,1.0,0.941	0.023	1.0	0,0,0,0	2,0,0,2	149	chrX	15809318	15809199	15808271	15808232	ZRSR2	annotatedSS	SE	+	15804197	15804110
3021					1.0	ENSG00000087842.10	3021	27,21,23,8	11,21,20,10	194	1.0,1.0,1.0,1.0	0.894,1.0,1.0,1.0	0.026000000000000002	1.0	0,0,0,0	1,0,0,0	149	chrX	15425990	15425905	15407550	15407505	PIR	annotatedSS	SE	-	15397531	15397448
3022					1.0	ENSG00000087842.10	3022	53,43,40,20	21,44,31,18	234	1.0,1.0,1.0,1.0	0.93,1.0,1.0,1.0	0.017	1.0	0,0,0,0	1,0,0,0	149	chrX	15456054	15455847	15425990	15425905	PIR	annotatedSS	SE	-	15407550	15407505
3023					1.0	ENSG00000087842.10	3023	45,43,28,7	9,29,18,7	233	1.0,0.932,1.0,1.0	1.0,0.949,0.92,1.0	0.016	1.0	0,2,0,0	0,1,1,0	149	chrX	15479821	15479728	15459740	15459656	PIR	annotatedSS	SE	-	15456054	15455847
3024					1.0	ENSG00000087842.10	3024	59,61,36,16	16,32,23,5	297	1.0,0.968,1.0,1.0	1.0,1.0,1.0,1.0	-0.008	1.0	0,1,0,0	0,0,0,0	149	chrX	15493288	15493189	15491309	15491161	PIR	annotatedSS	SE	-	15479821	15479728
3026					1.0	ENSG00000102048.15	3026	7,19,10,9	0,5,12,9	298	0.778,1.0,0.556,1.0	NA,1.0,1.0,1.0	-0.166	1.0	1,0,4,0	0,0,0,0	149	chrX	15270159	15270118	15270009	15269780	ASB9	annotatedSS	SE	-	15258945	15258865
3027					1.0	ENSG00000181544.13	3027	32,31,37,32	13,31,37,29	270	1.0,1.0,0.953,0.946	0.782,0.895,0.953,1.0	0.067	1.0	0,0,1,1	2,2,1,0	149	chrX	14873052	14872985	14869043	14868922	FANCB	annotatedSS	SE	-	14865580	14864559
3029					1.0	ENSG00000046647.13	3029	37,9,17,11	18,6,35,13	298	0.587,0.391,0.321,0.379	0.321,0.136,0.507,0.684	0.006999999999999999	0.648673483877	13,7,18,9	19,19,17,3	149	chrX	14029892	14029776	14026221	14026051	GEMIN8	annotatedSS	SE	-	14021511	14021463
3030					1.0	ENSG00000196459.13	3030	0,1,5,1	1,0,0,3	219	0.0,0.145,0.63,0.254	0.254,0.0,0.0,0.405	0.092	0.0733613031788	3,4,2,2	2,7,15,3	149	chrX	13734185	13734043	13720497	13720427	TRAPPC2	annotatedSS	SE	-	13719982	13719870
3031					1.0	ENSG00000196459.13	3031	0,1,7,4	2,0,6,2	219	0.0,0.038,0.087,0.125	0.067,0.0,0.102,0.11	-0.006999999999999999	0.830153849912	39,17,50,19	19,16,36,11	149	chrX	13734633	13734524	13720497	13720427	TRAPPC2	annotatedSS	SE	-	13719982	13719870
3032					0.116680339796	ENSG00000196459.13	3032	8,9,25,5	11,13,40,7	291	0.095,0.213,0.204,0.119	0.229,0.294,0.363,0.246	-0.125	0.0016914035459200001	39,17,50,19	19,16,36,11	149	chrX	13734556	13734524	13734185	13734043	TRAPPC2	annotatedSS	SE	-	13719982	13719870
3033					1.0	ENSG00000196459.13	3033	7,5,23,3	10,6,25,6	291	1.0,1.0,0.855,0.339	0.719,1.0,0.646,0.754	0.019	0.14909736031999998	0,0,2,3	2,0,7,1	149	chrX	13734556	13734524	13734185	13734043	TRAPPC2	annotatedSS	SE	-	13720497	13720427
3034					0.744497188846	ENSG00000196459.13	3034	5,5,24,3	9,6,25,4	285	0.063,0.133,0.201,0.076	0.198,0.164,0.266,0.16	-0.079	0.0338049076914	39,17,50,19	19,16,36,11	149	chrX	13734545	13734524	13734185	13734049	TRAPPC2	annotatedSS	SE	-	13719982	13719870
3035					1.0	ENSG00000235385.1	3035	0,0,0,0	0,0,0,2	285	NA,NA,0.0,0.0	NA,NA,NA,1.0	-1.0	1.0	0,0,1,3	0,0,0,0	149	chrX	13303392	13303319	13287564	13287428	LINC02154	annotatedSS	SE	-	13267335	13266047
3037					1.0	ENSG00000101911.12	3037	114,148,131,96	90,124,226,120	274	1.0,1.0,1.0,1.0	0.961,0.985,1.0,1.0	0.013999999999999999	1.0	0,0,0,0	2,1,0,0	149	chrX	12819680	12819506	12810146	12810021	PRPS2	annotatedSS	SE	+	12809332	12809233
3038					1.0	ENSG00000101911.12	3038	146,134,131,105	120,120,252,140	298	1.0,1.0,1.0,0.981	1.0,1.0,1.0,1.0	-0.005	1.0	0,0,0,1	0,0,0,0	149	chrX	12820803	12820643	12819680	12819506	PRPS2	annotatedSS	SE	+	12810146	12810021
3039					1.0	ENSG00000005302.17	3039	179,178,183,191	198,208,294,165	245	0.991,0.964,1.0,1.0	0.992,0.992,0.989,1.0	-0.004	1.0	1,4,0,0	1,1,2,0	149	chrX	11760937	11760836	11760498	11760402	MSL3	annotatedSS	SE	+	11759875	11759551
3040					1.0	ENSG00000005302.17	3040	154,148,126,148	123,135,244,113	232	1.0,1.0,1.0,0.99	1.0,1.0,1.0,0.986	0.001	1.0	0,0,0,1	0,0,0,1	149	chrX	11762219	11762129	11761582	11761499	MSL3	annotatedSS	SE	+	11760937	11760836
3041					1.0	ENSG00000005302.17	3041	185,187,202,155	140,200,325,106	298	1.0,1.0,1.0,1.0	0.986,1.0,1.0,1.0	0.004	1.0	0,0,0,0	1,0,0,0	149	chrX	11763938	11763779	11762997	11762836	MSL3	annotatedSS	SE	+	11762252	11762129
3044					1.0	ENSG00000047648.21	3044	0,2,0,0	0,0,1,0	239	0.0,0.555,0.0,0.0	0.0,0.0,0.046,0.0	0.127	1.0	3,1,6,4	4,3,13,4	149	chrX	11156626	11156528	11148719	11148629	ARHGAP6	annotatedSS	SE	-	11144248	11143979
3045					1.0	ENSG00000047648.21	3045	12,8,14,5	16,19,41,16	298	1.0,1.0,1.0,1.0	1.0,1.0,0.774,1.0	0.055999999999999994	0.296388757951	0,0,0,0	0,0,6,0	149	chrX	11427773	11427547	11254707	11254547	ARHGAP6	annotatedSS	SE	-	11196996	11196924
3047					1.0	ENSG00000004961.14	3047	376,367,413,382	300,304,506,270	291	1.0,1.0,0.981,1.0	1.0,1.0,1.0,1.0	-0.005	1.0	0,0,4,0	0,0,0,0	149	chrX	11114986	11114834	11112160	11112018	HCCS	annotatedSS	SE	+	11111518	11111364
3048					1.0	ENSG00000004961.14	3048	234,199,267,195	171,177,290,163	236	1.0,1.0,1.0,1.0	1.0,1.0,0.984,1.0	0.004	1.0	0,0,0,0	0,0,3,0	149	chrX	11121879	11121611	11120993	11120906	HCCS	annotatedSS	SE	+	11118620	11118500
3049					1.0	ENSG00000234129.7	3049	0,1,1,0	2,2,0,0	298	NA,1.0,0.333,NA	1.0,1.0,0.0,0.0	0.166	1.0	0,0,1,0	0,0,2,1	149	chrX	11056041	11055935	10860346	10860042	RP11-120D5.1	annotatedSS	SE	-	10848804	10847876
3050					1.0	ENSG00000234129.7	3050	2,1,2,2	2,0,0,3	250	1.0,1.0,1.0,1.0	1.0,NA,0.0,1.0	0.33299999999999996	1.0	0,0,0,0	0,0,2,0	149	chrX	11106990	11106900	11056036	11055935	RP11-120D5.1	annotatedSS	SE	-	11038655	11038538
3053					0.09243815464600001	ENSG00000101871.14	3053	0,0,0,0	3,4,2,2	298	0.0,0.0,0.0,0.0	0.111,0.143,0.036,0.048	-0.084	0.00118600190001	12,10,10,6	12,12,27,20	149	chrX	10523187	10523091	10501559	10501406	MID1	annotatedSS	SE	-	10495691	10495583
3054					1.0	ENSG00000101871.14	3054	15,13,18,12	19,13,43,13	279	1.0,1.0,1.0,0.562	0.67,1.0,0.958,0.776	0.04	0.168286739413	0,0,0,5	5,0,1,2	149	chrX	10833643	10833553	10620419	10620289	MID1	annotatedSS	SE	-	10567603	10566887
3055					1.0	ENSG00000047644.18	3055	19,9,16,9	23,15,37,10	298	1.0,1.0,1.0,1.0	0.92,1.0,1.0,1.0	0.02	1.0	0,0,0,0	1,0,0,0	149	chrX	10122739	10122618	10117689	10117123	WWC3	annotatedSS	SE	+	10116507	10116417
3058					1.0	ENSG00000234449.2	3058	0,1,0,0	0,0,0,0	298	NA,1.0,NA,NA	NA,0.0,NA,NA	1.0	1.0	0,0,0,0	0,4,0,0	149	chrX	3867135	3866921	3860996	3860789	RP11-706O15.3	annotatedSS	SE	-	3854927	3853009
3060					1.0	ENSG00000124343.12	3060	712,306,583,387	458,272,735,278	191	0.977,0.996,0.97,0.971	0.986,0.986,0.986,0.931	0.006	0.945984900522	13,1,14,9	5,3,8,16	149	chrX	2774739	2774715	2770591	2770549	XG	annotatedSS	SE	+	2752335	2752049
3061					0.00671176975692	ENSG00000124343.12	3061	189,72,163,99	100,67,202,71	191	0.881,0.862,0.934,0.987	1.0,0.981,0.987,0.902	-0.051	3.21866798035e-05	20,9,9,1	0,1,2,6	149	chrX	2782128	2782065	2770591	2770549	XG	annotatedSS	SE	+	2752335	2752049
3062					0.034901805621	ENSG00000124343.12	3062	49,20,43,27	42,11,47,30	173	0.678,0.657,0.804,0.959	1.0,0.905,0.953,0.812	-0.14300000000000002	0.000301859802948	20,9,9,1	0,1,2,6	149	chrX	2782128	2782065	2774739	2774715	XG	annotatedSS	SE	+	2752335	2752049
3063					1.0	ENSG00000124343.12	3063	2,1,4,2	0,0,0,2	173	1.0,1.0,0.535,1.0	0.0,NA,0.0,0.463	0.7290000000000001	1.0	0,0,3,0	2,0,5,2	149	chrX	2789706	2789643	2774739	2774715	XG	annotatedSS	SE	+	2752335	2752049
3064					1.0	ENSG00000124343.12	3064	575,271,461,319	420,220,593,231	173	1.0,1.0,0.997,1.0	1.0,1.0,0.994,1.0	0.001	1.0	0,0,1,0	0,0,3,0	149	chrX	2782128	2782065	2774739	2774715	XG	annotatedSS	SE	+	2770591	2770549
3065					1.0	ENSG00000124343.12	3065	140,79,152,105	100,49,192,64	212	1.0,1.0,0.973,1.0	0.972,1.0,0.964,0.957	0.02	0.325068115802	0,0,3,0	2,0,5,2	149	chrX	2789706	2789643	2782128	2782065	XG	annotatedSS	SE	+	2752335	2752144
3067					1.0	ENSG00000124343.12	3067	588,269,510,368	434,209,648,260	212	1.0,1.0,0.997,1.0	1.0,1.0,0.979,1.0	0.004	1.0	0,0,1,0	0,0,10,0	149	chrX	2789706	2789643	2782128	2782065	XG	annotatedSS	SE	+	2774739	2774715
3068					1.0	ENSG00000124343.12	3068	412,211,387,247	317,124,492,169	212	0.997,1.0,1.0,1.0	0.991,1.0,1.0,1.0	0.001	1.0	1,0,0,0	2,0,0,0	149	chrX	2794603	2794534	2789706	2789643	XG	annotatedSS	SE	+	2782128	2782065
3069					1.0	ENSG00000124343.12	3069	179,91,133,93	97,69,188,78	194	0.45,0.486,0.549,0.613	0.458,0.495,0.588,0.566	-0.002	0.798769297147	168,74,84,45	88,54,101,46	149	chrX	2808220	2808184	2806745	2806700	XG	annotatedSS	SE	+	2797360	2797309
3070					1.0	ENSG00000124343.12	3070	230,101,153,76	136,70,171,81	185	1.0,1.0,1.0,1.0	1.0,0.983,1.0,0.985	0.008	1.0	0,0,0,0	0,1,0,1	149	chrX	2811436	2811335	2808220	2808184	XG	annotatedSS	SE	+	2797360	2797309
3071					1.0	ENSG00000124343.12	3071	52,23,29,16	17,16,39,17	185	0.893,0.787,0.642,0.928	0.82,0.866,0.887,0.932	-0.064	0.10370195139	5,5,13,1	3,2,4,1	149	chrX	2814548	2814363	2808220	2808184	XG	annotatedSS	SE	+	2797360	2797309
3072					0.420032616214	ENSG00000124343.12	3072	138,76,142,74	107,58,152,85	266	0.939,0.895,0.86,0.976	0.952,0.942,0.955,0.979	-0.039	0.0126617605914	5,5,13,1	3,2,4,1	149	chrX	2814548	2814363	2811452	2811335	XG	annotatedSS	SE	+	2797360	2797309
3073					1.0	ENSG00000124343.12	3073	426,206,351,199	294,148,406,191	266	0.905,0.935,0.97,1.0	0.932,0.883,0.946,0.915	0.033	0.162745651025	25,8,6,0	12,11,13,10	149	chrX	2814548	2814363	2811452	2811335	XG	annotatedSS	SE	+	2808220	2808184
3074					1.0	ENSG00000169084.13	3074	180,169,167,139	161,175,304,143	298	0.989,1.0,1.0,0.986	0.988,0.989,0.993,1.0	0.001	1.0	1,0,0,1	1,1,1,0	149	chrX	2266947	2266739	2243230	2243022	DHRSX	annotatedSS	SE	-	2221229	2219515
3075					1.0	ENSG00000169084.13	3075	66,69,66,55	65,61,127,67	251	1.0,0.953,1.0,1.0	1.0,0.923,1.0,1.0	0.006999999999999999	1.0	0,2,0,0	0,3,0,0	149	chrX	2392474	2392353	2291603	2291501	DHRSX	annotatedSS	SE	-	2266947	2266739
3076					1.0	ENSG00000169084.13	3076	132,149,131,123	129,153,248,121	251	1.0,0.978,0.928,0.973	1.0,0.989,0.961,1.0	-0.018000000000000002	0.20921209405000002	0,2,6,2	0,1,6,0	149	chrX	2408813	2408744	2291603	2291501	DHRSX	annotatedSS	SE	-	2266947	2266739
3077					1.0	ENSG00000169084.13	3077	61,65,60,47	50,58,121,56	251	1.0,1.0,1.0,1.0	1.0,1.0,0.986,1.0	0.004	1.0	0,0,0,0	0,0,1,0	149	chrX	2500973	2500816	2291603	2291501	DHRSX	annotatedSS	SE	-	2266947	2266739
3078					1.0	ENSG00000169084.13	3078	12,13,11,1	20,7,21,4	270	1.0,0.782,0.503,0.216	1.0,0.794,0.659,1.0	-0.23800000000000002	0.234899365008	0,2,6,2	0,1,6,0	149	chrX	2408813	2408744	2392474	2392353	DHRSX	annotatedSS	SE	-	2266947	2266853
3079					1.0	ENSG00000169084.13	3079	2,3,2,0	1,4,0,1	270	1.0,1.0,1.0,NA	1.0,1.0,0.0,1.0	0.25	1.0	0,0,0,0	0,0,1,0	149	chrX	2500978	2500816	2392474	2392353	DHRSX	annotatedSS	SE	-	2266947	2266853
3080					1.0	ENSG00000169084.13	3080	17,17,18,9	35,9,29,15	270	0.117,0.098,0.121,0.061	0.194,0.049,0.11,0.113	-0.017	0.388273027166	71,86,72,76	80,97,129,65	149	chrX	2408813	2408744	2392474	2392353	DHRSX	annotatedSS	SE	-	2291603	2291501
3081					1.0	ENSG00000169084.13	3081	6,7,8,7	12,6,10,11	270	1.0,0.794,0.469,1.0	0.688,0.623,0.187,1.0	0.191	0.128591640533	0,1,5,0	3,2,24,0	149	chrX	2425304	2425196	2392474	2392353	DHRSX	annotatedSS	SE	-	2291603	2291501
3082					1.0	ENSG00000169084.13	3082	5,5,7,7	12,5,7,12	270	1.0,1.0,1.0,1.0	0.869,1.0,1.0,1.0	0.033	1.0	0,0,0,0	1,0,0,0	149	chrX	2500589	2500310	2392474	2392353	DHRSX	annotatedSS	SE	-	2291603	2291501
3083					1.0	ENSG00000169084.13	3083	7,6,9,7	13,6,7,12	270	1.0,0.623,0.832,1.0	1.0,0.623,0.659,1.0	0.043	0.523885843362	0,2,1,0	0,2,2,0	149	chrX	2500978	2500816	2392474	2392353	DHRSX	annotatedSS	SE	-	2291603	2291501
3084					1.0	ENSG00000169084.13	3084	3,1,4,2	8,6,5,2	218	1.0,1.0,1.0,1.0	1.0,1.0,0.774,1.0	0.055999999999999994	1.0	0,0,0,0	0,0,1,0	149	chrX	2500960	2500816	2408813	2408744	DHRSX	annotatedSS	SE	-	2266947	2266739
3085					0.0204306717817	ENSG00000169084.13	3085	104,108,99,96	110,126,166,89	218	1.0,0.987,0.931,1.0	0.962,0.977,0.825,1.0	0.038	0.00014077671368999998	0,1,5,0	3,2,24,0	149	chrX	2425304	2425196	2408813	2408744	DHRSX	annotatedSS	SE	-	2291603	2291501
3086					1.0	ENSG00000169084.13	3086	33,42,32,40	39,50,56,33	218	1.0,1.0,1.0,1.0	0.964,1.0,1.0,1.0	0.009000000000000001	1.0	0,0,0,0	1,0,0,0	149	chrX	2500589	2500310	2408813	2408744	DHRSX	annotatedSS	SE	-	2291603	2291501
3087					1.0	ENSG00000169084.13	3087	36,43,33,39	50,56,60,34	218	1.0,0.936,0.958,1.0	1.0,0.95,0.953,1.0	-0.002	1.0	0,2,1,0	0,2,2,0	149	chrX	2500960	2500816	2408813	2408744	DHRSX	annotatedSS	SE	-	2291603	2291501
3088					1.0	ENSG00000169084.13	3088	36,23,31,24	37,34,48,30	218	1.0,1.0,0.955,1.0	1.0,1.0,1.0,1.0	-0.011000000000000001	1.0	0,0,1,0	0,0,0,0	149	chrX	2425304	2425196	2408813	2408744	DHRSX	annotatedSS	SE	-	2337999	2337830
3089					1.0	ENSG00000169084.13	3089	3,1,2,1	8,6,4,2	218	1.0,1.0,1.0,1.0	1.0,1.0,0.578,1.0	0.106	1.0	0,0,0,0	0,0,2,0	149	chrX	2500960	2500816	2408813	2408744	DHRSX	annotatedSS	SE	-	2337999	2337830
3090					1.0	ENSG00000169084.13	3090	47,35,40,24	60,38,65,34	218	0.97,0.923,0.965,1.0	1.0,0.963,0.937,1.0	-0.011000000000000001	1.0	1,2,1,0	0,1,3,0	149	chrX	2425304	2425196	2408813	2408744	DHRSX	annotatedSS	SE	-	2392474	2392353
3091					1.0	ENSG00000169084.13	3091	8,5,7,2	12,4,10,3	218	1.0,1.0,1.0,1.0	1.0,1.0,1.0,0.672	0.08199999999999999	1.0	0,0,0,0	0,0,0,1	149	chrX	2500589	2500310	2408813	2408744	DHRSX	annotatedSS	SE	-	2392474	2392353
3092					1.0	ENSG00000169084.13	3092	9,6,8,2	20,9,11,5	218	0.755,0.804,0.732,1.0	0.932,0.86,1.0,0.774	-0.069	0.131453422691	2,1,2,0	1,1,0,1	149	chrX	2500960	2500816	2408813	2408744	DHRSX	annotatedSS	SE	-	2392474	2392353
3093					1.0	ENSG00000169084.13	3093	2,2,7,1	6,6,32,4	257	1.0,1.0,1.0,1.0	0.777,1.0,1.0,1.0	0.055999999999999994	1.0	0,0,0,0	1,0,0,0	149	chrX	2500589	2500310	2425304	2425196	DHRSX	annotatedSS	SE	-	2291603	2291501
3094					1.0	ENSG00000169084.13	3094	113,115,137,122	87,142,242,93	257	1.0,0.971,0.988,1.0	1.0,0.976,0.986,1.0	-0.001	1.0	0,2,1,0	0,2,2,0	149	chrX	2500960	2500816	2425304	2425196	DHRSX	annotatedSS	SE	-	2291603	2291501
3095					1.0	ENSG00000169084.13	3095	113,114,135,122	85,140,219,93	257	1.0,1.0,1.0,1.0	1.0,1.0,0.984,1.0	0.004	1.0	0,0,0,0	0,0,2,0	149	chrX	2500960	2500816	2425304	2425196	DHRSX	annotatedSS	SE	-	2337999	2337830
3096					1.0	ENSG00000169084.13	3096	3,3,5,1	4,5,13,4	257	1.0,1.0,1.0,1.0	1.0,1.0,1.0,0.699	0.075	1.0	0,0,0,0	0,0,0,1	149	chrX	2500589	2500310	2425304	2425196	DHRSX	annotatedSS	SE	-	2392474	2392353
3097					1.0	ENSG00000169084.13	3097	114,116,135,122	85,141,222,93	257	0.971,0.985,0.975,1.0	0.98,0.988,1.0,0.982	-0.005	1.0	2,1,2,0	1,1,0,1	149	chrX	2500960	2500816	2425304	2425196	DHRSX	annotatedSS	SE	-	2392474	2392353
3098					1.0	ENSG00000169084.13	3098	63,67,72,52	73,72,119,54	257	0.948,1.0,1.0,0.968	1.0,1.0,0.986,0.94	-0.002	1.0	2,0,0,1	0,0,1,2	149	chrX	2500589	2500310	2425304	2425196	DHRSX	annotatedSS	SE	-	2408813	2408744
3099					0.0222396799191	ENSG00000169084.13	3099	190,187,211,180	164,218,340,151	257	0.973,0.991,0.992,1.0	0.896,0.955,0.98,0.967	0.039	0.000156983774627	3,1,1,0	11,6,4,3	149	chrX	2500960	2500816	2425304	2425196	DHRSX	annotatedSS	SE	-	2408813	2408744
3104					1.0	ENSG00000169100.13	3104	5043,4902,4821,4974	5555,5110,10233,5039	290	1.0,1.0,1.0,1.0	1.0,1.0,0.999,1.0	0.0	1.0	0,0,0,0	0,0,4,0	149	chrX	1389727	1389240	1387419	1387278	SLC25A6	annotatedSS	SE	-	1386759	1386151
3105					1.0	ENSG00000169100.13	3105	3,6,9,3	4,13,5,2	248	0.001,0.002,0.003,0.001	0.001,0.004,0.001,0.001	0.0	1.0	1672,1578,1840,1678	1678,1728,3597,1688	149	chrX	1392103	1391898	1390290	1390191	SLC25A6	annotatedSS	SE	-	1389727	1389240
3106					1.0	ENSG00000169100.13	3106	2,5,8,2	3,9,7,2	251	0.001,0.002,0.003,0.001	0.001,0.003,0.001,0.001	0.0	1.0	1672,1578,1840,1678	1678,1728,3597,1688	149	chrX	1392088	1391898	1390293	1390191	SLC25A6	annotatedSS	SE	-	1389727	1389240
3117					1.0	ENSG00000167393.17	3117	23,55,29,32	25,65,129,47	298	0.852,1.0,1.0,1.0	1.0,1.0,1.0,1.0	-0.037000000000000005	1.0	2,0,0,0	0,0,0,0	149	chrX	386710	386367	361590	361404	PPP2R3B	annotatedSS	SE	-	347693	347589
3118					1.0	ENSG00000167393.17	3118	0,0,4,0	0,2,1,0	227	0.0,0.0,0.141,0.0	0.0,0.033,0.008,0.0	0.025	0.8187564921160001	12,30,16,18	15,38,86,27	149	chrX	386955	386367	362332	362254	PPP2R3B	annotatedSS	SE	-	361590	361404
3119					1.0	ENSG00000178605.13	3119	300,311,299,225	404,300,700,271	217	1.0,0.986,1.0,1.0	1.0,1.0,1.0,0.995	-0.002	1.0	0,3,0,0	0,0,0,1	149	chrX	315020	314889	314217	314149	GTPBP6	annotatedSS	SE	-	312924	312765
3120					1.0	ENSG00000178605.13	3120	313,269,359,229	356,319,688,240	220	1.0,1.0,1.0,1.0	1.0,1.0,0.996,1.0	0.001	1.0	0,0,0,0	0,0,2,0	149	chrX	317051	316913	315299	315228	GTPBP6	annotatedSS	SE	-	315020	314889
3121					1.0	ENSG00000079974.17	3121	1,0,3,2	2,1,1,2	277	1.0,NA,1.0,0.518	0.35,1.0,0.35,1.0	0.16399999999999998	1.0	0,0,0,1	2,0,1,0	149	chr22	50775851	50775771	50769552	50769424	RABL2B	annotatedSS	SE	-	50769124	50769040
3122					1.0	ENSG00000079974.17	3122	9,5,8,2	3,11,16,4	247	1.0,1.0,1.0,0.547	0.475,1.0,0.906,1.0	0.040999999999999995	1.0	0,0,0,1	2,0,1,0	149	chr22	50775851	50775771	50769552	50769454	RABL2B	annotatedSS	SE	-	50769124	50769040
3123					1.0	ENSG00000079974.17	3123	46,37,58,52	55,28,100,37	261	1.0,1.0,0.943,1.0	1.0,1.0,0.983,1.0	-0.01	1.0	0,0,2,0	0,0,1,0	149	chr22	50775851	50775771	50770016	50769904	RABL2B	annotatedSS	SE	-	50769552	50769454
3126					0.180572380446	ENSG00000079974.17	3126	2,1,0,3	6,1,11,2	298	0.091,0.059,0.0,0.091	0.429,0.029,0.164,0.125	-0.127	0.0032754000693400002	10,8,26,15	4,17,28,7	149	chr22	50783642	50783500	50783045	50782890	RABL2B	annotatedSS	SE	-	50782351	50782187
3127					1.0	ENSG00000079974.17	3127	31,56,16,28	38,33,35,29	298	0.608,0.778,0.235,0.483	0.826,0.493,0.385,0.674	-0.069	0.578552256238	10,8,26,15	4,17,28,7	149	chr22	50783663	50783500	50783286	50783038	RABL2B	annotatedSS	SE	-	50782351	50782187
3128					1.0	ENSG00000079974.17	3128	17,40,6,10	21,17,17,14	298	0.378,0.513,0.13,0.333	0.368,0.333,0.128,0.304	0.055	0.290725463362	14,19,20,10	18,17,58,16	149	chr22	50783663	50783500	50783286	50783038	RABL2B	annotatedSS	SE	-	50782347	50782233
3129					1.0	ENSG00000100299.17	3129	164,86,143,119	237,146,368,174	252	1.0,1.0,0.988,0.986	0.979,1.0,0.973,1.0	0.006	0.690884580974	0,0,1,1	3,0,6,0	149	chr22	50626063	50625935	50625681	50625578	ARSA	annotatedSS	SE	-	50625464	50625017
3130					1.0	ENSG00000100299.17	3130	227,144,204,210	381,249,609,336	274	0.976,1.0,1.0,0.991	1.0,1.0,1.0,1.0	-0.008	1.0	3,0,0,1	0,0,0,0	149	chr22	50626760	50626590	50626278	50626153	ARSA	annotatedSS	SE	-	50626063	50625935
3131					1.0	ENSG00000100299.17	3131	152,106,130,130	194,135,378,213	298	1.0,1.0,1.0,0.985	1.0,1.0,1.0,1.0	-0.004	1.0	0,0,0,1	0,0,0,0	149	chr22	50627052	50626833	50626760	50626590	ARSA	annotatedSS	SE	-	50626278	50626153
3132					1.0	ENSG00000100299.17	3132	140,114,144,147	247,139,454,239	298	1.0,0.983,0.947,0.987	1.0,1.0,0.978,0.976	-0.009000000000000001	0.45854596127999997	0,1,4,1	0,0,5,3	149	chr22	50627406	50627165	50627052	50626833	ARSA	annotatedSS	SE	-	50626760	50626590
3133					1.0	ENSG00000100299.17	3133	59,28,51,72	108,53,155,70	298	0.831,1.0,0.927,0.947	0.915,0.93,0.838,0.946	0.019	0.235894787923	6,0,2,2	5,2,15,2	149	chr22	50628170	50627945	50627792	50627555	ARSA	annotatedSS	SE	-	50627406	50627165
3134					1.0	ENSG00000100299.17	3134	49,22,46,54	85,43,145,55	298	1.0,1.0,1.0,1.0	0.955,1.0,0.973,1.0	0.018000000000000002	1.0	0,0,0,0	2,0,2,0	149	chr22	50628159	50627990	50627792	50627555	ARSA	annotatedSS	SE	-	50627406	50627165
3135					1.0	ENSG00000254413.8	3135	6,2,0,0	2,11,4,3	260	1.0,1.0,NA,0.0	1.0,1.0,0.534,1.0	-0.217	1.0	0,0,0,1	0,0,2,0	149	chr22	50579255	50579035	50578659	50578548	CHKB-CPT1B	annotatedSS	SE	-	50577934	50577774
3136					1.0	ENSG00000254413.8	3136	127,149,105,86	89,115,179,78	258	1.0,0.966,0.953,1.0	1.0,0.985,0.981,0.978	-0.006	0.572522976435	0,3,3,0	0,1,2,1	149	chr22	50580416	50580189	50580082	50579973	CHKB-CPT1B	annotatedSS	SE	-	50579830	50579726
3137					1.0	ENSG00000254413.8	3137	172,176,151,133	142,209,252,158	283	0.989,1.0,1.0,1.0	1.0,1.0,1.0,1.0	-0.003	1.0	1,0,0,0	0,0,0,0	149	chr22	50582965	50581748	50581553	50581419	CHKB-CPT1B	annotatedSS	SE	-	50580660	50580564
3138					1.0	ENSG00000177989.13	3138	0,6,0,2	1,6,2,0	282	NA,0.613,NA,1.0	1.0,1.0,1.0,NA	-0.19399999999999998	1.0	0,2,0,0	0,0,0,0	149	chr22	50532184	50531968	50531702	50531569	ODF3B	annotatedSS	SE	-	50531295	50531190
3139					1.0	ENSG00000177989.13	3139	1,4,0,5	1,7,0,0	298	1.0,0.5,NA,1.0	1.0,1.0,NA,NA	-0.16699999999999998	1.0	0,2,0,0	0,0,0,0	149	chr22	50532077	50531968	50531773	50531569	ODF3B	annotatedSS	SE	-	50531295	50531190
3140					1.0	ENSG00000025708.13	3140	107,109,87,98	97,112,179,105	290	0.965,1.0,1.0,0.926	0.98,0.983,1.0,1.0	-0.018000000000000002	0.463438215714	2,0,0,4	1,1,0,0	149	chr22	50526476	50526245	50526141	50526000	TYMP	annotatedSS	SE	-	50525918	50525751
3141					1.0	ENSG00000025708.13	3141	61,70,62,56	64,68,106,51	298	0.938,1.0,1.0,0.875	0.97,0.971,1.0,1.0	-0.032	0.46638602825099995	2,0,0,4	1,1,0,0	149	chr22	50526476	50526245	50526156	50526000	TYMP	annotatedSS	SE	-	50525918	50525751
3142					1.0	ENSG00000025708.13	3142	38,41,20,35	49,52,63,27	268	1.0,1.0,1.0,1.0	1.0,1.0,0.972,1.0	0.006999999999999999	1.0	0,0,0,0	0,0,1,0	149	chr22	50527717	50527587	50527283	50527164	TYMP	annotatedSS	SE	-	50526738	50526575
3143					1.0	ENSG00000025708.13	3143	0,6,2,0	4,3,1,2	279	NA,1.0,1.0,NA	0.516,1.0,1.0,1.0	0.121	1.0	0,0,0,0	2,0,0,0	149	chr22	50529990	50529903	50527717	50527587	TYMP	annotatedSS	SE	-	50526738	50526575
3144					1.0	ENSG00000025708.13	3144	38,33,20,14	29,64,67,39	248	1.0,1.0,0.857,1.0	1.0,0.951,0.953,1.0	-0.012	0.662501896717	0,0,2,0	0,2,2,0	149	chr22	50529338	50529135	50528610	50528511	TYMP	annotatedSS	SE	-	50527717	50527587
3145					1.0	ENSG00000025708.13	3145	21,14,9,8	20,32,28,21	248	1.0,0.584,0.73,0.828	0.75,0.865,1.0,0.863	-0.084	0.25073667320799997	0,6,2,1	4,3,0,2	149	chr22	50529999	50529903	50528610	50528511	TYMP	annotatedSS	SE	-	50527717	50527587
3146					1.0	ENSG00000025770.18	3146	0,4,6,8	2,1,9,5	204	0.0,0.031,0.038,0.06	0.013,0.006,0.034,0.043	0.008	0.396168956056	87,92,110,92	108,121,187,81	149	chr22	50516548	50516446	50515774	50515719	NCAPH2	annotatedSS	SE	+	50508445	50508258
3147					1.0	ENSG00000025770.18	3147	199,194,207,175	238,234,383,189	251	0.992,0.975,1.0,1.0	0.979,1.0,1.0,0.982	0.001	1.0	1,3,0,0	3,0,0,2	149	chr22	50517482	50517426	50516548	50516446	NCAPH2	annotatedSS	SE	+	50508445	50508215
3148					1.0	ENSG00000025770.18	3148	226,250,247,249	230,264,547,231	233	1.0,1.0,0.987,0.994	1.0,1.0,1.0,1.0	-0.005	1.0	0,0,2,1	0,0,0,0	149	chr22	50519320	50519189	50518732	50518648	NCAPH2	annotatedSS	SE	+	50518278	50518132
3149					1.0	ENSG00000100258.17	3149	377,385,426,408	690,695,1647,653	246	0.991,1.0,0.989,1.0	1.0,0.998,1.0,0.992	-0.003	1.0	2,0,3,0	0,1,0,3	149	chr22	50505257	50505228	50505153	50505056	LMF2	annotatedSS	SE	-	50504984	50504801
3150					1.0	ENSG00000100258.17	3150	254,272,266,278	523,447,1073,449	255	1.0,1.0,0.994,1.0	0.997,1.0,0.998,0.996	0.001	1.0	0,0,1,0	1,0,1,1	149	chr22	50505537	50505402	50505334	50505228	LMF2	annotatedSS	SE	-	50505153	50505056
3151					1.0	ENSG00000100258.17	3151	135,141,142,138	240,194,505,229	298	0.971,1.0,1.0,1.0	1.0,0.99,1.0,0.991	-0.003	1.0	2,0,0,0	0,1,0,1	149	chr22	50506666	50506637	50506213	50506034	LMF2	annotatedSS	SE	-	50505815	50505673
3152					1.0	ENSG00000100258.17	3152	135,141,142,139	242,194,503,227	298	1.0,0.972,1.0,1.0	1.0,1.0,1.0,1.0	-0.006999999999999999	1.0	0,2,0,0	0,0,0,0	149	chr22	50507684	50507581	50506213	50506034	LMF2	annotatedSS	SE	-	50505815	50505673
3153					1.0	ENSG00000100258.17	3153	303,283,340,310	495,383,1176,477	298	1.0,1.0,1.0,0.994	1.0,1.0,0.993,0.992	0.002	1.0	0,0,0,1	0,0,4,2	149	chr22	50506666	50506637	50506502	50506284	LMF2	annotatedSS	SE	-	50506213	50506034
3154					1.0	ENSG00000100258.17	3154	160,124,184,145	225,183,580,242	298	1.0,1.0,1.0,1.0	0.991,1.0,1.0,1.0	0.002	1.0	0,0,0,0	1,0,0,0	149	chr22	50507035	50506781	50506502	50506284	LMF2	annotatedSS	SE	-	50506213	50506034
3155					1.0	ENSG00000100258.17	3155	2,0,0,0	0,1,0,1	178	1.0,0.0,NA,NA	NA,1.0,NA,1.0	-0.5	1.0	0,2,0,0	0,0,0,0	149	chr22	50507684	50507581	50506666	50506637	LMF2	annotatedSS	SE	-	50505815	50505673
3156					1.0	ENSG00000100258.17	3156	28,14,28,21	27,20,90,33	178	1.0,1.0,1.0,1.0	0.958,1.0,1.0,1.0	0.01	1.0	0,0,0,0	1,0,0,0	149	chr22	50507035	50506781	50506666	50506637	LMF2	annotatedSS	SE	-	50506213	50506034
3158					1.0	ENSG00000100258.17	3158	169,172,183,183	295,220,683,262	178	1.0,0.993,1.0,1.0	1.0,1.0,0.983,0.995	0.004	1.0	0,1,0,0	0,0,10,1	149	chr22	50507035	50506781	50506666	50506637	LMF2	annotatedSS	SE	-	50506502	50506284
3159					1.0	ENSG00000100258.17	3159	123,127,162,154	196,159,508,177	298	1.0,1.0,1.0,0.975	0.98,1.0,0.992,1.0	0.001	1.0	0,0,0,2	2,0,2,0	149	chr22	50507691	50507581	50507035	50506781	LMF2	annotatedSS	SE	-	50506213	50506034
3160					1.0	ENSG00000100258.17	3160	249,239,299,290	420,312,1032,382	298	0.976,0.992,1.0,1.0	1.0,1.0,1.0,1.0	-0.008	1.0	3,1,0,0	0,0,0,0	149	chr22	50507691	50507581	50507035	50506781	LMF2	annotatedSS	SE	-	50506666	50506637
3161					1.0	ENSG00000100258.17	3161	0,2,1,0	5,0,2,3	298	NA,1.0,1.0,0.0	0.556,NA,0.333,1.0	0.037000000000000005	1.0	0,0,0,2	2,0,2,0	149	chr22	50507684	50507581	50507120	50506781	LMF2	annotatedSS	SE	-	50506213	50506034
3162					1.0	ENSG00000100258.17	3162	126,114,138,136	229,153,526,208	298	0.955,0.983,1.0,1.0	1.0,1.0,1.0,1.0	-0.016	1.0	3,1,0,0	0,0,0,0	149	chr22	50507684	50507581	50507120	50506781	LMF2	annotatedSS	SE	-	50506666	50506637
3163					1.0	ENSG00000100241.20	3163	53,45,40,42	112,62,188,65	227	0.76,0.747,0.84,0.775	0.85,0.787,0.867,0.753	-0.034	0.27035236613	11,10,5,8	13,11,19,14	149	chr22	50459392	50459254	50457111	50457033	SBF1	annotatedSS	SE	-	50456673	50456491
3164					1.0	ENSG00000100241.20	3164	49,51,68,60	118,105,243,106	287	0.864,1.0,1.0,1.0	1.0,1.0,1.0,1.0	-0.034	0.82040062699	4,0,0,0	0,0,0,0	149	chr22	50459666	50459469	50459392	50459254	SBF1	annotatedSS	SE	-	50456673	50456491
3165					1.0	ENSG00000100241.20	3165	80,69,74,99	162,152,241,104	227	1.0,1.0,1.0,1.0	1.0,0.99,1.0,1.0	0.002	1.0	0,0,0,0	0,1,0,0	149	chr22	50466074	50465960	50465840	50465762	SBF1	annotatedSS	SE	-	50465328	50465214
3166					1.0	ENSG00000100241.20	3166	58,56,84,57	100,49,172,99	235	1.0,1.0,1.0,1.0	0.984,1.0,1.0,1.0	0.004	1.0	0,0,0,0	1,0,0,0	149	chr22	50474849	50474785	50468461	50468375	SBF1	annotatedSS	SE	-	50467923	50467531
3167					1.0	ENSG00000100239.15	3167	0,1,1,5	2,7,7,4	275	0.0,1.0,0.213,1.0	1.0,1.0,1.0,1.0	-0.447	0.31947580516999996	1,0,2,0	0,0,0,0	149	chr22	50392015	50391866	50389111	50388985	PPP6R2	annotatedSS	SE	+	50372150	50372071
3168					0.06512127154519999	ENSG00000100239.15	3168	0,1,2,5	9,5,9,8	275	0.0,0.022,0.045,0.114	0.188,0.101,0.104,0.186	-0.099	0.0007166298433550001	13,24,23,21	21,24,42,19	149	chr22	50394135	50393892	50389111	50388985	PPP6R2	annotatedSS	SE	+	50372150	50372071
3169					1.0	ENSG00000100239.15	3169	1,0,4,0	0,0,1,0	298	0.037,0.0,0.08,0.0	0.0,0.0,0.012,0.0	0.026000000000000002	0.489192791777	13,24,23,21	21,24,42,19	149	chr22	50394135	50393892	50392015	50391866	PPP6R2	annotatedSS	SE	+	50372150	50372071
3170					1.0	ENSG00000100239.15	3170	0,1,2,0	0,2,1,0	298	NA,0.333,0.25,NA	0.0,0.5,0.143,0.0	0.131	1.0	0,1,3,0	7,1,3,4	149	chr22	50394135	50393892	50392015	50391866	PPP6R2	annotatedSS	SE	+	50389111	50388985
3171					1.0	ENSG00000100239.15	3171	25,19,21,18	23,25,36,13	262	1.0,1.0,1.0,1.0	0.929,1.0,1.0,1.0	0.018000000000000002	1.0	0,0,0,0	1,0,0,0	149	chr22	50419462	50419345	50418979	50418866	PPP6R2	annotatedSS	SE	+	50416157	50416091
3172					1.0	ENSG00000100239.15	3172	54,57,55,60	67,72,118,42	262	1.0,1.0,1.0,0.945	1.0,0.932,1.0,1.0	0.003	1.0	0,0,0,2	0,3,0,0	149	chr22	50419462	50419348	50418979	50418866	PPP6R2	annotatedSS	SE	+	50416157	50416091
3173					1.0	ENSG00000100239.15	3173	55,60,56,47	80,95,198,83	230	0.484,0.556,0.495,0.432	0.618,0.618,0.564,0.477	-0.077	0.0888779910688	38,31,37,40	32,38,99,59	149	chr22	50437603	50437505	50437068	50436987	PPP6R2	annotatedSS	SE	+	50436452	50436366
3174					1.0	ENSG00000205593.11	3174	6,7,11,11	22,7,27,18	244	1.0,1.0,1.0,1.0	0.931,0.81,0.943,1.0	0.079	1.0	0,0,0,0	1,1,1,0	149	chr22	50314700	50314604	50314494	50314399	DENND6B	annotatedSS	SE	-	50314272	50313813
3175					1.0	ENSG00000205593.11	3175	11,3,3,2	7,7,15,6	210	0.661,0.516,0.262,0.415	0.498,0.623,0.542,0.81	-0.155	0.36267643275300004	4,2,6,2	5,3,9,1	149	chr22	50317373	50317292	50316626	50316565	DENND6B	annotatedSS	SE	-	50316475	50316369
3176					1.0	ENSG00000205593.11	3176	14,5,5,3	11,12,22,12	296	0.638,0.557,0.296,0.43	0.525,0.668,0.552,0.858	-0.171	0.23093485504900002	4,2,6,2	5,3,9,1	149	chr22	50317373	50317292	50316712	50316565	DENND6B	annotatedSS	SE	-	50316475	50316369
3178					1.0	ENSG00000196576.14	3178	318,310,337,262	574,491,1097,439	286	1.0,0.994,1.0,0.986	1.0,0.996,1.0,0.983	0.0	1.0	0,1,0,2	0,1,0,4	149	chr22	50283445	50283336	50283186	50283049	PLXNB2	annotatedSS	SE	-	50282881	50282710
3179					1.0	ENSG00000196576.14	3179	154,128,180,113	248,255,529,215	231	1.0,1.0,1.0,1.0	0.994,0.988,0.991,1.0	0.006999999999999999	1.0	0,0,0,0	1,2,3,0	149	chr22	50284665	50284572	50284213	50284131	PLXNB2	annotatedSS	SE	-	50283990	50283832
3180					1.0	ENSG00000196576.14	3180	61,36,46,45	74,87,163,60	262	1.0,1.0,1.0,1.0	0.977,0.961,0.969,1.0	0.023	0.46619760278000005	0,0,0,0	1,2,3,0	149	chr22	50284665	50284572	50284244	50284131	PLXNB2	annotatedSS	SE	-	50283990	50283832
3181					1.0	ENSG00000196576.14	3181	133,138,186,105	263,263,560,233	242	1.0,1.0,1.0,1.0	0.988,0.988,1.0,1.0	0.006	1.0	0,0,0,0	2,2,0,0	149	chr22	50285901	50285799	50284665	50284572	PLXNB2	annotatedSS	SE	-	50284213	50284131
3182					1.0	ENSG00000196576.14	3182	0,0,0,0	2,5,4,2	218	0.0,0.0,0.0,0.0	0.009,0.023,0.009,0.011	-0.013000000000000001	1.0	73,70,102,56	145,147,292,120	149	chr22	50285843	50285799	50284913	50284844	PLXNB2	annotatedSS	SE	-	50284665	50284572
3183					1.0	ENSG00000196576.14	3183	100,107,139,85	197,213,451,166	251	1.0,1.0,1.0,1.0	1.0,1.0,0.989,0.99	0.005	1.0	0,0,0,0	0,0,3,1	149	chr22	50286098	50285989	50285901	50285799	PLXNB2	annotatedSS	SE	-	50284665	50284572
3184					1.0	ENSG00000196576.14	3184	128,150,176,159	254,295,593,271	298	1.0,1.0,1.0,1.0	1.0,0.987,0.99,1.0	0.006	1.0	0,0,0,0	0,2,3,0	149	chr22	50287793	50287666	50287264	50287110	PLXNB2	annotatedSS	SE	-	50286287	50286172
3185					1.0	ENSG00000196576.14	3185	222,203,196,187	361,334,682,264	278	1.0,0.991,1.0,1.0	1.0,1.0,1.0,1.0	-0.002	1.0	0,1,0,0	0,0,0,0	149	chr22	50289142	50288959	50288871	50288742	PLXNB2	annotatedSS	SE	-	50288037	50287936
3186					1.0	ENSG00000196576.14	3186	140,106,160,130	236,201,465,169	298	1.0,1.0,1.0,1.0	1.0,1.0,0.991,1.0	0.002	1.0	0,0,0,0	0,0,2,0	149	chr22	50294778	50294718	50290597	50289516	PLXNB2	annotatedSS	SE	-	50289142	50288959
3187					1.0	ENSG00000196576.14	3187	72,85,105,71	138,125,276,90	298	1.0,1.0,1.0,1.0	0.986,1.0,1.0,1.0	0.004	1.0	0,0,0,0	1,0,0,0	149	chr22	50307572	50307552	50290597	50289516	PLXNB2	annotatedSS	SE	-	50289142	50288959
3188					1.0	ENSG00000196576.14	3188	3,0,1,2	8,7,18,6	209	1.0,NA,1.0,1.0	0.851,1.0,1.0,1.0	0.037000000000000005	1.0	0,0,0,0	1,0,0,0	149	chr22	50307572	50307552	50294778	50294718	PLXNB2	annotatedSS	SE	-	50289142	50288959
3189					1.0	ENSG00000196576.14	3189	54,22,69,57	92,77,205,85	209	0.951,0.723,0.672,0.871	0.904,0.833,0.794,0.823	-0.034	0.7665674538089999	2,6,24,6	7,11,38,13	149	chr22	50307572	50307552	50294778	50294718	PLXNB2	annotatedSS	SE	-	50290597	50289516
3190					1.0	ENSG00000196576.14	3190	40,37,18,34	37,49,104,58	202	0.937,0.82,0.356,0.807	0.796,0.767,0.669,0.767	-0.02	0.7116339496899999	2,6,24,6	7,11,38,13	149	chr22	50307627	50307552	50294778	50294725	PLXNB2	annotatedSS	SE	-	50290597	50289516
3191					1.0	ENSG00000185386.14	3191	12,12,12,11	17,11,55,17	208	1.0,0.811,0.682,0.798	0.859,0.887,0.929,0.924	-0.077	0.299255934962	0,2,4,2	2,1,3,1	149	chr22	50267949	50267819	50267627	50267568	MAPK11	annotatedSS	SE	-	50267482	50267370
3192					1.0	ENSG00000100429.17	3192	51,39,54,34	115,58,156,37	234	1.0,0.756,0.896,0.844	0.88,0.902,0.909,0.797	0.002	0.871819086871	0,8,4,4	10,4,10,6	149	chr22	50247948	50247889	50247776	50247691	HDAC10	annotatedSS	SE	-	50246966	50246874
3193					1.0	ENSG00000100429.17	3193	35,18,35,10	49,38,71,31	217	1.0,1.0,1.0,1.0	0.944,1.0,1.0,1.0	0.013999999999999999	1.0	0,0,0,0	2,0,0,0	149	chr22	50249703	50249634	50248292	50248224	HDAC10	annotatedSS	SE	-	50248145	50247889
3194					1.0	ENSG00000100429.17	3194	101,78,89,82	181,137,266,127	256	1.0,1.0,1.0,1.0	1.0,0.952,0.957,0.987	0.026000000000000002	0.115380686604	0,0,0,0	0,4,7,1	149	chr22	50248751	50248661	50248472	50248365	HDAC10	annotatedSS	SE	-	50248292	50247907
3195					1.0	ENSG00000100429.17	3195	70,49,59,56	89,75,127,65	256	1.0,1.0,1.0,1.0	1.0,0.956,0.987,1.0	0.013999999999999999	1.0	0,0,0,0	0,2,1,0	149	chr22	50249703	50249634	50248472	50248365	HDAC10	annotatedSS	SE	-	50248292	50247907
3197					1.0	ENSG00000100429.17	3197	27,23,23,17	75,51,103,52	239	1.0,1.0,0.878,0.914	0.94,0.97,0.955,0.942	-0.004	0.0829104307947	0,0,2,1	3,1,3,2	149	chr22	50249168	50249102	50248751	50248661	HDAC10	annotatedSS	SE	-	50248472	50248224
3198					1.0	ENSG00000100429.17	3198	27,22,24,20	73,50,101,50	239	1.0,1.0,1.0,0.926	1.0,1.0,1.0,1.0	-0.018000000000000002	1.0	0,0,0,1	0,0,0,0	149	chr22	50249454	50249327	50248751	50248661	HDAC10	annotatedSS	SE	-	50248472	50248224
3199					1.0	ENSG00000100429.17	3199	28,21,22,17	73,50,101,50	239	0.686,1.0,1.0,1.0	0.978,1.0,0.94,0.94	-0.043	0.233841417167	8,0,0,0	1,0,4,2	149	chr22	50249703	50249634	50248751	50248661	HDAC10	annotatedSS	SE	-	50248472	50248224
3200					1.0	ENSG00000100429.17	3200	9,3,2,8	15,5,30,16	178	1.0,0.557,0.626,1.0	0.863,0.807,0.893,0.87	-0.063	0.0644803921781	0,2,1,0	2,1,3,2	149	chr22	50249168	50249102	50248859	50248830	HDAC10	annotatedSS	SE	-	50248751	50248661
3201					0.175880410836	ENSG00000100429.17	3201	9,3,1,3	11,4,29,10	178	1.0,0.715,0.295,0.456	1.0,1.0,0.96,1.0	-0.374	0.00314872968279	0,1,2,3	0,0,1,0	149	chr22	50249454	50249327	50248859	50248830	HDAC10	annotatedSS	SE	-	50248751	50248661
3202					1.0	ENSG00000100429.17	3202	9,3,2,3	10,3,25,7	178	0.883,1.0,1.0,1.0	1.0,1.0,0.954,1.0	-0.018000000000000002	1.0	1,0,0,0	0,0,1,0	149	chr22	50249703	50249634	50248859	50248830	HDAC10	annotatedSS	SE	-	50248751	50248661
3203					1.0	ENSG00000100429.17	3203	39,34,45,27	90,61,146,50	209	1.0,0.924,0.97,1.0	0.97,0.978,0.972,0.947	0.006999999999999999	1.0	0,2,1,0	2,1,3,2	149	chr22	50249168	50249102	50248890	50248830	HDAC10	annotatedSS	SE	-	50248751	50248661
3204					0.610339137905	ENSG00000100429.17	3204	16,7,7,9	22,22,45,12	209	1.0,0.833,0.714,0.681	1.0,1.0,0.97,1.0	-0.185	0.023965692354200003	0,1,2,3	0,0,1,0	149	chr22	50249454	50249327	50248890	50248830	HDAC10	annotatedSS	SE	-	50248751	50248661
3205					1.0	ENSG00000100429.17	3205	16,7,7,9	22,20,45,14	209	0.919,1.0,1.0,1.0	1.0,1.0,0.97,1.0	-0.013000000000000001	1.0	1,0,0,0	0,0,1,0	149	chr22	50249703	50249634	50248890	50248830	HDAC10	annotatedSS	SE	-	50248751	50248661
3206					1.0	ENSG00000100429.17	3206	11,11,15,11	29,22,30,18	215	1.0,1.0,1.0,0.884	1.0,1.0,1.0,1.0	-0.028999999999999998	1.0	0,0,0,1	0,0,0,0	149	chr22	50249454	50249327	50249168	50249102	HDAC10	annotatedSS	SE	-	50248472	50248365
3207					1.0	ENSG00000100429.17	3207	0,0,0,0	1,1,0,2	215	0.0,NA,NA,NA	0.409,1.0,0.0,0.409	-0.455	1.0	8,0,0,0	1,0,4,2	149	chr22	50249703	50249634	50249168	50249102	HDAC10	annotatedSS	SE	-	50248472	50248365
3208					0.807050559321	ENSG00000100429.17	3208	11,13,14,10	28,22,30,18	215	1.0,0.9,0.829,0.698	1.0,1.0,0.954,1.0	-0.132	0.0387297357426	0,1,2,3	0,0,1,0	149	chr22	50249454	50249327	50249168	50249102	HDAC10	annotatedSS	SE	-	50248751	50248661
3209					1.0	ENSG00000100429.17	3209	0,0,0,0	0,1,1,1	215	0.0,NA,NA,NA	NA,1.0,0.409,1.0	-0.8029999999999999	1.0	1,0,0,0	0,0,1,0	149	chr22	50249703	50249634	50249168	50249102	HDAC10	annotatedSS	SE	-	50248751	50248661
3210					0.08094961344019999	ENSG00000100429.17	3210	11,11,14,15	31,23,32,25	215	1.0,1.0,1.0,1.0	0.956,0.941,0.847,0.852	0.10099999999999999	0.000980031076396	0,0,0,0	1,1,4,3	149	chr22	50249454	50249327	50249168	50249102	HDAC10	annotatedSS	SE	-	50248859	50248830
3211					1.0	ENSG00000100429.17	3211	0,0,1,1	1,0,1,3	215	NA,NA,0.409,1.0	1.0,NA,1.0,1.0	-0.295	1.0	0,0,1,0	0,0,0,0	149	chr22	50249703	50249634	50249168	50249102	HDAC10	annotatedSS	SE	-	50248859	50248830
3212					1.0	ENSG00000100429.17	3212	34,38,50,28	95,61,129,54	215	1.0,1.0,1.0,1.0	1.0,0.955,0.989,1.0	0.013999999999999999	1.0	0,0,0,0	0,2,1,0	149	chr22	50249454	50249327	50249168	50249102	HDAC10	annotatedSS	SE	-	50248890	50248830
3213					1.0	ENSG00000100429.17	3213	10,12,17,6	25,21,46,20	215	1.0,1.0,1.0,1.0	1.0,1.0,0.97,0.874	0.039	1.0	0,0,0,0	0,0,1,2	149	chr22	50249703	50249634	50249168	50249102	HDAC10	annotatedSS	SE	-	50248890	50248830
3214					1.0	ENSG00000100429.17	3214	10,12,16,6	25,22,44,20	245	1.0,1.0,1.0,1.0	1.0,0.87,0.964,1.0	0.040999999999999995	1.0	0,0,0,0	0,2,1,0	149	chr22	50249454	50249327	50249198	50249102	HDAC10	annotatedSS	SE	-	50248890	50248830
3215					1.0	ENSG00000100429.17	3215	10,12,16,7	25,22,44,20	245	1.0,1.0,1.0,1.0	1.0,1.0,0.964,0.859	0.044000000000000004	1.0	0,0,0,0	0,0,1,2	149	chr22	50249703	50249634	50249198	50249102	HDAC10	annotatedSS	SE	-	50248890	50248830
3216					1.0	ENSG00000100429.17	3216	23,36,40,15	36,31,91,33	276	0.608,1.0,1.0,1.0	0.951,1.0,0.925,0.899	-0.042	0.836872453513	8,0,0,0	1,0,4,2	149	chr22	50249703	50249634	50249454	50249327	HDAC10	annotatedSS	SE	-	50248472	50248365
3217					1.0	ENSG00000100429.17	3217	23,37,42,17	36,31,92,33	276	0.925,1.0,1.0,1.0	1.0,1.0,0.98,1.0	-0.013999999999999999	1.0	1,0,0,0	0,0,1,0	149	chr22	50249703	50249634	50249454	50249327	HDAC10	annotatedSS	SE	-	50248751	50248661
3218					1.0	ENSG00000100429.17	3218	23,36,40,14	37,32,95,36	276	1.0,1.0,0.956,1.0	1.0,1.0,1.0,1.0	-0.011000000000000001	1.0	0,0,1,0	0,0,0,0	149	chr22	50249703	50249634	50249454	50249327	HDAC10	annotatedSS	SE	-	50248859	50248830
3219					1.0	ENSG00000100429.17	3219	23,36,40,14	36,33,92,33	276	1.0,1.0,1.0,1.0	1.0,1.0,0.98,0.899	0.03	1.0	0,0,0,0	0,0,1,2	149	chr22	50249703	50249634	50249454	50249327	HDAC10	annotatedSS	SE	-	50248890	50248830
3220					1.0	ENSG00000100429.17	3220	46,62,76,43	111,74,193,73	276	1.0,1.0,0.976,1.0	1.0,1.0,0.981,1.0	-0.001	1.0	0,0,1,0	0,0,2,0	149	chr22	50249703	50249634	50249454	50249327	HDAC10	annotatedSS	SE	-	50249168	50249102
3221					1.0	ENSG00000100429.17	3221	23,36,40,14	36,31,91,33	276	1.0,1.0,1.0,0.883	1.0,1.0,1.0,1.0	-0.028999999999999998	1.0	0,0,0,1	0,0,0,0	149	chr22	50249703	50249634	50249454	50249327	HDAC10	annotatedSS	SE	-	50249198	50249102
3222					1.0	ENSG00000100429.17	3222	0,0,2,1	2,4,3,0	298	0.0,NA,1.0,1.0	0.5,1.0,0.273,0.0	0.223	1.0	8,0,0,0	1,0,4,2	149	chr22	50249703	50249634	50249516	50249327	HDAC10	annotatedSS	SE	-	50248472	50248365
3223					1.0	ENSG00000100429.17	3223	0,1,4,3	2,4,4,0	298	0.0,1.0,1.0,1.0	1.0,1.0,0.667,NA	-0.139	1.0	1,0,0,0	0,0,1,0	149	chr22	50249703	50249634	50249516	50249327	HDAC10	annotatedSS	SE	-	50248751	50248661
3224					1.0	ENSG00000100429.17	3224	0,0,2,0	2,5,7,3	298	NA,NA,0.5,NA	1.0,1.0,1.0,1.0	-0.5	1.0	0,0,1,0	0,0,0,0	149	chr22	50249703	50249634	50249516	50249327	HDAC10	annotatedSS	SE	-	50248859	50248830
3225					1.0	ENSG00000100429.17	3225	23,26,38,27	74,41,101,38	298	1.0,1.0,0.95,1.0	1.0,1.0,0.962,1.0	-0.003	1.0	0,0,1,0	0,0,2,0	149	chr22	50249703	50249634	50249516	50249327	HDAC10	annotatedSS	SE	-	50249168	50249102
3226					1.0	ENSG00000100429.17	3226	21,32,14,25	46,26,75,17	218	1.0,1.0,1.0,1.0	1.0,1.0,1.0,0.921	0.02	1.0	0,0,0,0	0,0,0,1	149	chr22	50249964	50249859	50249703	50249634	HDAC10	annotatedSS	SE	-	50248292	50248224
3228					1.0	ENSG00000100429.17	3228	34,54,40,25	92,65,157,40	247	1.0,1.0,0.923,1.0	1.0,1.0,1.0,1.0	-0.019	1.0	0,0,2,0	0,0,0,0	149	chr22	50250523	50250426	50250160	50250062	HDAC10	annotatedSS	SE	-	50249964	50249858
3229					1.0	ENSG00000100429.17	3229	31,47,18,35	69,51,135,34	247	0.903,1.0,1.0,1.0	0.954,1.0,0.964,1.0	-0.004	0.47682824292900006	2,0,0,0	2,0,3,0	149	chr22	50250890	50250770	50250160	50250062	HDAC10	annotatedSS	SE	-	50249964	50249858
3230					1.0	ENSG00000100429.17	3230	9,6,12,8	25,12,34,11	246	0.732,1.0,1.0,1.0	0.883,1.0,0.873,1.0	-0.006	0.648784430224	2,0,0,0	2,0,3,0	149	chr22	50250905	50250770	50250523	50250426	HDAC10	annotatedSS	SE	-	50249964	50249858
3231					1.0	ENSG00000100429.17	3231	24,22,34,9	56,35,91,25	246	0.548,0.625,0.911,0.331	0.809,0.702,0.612,0.654	-0.091	0.509639499972	12,8,2,11	8,9,35,8	149	chr22	50250905	50250770	50250523	50250426	HDAC10	annotatedSS	SE	-	50250160	50250062
3232					1.0	ENSG00000073169.13	3232	143,135,118,78	175,129,373,129	280	1.0,1.0,1.0,0.976	1.0,1.0,1.0,1.0	-0.006	1.0	0,0,0,1	0,0,0,0	149	chr22	50210911	50210630	50210311	50210180	SELENOO	annotatedSS	SE	+	50208716	50208487
3233					1.0	ENSG00000170638.9	3233	51,41,70,55	78,69,152,94	216	1.0,1.0,1.0,1.0	1.0,1.0,0.991,1.0	0.002	1.0	0,0,0,0	0,0,1,0	149	chr22	50193654	50193575	50193093	50193026	TRABD	annotatedSS	SE	+	50185976	50185914
3234					1.0	ENSG00000170638.9	3234	199,151,169,159	301,283,536,237	260	1.0,0.989,0.98,1.0	0.989,1.0,0.987,0.985	0.002	1.0	0,1,2,0	2,0,4,2	149	chr22	50197588	50197448	50197351	50197240	TRABD	annotatedSS	SE	+	50195040	50194899
3235					1.0	ENSG00000170638.9	3235	124,99,117,127	215,150,385,154	298	1.0,1.0,1.0,1.0	1.0,1.0,1.0,0.987	0.003	1.0	0,0,0,0	0,0,0,1	149	chr22	50198186	50198074	50197995	50197822	TRABD	annotatedSS	SE	+	50197588	50197448
3236					1.0	ENSG00000170638.9	3236	86,63,77,86	124,109,247,131	298	1.0,0.94,1.0,1.0	1.0,0.982,0.976,1.0	-0.005	1.0	0,2,0,0	0,1,3,0	149	chr22	50199569	50199115	50198515	50198344	TRABD	annotatedSS	SE	+	50198186	50198074
3237					1.0	ENSG00000073150.13	3237	0,0,0,0	0,0,2,0	200	0.0,NA,NA,NA	0.0,NA,0.598,0.0	-0.19899999999999998	1.0	1,0,0,0	2,0,1,2	149	chr22	50178402	50176938	50175482	50175431	PANX2	annotatedSS	SE	+	50170956	50170760
3243					1.0	ENSG00000198355.4	3243	74,75,75,60	105,88,172,82	259	1.0,1.0,1.0,1.0	1.0,1.0,0.99,1.0	0.002	1.0	0,0,0,0	0,0,1,0	149	chr22	49961368	49961317	49961234	49961124	PIM3	annotatedSS	SE	+	49961032	49960512
3245					1.0	ENSG00000219438.8	3245	69,36,83,46	91,74,186,47	298	1.0,0.9,1.0,1.0	1.0,1.0,1.0,1.0	-0.025	1.0	0,2,0,0	0,0,0,0	149	chr22	48707844	48707716	48646746	48646596	FAM19A5	annotatedSS	SE	+	48489704	48489459
3247					1.0	ENSG00000054611.13	3247	0,0,0,0	2,0,0,0	207	0.0,0.0,0.0,0.0	0.01,0.0,0.0,0.0	-0.003	1.0	117,96,108,81	150,122,204,121	149	chr22	46792576	46792519	46789037	46788979	TBC1D22A	annotatedSS	SE	+	46762848	46762686
3249					1.0	ENSG00000054611.13	3249	0,0,0,0	0,0,1,0	298	0.0,0.0,0.0,0.0	0.0,0.0,0.002,0.0	-0.001	1.0	117,96,108,81	150,122,204,121	149	chr22	46792576	46792519	46789471	46789311	TBC1D22A	annotatedSS	SE	+	46762848	46762650
3253					0.34375224372	ENSG00000054611.13	3253	94,94,94,83	137,97,231,85	298	0.959,1.0,0.979,1.0	0.958,0.924,0.975,0.934	0.037000000000000005	0.00908979725737	2,0,1,0	3,4,3,3	149	chr22	46878723	46878652	46797620	46797443	TBC1D22A	annotatedSS	SE	+	46793841	46793500
3254					1.0	ENSG00000054611.13	3254	80,73,72,70	104,87,174,78	220	1.0,1.0,1.0,1.0	1.0,1.0,1.0,0.964	0.009000000000000001	1.0	0,0,0,0	0,0,0,2	149	chr22	46891394	46891265	46878723	46878652	TBC1D22A	annotatedSS	SE	+	46797620	46797443
3255					1.0	ENSG00000054611.13	3255	2,0,0,3	2,2,0,0	264	1.0,0.0,NA,1.0	1.0,1.0,NA,NA	-0.33299999999999996	1.0	0,2,0,0	0,0,0,0	149	chr22	46997709	46997633	46912188	46912073	TBC1D22A	annotatedSS	SE	+	46878723	46878652
3256					1.0	ENSG00000054611.13	3256	0,1,0,2	0,0,0,0	262	0.0,1.0,NA,0.363	0.0,0.0,NA,NA	0.45399999999999996	1.0	2,0,0,2	2,2,0,0	149	chr22	46997709	46997633	46913446	46913333	TBC1D22A	annotatedSS	SE	+	46912188	46912073
3257					1.0	ENSG00000054611.13	3257	132,113,96,95	155,122,295,110	259	0.974,1.0,1.0,0.965	0.978,0.972,1.0,1.0	-0.003	1.0	2,0,0,2	2,2,0,0	149	chr22	46997709	46997633	46974399	46974289	TBC1D22A	annotatedSS	SE	+	46912188	46912073
3258					1.0	ENSG00000054611.13	3258	37,17,16,23	53,34,90,29	225	1.0,1.0,1.0,1.0	0.972,1.0,1.0,1.0	0.006999999999999999	1.0	0,0,0,0	1,0,0,0	149	chr22	47111603	47111507	46997709	46997633	TBC1D22A	annotatedSS	SE	+	46974399	46974289
3259					1.0	ENSG00000054611.13	3259	217,162,149,161	258,182,443,175	277	0.983,0.989,1.0,0.967	0.979,0.98,0.992,0.989	-0.0	1.0	2,1,0,3	3,2,2,1	149	chr22	47111603	47111507	47037198	47037070	TBC1D22A	annotatedSS	SE	+	46997709	46997633
3264					1.0	ENSG00000100422.13	3264	117,127,115,116	117,143,322,120	298	1.0,1.0,1.0,1.0	0.983,1.0,1.0,1.0	0.004	1.0	0,0,0,0	1,0,0,0	149	chr22	46691777	46691571	46690200	46689991	CERK	annotatedSS	SE	-	46687206	46684410
3266					1.0	ENSG00000100422.13	3266	125,142,174,143	187,228,351,158	263	1.0,1.0,1.0,1.0	0.981,1.0,1.0,1.0	0.005	1.0	0,0,0,0	2,0,0,0	149	chr22	46738207	46738006	46721015	46720901	CERK	annotatedSS	SE	-	46720208	46720085
3267					1.0	ENSG00000205643.10	3267	2,0,0,0	0,1,3,0	272	0.18,0.0,0.0,0.0	0.0,0.354,0.19,NA	-0.136	1.0	5,1,1,4	2,1,7,0	149	chr22	46247221	46247105	46246795	46246672	CDPF1	annotatedSS	SE	-	46245238	46244020
3268					1.0	ENSG00000205643.10	3268	2,0,0,0	2,5,1,0	272	0.036,0.0,0.0,0.0	0.047,0.077,0.009,0.0	-0.024	0.483034273772	29,41,13,24	22,33,63,32	149	chr22	46247221	46247109	46246795	46246672	CDPF1	annotatedSS	SE	-	46245238	46244020
3269					1.0	ENSG00000205643.10	3269	26,25,25,21	18,28,57,14	265	1.0,0.875,1.0,0.855	1.0,0.94,1.0,1.0	-0.052000000000000005	0.798886427534	0,2,0,2	0,1,0,0	149	chr22	46248285	46248171	46247221	46247105	CDPF1	annotatedSS	SE	-	46245238	46244050
3270					1.0	ENSG00000205643.10	3270	45,60,37,40	37,54,101,36	261	1.0,0.945,1.0,0.919	1.0,0.969,1.0,1.0	-0.026000000000000002	0.709231360342	0,2,0,2	0,1,0,0	149	chr22	46248284	46248171	46247221	46247109	CDPF1	annotatedSS	SE	-	46245238	46244012
3271					1.0	ENSG00000205643.10	3271	26,36,12,25	27,31,60,27	261	0.712,0.774,0.695,0.826	0.885,0.816,0.774,0.755	-0.055999999999999994	0.5809491284880001	6,6,3,3	2,4,10,5	149	chr22	46250311	46250255	46247221	46247109	CDPF1	annotatedSS	SE	-	46245238	46244012
3272					1.0	ENSG00000205643.10	3272	23,21,24,19	16,23,48,13	246	1.0,0.864,1.0,0.852	1.0,0.933,1.0,1.0	-0.054000000000000006	0.796651268318	0,2,0,2	0,1,0,0	149	chr22	46248285	46248171	46247221	46247124	CDPF1	annotatedSS	SE	-	46245238	46244010
3273					1.0	ENSG00000205643.10	3273	5,4,4,7	8,2,10,9	262	0.322,0.275,0.431,0.57	0.695,0.221,0.363,0.506	-0.047	0.629326141714	6,6,3,3	2,4,10,5	149	chr22	46250289	46250255	46248284	46248171	CDPF1	annotatedSS	SE	-	46245238	46244012
3274					1.0	ENSG00000205643.10	3274	27,30,29,26	24,29,67,28	262	0.719,0.74,1.0,0.711	0.695,0.673,0.667,0.639	0.124	0.058335102891199996	6,6,0,6	6,8,19,9	149	chr22	46250289	46250255	46248284	46248171	CDPF1	annotatedSS	SE	-	46247221	46247109
3275					1.0	ENSG00000186951.16	3275	8,14,13,7	2,8,11,2	298	0.19,0.538,0.419,0.538	0.167,0.333,0.44,0.125	0.155	0.233937010862	17,6,9,3	5,8,7,7	149	chr22	46176836	46176752	46176144	46175988	PPARA	annotatedSS	SE	+	46151970	46151887
3276					1.0	ENSG00000186951.16	3276	14,3,5,4	3,7,6,2	233	0.817,1.0,1.0,1.0	1.0,0.691,1.0,1.0	0.032	1.0	2,0,0,0	0,2,0,0	149	chr22	46188822	46188722	46176836	46176752	PPARA	annotatedSS	SE	+	46151970	46151883
3277					1.0	ENSG00000186951.16	3277	15,7,9,8	3,10,14,11	233	0.49,0.332,0.49,0.268	0.49,0.368,0.32,0.779	-0.094	0.548580299746	10,9,6,14	2,11,19,2	149	chr22	46198410	46198341	46176836	46176752	PPARA	annotatedSS	SE	+	46151970	46151883
3278					1.0	ENSG00000186951.16	3278	2,0,1,1	0,3,0,2	249	0.107,0.0,0.091,0.041	0.0,0.14,0.0,0.374	-0.069	0.277177760055	10,9,6,14	2,11,19,2	149	chr22	46198591	46198341	46188822	46188722	PPARA	annotatedSS	SE	+	46151970	46151887
3279					0.532498915332	ENSG00000186951.16	3279	2,1,7,4	0,3,3,1	249	0.146,0.13,0.512,0.444	0.0,0.204,0.152,0.13	0.18600000000000003	0.0189259722418	7,4,4,3	10,7,10,4	149	chr22	46198410	46198344	46188822	46188722	PPARA	annotatedSS	SE	+	46151970	46151887
3281					1.0	ENSG00000186951.16	3281	1,1,8,4	0,1,3,1	249	1.0,1.0,1.0,0.705	NA,1.0,0.31,1.0	0.156	1.0	0,0,0,1	0,0,4,0	149	chr22	46198410	46198344	46188822	46188722	PPARA	annotatedSS	SE	+	46171492	46171331
3282					1.0	ENSG00000186951.16	3282	5,0,2,3	0,7,1,3	249	0.299,0.0,0.166,0.204	NA,0.374,0.07,0.166	-0.036000000000000004	1.0	7,6,6,7	0,7,8,9	149	chr22	46198591	46198341	46188822	46188722	PPARA	annotatedSS	SE	+	46176836	46176752
3283					1.0	ENSG00000186951.16	3283	8,1,8,7	0,7,4,2	249	0.489,0.062,0.545,0.583	0.0,0.677,0.374,1.0	-0.09300000000000001	0.99601940656	5,9,4,3	4,2,4,0	149	chr22	46198410	46198344	46188822	46188722	PPARA	annotatedSS	SE	+	46176836	46176752
3284					1.0	ENSG00000186951.16	3284	26,15,24,19	9,27,43,29	298	1.0,1.0,1.0,1.0	1.0,0.931,1.0,1.0	0.017	1.0	0,0,0,0	0,1,0,0	149	chr22	46215333	46215172	46198591	46198341	PPARA	annotatedSS	SE	+	46176836	46176752
3285					1.0	ENSG00000186951.16	3285	24,18,22,15	13,22,39,20	298	1.0,1.0,1.0,1.0	1.0,0.917,1.0,1.0	0.021	1.0	0,0,0,0	0,1,0,0	149	chr22	46215333	46215172	46198591	46198344	PPARA	annotatedSS	SE	+	46176836	46176747
3286					1.0	ENSG00000186951.16	3286	24,18,16,16	23,26,48,24	298	1.0,0.818,0.727,0.667	0.657,0.813,0.96,0.923	-0.035	0.7716308548690001	0,2,3,4	6,3,1,1	149	chr22	46232239	46231791	46220014	46219811	PPARA	annotatedSS	SE	+	46218401	46218262
3287					1.0	ENSG00000186951.16	3287	10,9,13,10	14,11,12,9	298	1.0,1.0,1.0,1.0	1.0,1.0,1.0,0.529	0.11800000000000001	0.33186929247200003	0,0,0,0	0,0,0,4	149	chr22	46235403	46235132	46232239	46231791	PPARA	annotatedSS	SE	+	46218401	46218262
3288					1.0	ENSG00000235159.1	3288	1,0,0,0	0,0,0,2	268	1.0,0.0,NA,NA	NA,NA,0.0,0.527	0.23600000000000002	1.0	0,2,0,0	0,0,2,1	149	chr22	46069891	46069659	46068089	46067970	RP6-109B7.4	annotatedSS	SE	-	46067871	46067355
3289					1.0	ENSG00000197182.14	3289	36,15,28,29	42,12,60,26	234	0.92,1.0,1.0,1.0	1.0,1.0,1.0,1.0	-0.02	1.0	2,0,0,0	0,0,0,0	149	chr22	46098558	46098493	46098010	46097925	MIRLET7BHG	annotatedSS	SE	+	46080655	46080311
3290					1.0	ENSG00000197182.14	3290	30,11,20,22	37,12,64,23	207	1.0,1.0,1.0,1.0	0.93,1.0,1.0,1.0	0.017	1.0	0,0,0,0	2,0,0,0	149	chr22	46106023	46105408	46103249	46103191	MIRLET7BHG	annotatedSS	SE	+	46098558	46098493
3292					1.0	ENSG00000241990.5	3292	0,5,7,8	1,1,1,1	284	0.0,0.022,0.023,0.031	0.005,0.004,0.002,0.004	0.015	0.136744419303	136,116,158,131	95,127,220,139	149	chr22	46056945	46056846	46055733	46055598	PRR34-AS1	annotatedSS	SE	+	46053920	46053704
3293					1.0	ENSG00000241990.5	3293	0,2,4,4	0,0,0,0	284	NA,0.259,0.296,0.512	NA,NA,0.0,NA	0.35600000000000004	1.0	0,3,5,2	0,0,4,0	149	chr22	46057210	46057061	46055733	46055598	PRR34-AS1	annotatedSS	SE	+	46053920	46053704
3294					1.0	ENSG00000241990.5	3294	0,3,4,5	2,1,3,1	284	0.0,1.0,0.512,0.466	0.344,0.344,0.344,1.0	-0.013999999999999999	0.6664436685230001	4,0,2,3	2,1,3,0	149	chr22	46056945	46056846	46055733	46055598	PRR34-AS1	annotatedSS	SE	+	46054953	46054459
3295					1.0	ENSG00000241990.5	3295	198,175,234,192	137,182,328,197	248	1.0,0.972,0.966,0.983	1.0,1.0,0.98,1.0	-0.015	0.845349102535	0,3,5,2	0,0,4,0	149	chr22	46057210	46057061	46056945	46056846	PRR34-AS1	annotatedSS	SE	+	46053920	46053704
3296					1.0	ENSG00000241990.5	3296	63,62,79,66	43,57,113,60	248	1.0,1.0,1.0,0.975	1.0,1.0,1.0,1.0	-0.006	1.0	0,0,0,1	0,0,0,0	149	chr22	46057210	46057061	46056945	46056846	PRR34-AS1	annotatedSS	SE	+	46055733	46055598
3297					1.0	ENSG00000188064.9	3297	0,9,7,14	5,7,16,21	298	NA,1.0,1.0,1.0	1.0,0.467,1.0,1.0	0.133	1.0	0,0,0,0	0,4,0,0	149	chr22	45972715	45972154	45950146	45949919	WNT7B	annotatedSS	SE	-	45931369	45931097
3298					1.0	ENSG00000077942.18	3298	2,3,0,0	10,4,0,0	263	0.002,0.002,0.0,0.0	0.005,0.002,0.0,0.0	-0.001	1.0	724,855,544,349	1041,1458,1397,473	149	chr22	45525678	45525542	45523204	45523090	FBLN1	annotatedSS	SE	+	45518787	45518681
3299					1.0	ENSG00000077942.18	3299	1133,1443,862,576	1679,2300,2217,759	209	0.996,0.996,1.0,1.0	0.998,0.998,0.998,1.0	-0.0	1.0	3,4,0,0	2,3,3,0	149	chr22	45533164	45533062	45531324	45531264	FBLN1	annotatedSS	SE	+	45528009	45527846
3300					1.0	ENSG00000077942.18	3300	1438,1810,1075,719	2076,2861,2734,968	251	0.995,0.999,0.995,1.0	0.998,1.0,1.0,0.998	-0.002	1.0	4,1,3,0	2,0,0,1	149	chr22	45533898	45533760	45533164	45533062	FBLN1	annotatedSS	SE	+	45531324	45531264
3301					1.0	ENSG00000077942.18	3301	658,716,438,355	852,1222,1171,378	287	1.0,1.0,1.0,1.0	1.0,0.998,1.0,1.0	0.0	1.0	0,0,0,0	0,1,0,0	149	chr22	45535337	45535199	45533898	45533760	FBLN1	annotatedSS	SE	+	45531324	45531264
3302					1.0	ENSG00000077942.18	3302	1506,1714,1019,821	2077,2920,2833,883	287	0.999,1.0,1.0,0.995	1.0,0.999,0.999,0.996	0.0	1.0	1,0,0,2	0,2,1,2	149	chr22	45541372	45541228	45535337	45535199	FBLN1	annotatedSS	SE	+	45533898	45533760
3303					1.0	ENSG00000077942.18	3303	432,508,313,272	682,851,893,278	231	0.996,1.0,1.0,0.989	1.0,0.996,0.998,0.989	0.001	1.0	1,0,0,2	0,2,1,2	149	chr22	45541279	45541228	45535337	45535255	FBLN1	annotatedSS	SE	+	45533898	45533760
3304					1.0	ENSG00000077942.18	3304	730,839,513,423	1044,1407,1466,487	293	1.0,0.995,1.0,0.995	1.0,1.0,1.0,1.0	-0.002	1.0	0,2,0,1	0,0,0,0	149	chr22	45542214	45542154	45541372	45541228	FBLN1	annotatedSS	SE	+	45533898	45533760
3305					1.0	ENSG00000077942.18	3305	577,655,429,342	841,1121,1189,382	278	0.997,0.997,1.0,1.0	1.0,1.0,0.995,1.0	-0.0	1.0	1,1,0,0	0,0,3,0	149	chr22	45548744	45548612	45542283	45542154	FBLN1	annotatedSS	SE	+	45541372	45541228
3306					1.0	ENSG00000077942.18	3306	0,0,0,0	1,0,1,0	275	NA,0.0,NA,NA	1.0,NA,1.0,NA	-1.0	1.0	0,2,0,0	0,0,0,0	149	chr22	45548744	45548612	45543526	45543400	FBLN1	annotatedSS	SE	+	45531324	45531264
3307					1.0	ENSG00000077942.18	3307	2106,2508,1419,1054	3037,3906,4092,1322	275	0.998,1.0,0.999,1.0	0.999,0.999,1.0,1.0	-0.0	1.0	2,0,1,0	1,2,0,0	149	chr22	45547204	45547084	45543526	45543400	FBLN1	annotatedSS	SE	+	45542283	45542154
3308					1.0	ENSG00000077942.18	3308	953,1124,656,480	1307,1751,1820,603	275	0.996,1.0,0.997,1.0	1.0,1.0,1.0,1.0	-0.002	1.0	2,0,1,0	0,0,0,0	149	chr22	45548744	45548612	45543526	45543400	FBLN1	annotatedSS	SE	+	45542283	45542154
3309					1.0	ENSG00000077942.18	3309	795,1021,613,429	1243,1568,1687,591	269	0.995,1.0,0.997,1.0	1.0,1.0,1.0,1.0	-0.002	1.0	2,0,1,0	0,0,0,0	149	chr22	45548744	45548612	45547204	45547084	FBLN1	annotatedSS	SE	+	45542283	45542154
3310					1.0	ENSG00000077942.18	3310	1946,2412,1378,1005	2985,3726,3959,1309	269	1.0,1.0,1.0,1.0	0.999,1.0,1.0,1.0	0.0	1.0	0,0,0,0	1,0,1,0	149	chr22	45548744	45548612	45547204	45547084	FBLN1	annotatedSS	SE	+	45543526	45543400
3311					1.0	ENSG00000077942.18	3311	896,1081,575,461	1385,1737,1753,555	269	1.0,0.997,1.0,1.0	1.0,1.0,0.998,1.0	-0.0	1.0	0,2,0,0	0,0,2,0	149	chr22	45550615	45550491	45547204	45547084	FBLN1	annotatedSS	SE	+	45543526	45543400
3312					1.0	ENSG00000077942.18	3312	532,703,462,275	856,1204,1230,403	281	1.0,0.995,1.0,1.0	1.0,1.0,0.997,1.0	-0.0	1.0	0,2,0,0	0,0,2,0	149	chr22	45550615	45550491	45548744	45548612	FBLN1	annotatedSS	SE	+	45543526	45543400
3313					1.0	ENSG00000077942.18	3313	1608,2057,1288,825	2483,3217,3484,1169	281	0.993,0.999,1.0,0.998	0.996,0.999,0.997,0.997	0.0	1.0	6,1,0,1	5,2,6,2	149	chr22	45550615	45550491	45548744	45548612	FBLN1	annotatedSS	SE	+	45547204	45547084
3314					0.055178189947300005	ENSG00000100376.11	3314	25,28,29,32	42,34,64,25	298	0.862,0.933,0.935,1.0	0.677,0.895,0.97,0.676	0.128	0.000568679813944	2,1,1,0	10,2,1,6	149	chr22	45330731	45330602	45328063	45327841	FAM118A	annotatedSS	SE	+	45323427	45323174
3315					1.0	ENSG00000100376.11	3315	18,21,11,20	25,24,36,21	298	0.818,1.0,1.0,1.0	0.926,1.0,0.857,0.84	0.049	0.11025201559699999	2,0,0,0	1,0,3,2	149	chr22	45332710	45332424	45328063	45327841	FAM118A	annotatedSS	SE	+	45323427	45323174
3316					1.0	ENSG00000100376.11	3316	7,7,11,6	27,11,32,20	278	0.652,1.0,1.0,1.0	0.935,1.0,0.851,0.843	0.006	0.125005931118	2,0,0,0	1,0,3,2	149	chr22	45332691	45332424	45330731	45330602	FAM118A	annotatedSS	SE	+	45323427	45323174
3317					1.0	ENSG00000100376.11	3317	12,13,27,18	34,19,60,18	278	1.0,1.0,1.0,1.0	1.0,1.0,0.97,1.0	0.008	1.0	0,0,0,0	0,0,1,0	149	chr22	45332691	45332424	45330731	45330602	FAM118A	annotatedSS	SE	+	45328063	45327841
3318					1.0	ENSG00000100376.11	3318	2,0,0,0	0,0,1,0	284	0.095,0.0,0.0,0.0	0.0,0.0,0.013,0.0	0.021	1.0	10,8,8,4	16,13,39,11	149	chr22	45340882	45340385	45337968	45337833	FAM118A	annotatedSS	SE	+	45336411	45336394
3322					1.0	ENSG00000093000.18	3322	4,3,18,8	7,6,13,8	271	0.051,0.099,0.177,0.106	0.133,0.051,0.081,0.097	0.018000000000000002	0.24970870093000003	41,15,46,37	25,61,81,41	149	chr22	45168246	45168167	45166430	45166308	NUP50	annotatedSS	SE	+	45164296	45163986
3323					1.0	ENSG00000093000.18	3323	2,3,6,4	2,5,15,4	298	0.014,0.027,0.033,0.022	0.018,0.023,0.048,0.022	-0.004	0.314614666956	69,55,88,91	55,104,150,90	149	chr22	45171683	45171599	45171143	45170987	NUP50	annotatedSS	SE	+	45168246	45168167
3324					1.0	ENSG00000093000.18	3324	3,3,8,4	1,5,21,4	298	0.021,0.027,0.043,0.022	0.009,0.023,0.065,0.022	-0.002	0.282410364641	69,55,88,91	55,104,150,90	149	chr22	45171639	45171599	45171152	45170987	NUP50	annotatedSS	SE	+	45168246	45168167
3325					1.0	ENSG00000093000.18	3325	2,8,7,15	4,9,19,10	298	0.014,0.068,0.038,0.076	0.035,0.041,0.06,0.053	0.002	0.826740578216	69,55,88,91	55,104,150,90	149	chr22	45171683	45171599	45171177	45170987	NUP50	annotatedSS	SE	+	45168246	45168165
3326					1.0	ENSG00000093000.18	3326	0,0,2,1	1,4,4,1	298	0.0,0.0,0.007,0.004	0.004,0.015,0.008,0.005	-0.005	1.0	79,87,134,118	111,134,263,99	149	chr22	45176080	45175893	45172037	45171808	NUP50	annotatedSS	SE	+	45171683	45171599
3327					0.396498627009	ENSG00000093000.18	3327	162,200,243,259	215,235,489,183	298	1.0,0.99,1.0,0.985	0.982,0.959,0.98,0.948	0.027000000000000003	0.0114648835943	0,1,0,2	2,5,5,5	149	chr22	45178430	45178237	45176080	45175893	NUP50	annotatedSS	SE	+	45171683	45171599
3328					1.0	ENSG00000093000.18	3328	79,87,135,118	113,134,265,99	298	0.975,1.0,1.0,1.0	1.0,1.0,1.0,1.0	-0.006	1.0	1,0,0,0	0,0,0,0	149	chr22	45181367	45181285	45176080	45175893	NUP50	annotatedSS	SE	+	45171683	45171599
3329					1.0	ENSG00000093000.18	3329	54,42,43,53	45,56,125,68	298	0.964,1.0,1.0,1.0	1.0,1.0,1.0,1.0	-0.009000000000000001	1.0	1,0,0,0	0,0,0,0	149	chr22	45181367	45181285	45178900	45178237	NUP50	annotatedSS	SE	+	45171683	45171599
3330					1.0	ENSG00000093000.18	3330	137,154,152,192	147,152,346,147	298	1.0,1.0,0.987,1.0	0.974,1.0,0.989,1.0	0.006	1.0	0,0,1,0	2,0,2,0	149	chr22	45181367	45181285	45178900	45178237	NUP50	annotatedSS	SE	+	45176080	45175893
3331					1.0	ENSG00000226328.6	3331	33,21,22,18	17,9,29,24	242	1.0,1.0,1.0,1.0	1.0,0.847,1.0,1.0	0.038	1.0	0,0,0,0	0,1,0,0	149	chr22	45152586	45152404	45138916	45138823	NUP50-AS1	annotatedSS	SE	-	45134797	45133019
3332					1.0	ENSG00000226328.6	3332	35,18,22,16	14,10,36,20	242	1.0,1.0,1.0,1.0	1.0,1.0,0.917,1.0	0.021	1.0	0,0,0,0	0,0,2,0	149	chr22	45163659	45163571	45138916	45138823	NUP50-AS1	annotatedSS	SE	-	45134797	45133019
3333					1.0	ENSG00000226328.6	3333	36,24,23,21	15,8,27,23	242	1.0,1.0,0.934,1.0	1.0,1.0,1.0,1.0	-0.016	1.0	0,0,1,0	0,0,0,0	149	chr22	45163781	45163576	45138916	45138823	NUP50-AS1	annotatedSS	SE	-	45134797	45133019
3341					1.0	ENSG00000186654.20	3341	31,55,48,42	59,92,70,36	266	1.0,0.794,0.964,0.922	0.869,0.981,1.0,0.91	-0.02	0.17812704648400002	0,8,1,2	5,1,0,2	149	chr22	44714671	44714590	44702608	44702491	PRR5	annotatedSS	SE	+	44668805	44668546
3342					1.0	ENSG00000186654.20	3342	5,19,10,16	19,20,19,20	266	1.0,0.914,0.849,1.0	1.0,1.0,1.0,0.918	-0.039	1.0	0,1,1,0	0,0,0,1	149	chr22	44725292	44725243	44702608	44702491	PRR5	annotatedSS	SE	+	44668805	44668546
3344					1.0	ENSG00000186654.20	3344	11,24,7,11	24,21,19,14	230	1.0,0.94,0.819,1.0	1.0,1.0,1.0,0.901	-0.035	1.0	0,1,1,0	0,0,0,1	149	chr22	44725292	44725243	44714671	44714590	PRR5	annotatedSS	SE	+	44668805	44668546
3345					1.0	ENSG00000186654.20	3345	41,56,48,36	59,93,69,27	230	1.0,0.973,0.94,0.959	0.975,1.0,1.0,1.0	-0.026000000000000002	0.622935578746	0,1,2,1	1,0,0,0	149	chr22	44725292	44725243	44714671	44714590	PRR5	annotatedSS	SE	+	44702608	44702197
3346					1.0	ENSG00000186654.20	3346	29,41,15,19	37,58,50,17	198	1.0,1.0,1.0,1.0	0.903,1.0,0.974,0.927	0.049	0.477844804915	0,0,0,0	3,0,1,1	149	chr22	44726634	44726576	44725292	44725243	PRR5	annotatedSS	SE	+	44714671	44714590
3347					1.0	ENSG00000186654.20	3347	2,6,3,3	5,13,13,0	202	1.0,1.0,1.0,1.0	0.551,1.0,0.906,0.0	0.386	0.1435036364	0,0,0,0	3,0,1,1	149	chr22	44726634	44726576	44725296	44725243	PRR5	annotatedSS	SE	+	44714671	44714590
3348					1.0	ENSG00000186654.20	3348	15,19,4,11	16,20,22,11	241	0.823,0.922,0.712,1.0	0.664,1.0,0.932,0.872	-0.003	0.175940489337	2,1,1,0	5,0,1,1	149	chr22	44736786	44736771	44731821	44731729	PRR5	annotatedSS	SE	+	44726634	44726576
3349					0.6972700466189999	ENSG00000186654.20	3349	3,3,3,1	1,5,1,0	236	0.486,0.654,0.654,1.0	0.112,1.0,0.387,0.0	0.324	0.030282501559900005	2,1,1,0	5,0,1,1	149	chr22	44737441	44736771	44731821	44731734	PRR5	annotatedSS	SE	+	44726634	44726576
3350					1.0	ENSG00000186654.20	3350	30,45,17,10	31,42,35,29	290	1.0,1.0,1.0,1.0	1.0,0.956,1.0,1.0	0.011000000000000001	1.0	0,0,0,0	0,1,0,0	149	chr22	44737662	44736771	44732391	44732250	PRR5	annotatedSS	SE	+	44731821	44730883
3351					0.812381279278	ENSG00000186654.20	3351	50,67,27,34	47,65,93,30	285	0.897,0.875,1.0,1.0	0.86,0.85,0.89,0.797	0.094	0.0391039598714	3,5,0,0	4,6,6,4	149	chr22	44736786	44736771	44735162	44735026	PRR5	annotatedSS	SE	+	44732391	44732250
3355					1.0	ENSG00000100347.14	3355	312,287,350,289	316,305,566,285	260	1.0,1.0,1.0,1.0	0.995,1.0,1.0,1.0	0.001	1.0	0,0,0,0	1,0,0,0	149	chr22	43964553	43964451	43963396	43963285	SAMM50	annotatedSS	SE	+	43955598	43955420
3356					1.0	ENSG00000100347.14	3356	570,499,520,415	516,471,1031,437	278	1.0,1.0,0.996,1.0	1.0,1.0,1.0,1.0	-0.001	1.0	0,0,1,0	0,0,0,0	149	chr22	43976821	43976749	43976183	43976054	SAMM50	annotatedSS	SE	+	43973323	43973235
3361					1.0	ENSG00000100304.12	3361	101,125,98,131	156,193,297,114	231	1.0,0.976,1.0,1.0	1.0,1.0,1.0,1.0	-0.006	1.0	0,2,0,0	0,0,0,0	149	chr22	43172554	43172402	43171900	43171818	TTLL12	annotatedSS	SE	-	43169568	43169499
3362					1.0	ENSG00000100304.12	3362	202,178,199,178	284,270,460,255	298	1.0,0.978,1.0,1.0	0.993,1.0,0.996,1.0	-0.003	1.0	0,2,0,0	1,0,1,0	149	chr22	43187133	43186892	43183149	43182979	TTLL12	annotatedSS	SE	-	43180940	43180741
3363					1.0	ENSG00000100271.16	3363	90,96,65,72	100,94,158,91	298	1.0,1.0,1.0,1.0	1.0,1.0,1.0,0.978	0.006	1.0	0,0,0,0	0,0,0,1	149	chr22	43051887	43051800	43046573	43046409	TTLL1	annotatedSS	SE	-	43039905	43039643
3364					1.0	ENSG00000100271.16	3364	28,31,23,25	35,28,48,34	298	1.0,1.0,0.852,1.0	1.0,1.0,1.0,1.0	-0.037000000000000005	1.0	0,0,2,0	0,0,0,0	149	chr22	43059527	43059383	43046573	43046409	TTLL1	annotatedSS	SE	-	43039905	43039643
3365					1.0	ENSG00000100271.16	3365	49,44,35,51	41,37,78,46	236	1.0,1.0,0.917,1.0	1.0,1.0,1.0,1.0	-0.021	1.0	0,0,2,0	0,0,0,0	149	chr22	43059527	43059383	43051887	43051800	TTLL1	annotatedSS	SE	-	43039905	43039643
3366					1.0	ENSG00000100271.16	3366	113,108,77,97	105,103,188,102	236	0.973,1.0,1.0,1.0	1.0,1.0,1.0,1.0	-0.006999999999999999	1.0	2,0,0,0	0,0,0,0	149	chr22	43059527	43059383	43051887	43051800	TTLL1	annotatedSS	SE	-	43046573	43046409
3367					1.0	ENSG00000100271.16	3367	4,1,2,4	0,8,7,0	221	0.076,0.016,0.053,0.097	0.0,0.152,0.097,0.0	-0.002	0.579804384471	33,42,24,25	30,30,44,21	149	chr22	43075590	43075473	43070242	43070170	TTLL1	annotatedSS	SE	-	43069844	43069603
3368					1.0	ENSG00000100271.16	3368	68,64,51,45	60,59,108,41	266	1.0,1.0,1.0,0.962	1.0,1.0,0.968,0.958	0.009000000000000001	1.0	0,0,0,1	0,0,2,1	149	chr22	43079986	43079901	43075590	43075473	TTLL1	annotatedSS	SE	-	43069844	43069635
3369					0.88948331532	ENSG00000242247.10	3369	465,491,551,453	413,505,797,405	281	0.901,0.864,0.93,0.873	0.905,0.814,0.902,0.814	0.033	0.04620284358730001	27,41,22,35	23,61,46,49	149	chr22	42817264	42817141	42810944	42810812	ARFGAP3	annotatedSS	SE	-	42808890	42808766
3370					1.0	ENSG00000242247.10	3370	432,512,537,485	416,533,749,384	278	1.0,0.996,1.0,1.0	1.0,1.0,1.0,1.0	-0.001	1.0	0,1,0,0	0,0,0,0	149	chr22	42822409	42822269	42817857	42817728	ARFGAP3	annotatedSS	SE	-	42817264	42817141
3371					1.0	ENSG00000242247.10	3371	214,183,275,181	167,181,341,186	233	1.0,0.992,1.0,0.991	1.0,1.0,1.0,1.0	-0.004	1.0	0,1,0,1	0,0,0,0	149	chr22	42835493	42835361	42834325	42834241	ARFGAP3	annotatedSS	SE	-	42831636	42831548
3372					1.0	ENSG00000242247.10	3372	57,56,76,45	60,41,136,54	233	0.948,0.973,0.96,1.0	0.927,1.0,0.967,1.0	-0.003	0.930649242042	2,1,2,0	3,0,3,0	149	chr22	42841016	42840943	42834325	42834241	ARFGAP3	annotatedSS	SE	-	42831636	42831548
3373					1.0	ENSG00000242247.10	3373	153,171,204,145	127,151,289,135	281	0.976,0.989,0.982,1.0	0.957,1.0,0.981,1.0	0.002	1.0	2,1,2,0	3,0,3,0	149	chr22	42841016	42840943	42835493	42835361	ARFGAP3	annotatedSS	SE	-	42831636	42831548
3374					1.0	ENSG00000242247.10	3374	310,300,406,280	240,295,500,267	281	1.0,1.0,1.0,1.0	0.97,1.0,0.989,1.0	0.01	1.0	0,0,0,0	4,0,3,0	149	chr22	42841016	42840943	42835493	42835361	ARFGAP3	annotatedSS	SE	-	42834325	42834241
3375					1.0	ENSG00000100243.20	3375	2420,1924,2074,2196	3582,2910,6460,2895	249	1.0,1.0,0.998,1.0	1.0,0.999,0.998,1.0	0.0	1.0	0,0,3,0	0,1,6,0	149	chr22	42627389	42627303	42623888	42623788	CYB5R3	annotatedSS	SE	-	42619945	42617839
3376					1.0	ENSG00000100243.20	3376	2222,1739,2020,2041	3328,2657,5834,2734	233	1.0,1.0,1.0,1.0	1.0,1.0,1.0,1.0	0.0	1.0	0,0,0,0	1,0,0,0	149	chr22	42628281	42628151	42627688	42627604	CYB5R3	annotatedSS	SE	-	42627389	42627303
3377					1.0	ENSG00000100243.20	3377	1853,1503,1842,1855	2885,2234,5165,2388	279	1.0,0.999,1.0,1.0	1.0,1.0,1.0,1.0	-0.0	1.0	0,1,0,0	0,0,1,0	149	chr22	42630988	42630881	42628281	42628151	CYB5R3	annotatedSS	SE	-	42627688	42627604
3378					1.0	ENSG00000100243.20	3378	3635,3022,3439,3572	5168,4023,9211,4774	281	1.0,1.0,1.0,0.998	1.0,0.999,0.999,0.999	0.0	1.0	0,0,0,4	1,2,7,3	149	chr22	42649568	42649294	42636846	42636714	CYB5R3	annotatedSS	SE	-	42631450	42631040
3379					1.0	ENSG00000100243.20	3379	0,0,0,1	0,1,0,1	210	NA,NA,NA,1.0	NA,1.0,NA,0.262	0.369	1.0	0,0,0,0	0,0,0,2	149	chr22	42646960	42646885	42646701	42646640	CYB5R3	annotatedSS	SE	-	42636846	42636714
3380					1.0	ENSG00000100227.17	3380	199,208,234,212	248,217,511,237	216	0.979,0.993,1.0,0.973	0.988,1.0,0.972,0.982	0.001	0.426210174382	3,1,0,4	2,0,10,3	149	chr22	42592084	42591954	42587572	42587505	POLDIP3	annotatedSS	SE	-	42585968	42583720
3381					1.0	ENSG00000100227.17	3381	222,231,256,223	258,258,597,257	279	1.0,1.0,1.0,1.0	0.993,0.993,1.0,1.0	0.004	1.0	0,0,0,0	1,1,0,0	149	chr22	42595603	42595536	42592084	42591954	POLDIP3	annotatedSS	SE	-	42587572	42587505
3382					1.0	ENSG00000100227.17	3382	0,2,3,0	2,2,3,2	214	0.0,0.02,0.018,0.0	0.013,0.012,0.01,0.017	-0.004	1.0	69,67,112,64	102,116,211,79	149	chr22	42599793	42599697	42597737	42597672	POLDIP3	annotatedSS	SE	-	42596365	42596185
3383					1.0	ENSG00000100227.17	3383	119,111,161,111	188,176,385,126	245	1.0,1.0,0.99,1.0	0.991,1.0,1.0,1.0	-0.0	1.0	0,0,1,0	1,0,0,0	149	chr22	42602056	42601969	42599793	42599697	POLDIP3	annotatedSS	SE	-	42596365	42596185
3384					1.0	ENSG00000100227.17	3384	198,171,217,161	249,229,533,174	236	0.933,0.885,0.958,0.879	0.94,0.9,0.933,0.917	-0.009000000000000001	0.656016564036	9,14,6,14	10,16,24,10	149	chr22	42603012	42602769	42602056	42601969	POLDIP3	annotatedSS	SE	-	42599793	42599697
3385					1.0	ENSG00000100227.17	3385	45,42,64,42	73,69,130,37	287	0.722,0.609,0.847,0.609	0.791,0.691,0.738,0.658	-0.023	0.676517967376	9,14,6,14	10,16,24,10	149	chr22	42603160	42602769	42602107	42601969	POLDIP3	annotatedSS	SE	-	42599793	42599697
3386					1.0	ENSG00000100227.17	3386	1,0,0,0	1,0,0,0	240	0.003,0.0,0.0,0.0	0.003,0.0,0.0,0.0	0.0	1.0	200,153,192,138	188,198,356,168	149	chr22	42614877	42614798	42603686	42603595	POLDIP3	annotatedSS	SE	-	42603160	42602767
3387					1.0	ENSG00000189306.10	3387	384,386,548,385	413,409,1126,490	298	1.0,0.995,0.996,1.0	1.0,1.0,1.0,1.0	-0.002	1.0	0,1,1,0	0,0,0,0	149	chr22	42514779	42514681	42514304	42514105	RRP7A	annotatedSS	SE	-	42512995	42509967
3388					1.0	ENSG00000189306.10	3388	550,445,817,591	591,459,1513,550	292	1.0,1.0,0.995,1.0	0.997,1.0,1.0,1.0	-0.0	1.0	0,0,2,0	1,0,0,0	149	chr22	42519796	42519713	42518147	42518004	RRP7A	annotatedSS	SE	-	42516136	42516010
3389					1.0	ENSG00000189306.10	3389	0,2,9,3	3,1,14,8	265	0.0,0.004,0.008,0.004	0.004,0.002,0.007,0.012	-0.002	1.0	385,316,610,444	419,318,1103,383	149	chr22	42519794	42519713	42518728	42518612	RRP7A	annotatedSS	SE	-	42518147	42518004
3391					1.0	ENSG00000182057.4	3391	1,0,2,0	0,0,1,0	298	1.0,0.0,0.5,NA	0.0,NA,0.2,0.0	0.433	1.0	0,1,1,0	1,0,2,1	149	chr22	42275033	42274987	42274821	42274655	OGFRP1	annotatedSS	SE	+	42270025	42269767
3392					1.0	ENSG00000100207.18	3392	17,11,2,9	13,15,31,10	244	0.302,0.226,0.048,0.244	0.13,0.145,0.204,0.165	0.044000000000000004	0.423949391924	24,23,24,17	53,54,74,31	149	chr22	42169896	42169846	42168703	42168608	TCF20	annotatedSS	SE	-	42161358	42161097
3393					1.0	ENSG00000100207.18	3393	8,11,3,10	12,22,35,17	277	0.152,0.205,0.063,0.24	0.109,0.18,0.203,0.228	-0.015	0.504866917704	24,23,24,17	53,54,74,31	149	chr22	42169896	42169846	42168736	42168608	TCF20	annotatedSS	SE	-	42161358	42160012
3395					1.0	ENSG00000184983.9	3395	2584,4155,3187,2808	1820,2958,3697,2299	265	1.0,0.998,0.998,1.0	1.0,0.998,0.999,1.0	-0.0	1.0	0,4,3,0	0,4,2,0	149	chr22	42090779	42090605	42087175	42087059	NDUFA6	annotatedSS	SE	-	42086314	42085524
3396					1.0	ENSG00000183172.8	3396	514,376,327,364	246,255,380,229	290	0.985,0.995,0.988,0.989	1.0,1.0,0.975,0.992	-0.003	1.0	4,1,2,2	0,0,5,1	149	chr22	42083353	42083118	42082065	42081924	SMDT1	annotatedSS	SE	+	42079905	42079690
3397					1.0	ENSG00000183172.8	3397	1128,830,779,835	564,580,808,521	290	0.997,0.988,0.988,1.0	0.997,0.99,0.995,0.982	0.002	1.0	2,5,5,0	1,3,2,5	149	chr22	42083353	42083118	42082065	42081924	SMDT1	annotatedSS	SE	+	42079954	42079694
3398					1.0	ENSG00000100167.19	3398	0,0,0,2	4,1,4,4	298	NA,0.0,NA,1.0	1.0,0.333,1.0,1.0	-0.33299999999999996	1.0	0,1,0,0	0,1,0,0	149	chr22	41986112	41985983	41981836	41981644	SEPT3	annotatedSS	SE	+	41977074	41976809
3399					1.0	ENSG00000100162.14	3399	169,232,232,203	182,217,442,173	241	0.867,0.935,0.935,0.954	0.911,0.95,0.945,0.964	-0.02	0.22372067309500002	16,10,10,6	11,7,16,4	149	chr22	41945304	41945224	41943701	41943609	CENPM	annotatedSS	SE	-	41939196	41938720
3400					1.0	ENSG00000100162.14	3400	289,355,347,300	260,367,622,221	242	1.0,1.0,1.0,0.995	1.0,1.0,1.0,1.0	-0.001	1.0	0,0,0,1	0,0,0,0	149	chr22	41946496	41946416	41946005	41945912	CENPM	annotatedSS	SE	-	41945304	41944920
3401					1.0	ENSG00000198911.11	3401	239,215,250,240	317,350,602,265	298	1.0,1.0,1.0,1.0	1.0,1.0,0.997,1.0	0.001	1.0	0,0,0,0	0,0,1,0	149	chr22	41868792	41868610	41867280	41866830	SREBF2	annotatedSS	SE	+	41833358	41833078
3402					1.0	ENSG00000198911.11	3402	40,33,22,33	59,34,104,51	298	1.0,1.0,1.0,1.0	1.0,1.0,0.981,0.962	0.013999999999999999	1.0	0,0,0,0	0,0,1,1	149	chr22	41880992	41880715	41874019	41873797	SREBF2	annotatedSS	SE	+	41871035	41870888
3403					1.0	ENSG00000198911.11	3403	95,57,72,50	94,87,205,65	298	0.96,0.966,0.947,1.0	1.0,0.978,1.0,1.0	-0.026000000000000002	0.37716560734899995	2,1,2,0	0,1,0,0	149	chr22	41880992	41880715	41877421	41877228	SREBF2	annotatedSS	SE	+	41875724	41875542
3404					1.0	ENSG00000198911.11	3404	236,228,167,232	344,334,670,255	298	1.0,1.0,1.0,1.0	0.994,1.0,1.0,1.0	0.002	1.0	0,0,0,0	1,0,0,0	149	chr22	41880992	41880715	41878123	41877941	SREBF2	annotatedSS	SE	+	41877421	41877228
3405					1.0	ENSG00000198911.11	3405	0,0,3,0	0,4,1,0	249	0.0,0.0,0.014,0.0	0.0,0.01,0.001,0.0	0.001	1.0	159,157,126,153	246,248,444,164	149	chr22	41880992	41880715	41878758	41878658	SREBF2	annotatedSS	SE	+	41878123	41877941
3406					1.0	ENSG00000198911.11	3406	45,54,65,43	88,84,164,69	267	1.0,1.0,1.0,1.0	1.0,1.0,1.0,0.975	0.006	1.0	0,0,0,0	0,0,0,1	149	chr22	41898781	41898648	41894937	41894819	SREBF2	annotatedSS	SE	+	41893285	41893116
3407					1.0	ENSG00000198911.11	3407	92,89,116,66	152,124,236,101	259	1.0,1.0,1.0,1.0	0.989,1.0,1.0,1.0	0.003	1.0	0,0,0,0	1,0,0,0	149	chr22	41898781	41898648	41897161	41897051	SREBF2	annotatedSS	SE	+	41894937	41894819
3408					1.0	ENSG00000198911.11	3408	0,0,0,0	2,0,0,0	298	NA,NA,NA,0.0	1.0,NA,NA,NA	-1.0	1.0	0,0,0,1	0,0,0,0	149	chr22	41900122	41900019	41899553	41899236	SREBF2	annotatedSS	SE	+	41898781	41898648
3409					1.0	ENSG00000198911.11	3409	0,2,2,2	0,2,2,2	252	0.0,0.013,0.011,0.011	0.0,0.008,0.004,0.01	0.003	1.0	101,93,108,105	147,138,307,117	149	chr22	41900498	41900329	41900122	41900019	SREBF2	annotatedSS	SE	+	41898781	41898648
3410					1.0	ENSG00000198911.11	3410	167,160,162,157	239,211,497,174	298	1.0,1.0,1.0,0.987	1.0,1.0,0.996,1.0	-0.002	1.0	0,0,0,1	0,0,1,0	149	chr22	41903155	41902969	41900498	41900329	SREBF2	annotatedSS	SE	+	41898781	41898648
3411					1.0	ENSG00000198911.11	3411	207,172,165,175	293,201,637,228	298	1.0,1.0,0.988,1.0	1.0,1.0,0.997,1.0	-0.002	1.0	0,0,1,0	0,0,1,0	149	chr22	41904974	41904862	41903155	41902969	SREBF2	annotatedSS	SE	+	41900498	41900329
3412					1.0	ENSG00000198911.11	3412	0,0,0,0	0,0,0,3	298	0.0,0.0,0.0,0.0	0.0,0.0,0.0,0.009	-0.002	1.0	142,105,111,121	201,128,447,172	149	chr22	41904973	41904862	41904732	41904534	SREBF2	annotatedSS	SE	+	41903155	41902969
3413					1.0	ENSG00000100138.13	3413	940,818,883,918	756,734,1214,719	270	1.0,1.0,1.0,1.0	1.0,1.0,1.0,0.997	0.001	1.0	0,0,0,0	0,0,0,1	149	chr22	41682587	41682355	41680364	41680243	SNU13	annotatedSS	SE	-	41675195	41673929
3414					1.0	ENSG00000100138.13	3414	1281,1109,1169,1238	1004,985,1763,1013	270	1.0,1.0,1.0,1.0	1.0,0.996,0.999,0.996	0.002	1.0	0,0,0,0	0,2,1,2	149	chr22	41688909	41688793	41680364	41680243	SNU13	annotatedSS	SE	-	41675195	41673929
3415					1.0	ENSG00000100138.13	3415	0,0,0,0	0,1,0,0	298	0.0,0.0,0.0,0.0	0.0,0.004,0.0,0.0	-0.001	1.0	161,155,193,181	161,140,241,134	149	chr22	41682456	41682355	41681559	41681225	SNU13	annotatedSS	SE	-	41680364	41680243
3416					1.0	ENSG00000100138.13	3416	0,0,0,0	0,1,0,0	298	0.0,0.0,0.0,0.0	0.0,0.001,0.0,0.0	-0.0	1.0	502,451,484,503	409,394,790,428	149	chr22	41688909	41688793	41681559	41681225	SNU13	annotatedSS	SE	-	41680364	41680243
3417					0.631530369513	ENSG00000100138.13	3417	1,5,3,1	5,3,4,5	298	1.0,1.0,1.0,1.0	1.0,0.429,0.667,0.556	0.337	0.025561943527900005	0,0,0,0	0,2,1,2	149	chr22	41688881	41688793	41682587	41682355	SNU13	annotatedSS	SE	-	41675195	41673966
3418					1.0	ENSG00000100138.13	3418	162,160,196,182	166,143,245,138	298	0.139,0.151,0.168,0.153	0.169,0.154,0.134,0.139	0.004	0.6789821955230001	502,451,484,503	409,394,790,428	149	chr22	41688881	41688793	41682587	41682355	SNU13	annotatedSS	SE	-	41680364	41680243
3419					1.0	ENSG00000100138.13	3419	0,2,3,0	0,2,0,4	298	0.0,0.002,0.003,0.0	0.0,0.003,0.0,0.005	-0.001	1.0	502,451,484,503	409,394,790,428	149	chr22	41688804	41688793	41688327	41687721	SNU13	annotatedSS	SE	-	41680364	41680245
3420					1.0	ENSG00000100138.13	3420	0,2,3,0	0,2,0,4	298	0.0,0.002,0.003,0.0	0.0,0.003,0.0,0.005	-0.001	1.0	502,451,484,503	409,394,790,428	149	chr22	41688804	41688793	41688327	41688078	SNU13	annotatedSS	SE	-	41680364	41680243
3421					1.0	ENSG00000100417.11	3421	1257,964,993,941	1066,1011,1857,803	265	1.0,1.0,0.996,1.0	1.0,1.0,1.0,1.0	-0.001	1.0	0,0,2,0	0,0,0,0	149	chr22	41578881	41578805	41577923	41577807	PMM1	annotatedSS	SE	-	41577440	41576893
3422					1.0	ENSG00000100417.11	3422	781,635,700,620	729,692,1155,540	225	0.998,1.0,1.0,0.995	1.0,1.0,1.0,1.0	-0.002	1.0	1,0,0,2	0,0,0,0	149	chr22	41584058	41583958	41578881	41578805	PMM1	annotatedSS	SE	-	41577923	41577807
3423					1.0	ENSG00000100417.11	3423	1106,863,993,888	868,878,1616,766	241	0.943,0.929,0.942,0.943	0.931,0.966,0.947,0.944	-0.008	0.316100975564	41,41,38,33	40,19,56,28	149	chr22	41584603	41584526	41584372	41584280	PMM1	annotatedSS	SE	-	41584058	41583958
3424					1.0	ENSG00000100417.11	3424	215,213,234,198	188,204,419,193	267	1.0,1.0,0.985,1.0	1.0,1.0,0.996,1.0	-0.003	1.0	0,0,2,0	0,0,1,0	149	chr22	41589818	41589718	41586193	41586075	PMM1	annotatedSS	SE	-	41578881	41578805
3425					1.0	ENSG00000100417.11	3425	501,373,420,366	404,427,740,335	267	0.996,1.0,1.0,0.99	1.0,1.0,1.0,1.0	-0.004	1.0	1,0,0,2	0,0,0,0	149	chr22	41589163	41589051	41586193	41586075	PMM1	annotatedSS	SE	-	41584603	41584005
3426					1.0	ENSG00000100417.11	3426	762,627,690,608	618,664,1205,555	267	0.964,0.989,0.977,0.994	0.991,0.979,0.966,0.987	0.0	0.651255324845	16,4,9,2	3,8,24,4	149	chr22	41589818	41589718	41586193	41586075	PMM1	annotatedSS	SE	-	41584603	41584005
3427					1.0	ENSG00000100417.11	3427	1,0,0,0	0,1,2,0	283	0.002,0.0,0.0,0.0	0.0,0.002,0.002,0.0	-0.001	1.0	261,254,275,243	215,239,469,220	149	chr22	41589796	41589718	41586430	41586296	PMM1	annotatedSS	SE	-	41586193	41586075
3428					0.007550758406749999	ENSG00000100417.11	3428	3,2,2,5	0,0,2,0	261	0.097,0.222,0.113,0.588	0.0,0.0,0.045,0.0	0.244	3.7162995692e-05	16,4,9,2	3,8,24,4	149	chr22	41589847	41589718	41589163	41589051	PMM1	annotatedSS	SE	-	41584603	41584526
3429					1.0	ENSG00000100417.11	3429	2,2,6,4	0,1,4,0	261	0.004,0.004,0.012,0.009	0.0,0.002,0.005,0.0	0.005	1.0	261,254,275,243	215,239,469,220	149	chr22	41589847	41589718	41589163	41589051	PMM1	annotatedSS	SE	-	41586193	41586075
3430					1.0	ENSG00000100413.16	3430	177,185,214,183	194,193,375,199	298	1.0,1.0,0.982,1.0	1.0,0.99,1.0,1.0	-0.002	1.0	0,0,2,0	0,1,0,0	149	chr22	41540795	41540698	41530888	41530686	POLR3H	annotatedSS	SE	-	41529336	41525803
3431					1.0	ENSG00000100413.16	3431	83,52,69,69	50,61,113,51	213	1.0,1.0,1.0,1.0	1.0,0.977,1.0,1.0	0.006	1.0	0,0,0,0	0,1,0,0	149	chr22	41540795	41540698	41532157	41532093	POLR3H	annotatedSS	SE	-	41530888	41530686
3432					1.0	ENSG00000100413.16	3432	113,107,150,101	121,96,190,107	291	1.0,1.0,1.0,0.928	0.984,0.942,1.0,1.0	0.0	1.0	0,0,0,4	1,3,0,0	149	chr22	41540795	41540698	41532745	41532603	POLR3H	annotatedSS	SE	-	41532157	41532093
3433					1.0	ENSG00000100413.16	3433	270,222,328,263	314,229,466,227	236	1.0,1.0,1.0,0.976	0.995,0.98,1.0,1.0	0.0	1.0	0,0,0,4	1,3,0,0	149	chr22	41540795	41540698	41532745	41532658	POLR3H	annotatedSS	SE	-	41532157	41532093
3434					1.0	ENSG00000100413.16	3434	12,4,5,7	2,3,21,9	298	0.03,0.012,0.011,0.021	0.005,0.01,0.034,0.027	-0.001	0.8261677982529999	192,161,220,162	215,155,302,163	149	chr22	41540795	41540698	41533687	41533521	POLR3H	annotatedSS	SE	-	41532745	41532658
3436					1.0	ENSG00000100413.16	3436	161,137,196,122	138,128,250,123	280	1.0,1.0,1.0,1.0	1.0,1.0,0.993,1.0	0.002	1.0	0,0,0,0	0,0,1,0	149	chr22	41544606	41544510	41544121	41543990	POLR3H	annotatedSS	SE	-	41540795	41539142
3437					1.0	ENSG00000100412.15	3437	126,108,156,105	156,140,302,165	286	1.0,1.0,1.0,1.0	1.0,1.0,0.994,1.0	0.002	1.0	0,0,0,0	0,0,1,0	149	chr22	41508049	41507790	41499862	41499725	ACO2	annotatedSS	SE	+	41469508	41469159
3438					1.0	ENSG00000100412.15	3438	118,102,123,106	169,137,270,131	241	1.0,1.0,1.0,1.0	0.991,1.0,0.988,1.0	0.005	1.0	0,0,0,0	1,0,2,0	149	chr22	41522987	41522829	41518572	41518480	ACO2	annotatedSS	SE	+	41517631	41517526
3439					1.0	ENSG00000100412.15	3439	265,284,346,267	337,320,769,311	255	1.0,1.0,1.0,0.994	1.0,1.0,1.0,1.0	-0.002	1.0	0,0,0,1	0,0,0,0	149	chr22	41522987	41522829	41520276	41520170	ACO2	annotatedSS	SE	+	41518572	41518480
3440					1.0	ENSG00000100412.15	3440	90,89,93,97	126,116,307,107	298	1.0,1.0,1.0,1.0	1.0,1.0,0.987,1.0	0.003	1.0	0,0,0,0	0,0,2,0	149	chr22	41523278	41523204	41522987	41522829	ACO2	annotatedSS	SE	+	41518572	41518480
3441					1.0	ENSG00000100403.11	3441	124,146,201,177	208,201,450,249	208	1.0,0.991,0.986,1.0	1.0,1.0,0.991,1.0	-0.003	1.0	0,1,2,0	0,0,3,0	149	chr22	41325597	41325563	41320713	41320654	ZC3H7B	annotatedSS	SE	+	41301772	41301521
3442					1.0	ENSG00000100403.11	3442	228,199,223,248	307,281,664,311	298	1.0,1.0,1.0,1.0	1.0,1.0,0.997,1.0	0.001	1.0	0,0,0,0	0,0,1,0	149	chr22	41330103	41330022	41327364	41327205	ZC3H7B	annotatedSS	SE	+	41325918	41325720
3443					1.0	ENSG00000100403.11	3443	117,157,149,158	208,197,448,220	206	0.966,0.966,0.982,0.974	0.974,0.953,0.973,0.964	0.006	0.36731245399000007	3,4,2,3	4,7,9,6	149	chr22	41338355	41338312	41332227	41332170	ZC3H7B	annotatedSS	SE	+	41330103	41330022
3444					1.0	ENSG00000100403.11	3444	167,122,156,169	246,174,464,218	298	0.988,1.0,1.0,1.0	1.0,1.0,0.996,1.0	-0.002	1.0	1,0,0,0	0,0,1,0	149	chr22	41346208	41346002	41343576	41343414	ZC3H7B	annotatedSS	SE	+	41342628	41342528
3446					0.0514262847828	ENSG00000100395.14	3446	0,0,11,2	0,0,0,1	268	0.0,0.0,0.16,0.05	0.0,0.0,0.0,0.041	0.042	0.00051313792489	22,16,32,21	13,23,38,13	149	chr22	41209933	41209695	41206125	41206006	L3MBTL2	annotatedSS	SE	+	41205386	41205301
3448					1.0	ENSG00000100395.14	3448	18,17,26,13	19,7,48,17	298	1.0,1.0,0.684,1.0	0.514,1.0,0.75,0.895	0.131	0.0647809516153	0,0,6,0	9,0,8,1	149	chr22	41216262	41216138	41214026	41213850	L3MBTL2	annotatedSS	SE	+	41209933	41209695
3449					0.37783635687	ENSG00000100395.14	3449	37,43,62,36	47,25,111,37	283	1.0,1.0,0.845,1.0	0.733,1.0,0.88,0.951	0.07	0.0106204885437	0,0,6,0	9,0,8,1	149	chr22	41216262	41216138	41214026	41213892	L3MBTL2	annotatedSS	SE	+	41209933	41209695
3450					1.0	ENSG00000100395.14	3450	43,41,79,56	52,53,119,28	267	1.0,0.958,1.0,1.0	1.0,0.937,1.0,1.0	0.005	1.0	0,1,0,0	0,2,0,0	149	chr22	41220868	41220733	41219536	41219418	L3MBTL2	annotatedSS	SE	+	41217202	41217122
3451					1.0	ENSG00000100395.14	3451	1,0,0,0	0,0,0,0	254	0.02,0.0,0.0,0.0	0.0,0.0,0.0,0.0	0.005	1.0	29,29,33,20	29,27,75,14	149	chr22	41227869	41227803	41227679	41227574	L3MBTL2	annotatedSS	SE	+	41227323	41227088
3453					1.0	ENSG00000100393.12	3453	13,23,23,14	18,42,85,35	227	0.895,0.938,1.0,1.0	0.922,1.0,0.965,1.0	-0.013000000000000001	1.0	1,1,0,0	1,0,2,0	149	chr22	41147946	41147836	41146816	41146738	EP300	annotatedSS	SE	+	41141222	41141047
3454					1.0	ENSG00000196236.12	3454	35,13,29,10	44,16,39,14	265	1.0,0.477,0.7,0.849	0.779,0.529,0.666,0.724	0.08199999999999999	0.276282625186	0,8,7,1	7,8,11,3	149	chr22	40862770	40861617	40860793	40860677	XPNPEP3	annotatedSS	SE	+	40857245	40857096
3455					1.0	ENSG00000196236.12	3455	28,14,27,25	23,12,32,19	266	1.0,1.0,1.0,1.0	0.866,1.0,1.0,1.0	0.033	1.0	0,0,0,0	2,0,0,0	149	chr22	40870139	40870047	40869115	40868998	XPNPEP3	annotatedSS	SE	+	40857245	40857076
3456					1.0	ENSG00000196236.12	3456	3,0,4,2	4,0,6,3	241	0.236,0.0,0.171,0.101	0.198,0.0,0.144,0.104	0.016	0.949410078907	6,13,12,11	10,18,22,16	149	chr22	40882177	40881769	40870139	40870047	XPNPEP3	annotatedSS	SE	+	40869115	40868998
3457					1.0	ENSG00000196236.12	3457	7,20,31,24	40,29,64,14	298	0.636,0.769,1.0,1.0	1.0,1.0,0.941,1.0	-0.134	0.24555166336	2,3,0,0	0,0,2,0	149	chr22	40924482	40924361	40922513	40922332	XPNPEP3	annotatedSS	SE	+	40914324	40914238
3458					1.0	ENSG00000100380.13	3458	1461,1310,1426,1149	1302,1231,2299,1021	198	0.997,1.0,0.994,0.999	0.998,0.996,1.0,0.999	-0.001	1.0	3,0,7,1	2,4,0,1	149	chr22	40830956	40830839	40829674	40829625	ST13	annotatedSS	SE	-	40827229	40827095
3459					1.0	ENSG00000100380.13	3459	0,1,1,2	0,1,0,0	279	0.0,0.0,0.0,0.001	0.0,0.0,0.0,0.0	0.0	1.0	1341,1165,1252,1085	1182,1206,2001,850	149	chr22	40832671	40832568	40832216	40832086	ST13	annotatedSS	SE	-	40830956	40830874
3460					1.0	ENSG00000100380.13	3460	1936,1656,1903,1516	1708,1772,2969,1264	252	0.999,0.999,0.998,0.997	0.998,0.998,0.999,1.0	-0.001	1.0	1,1,2,3	2,2,1,0	149	chr22	40835670	40835559	40832671	40832568	ST13	annotatedSS	SE	-	40830956	40830839
3461					1.0	ENSG00000100380.13	3461	1670,1479,1619,1291	1467,1493,2601,1077	234	1.0,1.0,1.0,1.0	1.0,1.0,0.999,1.0	0.0	1.0	0,0,0,0	0,0,2,0	149	chr22	40840692	40840625	40835887	40835802	ST13	annotatedSS	SE	-	40835670	40835559
3462					1.0	ENSG00000100380.13	3462	372,372,464,336	362,379,590,313	220	1.0,1.0,0.997,1.0	1.0,1.0,0.998,1.0	-0.0	1.0	0,0,1,0	0,0,1,0	149	chr22	40850880	40850822	40844909	40844838	ST13	annotatedSS	SE	-	40840692	40840625
3463					1.0	ENSG00000100380.13	3463	1615,1533,1586,1365	1379,1565,2649,1113	225	1.0,1.0,1.0,0.998	1.0,1.0,1.0,1.0	-0.0	1.0	0,0,0,2	0,0,0,0	149	chr22	40850880	40850822	40848369	40848293	ST13	annotatedSS	SE	-	40844909	40844838
3464					1.0	ENSG00000100380.13	3464	265,203,274,207	229,224,371,156	207	0.985,1.0,1.0,1.0	1.0,1.0,1.0,1.0	-0.004	1.0	3,0,0,0	0,0,0,0	149	chr22	40856565	40856430	40850880	40850822	ST13	annotatedSS	SE	-	40844909	40844838
3465					1.0	ENSG00000100372.14	3465	75,116,102,102	81,112,168,64	232	0.96,0.974,0.956,0.97	0.945,0.986,1.0,1.0	-0.018000000000000002	0.169390203266	2,2,3,2	3,1,0,0	149	chr22	40777135	40777039	40774019	40773936	SLC25A17	annotatedSS	SE	-	40770981	40769629
3466					1.0	ENSG00000100372.14	3466	0,0,0,0	0,0,0,2	268	0.0,0.0,0.0,0.0	0.0,0.0,0.0,0.041	-0.01	1.0	30,45,47,50	47,50,73,26	149	chr22	40777135	40777039	40776308	40776189	SLC25A17	annotatedSS	SE	-	40774019	40773936
3467					1.0	ENSG00000100372.14	3467	61,57,78,52	30,53,95,46	266	1.0,1.0,1.0,1.0	1.0,0.967,1.0,1.0	0.008	1.0	0,0,0,0	0,1,0,0	149	chr22	40794580	40794513	40779125	40779008	SLC25A17	annotatedSS	SE	-	40777373	40777227
3468					1.0	ENSG00000100372.14	3468	68,60,79,56	31,58,105,47	266	1.0,1.0,1.0,1.0	1.0,1.0,0.951,1.0	0.012	1.0	0,0,0,0	0,0,3,0	149	chr22	40819316	40819194	40779125	40779008	SLC25A17	annotatedSS	SE	-	40777373	40777227
3469					1.0	ENSG00000100372.14	3469	0,0,1,2	1,0,4,1	286	0.0,0.0,0.008,0.02	0.012,0.0,0.018,0.01	-0.003	1.0	62,65,68,51	43,43,115,51	149	chr22	40792676	40792524	40779894	40779757	SLC25A17	annotatedSS	SE	-	40779125	40779008
3470					1.0	ENSG00000100372.14	3470	0,0,1,2	0,0,4,1	286	NA,0.0,0.207,1.0	NA,NA,1.0,0.207	-0.201	1.0	0,1,2,0	0,0,0,2	149	chr22	40794580	40794513	40779894	40779757	SLC25A17	annotatedSS	SE	-	40779125	40779008
3471					1.0	ENSG00000100372.14	3471	0,0,1,2	0,0,4,2	286	0.0,0.0,0.148,0.207	0.0,0.0,0.172,0.258	-0.019	0.104598624346	7,4,3,4	1,5,10,3	149	chr22	40819338	40819194	40779894	40779757	SLC25A17	annotatedSS	SE	-	40779125	40779008
3472					1.0	ENSG00000100372.14	3472	4,0,0,0	0,0,0,1	241	0.038,0.0,0.0,0.0	0.0,0.0,0.0,0.012	0.006	1.0	62,65,68,51	43,43,115,51	149	chr22	40792676	40792524	40784604	40784512	SLC25A17	annotatedSS	SE	-	40779125	40779008
3473					1.0	ENSG00000100372.14	3473	170,183,183,167	110,128,233,101	298	1.0,0.989,0.979,1.0	1.0,1.0,1.0,0.962	0.002	1.0	0,1,2,0	0,0,0,2	149	chr22	40794580	40794513	40792676	40792524	SLC25A17	annotatedSS	SE	-	40779125	40779008
3474					1.0	ENSG00000100372.14	3474	62,65,68,51	43,43,116,52	298	0.756,0.915,0.85,0.836	0.811,0.878,0.951,0.867	-0.038	0.13154817474199998	10,3,6,5	5,3,3,4	149	chr22	40799040	40799022	40792676	40792524	SLC25A17	annotatedSS	SE	-	40779125	40779008
3475					1.0	ENSG00000100372.14	3475	62,65,68,51	45,43,115,51	298	0.816,0.89,0.919,0.864	0.957,0.811,0.852,0.895	-0.006999999999999999	0.7742774551620001	7,4,3,4	1,5,10,3	149	chr22	40819350	40819194	40792676	40792524	SLC25A17	annotatedSS	SE	-	40779125	40779008
3476					1.0	ENSG00000100372.14	3476	108,118,115,116	68,85,118,50	298	1.0,1.0,0.983,1.0	1.0,1.0,1.0,1.0	-0.004	1.0	0,0,1,0	0,0,0,0	149	chr22	40794580	40794513	40792676	40792524	SLC25A17	annotatedSS	SE	-	40779894	40779757
3478					1.0	ENSG00000100372.14	3478	0,2,0,0	0,1,2,1	216	NA,1.0,NA,NA	NA,1.0,0.315,1.0	0.228	1.0	0,0,0,0	0,0,3,0	149	chr22	40819326	40819194	40794580	40794513	SLC25A17	annotatedSS	SE	-	40777373	40777227
3479					1.0	ENSG00000100372.14	3479	40,37,60,36	22,23,58,21	216	0.734,0.895,0.873,0.832	0.752,0.841,0.93,0.784	0.006999999999999999	0.617427295043	10,3,6,5	5,3,3,4	149	chr22	40799040	40799022	40794580	40794513	SLC25A17	annotatedSS	SE	-	40779125	40779008
3480					1.0	ENSG00000100372.14	3480	0,2,2,0	0,1,2,1	216	0.0,0.256,0.315,0.0	0.0,0.121,0.121,0.187	0.035	0.304847818867	7,4,3,4	1,5,10,3	149	chr22	40819326	40819194	40794580	40794513	SLC25A17	annotatedSS	SE	-	40779125	40779008
3481					1.0	ENSG00000100372.14	3481	0,2,1,0	0,1,2,1	216	NA,1.0,1.0,NA	NA,1.0,1.0,0.408	0.19699999999999998	1.0	0,0,0,0	0,0,0,1	149	chr22	40819326	40819194	40794580	40794513	SLC25A17	annotatedSS	SE	-	40779894	40779757
3482					1.0	ENSG00000100372.14	3482	148,153,171,151	89,105,172,66	216	1.0,1.0,1.0,1.0	1.0,1.0,0.992,0.979	0.006999999999999999	1.0	0,0,0,0	0,0,1,1	149	chr22	40799040	40799022	40794580	40794513	SLC25A17	annotatedSS	SE	-	40792676	40792524
3483					1.0	ENSG00000100372.14	3483	41,34,42,35	25,28,34,13	216	1.0,1.0,1.0,1.0	0.896,1.0,1.0,1.0	0.026000000000000002	1.0	0,0,0,0	2,0,0,0	149	chr22	40819326	40819194	40794580	40794513	SLC25A17	annotatedSS	SE	-	40792676	40792524
3484					0.00035110777586999995	ENSG00000100372.14	3484	0,1,0,0	6,6,11,3	232	0.0,0.005,0.0,0.0	0.057,0.047,0.048,0.033	-0.045	7.61569719621e-07	107,122,129,117	64,79,140,57	149	chr22	40799083	40799022	40797336	40797253	SLC25A17	annotatedSS	SE	-	40794580	40794513
3485					6.74201300849e-11	ENSG00000100372.14	3485	0,0,0,0	12,10,16,4	202	0.0,0.0,0.0,0.0	0.122,0.085,0.078,0.049	-0.084	3.1197266992e-14	107,122,129,117	64,79,140,57	149	chr22	40799083	40799022	40797336	40797283	SLC25A17	annotatedSS	SE	-	40794580	40794513
3487					1.0	ENSG00000100372.14	3487	16,21,12,21	11,12,26,6	167	1.0,0.904,1.0,0.949	1.0,0.915,0.921,0.728	0.07200000000000001	1.0	0,2,0,1	0,1,2,2	149	chr22	40819316	40819194	40799040	40799022	SLC25A17	annotatedSS	SE	-	40794580	40794513
3488					1.0	ENSG00000100372.14	3488	84,85,89,75	60,50,82,64	210	0.895,0.938,0.955,0.93	0.977,0.876,0.853,0.938	0.018000000000000002	0.46608997748899994	7,4,3,4	1,5,10,3	149	chr22	40819326	40819194	40799083	40799022	SLC25A17	annotatedSS	SE	-	40779125	40779008
3489					1.0	ENSG00000100372.14	3489	74,82,83,70	55,47,80,61	210	1.0,1.0,1.0,1.0	0.951,1.0,1.0,1.0	0.012	1.0	0,0,0,0	2,0,0,0	149	chr22	40819326	40819194	40799083	40799022	SLC25A17	annotatedSS	SE	-	40792676	40792524
3490					1.0	ENSG00000100372.14	3490	181,204,211,185	119,125,212,115	210	1.0,0.986,1.0,0.992	1.0,0.989,0.987,0.976	0.006	1.0	0,2,0,1	0,1,2,2	149	chr22	40819326	40819194	40799083	40799022	SLC25A17	annotatedSS	SE	-	40794580	40794513
3492					1.0	ENSG00000100372.14	3492	0,0,2,0	0,0,1,0	298	0.0,0.0,0.007,0.0	0.0,0.0,0.003,0.0	0.001	1.0	111,113,144,110	89,75,148,82	149	chr22	40819338	40819194	40817377	40817202	SLC25A17	annotatedSS	SE	-	40799083	40799022
3493					1.0	ENSG00000284431.1	3493	0,1,0,0	2,2,1,0	298	0.0,0.001,0.0,0.0	0.003,0.002,0.001,0.0	-0.001	1.0	567,524,443,486	378,435,584,323	149	chr22	40350035	40349831	40348646	40348396	RP5-1042K10.14	annotatedSS	SE	+	40346711	40346528
3494					1.0	ENSG00000284431.1	3494	569,524,443,486	378,435,585,323	298	0.996,0.989,1.0,1.0	1.0,1.0,0.993,1.0	-0.002	1.0	1,3,0,0	0,0,2,0	149	chr22	40359035	40358863	40350035	40349831	RP5-1042K10.14	annotatedSS	SE	+	40346711	40346528
3495					1.0	ENSG00000284431.1	3495	219,203,199,171	152,179,264,157	219	0.968,0.979,0.951,0.943	0.972,0.961,0.957,0.955	-0.001	0.968894621409	5,3,7,7	3,5,8,5	149	chr22	40364365	40364275	40361342	40361272	RP5-1042K10.14	annotatedSS	SE	+	40360492	40360401
3496					1.0	ENSG00000239900.12	3496	448,392,381,360	206,317,556,282	298	0.974,0.99,0.974,0.968	0.963,0.975,0.975,0.953	0.01	0.352871193248	6,2,5,6	4,4,7,7	149	chr22	40366489	40366435	40365056	40364879	ADSL	annotatedSS	SE	+	40364365	40364275
3497					0.125899215325	ENSG00000100359.20	3497	72,64,87,83	101,99,186,98	232	0.853,0.837,0.848,0.947	0.812,0.799,0.693,0.829	0.08800000000000001	0.00188117959295	8,8,10,3	15,16,53,13	149	chr22	40402205	40402138	40401675	40401592	SGSM3	annotatedSS	SE	+	40400813	40400695
3498					1.0	ENSG00000284431.1	3498	31,24,37,26	51,44,135,41	216	0.955,0.943,1.0,1.0	1.0,0.91,0.989,1.0	-0.0	1.0	1,1,0,0	0,3,1,0	149	chr22	40404455	40404246	40402205	40402138	RP5-1042K10.14	annotatedSS	SE	+	40400813	40400695
3499					1.0	ENSG00000284431.1	3499	108,112,122,102	167,160,269,146	293	0.965,1.0,1.0,1.0	0.988,1.0,0.965,0.974	0.01	0.581597656903	2,0,0,0	1,0,5,2	149	chr22	40405844	40405648	40405284	40405140	RP5-1042K10.14	annotatedSS	SE	+	40404664	40404556
3500					1.0	ENSG00000284431.1	3500	84,68,87,104	120,118,274,126	204	1.0,1.0,0.985,1.0	1.0,1.0,0.995,0.989	0.0	1.0	0,0,1,0	0,0,1,1	149	chr22	40408120	40408070	40407843	40407788	RP5-1042K10.14	annotatedSS	SE	+	40407568	40407412
3501					1.0	ENSG00000284431.1	3501	87,81,128,128	139,148,362,149	298	1.0,1.0,0.985,1.0	1.0,0.987,0.953,0.987	0.013999999999999999	0.195391205574	0,0,1,0	0,1,9,1	149	chr22	40408697	40408626	40408429	40408276	RP5-1042K10.14	annotatedSS	SE	+	40408120	40408070
3502					1.0	ENSG00000239900.12	3502	965,932,844,796	669,759,1074,552	298	0.994,0.998,1.0,0.997	1.0,1.0,1.0,0.996	-0.002	1.0	3,1,0,1	0,0,0,1	149	chr22	40353117	40353072	40350035	40349831	ADSL	annotatedSS	SE	+	40346711	40346499
3503					1.0	ENSG00000239900.12	3503	0,1,0,0	0,0,0,0	194	0.0,0.204,NA,NA	NA,NA,0.0,NA	0.102	1.0	1,3,0,0	0,0,2,0	149	chr22	40359035	40358863	40353117	40353072	ADSL	annotatedSS	SE	+	40346711	40346499
3504					1.0	ENSG00000239900.12	3504	0,3,0,0	0,0,0,0	194	NA,1.0,NA,NA	NA,0.0,NA,NA	1.0	1.0	0,0,0,0	0,4,0,0	149	chr22	40359035	40358863	40353117	40353072	ADSL	annotatedSS	SE	+	40346656	40346528
3506					1.0	ENSG00000239900.12	3506	476,485,450,372	334,374,583,265	194	0.973,0.995,0.986,0.997	0.988,0.983,0.989,0.971	0.005	0.597132625276	10,2,5,1	3,5,5,6	149	chr22	40354327	40354247	40353117	40353072	ADSL	annotatedSS	SE	+	40350035	40349831
3507					1.0	ENSG00000239900.12	3507	118,150,169,101	129,105,176,76	194	0.978,1.0,1.0,1.0	1.0,1.0,0.993,1.0	-0.004	1.0	2,0,0,0	0,0,1,0	149	chr22	40359035	40358863	40353117	40353072	ADSL	annotatedSS	SE	+	40350035	40349831
3508					1.0	ENSG00000239900.12	3508	2,0,0,0	0,0,1,0	236	0.112,0.0,0.0,0.0	0.0,0.0,0.112,0.0	0.0	1.0	10,2,5,1	3,5,5,6	149	chr22	40354327	40354247	40353419	40353332	ADSL	annotatedSS	SE	+	40350035	40349831
3509					1.0	ENSG00000239900.12	3509	2,0,0,0	0,0,1,0	236	0.003,0.0,0.0,0.0	0.0,0.0,0.002,0.0	0.0	1.0	361,342,284,272	210,269,411,194	149	chr22	40354327	40354247	40353419	40353332	ADSL	annotatedSS	SE	+	40353117	40353072
3510					1.0	ENSG00000239900.12	3510	132,136,109,112	78,102,178,70	229	0.977,1.0,1.0,1.0	1.0,1.0,0.991,1.0	-0.004	1.0	2,0,0,0	0,0,1,0	149	chr22	40358912	40358863	40354327	40354247	ADSL	annotatedSS	SE	+	40350035	40349831
3511					1.0	ENSG00000239900.12	3511	478,472,376,372	277,356,573,254	229	1.0,0.994,0.992,1.0	0.989,0.996,1.0,1.0	0.0	1.0	0,2,2,0	2,1,0,0	149	chr22	40358912	40358863	40354327	40354247	ADSL	annotatedSS	SE	+	40353117	40353072
3515					1.0	ENSG00000100354.20	3515	8,7,7,6	4,8,28,10	298	0.8,1.0,1.0,1.0	1.0,0.8,1.0,1.0	0.0	1.0	1,0,0,0	0,1,0,0	149	chr22	40273600	40273424	40267036	40264687	TNRC6B	annotatedSS	SE	+	40262173	40261831
3516					1.0	ENSG00000100354.20	3516	0,2,3,4	2,8,11,4	298	0.0,1.0,1.0,1.0	1.0,0.8,1.0,1.0	-0.2	1.0	1,0,0,0	0,1,0,0	149	chr22	40273600	40273424	40270280	40270121	TNRC6B	annotatedSS	SE	+	40262173	40261831
3517					1.0	ENSG00000100354.20	3517	2,6,9,11	6,15,18,10	298	0.5,0.429,0.529,0.524	0.75,0.882,0.333,0.833	-0.204	0.170275035754	1,4,4,5	1,1,18,1	149	chr22	40273600	40273424	40270280	40270121	TNRC6B	annotatedSS	SE	+	40267036	40264687
3519					1.0	ENSG00000100354.20	3519	9,4,10,11	11,17,53,4	275	0.83,1.0,1.0,1.0	1.0,1.0,1.0,1.0	-0.042	1.0	1,0,0,0	0,0,0,0	149	chr22	40300498	40300454	40285770	40285644	TNRC6B	annotatedSS	SE	+	40280143	40279994
3520					1.0	ENSG00000100354.20	3520	9,6,10,13	15,20,59,20	298	1.0,1.0,1.0,1.0	1.0,1.0,0.937,1.0	0.016	1.0	0,0,0,0	0,0,2,0	149	chr22	40312651	40312504	40310993	40310816	TNRC6B	annotatedSS	SE	+	40308649	40308511
3523					1.0	ENSG00000187051.8	3523	5,3,1,5	2,9,10,2	240	0.01,0.005,0.002,0.01	0.003,0.013,0.009,0.004	-0.0	1.0	314,359,312,310	402,428,703,351	149	chr22	39532523	39532394	39530554	39530463	RPS19BP1	annotatedSS	SE	-	39529917	39529819
3524					1.0	ENSG00000128272.14	3524	2278,2441,2220,2252	1898,2293,3372,1898	298	1.0,1.0,0.998,1.0	0.998,0.999,0.997,1.0	0.001	1.0	0,0,2,0	2,1,5,0	149	chr22	39522683	39521772	39521671	39521353	ATF4	annotatedSS	SE	+	39520751	39520177
3531					1.0	ENSG00000100307.12	3531	0,0,0,0	0,0,2,0	216	0.0,0.0,NA,NA	0.0,NA,0.408,NA	-0.204	1.0	1,2,0,0	2,0,2,0	149	chr22	39149832	39149788	39138702	39138635	CBX7	annotatedSS	SE	-	39120573	39120166
3532					1.0	ENSG00000100307.12	3532	8,9,9,5	24,11,24,8	216	0.734,1.0,1.0,1.0	1.0,0.791,1.0,1.0	-0.013999999999999999	1.0	2,0,0,0	0,2,0,0	149	chr22	39141436	39141370	39138702	39138635	CBX7	annotatedSS	SE	-	39134473	39134400
3533					1.0	ENSG00000100307.12	3533	10,22,18,15	33,17,37,12	216	1.0,1.0,0.861,1.0	1.0,1.0,1.0,1.0	-0.035	1.0	0,0,2,0	0,0,0,0	149	chr22	39141436	39141370	39138702	39138635	CBX7	annotatedSS	SE	-	39134752	39134400
3536					1.0	ENSG00000100298.15	3536	0,0,0,0	0,0,1,0	243	NA,NA,NA,0.0	NA,NA,0.38,NA	-0.38	1.0	0,0,0,2	0,0,1,0	149	chr22	39103998	39103688	39102605	39102511	APOBEC3H	annotatedSS	SE	+	39102042	39101917
3537					1.0	ENSG00000128394.16	3537	107,112,72,93	41,54,69,50	298	1.0,1.0,1.0,1.0	1.0,1.0,0.972,1.0	0.006999999999999999	1.0	0,0,0,0	0,0,1,0	149	chr22	39044423	39044082	39043090	39042936	APOBEC3F	annotatedSS	SE	+	39040977	39040603
3538					1.0	ENSG00000128394.16	3538	87,76,62,69	44,46,60,35	298	0.978,1.0,0.969,0.972	0.917,1.0,1.0,1.0	0.001	1.0	1,0,1,1	2,0,0,0	149	chr22	39045192	39044940	39043090	39042936	APOBEC3F	annotatedSS	SE	+	39040977	39040603
3539					1.0	ENSG00000128394.16	3539	12,26,19,25	19,46,44,16	264	1.0,1.0,1.0,1.0	1.0,1.0,1.0,0.9	0.025	1.0	0,0,0,0	0,0,0,1	149	chr22	39049581	39049424	39045542	39045427	APOBEC3F	annotatedSS	SE	+	39045220	39044940
3540					1.0	ENSG00000128394.16	3540	10,28,20,25	14,47,54,25	298	0.556,1.0,1.0,1.0	1.0,1.0,0.964,1.0	-0.102	0.387885935908	4,0,0,0	0,0,1,0	149	chr22	39052287	39052073	39049581	39049424	APOBEC3F	annotatedSS	SE	+	39045542	39045183
3541					1.0	ENSG00000100246.12	3541	34,33,41,26	40,50,77,18	233	1.0,1.0,1.0,1.0	1.0,1.0,1.0,0.697	0.076	0.375365464539	0,0,0,0	0,0,0,5	149	chr22	38794173	38794067	38781009	38780925	DNAL4	annotatedSS	SE	-	38779613	38778507
3542					0.14172226711400002	ENSG00000100246.12	3542	76,72,57,57	72,68,131,53	298	1.0,1.0,1.0,1.0	0.973,0.971,0.879,1.0	0.044000000000000004	0.00224757255182	0,0,0,0	1,1,9,0	149	chr22	38794173	38794067	38782870	38782662	DNAL4	annotatedSS	SE	-	38781009	38780717
3543					1.0	ENSG00000100211.10	3543	5,10,5,8	10,13,22,10	298	0.217,0.263,0.172,0.364	0.455,0.351,0.333,0.238	-0.09	0.194993779138	9,14,12,7	6,12,22,16	149	chr22	38665685	38665545	38657143	38656955	CBY1	annotatedSS	SE	+	38656750	38656639
3544					0.511217455294	ENSG00000100211.10	3544	3,15,1,9	12,16,23,10	298	0.026,0.074,0.005,0.061	0.068,0.073,0.066,0.06	-0.025	0.0175755392192	57,94,110,69	82,102,162,79	149	chr22	38668132	38668016	38657143	38656955	CBY1	annotatedSS	SE	+	38656750	38656639
3545					1.0	ENSG00000100211.10	3545	2,11,1,8	9,13,18,7	298	0.333,0.44,0.143,0.444	1.0,0.619,0.474,0.412	-0.28600000000000003	0.0948577896899	2,7,3,5	0,4,10,5	149	chr22	38670989	38670883	38657143	38656955	CBY1	annotatedSS	SE	+	38656750	38656639
3546					1.0	ENSG00000100211.10	3546	22,29,30,13	15,33,49,31	289	0.166,0.137,0.123,0.089	0.086,0.143,0.135,0.168	-0.004	0.724006261963	57,94,110,69	82,102,162,79	149	chr22	38668132	38668016	38665685	38665545	CBY1	annotatedSS	SE	+	38656750	38656650
3547					1.0	ENSG00000100211.10	3547	16,17,22,6	11,21,31,18	289	0.892,0.594,1.0,0.756	0.654,0.783,0.762,0.756	0.07200000000000001	0.310486222726	1,6,0,1	3,3,5,3	149	chr22	38668132	38668016	38665685	38665545	CBY1	annotatedSS	SE	+	38657143	38656955
3548					1.0	ENSG00000100211.10	3548	0,0,0,0	0,1,0,0	243	0.0,0.0,NA,0.0	0.0,0.17,0.0,0.0	-0.043	1.0	1,6,0,1	3,3,5,3	149	chr22	38668132	38668016	38667662	38667568	CBY1	annotatedSS	SE	+	38657143	38656955
3549					1.0	ENSG00000100211.10	3549	124,191,196,124	176,201,350,168	265	0.972,0.939,0.973,0.933	1.0,0.966,0.952,0.95	-0.013000000000000001	0.623756873132	2,7,3,5	0,4,10,5	149	chr22	38670989	38670883	38668132	38668016	CBY1	annotatedSS	SE	+	38656750	38656635
3550					1.0	ENSG00000100211.10	3550	68,104,86,57	96,104,196,93	265	1.0,0.967,1.0,1.0	1.0,1.0,1.0,1.0	-0.008	1.0	0,2,0,0	0,0,0,0	149	chr22	38670989	38670883	38668132	38668016	CBY1	annotatedSS	SE	+	38657143	38656955
3551					1.0	ENSG00000100211.10	3551	4,9,7,7	3,6,12,4	255	1.0,1.0,0.804,1.0	1.0,1.0,1.0,1.0	-0.049	1.0	0,0,1,0	0,0,0,0	149	chr22	38673844	38673158	38670989	38670883	CBY1	annotatedSS	SE	+	38656750	38656639
3552					1.0	ENSG00000100211.10	3552	198,194,207,152	194,237,455,186	268	0.982,0.973,0.95,0.966	0.973,0.971,0.988,1.0	-0.015	0.09739325069350001	2,3,6,3	3,4,3,0	149	chr22	38673413	38673158	38671188	38671069	CBY1	annotatedSS	SE	+	38670989	38670766
3554					1.0	ENSG00000184949.15	3554	1,0,0,0	0,0,0,2	273	1.0,NA,NA,NA	NA,NA,0.0,1.0	0.5	1.0	0,0,0,0	0,0,2,0	149	chr22	38628935	38628833	38626303	38626179	FAM227A	annotatedSS	SE	-	38623279	38623171
3558					0.917893679165	ENSG00000100206.9	3558	20,24,14,20	11,10,22,16	191	0.886,0.903,0.845,0.94	1.0,0.565,0.656,0.926	0.107	0.049084942872299996	2,2,2,1	0,6,9,1	149	chr22	38555409	38555356	38552707	38552665	DMC1	annotatedSS	SE	-	38538612	38538538
3559					1.0	ENSG00000100206.9	3559	9,4,5,7	8,2,14,6	191	1.0,1.0,1.0,1.0	1.0,1.0,1.0,0.701	0.075	1.0	0,0,0,0	0,0,0,2	149	chr22	38555409	38555356	38552707	38552665	DMC1	annotatedSS	SE	-	38549997	38549361
3560					1.0	ENSG00000100206.9	3560	50,51,40,41	33,41,56,41	296	1.0,1.0,1.0,0.805	1.0,1.0,1.0,1.0	-0.049	0.593412729043	0,0,0,5	0,0,0,0	149	chr22	38567627	38567582	38566736	38566589	DMC1	annotatedSS	SE	-	38562369	38562286
3561					1.0	ENSG00000100201.20	3561	60,72,41,47	56,51,103,38	298	1.0,0.947,0.911,1.0	1.0,1.0,1.0,1.0	-0.035	1.0	0,2,2,0	0,0,0,0	149	chr22	38493771	38493709	38488115	38487872	DDX17	annotatedSS	SE	-	38486440	38483439
3562					1.0	ENSG00000100201.20	3562	162,147,191,128	122,139,278,126	298	1.0,0.974,0.979,1.0	1.0,1.0,1.0,1.0	-0.012	1.0	0,2,2,0	0,0,0,0	149	chr22	38493771	38493709	38488115	38487878	DDX17	annotatedSS	SE	-	38486440	38485877
3563					1.0	ENSG00000100201.20	3563	302,287,338,250	232,298,512,220	298	1.0,0.986,0.988,1.0	1.0,1.0,1.0,1.0	-0.006	1.0	0,2,2,0	0,0,0,0	149	chr22	38493771	38493709	38492115	38487878	DDX17	annotatedSS	SE	-	38486440	38485680
3564					1.0	ENSG00000100201.20	3564	1,1,2,1	2,3,3,3	298	0.002,0.002,0.004,0.002	0.004,0.004,0.003,0.007	-0.002	1.0	295,308,264,270	283,332,476,229	149	chr22	38492115	38492055	38489458	38489227	DDX17	annotatedSS	SE	-	38488115	38488025
3565					1.0	ENSG00000100201.20	3565	426,422,403,384	389,483,679,318	209	1.0,1.0,0.997,1.0	1.0,0.997,1.0,1.0	0.0	1.0	0,0,1,0	0,1,0,0	149	chr22	38493771	38493709	38492115	38492055	DDX17	annotatedSS	SE	-	38488115	38487872
3566					1.0	ENSG00000100201.20	3566	42,64,50,46	33,59,106,46	211	1.0,1.0,1.0,1.0	1.0,1.0,0.987,1.0	0.003	1.0	0,0,0,0	0,0,1,0	149	chr22	38494131	38494020	38493771	38493709	DDX17	annotatedSS	SE	-	38488115	38487872
3567					1.0	ENSG00000100201.20	3567	794,880,792,647	760,937,1224,564	291	1.0,1.0,1.0,1.0	1.0,0.996,1.0,1.0	0.001	1.0	0,0,0,0	0,2,0,0	149	chr22	38498150	38498084	38495937	38495795	DDX17	annotatedSS	SE	-	38495046	38494885
3568					1.0	ENSG00000100201.20	3568	264,295,351,246	232,323,436,244	249	1.0,1.0,1.0,1.0	1.0,0.99,1.0,1.0	0.002	1.0	0,0,0,0	0,2,0,0	149	chr22	38506237	38505950	38499499	38499399	DDX17	annotatedSS	SE	-	38498573	38498439
3569					1.0	ENSG00000100201.20	3569	591,592,628,572	477,652,938,466	298	1.0,1.0,0.991,1.0	1.0,1.0,0.998,0.996	-0.001	1.0	0,0,3,0	0,0,1,1	149	chr22	38506237	38505950	38501280	38501129	DDX17	annotatedSS	SE	-	38499499	38499399
3570					1.0	ENSG00000100196.10	3570	547,363,657,525	553,374,1216,467	250	0.997,1.0,1.0,1.0	1.0,1.0,1.0,1.0	-0.001	1.0	1,0,0,0	0,0,0,0	149	chr22	38479751	38479592	38474623	38474522	KDELR3	annotatedSS	SE	+	38468324	38468061
3571					1.0	ENSG00000100196.10	3571	469,325,538,381	428,311,983,377	298	0.963,0.988,0.982,0.974	0.964,0.987,0.968,0.969	0.005	0.39328828478100003	9,2,5,5	8,2,16,6	149	chr22	38481464	38481211	38479751	38479592	KDELR3	annotatedSS	SE	+	38474623	38474522
3572					1.0	ENSG00000283900.1	3572	146,195,224,222	235,251,580,272	298	1.0,1.0,1.0,0.982	1.0,1.0,0.997,1.0	-0.004	1.0	0,0,0,2	0,0,1,0	149	chr22	38303009	38302860	38300065	38299894	RP1-5O6.7	annotatedSS	SE	-	38298934	38298785
3573					1.0	ENSG00000283900.1	3573	427,366,521,485	533,509,1299,539	298	1.0,1.0,1.0,1.0	0.996,1.0,1.0,0.996	0.002	1.0	0,0,0,0	1,0,0,1	149	chr22	38303009	38302860	38300952	38300723	RP1-5O6.7	annotatedSS	SE	-	38300065	38299894
3574					1.0	ENSG00000283900.1	3574	6,3,16,6	7,3,9,5	298	1.0,1.0,1.0,1.0	0.778,1.0,1.0,1.0	0.055	1.0	0,0,0,0	1,0,0,0	149	chr22	38380423	38380369	38361560	38361398	RP1-5O6.7	annotatedSS	SE	-	38336706	38336607
3575					1.0	ENSG00000213923.11	3575	8,2,7,3	8,5,17,7	210	0.07,0.019,0.052,0.019	0.044,0.031,0.044,0.039	0.001	0.6728543988600001	75,72,91,110	124,112,263,121	149	chr22	38298934	38298785	38295447	38295386	CSNK1E	annotatedSS	SE	-	38294534	38294341
3576					1.0	ENSG00000198792.12	3576	5,4,9,6	9,13,24,19	170	0.026,0.027,0.04,0.032	0.026,0.042,0.035,0.074	-0.013000000000000001	0.158802203379	164,125,187,158	290,261,572,207	149	chr22	38224979	38224784	38222662	38222641	TMEM184B	annotatedSS	SE	-	38221710	38221144
3577					1.0	ENSG00000198792.12	3577	132,135,173,138	242,205,519,204	225	0.956,1.0,1.0,1.0	1.0,1.0,1.0,1.0	-0.011000000000000001	1.0	4,0,0,0	0,0,0,0	149	chr22	38231334	38231243	38230744	38230668	TMEM184B	annotatedSS	SE	-	38226870	38226598
3578					1.0	ENSG00000198792.12	3578	156,140,143,105	213,182,511,185	298	1.0,1.0,0.986,1.0	1.0,0.958,0.996,0.989	0.011000000000000001	1.0	0,0,1,0	0,4,1,1	149	chr22	38248019	38247769	38246100	38245934	TMEM184B	annotatedSS	SE	-	38231334	38231243
3579					1.0	ENSG00000198792.12	3579	98,85,92,62	140,110,284,115	298	1.0,1.0,1.0,0.939	1.0,1.0,1.0,1.0	-0.015	1.0	0,0,0,2	0,0,0,0	149	chr22	38248019	38247769	38246100	38245934	TMEM184B	annotatedSS	SE	-	38231399	38231243
3580					1.0	ENSG00000198792.12	3580	2,4,8,5	8,6,8,4	250	0.012,0.027,0.049,0.047	0.033,0.031,0.017,0.02	0.009000000000000001	0.466479243441	101,85,92,60	138,110,284,115	149	chr22	38248019	38247769	38246885	38246784	TMEM184B	annotatedSS	SE	-	38246100	38245934
3581					1.0	ENSG00000198792.12	3581	0,1,2,1	1,1,4,0	229	0.0,0.008,0.014,0.011	0.005,0.006,0.009,0.0	0.003	1.0	101,85,92,60	138,110,284,115	149	chr22	38248019	38247769	38246885	38246805	TMEM184B	annotatedSS	SE	-	38246100	38245934
3582					1.0	ENSG00000198792.12	3582	107,102,135,97	161,180,351,183	298	1.0,1.0,1.0,1.0	1.0,1.0,0.994,1.0	0.002	1.0	0,0,0,0	0,0,1,0	149	chr22	38272938	38272883	38248019	38247769	TMEM184B	annotatedSS	SE	-	38231334	38231243
3583					1.0	ENSG00000184381.18	3583	0,0,0,0	1,0,2,0	240	0.0,0.0,0.0,0.0	0.11,0.0,0.076,0.0	-0.046	1.0	8,9,4,6	5,16,15,7	149	chr22	38120909	38120758	38116410	38116319	PLA2G6	annotatedSS	SE	-	38116211	38116074
3584					1.0	ENSG00000184381.18	3584	0,0,0,1	1,4,4,2	202	0.0,0.0,NA,0.084	0.425,0.211,0.371,0.269	-0.29100000000000004	1.0	12,2,0,8	1,11,5,4	149	chr22	38126449	38126370	38125691	38125638	PLA2G6	annotatedSS	SE	-	38123258	38123094
3586					1.0	ENSG00000184381.18	3586	6,1,0,1	0,4,3,2	298	0.188,0.067,0.0,0.091	0.0,0.25,0.13,0.25	-0.071	0.21565561723999999	13,7,4,5	2,6,10,3	149	chr22	38129562	38129453	38128430	38128268	PLA2G6	annotatedSS	SE	-	38126449	38126370
3592					1.0	ENSG00000184381.18	3592	0,0,0,0	2,0,2,2	280	0.0,0.0,0.0,0.0	0.056,0.0,0.062,0.132	-0.063	0.606487499148	7,3,4,9	18,23,16,7	149	chr22	38169467	38169217	38148623	38148492	PLA2G6	annotatedSS	SE	-	38145653	38145492
3594					1.0	ENSG00000128298.16	3594	2,27,19,22	21,31,31,35	196	1.0,0.954,0.878,1.0	1.0,1.0,0.959,0.964	-0.023	1.0	0,1,2,0	0,0,1,1	149	chr22	38086347	38086241	38085732	38085685	BAIAP2L2	annotatedSS	SE	-	38085375	38084888
3595					1.0	ENSG00000128298.16	3595	5,13,3,18	11,24,3,10	298	0.556,1.0,1.0,1.0	0.733,1.0,1.0,1.0	-0.044000000000000004	1.0	2,0,0,0	2,0,0,0	149	chr22	38087264	38087123	38086449	38086241	BAIAP2L2	annotatedSS	SE	-	38085375	38085164
3596					1.0	ENSG00000128298.16	3596	21,46,34,60	37,99,69,68	290	1.0,1.0,1.0,0.939	1.0,1.0,1.0,1.0	-0.015	1.0	0,0,0,2	0,0,0,0	149	chr22	38088938	38088747	38087264	38087123	BAIAP2L2	annotatedSS	SE	-	38086449	38086241
3597					1.0	ENSG00000100151.15	3597	12,24,12,17	14,14,36,10	261	1.0,1.0,1.0,1.0	1.0,1.0,0.954,1.0	0.012	1.0	0,0,0,0	0,0,1,0	149	chr22	38065130	38065001	38059345	38059233	PICK1	annotatedSS	SE	+	38057850	38057652
3598					1.0	ENSG00000100151.15	3598	16,9,15,24	12,20,37,18	216	1.0,0.861,1.0,1.0	1.0,1.0,0.865,1.0	-0.001	0.798366561072	0,1,0,0	0,0,4,0	149	chr22	38069085	38069032	38067770	38067703	PICK1	annotatedSS	SE	+	38065130	38065001
3599					1.0	ENSG00000100151.15	3599	19,12,15,16	10,9,33,15	203	1.0,1.0,1.0,0.922	1.0,1.0,0.924,0.786	0.053	0.43321748113799996	0,0,0,1	0,0,2,3	149	chr22	38071728	38071681	38070891	38070837	PICK1	annotatedSS	SE	+	38069122	38069032
3600					1.0	ENSG00000100151.15	3600	9,19,9,12	18,16,43,20	200	0.87,1.0,1.0,1.0	0.931,1.0,1.0,1.0	-0.015	1.0	1,0,0,0	1,0,0,0	149	chr22	38074451	38074306	38073823	38073772	PICK1	annotatedSS	SE	+	38073092	38072999
3602					0.541363621211	ENSG00000128346.10	3602	6,2,3,4	3,9,9,2	298	1.0,0.333,0.333,1.0	1.0,1.0,0.818,1.0	-0.28800000000000003	0.0196057854112	0,2,3,0	0,0,1,0	149	chr22	37951522	37951459	37947463	37947280	C22orf23	annotatedSS	SE	-	37945173	37945041
3603					1.0	ENSG00000128346.10	3603	7,0,4,1	3,5,2,4	298	1.0,0.0,1.0,1.0	1.0,1.0,1.0,1.0	-0.25	1.0	0,1,0,0	0,0,0,0	149	chr22	37953158	37953046	37947463	37947280	C22orf23	annotatedSS	SE	-	37945173	37945041
3604					1.0	ENSG00000128346.10	3604	0,2,4,1	0,1,4,0	212	NA,0.584,1.0,1.0	NA,1.0,1.0,NA	-0.139	1.0	0,1,0,0	0,0,0,0	149	chr22	37953158	37953046	37951522	37951459	C22orf23	annotatedSS	SE	-	37945173	37945041
3605					1.0	ENSG00000128346.10	3605	3,2,2,4	1,8,10,2	212	0.345,1.0,0.413,1.0	0.413,0.652,1.0,0.26	0.10800000000000001	0.710894214048	4,0,2,0	1,3,0,4	149	chr22	37953158	37953046	37951522	37951459	C22orf23	annotatedSS	SE	-	37947463	37947280
3606					1.0	ENSG00000100116.16	3606	149,157,191,134	123,130,281,82	298	0.851,0.952,0.941,0.971	0.898,0.97,0.966,0.891	-0.002	0.433873529751	13,4,6,2	7,2,5,5	149	chr22	37812988	37812886	37810157	37809948	GCAT	annotatedSS	SE	+	37808163	37807904
3607					1.0	ENSG00000100116.16	3607	40,32,73,7	29,51,96,11	298	1.0,0.889,1.0,1.0	1.0,0.927,0.98,1.0	-0.004	1.0	0,2,0,0	0,2,1,0	149	chr22	37815280	37815125	37810157	37809948	GCAT	annotatedSS	SE	+	37808163	37807904
3608					1.0	ENSG00000100116.16	3608	229,245,219,247	176,179,354,164	280	0.904,0.97,0.951,0.985	0.93,0.979,0.974,0.946	-0.005	0.519444255304	13,4,6,2	7,2,5,5	149	chr22	37812988	37812886	37810157	37810026	GCAT	annotatedSS	SE	+	37808163	37807911
3609					1.0	ENSG00000100116.16	3609	113,120,95,103	72,93,159,85	280	1.0,0.97,1.0,1.0	1.0,0.961,0.988,1.0	0.005	1.0	0,2,0,0	0,2,1,0	149	chr22	37815280	37815125	37810157	37810026	GCAT	annotatedSS	SE	+	37808163	37807911
3610					1.0	ENSG00000100116.16	3610	49,41,64,57	41,41,83,27	251	0.907,1.0,1.0,1.0	1.0,1.0,1.0,1.0	-0.023	1.0	3,0,0,0	0,0,0,0	149	chr22	37813609	37813462	37812988	37812886	GCAT	annotatedSS	SE	+	37808163	37807922
3611					1.0	ENSG00000100116.16	3611	10,3,6,1	5,2,3,4	251	1.0,0.471,1.0,1.0	1.0,0.372,0.64,1.0	0.115	0.8827523425139999	0,2,0,0	0,2,1,0	149	chr22	37815208	37815125	37812988	37812886	GCAT	annotatedSS	SE	+	37808163	37807922
3612					1.0	ENSG00000100116.16	3612	99,107,104,108	76,72,159,71	251	1.0,0.969,0.984,0.955	1.0,0.977,1.0,0.977	-0.011000000000000001	0.5097286071639999	0,2,1,3	0,1,0,1	149	chr22	37815208	37815125	37812988	37812886	GCAT	annotatedSS	SE	+	37810157	37809948
3613					1.0	ENSG00000100116.16	3613	83,81,96,53	37,57,122,45	296	1.0,0.953,1.0,1.0	1.0,0.935,0.984,1.0	0.008	1.0	0,2,0,0	0,2,1,0	149	chr22	37815208	37815125	37813609	37813462	GCAT	annotatedSS	SE	+	37808163	37807904
3614					1.0	ENSG00000100116.16	3614	145,150,179,153	105,121,242,84	296	0.986,1.0,1.0,1.0	1.0,1.0,1.0,1.0	-0.004	1.0	1,0,0,0	0,0,0,0	149	chr22	37815208	37815125	37813609	37813462	GCAT	annotatedSS	SE	+	37812988	37812886
3615					1.0	ENSG00000100106.19	3615	0,1,0,0	1,0,4,1	298	NA,1.0,NA,0.0	1.0,NA,1.0,1.0	-0.5	1.0	0,0,0,2	0,0,0,0	149	chr22	37715934	37715762	37713411	37713209	TRIOBP	annotatedSS	SE	+	37710566	37710426
3616					1.0	ENSG00000100101.15	3616	0,2,0,0	1,0,7,2	298	NA,1.0,NA,NA	1.0,NA,1.0,0.333	0.222	1.0	0,0,0,0	0,0,0,2	149	chr22	37726503	37723184	37715934	37715762	RP1-37E16.12	annotatedSS	SE	+	37713411	37713209
3617					1.0	ENSG00000100097.11	3617	56567,50278,43912,46077	39726,39945,59295,34469	298	1.0,1.0,1.0,1.0	1.0,1.0,1.0,0.999	0.0	1.0	0,3,2,10	0,0,6,9	149	chr22	37678654	37678482	37677065	37676855	LGALS1	annotatedSS	SE	+	37675711	37675656
3618					1.0	ENSG00000100097.11	3618	1021,900,1011,903	601,729,1099,694	298	0.998,0.996,0.996,1.0	0.997,1.0,0.996,1.0	-0.001	1.0	1,2,2,0	1,0,2,0	149	chr22	37679802	37679602	37677065	37676855	LGALS1	annotatedSS	SE	+	37675711	37675656
3619					1.0	ENSG00000100097.11	3619	16105,14068,12869,11413	10333,10434,14433,9082	229	1.0,1.0,1.0,1.0	1.0,1.0,1.0,1.0	0.0	1.0	0,0,0,1	0,0,0,1	149	chr22	37678392	37678375	37677065	37676985	LGALS1	annotatedSS	SE	+	37675711	37675607
3620					1.0	ENSG00000100097.11	3620	173850,150041,137153,135227	119031,119424,180874,103469	229	1.0,1.0,1.0,1.0	1.0,1.0,1.0,1.0	0.0	1.0	0,3,2,10	0,0,6,9	149	chr22	37678654	37678482	37677065	37676985	LGALS1	annotatedSS	SE	+	37675711	37675607
3621					1.0	ENSG00000100097.11	3621	16552,14739,14519,12492	10632,11012,16202,9960	229	1.0,1.0,1.0,1.0	1.0,1.0,1.0,1.0	0.0	1.0	1,2,2,0	1,0,2,0	149	chr22	37679640	37679602	37677065	37676985	LGALS1	annotatedSS	SE	+	37675711	37675607
3622					1.0	ENSG00000100097.11	3622	3,1,1,1	0,2,1,0	166	1.0,0.23,0.31,0.082	NA,1.0,0.13,0.0	0.028999999999999998	1.0	0,3,2,10	0,0,6,9	149	chr22	37678654	37678482	37678392	37678375	LGALS1	annotatedSS	SE	+	37675711	37675687
3623					1.0	ENSG00000100097.11	3623	431,343,160,246	279,226,174,162	166	0.002,0.002,0.001,0.002	0.002,0.002,0.001,0.002	0.0	1.0	159680,137344,124916,124829	109874,110112,167220,95097	149	chr22	37678654	37678482	37678392	37678375	LGALS1	annotatedSS	SE	+	37677065	37676985
3624					1.0	ENSG00000100097.11	3624	61367,53965,51097,48190	41647,43413,65995,36897	298	0.929,0.931,0.919,0.922	0.935,0.929,0.93,0.922	-0.004	0.486352723273	2332,1994,2252,2052	1453,1653,2498,1571	149	chr22	37679802	37679602	37678654	37678375	LGALS1	annotatedSS	SE	+	37677065	37676998
3625					1.0	ENSG00000100097.11	3625	59554,52685,50557,47260	40529,42383,65324,36259	298	1.0,1.0,1.0,1.0	1.0,1.0,1.0,1.0	0.0	1.0	1,2,2,0	1,0,2,0	149	chr22	37679640	37679602	37678654	37678482	LGALS1	annotatedSS	SE	+	37675711	37675607
3626					1.0	ENSG00000100097.11	3626	219207,190011,175463,172070	150387,152482,232515,131323	298	0.979,0.979,0.975,0.977	0.981,0.979,0.979,0.977	-0.002	0.44872866589500005	2332,1994,2252,2052	1453,1653,2498,1571	149	chr22	37679640	37679602	37678654	37678482	LGALS1	annotatedSS	SE	+	37677065	37676855
3627					1.0	ENSG00000100092.20	3627	6,3,3,17	5,12,17,21	192	1.0,0.538,0.538,0.93	0.66,0.608,0.868,0.644	0.055999999999999994	0.0707379968359	0,2,2,1	2,6,2,9	149	chr22	37641478	37641373	37641168	37641125	SH3BP1	annotatedSS	SE	+	37639846	37639049
3628					1.0	ENSG00000100092.20	3628	45,44,26,43	62,79,87,77	218	0.939,1.0,1.0,1.0	1.0,1.0,1.0,1.0	-0.015	1.0	2,0,0,0	0,0,0,0	149	chr22	37644960	37644869	37644705	37644636	SH3BP1	annotatedSS	SE	+	37643788	37643454
3629					1.0	ENSG00000100092.20	3629	0,7,6,2	7,5,14,14	193	0.0,1.0,1.0,1.0	1.0,1.0,0.844,1.0	-0.21100000000000002	1.0	1,0,0,0	0,0,2,0	149	chr22	37656042	37655925	37655315	37655271	SH3BP1	annotatedSS	SE	+	37653873	37653778
3630					1.0	ENSG00000100083.18	3630	1,6,4,3	9,6,16,3	298	0.2,0.75,0.4,0.231	0.474,0.75,0.32,0.273	-0.059000000000000004	0.693912202062	2,1,3,5	5,1,17,4	149	chr22	37614274	37614189	37613191	37613023	GGA1	annotatedSS	SE	+	37609154	37608959
3631					1.0	ENSG00000100083.18	3631	1,6,4,3	9,6,16,3	298	0.2,0.75,1.0,0.6	0.6,0.75,0.667,0.231	0.075	0.22837725797400002	2,1,0,1	3,1,4,5	149	chr22	37614274	37614189	37613191	37613032	GGA1	annotatedSS	SE	+	37609356	37609039
3632					1.0	ENSG00000100083.18	3632	1,6,4,3	9,6,16,3	298	0.2,0.75,0.4,0.231	0.474,0.75,0.32,0.273	-0.059000000000000004	0.693912202062	2,1,3,5	5,1,17,4	149	chr22	37614274	37614189	37613191	37613032	GGA1	annotatedSS	SE	+	37609154	37609059
3633					1.0	ENSG00000100083.18	3633	0,5,3,1	3,5,7,1	222	0.0,0.068,0.034,0.017	0.036,0.052,0.035,0.017	-0.005	0.367898651764	54,46,58,39	54,61,129,39	149	chr22	37614195	37614189	37613191	37613118	GGA1	annotatedSS	SE	+	37608903	37608844
3634					1.0	ENSG00000100083.18	3634	0,5,3,1	4,4,7,1	222	0.0,0.77,0.402,0.118	0.349,0.729,0.217,0.144	-0.037000000000000005	0.7509486913600001	2,1,3,5	5,1,17,4	149	chr22	37614195	37614189	37613191	37613118	GGA1	annotatedSS	SE	+	37609154	37608976
3635					1.0	ENSG00000100083.18	3635	0,5,3,1	3,4,7,1	222	0.0,0.77,1.0,0.402	0.402,0.729,0.54,0.118	0.096	0.421895056976	2,1,0,1	3,1,4,5	149	chr22	37614195	37614189	37613191	37613118	GGA1	annotatedSS	SE	+	37609356	37609065
3636					1.0	ENSG00000100083.18	3636	0,5,3,1	3,4,7,1	222	NA,1.0,1.0,1.0	1.0,1.0,0.825,0.251	0.231	1.0	0,0,0,0	0,0,1,2	149	chr22	37614195	37614189	37613191	37613118	GGA1	annotatedSS	SE	+	37610699	37610576
3637					1.0	ENSG00000100083.18	3637	80,58,91,68	86,90,191,63	234	1.0,0.949,1.0,1.0	1.0,1.0,1.0,1.0	-0.013000000000000001	1.0	0,2,0,0	0,0,0,0	149	chr22	37616997	37616921	37614274	37614189	GGA1	annotatedSS	SE	+	37608903	37608474
3638					1.0	ENSG00000100083.18	3638	25,12,33,30	29,29,62,21	230	1.0,0.795,1.0,1.0	1.0,1.0,1.0,1.0	-0.051	1.0	0,2,0,0	0,0,0,0	149	chr22	37616997	37616921	37614274	37614193	GGA1	annotatedSS	SE	+	37608903	37608834
3639					1.0	ENSG00000100083.18	3639	76,66,92,68	73,77,156,61	248	1.0,0.952,1.0,1.0	1.0,1.0,1.0,1.0	-0.012	1.0	0,2,0,0	0,0,0,0	149	chr22	37620267	37620237	37618546	37618447	GGA1	annotatedSS	SE	+	37616997	37616921
3640					1.0	ENSG00000100083.18	3640	156,150,197,144	179,171,374,124	257	1.0,1.0,1.0,1.0	1.0,0.98,1.0,1.0	0.005	1.0	0,0,0,0	0,2,0,0	149	chr22	37625949	37625796	37625076	37624968	GGA1	annotatedSS	SE	+	37623633	37623551
3641					1.0	ENSG00000100083.18	3641	51,52,78,64	61,70,152,58	257	0.809,0.883,0.9,0.903	0.816,0.976,0.808,0.808	0.022000000000000002	0.29511026543900004	7,4,5,4	8,1,21,8	149	chr22	37629526	37629461	37625076	37624968	GGA1	annotatedSS	SE	+	37623633	37623551
3642					1.0	ENSG00000100083.18	3642	30,30,40,33	57,61,126,41	298	0.682,0.789,0.8,0.805	0.781,0.968,0.75,0.719	-0.035	0.789278927826	7,4,5,4	8,1,21,8	149	chr22	37629526	37629461	37625949	37625796	GGA1	annotatedSS	SE	+	37623633	37623551
3643					1.0	ENSG00000100083.18	3643	135,128,161,113	175,160,350,110	298	1.0,1.0,1.0,1.0	1.0,1.0,0.994,0.965	0.01	1.0	0,0,0,0	0,0,1,2	149	chr22	37629526	37629461	37625949	37625796	GGA1	annotatedSS	SE	+	37625076	37624968
3644					1.0	ENSG00000100083.18	3644	99,85,85,71	131,90,215,101	298	0.98,1.0,1.0,1.0	1.0,1.0,1.0,1.0	-0.005	1.0	1,0,0,0	0,0,0,0	149	chr22	37632165	37631995	37631099	37630902	GGA1	annotatedSS	SE	+	37630170	37629997
3645					1.0	ENSG00000128283.6	3645	0,8,9,14	7,6,15,10	272	0.0,0.051,0.038,0.072	0.044,0.03,0.029,0.036	0.005	0.41042885513300004	74,81,124,99	83,107,275,145	149	chr22	37566559	37566071	37565722	37565599	CDC42EP1	annotatedSS	SE	+	37560588	37560479
3646					1.0	ENSG00000128283.6	3646	242,195,319,288	335,311,787,415	298	1.0,1.0,0.994,1.0	0.988,1.0,0.975,1.0	0.008	0.8602355653129999	0,0,1,0	2,0,10,0	149	chr22	37569405	37568107	37566812	37566071	CDC42EP1	annotatedSS	SE	+	37560588	37560446
3647					1.0	ENSG00000100065.14	3647	55,42,91,85	76,75,284,122	298	1.0,1.0,0.978,1.0	1.0,1.0,1.0,1.0	-0.006	1.0	0,0,1,0	0,0,0,0	149	chr22	37496560	37496448	37496003	37495759	CARD10	annotatedSS	SE	-	37495586	37495516
3648					1.0	ENSG00000100065.14	3648	49,42,68,69	58,66,170,102	298	1.0,1.0,1.0,1.0	1.0,0.943,0.977,1.0	0.02	1.0	0,0,0,0	0,2,2,0	149	chr22	37510421	37510211	37508682	37508526	CARD10	annotatedSS	SE	-	37507954	37507828
3649					1.0	ENSG00000100065.14	3649	54,43,71,51	48,57,167,68	287	1.0,1.0,0.974,1.0	1.0,1.0,1.0,1.0	-0.006	1.0	0,0,1,0	0,0,0,0	149	chr22	37519217	37518965	37518108	37517970	CARD10	annotatedSS	SE	-	37516298	37515972
3650					1.0	ENSG00000128340.14	3650	337,251,324,417	424,399,931,532	212	0.996,0.989,0.996,0.993	0.99,1.0,0.995,0.995	-0.002	1.0	1,2,1,2	3,0,3,2	149	chr22	37232918	37232800	37231994	37231931	RAC2	annotatedSS	SE	-	37231390	37231230
3651					1.0	ENSG00000128340.14	3651	471,337,458,593	633,528,1330,741	267	1.0,1.0,1.0,1.0	1.0,1.0,0.999,0.99	0.003	1.0	0,0,0,0	0,0,1,4	149	chr22	37241658	37241586	37232918	37232800	RAC2	annotatedSS	SE	-	37231994	37231931
3652					1.0	ENSG00000128340.14	3652	133,92,127,153	225,168,396,242	238	0.893,0.92,0.898,0.98	0.972,0.875,0.965,0.974	-0.024	0.12443108278	10,5,9,2	4,15,9,4	149	chr22	37244441	37244289	37244202	37244113	RAC2	annotatedSS	SE	-	37241658	37241586
3654					1.0	ENSG00000100360.14	3654	0,4,0,0	0,0,2,0	225	0.0,0.033,0.0,0.0	0.0,0.0,0.012,0.0	0.005	1.0	92,78,87,75	67,51,111,57	149	chr22	36763013	36762903	36760919	36760843	IFT27	annotatedSS	SE	-	36758409	36758210
3655					1.0	ENSG00000100360.14	3655	189,160,167,148	133,114,225,103	259	1.0,0.979,0.98,1.0	0.975,1.0,0.992,1.0	-0.002	1.0	0,2,2,0	2,0,1,0	149	chr22	36764036	36763918	36763013	36762903	IFT27	annotatedSS	SE	-	36758409	36758201
3656					1.0	ENSG00000100360.14	3656	199,151,184,125	134,162,215,121	209	0.993,1.0,1.0,1.0	1.0,1.0,0.994,1.0	-0.0	1.0	1,0,0,0	0,0,1,0	149	chr22	36767365	36767305	36766197	36766137	IFT27	annotatedSS	SE	-	36764036	36758210
3657					1.0	ENSG00000100360.14	3657	2,2,0,0	0,0,5,0	266	0.009,0.009,0.0,0.0	0.0,0.0,0.016,0.0	0.0	1.0	126,118,119,112	80,130,169,87	149	chr22	36776103	36775673	36768099	36767982	IFT27	annotatedSS	SE	-	36767862	36767782
3658					1.0	ENSG00000100348.9	3658	0,0,1,1	1,0,1,1	265	0.0,0.0,0.001,0.001	0.001,0.0,0.0,0.001	0.0	1.0	643,577,600,603	626,663,1170,626	149	chr22	36476856	36476732	36468717	36468601	TXN2	annotatedSS	SE	-	36467917	36467883
3659					1.0	ENSG00000100348.9	3659	976,905,942,946	999,1026,1849,955	273	0.969,0.982,0.973,0.974	0.954,0.982,0.974,0.972	0.004	0.478779169578	17,9,14,14	26,10,27,15	149	chr22	36480748	36480574	36476856	36476732	TXN2	annotatedSS	SE	-	36467917	36467035
3660					1.0	ENSG00000100345.20	3660	484,530,651,447	738,759,1916,774	298	1.0,1.0,0.994,1.0	1.0,1.0,1.0,1.0	-0.002	1.0	0,0,2,0	0,0,0,0	149	chr22	36388018	36387806	36349255	36348903	MYH9	annotatedSS	SE	-	36341526	36341369
3662					1.0	ENSG00000100342.20	3662	0,0,0,0	4,0,0,0	298	0.0,NA,0.0,NA	0.5,NA,0.0,0.0	-0.16699999999999998	1.0	3,0,2,0	2,0,2,1	149	chr22	36254999	36254897	36253991	36253837	APOL1	annotatedSS	SE	+	36253219	36253077
3663					1.0	ENSG00000100342.20	3663	0,0,0,0	4,0,0,0	298	0.0,0.0,0.0,0.0	0.059,0.0,0.0,0.0	-0.015	1.0	37,8,10,20	32,19,37,30	149	chr22	36254999	36254936	36253991	36253837	APOL1	annotatedSS	SE	+	36253219	36253077
3664					1.0	ENSG00000100342.20	3664	57,11,20,46	40,35,43,30	203	0.875,1.0,0.936,1.0	0.936,0.865,0.913,1.0	0.024	0.606590129034	6,0,1,0	2,4,3,0	149	chr22	36257407	36257318	36257136	36257082	APOL1	annotatedSS	SE	+	36254999	36254897
3665					1.0	ENSG00000100342.20	3665	0,0,0,0	0,2,0,0	298	0.0,0.0,0.0,0.0	0.0,0.056,0.0,0.0	-0.013999999999999999	1.0	36,16,16,21	42,17,25,11	149	chr22	36261644	36261595	36259856	36259668	APOL1	annotatedSS	SE	+	36257407	36257318
3667					1.0	ENSG00000100320.22	3667	0,3,1,0	2,8,0,2	181	0.0,0.009,0.003,0.0	0.005,0.022,0.0,0.006	-0.005	1.0	299,284,286,240	311,292,551,274	149	chr22	35756144	35756104	35750457	35750425	RBFOX2	annotatedSS	SE	-	35746561	35746472
3668					1.0	ENSG00000100320.22	3668	1,3,3,1	0,1,4,1	192	0.003,0.008,0.008,0.003	0.0,0.003,0.006,0.003	0.002	1.0	299,284,286,240	311,292,551,274	149	chr22	35756144	35756104	35752655	35752612	RBFOX2	annotatedSS	SE	-	35746561	35746472
3669					1.0	ENSG00000100320.22	3669	0,1,0,2	0,0,2,1	192	0.0,0.011,0.0,0.024	0.0,0.0,0.012,0.012	0.003	1.0	75,73,85,63	94,68,133,64	149	chr22	35760020	35759887	35752655	35752612	RBFOX2	annotatedSS	SE	-	35746561	35746472
3670					1.0	ENSG00000100320.22	3670	328,308,319,281	343,337,616,300	189	0.775,0.769,0.747,0.779	0.742,0.796,0.785,0.787	-0.01	0.606862097821	75,73,85,63	94,68,133,64	149	chr22	35760020	35759887	35756144	35756104	RBFOX2	annotatedSS	SE	-	35746561	35746472
3671					1.0	ENSG00000100320.22	3671	30,28,38,42	32,49,78,29	189	1.0,1.0,1.0,0.943	1.0,1.0,0.969,1.0	-0.006	1.0	0,0,0,2	0,0,2,0	149	chr22	35760020	35759887	35756144	35756104	RBFOX2	annotatedSS	SE	-	35752655	35752612
3672					0.00752396557458	ENSG00000100320.22	3672	685,712,703,649	718,782,1290,593	242	0.966,0.961,0.977,0.973	0.944,0.923,0.964,0.915	0.033	3.69678268177e-05	15,18,10,11	26,40,30,34	149	chr22	35778032	35778024	35768349	35768256	RBFOX2	annotatedSS	SE	-	35765483	35765422
3673					1.0	ENSG00000100320.22	3673	357,376,412,346	395,411,730,348	242	1.0,1.0,1.0,1.0	0.996,1.0,1.0,1.0	0.001	1.0	0,0,0,0	1,0,0,0	149	chr22	35781743	35781599	35768349	35768256	RBFOX2	annotatedSS	SE	-	35765483	35765422
3674					1.0	ENSG00000100320.22	3674	216,204,170,167	202,235,362,187	203	1.0,1.0,1.0,1.0	0.993,1.0,1.0,1.0	0.002	1.0	0,0,0,0	1,0,0,0	149	chr22	35781743	35781599	35778078	35778024	RBFOX2	annotatedSS	SE	-	35765483	35765422
3675					1.0	ENSG00000100320.22	3675	532,517,443,452	498,561,878,394	203	1.0,1.0,1.0,1.0	1.0,1.0,0.998,1.0	0.0	1.0	0,0,0,0	0,0,1,0	149	chr22	35781743	35781599	35778078	35778024	RBFOX2	annotatedSS	SE	-	35768349	35768256
3676					1.0	ENSG00000100320.22	3676	603,615,625,534	635,679,1035,505	293	1.0,1.0,0.997,1.0	1.0,1.0,1.0,1.0	-0.001	1.0	0,0,1,0	0,0,0,0	149	chr22	35810004	35809779	35781743	35781599	RBFOX2	annotatedSS	SE	-	35778078	35777655
3677					1.0	ENSG00000100320.22	3677	505,460,448,439	456,546,856,389	296	1.0,1.0,0.996,1.0	1.0,1.0,1.0,1.0	-0.001	1.0	0,0,1,0	0,0,0,0	149	chr22	35810004	35809779	35781746	35781599	RBFOX2	annotatedSS	SE	-	35778078	35778024
3678					1.0	ENSG00000100320.22	3678	448,436,462,360	548,574,883,417	298	0.991,1.0,1.0,1.0	1.0,1.0,1.0,1.0	-0.002	1.0	2,0,0,0	0,0,0,0	149	chr22	35938897	35938846	35810004	35809779	RBFOX2	annotatedSS	SE	-	35781743	35781599
3679					1.0	ENSG00000100320.22	3679	349,281,285,265	368,441,701,300	298	1.0,0.993,0.993,1.0	0.989,1.0,0.997,0.993	0.002	1.0	0,1,1,0	2,0,1,1	149	chr22	35938897	35938846	35810004	35809779	RBFOX2	annotatedSS	SE	-	35781746	35781599
3680					1.0	ENSG00000100320.22	3680	9,17,11,14	5,4,22,12	269	0.026,0.046,0.026,0.042	0.016,0.01,0.038,0.039	0.009000000000000001	0.24245605969999998	189,194,229,178	168,221,305,165	149	chr22	35840413	35840191	35836439	35836319	RBFOX2	annotatedSS	SE	-	35810004	35809779
3681					0.313998153914	ENSG00000100320.22	3681	9,13,12,12	5,3,21,12	269	0.022,0.036,0.036,0.039	0.01,0.005,0.023,0.032	0.016	0.007822215495020001	225,194,179,162	262,316,487,203	149	chr22	35938897	35938846	35836439	35836319	RBFOX2	annotatedSS	SE	-	35810004	35809779
3682					1.0	ENSG00000100320.22	3682	263,219,211,197	290,363,552,243	200	1.0,1.0,1.0,1.0	0.995,1.0,0.983,1.0	0.005	1.0	0,0,0,0	1,0,7,0	149	chr22	36028425	36028239	35938897	35938846	RBFOX2	annotatedSS	SE	-	35810004	35809779
3683					1.0	ENSG00000198125.12	3683	2,0,5,1	0,0,7,2	252	1.0,NA,1.0,0.372	NA,NA,1.0,1.0	-0.209	1.0	0,0,0,1	0,0,0,0	149	chr22	35622561	35622477	35617265	35617162	MB	annotatedSS	SE	-	35611106	35610883
3685					1.0	ENSG00000100292.16	3685	659,481,485,727	732,610,1212,888	298	0.991,0.98,1.0,1.0	1.0,1.0,0.997,1.0	-0.006	1.0	3,5,0,0	0,0,2,0	149	chr22	35389963	35389863	35387176	35386684	HMOX1	annotatedSS	SE	+	35383226	35383105
3686					1.0	ENSG00000100292.16	3686	443,344,359,547	535,432,875,652	249	0.993,1.0,1.0,0.997	1.0,1.0,1.0,1.0	-0.003	1.0	2,0,0,1	0,0,0,0	149	chr22	35394214	35393467	35389963	35389863	HMOX1	annotatedSS	SE	+	35387176	35386684
3687					1.0	ENSG00000100284.20	3687	231,146,191,159	274,217,502,228	234	1.0,1.0,0.984,1.0	1.0,1.0,0.997,0.986	0.0	1.0	0,0,2,0	0,0,1,2	149	chr22	35322019	35321958	35317961	35317876	TOM1	annotatedSS	SE	+	35299980	35299799
3688					1.0	ENSG00000100284.20	3688	0,0,0,0	0,0,0,1	255	0.0,0.0,0.0,0.0	0.0,0.0,0.0,0.006	-0.002	1.0	100,51,76,63	126,85,235,98	149	chr22	35322037	35321958	35321847	35321741	TOM1	annotatedSS	SE	+	35317961	35317876
3689					0.617983134656	ENSG00000100284.20	3689	70,34,47,41	76,55,150,67	210	0.961,1.0,0.917,1.0	0.871,0.929,0.947,1.0	0.033	0.0246282914498	2,0,3,0	8,3,6,0	149	chr22	35323177	35323027	35322019	35321958	TOM1	annotatedSS	SE	+	35317961	35317876
3691					1.0	ENSG00000100284.20	3691	231,130,185,146	259,177,490,198	228	0.987,1.0,0.976,1.0	0.955,0.975,0.982,1.0	0.013000000000000001	0.08384592910939999	2,0,3,0	8,3,6,0	149	chr22	35323177	35323027	35322037	35321958	TOM1	annotatedSS	SE	+	35317961	35317876
3694					1.0	ENSG00000100284.20	3694	161,111,150,159	310,182,447,176	283	1.0,1.0,1.0,1.0	1.0,1.0,0.992,1.0	0.002	1.0	0,0,0,0	0,0,2,0	149	chr22	35333014	35332980	35330480	35330346	TOM1	annotatedSS	SE	+	35327387	35327270
3695					1.0	ENSG00000100284.20	3695	0,0,0,0	0,0,3,0	298	0.0,0.0,0.0,0.0	0.0,0.0,0.008,0.0	-0.002	1.0	69,49,59,71	135,87,196,69	149	chr22	35333014	35332980	35331495	35331295	TOM1	annotatedSS	SE	+	35330480	35330346
3696					1.0	ENSG00000100284.20	3696	106,109,93,88	135,92,290,103	225	1.0,0.986,1.0,1.0	1.0,1.0,1.0,1.0	-0.004	1.0	0,1,0,0	0,0,0,0	149	chr22	35345784	35345724	35338788	35338712	TOM1	annotatedSS	SE	+	35334448	35334327
3697					1.0	ENSG00000100281.13	3697	102,88,130,85	52,68,120,88	248	0.556,0.481,0.535,0.573	0.432,0.431,0.542,0.595	0.036000000000000004	0.45461247097699997	49,57,68,38	41,54,61,36	149	chr22	35263226	35263077	35262421	35262322	HMGXB4	annotatedSS	SE	+	35257557	35257486
3698					1.0	ENSG00000100281.13	3698	37,65,77,28	43,51,76,37	264	0.255,0.361,0.437,0.288	0.355,0.365,0.39,0.367	-0.034	0.428117367101	61,65,56,39	44,50,67,36	149	chr22	35265567	35264647	35264096	35263981	HMGXB4	annotatedSS	SE	+	35263874	35263795
3699					1.0	ENSG00000100281.13	3699	132,109,136,127	101,102,193,116	272	1.0,1.0,1.0,1.0	1.0,1.0,0.981,1.0	0.005	1.0	0,0,0,0	0,0,2,0	149	chr22	35295764	35293606	35293114	35292991	HMGXB4	annotatedSS	SE	+	35288407	35288237
3706					1.0	ENSG00000100234.11	3706	1078,496,827,569	1421,771,1974,735	261	1.0,1.0,0.996,1.0	0.995,1.0,1.0,1.0	0.0	1.0	0,0,2,0	4,0,0,0	149	chr22	32858138	32858016	32857360	32857248	TIMP3	annotatedSS	SE	+	32849534	32849451
3711					0.664785421674	ENSG00000128245.14	3711	18,15,1,32	33,36,0,45	298	0.01,0.008,0.0,0.018	0.018,0.02,0.0,0.025	-0.006999999999999999	0.0279308762926	920,878,1003,890	884,878,1898,883	149	chr22	31956482	31956138	31945678	31945499	YWHAH	annotatedSS	SE	+	31944820	31944521
3712					1.0	ENSG00000128245.14	3712	8,10,0,11	10,13,0,23	298	0.154,0.312,0.0,0.379	0.263,0.52,0.0,0.622	-0.14	0.283407903766	22,11,13,9	14,6,15,7	149	chr22	31956482	31956138	31945678	31945499	YWHAH	annotatedSS	SE	+	31945235	31944965
3713					1.0	ENSG00000128245.14	3713	9,14,0,19	14,18,0,34	271	0.005,0.009,0.0,0.012	0.009,0.011,0.0,0.021	-0.004	0.487744415818	920,878,1003,890	884,878,1898,883	149	chr22	31956604	31956138	31945678	31945556	YWHAH	annotatedSS	SE	+	31944820	31944746
3714					1.0	ENSG00000128245.14	3714	7,7,0,11	7,10,0,23	271	0.149,0.259,0.0,0.402	0.216,0.478,0.0,0.644	-0.132	0.32068144014600003	22,11,13,9	14,6,15,7	149	chr22	31956604	31956138	31945678	31945556	YWHAH	annotatedSS	SE	+	31945235	31944965
3715					1.0	ENSG00000128245.14	3715	2,2,2,0	1,1,3,4	264	0.001,0.001,0.001,0.0	0.001,0.001,0.001,0.003	-0.001	1.0	920,878,1003,890	884,878,1898,883	149	chr22	31957603	31956138	31950422	31950307	YWHAH	annotatedSS	SE	+	31944820	31944521
3716					1.0	ENSG00000128245.14	3716	2,0,0,0	1,1,1,2	264	0.049,0.0,0.0,0.0	0.039,0.086,0.036,0.139	-0.063	0.23009810679099998	22,11,13,9	14,6,15,7	149	chr22	31957603	31956138	31950422	31950307	YWHAH	annotatedSS	SE	+	31945235	31944965
3717					1.0	ENSG00000128245.14	3717	2,0,4,0	1,5,0,4	264	0.53,0.0,1.0,0.0	1.0,1.0,NA,1.0	-0.617	1.0	1,3,0,4	0,0,0,0	149	chr22	31957603	31956138	31950422	31950307	YWHAH	annotatedSS	SE	+	31947485	31947421
3718					1.0	ENSG00000183530.13	3718	1,1,3,6	5,7,27,17	256	1.0,1.0,1.0,1.0	0.593,1.0,1.0,1.0	0.102	1.0	0,0,0,0	2,0,0,0	149	chr22	31703718	31703549	31701762	31701655	PRR14L	annotatedSS	SE	-	31688227	31688155
3719					1.0	ENSG00000183530.13	3719	4,7,4,2	2,6,10,6	222	1.0,1.0,1.0,1.0	1.0,1.0,0.87,1.0	0.032	1.0	0,0,0,0	0,0,1,0	149	chr22	31738911	31738386	31725610	31725537	PRR14L	annotatedSS	SE	-	31717291	31712082
3720					1.0	ENSG00000183530.13	3720	8,7,1,2	2,9,12,9	298	1.0,1.0,1.0,1.0	1.0,1.0,0.75,1.0	0.063	1.0	0,0,0,0	0,0,2,0	149	chr22	31750131	31749992	31738911	31738386	PRR14L	annotatedSS	SE	-	31725610	31725537
3722					1.0	ENSG00000198089.15	3722	0,0,0,0	0,0,1,0	235	0.0,NA,0.0,0.0	0.0,0.0,0.032,0.0	-0.008	1.0	5,0,15,7	6,12,19,10	149	chr22	31528866	31528689	31521320	31521234	SFI1	annotatedSS	SE	+	31508376	31508254
3723					1.0	ENSG00000198089.15	3723	5,6,22,9	14,18,28,12	298	0.385,1.0,0.688,0.818	1.0,0.9,0.609,1.0	-0.154	0.268340762881	4,0,5,1	0,1,9,0	149	chr22	31546971	31546860	31528863	31528689	SFI1	annotatedSS	SE	+	31508376	31508254
3725					1.0	ENSG00000198089.15	3725	4,0,7,5	4,7,12,6	221	1.0,0.0,0.403,0.628	0.252,0.44,0.473,0.669	0.049	0.9817183108700002	0,6,7,2	8,6,9,2	149	chr22	31546971	31546860	31531129	31531057	SFI1	annotatedSS	SE	+	31528863	31528689
3726					1.0	ENSG00000198089.15	3726	0,0,3,1	0,0,4,2	221	NA,NA,0.669,1.0	NA,NA,1.0,1.0	-0.165	1.0	0,0,1,0	0,0,0,0	149	chr22	31550348	31550253	31531129	31531057	SFI1	annotatedSS	SE	+	31528863	31528689
3727					1.0	ENSG00000198089.15	3727	4,11,12,13	18,18,53,19	260	1.0,1.0,0.873,1.0	1.0,1.0,1.0,1.0	-0.032	1.0	0,0,1,0	0,0,0,0	149	chr22	31550348	31550253	31546971	31546860	SFI1	annotatedSS	SE	+	31528863	31528689
3729					1.0	ENSG00000198089.15	3729	4,16,7,12	21,29,49,7	242	1.0,1.0,0.463,0.711	1.0,0.947,0.79,0.59	-0.038	0.688343961	0,0,5,3	0,1,8,3	149	chr22	31583877	31583874	31580364	31580271	SFI1	annotatedSS	SE	+	31578452	31578381
3730					1.0	ENSG00000198089.15	3730	6,6,4,4	18,5,32,8	231	1.0,1.0,0.721,1.0	1.0,1.0,1.0,1.0	-0.07	1.0	0,0,1,0	0,0,0,0	149	chr22	31604945	31604868	31602293	31602211	SFI1	annotatedSS	SE	+	31589577	31589446
3732					1.0	ENSG00000198089.15	3732	18,13,16,15	16,17,39,30	225	1.0,1.0,1.0,1.0	1.0,1.0,0.963,0.869	0.042	0.8561327157790001	0,0,0,0	0,0,1,3	149	chr22	31604404	31604308	31603819	31603743	SFI1	annotatedSS	SE	+	31602785	31602606
3734					1.0	ENSG00000198089.15	3734	0,0,1,1	0,0,0,0	226	NA,NA,1.0,1.0	NA,NA,0.0,NA	1.0	1.0	0,0,0,0	0,0,1,0	149	chr22	31608033	31607936	31604945	31604868	SFI1	annotatedSS	SE	+	31589577	31589446
3735					1.0	ENSG00000198089.15	3735	17,12,12,24	8,10,35,17	298	1.0,1.0,1.0,1.0	1.0,1.0,0.946,1.0	0.013999999999999999	1.0	0,0,0,0	0,0,1,0	149	chr22	31608033	31607936	31606430	31604868	SFI1	annotatedSS	SE	+	31589577	31589446
3736					1.0	ENSG00000198089.15	3736	43,17,23,40	32,30,87,50	252	1.0,1.0,1.0,0.959	1.0,1.0,1.0,1.0	-0.01	1.0	0,0,0,1	0,0,0,0	149	chr22	31608033	31607936	31606430	31606327	SFI1	annotatedSS	SE	+	31604945	31604868
3737					1.0	ENSG00000198089.15	3737	14,19,33,25	39,22,55,41	298	1.0,0.704,1.0,1.0	1.0,0.917,1.0,1.0	-0.053	0.574896055099	0,4,0,0	0,1,0,0	149	chr22	31613715	31613601	31613530	31613353	SFI1	annotatedSS	SE	+	31613216	31612772
3738					1.0	ENSG00000198089.15	3738	10,14,21,15	21,12,24,12	298	1.0,1.0,1.0,1.0	1.0,1.0,0.923,1.0	0.019	1.0	0,0,0,0	0,0,1,0	149	chr22	31614860	31614788	31613530	31613353	SFI1	annotatedSS	SE	+	31613216	31612772
3739					1.0	ENSG00000198089.15	3739	10,17,12,10	28,15,33,13	298	1.0,1.0,1.0,1.0	1.0,1.0,0.943,1.0	0.013999999999999999	1.0	0,0,0,0	0,0,1,0	149	chr22	31614860	31614788	31613855	31613601	SFI1	annotatedSS	SE	+	31613216	31613141
3740					1.0	ENSG00000198089.15	3740	14,18,24,21	46,24,64,42	298	1.0,1.0,1.0,0.913	1.0,1.0,1.0,1.0	-0.022000000000000002	1.0	0,0,0,1	0,0,0,0	149	chr22	31614860	31614788	31613855	31613601	SFI1	annotatedSS	SE	+	31613530	31613353
3741					1.0	ENSG00000198089.15	3741	4,0,4,7	11,6,14,11	221	1.0,NA,1.0,1.0	1.0,1.0,0.904,1.0	0.024	1.0	0,0,0,0	0,0,1,0	149	chr22	31615279	31615047	31614860	31614788	SFI1	annotatedSS	SE	+	31613216	31613141
3743					1.0	ENSG00000184708.17	3743	19,19,34,26	34,30,68,32	221	1.0,1.0,1.0,1.0	0.958,1.0,1.0,1.0	0.01	1.0	0,0,0,0	1,0,0,0	149	chr22	31454376	31454143	31450360	31450288	EIF4ENIF1	annotatedSS	SE	-	31449531	31449347
3744					1.0	ENSG00000184708.17	3744	59,76,69,66	61,80,159,66	277	1.0,1.0,1.0,1.0	1.0,1.0,0.977,1.0	0.006	1.0	0,0,0,0	0,0,2,0	149	chr22	31471917	31471843	31468302	31468174	EIF4ENIF1	annotatedSS	SE	-	31463967	31463680
3746					1.0	ENSG00000185721.12	3746	698,631,636,520	427,493,641,453	273	1.0,1.0,1.0,1.0	1.0,0.996,1.0,1.0	0.001	1.0	0,0,0,0	0,1,0,0	149	chr22	31411081	31411011	31400743	31400619	DRG1	annotatedSS	SE	+	31399725	31399522
3747					1.0	ENSG00000185721.12	3747	362,303,294,250	224,234,437,234	298	1.0,1.0,1.0,1.0	1.0,0.992,1.0,1.0	0.002	1.0	0,0,0,0	0,1,0,0	149	chr22	31411060	31411011	31403204	31403028	DRG1	annotatedSS	SE	+	31399725	31399632
3748					1.0	ENSG00000185721.12	3748	757,719,666,572	502,539,883,529	298	1.0,0.997,0.991,0.997	1.0,1.0,1.0,0.996	-0.003	1.0	0,1,3,1	0,0,0,1	149	chr22	31411060	31411011	31403204	31403028	DRG1	annotatedSS	SE	+	31400743	31400619
3749					1.0	ENSG00000185721.12	3749	245,223,180,198	176,210,289,122	219	1.0,1.0,0.992,1.0	1.0,1.0,1.0,0.988	0.001	1.0	0,0,1,0	0,0,0,1	149	chr22	31420425	31420255	31411081	31411011	DRG1	annotatedSS	SE	+	31400743	31400619
3750					1.0	ENSG00000185721.12	3750	413,340,316,314	275,335,478,233	298	1.0,1.0,1.0,0.994	1.0,1.0,1.0,1.0	-0.002	1.0	0,0,0,1	0,0,0,0	149	chr22	31421399	31421307	31420425	31420255	DRG1	annotatedSS	SE	+	31411081	31411011
3751					1.0	ENSG00000185721.12	3751	755,620,627,554	484,602,845,462	298	1.0,1.0,1.0,1.0	1.0,1.0,0.995,1.0	0.001	1.0	0,0,0,0	0,0,2,0	149	chr22	31423410	31423279	31420425	31420255	DRG1	annotatedSS	SE	+	31411081	31411011
3752					1.0	ENSG00000185721.12	3752	2,3,2,3	0,4,3,1	241	1.0,1.0,1.0,1.0	NA,1.0,0.481,1.0	0.17300000000000001	1.0	0,0,0,0	0,0,2,0	149	chr22	31423319	31423279	31421399	31421307	DRG1	annotatedSS	SE	+	31411081	31411011
3753					1.0	ENSG00000185721.12	3753	3,5,6,3	0,6,5,1	241	0.005,0.011,0.012,0.008	0.0,0.014,0.008,0.003	0.003	1.0	343,282,315,241	209,269,370,229	149	chr22	31423319	31423279	31421399	31421307	DRG1	annotatedSS	SE	+	31420425	31420255
3754					1.0	ENSG00000100105.17	3754	5,8,7,1	4,7,7,8	222	0.324,0.573,0.37,0.101	0.212,0.343,0.139,0.309	0.091	0.265468055842	7,4,8,6	10,9,29,12	149	chr22	31335863	31335691	31328859	31328786	PATZ1	annotatedSS	SE	-	31327309	31325808
3755					1.0	ENSG00000100105.17	3755	6,2,7,2	3,7,4,10	287	0.308,0.206,0.312,0.148	0.135,0.288,0.067,0.302	0.046	0.38542574067	7,4,8,6	10,9,29,12	149	chr22	31335863	31335691	31328924	31328786	PATZ1	annotatedSS	SE	-	31327309	31325803
3756					1.0	ENSG00000100100.12	3756	98,50,67,52	95,78,112,54	228	0.941,0.891,0.956,0.809	1.0,0.981,0.913,0.898	-0.049	0.0696938299138	4,4,2,8	0,1,7,4	149	chr22	31289699	31289498	31289393	31289314	PIK3IP1	annotatedSS	SE	-	31283288	31281592
3758					1.0	ENSG00000185133.13	3758	0,0,0,0	0,0,2,0	271	0.0,NA,0.0,NA	0.0,NA,1.0,NA	-0.5	1.0	2,0,3,0	1,0,0,0	149	chr22	31124881	31124844	31124263	31124141	INPP5J	annotatedSS	SE	+	31123119	31122922
3762					1.0	ENSG00000185133.13	3762	1,4,0,1	2,1,3,3	227	1.0,1.0,NA,1.0	1.0,1.0,0.663,1.0	0.084	1.0	0,0,0,0	0,0,1,0	149	chr22	31133714	31133609	31133483	31133405	INPP5J	annotatedSS	SE	+	31133235	31133097
3764					0.5576843391049999	ENSG00000183963.18	3764	7,9,5,0	20,15,37,6	242	0.011,0.015,0.008,0.0	0.019,0.015,0.02,0.006	-0.006999999999999999	0.0205694778953	372,360,382,362	652,612,1137,568	149	chr22	31083309	31083178	31083002	31082909	SMTN	annotatedSS	SE	+	31081456	31081317
3765					1.0	ENSG00000183963.18	3765	2,6,4,0	13,12,21,5	242	1.0,1.0,0.711,0.0	1.0,1.0,0.928,1.0	-0.304	0.40247221871399996	0,0,1,2	0,0,1,0	149	chr22	31083309	31083178	31083002	31082909	SMTN	annotatedSS	SE	+	31082567	31082484
3766					1.0	ENSG00000183963.18	3766	6,7,10,10	28,21,24,12	236	0.01,0.012,0.016,0.017	0.026,0.021,0.013,0.013	-0.004	0.149367367752	372,360,382,362	652,612,1137,568	149	chr22	31083309	31083178	31083002	31082915	SMTN	annotatedSS	SE	+	31081456	31081317
3767					1.0	ENSG00000183963.18	3767	2,6,4,0	13,10,16,5	236	1.0,1.0,0.716,0.0	1.0,1.0,0.91,1.0	-0.298	0.40465941615400003	0,0,1,2	0,0,1,0	149	chr22	31083309	31083178	31083002	31082915	SMTN	annotatedSS	SE	+	31082567	31082484
3768					1.0	ENSG00000183963.18	3768	650,604,656,643	1111,1057,1963,986	280	1.0,1.0,1.0,0.997	1.0,1.0,1.0,0.996	0.0	1.0	0,0,0,1	0,0,0,2	149	chr22	31088024	31087964	31083309	31083178	SMTN	annotatedSS	SE	+	31081456	31081317
3769					1.0	ENSG00000183963.18	3769	0,0,2,0	0,0,2,0	267	0.0,0.0,0.004,0.0	0.0,0.0,0.001,0.0	0.001	1.0	296,276,292,301	494,465,892,454	149	chr22	31088113	31087964	31087200	31087082	SMTN	annotatedSS	SE	+	31083309	31083178
3770					1.0	ENSG00000183963.18	3770	0,0,2,0	0,0,0,0	267	NA,NA,1.0,NA	0.0,0.0,NA,0.0	1.0	1.0	0,0,0,0	2,2,0,1	149	chr22	31088113	31087964	31087200	31087082	SMTN	annotatedSS	SE	+	31085291	31085093
3771					1.0	ENSG00000183963.18	3771	250,215,243,245	404,331,787,398	222	1.0,1.0,1.0,0.994	1.0,1.0,1.0,1.0	-0.002	1.0	0,0,0,1	0,0,0,0	149	chr22	31090879	31090807	31090180	31090107	SMTN	annotatedSS	SE	+	31090019	31089655
3772					1.0	ENSG00000183963.18	3772	330,226,286,269	503,416,952,498	221	1.0,1.0,0.995,1.0	1.0,1.0,0.992,1.0	0.001	1.0	0,0,1,0	0,0,5,0	149	chr22	31091027	31090960	31090879	31090807	SMTN	annotatedSS	SE	+	31090180	31090107
3773					1.0	ENSG00000183963.18	3773	7,7,9,7	11,15,24,8	242	0.029,0.027,0.036,0.026	0.024,0.035,0.03,0.021	0.002	0.8687141260969999	146,155,150,162	276,257,482,225	149	chr22	31095455	31095302	31093876	31093783	SMTN	annotatedSS	SE	+	31091847	31091674
3774					1.0	ENSG00000183963.18	3774	373,427,335,366	677,663,1323,713	225	1.0,0.993,1.0,1.0	1.0,1.0,1.0,1.0	-0.002	1.0	0,2,0,0	0,0,0,0	149	chr22	31096897	31096732	31095609	31095533	SMTN	annotatedSS	SE	+	31095455	31095302
3775					1.0	ENSG00000183963.18	3775	153,206,139,167	296,304,569,288	225	1.0,1.0,1.0,1.0	1.0,1.0,0.995,1.0	0.001	1.0	0,0,0,0	0,0,2,0	149	chr22	31097338	31097268	31095609	31095533	SMTN	annotatedSS	SE	+	31095455	31095302
3776					1.0	ENSG00000183963.18	3776	329,332,329,358	586,599,1208,634	298	1.0,1.0,1.0,0.973	1.0,1.0,1.0,1.0	-0.006999999999999999	1.0	0,0,0,5	0,0,0,0	149	chr22	31097338	31096997	31096897	31095851	SMTN	annotatedSS	SE	+	31095609	31095533
3777					1.0	ENSG00000183963.18	3777	559,568,544,577	985,985,1991,1084	298	1.0,1.0,1.0,0.983	1.0,1.0,1.0,1.0	-0.004	1.0	0,0,0,5	0,0,0,0	149	chr22	31097060	31096997	31096897	31096732	SMTN	annotatedSS	SE	+	31095609	31095533
3778					1.0	ENSG00000183963.18	3778	93,75,89,106	176,147,240,148	212	0.867,0.854,0.796,0.832	0.925,0.818,0.894,0.867	-0.039	0.13527619144300002	10,9,16,15	10,23,20,16	149	chr22	31097338	31097268	31097060	31096997	SMTN	annotatedSS	SE	+	31095609	31095533
3779					1.0	ENSG00000183963.18	3779	442,418,478,454	775,749,1546,800	267	1.0,0.991,0.985,1.0	0.991,0.998,0.998,1.0	-0.003	1.0	0,2,4,0	4,1,2,0	149	chr22	31099896	31099744	31099179	31099061	SMTN	annotatedSS	SE	+	31098840	31098666
3780					1.0	ENSG00000183963.18	3780	182,194,201,211	370,341,693,288	264	1.0,0.982,0.966,1.0	0.981,0.995,0.995,1.0	-0.006	1.0	0,2,4,0	4,1,2,0	149	chr22	31099896	31099744	31099179	31099064	SMTN	annotatedSS	SE	+	31098840	31098666
3781					1.0	ENSG00000183963.18	3781	71,86,100,100	176,151,365,167	218	0.89,1.0,0.945,0.958	0.992,0.912,0.996,0.958	-0.016	0.26522161282699996	6,0,4,3	1,10,1,5	149	chr22	31104623	31104315	31100953	31100884	SMTN	annotatedSS	SE	+	31099896	31099744
3782					1.0	ENSG00000183963.18	3782	332,381,421,399	705,669,1469,657	298	0.965,1.0,0.981,0.985	0.997,0.971,0.999,0.985	-0.005	0.820407451465	6,0,4,3	1,10,1,5	149	chr22	31104623	31104315	31101049	31100884	SMTN	annotatedSS	SE	+	31099896	31099744
3783					1.0	ENSG00000184792.15	3783	31,32,22,28	76,48,40,19	298	1.0,1.0,1.0,1.0	0.95,1.0,1.0,1.0	0.012	1.0	0,0,0,0	2,0,0,0	149	chr22	30870682	30870428	30741369	30741160	OSBP2	annotatedSS	SE	+	30695553	30694805
3786					1.0	ENSG00000184792.15	3786	54,27,17,23	65,53,71,29	296	0.795,0.602,0.74,0.743	0.916,0.727,0.817,0.709	-0.07200000000000001	0.252817385783	7,9,3,4	3,10,8,6	149	chr22	30890973	30890727	30889636	30889489	OSBP2	annotatedSS	SE	+	30889234	30889176
3788					1.0	ENSG00000184792.15	3788	41,48,34,22	103,95,86,43	298	0.953,1.0,1.0,1.0	0.945,0.96,0.935,1.0	0.027999999999999997	0.117274120513	1,0,0,0	3,2,3,0	149	chr22	30906069	30905836	30894001	30893816	OSBP2	annotatedSS	SE	+	30893733	30893637
3789					1.0	ENSG00000167065.13	3789	3,0,0,2	6,0,0,5	298	0.6,0.0,0.0,1.0	0.3,0.0,0.0,0.385	0.22899999999999998	0.285818185836	1,1,2,0	7,2,3,4	149	chr22	30663506	30663403	30663260	30663012	DUSP18	annotatedSS	SE	-	30652297	30652050
3791					1.0	ENSG00000167065.13	3791	21,17,30,27	38,12,53,26	298	0.84,1.0,0.938,1.0	1.0,1.0,1.0,1.0	-0.055999999999999994	1.0	2,0,1,0	0,0,0,0	149	chr22	30667843	30667461	30664080	30663403	DUSP18	annotatedSS	SE	-	30652297	30652050
3792					1.0	ENSG00000167065.13	3792	11,39,10,37	7,52,14,46	298	0.216,0.549,0.152,0.407	0.101,0.722,0.123,0.511	-0.033	0.980009299463	20,16,28,27	31,10,50,22	149	chr22	30667885	30667461	30665121	30664954	DUSP18	annotatedSS	SE	-	30664080	30663514
3793					1.0	ENSG00000167065.13	3793	0,1,1,1	0,0,0,2	281	0.0,1.0,0.347,1.0	NA,NA,NA,1.0	-0.413	1.0	2,0,1,0	0,0,0,0	149	chr22	30667887	30667461	30666938	30666806	DUSP18	annotatedSS	SE	-	30652297	30652095
3795					1.0	ENSG00000100029.17	3795	356,271,337,347	431,354,849,390	298	1.0,1.0,1.0,1.0	1.0,0.994,1.0,1.0	0.002	1.0	0,0,0,0	0,1,0,0	149	chr22	30580178	30580052	30579935	30579750	PES1	annotatedSS	SE	-	30579303	30579136
3796					1.0	ENSG00000100029.17	3796	190,153,183,160	216,199,467,176	239	1.0,1.0,0.991,1.0	1.0,1.0,1.0,1.0	-0.002	1.0	0,0,1,0	0,0,0,0	149	chr22	30581408	30581333	30581101	30581011	PES1	annotatedSS	SE	-	30580701	30580570
3797					1.0	ENSG00000100029.17	3797	155,130,181,135	195,141,406,174	224	1.0,1.0,1.0,1.0	0.992,1.0,1.0,1.0	0.002	1.0	0,0,0,0	1,0,0,0	149	chr22	30581644	30581527	30581408	30581333	PES1	annotatedSS	SE	-	30581101	30581011
3798					1.0	ENSG00000133488.14	3798	1,0,0,0	2,0,2,0	210	1.0,NA,NA,NA	0.415,NA,1.0,NA	0.292	1.0	0,0,0,0	2,0,0,0	149	chr22	30494961	30494865	30494210	30494149	SEC14L4	annotatedSS	SE	-	30492557	30492473
3800					1.0	ENSG00000133488.14	3800	1,0,4,1	4,0,4,1	225	1.0,0.0,1.0,1.0	1.0,NA,1.0,1.0	-0.25	1.0	0,2,0,0	0,0,0,0	149	chr22	30505650	30505557	30503752	30503676	SEC14L4	annotatedSS	SE	-	30495971	30495927
3801					1.0	ENSG00000133488.14	3801	2,2,2,2	1,0,7,0	241	1.0,0.382,1.0,1.0	1.0,NA,1.0,NA	-0.154	1.0	0,2,0,0	0,0,0,0	149	chr22	30505711	30505557	30503768	30503676	SEC14L4	annotatedSS	SE	-	30495971	30495927
3806					1.0	ENSG00000099999.14	3806	36,30,31,33	40,43,69,32	290	1.0,0.939,1.0,1.0	1.0,1.0,1.0,1.0	-0.015	1.0	0,1,0,0	0,0,0,0	149	chr22	30379780	30379710	30379622	30379481	RNF215	annotatedSS	SE	-	30378142	30377819
3807					1.0	ENSG00000099999.14	3807	28,20,21,21	29,37,46,23	224	1.0,0.93,1.0,1.0	1.0,1.0,1.0,1.0	-0.017	1.0	0,1,0,0	0,0,0,0	149	chr22	30379780	30379710	30379622	30379547	RNF215	annotatedSS	SE	-	30378142	30377819
3808					1.0	ENSG00000099999.14	3808	70,52,53,39	64,77,106,52	221	1.0,1.0,1.0,1.0	0.977,1.0,1.0,0.972	0.013000000000000001	1.0	0,0,0,0	1,0,0,1	149	chr22	30386759	30386615	30386141	30386069	RNF215	annotatedSS	SE	-	30385989	30385903
3812					1.0	ENSG00000187860.10	3812	0,4,2,0	4,0,0,0	227	NA,1.0,1.0,NA	1.0,NA,0.0,NA	0.5	1.0	0,0,0,0	0,0,1,0	149	chr22	30373764	30373596	30371727	30371649	CCDC157	annotatedSS	SE	+	30370950	30370325
3813					1.0	ENSG00000187860.10	3813	4,3,5,3	0,2,3,2	298	1.0,0.429,1.0,1.0	0.0,1.0,1.0,1.0	0.107	1.0	0,2,0,0	1,0,0,0	149	chr22	30373764	30373596	30372286	30372074	CCDC157	annotatedSS	SE	+	30371727	30370325
3814					0.271995367034	ENSG00000187860.10	3814	1,3,3,0	1,1,3,3	298	1.0,1.0,1.0,0.0	0.111,0.333,0.6,1.0	0.239	0.00621291789919	0,0,0,2	4,1,1,0	149	chr22	30376347	30376258	30375663	30375478	CCDC157	annotatedSS	SE	+	30374091	30373922
3815					1.0	ENSG00000187860.10	3815	0,0,3,0	0,1,3,3	298	NA,NA,1.0,0.0	0.0,0.333,0.6,1.0	0.017	1.0	0,0,0,2	4,1,1,0	149	chr22	30376347	30376258	30375663	30375485	CCDC157	annotatedSS	SE	+	30374091	30373922
3816					1.0	ENSG00000099992.15	3816	0,1,1,2	2,2,2,3	298	0.0,0.007,0.007,0.014	0.009,0.009,0.007,0.018	-0.004	1.0	89,69,71,71	106,109,145,84	149	chr22	30293805	30293650	30293319	30293158	TBC1D10A	annotatedSS	SE	-	30292851	30292009
3817					1.0	ENSG00000099992.15	3817	54,49,31,42	35,57,94,35	264	1.0,1.0,1.0,1.0	1.0,1.0,1.0,0.908	0.023	1.0	0,0,0,0	0,0,0,2	149	chr22	30299551	30299443	30295055	30294940	TBC1D10A	annotatedSS	SE	-	30294861	30294795
3818					1.0	ENSG00000099992.15	3818	150,126,129,127	156,122,205,106	256	1.0,1.0,0.987,1.0	1.0,1.0,1.0,1.0	-0.003	1.0	0,0,1,0	0,0,0,0	149	chr22	30299551	30299443	30295843	30295736	TBC1D10A	annotatedSS	SE	-	30295055	30294940
3819					1.0	ENSG00000099992.15	3819	161,133,146,133	173,133,206,114	257	1.0,1.0,1.0,0.975	1.0,0.987,0.984,1.0	0.001	1.0	0,0,0,2	0,1,2,0	149	chr22	30304630	30304530	30299551	30299443	TBC1D10A	annotatedSS	SE	-	30295843	30295736
3820					1.0	ENSG00000099992.15	3820	134,119,131,112	193,123,173,122	249	0.988,1.0,1.0,0.882	1.0,1.0,0.981,1.0	-0.027999999999999997	0.128106302928	1,0,0,9	0,0,2,0	149	chr22	30326901	30326672	30304630	30304530	TBC1D10A	annotatedSS	SE	-	30299551	30299443
3821					0.18425891344700002	ENSG00000099992.15	3821	56,43,52,49	76,51,84,50	270	0.969,1.0,1.0,0.75	1.0,1.0,0.959,1.0	-0.06	0.00337792505806	1,0,0,9	0,0,2,0	149	chr22	30326901	30326672	30304651	30304530	TBC1D10A	annotatedSS	SE	-	30299551	30299443
3822					1.0	ENSG00000248751.6	3822	22,8,11,16	21,23,49,18	263	0.757,0.819,0.555,0.751	0.748,0.867,0.735,1.0	-0.11699999999999999	0.296110103896	4,1,5,3	4,2,10,0	149	chr22	30286948	30286824	30286376	30286262	RP1-130H16.18	annotatedSS	SE	-	30286098	30286015
3823					1.0	ENSG00000248751.6	3823	8,4,7,16	10,1,12,4	220	1.0,1.0,1.0,0.916	1.0,1.0,1.0,1.0	-0.021	1.0	0,0,0,1	0,0,0,0	149	chr22	30292851	30292772	30288776	30288705	RP1-130H16.18	annotatedSS	SE	-	30287560	30287372
3824					1.0	ENSG00000248751.6	3824	8,4,7,16	10,1,12,4	220	1.0,1.0,1.0,1.0	1.0,0.404,1.0,1.0	0.149	1.0	0,0,0,0	0,1,0,0	149	chr22	30293805	30293650	30288776	30288705	RP1-130H16.18	annotatedSS	SE	-	30287560	30287372
3825					1.0	ENSG00000248751.6	3825	59,47,56,48	78,85,105,58	228	1.0,1.0,1.0,1.0	1.0,0.982,1.0,1.0	0.004	1.0	0,0,0,0	0,1,0,0	149	chr22	30293805	30293650	30292851	30292772	RP1-130H16.18	annotatedSS	SE	-	30287560	30287372
3829					1.0	ENSG00000239282.7	3829	44,14,31,29	47,20,48,13	220	1.0,0.826,1.0,1.0	0.941,0.871,1.0,1.0	0.004	1.0	0,2,0,0	2,2,0,0	149	chr22	30289505	30289384	30288776	30288705	GATSL3	annotatedSS	SE	-	30287560	30287084
3832					1.0	ENSG00000100325.14	3832	95,65,89,96	145,83,242,136	269	1.0,1.0,0.98,1.0	1.0,1.0,1.0,1.0	-0.005	1.0	0,0,1,0	0,0,0,0	149	chr22	29802208	29801993	29801110	29800990	ASCC2	annotatedSS	SE	-	29793676	29793359
3833					1.0	ENSG00000100325.14	3833	55,67,38,44	81,61,108,49	224	1.0,0.937,1.0,0.936	1.0,0.976,1.0,0.97	-0.018000000000000002	0.416904714004	0,3,0,2	0,1,0,1	149	chr22	29813542	29813429	29808185	29808110	ASCC2	annotatedSS	SE	-	29806904	29806796
3835					1.0	ENSG00000100325.14	3835	12,3,10,6	18,30,36,7	210	0.895,0.516,0.78,1.0	1.0,1.0,1.0,1.0	-0.20199999999999999	0.148886691001	1,2,2,0	0,0,0,0	149	chr22	29825257	29825086	29822395	29822334	ASCC2	annotatedSS	SE	-	29816073	29816005
3836					1.0	ENSG00000100325.14	3836	87,58,80,76	119,131,249,69	279	0.979,0.939,0.955,1.0	1.0,1.0,1.0,1.0	-0.032	0.42927151033600003	1,2,2,0	0,0,0,0	149	chr22	29825257	29825086	29822464	29822334	ASCC2	annotatedSS	SE	-	29816073	29816005
3837					1.0	ENSG00000100325.14	3837	30,10,21,15	37,48,89,18	279	1.0,1.0,1.0,1.0	1.0,0.962,1.0,1.0	0.01	1.0	0,0,0,0	0,1,0,0	149	chr22	29832342	29832244	29822464	29822334	ASCC2	annotatedSS	SE	-	29816073	29816005
3838					1.0	ENSG00000100325.14	3838	7,13,15,9	7,11,28,4	298	1.0,1.0,1.0,1.0	1.0,0.846,1.0,1.0	0.038	1.0	0,0,0,0	0,1,0,0	149	chr22	29832342	29832244	29825257	29825086	ASCC2	annotatedSS	SE	-	29816073	29816005
3839					1.0	ENSG00000100325.14	3839	64,59,72,73	89,95,194,57	298	1.0,1.0,1.0,1.0	1.0,1.0,0.99,1.0	0.002	1.0	0,0,0,0	0,0,1,0	149	chr22	29832342	29832244	29825257	29825086	ASCC2	annotatedSS	SE	-	29822464	29822141
3840					1.0	ENSG00000100325.14	3840	60,53,60,64	82,84,167,53	298	1.0,1.0,1.0,1.0	0.953,0.955,0.988,1.0	0.026000000000000002	0.550377490997	0,0,0,0	2,2,1,0	149	chr22	29838274	29838177	29825257	29825086	ASCC2	annotatedSS	SE	-	29822464	29822141
3841					1.0	ENSG00000100325.14	3841	187,153,184,171	228,209,457,224	298	0.94,0.874,0.876,0.905	0.942,0.905,0.891,0.966	-0.027000000000000003	0.371667906857	6,11,13,9	7,11,28,4	149	chr22	29832342	29832244	29825780	29825621	ASCC2	annotatedSS	SE	-	29825257	29825086
3842					1.0	ENSG00000100325.14	3842	109,83,107,100	137,136,262,121	298	0.982,1.0,0.964,1.0	1.0,0.971,1.0,1.0	-0.006	1.0	1,0,2,0	0,2,0,0	149	chr22	29834550	29834488	29825780	29825621	ASCC2	annotatedSS	SE	-	29825257	29825086
3843					1.0	ENSG00000100325.14	3843	110,90,108,97	126,138,264,123	298	0.965,0.9,0.982,1.0	1.0,1.0,0.992,1.0	-0.036000000000000004	0.249941693677	2,5,1,0	0,0,1,0	149	chr22	29838228	29838177	29825780	29825621	ASCC2	annotatedSS	SE	-	29825257	29825086
3844					1.0	ENSG00000100325.14	3844	5,4,11,0	4,3,11,8	273	0.034,0.029,0.07,0.0	0.021,0.021,0.029,0.04	0.005	0.694198537745	78,72,80,75	103,76,200,105	149	chr22	29832342	29832244	29827600	29827476	ASCC2	annotatedSS	SE	-	29825780	29825621
3845					1.0	ENSG00000100325.14	3845	3,2,5,0	0,3,10,4	273	1.0,0.353,0.732,0.0	0.0,0.353,0.522,0.522	0.172	0.517792610545	0,2,1,4	12,3,5,2	149	chr22	29834550	29834488	29827600	29827476	ASCC2	annotatedSS	SE	-	29825780	29825621
3846					1.0	ENSG00000100325.14	3846	3,2,5,0	1,1,7,5	273	0.621,0.108,0.577,0.0	0.353,0.098,0.353,0.406	0.024	0.8569751092710001	1,9,2,1	1,5,7,4	149	chr22	29838274	29838177	29827600	29827476	ASCC2	annotatedSS	SE	-	29825780	29825621
3847					1.0	ENSG00000100325.14	3847	14,30,10,18	9,40,21,13	247	1.0,1.0,1.0,1.0	0.731,0.923,0.927,1.0	0.105	0.454873163132	0,0,0,0	2,2,1,0	149	chr22	29838274	29838177	29832342	29832244	ASCC2	annotatedSS	SE	-	29822464	29822141
3848					1.0	ENSG00000100325.14	3848	23,60,36,41	47,62,128,46	247	0.933,1.0,0.916,1.0	1.0,0.949,1.0,1.0	-0.025	1.0	1,0,2,0	0,2,0,0	149	chr22	29834550	29834488	29832342	29832244	ASCC2	annotatedSS	SE	-	29825257	29825086
3849					0.210472897759	ENSG00000100325.14	3849	20,40,23,27	16,50,48,17	247	0.858,0.828,0.933,1.0	1.0,1.0,0.967,1.0	-0.087	0.00417545930436	2,5,1,0	0,0,1,0	149	chr22	29838274	29838177	29832342	29832244	ASCC2	annotatedSS	SE	-	29825257	29825086
3850					1.0	ENSG00000100325.14	3850	57,41,42,46	58,54,117,65	247	1.0,1.0,0.962,1.0	1.0,1.0,1.0,0.951	0.003	1.0	0,0,1,0	0,0,0,2	149	chr22	29833614	29833540	29832342	29832244	ASCC2	annotatedSS	SE	-	29825780	29825621
3851					1.0	ENSG00000100325.14	3851	56,47,46,50	59,48,112,61	247	1.0,1.0,1.0,1.0	0.947,1.0,0.944,1.0	0.027000000000000003	0.484069503544	0,0,0,0	2,0,4,0	149	chr22	29834550	29834441	29832342	29832244	ASCC2	annotatedSS	SE	-	29825780	29825621
3852					0.662431703639	ENSG00000100325.14	3852	81,105,72,87	113,104,247,113	247	1.0,0.969,0.977,0.929	0.85,0.954,0.968,0.971	0.033	0.0277120820774	0,2,1,4	12,3,5,2	149	chr22	29834550	29834488	29832342	29832244	ASCC2	annotatedSS	SE	-	29825780	29825621
3853					1.0	ENSG00000100325.14	3853	80,88,84,81	94,108,179,107	247	0.98,0.855,0.962,0.98	0.983,0.929,0.939,0.942	-0.004	0.7101215719030001	1,9,2,1	1,5,7,4	149	chr22	29838274	29838177	29832342	29832244	ASCC2	annotatedSS	SE	-	29825780	29825621
3854					1.0	ENSG00000100325.14	3854	22,54,37,36	50,59,111,45	247	1.0,1.0,1.0,1.0	1.0,0.947,0.957,1.0	0.024	0.43251835662	0,0,0,0	0,2,3,0	149	chr22	29834550	29834488	29832342	29832244	ASCC2	annotatedSS	SE	-	29827600	29827476
3855					1.0	ENSG00000100325.14	3855	15,32,14,18	13,42,24,16	247	1.0,1.0,1.0,1.0	0.887,1.0,1.0,0.906	0.052000000000000005	1.0	0,0,0,0	1,0,0,1	149	chr22	29838274	29838177	29832342	29832244	ASCC2	annotatedSS	SE	-	29827600	29827476
3856					1.0	ENSG00000100325.14	3856	2,2,1,4	0,1,8,7	223	1.0,0.401,0.401,0.401	0.0,0.182,0.517,0.7	0.201	0.35549184617799995	0,2,1,4	12,3,5,2	149	chr22	29834550	29834488	29833614	29833540	ASCC2	annotatedSS	SE	-	29825780	29825621
3857					1.0	ENSG00000100325.14	3857	0,2,0,0	0,0,0,0	223	0.0,0.129,0.0,0.0	0.0,0.0,0.0,0.0	0.032	1.0	1,9,2,1	1,5,7,4	149	chr22	29838228	29838177	29833614	29833540	ASCC2	annotatedSS	SE	-	29825780	29825621
3858					1.0	ENSG00000100325.14	3858	7,3,4,8	5,13,20,9	223	0.128,0.03,0.069,0.106	0.053,0.121,0.085,0.1	-0.006	0.373879932815	32,65,36,45	60,63,143,54	149	chr22	29834550	29834488	29833614	29833540	ASCC2	annotatedSS	SE	-	29832342	29832244
3859					1.0	ENSG00000100325.14	3859	1,3,2,1	0,5,5,5	223	0.02,0.037,0.023,0.015	0.0,0.045,0.036,0.063	-0.012	0.14811330004599998	33,52,56,43	47,71,89,50	149	chr22	29838228	29838177	29833614	29833540	ASCC2	annotatedSS	SE	-	29832342	29832244
3860					0.378313587816	ENSG00000100325.14	3860	0,4,2,0	7,5,6,8	258	0.0,0.204,0.366,0.0	0.802,0.366,0.331,0.536	-0.366	0.010652999986700001	1,9,2,1	1,5,7,4	149	chr22	29838274	29838177	29834550	29834441	ASCC2	annotatedSS	SE	-	29825780	29825621
3861					1.0	ENSG00000100325.14	3861	6,11,10,6	11,11,10,10	258	0.095,0.109,0.093,0.075	0.119,0.082,0.061,0.104	0.002	0.8548331356509999	33,52,56,43	47,71,89,50	149	chr22	29838274	29838177	29834550	29834441	ASCC2	annotatedSS	SE	-	29832342	29832244
3862					1.0	ENSG00000100325.14	3862	1,1,4,0	4,6,1,6	211	0.261,0.124,0.739,NA	1.0,1.0,0.414,1.0	-0.479	1.0	2,5,1,0	0,0,1,0	149	chr22	29838261	29838177	29834550	29834488	ASCC2	annotatedSS	SE	-	29825257	29825086
3863					1.0	ENSG00000100325.14	3863	0,3,3,4	16,7,6,8	211	0.0,0.191,0.514,0.739	0.919,0.497,0.377,0.585	-0.23399999999999999	0.134501652216	1,9,2,1	1,5,7,4	149	chr22	29838261	29838177	29834550	29834488	ASCC2	annotatedSS	SE	-	29825780	29825621
3864					1.0	ENSG00000100325.14	3864	0,1,2,0	4,6,3,6	211	NA,1.0,1.0,NA	0.739,1.0,1.0,0.809	0.113	1.0	0,0,0,0	1,0,0,1	149	chr22	29838261	29838177	29834550	29834488	ASCC2	annotatedSS	SE	-	29827600	29827476
3865					1.0	ENSG00000100325.14	3865	32,66,38,45	63,67,142,60	211	0.406,0.473,0.324,0.425	0.486,0.4,0.53,0.459	-0.062	0.13226316193499998	33,52,56,43	47,71,89,50	149	chr22	29838261	29838177	29834550	29834488	ASCC2	annotatedSS	SE	-	29832342	29832244
3866					1.0	ENSG00000100325.14	3866	6,3,5,7	9,12,17,14	211	1.0,0.514,1.0,1.0	1.0,1.0,0.923,0.767	-0.044000000000000004	1.0	0,2,0,0	0,0,1,3	149	chr22	29838261	29838177	29834550	29834488	ASCC2	annotatedSS	SE	-	29833614	29833540
3868					1.0	ENSG00000184117.11	3868	875,727,812,582	695,794,1338,583	233	1.0,1.0,1.0,0.989	1.0,1.0,1.0,0.995	-0.002	1.0	0,0,0,4	0,0,0,2	149	chr22	29560828	29560733	29558953	29558869	NIPSNAP1	annotatedSS	SE	-	29555999	29554807
3869					1.0	ENSG00000184117.11	3869	357,352,282,221	256,307,562,216	290	1.0,1.0,0.993,1.0	1.0,1.0,1.0,1.0	-0.002	1.0	0,0,1,0	0,0,0,0	149	chr22	29561862	29561791	29561646	29561505	NIPSNAP1	annotatedSS	SE	-	29561202	29561169
3870					1.0	ENSG00000184117.11	3870	1,0,0,0	2,0,0,4	283	0.003,0.0,0.0,0.0	0.007,0.0,0.0,0.018	-0.005	1.0	180,182,151,130	149,154,274,118	149	chr22	29569287	29569192	29564371	29564237	NIPSNAP1	annotatedSS	SE	-	29561862	29561791
3871					1.0	ENSG00000184117.11	3871	3,0,2,0	0,0,3,3	206	0.009,0.0,0.005,0.0	0.0,0.0,0.005,0.013	-0.001	1.0	252,230,293,155	208,235,453,160	149	chr22	29581074	29580984	29580155	29580098	NIPSNAP1	annotatedSS	SE	-	29570532	29570404
3872					1.0	ENSG00000100263.13	3872	59,19,29,22	67,28,99,30	298	0.967,1.0,0.879,1.0	1.0,1.0,1.0,1.0	-0.038	1.0	1,0,2,0	0,0,0,0	149	chr22	29265668	29265478	29260864	29260701	RHBDD3	annotatedSS	SE	-	29260613	29260325
3873					1.0	ENSG00000100263.13	3873	29,7,28,18	36,31,72,18	298	0.935,0.778,0.875,1.0	0.9,1.0,0.878,1.0	-0.047	0.237837153289	1,1,2,0	2,0,5,0	149	chr22	29265668	29265478	29264218	29263834	RHBDD3	annotatedSS	SE	-	29260864	29260701
3878					0.9569204692759999	ENSG00000183762.12	3878	46,46,25,26	46,85,82,26	274	1.0,0.962,1.0,1.0	0.962,0.959,0.937,0.934	0.042	0.0527972777849	0,1,0,0	1,2,3,1	149	chr22	29125416	29125262	29121481	29121356	KREMEN1	annotatedSS	SE	+	29098953	29098861
3879					1.0	ENSG00000183762.12	3879	40,33,19,23	30,56,57,20	274	1.0,0.857,0.912,1.0	1.0,0.968,0.912,0.916	-0.006999999999999999	0.6767551106190001	0,3,1,0	0,1,3,1	149	chr22	29137674	29137341	29121481	29121356	KREMEN1	annotatedSS	SE	+	29098953	29098861
3880					1.0	ENSG00000183762.12	3880	33,40,17,28	53,49,62,23	298	1.0,0.87,0.895,1.0	1.0,0.961,0.912,0.92	-0.006999999999999999	0.6393384212169999	0,3,1,0	0,1,3,1	149	chr22	29137674	29137341	29125416	29125262	KREMEN1	annotatedSS	SE	+	29098953	29098861
3881					1.0	ENSG00000183762.12	3881	40,52,23,31	68,76,84,28	298	0.952,1.0,1.0,1.0	1.0,1.0,1.0,1.0	-0.012	1.0	1,0,0,0	0,0,0,0	149	chr22	29137674	29137341	29125416	29125262	KREMEN1	annotatedSS	SE	+	29121481	29121356
3882					1.0	ENSG00000100418.7	3882	129,114,163,127	161,151,321,157	259	1.0,1.0,1.0,1.0	1.0,0.989,1.0,1.0	0.003	1.0	0,0,0,0	0,1,0,0	149	chr22	41621096	41620751	41604153	41604043	DESI1	annotatedSS	SE	-	41603381	41603258
3883					1.0	ENSG00000100418.7	3883	130,117,92,121	126,139,281,172	219	1.0,0.988,1.0,1.0	1.0,1.0,1.0,1.0	-0.003	1.0	0,1,0,0	0,0,0,0	149	chr22	41607861	41607839	41607331	41607261	DESI1	annotatedSS	SE	-	41604153	41604043
3884					1.0	ENSG00000100418.7	3884	37,29,27,36	35,38,90,51	219	1.0,1.0,1.0,1.0	0.96,1.0,0.953,1.0	0.022000000000000002	1.0	0,0,0,0	1,0,3,0	149	chr22	41621096	41620751	41607331	41607261	DESI1	annotatedSS	SE	-	41604153	41604043
3885					1.0	ENSG00000100418.7	3885	19,12,20,26	21,9,30,21	171	1.0,1.0,1.0,1.0	0.948,1.0,0.897,1.0	0.039	0.6275679992100001	0,0,0,0	1,0,3,0	149	chr22	41621096	41620751	41607861	41607839	DESI1	annotatedSS	SE	-	41604153	41604043
3886					1.0	ENSG00000100418.7	3886	116,98,89,123	113,115,227,146	171	0.971,1.0,1.0,0.991	1.0,0.99,0.995,0.985	-0.002	1.0	3,0,0,1	0,1,1,2	149	chr22	41621096	41620751	41607861	41607839	DESI1	annotatedSS	SE	-	41607331	41607261
3887					1.0	ENSG00000226471.6	3887	18,12,16,18	13,6,13,2	298	1.0,1.0,1.0,1.0	1.0,1.0,0.765,1.0	0.059000000000000004	1.0	0,0,0,0	0,0,2,0	149	chr22	28844199	28844126	28822179	28821971	CTA-292E10.6	annotatedSS	SE	+	28800737	28800682
3888					1.0	ENSG00000226471.6	3888	1,1,4,4	3,0,3,0	222	0.183,0.183,0.573,0.573	0.668,0.0,0.668,NA	-0.067	1.0	3,3,2,2	1,2,1,0	149	chr22	28848559	28848390	28844199	28844126	CTA-292E10.6	annotatedSS	SE	+	28822179	28821971
3889					1.0	ENSG00000100219.16	3889	31,46,49,32	58,61,100,49	192	1.0,0.973,1.0,1.0	1.0,1.0,1.0,1.0	-0.006999999999999999	1.0	0,1,0,0	0,0,0,0	149	chr22	28797205	28797076	28796192	28796149	XBP1	annotatedSS	SE	-	28796123	28796046
3890					1.0	ENSG00000100219.16	3890	105,118,134,104	147,157,338,136	261	0.984,1.0,1.0,1.0	1.0,1.0,1.0,1.0	-0.004	1.0	1,0,0,0	0,0,0,0	149	chr22	28800558	28800297	28799153	28799041	XBP1	annotatedSS	SE	-	28797205	28797076
3891					1.0	ENSG00000100219.16	3891	311,364,358,288	399,441,902,347	246	0.995,1.0,1.0,1.0	1.0,1.0,1.0,1.0	-0.001	1.0	1,0,0,0	0,0,0,0	149	chr22	28800524	28800297	28799153	28799056	XBP1	annotatedSS	SE	-	28797205	28797076
3892					1.0	ENSG00000100209.9	3892	84,71,68,56	35,53,73,41	191	0.708,0.698,0.639,0.697	0.616,0.721,0.74,0.744	-0.02	0.534923892033	27,24,30,19	17,16,20,11	149	chr22	28751288	28751240	28743923	28743881	HSCB	annotatedSS	SE	+	28742331	28742041
3893					1.0	ENSG00000100209.9	3893	174,166,143,145	74,119,187,99	246	0.796,0.807,0.743,0.822	0.725,0.818,0.85,0.845	-0.017	0.37156827584200003	27,24,30,19	17,16,20,11	149	chr22	28751288	28751240	28743978	28743881	HSCB	annotatedSS	SE	+	28742331	28742030
3894					1.0	ENSG00000100209.9	3894	36,43,36,39	14,17,37,20	246	1.0,1.0,0.956,1.0	0.809,1.0,0.957,1.0	0.047	1.0	0,0,1,0	2,0,1,0	149	chr22	28751288	28751240	28743978	28743881	HSCB	annotatedSS	SE	+	28742728	28742678
3895					1.0	ENSG00000100209.9	3895	7,13,20,13	9,10,15,10	239	0.686,1.0,0.862,1.0	0.737,0.862,1.0,1.0	-0.013000000000000001	0.7658863646449999	2,0,2,0	2,1,0,0	149	chr22	28751288	28751240	28744704	28744614	HSCB	annotatedSS	SE	+	28743923	28743881
3896					1.0	ENSG00000100209.9	3896	257,221,229,195	106,151,250,157	239	0.988,1.0,1.0,0.968	0.985,1.0,1.0,1.0	-0.006999999999999999	1.0	2,0,0,4	1,0,0,0	149	chr22	28746008	28745863	28744704	28744614	HSCB	annotatedSS	SE	+	28743978	28743881
3897					0.713984320301	ENSG00000100209.9	3897	189,163,170,127	71,96,187,108	239	0.936,0.944,0.981,0.888	0.978,0.952,0.951,1.0	-0.033	0.0317226248991	8,6,2,10	1,3,6,0	149	chr22	28751288	28751240	28744704	28744614	HSCB	annotatedSS	SE	+	28743978	28743881
3898					1.0	ENSG00000100209.9	3898	209,200,200,156	84,119,196,132	244	0.985,1.0,1.0,0.96	0.981,1.0,1.0,1.0	-0.009000000000000001	1.0	2,0,0,4	1,0,0,0	149	chr22	28746008	28745863	28744709	28744614	HSCB	annotatedSS	SE	+	28743978	28743881
3899					0.736536530294	ENSG00000100209.9	3899	193,164,172,126	70,100,183,108	244	0.936,0.943,0.981,0.885	0.977,0.953,0.949,1.0	-0.033	0.0332656733968	8,6,2,10	1,3,6,0	149	chr22	28751288	28751240	28744709	28744614	HSCB	annotatedSS	SE	+	28743978	28743881
3900					0.712091893467	ENSG00000100209.9	3900	118,145,115,121	70,86,127,64	294	0.882,0.925,0.967,0.86	0.973,0.936,0.915,1.0	-0.047	0.031536696342	8,6,2,10	1,3,6,0	149	chr22	28751288	28751240	28746008	28745863	HSCB	annotatedSS	SE	+	28743978	28743881
3901					1.0	ENSG00000100209.9	3901	191,211,186,193	110,143,204,117	294	0.942,0.939,0.904,0.942	0.949,0.973,0.888,0.952	-0.009000000000000001	0.8111988337	6,7,10,6	3,2,13,3	149	chr22	28751288	28751240	28746008	28745863	HSCB	annotatedSS	SE	+	28744704	28744614
3902					1.0	ENSG00000100209.9	3902	75,67,71,78	42,59,79,54	294	1.0,1.0,1.0,1.0	1.0,1.0,0.952,1.0	0.012	1.0	0,0,0,0	0,0,2,0	149	chr22	28757210	28757077	28746008	28745863	HSCB	annotatedSS	SE	+	28744704	28744614
3903					1.0	ENSG00000100209.9	3903	140,189,156,151	85,113,148,89	294	0.899,0.923,0.868,0.95	0.956,0.905,0.915,0.978	-0.027999999999999997	0.18404707992199998	8,8,12,4	2,6,7,1	149	chr22	28751288	28751240	28746008	28745863	HSCB	annotatedSS	SE	+	28744709	28744614
3904					1.0	ENSG00000100209.9	3904	39,39,42,36	13,42,67,20	197	1.0,1.0,1.0,1.0	1.0,1.0,0.962,1.0	0.01	1.0	0,0,0,0	0,0,2,0	149	chr22	28757210	28757077	28751288	28751240	HSCB	annotatedSS	SE	+	28744704	28744614
3905					1.0	ENSG00000100209.9	3905	148,177,146,148	79,124,180,81	197	1.0,0.993,1.0,0.982	0.984,0.979,0.986,0.984	0.01	1.0	0,1,0,2	1,2,2,1	149	chr22	28757210	28757077	28751288	28751240	HSCB	annotatedSS	SE	+	28746008	28745863
3906					1.0	ENSG00000100154.14	3906	0,0,0,0	1,0,0,2	173	0.0,0.0,0.0,0.0	0.067,0.0,0.0,0.223	-0.073	1.0	4,2,1,5	12,6,13,6	149	chr22	27992663	27992586	27990812	27990788	TTC28	annotatedSS	SE	-	27990007	27989877
3907					1.0	ENSG00000235954.6	3907	0,2,0,0	0,0,0,0	298	0.0,0.043,0.0,0.0	0.0,0.0,0.0,0.0	0.011000000000000001	1.0	20,22,7,5	7,11,18,2	149	chr22	27922263	27922017	27919966	27919722	TTC28-AS1	annotatedSS	SE	+	27919545	27919483
3909					1.0	ENSG00000235954.6	3909	26,27,9,7	7,14,20,4	298	0.867,0.871,1.0,1.0	0.778,0.778,0.769,1.0	0.10300000000000001	0.136169050663	2,2,0,0	1,2,3,0	149	chr22	27935230	27935150	27922178	27922017	TTC28-AS1	annotatedSS	SE	+	27919545	27919469
3913					1.0	ENSG00000235954.6	3913	0,5,0,1	0,0,3,0	298	NA,0.455,NA,1.0	NA,0.0,1.0,0.0	0.39399999999999996	1.0	0,3,0,0	0,6,0,2	149	chr22	27986392	27985691	27940171	27940019	TTC28-AS1	annotatedSS	SE	+	27935230	27935150
3915					1.0	ENSG00000235954.6	3915	0,0,0,0	2,0,0,0	294	NA,0.0,NA,NA	1.0,NA,NA,NA	-1.0	1.0	0,1,0,0	0,0,0,0	149	chr22	27993292	27993123	27990026	27989881	TTC28-AS1	annotatedSS	SE	+	27935230	27935150
3918					1.0	ENSG00000235954.6	3918	0,1,0,0	1,2,0,0	298	NA,1.0,NA,NA	0.333,1.0,NA,NA	0.33399999999999996	1.0	0,0,0,0	1,0,0,0	149	chr22	27998782	27998603	27998152	27997985	TTC28-AS1	annotatedSS	SE	+	27997739	27997576
3921					1.0	ENSG00000180957.17	3921	237,190,280,192	120,111,257,82	235	1.0,1.0,1.0,0.992	0.95,0.972,0.994,0.981	0.024	0.611138822537	0,0,0,1	4,2,1,1	149	chr22	27858509	27858386	27854939	27854853	PITPNB	annotatedSS	SE	-	27853663	27851668
3922					1.0	ENSG00000180957.17	3922	234,223,220,228	126,129,201,73	233	1.0,0.986,1.0,1.0	1.0,1.0,0.992,1.0	-0.002	1.0	0,2,0,0	0,0,1,0	149	chr22	27896626	27896551	27894638	27894554	PITPNB	annotatedSS	SE	-	27873815	27873737
3923					1.0	ENSG00000180957.17	3923	312,309,362,320	163,212,314,127	241	1.0,1.0,0.996,1.0	1.0,1.0,1.0,1.0	-0.001	1.0	0,0,1,0	0,0,0,0	149	chr22	27911109	27910963	27897892	27897800	PITPNB	annotatedSS	SE	-	27897137	27896899
3924					1.0	ENSG00000244625.5	3924	10,5,7,3	9,1,12,1	298	0.556,0.556,0.636,0.6	0.391,0.2,0.6,0.333	0.20600000000000002	0.17804963891	4,2,2,1	7,2,4,1	149	chr22	26717459	26717252	26693836	26693680	MIATNB	annotatedSS	SE	+	26672987	26672766
3925					1.0	ENSG00000244625.5	3925	7,2,3,3	2,1,4,1	298	1.0,1.0,1.0,1.0	1.0,0.333,1.0,1.0	0.16699999999999998	1.0	0,0,0,0	0,1,0,0	149	chr22	26726794	26726643	26693836	26693680	MIATNB	annotatedSS	SE	+	26672987	26672766
3926					1.0	ENSG00000244625.5	3926	6,2,4,3	2,1,4,1	298	0.75,1.0,1.0,1.0	0.2,1.0,1.0,1.0	0.13699999999999998	0.107535315219	1,0,0,0	4,0,0,0	149	chr22	26738240	26738061	26693836	26693680	MIATNB	annotatedSS	SE	+	26672987	26672766
3927					1.0	ENSG00000244625.5	3927	6,2,3,3	9,2,6,1	298	1.0,1.0,0.6,0.6	1.0,1.0,0.75,1.0	-0.13699999999999998	1.0	0,0,1,1	0,0,1,0	149	chr22	26774217	26774155	26693836	26693680	MIATNB	annotatedSS	SE	+	26672987	26672766
3928					1.0	ENSG00000244625.5	3928	0,0,5,0	0,3,2,0	298	0.0,0.0,0.556,0.0	0.0,0.429,0.2,0.0	-0.018000000000000002	0.432985905441	4,2,2,1	7,2,4,1	149	chr22	26717459	26717252	26712008	26711829	MIATNB	annotatedSS	SE	+	26672987	26672790
3929					1.0	ENSG00000244625.5	3929	4,2,4,1	7,2,5,0	298	1.0,1.0,1.0,1.0	1.0,0.5,1.0,NA	0.16699999999999998	1.0	0,0,0,0	0,1,0,0	149	chr22	26726794	26726643	26717459	26717252	MIATNB	annotatedSS	SE	+	26672987	26672804
3930					1.0	ENSG00000244625.5	3930	6,4,5,6	8,2,5,0	298	1.0,1.0,0.714,0.75	1.0,1.0,0.714,NA	-0.039	1.0	0,0,1,1	0,0,1,0	149	chr22	26774217	26774155	26717459	26717252	MIATNB	annotatedSS	SE	+	26672987	26672804
3931					1.0	ENSG00000244625.5	3931	4,3,6,0	7,0,9,0	298	0.667,1.0,1.0,NA	1.0,NA,1.0,NA	-0.111	1.0	1,0,0,0	0,0,0,0	149	chr22	26726794	26726643	26717459	26717252	MIATNB	annotatedSS	SE	+	26693836	26693680
3932					1.0	ENSG00000244625.5	3932	6,5,7,5	8,0,9,0	298	1.0,1.0,1.0,1.0	0.364,0.0,0.692,NA	0.648	1.0	0,0,0,0	7,1,2,0	149	chr22	26774217	26774155	26717459	26717252	MIATNB	annotatedSS	SE	+	26693836	26693680
3933					1.0	ENSG00000244625.5	3933	9,0,7,1	2,0,3,4	241	0.582,0.0,0.382,0.093	0.198,0.0,0.382,0.382	0.024	0.689199153685	4,3,7,6	5,3,3,4	149	chr22	26722172	26721649	26718231	26718139	MIATNB	annotatedSS	SE	+	26717459	26717252
3934					1.0	ENSG00000244625.5	3934	4,3,7,1	2,0,3,4	241	1.0,1.0,0.684,1.0	1.0,NA,0.65,1.0	0.038	1.0	0,0,2,0	0,0,1,0	149	chr22	26726794	26726643	26718231	26718139	MIATNB	annotatedSS	SE	+	26717459	26717252
3935					1.0	ENSG00000244625.5	3935	4,0,7,1	2,0,3,4	241	0.553,0.0,0.591,0.11	0.553,NA,0.65,1.0	-0.42100000000000004	1.0	2,2,3,5	1,0,1,0	149	chr22	26774217	26774155	26718231	26718139	MIATNB	annotatedSS	SE	+	26717459	26717252
3936					1.0	ENSG00000244625.5	3936	0,0,0,0	0,1,1,0	298	NA,NA,0.0,0.0	NA,1.0,0.333,NA	-0.6659999999999999	1.0	0,0,1,1	0,0,1,0	149	chr22	26774217	26774155	26726794	26726643	MIATNB	annotatedSS	SE	+	26672987	26672766
3937					1.0	ENSG00000244625.5	3937	1,0,0,0	0,0,1,0	298	1.0,NA,NA,NA	0.0,0.0,0.2,NA	0.9329999999999999	1.0	0,0,0,0	7,1,2,0	149	chr22	26774217	26774155	26726794	26726643	MIATNB	annotatedSS	SE	+	26693836	26693680
3938					1.0	ENSG00000244625.5	3938	0,0,2,0	0,0,2,0	298	0.0,0.0,0.25,0.0	0.0,NA,0.5,NA	-0.188	1.0	2,2,3,5	1,0,1,0	149	chr22	26774217	26774155	26726794	26726643	MIATNB	annotatedSS	SE	+	26717459	26717251
3940					1.0	ENSG00000244625.5	3940	1,0,0,0	4,0,0,1	298	1.0,NA,0.0,0.0	1.0,NA,0.0,1.0	-0.33299999999999996	1.0	0,0,1,1	0,0,1,0	149	chr22	26774217	26774155	26738240	26738061	MIATNB	annotatedSS	SE	+	26672987	26672804
3941					1.0	ENSG00000244625.5	3941	0,0,1,0	0,0,0,1	298	NA,NA,1.0,NA	0.0,0.0,0.0,1.0	0.75	1.0	0,0,0,0	7,1,2,0	149	chr22	26774217	26774155	26738240	26738061	MIATNB	annotatedSS	SE	+	26693836	26693680
3943					0.499045037039	ENSG00000100099.20	3943	1,4,0,1	1,4,7,7	203	0.044,0.184,0.0,0.058	0.025,0.184,0.151,0.255	-0.08199999999999999	0.0168732248294	16,13,16,12	29,13,29,15	149	chr22	26466262	26466225	26466104	26466050	HPS4	annotatedSS	SE	-	26465551	26465454
3944					1.0	ENSG00000100099.20	3944	28,27,40,21	67,46,90,36	244	1.0,0.892,1.0,0.865	1.0,0.966,1.0,1.0	-0.052000000000000005	0.8154872083429999	0,2,0,2	0,1,0,0	149	chr22	26472418	26472301	26470813	26470718	HPS4	annotatedSS	SE	-	26468623	26466225
3945					1.0	ENSG00000100099.20	3945	13,9,15,12	28,16,28,11	298	1.0,0.692,1.0,0.75	1.0,0.889,1.0,1.0	-0.11199999999999999	0.695768818819	0,2,0,2	0,1,0,0	149	chr22	26472418	26472301	26470922	26470718	HPS4	annotatedSS	SE	-	26468623	26468550
3946					1.0	ENSG00000100099.20	3946	1,0,4,0	4,2,4,0	225	0.04,0.0,0.092,0.0	0.062,0.037,0.041,0.0	-0.002	0.38387344696599995	16,19,26,13	40,34,62,25	149	chr22	26472418	26472301	26471288	26471212	HPS4	annotatedSS	SE	-	26470813	26470718
3947					1.0	ENSG00000100099.20	3947	6,2,7,2	7,10,20,2	298	0.158,0.05,0.119,0.071	0.08,0.128,0.139,0.038	0.003	0.628501247394	16,19,26,13	40,34,62,25	149	chr22	26472418	26472301	26471388	26471212	HPS4	annotatedSS	SE	-	26470813	26470718
3948					1.0	ENSG00000100099.20	3948	25,38,40,30	47,49,85,33	293	1.0,1.0,0.953,1.0	0.923,1.0,1.0,1.0	0.006999999999999999	1.0	0,0,1,0	2,0,0,0	149	chr22	26479355	26479264	26477136	26476992	HPS4	annotatedSS	SE	-	26472939	26472831
3949					1.0	ENSG00000100099.20	3949	22,31,43,31	44,62,94,35	240	0.872,1.0,0.93,1.0	0.965,1.0,1.0,1.0	-0.040999999999999995	0.852476845726	2,0,2,0	1,0,0,0	149	chr22	26482240	26481721	26479355	26479264	HPS4	annotatedSS	SE	-	26477136	26476992
3950					1.0	ENSG00000100099.20	3950	3,0,1,1	6,1,0,2	277	0.35,0.0,0.082,0.119	0.316,0.051,0.0,0.264	-0.02	0.39557558076899996	3,4,6,4	7,10,10,3	149	chr22	26483836	26483673	26482873	26482745	HPS4	annotatedSS	SE	-	26482240	26481834
3951					1.0	ENSG00000100099.20	3951	3,0,3,1	5,1,0,2	277	1.0,0.0,0.35,0.152	0.31,1.0,0.0,0.35	-0.04	0.7209678156630001	0,3,3,3	6,0,7,2	149	chr22	26483837	26483744	26482873	26482745	HPS4	annotatedSS	SE	-	26482240	26481834
3952					1.0	ENSG00000100099.20	3952	3,0,1,1	5,1,0,3	277	0.082,0.0,0.04,0.082	0.161,0.028,0.0,0.152	-0.034	0.552294843934	18,15,13,6	14,19,31,9	149	chr22	26483828	26483764	26482873	26482745	HPS4	annotatedSS	SE	-	26482240	26481834
3969					1.0	ENSG00000123131.12	3969	0,0,0,0	5,6,4,1	189	0.0,0.0,0.0,0.0	0.003,0.003,0.001,0.001	-0.002	1.0	2454,2361,2394,2362	1124,1557,2574,1509	149	chrX	23671646	23671528	23671433	23671393	PRDX4	annotatedSS	SE	+	23667811	23667498
3970					1.0	ENSG00000123131.12	3970	4516,4584,4301,4120	2207,2964,4596,2646	267	1.0,0.999,1.0,1.0	1.0,1.0,1.0,1.0	-0.0	1.0	0,2,0,0	0,0,0,0	149	chrX	23675106	23674989	23671646	23671528	PRDX4	annotatedSS	SE	+	23667811	23667445
3971					1.0	ENSG00000123131.12	3971	1144,1114,1075,971	560,772,1138,659	266	1.0,0.998,1.0,1.0	1.0,1.0,0.997,1.0	0.0	1.0	0,1,0,0	0,0,2,0	149	chrX	23679208	23679164	23675106	23674989	PRDX4	annotatedSS	SE	+	23667811	23667445
3972					1.0	ENSG00000123131.12	3972	621,605,617,512	313,430,634,375	184	0.998,1.0,1.0,1.0	1.0,1.0,1.0,1.0	-0.0	1.0	1,0,0,0	0,0,0,0	149	chrX	23686399	23686284	23683705	23683670	PRDX4	annotatedSS	SE	+	23682526	23682395
3973					1.0	ENSG00000123131.12	3973	0,0,1,0	0,0,0,0	195	0.0,0.0,0.003,0.0	0.0,0.0,0.0,0.0	0.001	1.0	286,281,269,208	127,201,301,164	149	chrX	23686395	23686284	23686047	23686001	PRDX4	annotatedSS	SE	+	23683705	23683670
3979					1.0	ENSG00000100031.18	3979	0,0,0,1	0,0,0,0	298	NA,NA,NA,1.0	NA,NA,0.0,NA	1.0	1.0	0,0,0,0	0,0,1,0	149	chr22	24610033	24609964	24609231	24608989	GGT1	annotatedSS	SE	+	24608023	24607953
3988					1.0	ENSG00000128271.21	3988	0,4,3,0	0,2,2,2	255	NA,0.539,1.0,NA	NA,1.0,0.539,1.0	-0.077	1.0	0,2,0,0	0,0,1,0	149	chr22	24433192	24433130	24432726	24432620	ADORA2A	annotatedSS	SE	+	24424556	24424397
3991					1.0	ENSG00000100014.19	3991	27,12,21,9	12,17,41,20	253	0.443,0.227,0.285,0.098	0.207,0.204,0.254,0.263	0.031	0.8872850163429999	20,24,31,49	27,39,71,33	149	chr22	24302384	24302194	24276803	24276699	SPECC1L	annotatedSS	SE	+	24270983	24270839
3992					1.0	ENSG00000258555.6	3992	51,65,81,66	66,81,195,97	298	1.0,1.0,1.0,1.0	1.0,1.0,0.99,1.0	0.002	1.0	0,0,0,0	0,0,1,0	149	chr22	24324427	24324219	24322918	24321287	SPECC1L-ADORA2A	annotatedSS	SE	+	24313466	24313312
3994					1.0	ENSG00000100014.19	3994	21,37,50,46	68,68,150,63	266	1.0,1.0,1.0,0.963	1.0,0.974,0.988,0.946	0.013999999999999999	1.0	0,0,0,1	0,1,1,2	149	chr22	24412707	24412647	24411704	24411587	SPECC1L	annotatedSS	SE	+	24369320	24369217
3995					1.0	ENSG00000258555.6	3995	11,9,17,15	8,10,38,13	209	1.0,1.0,1.0,1.0	1.0,1.0,0.931,1.0	0.017	1.0	0,0,0,0	0,0,2,0	149	chr22	24414744	24414533	24412707	24412647	SPECC1L-ADORA2A	annotatedSS	SE	+	24369320	24369217
3996					1.0	ENSG00000100014.19	3996	12,10,19,14	14,11,43,24	185	1.0,1.0,1.0,1.0	1.0,1.0,0.972,1.0	0.006999999999999999	1.0	0,0,0,0	0,0,1,0	149	chr22	24324304	24324219	24321323	24321287	SPECC1L	annotatedSS	SE	+	24313466	24313312
3998					1.0	ENSG00000099998.17	3998	0,6,2,11	2,2,4,14	242	0.0,0.552,0.235,0.381	0.381,0.17,0.12,0.249	0.062	0.237234337259	1,3,4,11	2,6,18,26	149	chr22	24225106	24224995	24220584	24220491	GGT5	annotatedSS	SE	-	24220116	24219659
3999					1.0	ENSG00000099998.17	3999	1,5,7,33	3,9,47,78	260	1.0,1.0,1.0,0.95	1.0,1.0,1.0,1.0	-0.012	1.0	0,0,0,1	0,0,0,0	149	chr22	24225411	24225244	24225106	24224995	GGT5	annotatedSS	SE	-	24220116	24219653
4000					1.0	ENSG00000099998.17	4000	1,6,17,43	4,19,61,104	298	1.0,1.0,1.0,1.0	1.0,1.0,1.0,0.981	0.005	1.0	0,0,0,0	0,0,0,1	149	chr22	24225652	24225545	24225411	24225244	GGT5	annotatedSS	SE	-	24225106	24224995
4001					1.0	ENSG00000099998.17	4001	1,6,9,31	4,8,44,79	298	1.0,1.0,1.0,1.0	1.0,1.0,1.0,0.975	0.006	1.0	0,0,0,0	0,0,0,1	149	chr22	24225652	24225545	24225414	24225244	GGT5	annotatedSS	SE	-	24225106	24224995
4002					1.0	ENSG00000099998.17	4002	0,0,2,0	0,0,1,3	256	NA,NA,0.368,NA	NA,NA,1.0,1.0	-0.632	1.0	0,0,2,0	0,0,0,0	149	chr22	24226767	24226630	24225652	24225545	GGT5	annotatedSS	SE	-	24225106	24224995
4003					1.0	ENSG00000099998.17	4003	0,0,9,42	2,13,35,59	298	NA,NA,0.692,1.0	1.0,1.0,0.946,0.881	-0.111	1.0	0,0,2,0	0,0,1,4	149	chr22	24226767	24226630	24226266	24226075	GGT5	annotatedSS	SE	-	24225652	24225545
4004					1.0	ENSG00000099998.17	4004	0,7,18,40	3,8,19,53	298	NA,1.0,1.0,1.0	1.0,1.0,0.76,0.964	0.069	1.0	0,0,0,0	0,0,3,1	149	chr22	24233018	24232822	24232208	24232050	GGT5	annotatedSS	SE	-	24231530	24231383
4005					1.0	ENSG00000099998.17	4005	0,0,2,6	0,2,11,20	298	NA,NA,0.5,1.0	NA,1.0,1.0,0.625	-0.125	1.0	0,0,1,0	0,0,0,6	149	chr22	24234004	24233873	24233018	24232822	GGT5	annotatedSS	SE	-	24231530	24231383
4006					1.0	ENSG00000099998.17	4006	0,2,23,35	2,12,12,46	245	NA,1.0,0.875,0.753	1.0,0.785,0.477,0.596	0.161	1.0	0,0,2,7	0,2,8,19	149	chr22	24234004	24233873	24233593	24233497	GGT5	annotatedSS	SE	-	24233018	24232822
4007					1.0	ENSG00000099998.17	4007	0,4,12,14	0,3,31,35	280	NA,1.0,1.0,1.0	NA,1.0,0.943,0.949	0.036000000000000004	1.0	0,0,0,0	0,0,1,1	149	chr22	24245059	24244552	24234004	24233873	GGT5	annotatedSS	SE	-	24231530	24231383
4011					1.0	ENSG00000099991.17	4011	49,38,33,26	40,48,108,47	284	1.0,1.0,1.0,0.872	0.955,1.0,0.95,1.0	-0.008	0.9079319949019999	0,0,0,2	1,0,3,0	149	chr22	24043084	24042903	24041273	24041138	CABIN1	annotatedSS	SE	+	24038461	24038347
4012					1.0	ENSG00000099991.17	4012	41,43,41,42	74,75,162,55	298	0.911,1.0,0.911,1.0	0.949,1.0,0.988,1.0	-0.028999999999999998	1.0	2,0,2,0	2,0,1,0	149	chr22	24055159	24054872	24050974	24050824	CABIN1	annotatedSS	SE	+	24049220	24049090
4013					1.0	ENSG00000099991.17	4013	30,36,51,32	44,45,116,56	298	1.0,1.0,1.0,1.0	1.0,0.918,0.967,1.0	0.028999999999999998	1.0	0,0,0,0	0,2,2,0	149	chr22	24071042	24070799	24067181	24066986	CABIN1	annotatedSS	SE	+	24064187	24064034
4014					1.0	ENSG00000099991.17	4014	31,24,31,19	42,41,126,37	295	1.0,1.0,1.0,1.0	1.0,1.0,0.941,1.0	0.015	0.828323950157	0,0,0,0	0,0,4,0	149	chr22	24087713	24087451	24085151	24085005	CABIN1	annotatedSS	SE	+	24084785	24084578
4015					1.0	ENSG00000099991.17	4015	32,29,39,16	58,67,129,40	298	1.0,0.935,1.0,1.0	1.0,1.0,1.0,1.0	-0.016	1.0	0,1,0,0	0,0,0,0	149	chr22	24119606	24119366	24113748	24113565	CABIN1	annotatedSS	SE	+	24098192	24098013
4016					1.0	ENSG00000099991.17	4016	0,0,0,1	0,1,2,0	226	NA,NA,NA,1.0	0.0,1.0,0.569,NA	0.47700000000000004	1.0	0,0,0,0	1,0,1,0	149	chr22	24162215	24162065	24160406	24160329	CABIN1	annotatedSS	SE	+	24156076	24155837
4017					1.0	ENSG00000099991.17	4017	5,0,0,0	0,3,4,0	226	0.113,0.0,0.0,0.0	0.0,0.068,0.045,0.0	0.0	0.434170276136	26,24,23,14	14,27,56,14	149	chr22	24164489	24164399	24160406	24160329	CABIN1	annotatedSS	SE	+	24156076	24155837
4018					1.0	ENSG00000099991.17	4018	0,0,0,1	0,0,0,0	226	NA,NA,NA,1.0	NA,NA,0.0,0.0	1.0	1.0	0,0,0,0	0,0,1,1	149	chr22	24162215	24162065	24160406	24160329	CABIN1	annotatedSS	SE	+	24156576	24156532
4019					1.0	ENSG00000099991.17	4019	5,0,0,0	0,1,2,0	226	0.767,0.0,0.0,0.0	0.0,1.0,0.159,NA	-0.195	1.0	1,1,1,2	2,0,7,0	149	chr22	24164489	24164399	24160406	24160329	CABIN1	annotatedSS	SE	+	24156576	24156532
4020					1.0	ENSG00000099991.17	4020	1,2,0,0	3,0,4,1	298	0.019,0.04,0.0,0.0	0.097,0.0,0.034,0.034	-0.027000000000000003	0.322430933922	26,24,23,14	14,27,56,14	149	chr22	24164489	24164399	24162215	24162065	CABIN1	annotatedSS	SE	+	24156076	24155837
4021					1.0	ENSG00000099991.17	4021	1,2,0,0	2,0,4,2	298	0.333,0.5,0.0,0.0	0.333,NA,0.222,1.0	-0.31	1.0	1,1,1,2	2,0,7,0	149	chr22	24164489	24164399	24162215	24162065	CABIN1	annotatedSS	SE	+	24156576	24156532
4022					1.0	ENSG00000099991.17	4022	1,2,0,1	2,0,4,1	298	0.091,1.0,NA,1.0	1.0,0.0,0.4,1.0	0.09699999999999999	1.0	5,0,0,0	0,2,3,0	149	chr22	24164489	24164399	24162215	24162065	CABIN1	annotatedSS	SE	+	24160406	24160329
4023					1.0	ENSG00000099991.17	4023	54,67,61,67	97,95,228,54	246	1.0,1.0,1.0,1.0	1.0,0.983,1.0,0.916	0.025	1.0	0,0,0,0	0,1,0,3	149	chr22	24167313	24166638	24165626	24165529	CABIN1	annotatedSS	SE	+	24164563	24164399
4024					1.0	ENSG00000099991.17	4024	91,98,73,62	138,164,338,128	224	1.0,1.0,1.0,1.0	1.0,1.0,1.0,0.988	0.003	1.0	0,0,0,0	0,0,0,1	149	chr22	24171995	24171712	24168521	24168446	CABIN1	annotatedSS	SE	+	24167313	24166638
4025					1.0	ENSG00000099991.17	4025	0,0,0,0	1,0,0,0	298	0.0,0.0,0.0,0.0	0.011,0.0,0.0,0.0	-0.003	1.0	32,34,36,31	47,53,132,44	149	chr22	24176275	24176110	24173398	24173076	CABIN1	annotatedSS	SE	+	24171995	24171712
4026					1.0	ENSG00000099991.17	4026	88,72,71,66	93,129,310,105	298	1.0,1.0,1.0,1.0	0.939,1.0,0.987,0.981	0.023	0.839029641404	0,0,0,0	3,0,2,1	149	chr22	24177817	24177503	24176275	24176110	CABIN1	annotatedSS	SE	+	24171995	24171712
4027					1.0	ENSG00000099991.17	4027	101,115,97,74	169,190,419,166	298	1.0,1.0,0.98,0.949	1.0,1.0,0.995,1.0	-0.017	1.0	0,0,1,2	0,0,1,0	149	chr22	24178627	24178052	24177817	24177503	CABIN1	annotatedSS	SE	+	24176275	24176110
4028					1.0	ENSG00000099977.13	4028	1021,927,782,803	702,697,1047,556	298	0.998,0.977,0.973,0.99	0.994,0.989,0.985,1.0	-0.008	0.306023302747	1,11,11,4	2,4,8,0	149	chr22	23974439	23974306	23973943	23973767	DDT	annotatedSS	SE	-	23971623	23971364
4030					1.0	ENSG00000133433.10	4030	174,104,26,28	144,98,38,30	298	1.0,1.0,1.0,1.0	1.0,0.98,1.0,1.0	0.005	1.0	0,0,0,0	0,1,0,0	149	chr22	23958701	23958550	23958458	23958284	GSTT2B	annotatedSS	SE	-	23957932	23957413
4031					1.0	ENSG00000133433.10	4031	114,59,17,26	98,73,23,20	281	1.0,1.0,1.0,1.0	1.0,0.975,1.0,1.0	0.006	1.0	0,0,0,0	0,1,0,0	149	chr22	23958701	23958550	23958458	23958326	GSTT2B	annotatedSS	SE	-	23957932	23957618
4032					1.0	ENSG00000133433.10	4032	27,24,3,2	28,21,6,8	298	1.0,0.857,1.0,1.0	1.0,1.0,1.0,1.0	-0.036000000000000004	1.0	0,2,0,0	0,0,0,0	149	chr22	23960381	23960293	23958701	23958550	GSTT2B	annotatedSS	SE	-	23957932	23957413
4033					1.0	ENSG00000133460.19	4033	0,2,0,3	0,1,8,2	260	0.0,1.0,0.0,0.256	NA,1.0,0.364,1.0	-0.474	1.0	4,0,2,5	0,0,8,0	149	chr22	23862202	23862103	23857531	23857420	SLC2A11	annotatedSS	SE	+	23856991	23856871
4034					1.0	ENSG00000133460.19	4034	2,0,0,0	0,0,0,0	298	0.083,0.0,0.0,0.0	0.0,0.0,0.0,0.0	0.021	1.0	11,9,11,14	12,4,30,7	149	chr22	23868641	23868480	23867899	23867734	SLC2A11	annotatedSS	SE	+	23862202	23862103
4035					1.0	ENSG00000133460.19	4035	3,2,1,1	3,3,7,3	298	0.176,0.111,0.067,0.023	0.097,0.081,0.132,0.176	-0.027000000000000003	0.11032275902000001	7,8,7,21	14,17,23,7	149	chr22	23882646	23882458	23877869	23877384	SLC2A11	annotatedSS	SE	+	23877171	23877041
4036					1.0	ENSG00000133460.19	4036	4,2,1,5	5,7,11,5	298	0.222,0.111,0.067,0.106	0.152,0.171,0.193,0.263	-0.068	0.100695336658	7,8,7,21	14,17,23,7	149	chr22	23882646	23882458	23877869	23877720	SLC2A11	annotatedSS	SE	+	23877171	23877041
4037					1.0	ENSG00000133460.19	4037	37,35,30,46	34,39,58,23	298	1.0,1.0,1.0,1.0	1.0,1.0,0.967,1.0	0.008	1.0	0,0,0,0	0,0,1,0	149	chr22	23882869	23882758	23882646	23882458	SLC2A11	annotatedSS	SE	+	23877171	23877041
4038					1.0	ENSG00000133460.19	4038	30,29,23,25	20,22,35,16	298	1.0,1.0,1.0,1.0	1.0,1.0,0.946,1.0	0.013999999999999999	1.0	0,0,0,0	0,0,1,0	149	chr22	23882952	23882758	23882646	23882494	SLC2A11	annotatedSS	SE	+	23877171	23877041
4040					1.0	ENSG00000133460.19	4040	18,6,7,3	8,8,13,14	225	1.0,1.0,0.823,1.0	1.0,1.0,1.0,0.903	-0.02	1.0	0,0,1,0	0,0,0,1	149	chr22	23884429	23884301	23884024	23883948	SLC2A11	annotatedSS	SE	+	23883873	23883771
4041					1.0	ENSG00000099956.18	4041	147,157,119,120	180,182,233,119	279	1.0,0.988,1.0,1.0	1.0,1.0,1.0,1.0	-0.003	1.0	0,1,0,0	0,0,0,0	149	chr22	23803422	23803294	23793688	23793558	SMARCB1	annotatedSS	SE	+	23791867	23791755
4042					1.0	ENSG00000099956.18	4042	41,63,48,32	64,47,106,37	176	1.0,1.0,1.0,1.0	0.982,1.0,1.0,1.0	0.004	1.0	0,0,0,0	1,0,0,0	149	chr22	23803322	23803294	23800970	23800943	SMARCB1	annotatedSS	SE	+	23793688	23793558
4043					1.0	ENSG00000099956.18	4043	759,728,723,538	868,877,1420,549	287	1.0,1.0,1.0,1.0	0.998,1.0,1.0,1.0	0.0	1.0	0,0,0,0	1,0,0,0	149	chr22	23803422	23803294	23801081	23800943	SMARCB1	annotatedSS	SE	+	23793688	23793558
4044					1.0	ENSG00000099956.18	4044	425,446,401,331	532,548,846,340	298	1.0,1.0,1.0,1.0	0.996,1.0,1.0,1.0	0.001	1.0	0,0,0,0	1,0,0,0	149	chr22	23803422	23803294	23801135	23800943	SMARCB1	annotatedSS	SE	+	23793688	23793558
4045					1.0	ENSG00000099956.18	4045	762,640,679,620	795,804,1557,622	298	1.0,1.0,1.0,1.0	1.0,1.0,0.999,1.0	0.0	1.0	0,0,0,0	0,0,1,0	149	chr22	23833703	23833571	23825415	23825224	SMARCB1	annotatedSS	SE	+	23816936	23816769
4048					1.0	ENSG00000250479.8	4048	172,103,105,109	172,128,331,139	298	1.0,0.963,0.981,1.0	1.0,0.955,0.988,1.0	0.0	1.0	0,2,1,0	0,3,2,0	149	chr22	23767920	23767833	23767540	23767373	CHCHD10	annotatedSS	SE	-	23766275	23766127
4049					1.0	ENSG00000250479.8	4049	447,291,330,308	470,388,862,368	298	1.0,0.986,0.994,1.0	1.0,0.985,0.995,1.0	0.0	1.0	0,2,1,0	0,3,2,0	149	chr22	23767942	23767833	23767593	23767373	CHCHD10	annotatedSS	SE	-	23766275	23766127
4050					1.0	ENSG00000169314.14	4050	6,4,13,8	1,3,0,0	259	1.0,1.0,1.0,1.0	1.0,1.0,NA,0.0	0.33299999999999996	1.0	0,0,0,0	0,0,0,1	149	chr22	23765861	23765720	23764902	23764792	C22orf15	annotatedSS	SE	+	23764713	23764638
4057					1.0	ENSG00000272578.5	4057	0,4,4,3	0,8,4,3	292	0.0,1.0,1.0,1.0	NA,1.0,1.0,1.0	-0.25	1.0	3,0,0,0	0,0,0,0	149	chr22	23693185	23690231	23683867	23683724	AP000347.2	annotatedSS	SE	-	23660000	23658093
4058					1.0	ENSG00000272578.5	4058	0,3,7,4	0,11,7,1	292	NA,1.0,1.0,1.0	0.0,1.0,1.0,1.0	0.25	1.0	0,0,0,0	2,0,0,0	149	chr22	23690297	23690235	23683867	23683724	AP000347.2	annotatedSS	SE	-	23660000	23658093
4059					1.0	ENSG00000272578.5	4059	0,1,2,0	1,1,3,0	298	0.0,1.0,1.0,NA	1.0,1.0,1.0,NA	-0.33299999999999996	1.0	3,0,0,0	0,0,0,0	149	chr22	23690491	23690231	23686995	23686837	AP000347.2	annotatedSS	SE	-	23660000	23659875
4060					1.0	ENSG00000272578.5	4060	1,0,0,0	0,0,0,0	298	1.0,NA,NA,NA	0.0,NA,NA,NA	1.0	1.0	0,0,0,0	2,0,0,0	149	chr22	23690297	23690235	23686995	23686837	AP000347.2	annotatedSS	SE	-	23660000	23659875
4061					1.0	ENSG00000272578.5	4061	0,2,3,0	1,1,5,2	298	NA,0.333,0.429,0.0	1.0,0.333,0.455,0.25	-0.256	1.0	0,2,2,1	0,1,3,3	149	chr22	23690491	23690231	23686995	23686837	AP000347.2	annotatedSS	SE	-	23683867	23683743
4062					1.0	ENSG00000272578.5	4062	1,1,1,0	0,0,2,2	298	1.0,0.333,0.091,0.0	NA,0.0,0.143,0.5	0.142	1.0	0,1,5,2	0,4,6,1	149	chr22	23690297	23690235	23686995	23686837	AP000347.2	annotatedSS	SE	-	23683867	23683743
4064					1.0	ENSG00000273000.5	4064	0,3,2,2	1,8,6,0	298	NA,0.429,0.333,0.5	1.0,0.8,0.5,0.0	-0.154	1.0	0,2,2,1	0,1,3,3	149	chr22	23690356	23690231	23686995	23686830	KB-1572G7.2	annotatedSS	SE	-	23683867	23683724
4065					1.0	ENSG00000228315.11	4065	0,0,0,0	1,4,2,4	265	NA,NA,0.0,NA	1.0,0.36,0.36,1.0	-0.68	1.0	0,0,1,0	0,4,2,0	149	chr22	23652576	23652478	23640423	23640307	GUSBP11	annotatedSS	SE	-	23638942	23638486
4066					1.0	ENSG00000228315.11	4066	0,2,0,1	2,4,2,6	265	NA,0.36,NA,0.219	0.529,0.31,0.123,0.771	-0.14400000000000002	1.0	0,2,0,2	1,5,8,1	149	chr22	23660000	23659864	23640423	23640307	GUSBP11	annotatedSS	SE	-	23638942	23638486
4067					1.0	ENSG00000228315.11	4067	0,0,1,0	0,4,2,0	247	NA,0.0,1.0,0.0	0.0,0.326,0.131,0.0	0.21899999999999997	1.0	0,2,0,2	1,5,8,1	149	chr22	23660000	23659864	23652576	23652478	GUSBP11	annotatedSS	SE	-	23638942	23638486
4069					1.0	ENSG00000228315.11	4069	0,4,3,4	1,12,9,1	285	NA,1.0,1.0,1.0	1.0,1.0,0.825,1.0	0.044000000000000004	1.0	0,0,0,0	0,0,1,0	149	chr22	23683867	23683724	23660000	23659864	GUSBP11	annotatedSS	SE	-	23638942	23638486
4070					1.0	ENSG00000228315.11	4070	0,2,3,2	0,11,1,0	292	NA,1.0,1.0,1.0	0.0,1.0,1.0,NA	0.33299999999999996	1.0	0,0,0,0	1,0,0,0	149	chr22	23695517	23695172	23683867	23683724	GUSBP11	annotatedSS	SE	-	23660000	23659864
4071					1.0	ENSG00000228315.11	4071	1,2,0,2	0,7,3,0	298	1.0,0.5,0.0,0.333	NA,0.467,0.2,0.0	0.23600000000000002	1.0	0,1,5,2	0,4,6,1	149	chr22	23693151	23690235	23686995	23686830	GUSBP11	annotatedSS	SE	-	23683867	23683724
4072					1.0	ENSG00000228315.11	4072	0,2,2,0	0,6,1,0	298	NA,1.0,1.0,NA	NA,1.0,0.333,NA	0.33399999999999996	1.0	0,0,0,0	0,0,1,0	149	chr22	23705541	23705428	23695517	23695172	GUSBP11	annotatedSS	SE	-	23683867	23683724
4073					1.0	ENSG00000228315.11	4073	0,0,3,0	0,0,1,0	269	NA,NA,1.0,NA	NA,NA,0.356,NA	0.644	1.0	0,0,0,0	0,0,1,0	149	chr22	23705541	23705428	23700845	23700725	GUSBP11	annotatedSS	SE	-	23683867	23683724
4074					1.0	ENSG00000228315.11	4074	0,2,5,0	0,0,3,1	269	NA,0.356,0.735,NA	NA,0.0,0.356,1.0	0.094	1.0	0,2,1,0	0,2,3,0	149	chr22	23705541	23705428	23700845	23700725	GUSBP11	annotatedSS	SE	-	23695517	23694118
4079					1.0	ENSG00000100228.12	4079	7,5,10,5	2,2,18,3	241	1.0,0.756,1.0,1.0	1.0,1.0,1.0,1.0	-0.061	1.0	0,1,0,0	0,0,0,0	149	chr22	23153134	23153032	23150154	23150062	RAB36	annotatedSS	SE	+	23146685	23146604
4080					1.0	ENSG00000100228.12	4080	6,5,9,2	17,9,28,6	215	1.0,1.0,1.0,1.0	1.0,0.862,1.0,1.0	0.034	1.0	0,0,0,0	0,1,0,0	149	chr22	23153134	23153032	23152526	23152460	RAB36	annotatedSS	SE	+	23150154	23150062
4081					1.0	ENSG00000100228.12	4081	0,0,0,0	0,1,0,0	251	NA,NA,NA,0.0	NA,1.0,NA,NA	-1.0	1.0	0,0,0,1	0,0,0,0	149	chr22	23158043	23157991	23153134	23153032	RAB36	annotatedSS	SE	+	23150154	23150062
4082					1.0	ENSG00000100228.12	4082	6,4,5,4	17,16,42,14	214	1.0,0.582,1.0,1.0	1.0,1.0,1.0,1.0	-0.105	1.0	0,2,0,0	0,0,0,0	149	chr22	23158043	23157991	23156032	23155967	RAB36	annotatedSS	SE	+	23153134	23153032
4090					1.0	ENSG00000272779.1	4090	238,191,255,81	134,154,351,63	298	1.0,1.0,0.97,1.0	1.0,0.987,0.972,1.0	0.003	1.0	0,0,4,0	0,1,5,0	149	chr22	22307285	22307105	22307021	22306832	LL22NC03-80A10.6	annotatedSS	SE	+	22304114	22303942
4091					1.0	ENSG00000272779.1	4091	12,5,16,1	8,12,24,0	272	1.0,1.0,1.0,1.0	0.687,1.0,1.0,NA	0.10400000000000001	1.0	0,0,0,0	2,0,0,0	149	chr22	22309883	22309735	22308819	22308696	LL22NC03-80A10.6	annotatedSS	SE	+	22307591	22307532
4092					1.0	ENSG00000183943.5	4092	10,7,6,1	3,9,12,1	262	0.532,0.285,0.406,0.159	0.363,0.422,0.363,0.221	0.003	0.976527135325	5,10,5,3	3,7,12,2	149	chrX	3612281	3612176	3611334	3611221	PRKX	annotatedSS	SE	-	3608945	3608624
4093					1.0	ENSG00000183943.5	4093	5,2,3,2	8,8,6,2	245	1.0,1.0,0.646,1.0	1.0,1.0,0.785,1.0	-0.035	1.0	0,0,1,0	0,0,1,0	149	chrX	3655412	3655148	3626514	3626418	PRKX	annotatedSS	SE	-	3621316	3621258
4094					1.0	ENSG00000183943.5	4094	28,28,23,15	17,20,28,17	269	1.0,1.0,0.927,1.0	0.758,0.917,0.939,1.0	0.078	0.404205896156	0,0,1,0	3,1,1,0	149	chrX	3655412	3655148	3641971	3641851	PRKX	annotatedSS	SE	-	3626514	3626418
4095					1.0	ENSG00000100034.13	4095	76,54,110,82	123,113,258,117	243	1.0,1.0,1.0,1.0	0.987,1.0,0.975,1.0	0.009000000000000001	1.0	0,0,0,0	1,0,4,0	149	chr22	21931248	21931147	21925662	21925568	PPM1F	annotatedSS	SE	-	21923471	21919419
4096					1.0	ENSG00000100034.13	4096	100,106,126,104	129,151,339,180	298	1.0,1.0,1.0,1.0	1.0,0.987,1.0,0.989	0.006	1.0	0,0,0,0	0,1,0,1	149	chr22	21946108	21945842	21939680	21939531	PPM1F	annotatedSS	SE	-	21934226	21934023
4097					1.0	ENSG00000100034.13	4097	66,64,72,66	71,86,212,113	298	1.0,1.0,1.0,1.0	1.0,1.0,0.991,1.0	0.002	1.0	0,0,0,0	0,0,1,0	149	chr22	21952831	21952791	21939680	21939531	PPM1F	annotatedSS	SE	-	21934226	21934023
4098					1.0	ENSG00000100034.13	4098	43,36,66,65	79,67,166,69	298	1.0,1.0,1.0,1.0	1.0,1.0,0.988,1.0	0.003	1.0	0,0,0,0	0,0,1,0	149	chr22	21952831	21952791	21946108	21945842	PPM1F	annotatedSS	SE	-	21934226	21934023
4099					1.0	ENSG00000100034.13	4099	77,78,120,104	137,133,293,137	298	1.0,1.0,1.0,0.981	1.0,0.971,1.0,0.972	0.009000000000000001	1.0	0,0,0,1	0,2,0,2	149	chr22	21952831	21952791	21946108	21945842	PPM1F	annotatedSS	SE	-	21939680	21939531
4101					1.0	ENSG00000100030.14	4101	2,0,0,0	0,0,0,0	264	1.0,NA,NA,NA	0.0,NA,NA,NA	1.0	1.0	0,0,0,0	2,0,0,0	149	chr22	21867440	21867321	21788808	21788693	MAPK1	annotatedSS	SE	-	21772982	21772872
4102					1.0	ENSG00000100030.14	4102	167,113,148,148	156,122,315,124	266	0.979,1.0,1.0,1.0	1.0,1.0,1.0,1.0	-0.005	1.0	2,0,0,0	0,0,0,0	149	chr22	21867440	21867321	21799128	21799011	MAPK1	annotatedSS	SE	-	21788808	21788693
4103					1.0	ENSG00000161179.13	4103	166,71,150,148	168,143,322,134	298	0.856,0.703,0.872,0.925	0.832,0.899,0.852,0.905	-0.033	0.645129276378	14,15,11,6	17,8,28,7	149	chr22	21629407	21629307	21629187	21629009	YDJC	annotatedSS	SE	-	21628787	21628088
4104					1.0	ENSG00000161179.13	4104	103,79,109,95	137,121,223,114	298	0.981,1.0,0.965,1.0	0.986,1.0,0.991,1.0	-0.008	1.0	1,0,2,0	1,0,1,0	149	chr22	21630064	21629850	21629761	21629542	YDJC	annotatedSS	SE	-	21629407	21629307
4105					1.0	ENSG00000161179.13	4105	110,66,79,76	129,98,191,97	298	0.982,1.0,0.952,1.0	0.985,1.0,0.99,1.0	-0.01	1.0	1,0,2,0	1,0,1,0	149	chr22	21630014	21629850	21629761	21629601	YDJC	annotatedSS	SE	-	21629407	21629009
4106					1.0	ENSG00000183506.17	4106	1,2,4,0	3,7,21,3	298	1.0,0.5,1.0,NA	1.0,1.0,1.0,1.0	-0.16699999999999998	1.0	0,1,0,0	0,0,0,0	149	chr22	21477915	21477789	21476160	21476001	PI4KAP2	annotatedSS	SE	-	21475300	21475210
4107					1.0	ENSG00000183506.17	4107	18,18,17,25	29,37,45,22	298	1.0,0.9,1.0,1.0	1.0,1.0,1.0,1.0	-0.025	1.0	0,1,0,0	0,0,0,0	149	chr22	21477915	21477789	21476764	21476001	PI4KAP2	annotatedSS	SE	-	21475300	21475210
4108					0.10305411508199999	ENSG00000183506.17	4108	21,23,19,30	43,53,62,37	270	0.921,0.864,0.84,1.0	0.888,0.807,0.655,0.872	0.10099999999999999	0.0013922837588	1,2,2,0	3,7,18,3	149	chr22	21477915	21477789	21476764	21476643	PI4KAP2	annotatedSS	SE	-	21476160	21475991
4109					1.0	ENSG00000183506.17	4109	12,9,5,5	12,11,8,16	275	1.0,1.0,1.0,1.0	1.0,1.0,0.591,1.0	0.102	0.654497202639	0,0,0,0	0,0,3,0	149	chr22	21478101	21477996	21477915	21477789	PI4KAP2	annotatedSS	SE	-	21475300	21475210
4110					1.0	ENSG00000183506.17	4110	7,20,10,23	26,19,4,18	298	1.0,1.0,0.833,1.0	1.0,1.0,0.667,1.0	0.042	1.0	0,0,1,0	0,0,1,0	149	chr22	21492094	21491993	21488023	21487871	PI4KAP2	annotatedSS	SE	-	21487672	21487564
4111					1.0	ENSG00000183506.17	4111	7,9,9,12	15,18,12,12	298	0.778,1.0,1.0,0.857	1.0,1.0,1.0,0.857	-0.055999999999999994	1.0	1,0,0,1	0,0,0,1	149	chr22	21492094	21491993	21488381	21488223	PI4KAP2	annotatedSS	SE	-	21488023	21487871
4112					1.0	ENSG00000183506.17	4112	17,10,11,3	21,16,21,26	250	1.0,1.0,1.0,1.0	1.0,0.827,1.0,1.0	0.043	1.0	0,0,0,0	0,2,0,0	149	chr22	21517520	21517324	21492094	21491993	PI4KAP2	annotatedSS	SE	-	21484134	21484004
4113					1.0	ENSG00000183506.17	4113	19,12,19,4	25,18,26,28	250	1.0,1.0,1.0,1.0	1.0,0.915,1.0,1.0	0.021	1.0	0,0,0,0	0,1,0,0	149	chr22	21517520	21517324	21492094	21491993	PI4KAP2	annotatedSS	SE	-	21488381	21488223
4118					1.0	ENSG00000184436.11	4118	193,162,142,116	150,150,315,126	298	1.0,1.0,1.0,1.0	1.0,1.0,0.987,0.969	0.011000000000000001	1.0	0,0,0,0	0,0,2,2	149	chr22	21001911	21001831	21001411	21001255	THAP7	annotatedSS	SE	-	21000787	21000646
4119					1.0	ENSG00000099949.18	4119	90,70,115,70	159,133,244,107	229	1.0,1.0,1.0,1.0	0.981,0.989,1.0,1.0	0.008	1.0	0,0,0,0	2,1,0,0	149	chr22	20988118	20988009	20987583	20987503	LZTR1	annotatedSS	SE	+	20985897	20985840
4120					1.0	ENSG00000099949.18	4120	123,70,114,101	157,145,274,131	233	1.0,1.0,1.0,0.985	1.0,1.0,0.994,1.0	-0.002	1.0	0,0,0,1	0,0,1,0	149	chr22	20989675	20989624	20988872	20988788	LZTR1	annotatedSS	SE	+	20988118	20988009
4121					1.0	ENSG00000099949.18	4121	131,109,115,126	194,156,340,137	298	1.0,1.0,1.0,0.984	1.0,1.0,1.0,1.0	-0.004	1.0	0,0,0,1	0,0,0,0	149	chr22	20992848	20992793	20992369	20992213	LZTR1	annotatedSS	SE	+	20991829	20991627
4122					1.0	ENSG00000099949.18	4122	60,24,41,57	80,61,128,52	253	1.0,1.0,1.0,1.0	0.979,1.0,1.0,1.0	0.005	1.0	0,0,0,0	1,0,0,0	149	chr22	20993754	20993661	20992897	20992793	LZTR1	annotatedSS	SE	+	20992369	20992213
4123					1.0	ENSG00000099949.18	4123	161,98,137,142	240,173,397,148	260	1.0,1.0,1.0,1.0	0.993,1.0,1.0,1.0	0.002	1.0	0,0,0,0	1,0,0,0	149	chr22	20993754	20993661	20992904	20992793	LZTR1	annotatedSS	SE	+	20992369	20992213
4124					1.0	ENSG00000099949.18	4124	0,0,5,0	0,1,4,0	266	0.0,0.0,0.041,0.0	0.0,0.007,0.014,0.0	0.005	1.0	52,36,65,51	89,81,163,66	149	chr22	20995872	20995745	20995484	20995367	LZTR1	annotatedSS	SE	+	20995026	20994869
4125					0.744844921947	ENSG00000099949.18	4125	125,87,98,121	197,145,322,124	230	1.0,1.0,0.969,0.987	0.955,0.989,0.981,0.953	0.02	0.033890624081	0,0,2,1	6,1,4,4	149	chr22	20997541	20997231	20996966	20996885	LZTR1	annotatedSS	SE	+	20996801	20995962
4126					1.0	ENSG00000099940.11	4126	221,316,256,234	199,256,379,247	235	1.0,1.0,1.0,1.0	1.0,1.0,0.996,1.0	0.001	1.0	0,0,0,0	0,0,1,0	149	chr22	20883569	20883470	20881134	20881048	SNAP29	annotatedSS	SE	+	20870533	20870336
4127					1.0	ENSG00000099940.11	4127	202,289,229,178	157,212,311,202	248	1.0,1.0,0.993,0.982	0.99,1.0,1.0,0.992	-0.002	1.0	0,0,1,2	1,0,0,1	149	chr22	20887819	20887678	20883569	20883470	SNAP29	annotatedSS	SE	+	20881134	20881048
4128					1.0	ENSG00000226287.8	4128	10,3,8,5	3,3,11,0	213	0.875,1.0,1.0,1.0	1.0,1.0,1.0,NA	-0.031	1.0	1,0,0,0	0,0,0,0	149	chr22	20703122	20703005	20702893	20702829	TMEM191A	annotatedSS	SE	+	20702709	20702676
4129					1.0	ENSG00000226287.8	4129	4,2,8,4	3,3,11,0	199	0.75,1.0,1.0,1.0	1.0,1.0,1.0,NA	-0.063	1.0	1,0,0,0	0,0,0,0	149	chr22	20703122	20703005	20702893	20702843	TMEM191A	annotatedSS	SE	+	20702709	20702585
4134					1.0	ENSG00000099917.17	4134	33,26,35,27	47,54,73,63	267	0.091,0.067,0.086,0.068	0.078,0.088,0.058,0.097	-0.002	0.943301640052	185,202,208,206	312,313,657,327	149	chr22	20537183	20537116	20518995	20518877	MED15	annotatedSS	SE	+	20507746	20507581
4135					1.0	ENSG00000099917.17	4135	6,6,10,6	9,9,10,11	267	0.324,0.251,0.285,0.295	0.386,0.209,0.189,0.605	-0.059000000000000004	0.8102766076729999	7,10,14,8	8,19,24,4	149	chr22	20537183	20537116	20518995	20518877	MED15	annotatedSS	SE	+	20507735	20507617
4136					1.0	ENSG00000099917.17	4136	6,4,11,6	9,10,10,11	267	0.205,0.271,0.551,0.324	0.313,0.3,0.317,0.38	0.01	0.863345028947	13,6,5,7	11,13,12,10	149	chr22	20537183	20537116	20518995	20518877	MED15	annotatedSS	SE	+	20508444	20508056
4137					1.0	ENSG00000099917.17	4137	297,300,324,309	472,490,937,451	237	1.0,1.0,1.0,0.995	1.0,1.0,0.998,0.993	0.001	1.0	0,0,0,1	0,0,1,2	149	chr22	20551487	20551435	20537204	20537116	MED15	annotatedSS	SE	+	20507746	20507540
4138					1.0	ENSG00000099917.17	4138	137,154,163,150	234,246,502,240	248	1.0,1.0,1.0,0.989	1.0,1.0,0.997,0.986	0.002	1.0	0,0,0,1	0,0,1,2	149	chr22	20551487	20551435	20537215	20537116	MED15	annotatedSS	SE	+	20507746	20507581
4139					1.0	ENSG00000099917.17	4139	66,57,59,65	100,93,201,107	201	1.0,1.0,1.0,1.0	1.0,1.0,0.993,1.0	0.002	1.0	0,0,0,0	0,0,1,0	149	chr22	20554995	20554935	20551487	20551435	MED15	annotatedSS	SE	+	20537204	20537116
4140					1.0	ENSG00000099917.17	4140	67,59,59,65	100,92,202,107	201	1.0,1.0,0.956,1.0	1.0,1.0,1.0,0.988	-0.008	1.0	0,0,2,0	0,0,0,1	149	chr22	20564500	20564449	20551487	20551435	MED15	annotatedSS	SE	+	20537204	20537116
4141					1.0	ENSG00000099917.17	4141	0,1,0,0	0,3,2,1	201	NA,1.0,NA,NA	0.0,1.0,1.0,1.0	0.25	1.0	0,0,0,0	1,0,0,0	149	chr22	20564500	20564449	20551487	20551435	MED15	annotatedSS	SE	+	20537215	20537116
4142					1.0	ENSG00000099917.17	4142	0,0,0,0	1,0,0,0	298	0.0,0.0,0.0,0.0	0.002,0.0,0.0,0.0	-0.001	1.0	164,178,174,172	266,262,480,260	149	chr22	20553174	20553144	20552709	20552538	MED15	annotatedSS	SE	+	20551487	20551435
4143					1.0	ENSG00000099917.17	4143	161,163,169,174	272,275,468,271	179	1.0,1.0,1.0,1.0	0.996,0.996,0.997,1.0	0.003	1.0	0,0,0,0	1,1,1,0	149	chr22	20554995	20554935	20553174	20553144	MED15	annotatedSS	SE	+	20551487	20551406
4144					1.0	ENSG00000099917.17	4144	59,58,64,44	59,90,126,81	179	0.98,0.96,1.0,1.0	0.98,1.0,0.981,1.0	-0.005	1.0	1,2,0,0	1,0,2,0	149	chr22	20564598	20564449	20553174	20553144	MED15	annotatedSS	SE	+	20551487	20551406
4145					1.0	ENSG00000099917.17	4145	60,57,60,62	95,89,191,85	209	0.977,1.0,1.0,1.0	0.985,1.0,1.0,1.0	-0.002	1.0	1,0,0,0	1,0,0,0	149	chr22	20555148	20555076	20554995	20554935	MED15	annotatedSS	SE	+	20553174	20553144
4146					1.0	ENSG00000099917.17	4146	76,68,76,75	122,120,249,139	298	1.0,1.0,0.95,1.0	1.0,1.0,1.0,0.986	-0.009000000000000001	1.0	0,0,2,0	0,0,0,1	149	chr22	20564466	20564449	20555148	20554935	MED15	annotatedSS	SE	+	20537204	20537116
4147					1.0	ENSG00000099917.17	4147	76,68,76,75	123,121,249,139	298	0.974,0.944,1.0,1.0	0.984,1.0,0.984,1.0	-0.012	1.0	1,2,0,0	1,0,2,0	149	chr22	20564466	20564449	20555148	20554935	MED15	annotatedSS	SE	+	20551487	20551406
4148					0.05565772586130001	ENSG00000099917.17	4148	191,190,198,212	338,312,618,343	298	0.88,0.833,0.861,0.922	0.977,0.951,0.906,0.93	-0.067	0.000574890824551	13,19,16,9	4,8,32,13	149	chr22	20564466	20564449	20555148	20554935	MED15	annotatedSS	SE	+	20553174	20553096
4149					0.561072119362	ENSG00000099917.17	4149	35,23,29,40	50,48,94,46	221	0.645,0.449,0.55,0.75	0.894,0.802,0.664,0.705	-0.168	0.0207924821629	13,19,16,9	4,8,32,13	149	chr22	20564688	20564449	20555148	20555076	MED15	annotatedSS	SE	+	20553174	20553144
4150					1.0	ENSG00000099917.17	4150	106,87,114,85	183,176,372,167	298	0.981,1.0,0.983,1.0	0.989,0.967,0.969,1.0	0.01	0.652906064435	1,0,1,0	1,3,6,0	149	chr22	20568631	20568520	20566817	20566466	MED15	annotatedSS	SE	+	20564688	20564449
4151					1.0	ENSG00000099917.17	4151	59,41,64,40	114,80,192,84	269	0.342,0.232,0.396,0.291	0.358,0.265,0.303,0.305	0.008	0.8927141528039999	63,75,54,54	113,123,245,106	149	chr22	20582747	20582610	20575232	20575112	MED15	annotatedSS	SE	+	20568631	20568520
4153					1.0	ENSG00000099917.17	4153	215,185,210,182	317,307,624,293	298	1.0,1.0,1.0,1.0	1.0,1.0,0.994,1.0	0.002	1.0	0,0,0,0	0,0,2,0	149	chr22	20585267	20585100	20585015	20584854	MED15	annotatedSS	SE	+	20584425	20584358
4154					1.0	ENSG00000244486.8	4154	68,63,71,62	154,116,343,137	298	0.971,1.0,1.0,1.0	0.975,0.983,0.977,0.986	0.012	0.5893236016	1,0,0,0	2,1,4,1	149	chr22	20429340	20429224	20427550	20427397	SCARF2	annotatedSS	SE	-	20426282	20424814
4155					1.0	ENSG00000244486.8	4155	44,58,72,58	96,89,257,107	265	1.0,1.0,1.0,1.0	0.982,1.0,1.0,1.0	0.004	1.0	0,0,0,0	1,0,0,0	149	chr22	20429653	20429535	20429340	20429224	SCARF2	annotatedSS	SE	-	20427550	20427397
4156					1.0	ENSG00000244486.8	4156	34,37,58,42	96,64,208,85	280	1.0,1.0,1.0,1.0	0.981,1.0,1.0,1.0	0.005	1.0	0,0,0,0	1,0,0,0	149	chr22	20429653	20429535	20429355	20429224	SCARF2	annotatedSS	SE	-	20427550	20427397
4157					1.0	ENSG00000244486.8	4157	33,51,58,42	51,73,167,58	267	1.0,1.0,1.0,1.0	1.0,0.976,1.0,1.0	0.006	1.0	0,0,0,0	0,1,0,0	149	chr22	20429833	20429729	20429653	20429535	SCARF2	annotatedSS	SE	-	20429340	20429224
4158					1.0	ENSG00000244486.8	4158	38,26,26,24	58,44,98,59	298	1.0,0.765,1.0,0.8	1.0,1.0,0.942,0.881	-0.065	0.347941003784	0,4,0,3	0,0,3,4	149	chr22	20437825	20437581	20430908	20430689	SCARF2	annotatedSS	SE	-	20430557	20430428
4159					0.0950800943668	ENSG00000244486.8	4159	68,74,103,68	120,94,262,128	298	1.0,0.902,0.963,1.0	0.896,0.922,0.903,0.928	0.054000000000000006	0.00123989690618	0,4,2,0	7,4,14,5	149	chr22	20431846	20431744	20431537	20431017	SCARF2	annotatedSS	SE	-	20430908	20430689
4160					1.0	ENSG00000128185.9	4160	474,502,463,486	527,404,784,382	250	0.976,0.974,0.955,0.983	0.975,0.984,0.983,0.97	-0.006	0.284930852909	7,8,13,5	8,4,8,7	149	chr22	20319799	20319638	20316219	20316118	DGCR6L	annotatedSS	SE	-	20315476	20315335
4161					1.0	ENSG00000234409.6	4161	24,10,8,4	15,18,25,5	199	1.0,0.714,0.375,0.375	0.918,0.771,0.701,0.652	-0.145	0.363708923781	0,3,10,5	1,4,8,2	149	chr22	20149244	20149186	20148924	20148874	CCDC188	annotatedSS	SE	-	20148800	20148426
[truncated: 266,777 more rows]
