# Supplementary material for: An alternative splicing modulator decreases mutant HTT and improves the molecular fingerprint in Huntington’s disease patient neurons
Source: Nat Commun. 2022 Nov 10;13:6797. doi: 10.1038/s41467-022-34419-x (PMC9649613; doi:10.1038/s41467-022-34419-x)
Supplement: Supplementary file 4 — Source Data [file 41467_2022_34419_MOESM4_ESM.zip › Source_Data/Figure-5e-and-g_densitometric_quantification.xlsx]

## Sheet: Sheet1
index	cell_type	disease	treatment	cell_line	new_exon	88bp_fragment	ratio	Figure
8	fibroblasts	Ctrl	Branaplam	33Q	5545.74	8752.66	0.633606	5e
2	fibroblasts	Ctrl	Branaplam	4CC	3387.89	5342.52	0.634137	5e
6	fibroblasts	Ctrl	Branaplam	4L6	4327.01	6618.3	0.653795	5e
4	fibroblasts	Ctrl	Branaplam	B26	3687.3	7533.49	0.489455	5e
7	fibroblasts	Ctrl	DMSO	33Q	2862.19	8579.37	0.333613	5e
1	fibroblasts	Ctrl	DMSO	4CC	1961.78	8104.83	0.24205	5e
5	fibroblasts	Ctrl	DMSO	4L6	2504.07	9899.44	0.252951	5e
3	fibroblasts	Ctrl	DMSO	B26	2154.66	8853.73	0.243361	5e
12	fibroblasts	HD	Branaplam	919	4093.48	8698.71	0.470584	5e
10	fibroblasts	HD	Branaplam	4Q4	3284.8	5068.18	0.648121	5e
16	fibroblasts	HD	Branaplam	59H	4871.62	8939.78	0.544937	5e
14	fibroblasts	HD	Branaplam	OP5	5343.03	10094	0.52933	5e
11	fibroblasts	HD	DMSO	919	2895.9	8292.59	0.349215	5e
9	fibroblasts	HD	DMSO	4Q4	3219.43	9515.42	0.338339	5e
15	fibroblasts	HD	DMSO	59H	2805.73	13241.4	0.21189	5e
13	fibroblasts	HD	DMSO	OP5	2874.36	12764.5	0.225184	5e
24	neurons	Ctrl	Branaplam	33Q-S1-109	8749.52	7621.42	1.14802	5g
18	neurons	Ctrl	Branaplam	4CC-S1-015	4225.74	2991.03	1.4128	5g
22	neurons	Ctrl	Branaplam	4L6-S1-027	5751.28	7565.95	0.760152	5g
20	neurons	Ctrl	Branaplam	B26-S1-018	4731.15	4061.4	1.16491	5g
23	neurons	Ctrl	DMSO	33Q-S1-109	3079.61	10888.6	0.282828	5g
17	neurons	Ctrl	DMSO	4CC-S1-015	1081.48	4115.71	0.26277	5g
21	neurons	Ctrl	DMSO	4L6-S1-027	2357.31	7981.49	0.295348	5g
19	neurons	Ctrl	DMSO	B26-S1-018	1663.66	8377.61	0.198584	5g
26	neurons	HD	Branaplam	4Q4-S1-109	6880.74	10505	0.655	5g
32	neurons	HD	Branaplam	59H-S1-103	5243.28	3910.06	1.34097	5g
28	neurons	HD	Branaplam	919-S1-101	7604.98	8381.17	0.907389	5g
30	neurons	HD	Branaplam	OP5-S1-106	10460.1	8935.76	1.17058	5g
25	neurons	HD	DMSO	4Q4-S1-109	4046.31	14135.3	0.286256	5g
31	neurons	HD	DMSO	59H-S1-103	3424.19	12199.6	0.280681	5g
27	neurons	HD	DMSO	919-S1-101	4210.9	13893.7	0.303081	5g
29	neurons	HD	DMSO	OP5-S1-106	4226.61	15432.4	0.273879	5g
