# Supplementary material for: An alternative splicing modulator decreases mutant HTT and improves the molecular fingerprint in Huntington’s disease patient neurons
Source: Nat Commun. 2022 Nov 10;13:6797. doi: 10.1038/s41467-022-34419-x (PMC9649613; doi:10.1038/s41467-022-34419-x)
Supplement: Supplementary file 4 — Source Data [file 41467_2022_34419_MOESM4_ESM.zip › Source_Data/Figure-5h_fibroblasts-counts.csv]

fcLim.annotation...c..GeneID...	JUST01_UKERi33Q.10nM.B_Aligned_sorted.bam	JUST01_UKERi33Q.DMSO_Aligned_sorted.bam	JUST01_UKERi4CC.10nM.B_Aligned_sorted.bam	JUST01_UKERi4CC.DMSO_Aligned_sorted.bam	JUST01_UKERi4L6.10nM.B_Aligned_sorted.bam	JUST01_UKERi4L6.DMSO_Aligned_sorted.bam	JUST01_UKERi4Q4.10nM.B_Aligned_sorted.bam	JUST01_UKERi4Q4.DMSO_Aligned_sorted.bam	JUST01_UKERi59H.10nM.B_Aligned_sorted.bam	JUST01_UKERi59H.DMSO_Aligned_sorted.bam	JUST01_UKERi919.10nM.B_Aligned_sorted.bam	JUST01_UKERi919.DMSO_Aligned_sorted.bam	JUST01_UKERiB26.10nM.B_Aligned_sorted.bam	JUST01_UKERiB26.DMSO_Aligned_sorted.bam	JUST01_UKERiOP5.10nM.B_Aligned_sorted.bam	JUST01_UKERiOP5.DMSO_Aligned_sorted.bam
ENSG00000223972.5	2	3	15	7	3	4	19	18	14	19	19	6	0	4	23	24
ENSG00000227232.5	733	716	1088	626	729	778	670	527	786	681	1449	541	494	925	607	498
ENSG00000278267.1	0	0	0	0	0	0	0	0	0	0	0	0	0	0	0	0
ENSG00000243485.5	3	4	8	7	7	6	3	4	7	6	11	3	2	7	4	0
ENSG00000284332.1	0	0	0	0	0	0	0	0	0	0	0	0	0	0	0	0
ENSG00000237613.2	0	0	0	0	1	1	0	3	0	0	0	0	1	3	0	0
ENSG00000268020.3	0	0	0	0	0	0	0	0	0	0	0	0	0	0	0	0
ENSG00000240361.1	0	0	0	0	0	0	0	0	0	0	0	0	0	0	0	0
ENSG00000186092.4	0	0	0	0	0	0	0	0	0	0	0	0	0	0	0	0
ENSG00000238009.6	13	15	29	18	9	20	11	15	13	20	25	6	1	13	16	6
ENSG00000239945.1	0	0	0	0	0	0	0	0	0	0	0	0	0	0	0	0
ENSG00000233750.3	7	4	4	3	2	3	5	1	0	0	10	0	1	3	2	0
ENSG00000268903.1	11	20	18	11	18	12	22	13	26	13	40	16	9	20	11	12
ENSG00000269981.1	5	6	11	5	4	9	5	2	4	2	18	7	3	4	2	1
ENSG00000239906.1	2	0	3	0	0	2	0	2	3	0	1	0	0	0	1	1
ENSG00000241860.6	75	98	109	86	53	72	52	74	64	64	111	62	26	54	54	51
ENSG00000222623.1	0	0	0	0	0	0	0	0	0	0	0	0	0	0	0	0
ENSG00000241599.1	0	0	0	0	0	0	0	0	0	0	0	0	0	0	0	0
ENSG00000279928.2	0	0	14	7	0	2	23	22	15	13	15	5	0	1	22	17
ENSG00000279457.4	641	663	989	537	661	690	672	537	710	510	1274	417	402	753	527	446
ENSG00000273874.1	0	0	0	0	0	0	0	0	0	0	0	0	0	0	0	0
ENSG00000228463.9	70	67	96	65	37	52	45	63	98	69	82	38	10	33	43	24
ENSG00000241670.3	0	0	0	0	0	0	0	0	0	0	0	0	0	0	0	0
ENSG00000236679.2	4	5	7	4	3	9	4	3	7	3	11	7	6	35	6	3
ENSG00000236743.1	0	2	2	1	0	3	2	1	1	2	0	0	0	0	0	1
ENSG00000236601.2	3	13	13	5	9	11	7	4	4	11	0	0	4	2	6	6
ENSG00000237094.11	117	106	123	80	102	83	85	87	114	72	196	48	51	62	66	61
ENSG00000269732.1	0	0	0	0	0	0	0	0	0	0	0	0	0	0	0	0
ENSG00000278566.1	0	0	0	0	0	0	0	0	0	0	0	0	0	0	0	0
ENSG00000224813.3	0	0	0	0	0	0	0	0	0	0	0	0	0	0	0	0
ENSG00000233653.3	2	4	2	2	2	1	5	0	3	0	4	1	4	2	1	1
ENSG00000250575.1	0	0	0	0	0	0	0	0	0	0	0	0	0	0	0	0
ENSG00000278757.1	0	0	0	0	0	0	0	0	0	0	0	0	0	0	0	0
ENSG00000230021.8	26562	24225	34576	17453	16566	19802	14979	16037	17206	11601	35716	12757	9742	18010	15671	14757
ENSG00000235146.2	3	5	5	3	5	2	3	3	3	6	0	0	4	1	2	1
ENSG00000225972.1	186	160	298	144	117	134	129	108	166	104	316	82	64	141	162	127
ENSG00000225630.1	2881	2460	3196	1450	1602	1936	1739	1735	2144	1144	5623	1532	1289	1600	2308	1822
ENSG00000237973.1	16654	14546	17572	8534	10659	11736	9264	9340	9798	7203	20659	7266	6567	10628	9315	8600
ENSG00000278791.1	0	0	0	0	0	0	0	0	0	0	0	0	0	0	0	0
ENSG00000229344.1	319	232	4566	2118	140	174	162	154	141	104	349	157	84	237	122	124
ENSG00000240409.1	6	1	2	1	0	3	0	3	1	1	2	0	1	2	3	1
ENSG00000248527.1	3837	3008	3828	1888	2214	2472	2140	2051	2208	1466	5384	1518	1507	2343	1852	1587
ENSG00000198744.5	197	208	316	161	127	118	105	110	106	74	236	90	60	176	89	98
ENSG00000268663.1	0	0	0	0	0	0	0	0	0	0	0	0	0	0	0	0
ENSG00000273547.1	0	0	0	0	0	0	0	0	0	0	0	0	0	0	0	0
ENSG00000283574.1	0	0	0	0	0	0	0	0	0	0	0	0	0	0	0	0
ENSG00000229376.3	2	6	3	5	3	1	3	0	3	0	8	1	3	4	1	3
ENSG00000228327.3	0	0	0	0	0	0	0	0	0	0	0	0	0	0	0	0
ENSG00000223181.1	0	0	0	0	0	0	0	0	0	0	0	0	0	0	0	0
ENSG00000229905.1	0	0	0	0	0	0	0	0	0	0	0	0	0	0	0	0
ENSG00000237491.8	26	39	24	12	17	30	18	25	31	17	54	32	18	15	18	22
ENSG00000230092.7	0	0	0	0	0	0	0	0	0	0	0	0	0	0	0	0
ENSG00000177757.2	56	95	33	29	12	31	15	53	28	36	53	36	13	32	34	44
ENSG00000228794.8	288	337	272	155	245	245	243	188	231	179	534	173	116	222	196	178
ENSG00000225880.5	0	0	0	0	0	0	0	0	0	0	0	0	0	0	0	0
ENSG00000230368.2	5	2	3	1	1	1	0	2	1	1	2	2	1	2	2	2
ENSG00000234711.1	0	0	0	0	0	0	0	0	0	0	0	0	0	0	0	0
ENSG00000283040.1	0	0	0	0	0	0	0	0	0	0	0	0	0	0	0	0
ENSG00000272438.1	10	15	6	2	3	5	8	3	6	12	9	4	4	6	4	4
ENSG00000230699.2	0	0	0	0	0	0	0	0	0	0	0	0	0	0	0	0
ENSG00000241180.1	0	0	0	0	0	0	0	0	0	0	0	0	0	0	0	0
ENSG00000223764.2	58	35	9	5	25	11	27	14	21	10	100	20	26	22	28	20
ENSG00000187634.11	355	404	253	181	309	341	325	207	291	200	843	227	284	457	396	244
ENSG00000188976.10	1893	1974	1813	1117	1732	1863	1948	1261	1758	1267	4620	1501	1175	2555	2061	1460
ENSG00000187961.13	298	286	287	150	273	290	253	159	259	173	614	205	205	283	204	168
ENSG00000187583.10	86	69	56	26	82	75	56	61	67	39	121	37	46	58	48	30
ENSG00000187642.9	36	20	20	11	36	27	29	16	32	19	41	17	24	22	21	14
ENSG00000272512.1	0	0	0	0	0	0	0	0	0	0	0	0	0	0	1	0
ENSG00000188290.10	20	21	8	6	10	13	16	8	9	3	5	4	0	10	7	8
ENSG00000187608.8	683	976	569	438	461	787	517	536	470	463	988	635	183	593	476	530
ENSG00000231702.2	0	0	0	0	1	0	0	0	0	0	0	0	0	1	0	0
ENSG00000224969.1	4	1	2	1	3	0	1	2	1	4	5	2	0	0	0	1
ENSG00000188157.14	1634	1275	2085	864	2002	1292	1857	928	1410	711	2251	555	713	892	968	532
ENSG00000242590.1	0	0	0	0	0	0	0	0	0	0	0	0	0	0	0	0
ENSG00000217801.9	19	24	17	10	19	28	33	38	15	18	22	8	6	11	13	11
ENSG00000273443.1	4	7	0	3	2	5	11	14	5	5	4	1	0	0	3	2
ENSG00000237330.2	0	0	0	0	0	0	0	0	0	0	0	0	0	0	0	0
ENSG00000131591.17	259	311	258	174	187	244	227	189	248	159	487	207	139	338	237	184
ENSG00000223823.1	0	0	6	3	1	2	1	6	0	0	3	1	0	3	0	2
ENSG00000207730.3	0	0	0	0	0	0	0	0	0	0	0	0	0	0	1	0
ENSG00000207607.3	0	0	0	0	0	0	0	0	0	0	0	0	0	0	0	0
ENSG00000198976.1	0	0	0	0	0	0	0	0	0	0	0	0	0	0	0	0
ENSG00000272141.1	0	0	0	0	0	0	0	3	0	0	1	0	0	0	0	0
ENSG00000205231.1	0	0	0	1	0	0	0	0	2	0	2	0	0	1	0	1
ENSG00000162571.13	5	1	3	4	5	4	1	6	1	2	8	1	2	4	1	1
ENSG00000186891.13	6	7	4	3	2	0	5	4	2	3	14	3	1	1	2	0
ENSG00000186827.10	0	0	1	1	0	2	0	0	0	0	0	1	1	1	0	0
ENSG00000078808.16	9496	10982	10189	6876	7415	8728	7735	5921	6727	5016	13990	6093	4047	8564	5967	5209
ENSG00000176022.4	883	929	866	578	580	689	730	545	595	421	1655	630	464	909	614	501
ENSG00000184163.3	58	38	57	33	41	25	41	28	43	29	65	20	13	31	25	40
ENSG00000260179.1	4	12	6	7	1	6	4	9	0	6	8	3	1	5	4	1
ENSG00000160087.20	1603	2020	1749	1345	1322	2010	1470	1354	1638	1472	2900	1514	902	2284	1475	1489
ENSG00000230415.1	22	27	28	18	16	25	16	21	28	16	35	9	10	9	16	11
ENSG00000162572.20	80	67	92	45	73	89	64	69	57	41	112	29	46	77	41	51
ENSG00000131584.18	2406	2217	2361	1324	1871	1896	1738	1139	1767	1285	4355	1461	1467	2503	1832	1293
ENSG00000278073.1	0	0	0	0	0	0	0	0	0	0	0	0	0	0	0	0
ENSG00000169972.11	363	393	308	227	270	352	258	250	287	207	728	283	203	459	325	262
ENSG00000127054.20	2203	2326	2439	1470	1837	2062	2227	1504	2048	1424	4311	1587	1318	2730	1862	1464
ENSG00000283712.1	0	0	0	0	0	0	0	0	0	0	0	0	0	0	0	0
ENSG00000240731.1	0	0	0	0	0	0	0	0	0	0	0	0	0	0	0	0
ENSG00000224051.6	958	908	1029	535	692	726	884	568	705	440	1644	530	504	954	738	536
ENSG00000169962.4	35	34	21	12	29	23	25	28	23	10	65	13	14	29	26	23
ENSG00000107404.19	2449	2271	2488	1346	1879	1827	2318	1423	2050	1319	5297	1660	1755	3089	2632	1744
ENSG00000284372.1	0	0	0	0	0	0	0	0	0	0	0	0	0	0	0	0
ENSG00000162576.16	20878	21804	20701	12250	15247	15658	15488	10087	14742	9303	30258	9883	9980	16515	14508	10565
ENSG00000175756.13	3033	3834	3059	2326	2308	3559	2866	2562	2663	2524	5364	2619	1551	4433	2771	2547
ENSG00000223663.2	2	0	0	0	0	0	2	0	0	1	0	0	0	0	0	0
ENSG00000221978.11	2008	2294	2509	1545	1568	2167	1550	1609	1767	1457	2944	1578	784	1527	1502	1617
ENSG00000224870.6	535	713	612	446	416	666	456	511	428	453	950	528	222	531	477	476
ENSG00000242485.5	1452	2081	1662	1320	1022	1916	1347	1667	1512	1649	2595	1589	583	2010	1444	1599
ENSG00000264293.2	0	0	0	0	0	0	0	0	0	0	0	0	0	0	0	0
ENSG00000272455.1	29	36	36	28	27	30	23	24	27	28	69	42	15	30	16	27
ENSG00000235098.8	55	50	63	41	65	68	30	26	45	38	122	52	20	45	22	17
ENSG00000225905.1	13	6	3	4	5	15	5	1	12	3	25	7	6	6	4	1
ENSG00000205116.3	3	0	1	0	1	1	0	0	0	0	1	0	0	0	0	2
ENSG00000225285.1	0	1	0	2	1	0	3	0	3	2	2	0	0	0	1	1
ENSG00000179403.11	239	234	257	149	165	202	215	110	171	85	324	104	77	167	165	125
ENSG00000215915.9	55	49	41	23	46	41	51	33	35	25	110	37	29	67	41	31
ENSG00000160072.19	742	762	694	397	622	671	675	476	633	500	2012	715	513	1008	815	601
ENSG00000197785.13	1446	1313	1499	837	1278	1335	1614	948	1291	918	3602	1216	1053	1942	1657	1110
ENSG00000205090.8	93	116	143	77	102	79	89	48	83	61	188	56	52	84	70	44
ENSG00000160075.11	3121	3589	3171	2181	2572	3368	2631	2396	2810	2323	5664	2589	1597	3787	2525	2404
ENSG00000215014.4	14	11	15	8	9	13	11	10	7	13	28	12	3	7	8	8
ENSG00000274481.1	0	0	0	0	0	0	0	0	0	0	0	0	0	0	0	0
ENSG00000228594.3	482	485	603	319	399	443	392	275	283	179	819	243	239	533	361	243
ENSG00000272106.1	153	182	159	113	102	171	114	79	77	76	243	86	68	131	79	55
ENSG00000197530.12	1073	1067	1347	690	920	985	807	594	761	503	1698	582	568	1000	710	465
ENSG00000189409.13	14	28	23	15	26	18	13	24	18	13	46	15	8	34	22	14
ENSG00000248333.8	1387	1366	1773	864	1300	1193	1333	849	1328	864	3119	903	771	1317	1190	804
ENSG00000272004.1	524	531	710	452	593	635	428	295	577	364	1082	317	193	350	352	298
ENSG00000189339.11	2068	2030	3352	1879	2767	2412	2332	1528	2677	1685	4415	1496	765	994	1606	1239
ENSG00000269737.2	9	9	20	7	23	13	11	8	4	16	44	16	12	2	6	12
ENSG00000215914.4	6	20	18	12	27	17	7	19	14	12	35	15	7	26	21	16
ENSG00000008128.22	2	1	1	0	0	0	0	0	2	0	3	0	2	1	0	2
ENSG00000268575.1	4	3	3	4	0	1	1	4	1	3	4	0	1	3	3	2
ENSG00000227775.3	1267	1252	950	616	631	751	634	417	710	478	1378	453	782	1109	886	684
ENSG00000215790.6	247	260	399	220	311	226	247	203	249	174	418	182	130	183	198	158
ENSG00000008130.15	1857	1993	1917	1212	1441	1685	1674	1221	1450	1109	3619	1416	1035	1942	1479	1212
ENSG00000078369.17	11750	12467	12776	7921	9629	10384	10948	7365	10417	7514	23081	8302	6314	10927	9844	7625
ENSG00000231050.1	11	12	11	8	2	5	4	8	7	4	17	7	3	9	4	5
ENSG00000169885.9	6	3	5	11	6	3	5	6	0	1	16	1	10	7	5	2
ENSG00000178821.12	15	17	15	8	14	17	25	26	7	12	17	7	0	14	8	5
ENSG00000142609.17	0	0	0	0	0	0	2	1	0	0	2	0	0	0	1	4
ENSG00000233542.1	0	0	0	0	0	0	0	0	0	0	0	0	0	0	0	0
ENSG00000187730.8	0	0	1	0	2	0	0	1	0	2	1	0	0	1	1	2
ENSG00000226969.1	0	0	0	0	0	0	0	0	0	0	0	0	0	0	0	0
ENSG00000067606.16	224	264	257	171	204	226	138	134	201	178	372	191	154	322	200	158
ENSG00000271806.1	7	8	10	0	4	2	3	2	3	5	9	3	4	9	2	0
ENSG00000182873.5	14	11	13	11	20	11	11	8	15	16	36	12	11	33	15	9
ENSG00000162585.16	2189	2504	2349	1602	1446	2150	1534	1424	1625	1393	3105	1497	989	2692	1583	1562
ENSG00000234396.3	42	38	50	28	19	32	17	17	15	14	30	9	18	7	19	19
ENSG00000157933.9	2684	2471	3016	1628	2212	1679	2569	1290	2266	1141	4941	1348	1707	1820	2047	1341
ENSG00000116151.13	190	256	242	165	189	191	138	149	141	111	304	126	79	190	125	134
ENSG00000272161.1	0	0	0	0	0	0	0	0	0	0	0	0	0	0	0	0
ENSG00000269896.2	0	0	0	0	0	0	0	0	0	0	0	0	0	0	0	0
ENSG00000272420.1	0	0	0	0	0	0	0	0	0	0	0	0	0	0	0	0
ENSG00000157916.19	4236	5807	4276	3460	3100	5077	3312	4081	3556	3559	6985	3924	1612	4619	3188	3463
ENSG00000157911.9	1541	1860	1637	1209	1174	1597	1271	1114	1157	1017	2676	1118	668	1609	1138	1101
ENSG00000149527.17	7	3	24	15	2	6	2	1	7	1	19	11	5	4	3	3
ENSG00000224387.1	0	0	0	0	0	0	0	0	0	0	0	0	0	0	0	0
ENSG00000229393.1	0	0	0	0	0	0	0	0	0	0	0	0	0	0	0	0
ENSG00000157881.13	466	514	447	331	342	417	340	298	404	334	942	421	204	412	432	364
ENSG00000197921.5	0	1	0	0	0	0	0	0	0	0	0	0	0	0	0	0
ENSG00000272449.1	6	11	9	9	4	2	5	3	1	2	18	11	6	3	6	3
ENSG00000238164.6	111	85	168	98	112	99	86	62	104	81	162	58	62	62	85	61
ENSG00000157873.17	605	561	866	464	500	489	512	368	541	356	775	282	214	391	366	253
ENSG00000225931.3	1	1	2	0	0	1	1	2	1	0	2	0	0	2	3	1
ENSG00000228037.1	1	1	2	0	0	1	0	1	1	0	1	1	0	0	0	0
ENSG00000157870.14	1239	1195	955	627	805	920	1114	651	879	629	2336	795	718	1389	1047	801
ENSG00000142606.15	333	382	279	188	239	242	266	180	227	163	694	242	163	356	278	227
ENSG00000237058.1	0	0	0	0	0	0	0	0	0	0	0	0	0	0	1	0
ENSG00000215912.12	2	6	6	3	4	5	0	1	6	2	2	4	1	0	3	3
ENSG00000283259.1	0	0	0	0	0	0	0	0	0	0	0	0	0	0	0	0
ENSG00000233234.1	0	0	0	0	0	0	0	0	0	0	0	0	0	0	0	0
ENSG00000231630.1	0	0	0	0	0	0	0	0	0	0	0	0	0	0	0	0
ENSG00000169717.6	0	0	0	0	0	0	0	0	0	0	0	0	0	0	0	0
ENSG00000177133.10	8	9	35	17	3	8	0	1	8	6	62	17	0	3	8	4
ENSG00000142611.16	108	102	253	126	29	41	28	32	108	89	448	160	8	29	108	81
ENSG00000283572.1	0	0	0	0	0	0	0	0	0	0	0	0	0	0	0	0
ENSG00000226286.1	0	1	0	1	0	0	0	0	0	0	2	2	0	0	0	0
ENSG00000279839.1	0	0	0	0	0	0	0	0	0	0	0	0	0	0	0	0
ENSG00000272235.1	2	0	2	2	1	0	0	0	0	0	6	2	0	0	3	2
ENSG00000130762.14	0	0	2	1	1	5	4	0	2	1	9	0	0	4	1	0
ENSG00000272088.1	0	0	0	0	0	0	0	0	0	0	0	0	0	0	0	0
ENSG00000162591.15	527	436	443	185	315	237	657	337	283	146	819	225	39	48	213	108
ENSG00000207776.1	0	0	0	0	0	0	0	0	0	0	0	0	0	0	0	0
ENSG00000238260.1	4	7	5	5	2	5	4	1	1	1	5	1	3	5	0	1
ENSG00000158109.14	2183	2736	2085	1437	1449	1810	1977	1620	1453	1272	3332	1536	726	1574	1488	1350
ENSG00000116213.15	281	351	295	214	245	365	196	212	268	261	523	243	159	380	219	238
ENSG00000078900.14	11	10	8	4	11	16	6	6	6	8	17	5	2	13	6	7
ENSG00000227589.1	1	0	1	0	0	0	0	0	0	0	1	0	0	0	0	0
ENSG00000235131.1	0	0	0	0	0	0	0	0	0	0	0	0	0	0	0	0
ENSG00000227372.11	614	691	739	418	516	586	491	346	570	349	1046	339	350	531	442	330
ENSG00000276189.1	10	7	7	4	5	6	0	2	1	3	10	3	1	1	3	2
ENSG00000162592.9	148	130	170	74	106	122	116	82	112	66	192	81	67	94	108	91
ENSG00000235169.7	7	11	11	5	5	7	5	6	12	9	7	7	3	6	2	8
ENSG00000130764.9	1233	1381	1300	826	1021	1109	1112	751	1057	805	2195	793	701	1233	971	736
ENSG00000266075.2	0	0	1	1	1	5	0	1	0	1	2	0	1	0	0	1
ENSG00000272153.1	183	202	203	109	161	175	172	119	135	101	357	127	100	192	160	126
ENSG00000116198.12	586	626	656	380	559	550	566	397	610	392	1407	502	346	506	546	461
ENSG00000169598.15	132	192	138	75	100	128	81	105	130	102	179	93	59	107	98	104
ENSG00000198912.10	878	1250	816	669	501	1080	592	950	812	928	1102	979	308	936	612	812
ENSG00000236423.5	9	13	21	7	7	15	5	10	6	11	13	11	4	11	4	6
ENSG00000233304.6	0	0	1	0	0	0	0	0	0	0	1	0	0	0	1	0
ENSG00000226374.2	0	0	0	0	0	0	0	0	0	0	0	0	0	1	0	0
ENSG00000229280.1	0	0	0	0	0	0	0	0	0	0	0	0	0	0	0	0
ENSG00000235054.3	0	0	0	0	0	0	0	0	0	0	0	0	0	0	0	0
ENSG00000227169.2	0	0	0	0	0	0	0	0	0	0	0	0	0	0	0	0
ENSG00000232596.2	2	0	0	0	0	0	0	0	0	0	0	0	0	0	0	0
ENSG00000196581.10	13	15	24	14	45	44	0	0	20	15	149	58	0	1	93	76
ENSG00000231510.1	0	0	0	0	0	0	0	0	0	0	0	0	0	0	0	0
ENSG00000260972.1	0	0	0	0	0	0	0	0	0	0	0	0	0	0	0	0
ENSG00000283356.1	0	0	0	0	0	0	0	0	0	0	0	0	0	0	0	0
ENSG00000236948.2	1	0	2	0	0	1	1	0	0	0	0	0	0	0	0	1
ENSG00000264341.1	0	0	0	0	0	0	0	0	0	0	0	0	0	0	0	0
ENSG00000264101.1	0	0	0	0	0	0	0	0	0	0	0	0	0	0	0	0
ENSG00000131697.17	360	364	384	172	264	243	287	149	285	193	687	216	181	280	208	154
ENSG00000069424.14	314	329	346	186	284	252	238	139	218	152	406	150	115	176	147	117
ENSG00000116254.17	1	3	1	1	2	1	1	0	1	1	3	2	1	0	2	1
ENSG00000116251.9	8652	11969	8603	6966	5756	10475	5919	7957	7745	8408	11635	7113	2666	7513	6352	7672
ENSG00000226944.1	0	0	0	0	0	0	0	0	0	0	0	0	0	0	0	0
ENSG00000158286.12	129	146	94	82	80	139	88	84	92	99	182	83	50	84	67	82
ENSG00000116237.15	3421	3690	3706	2379	2914	3085	3162	2370	3015	2138	8046	2858	1932	3310	2879	2329
ENSG00000225077.2	3	4	3	4	9	9	4	3	6	5	16	4	6	20	5	3
ENSG00000173673.7	0	0	0	0	0	0	0	0	0	0	0	0	0	0	0	0
ENSG00000158292.6	738	715	798	440	584	522	613	327	470	240	1269	327	340	417	413	247
ENSG00000097021.19	1731	1906	2076	1315	1419	1684	1759	1370	1538	1150	3040	1142	895	2173	1299	1145
ENSG00000271746.1	13	21	18	10	11	22	12	14	13	11	30	13	20	21	23	11
ENSG00000069812.11	3	5	4	0	2	5	5	2	0	1	5	2	1	4	2	1
ENSG00000187017.15	20	22	42	27	26	36	31	16	35	18	103	20	31	45	35	15
ENSG00000265392.1	0	0	0	0	0	0	0	0	0	0	0	0	0	0	0	0
ENSG00000231868.1	0	0	0	0	0	0	0	0	0	0	1	0	0	0	1	0
ENSG00000215788.9	189	131	260	106	168	177	189	136	168	101	485	139	186	206	182	133
ENSG00000171680.21	742	535	1231	515	828	749	959	564	700	366	2247	639	701	901	1031	629
ENSG00000162408.10	526	640	456	348	390	448	425	314	410	302	1002	403	315	547	421	341
ENSG00000253022.1	0	0	0	0	0	0	0	0	0	0	0	0	0	0	0	0
ENSG00000229519.2	2	0	1	1	0	1	1	1	0	1	6	0	0	0	1	1
ENSG00000173662.20	19	18	26	19	25	27	17	29	8	22	22	4	9	19	9	9
ENSG00000204859.12	251	329	305	174	252	287	251	164	221	168	386	186	143	212	180	150
ENSG00000162413.16	2353	2269	2316	1387	1249	1280	2143	1324	1558	1079	5057	1731	1232	1940	2269	1615
ENSG00000116273.5	734	731	763	442	595	534	579	403	645	437	1273	458	328	581	529	418
ENSG00000041988.15	861	1039	921	568	694	941	742	611	704	586	1654	658	453	1032	740	646
ENSG00000007923.15	1261	1289	1318	757	1047	1083	1162	835	1113	789	2608	922	665	1270	1071	921
ENSG00000228750.6	0	0	0	0	0	0	0	0	0	0	0	0	0	0	0	0
ENSG00000237436.1	10	11	1	7	2	10	4	6	6	6	5	4	6	8	4	5
ENSG00000171735.18	1204	1882	1219	1130	875	1692	813	1397	1209	1437	1660	1326	434	1423	886	1202
ENSG00000227950.1	0	0	0	0	0	0	0	0	0	0	0	0	0	0	0	0
ENSG00000237365.1	0	0	0	0	0	0	0	0	0	0	0	0	0	0	0	0
ENSG00000207056.1	0	0	0	0	0	0	0	0	0	0	0	0	0	0	0	0
ENSG00000237402.1	0	0	0	0	0	0	0	0	0	0	0	0	0	0	0	0
ENSG00000237728.2	0	1	1	0	0	0	0	1	0	0	0	1	0	1	0	2
ENSG00000225126.1	0	0	0	0	0	0	0	0	0	0	0	0	0	0	1	0
ENSG00000270171.1	0	0	0	0	0	0	0	0	0	0	0	0	0	0	0	0
ENSG00000270035.1	0	0	0	0	0	0	0	0	0	0	0	0	0	0	0	0
ENSG00000269978.1	0	0	0	0	0	0	0	0	0	1	0	0	0	0	0	0
ENSG00000049245.12	3902	4766	4027	3052	2893	3986	3302	3151	2805	2577	6862	3349	1329	2877	2608	2472
ENSG00000269925.1	0	0	0	0	0	0	0	0	0	0	0	0	0	0	0	0
ENSG00000049246.14	406	387	412	221	280	301	321	193	315	203	666	226	179	184	246	218
ENSG00000236266.1	93	113	127	72	96	71	82	67	105	57	168	75	55	58	82	48
ENSG00000049247.13	103	78	103	67	96	60	96	52	76	53	154	57	49	65	59	29
ENSG00000049249.8	3	4	2	4	0	0	1	3	0	1	0	0	2	1	0	5
ENSG00000270330.1	0	0	0	0	0	0	0	0	0	0	0	0	0	0	0	0
ENSG00000116288.12	8006	12430	8106	7026	5348	11394	5974	9186	7339	8685	10851	7983	2530	9131	5893	8219
ENSG00000200344.1	1	0	0	0	0	0	0	0	1	0	1	0	0	0	0	0
ENSG00000116285.12	1069	1383	1260	979	581	972	762	858	946	873	2227	1321	388	1011	1011	1032
ENSG00000238290.1	6	8	7	9	3	9	3	4	6	9	13	13	4	6	2	10
ENSG00000232848.1	1	6	1	3	4	9	1	0	2	1	3	3	0	2	2	2
ENSG00000229305.1	0	0	0	0	0	0	0	0	1	0	0	0	0	0	0	0
ENSG00000227634.2	1	0	1	0	0	0	0	0	0	0	1	0	0	0	0	0
ENSG00000200975.1	0	0	0	0	0	0	0	0	0	0	0	0	0	0	0	0
ENSG00000233645.1	0	0	0	0	0	0	0	0	0	0	0	0	0	0	0	0
ENSG00000251977.1	0	0	0	0	0	0	0	0	0	0	0	0	0	0	0	0
ENSG00000162426.14	94	118	99	65	64	86	86	73	45	43	171	51	34	81	46	46
ENSG00000252254.1	0	0	0	0	0	0	0	0	0	0	0	0	0	0	0	0
ENSG00000142599.17	1614	1445	1904	937	1287	958	1268	719	1261	706	3232	890	897	993	1181	690
ENSG00000232912.5	2	4	0	3	1	3	3	1	4	2	2	3	0	2	0	3
ENSG00000221083.1	0	0	0	0	0	0	0	0	0	0	0	0	0	0	0	0
ENSG00000270282.1	0	0	0	0	0	0	0	0	0	0	0	0	0	0	0	0
ENSG00000234619.1	1	5	2	4	0	1	2	1	2	3	1	2	0	2	1	5
ENSG00000224315.2	0	0	0	0	0	0	0	0	0	0	0	0	0	0	0	0
ENSG00000222511.2	0	0	0	0	0	0	0	0	0	0	0	0	0	0	0	0
ENSG00000226545.1	0	0	0	1	0	1	0	0	0	0	0	0	0	0	0	0
ENSG00000228423.2	0	0	0	0	0	0	0	0	0	0	0	0	0	0	0	0
ENSG00000229716.2	0	0	0	0	0	0	0	0	0	0	0	0	0	0	0	0
ENSG00000074800.13	47129	61137	44696	33483	37745	56877	44131	40035	43652	40343	86145	43558	25283	74725	38190	36751
ENSG00000274258.1	0	0	0	0	0	0	0	0	0	0	0	0	0	0	0	0
ENSG00000236269.1	0	0	0	0	0	0	0	0	0	0	0	0	0	0	0	0
ENSG00000230679.1	21	14	24	13	21	19	9	22	11	12	26	12	8	26	13	10
ENSG00000201725.1	0	0	0	0	0	0	0	0	0	0	0	0	0	0	0	0
ENSG00000238249.2	1	2	2	2	2	1	1	5	0	0	3	3	0	7	1	1
ENSG00000232208.2	0	0	0	0	0	1	0	0	0	1	1	0	0	0	0	0
ENSG00000232663.2	0	0	0	0	0	0	0	0	0	0	0	0	0	0	0	0
ENSG00000131686.14	0	0	0	0	0	0	0	0	0	0	0	0	0	0	0	1
ENSG00000265141.2	0	0	0	0	0	0	0	0	0	0	0	0	0	0	0	0
ENSG00000197241.3	0	1	0	0	0	0	0	0	0	0	1	0	0	0	0	0
ENSG00000142583.17	28	29	20	9	26	23	20	11	18	20	56	21	3	15	12	15
ENSG00000252404.1	0	0	0	0	0	0	0	0	0	0	0	0	0	0	0	0
ENSG00000180758.11	44	82	70	33	50	60	75	60	51	23	174	61	26	54	65	62
ENSG00000228526.6	320	332	377	210	184	350	167	223	211	194	375	190	66	174	158	168
ENSG00000284357.1	0	0	0	0	0	0	0	0	0	0	0	0	0	0	0	0
ENSG00000234546.3	121	161	134	124	85	164	103	116	115	93	156	108	31	62	83	101
ENSG00000281937.1	2	1	4	4	4	5	1	5	1	5	8	2	4	4	2	0
ENSG00000049239.12	1551	1406	2038	1214	1704	1307	1238	800	836	498	3019	920	685	883	938	693
ENSG00000171621.13	782	848	878	530	562	705	552	411	663	447	1538	673	337	661	480	450
ENSG00000252956.1	0	0	0	0	0	0	0	0	0	0	0	0	0	0	0	0
ENSG00000235263.1	0	0	0	0	0	0	0	0	0	0	0	0	0	0	0	0
ENSG00000171612.6	157	248	179	175	137	279	189	267	214	181	382	222	62	232	204	203
ENSG00000231181.1	0	0	0	0	0	0	0	0	0	0	0	0	0	0	0	0
ENSG00000188807.12	205	205	177	105	140	145	228	109	195	125	597	181	151	287	267	153
ENSG00000171608.15	594	551	524	288	500	421	506	327	476	349	1209	409	222	367	493	356
ENSG00000179840.5	0	0	0	0	0	0	0	0	0	0	0	0	0	0	0	0
ENSG00000233268.3	0	0	0	0	0	0	0	0	0	0	0	0	0	0	0	0
ENSG00000231789.2	38	58	25	24	26	53	27	41	33	29	58	26	16	36	18	12
ENSG00000171603.16	5513	5453	5568	3018	4779	4050	5113	2836	4190	2437	10469	3041	2634	4004	3592	2538
ENSG00000271264.1	0	0	0	0	0	0	0	0	0	0	0	0	0	0	0	0
ENSG00000280113.2	0	0	0	0	0	0	0	0	0	0	0	0	0	0	0	0
ENSG00000178585.14	742	1127	918	732	631	1058	704	853	651	709	1111	740	406	1120	564	559
ENSG00000223989.1	304	367	323	234	241	343	238	206	228	205	390	206	144	362	143	164
ENSG00000162441.11	1060	1615	1018	978	753	1374	894	1135	926	1017	1735	1181	392	973	745	894
ENSG00000228150.1	87	102	92	62	59	109	80	73	63	65	123	96	26	66	67	78
ENSG00000173614.13	389	527	385	319	279	414	307	369	339	341	520	316	108	317	284	264
ENSG00000202415.1	0	0	0	0	0	0	0	0	0	0	0	0	0	0	0	0
ENSG00000283611.1	0	0	0	0	1	1	4	2	0	0	2	1	0	1	0	2
ENSG00000265521.1	0	0	0	0	0	0	0	0	0	0	0	0	0	0	0	0
ENSG00000241326.1	0	0	0	0	0	0	0	0	0	0	0	0	0	0	0	0
ENSG00000162444.11	2	2	2	3	0	4	0	2	3	3	3	1	0	4	1	2
ENSG00000130939.18	2200	2474	2511	1745	1832	2105	1706	1463	1870	1431	3256	1254	917	1400	1306	1107
ENSG00000224340.1	0	0	0	0	0	0	0	0	0	0	0	0	0	0	0	0
ENSG00000233623.2	0	0	0	0	0	0	0	0	0	0	0	0	0	0	0	0
ENSG00000201746.1	0	0	0	0	0	0	0	0	0	0	0	0	0	0	0	0
ENSG00000054523.17	1987	2412	2488	1826	2001	2193	2069	1660	1947	1726	3705	1585	1033	1468	1349	1185
ENSG00000264881.1	0	0	0	0	0	0	0	0	0	0	0	0	0	0	0	0
ENSG00000199562.1	0	0	0	0	0	0	0	0	0	0	0	0	0	0	0	0
ENSG00000264501.2	0	0	0	0	0	0	0	0	0	0	0	0	0	0	0	0
ENSG00000142657.20	4130	5981	3948	3268	3107	4807	2532	2570	2361	2308	7089	3927	1116	3027	3085	3561
ENSG00000271989.1	83	123	82	63	51	108	44	107	92	117	131	122	34	102	65	68
ENSG00000251503.8	7	14	10	9	8	5	5	7	9	4	17	7	6	9	5	1
ENSG00000175279.21	0	0	0	0	0	0	0	0	0	0	0	0	0	0	0	0
ENSG00000241563.3	0	0	0	0	0	0	0	0	0	0	0	0	0	0	0	0
ENSG00000160049.11	1830	2871	1946	1700	1492	2480	1581	1877	1743	1887	2944	1943	847	2116	1491	1733
ENSG00000203469.2	233	356	224	183	175	275	196	205	220	221	364	269	112	274	141	174
ENSG00000142655.12	1065	1446	1186	846	845	1215	942	876	993	872	1875	986	553	1325	859	895
ENSG00000243267.3	0	0	0	0	0	0	0	0	0	0	0	0	0	0	0	0
ENSG00000130940.14	8	9	2	6	10	8	13	12	14	12	30	11	6	12	17	6
ENSG00000272078.1	5	4	5	2	2	5	10	7	5	3	16	5	6	8	10	8
ENSG00000225158.2	0	0	0	0	0	0	0	0	0	0	0	0	0	0	0	0
ENSG00000175262.14	1	0	0	0	2	2	2	1	1	1	0	1	0	3	0	0
ENSG00000215785.2	0	0	0	0	0	0	0	0	0	0	0	0	0	0	0	0
ENSG00000120948.16	2	0	2	0	0	0	1	0	1	0	1	0	0	1	2	0
ENSG00000277726.4	23	24	24	22	16	34	19	19	14	24	43	14	7	25	17	25
ENSG00000009724.16	54	48	43	21	34	61	30	33	48	35	80	18	23	36	37	31
ENSG00000271895.2	0	0	0	0	0	0	0	0	0	0	0	0	0	0	0	0
ENSG00000116649.9	3618	4096	3656	2450	2737	3606	3330	2619	3086	2267	7520	2809	2036	4878	3388	2960
ENSG00000171824.13	1512	1847	1533	1121	1329	1631	1445	1229	1715	1280	3064	1355	868	1714	1463	1285
ENSG00000226849.1	419	507	432	287	369	435	373	305	426	363	826	377	263	459	398	347
ENSG00000230337.1	90	92	87	80	84	108	74	90	71	80	161	104	67	108	86	64
ENSG00000198793.12	1086	968	1087	607	977	778	1105	613	1022	602	2639	743	619	816	907	566
ENSG00000225602.5	84	57	72	42	72	36	82	47	75	32	167	43	48	41	54	31
ENSG00000253086.1	0	0	0	0	0	0	0	0	0	0	0	0	0	0	0	0
ENSG00000171819.4	1	0	0	0	0	0	0	0	0	0	0	1	1	1	0	0
ENSG00000207451.1	0	0	0	0	0	0	0	0	0	0	0	0	0	0	0	0
ENSG00000238173.1	0	0	0	1	0	0	0	0	0	0	0	0	0	1	0	0
ENSG00000120942.13	335	404	334	223	271	344	266	256	288	247	665	317	180	395	308	257
ENSG00000238199.1	0	0	0	0	2	0	0	0	0	0	0	0	0	0	0	0
ENSG00000224338.2	0	0	0	0	0	0	0	0	0	0	0	0	0	0	0	0
ENSG00000204624.7	7	2	1	1	2	1	0	4	3	3	0	0	0	1	2	0
ENSG00000235643.1	0	0	0	0	0	0	0	0	0	0	0	0	0	0	0	0
ENSG00000116661.9	101	132	100	78	69	85	74	80	48	44	120	63	40	77	44	42
ENSG00000132879.13	527	606	560	352	388	487	387	391	268	254	638	347	171	444	215	259
ENSG00000116663.10	140	216	155	109	96	167	133	150	121	90	179	142	33	144	76	86
ENSG00000116670.14	1028	1264	878	650	772	1125	908	779	787	757	1607	874	446	1149	670	635
ENSG00000162490.6	21	24	43	35	9	3	7	2	10	12	34	16	18	28	17	10
ENSG00000177674.15	921	1097	905	682	620	790	793	644	674	506	1448	627	347	736	479	417
ENSG00000215910.7	487	417	434	253	426	322	302	202	321	214	525	162	191	284	216	181
ENSG00000177553.6	0	0	0	0	0	0	0	0	0	0	0	0	0	0	0	0
ENSG00000177000.10	772	697	817	493	710	602	581	360	578	390	894	360	316	481	409	314
ENSG00000011021.21	242	263	215	125	207	172	198	128	186	154	392	110	82	117	153	130
ENSG00000242349.5	3	8	8	2	6	8	3	2	2	3	12	4	2	8	1	3
ENSG00000276470.1	0	0	0	0	0	0	0	0	0	0	0	0	0	0	0	0
ENSG00000278852.1	0	0	0	0	0	0	0	0	0	0	0	0	0	0	0	0
ENSG00000175206.10	8	8	3	3	5	3	6	6	4	2	6	6	2	6	1	5
ENSG00000275915.1	0	0	0	0	0	0	0	0	0	0	0	0	0	0	0	0
ENSG00000120937.8	0	0	0	0	0	0	0	0	0	0	0	0	0	0	0	0
ENSG00000224904.1	0	0	0	0	0	0	1	0	0	0	0	0	0	0	0	0
ENSG00000199347.1	1	0	1	0	0	0	0	0	0	1	0	0	0	1	0	2
ENSG00000201801.1	0	0	0	0	0	0	0	0	0	0	0	0	0	0	0	0
ENSG00000116685.15	1804	1972	1841	1132	1579	1640	1817	1101	1431	964	3414	1190	967	1782	1387	1060
ENSG00000083444.16	6513	6936	8956	5255	6370	6084	6461	4229	5012	3413	12543	4330	2986	5674	5096	3811
ENSG00000116688.16	2237	2324	2254	1447	2017	1866	2134	1510	2001	1381	4819	1742	1316	2147	1993	1505
ENSG00000270914.1	0	0	0	0	0	0	0	0	0	0	0	0	0	0	0	0
ENSG00000116691.10	361	511	440	279	280	454	305	349	327	311	621	343	207	580	317	249
ENSG00000202461.1	0	0	0	2	1	0	1	1	0	0	2	0	0	0	0	0
ENSG00000276869.1	0	0	0	0	0	0	0	0	0	0	0	0	0	0	0	0
ENSG00000243539.3	0	0	0	0	0	0	0	0	0	0	0	0	0	0	0	0
ENSG00000120949.14	4	2	0	2	3	5	1	5	3	3	5	1	0	3	1	4
ENSG00000201135.1	0	0	0	0	0	0	0	0	0	0	0	0	0	0	0	0
ENSG00000227875.2	0	0	0	0	0	1	0	0	0	0	0	0	0	0	0	0
ENSG00000283789.1	0	0	0	0	0	0	0	0	0	0	0	0	0	0	0	0
ENSG00000028137.18	505	479	449	235	311	323	480	300	303	201	937	280	191	328	387	248
ENSG00000263676.1	0	0	0	0	0	0	0	0	0	0	0	0	0	0	0	0
ENSG00000225196.2	0	0	0	0	0	0	0	0	0	0	0	0	0	0	0	0
ENSG00000252969.1	0	0	0	0	0	0	0	0	0	0	0	0	0	0	0	0
ENSG00000048707.13	455	384	484	282	344	293	393	208	358	251	1084	273	197	217	403	250
ENSG00000239149.1	0	0	0	0	0	0	0	0	0	0	0	0	0	0	0	0
ENSG00000229484.1	0	0	0	0	0	0	0	0	0	0	0	0	0	0	0	0
ENSG00000162496.8	266	351	159	132	112	184	78	108	367	369	258	154	63	258	217	243
ENSG00000221340.1	0	0	0	0	0	0	0	0	0	0	0	0	0	0	0	0
ENSG00000276830.1	0	0	0	0	0	0	0	0	0	0	0	0	0	0	0	0
ENSG00000272482.1	2	2	0	4	4	0	0	2	2	2	2	0	1	2	0	2
ENSG00000204518.2	0	0	0	0	0	0	0	0	0	0	0	0	0	0	0	0
ENSG00000226166.2	0	0	0	0	0	0	0	0	0	0	0	0	0	0	0	0
ENSG00000188984.11	0	1	0	0	0	0	0	0	0	0	0	0	0	0	0	0
ENSG00000157330.9	0	0	2	0	0	0	0	0	0	1	0	0	0	0	0	0
ENSG00000116726.4	0	0	0	0	0	0	0	0	0	0	0	0	0	0	0	0
ENSG00000116721.9	0	0	2	0	2	1	0	0	0	0	0	0	0	2	0	0
ENSG00000228338.1	0	0	0	0	0	0	0	0	0	0	0	0	0	0	0	1
ENSG00000239810.3	0	0	0	0	0	0	0	0	0	0	0	0	0	0	0	0
ENSG00000231103.2	0	0	0	0	0	0	0	0	0	0	0	0	0	0	1	0
ENSG00000179172.9	1	11	2	5	6	8	5	6	7	5	7	3	2	7	4	4
ENSG00000120952.4	1	0	0	0	0	0	0	0	0	0	0	0	0	0	0	0
ENSG00000243073.3	2	0	0	0	0	0	0	0	0	0	0	0	0	0	0	0
ENSG00000187545.5	0	0	0	0	0	0	1	0	0	0	0	0	0	0	0	0
ENSG00000204510.5	0	0	0	0	0	0	0	0	0	0	0	0	0	0	0	0
ENSG00000207434.1	0	0	0	0	0	0	0	0	0	0	0	0	0	0	0	0
ENSG00000234064.1	0	0	0	0	0	0	0	0	0	0	0	0	0	0	0	0
ENSG00000232423.6	0	0	0	0	0	0	0	0	0	0	0	0	0	0	0	0
ENSG00000274178.2	0	0	0	0	0	0	0	0	0	0	0	0	0	0	0	0
ENSG00000274764.5	0	0	0	0	0	0	0	0	0	0	0	0	0	0	0	0
ENSG00000277058.2	1	1	3	2	2	3	1	1	1	0	2	3	1	1	2	1
ENSG00000229571.7	0	0	0	0	0	0	0	0	0	0	0	0	0	0	0	0
ENSG00000277862.1	0	0	0	0	0	0	0	0	0	0	0	0	2	0	0	0
ENSG00000236179.1	0	0	0	0	0	0	0	0	0	0	0	0	0	0	0	0
ENSG00000275774.2	0	2	1	0	1	1	0	0	0	1	0	0	1	1	2	0
ENSG00000229978.1	0	0	0	0	0	0	0	0	0	0	0	0	2	0	0	0
ENSG00000233336.1	0	0	0	0	0	0	0	0	0	0	0	0	0	0	0	0
ENSG00000280267.4	0	0	0	0	0	0	0	0	0	0	0	0	0	0	0	0
ENSG00000179412.10	0	1	1	0	1	1	0	1	1	0	0	0	1	1	0	0
ENSG00000204505.4	1	0	0	0	0	0	0	0	0	0	0	0	0	0	0	0
ENSG00000279169.2	0	0	0	0	0	0	0	0	0	0	0	0	0	0	0	0
ENSG00000279804.2	0	0	0	0	0	0	0	0	0	0	0	0	0	0	0	0
ENSG00000250894.1	0	0	0	0	0	0	0	0	0	0	0	0	0	0	0	0
ENSG00000270601.4	0	0	0	0	0	0	0	0	0	0	0	0	0	0	0	0
ENSG00000231219.1	0	0	0	0	0	0	0	0	0	0	0	0	0	0	0	0
ENSG00000207511.1	0	0	0	0	0	0	0	0	0	0	0	0	0	0	0	0
ENSG00000182330.10	0	0	0	0	0	0	0	0	0	0	0	0	0	0	0	0
ENSG00000237700.2	0	0	0	0	0	0	1	0	0	0	0	0	0	0	0	0
ENSG00000204501.7	1	0	0	0	0	0	0	0	0	0	0	0	0	0	0	0
ENSG00000228229.2	0	0	0	0	0	0	0	0	0	0	0	0	0	0	0	0
ENSG00000204481.7	0	0	0	0	0	0	0	0	0	0	0	0	0	0	0	0
ENSG00000204480.7	0	0	0	0	0	0	0	0	0	0	0	0	0	0	0	0
ENSG00000204479.4	0	0	0	0	0	0	0	0	0	0	0	0	0	0	0	0
ENSG00000204478.9	0	0	0	0	0	0	0	0	1	0	1	0	0	0	0	0
ENSG00000162494.5	0	0	0	0	0	0	0	1	0	0	2	0	0	0	0	0
ENSG00000259961.1	0	0	0	0	0	0	0	0	0	0	1	0	0	0	0	0
ENSG00000215909.3	0	0	0	0	0	0	0	0	0	0	0	0	0	0	0	0
ENSG00000162493.16	122	222	152	130	129	180	74	85	115	117	78	49	33	73	21	44
ENSG00000222952.1	0	0	0	0	0	0	0	0	0	0	0	0	0	0	0	0
ENSG00000237445.2	4	2	2	0	3	0	0	0	5	2	4	1	1	3	2	0
ENSG00000253085.1	0	0	0	0	0	0	0	0	0	0	0	0	0	0	0	0
ENSG00000116731.22	600	682	769	497	498	584	564	391	566	420	1259	439	263	387	460	342
ENSG00000189337.16	287	350	333	227	186	211	291	235	242	167	427	159	94	182	130	122
ENSG00000252151.1	0	0	0	0	0	0	0	0	0	0	0	0	0	0	0	0
ENSG00000231606.1	0	0	0	0	0	0	2	0	0	0	0	0	0	0	0	0
ENSG00000234593.2	1	1	0	0	4	1	1	0	0	0	1	1	2	0	0	0
ENSG00000235829.1	0	0	0	0	0	0	0	0	0	0	0	0	0	0	0	0
ENSG00000175147.11	8	5	6	4	1	2	5	5	1	8	3	0	1	3	1	0
ENSG00000171729.13	205	241	257	201	153	215	105	166	149	125	201	95	100	265	149	154
ENSG00000204464.7	0	0	1	0	0	1	0	0	0	0	0	0	0	1	0	0
ENSG00000215720.4	0	0	0	0	0	0	0	0	0	0	0	0	0	0	0	0
ENSG00000278480.1	0	0	0	0	0	0	0	0	0	0	1	0	0	2	1	0
ENSG00000142621.19	125	118	66	55	56	49	112	100	91	86	206	103	51	114	112	113
ENSG00000233485.1	64	94	60	43	22	44	77	81	41	75	148	85	31	88	83	78
ENSG00000236045.1	0	0	0	0	0	0	0	0	0	0	0	0	0	0	0	0
ENSG00000228140.1	0	5	3	2	1	4	1	0	3	1	4	1	0	3	1	5
ENSG00000142634.12	2533	3060	2024	1517	1585	2306	2182	1953	2246	1858	4417	2067	1352	3629	2719	2549
ENSG00000162438.11	2	0	0	1	2	0	0	0	1	0	0	1	0	0	0	0
ENSG00000142615.7	0	7	1	0	7	2	8	5	5	4	7	1	0	3	0	0
ENSG00000215704.9	21	31	20	11	14	9	16	5	19	10	36	20	9	21	9	11
ENSG00000132906.17	255	274	246	144	161	213	194	160	147	109	370	147	71	172	125	115
ENSG00000116138.12	473	545	457	351	355	383	383	263	412	307	793	364	164	273	327	303
ENSG00000251866.1	0	0	0	0	0	0	0	0	0	0	0	0	0	0	0	0
ENSG00000272510.1	29	32	46	33	20	16	32	26	25	22	54	29	3	24	20	18
ENSG00000116771.5	28	42	17	15	17	30	17	20	23	41	56	33	21	39	28	23
ENSG00000237301.1	4	4	1	2	1	1	8	0	3	3	4	0	2	1	2	2
ENSG00000235084.3	26	36	23	28	22	29	20	27	19	24	18	27	6	27	21	28
ENSG00000252417.1	0	0	0	0	0	0	0	0	0	0	0	0	0	0	0	0
ENSG00000236500.1	0	0	0	0	0	0	0	0	0	0	0	0	0	0	0	0
ENSG00000197312.11	308	305	293	208	239	227	268	160	236	163	498	207	137	187	194	160
ENSG00000215695.1	0	0	0	0	0	0	0	0	0	0	0	0	0	0	0	0
ENSG00000271742.1	0	0	0	0	0	0	0	0	0	0	0	0	0	1	0	0
ENSG00000116786.11	2709	2848	3049	1714	2041	2089	2251	1569	2115	1419	4213	1601	1237	2127	1918	1489
ENSG00000237938.5	2278	2262	2442	1518	1761	1862	1865	1309	1755	1144	3735	1289	1047	1900	1612	1187
ENSG00000162461.7	29	22	18	9	16	12	11	6	9	7	24	12	16	20	10	4
ENSG00000224459.1	8	11	10	3	7	10	6	2	5	2	7	4	5	7	6	4
ENSG00000162460.6	0	0	0	0	0	0	0	0	0	0	0	0	0	0	0	0
ENSG00000162458.12	922	1083	1200	855	861	998	548	422	1085	775	1640	667	387	749	963	803
ENSG00000224321.1	2	4	5	4	6	6	1	4	5	3	10	6	0	2	5	2
ENSG00000233954.6	272	423	136	134	160	405	157	333	126	164	302	257	93	314	95	168
ENSG00000178715.8	8	15	54	72	18	55	35	55	15	29	13	10	6	15	20	25
ENSG00000179743.4	89	113	99	55	63	120	62	87	85	66	135	72	35	69	47	64
ENSG00000065526.10	655	518	627	321	551	361	629	299	567	292	1496	351	418	344	449	288
ENSG00000270620.1	0	0	0	0	0	0	0	0	0	0	0	1	0	0	0	0
ENSG00000116809.11	636	674	666	345	497	501	491	334	471	348	1040	361	316	631	467	311
ENSG00000234607.2	0	0	0	0	0	0	0	0	0	0	0	0	0	0	0	0
ENSG00000231353.1	0	0	0	0	0	0	0	0	0	0	0	0	0	0	0	0
ENSG00000275503.1	0	0	0	0	0	0	0	0	0	0	0	0	0	0	0	0
ENSG00000224966.4	0	0	0	0	0	0	0	0	0	0	1	0	0	0	0	0
ENSG00000183888.4	2	0	0	0	0	0	0	0	0	0	0	0	2	0	0	0
ENSG00000233078.1	0	0	0	0	0	0	0	0	0	0	0	0	0	0	0	0
ENSG00000173641.17	5379	6296	5475	3747	1926	2283	6694	5386	2171	1583	14316	5916	1262	2436	3505	3030
ENSG00000186510.11	10	4	7	3	5	6	7	1	3	3	19	9	2	9	5	4
ENSG00000232456.1	2	2	8	5	3	4	13	7	5	7	9	7	7	9	4	2
ENSG00000184908.17	5	7	2	1	3	4	3	3	0	1	1	5	0	2	1	0
ENSG00000185519.8	74	80	65	39	42	39	86	45	34	22	121	27	34	34	37	18
ENSG00000142627.12	492	440	367	187	372	361	737	436	354	234	1286	407	248	411	390	211
ENSG00000227959.1	57	40	52	22	25	31	65	40	38	25	118	42	34	36	34	33
ENSG00000224621.1	1	4	1	0	1	2	6	2	2	0	2	2	0	1	0	0
ENSG00000234166.1	18	24	22	17	30	23	16	19	14	11	22	10	13	47	15	6
ENSG00000142632.16	182	186	204	97	174	187	154	128	136	109	270	87	120	312	91	75
ENSG00000237276.8	73	95	76	43	57	96	65	70	38	24	61	42	36	97	36	27
ENSG00000132881.11	120	141	172	116	154	143	114	123	124	120	204	117	91	165	88	112
ENSG00000233929.1	0	1	1	2	0	1	1	2	0	1	0	1	0	0	0	0
ENSG00000037637.10	466	492	463	293	370	403	410	287	378	272	862	310	229	375	357	275
ENSG00000055070.16	7012	8297	7222	4979	5658	7321	5715	5374	6045	5215	11794	5711	3572	8013	5554	5513
ENSG00000226457.1	1	0	1	2	1	1	3	0	3	1	0	0	1	1	0	0
ENSG00000187144.11	6801	8100	7312	4982	5746	7018	5784	5295	6048	5277	11451	5735	3535	7768	5540	5204
ENSG00000157191.19	2454	3474	2747	2216	1934	3042	2164	2522	2094	2277	3664	2326	885	2669	1818	2055
ENSG00000226029.1	32	28	47	25	21	31	24	11	17	22	53	15	8	8	12	9
ENSG00000080947.14	113	129	131	83	81	104	82	80	80	72	225	80	51	68	80	61
ENSG00000206652.1	6	4	6	3	1	9	8	3	4	6	13	7	4	8	6	2
ENSG00000261135.1	7	5	7	5	1	7	1	5	2	8	8	5	1	3	2	4
ENSG00000224174.2	7	10	7	2	2	6	6	10	5	6	4	7	4	9	5	5
ENSG00000233421.4	3	0	0	0	1	1	1	2	0	0	1	0	0	0	2	0
ENSG00000277344.1	0	0	0	0	0	0	0	0	0	0	0	0	0	0	0	0
ENSG00000268991.2	0	0	0	0	0	0	0	0	0	0	0	0	0	0	0	0
ENSG00000225710.1	2	0	2	0	1	0	0	1	0	0	0	1	0	0	0	0
ENSG00000219481.10	981	1027	811	490	790	730	895	655	504	380	1637	547	523	614	451	351
ENSG00000271732.1	0	0	2	0	0	0	0	1	0	0	1	0	0	0	0	0
ENSG00000215908.10	447	486	490	208	378	418	347	272	211	126	745	284	167	295	215	186
ENSG00000283773.1	0	0	0	0	0	0	0	0	0	0	0	0	0	0	0	0
ENSG00000186301.8	26	19	33	13	14	16	12	8	8	6	24	7	3	16	11	5
ENSG00000282143.1	4	6	11	10	2	9	4	4	9	8	13	12	6	21	1	4
ENSG00000207513.1	6	4	6	3	1	9	8	3	4	6	13	7	4	8	6	2
ENSG00000237847.2	0	0	0	0	0	0	0	0	0	0	0	0	0	0	0	0
ENSG00000280114.1	828	1299	480	508	361	893	657	1284	572	816	1648	1596	262	859	505	713
ENSG00000236698.1	0	0	0	0	0	0	0	0	0	0	0	0	0	0	0	0
ENSG00000268869.5	0	0	0	0	0	0	1	0	2	0	0	0	0	0	0	0
ENSG00000279151.1	0	0	0	0	0	0	0	0	0	0	0	0	0	1	0	0
ENSG00000279132.2	0	0	0	0	0	0	0	0	0	0	0	0	0	0	0	0
ENSG00000282740.1	4	6	11	11	2	9	4	4	9	8	13	12	7	18	1	4
ENSG00000058453.16	608	539	631	307	473	401	449	288	424	347	878	280	363	515	306	238
ENSG00000227684.2	0	0	0	0	0	0	0	0	0	0	0	0	0	0	0	0
ENSG00000207389.1	0	0	0	0	0	0	0	0	0	0	0	0	0	0	0	0
ENSG00000186715.10	10	8	16	3	4	4	7	2	2	2	6	1	6	11	4	1
ENSG00000223643.6	0	0	0	0	0	0	0	0	1	0	0	0	0	0	0	0
ENSG00000230239.1	0	0	0	0	0	0	0	0	0	0	0	0	0	0	0	0
ENSG00000263811.1	0	0	0	0	0	0	0	0	0	0	0	0	0	0	0	0
ENSG00000228549.3	0	0	0	0	0	0	0	0	0	0	0	0	0	0	0	0
ENSG00000277234.1	0	0	0	0	0	0	0	0	0	0	0	0	0	0	0	0
ENSG00000238142.1	65	75	35	33	22	47	36	50	27	55	31	21	19	77	23	28
ENSG00000235241.1	0	0	0	0	0	0	0	0	0	0	0	0	0	0	0	0
ENSG00000207005.1	0	0	0	0	0	0	0	0	0	0	0	0	0	0	0	0
ENSG00000272426.1	0	3	1	0	0	2	0	0	0	3	0	0	0	0	0	0
ENSG00000117122.13	3353	4252	3162	2368	2517	3483	2447	2318	1776	1484	3805	1907	1200	3024	1127	998
ENSG00000226526.1	2003	2348	1789	1228	1557	2045	1659	1307	1192	901	2903	1246	952	1929	1048	800
ENSG00000159363.17	892	780	779	410	786	668	858	537	708	407	1742	535	507	831	686	442
ENSG00000117118.9	1723	2430	1651	1429	1141	2214	1359	1817	1485	1634	2572	1680	527	1859	1251	1575
ENSG00000117115.12	0	0	0	2	0	0	1	0	0	2	1	0	1	0	0	1
ENSG00000204362.6	2	3	2	0	0	0	0	2	1	0	0	4	0	0	0	0
ENSG00000282843.1	0	0	0	3	0	0	1	1	0	1	1	0	0	1	0	0
ENSG00000142623.9	0	1	0	4	0	0	0	0	0	0	0	0	0	0	2	0
ENSG00000142619.4	5	3	5	3	3	4	4	0	4	0	0	0	1	4	0	2
ENSG00000266634.1	0	0	0	0	0	0	0	0	0	0	0	0	0	0	0	0
ENSG00000159339.13	1	0	0	0	0	0	0	0	0	0	1	0	0	0	0	0
ENSG00000276747.1	0	0	0	0	0	0	0	0	0	0	0	0	0	0	0	0
ENSG00000227751.1	160	124	169	82	128	112	119	69	143	86	330	75	83	181	98	69
ENSG00000179051.13	1077	1080	1190	659	900	812	859	492	1030	625	2088	680	602	1019	792	606
ENSG00000074964.16	759	794	929	545	638	607	684	451	614	421	1295	496	385	644	567	439
ENSG00000236648.1	0	0	0	0	0	0	0	0	1	0	0	0	0	2	0	0
ENSG00000117148.7	9	7	5	5	5	4	1	4	8	10	3	5	2	7	11	12
ENSG00000261781.1	0	0	0	0	0	0	0	0	0	0	0	0	0	0	0	0
ENSG00000117154.11	3	0	0	0	0	0	1	0	0	0	2	1	0	0	0	0
ENSG00000280222.1	0	0	0	0	0	0	0	0	0	0	0	0	0	0	0	0
ENSG00000230035.2	0	0	0	0	0	0	0	0	0	0	0	0	0	0	0	0
ENSG00000225387.1	0	0	0	0	0	0	0	0	0	0	0	0	0	0	0	0
ENSG00000179023.8	0	0	0	0	0	0	0	0	0	0	0	0	0	0	0	0
ENSG00000235282.3	0	0	0	0	0	0	0	0	0	0	0	0	0	0	0	0
ENSG00000225478.2	0	0	0	0	0	0	0	0	0	0	0	0	0	0	0	0
ENSG00000009709.11	1	1	2	0	0	0	1	0	0	0	0	0	1	0	0	2
ENSG00000179002.5	1	0	0	0	0	0	0	0	0	0	0	0	0	0	0	0
ENSG00000255275.3	0	3	0	0	0	1	0	0	0	0	0	1	0	0	0	1
ENSG00000159423.16	0	0	0	0	0	0	0	0	0	0	0	0	0	0	0	0
ENSG00000265606.1	0	0	0	0	0	0	0	0	0	0	0	0	0	0	0	0
ENSG00000221662.1	0	0	0	0	0	0	0	0	0	0	0	0	0	0	0	0
ENSG00000169991.10	42	37	38	35	29	27	25	30	25	14	74	39	36	36	43	19
ENSG00000272084.1	1	1	1	0	0	2	2	0	0	0	5	1	0	0	3	0
ENSG00000127481.14	1428	1196	1427	823	1210	856	1396	686	1120	663	3489	839	767	790	1130	685
ENSG00000230424.1	2395	2651	2416	1701	2037	2342	1965	1394	2114	1589	4134	1746	1142	2132	1820	1459
ENSG00000127463.13	2971	3363	3013	2071	2516	2543	2349	1586	2551	1872	5144	2080	1275	2526	2175	1716
ENSG00000053372.4	1175	1758	1058	956	840	1565	972	1138	1188	1249	2276	1508	667	2071	1270	1359
ENSG00000211454.13	6	5	15	10	5	3	4	1	1	5	10	4	4	6	9	8
ENSG00000162482.4	19	18	15	23	7	21	13	17	11	9	23	14	4	22	15	13
ENSG00000270728.1	15	26	25	20	14	25	13	14	18	8	31	13	10	12	20	11
ENSG00000053371.12	2512	3377	2902	2450	2029	3230	1882	2113	2393	2411	3144	1808	1052	2972	1698	2019
ENSG00000200403.1	0	0	0	0	0	0	0	0	0	0	0	0	0	0	0	0
ENSG00000040487.12	319	385	328	226	255	296	291	213	247	179	668	225	192	441	254	210
ENSG00000077549.17	15287	19421	16112	11596	10740	14748	11155	10789	11826	9780	19834	9251	5661	13794	9934	9938
ENSG00000240490.3	0	0	0	0	0	0	0	0	0	0	2	0	0	0	0	0
ENSG00000201609.1	0	0	0	0	0	0	0	0	0	0	0	0	0	0	0	0
ENSG00000235185.1	4	0	1	0	1	0	0	4	0	0	1	0	0	3	2	0
ENSG00000173436.13	0	0	0	0	0	0	0	0	0	0	0	0	0	0	0	0
ENSG00000270136.5	1	1	2	0	0	0	0	1	0	0	2	2	3	1	0	2
ENSG00000226396.1	0	0	0	0	0	0	0	0	0	0	0	0	0	0	0	0
ENSG00000158747.13	3166	3468	3354	2029	2360	2705	2503	1763	1783	1341	3509	1370	1281	3079	1699	1450
ENSG00000158748.3	4	3	3	0	4	1	2	1	1	2	2	1	0	0	0	2
ENSG00000162542.13	685	850	647	484	589	746	720	669	692	535	1537	615	436	883	789	675
ENSG00000178828.6	0	0	0	0	0	0	0	0	0	0	0	0	0	0	2	1
ENSG00000235434.1	0	0	0	0	0	0	0	0	0	0	0	0	0	0	0	0
ENSG00000169914.5	146	144	121	72	96	91	154	99	111	87	457	153	93	100	193	143
ENSG00000188784.4	0	0	1	0	0	1	0	0	0	0	0	0	0	0	0	0
ENSG00000242688.3	0	0	0	0	0	0	0	0	0	0	0	0	0	0	0	0
ENSG00000188257.10	1	0	0	1	1	0	0	0	2	0	0	0	0	0	0	0
ENSG00000127472.10	12	9	9	9	4	5	1	4	5	3	8	8	4	6	15	26
ENSG00000117215.14	0	0	0	0	0	0	0	0	0	0	0	0	0	0	0	0
ENSG00000158786.4	0	0	0	0	0	0	0	0	0	0	0	0	0	0	0	0
ENSG00000227066.1	0	0	0	0	0	0	0	0	0	0	1	0	0	0	0	0
ENSG00000187980.6	0	2	0	2	0	1	0	0	0	0	0	0	0	0	0	0
ENSG00000225986.1	0	0	0	0	0	0	0	0	0	0	0	0	0	0	0	0
ENSG00000162543.5	1	1	1	0	0	0	0	1	0	1	0	0	0	0	0	0
ENSG00000228105.1	0	0	0	0	0	0	0	0	0	0	0	0	0	0	0	0
ENSG00000158816.15	1	0	0	2	0	1	1	2	1	0	1	1	0	0	1	1
ENSG00000226664.1	0	2	0	0	0	0	0	0	0	0	0	0	0	0	0	0
ENSG00000236963.6	20	38	10	11	9	21	10	14	11	6	29	19	11	29	9	10
ENSG00000226487.1	0	0	0	0	0	0	0	0	0	0	0	0	0	0	0	0
ENSG00000162545.5	4446	5777	5288	4371	3020	4801	3334	3749	3721	3433	7752	3900	2060	4298	2612	2547
ENSG00000090432.6	1064	1215	936	624	816	1030	924	718	697	544	1531	614	463	947	655	563
ENSG00000215520.3	0	0	0	0	0	0	0	0	0	0	0	0	0	0	0	0
ENSG00000183114.7	41	41	73	22	10	12	61	32	17	8	43	10	36	35	11	3
ENSG00000158825.5	71	128	179	123	139	216	140	130	76	51	167	87	72	228	43	41
ENSG00000158828.7	2845	2899	3029	1699	2103	2182	2854	1902	1947	1414	4487	1498	1178	2353	2063	1593
ENSG00000284005.1	0	0	0	0	0	0	0	0	0	0	0	0	0	0	0	0
ENSG00000117242.7	2176	2363	2357	1380	1659	1674	2131	1416	1441	1003	3370	1215	1057	1775	1543	1162
ENSG00000244038.9	8670	11146	9792	7082	6298	9477	6237	6672	6612	5886	11128	6010	3206	7421	5222	5427
ENSG00000117245.12	28	35	18	20	20	39	18	29	17	24	39	16	11	32	24	25
ENSG00000235432.1	0	0	0	0	0	0	0	0	0	0	0	0	0	0	0	0
ENSG00000189410.11	55	45	51	33	57	65	122	91	98	45	254	97	101	176	124	119
ENSG00000233069.1	1	1	1	0	0	0	1	0	2	0	0	4	0	0	0	1
ENSG00000127483.17	4494	5639	5228	3856	3510	4469	3715	3543	4503	3866	7939	4026	1831	3044	3233	3106
ENSG00000075151.20	1828	1967	1912	1153	1548	1315	1671	1047	1502	955	3867	1248	913	1091	1544	1082
ENSG00000251914.1	0	0	0	0	0	0	0	0	0	0	0	0	0	0	0	0
ENSG00000221808.1	0	0	0	0	0	0	0	0	0	0	0	0	0	0	0	0
ENSG00000233072.1	0	0	0	0	0	0	0	0	0	0	0	0	0	0	0	0
ENSG00000236073.2	0	0	0	0	0	0	0	0	0	0	0	0	0	0	0	0
ENSG00000235112.1	0	0	0	0	0	0	0	0	0	0	0	0	0	0	0	0
ENSG00000117298.14	8404	7816	10111	5351	7288	5971	7365	4351	5850	3681	10883	3626	4766	7364	5308	3497
ENSG00000236936.1	0	0	0	0	0	0	1	0	0	0	0	0	0	0	0	0
ENSG00000231105.1	2	5	9	2	10	1	6	5	11	1	10	1	1	0	3	2
ENSG00000236216.5	0	0	1	0	0	0	1	0	0	1	1	0	0	0	0	1
ENSG00000228823.1	0	0	0	0	0	0	0	0	0	0	0	0	0	0	1	0
ENSG00000236009.1	0	0	0	0	0	0	0	0	0	0	1	0	0	0	0	0
ENSG00000227001.3	27	20	26	12	17	31	19	17	8	13	49	24	7	23	12	16
ENSG00000187952.9	93	111	89	86	103	85	58	62	67	67	179	62	49	75	57	49
ENSG00000186543.7	0	2	0	0	0	0	0	0	0	0	0	0	0	0	0	1
ENSG00000142794.18	191	260	229	165	289	346	179	205	357	341	759	349	96	194	129	126
ENSG00000176378.8	0	0	0	0	0	0	0	0	0	0	0	0	0	0	0	0
ENSG00000162551.13	26	55	11	13	0	5	4	0	1	3	672	306	2	3	143	183
ENSG00000233431.1	0	0	0	0	0	0	0	0	0	0	0	0	0	1	0	0
ENSG00000076864.19	8	9	12	16	8	6	15	19	1	2	75	44	3	10	7	7
ENSG00000090686.15	1456	1688	1413	1014	1211	1280	1243	906	1292	935	2642	928	775	1057	1048	909
ENSG00000231978.2	0	0	0	0	0	0	0	0	0	0	0	0	0	0	0	0
ENSG00000187942.11	1861	1311	1959	854	1388	890	1601	561	1355	668	5227	830	780	896	1443	712
ENSG00000142798.17	8132	5676	8591	3699	6734	3578	7220	2926	6327	2935	20919	4591	3641	3346	6851	3280
ENSG00000232037.3	0	0	5	1	3	3	0	1	0	1	5	2	0	6	1	4
ENSG00000283234.1	0	1	0	0	0	0	1	0	1	1	0	0	0	0	0	0
ENSG00000219073.7	0	1	0	0	0	1	0	0	0	1	0	0	0	0	1	1
ENSG00000273610.1	0	0	0	0	0	0	0	0	0	0	0	0	0	0	0	0
ENSG00000201919.1	0	0	0	0	0	0	0	0	0	0	0	0	0	0	0	0
ENSG00000142789.19	1	1	0	0	0	1	0	0	0	1	2	0	0	0	0	0
ENSG00000278124.1	0	0	0	0	0	0	0	0	0	0	0	0	0	0	0	0
ENSG00000201273.1	0	0	0	0	0	0	0	0	0	0	0	0	0	0	0	0
ENSG00000228397.2	151	220	148	105	84	166	101	159	104	163	194	142	56	119	83	129
ENSG00000218510.6	394	572	375	332	266	539	282	376	362	411	481	300	115	326	249	296
ENSG00000070831.15	11167	18683	10617	10748	7144	16599	8899	15925	10594	13342	15292	14011	3258	10943	7857	12016
ENSG00000230068.2	0	0	0	0	0	0	0	0	0	0	0	0	0	0	0	0
ENSG00000271428.1	0	0	0	0	0	1	0	0	0	0	0	0	0	0	0	0
ENSG00000271840.1	1	0	0	0	0	0	0	0	0	1	0	0	0	0	0	0
ENSG00000162552.14	3	2	2	1	2	5	4	3	4	0	0	1	0	2	0	2
ENSG00000266564.1	0	0	0	0	0	0	0	0	0	0	0	0	0	0	0	0
ENSG00000234397.3	2	1	0	0	0	1	5	10	1	0	6	1	0	0	1	0
ENSG00000279625.1	0	0	0	0	0	0	0	0	0	0	0	0	0	0	0	0
ENSG00000184677.16	370	385	336	229	300	269	336	193	331	216	733	280	175	223	271	226
ENSG00000237200.1	0	0	0	0	0	0	0	0	0	0	0	0	0	0	0	0
ENSG00000070886.11	1	0	0	0	2	0	0	0	0	0	0	0	0	0	0	1
ENSG00000276835.2	0	0	0	0	0	0	0	0	0	0	0	0	0	0	0	0
ENSG00000173372.16	0	0	0	0	0	0	0	0	0	0	0	0	0	0	0	0
ENSG00000159189.11	0	0	0	0	0	0	0	0	0	0	0	0	0	0	0	0
ENSG00000173369.15	1	0	0	0	0	0	0	0	0	0	0	0	0	0	0	0
ENSG00000133216.16	216	278	337	252	440	483	405	277	332	247	794	287	262	534	194	154
ENSG00000265422.1	0	0	0	0	0	0	0	0	0	0	0	0	0	0	0	0
ENSG00000225952.1	0	0	0	0	0	0	0	0	0	0	1	0	0	0	0	0
ENSG00000264014.1	10	14	23	16	25	18	29	26	12	8	30	6	10	21	19	6
ENSG00000215906.8	0	0	0	0	0	0	0	0	0	0	0	0	0	0	0	0
ENSG00000227868.5	1	1	0	0	3	2	0	3	0	0	0	0	0	0	1	0
ENSG00000004487.15	1648	2139	1811	1228	1413	1810	1442	1346	1704	1518	3036	1458	752	1738	1327	1303
ENSG00000240553.1	1513	2009	1596	1155	1203	1692	1302	1196	1552	1282	2732	1264	660	1511	1207	1180
ENSG00000263793.1	0	0	0	0	0	0	0	0	0	0	0	0	0	0	0	0
ENSG00000266802.1	0	0	0	0	0	0	0	0	0	0	0	0	0	0	0	0
ENSG00000169641.13	355	392	361	239	346	300	349	216	321	274	771	368	161	241	320	262
ENSG00000229010.1	0	0	0	0	0	0	0	0	0	0	0	0	0	0	0	0
ENSG00000206935.1	0	0	0	0	0	0	0	0	0	0	0	0	0	0	0	0
ENSG00000252578.1	0	0	0	0	0	0	0	0	0	0	0	0	0	0	0	0
ENSG00000179546.4	0	0	0	0	0	0	0	0	0	0	1	0	0	0	0	0
ENSG00000215381.3	1	2	0	0	1	1	1	0	0	0	1	1	0	0	0	0
ENSG00000261326.2	9	10	4	7	7	17	6	3	2	7	12	2	1	4	2	7
ENSG00000125944.18	3538	4113	3230	2292	2887	3626	2890	2437	3615	2831	6897	2824	1701	3251	2925	2554
ENSG00000125945.14	596	655	663	442	492	423	422	299	504	342	732	322	180	241	317	262
ENSG00000249087.6	76	104	99	75	63	101	56	66	72	55	87	52	25	50	39	44
ENSG00000201405.1	0	0	0	0	0	0	0	0	0	0	0	0	0	0	0	0
ENSG00000271420.1	0	4	2	2	1	3	0	1	1	3	3	1	1	3	2	2
ENSG00000204219.9	620	840	637	483	540	833	490	449	553	506	664	368	211	515	213	272
ENSG00000232482.2	0	0	0	0	0	0	0	0	0	0	0	0	0	0	0	0
ENSG00000088280.18	820	834	725	403	645	621	453	353	636	462	1048	387	284	372	388	341
ENSG00000007968.6	88	65	66	22	72	85	103	71	86	60	233	79	69	116	87	51
ENSG00000235052.1	0	0	0	0	4	1	0	0	0	1	1	0	0	1	0	1
ENSG00000117318.8	1419	1951	838	676	574	954	801	695	1477	1350	1972	963	673	1636	1453	1295
ENSG00000197880.8	0	0	2	1	0	2	1	2	2	2	5	1	0	0	2	1
ENSG00000229239.2	0	0	0	0	0	0	0	0	0	1	0	0	0	0	2	0
ENSG00000142676.12	15599	20968	15447	11395	10400	18614	10026	12315	13384	14450	19851	12220	4475	14593	11119	12166
ENSG00000011007.12	1480	1750	1290	946	1004	1355	1229	1072	1324	1056	2684	1379	682	1314	1246	1169
ENSG00000236810.5	287	426	291	255	222	278	277	233	255	246	567	278	115	311	229	234
ENSG00000057757.9	937	978	977	619	715	804	817	658	885	615	1911	810	597	1246	877	773
ENSG00000011009.10	1067	1119	986	615	981	1101	982	621	926	553	1884	722	549	1156	891	679
ENSG00000117308.14	510	648	495	398	344	656	461	489	468	498	1014	603	271	745	486	525
ENSG00000117305.14	1082	1503	1087	918	756	1221	866	948	721	788	1345	779	325	785	690	727
ENSG00000179163.11	130	124	126	64	61	59	82	69	29	33	69	42	25	48	29	32
ENSG00000188822.7	0	0	1	0	0	0	0	1	0	1	2	0	0	0	0	0
ENSG00000229106.1	0	0	0	0	0	0	0	0	0	0	0	0	0	0	0	0
ENSG00000232557.3	0	0	0	0	0	0	0	0	0	0	0	0	0	0	0	0
ENSG00000264926.1	0	0	0	0	0	0	0	0	0	0	0	0	0	0	0	0
ENSG00000230228.2	1	0	0	0	0	0	1	1	0	0	0	0	0	0	0	1
ENSG00000189266.11	2110	3162	2177	1996	1406	2830	1437	2479	1988	2375	2843	2272	556	1681	1560	2147
ENSG00000188529.14	2032	2749	1747	1508	1382	2328	1705	1866	1960	1959	3449	2116	795	1843	1528	1628
ENSG00000215905.4	0	0	0	0	0	0	0	0	0	0	0	1	0	0	0	0
ENSG00000225315.2	4	8	5	3	2	3	6	2	4	1	8	3	1	1	1	6
ENSG00000142661.18	15	6	11	12	4	3	9	9	11	10	16	5	7	10	3	10
ENSG00000230703.1	0	0	0	0	0	0	0	0	0	0	0	0	0	0	0	0
ENSG00000142677.3	36	31	36	20	14	20	33	19	18	14	37	8	10	8	10	3
ENSG00000185436.11	1	1	0	1	0	1	2	6	0	1	1	2	0	2	0	1
ENSG00000230023.2	0	0	2	0	0	0	0	1	0	0	0	1	0	0	0	0
ENSG00000232298.2	0	0	0	0	0	0	0	0	0	3	1	0	0	0	0	0
ENSG00000158055.15	168	130	130	84	106	117	173	115	139	101	269	109	67	138	141	109
ENSG00000001460.17	321	357	352	231	238	274	344	304	317	222	578	260	151	285	319	282
ENSG00000001461.16	1608	1904	2092	1461	1260	1511	2092	1769	1513	1168	2874	1318	722	1260	1538	1407
ENSG00000117602.11	502	577	518	375	426	612	607	572	480	419	810	404	217	364	395	385
ENSG00000264443.1	145	141	159	110	112	127	148	123	127	95	225	87	63	93	82	84
ENSG00000184454.6	0	1	0	0	0	0	0	0	0	0	1	0	0	0	0	1
ENSG00000227312.2	0	0	0	0	0	0	0	0	0	0	0	0	0	0	0	0
ENSG00000239106.1	0	0	0	0	0	0	0	0	0	0	0	0	0	0	0	0
ENSG00000133226.16	1378	1388	1227	795	1104	1044	1149	796	1265	857	2709	890	745	1011	1110	807
ENSG00000169504.14	16429	22324	16422	13386	11815	17226	13417	15352	12778	12026	21399	12941	6078	11464	10949	11863
ENSG00000238482.1	0	0	0	0	0	0	0	0	0	0	0	0	0	0	0	0
ENSG00000020633.18	231	223	185	83	200	188	531	335	185	122	213	71	0	6	58	28
ENSG00000278034.1	0	0	0	0	0	0	0	0	0	0	0	0	0	0	0	0
ENSG00000229162.1	1	0	1	1	0	1	0	3	0	0	0	0	0	0	0	1
ENSG00000261025.1	0	2	0	0	1	0	0	0	0	0	0	0	0	0	0	0
ENSG00000264371.1	0	0	0	0	0	0	0	0	0	0	0	0	0	0	0	0
ENSG00000233755.1	1	0	3	2	0	0	6	1	2	0	5	0	1	0	2	0
ENSG00000233419.3	0	0	0	0	0	0	0	0	0	0	0	0	0	0	0	0
ENSG00000231953.2	0	0	0	0	0	0	0	1	0	0	0	0	0	0	0	0
ENSG00000117614.9	1230	1508	1291	930	864	1181	898	818	949	855	1559	798	359	872	751	634
ENSG00000117616.17	1295	1475	1273	961	695	1176	793	972	796	853	1298	696	313	530	541	625
ENSG00000272432.1	8	7	4	4	1	7	2	2	7	0	5	2	0	5	3	7
ENSG00000261349.1	0	0	0	0	0	0	0	0	0	0	0	0	0	0	0	0
ENSG00000187010.19	172	165	164	114	59	71	128	117	83	72	256	122	2	13	61	67
ENSG00000224183.1	0	0	0	0	0	0	0	0	0	0	0	0	0	0	0	0
ENSG00000259984.1	0	0	0	0	0	0	0	0	0	0	0	0	0	0	0	0
ENSG00000183726.10	5567	8773	4754	4440	2612	5649	3840	5869	4070	5052	7487	5893	1173	3726	3756	5415
ENSG00000188672.17	119	204	157	98	91	149	109	122	97	120	271	149	27	87	96	99
ENSG00000238084.4	25	43	26	14	12	26	10	22	25	11	26	18	5	14	12	14
ENSG00000204178.9	627	627	558	318	397	510	430	343	471	304	904	365	262	395	371	261
ENSG00000157978.11	653	690	507	342	363	416	510	399	394	267	1109	390	311	605	377	287
ENSG00000225643.1	10	4	2	0	0	1	2	4	2	3	3	4	0	1	3	2
ENSG00000117643.14	197	241	84	34	62	50	26	20	96	61	179	67	30	55	26	51
ENSG00000233478.1	1	0	0	0	0	0	0	0	1	1	2	0	0	0	0	0
ENSG00000162430.16	1270	1216	1243	649	977	768	991	560	829	463	1768	527	562	631	752	490
ENSG00000255054.3	0	3	1	2	1	4	2	1	2	1	0	0	0	0	0	0
ENSG00000228172.5	2013	1863	1869	1060	1453	1296	1494	890	1484	800	2966	901	886	1340	1077	773
ENSG00000117640.17	919	1169	891	658	666	948	899	767	742	691	1466	778	326	875	606	592
ENSG00000272478.1	0	0	0	0	0	0	0	0	0	0	0	0	0	0	0	0
ENSG00000127423.10	380	461	387	260	294	391	315	319	345	296	721	326	151	385	275	251
ENSG00000236528.1	354	393	321	212	258	287	268	167	242	168	631	231	137	298	247	203
ENSG00000182749.5	401	416	451	258	307	326	389	255	310	183	825	291	197	366	304	241
ENSG00000207302.1	0	0	0	0	0	0	0	0	0	0	0	0	0	0	0	0
ENSG00000117632.22	11970	19158	12077	11815	8813	23532	9885	19779	13692	19916	16784	16316	4325	18217	9396	16394
ENSG00000229786.1	0	0	0	0	0	0	0	0	0	0	1	0	0	0	0	0
ENSG00000223624.1	0	0	0	0	0	0	0	0	0	0	0	0	0	0	0	0
ENSG00000283938.1	0	0	0	0	0	0	0	0	0	0	0	0	0	0	0	0
ENSG00000158006.13	324	457	370	276	288	409	303	308	282	297	670	326	137	263	324	277
ENSG00000207237.1	0	0	0	0	0	0	0	0	0	0	0	0	0	0	0	0
ENSG00000252190.1	0	0	0	0	0	0	0	0	0	0	0	0	0	0	0	0
ENSG00000252691.1	0	0	0	0	0	0	0	0	0	0	0	0	0	0	0	0
ENSG00000158008.9	54	56	41	30	36	37	29	28	20	7	75	23	8	11	44	38
ENSG00000158014.14	0	0	1	0	0	0	0	1	0	0	2	0	0	0	0	1
ENSG00000284309.1	0	0	0	0	0	0	0	1	0	0	0	0	0	0	0	0
ENSG00000158022.6	1	0	2	2	0	0	0	0	0	0	3	2	0	2	0	1
ENSG00000175087.9	100	139	88	73	79	128	84	77	79	96	125	101	30	80	63	70
ENSG00000197245.5	2	0	0	1	0	0	0	0	0	0	0	0	0	0	0	0
ENSG00000282872.1	0	0	0	1	0	0	0	0	0	0	0	0	0	0	0	1
ENSG00000236782.6	418	690	442	400	304	616	408	727	412	548	778	627	157	658	356	505
ENSG00000142684.8	429	714	416	430	307	646	417	704	388	508	789	654	145	665	341	528
ENSG00000142675.17	2	2	1	1	1	3	1	1	1	1	3	0	1	0	3	2
ENSG00000188782.8	0	0	0	0	0	1	0	0	1	0	0	0	0	1	0	0
ENSG00000236155.6	11	16	9	6	5	7	4	11	6	7	7	13	1	13	3	4
ENSG00000278572.1	7	4	7	8	3	5	4	2	4	3	10	6	3	10	4	13
ENSG00000130695.14	246	257	215	154	192	228	202	190	222	180	487	226	100	229	200	201
ENSG00000270733.1	1	0	0	1	0	0	0	0	0	0	4	0	0	0	0	1
ENSG00000142669.14	22501	27194	23329	16051	15427	19399	17310	13924	14565	10767	28893	11929	8678	21338	14005	11705
ENSG00000158062.20	4673	5446	4548	3161	3191	4062	3506	3003	3215	2265	6322	2539	1754	3916	2976	2490
ENSG00000169442.8	0	1	0	0	0	0	0	1	0	0	2	1	0	0	0	0
ENSG00000176092.14	5	4	1	2	1	4	3	3	3	1	1	3	0	2	0	2
ENSG00000225854.2	0	0	0	0	0	0	0	0	0	0	0	0	0	0	0	0
ENSG00000176083.17	1	1	0	0	1	0	4	2	0	1	0	0	0	0	0	2
ENSG00000131914.10	0	0	0	0	0	0	0	0	0	0	0	1	0	0	0	0
ENSG00000117682.16	938	1133	881	659	614	860	767	698	719	667	1651	777	426	909	710	708
ENSG00000223583.1	3	4	6	3	3	7	3	7	2	5	4	4	0	4	0	2
ENSG00000225891.1	3	5	2	1	2	1	3	8	3	3	10	3	1	3	1	1
ENSG00000198830.10	15716	23758	15291	13655	10829	24418	11384	19555	15896	19754	22471	19318	6261	19139	10740	15811
ENSG00000224129.1	0	0	0	0	0	0	0	0	0	0	0	0	0	0	0	0
ENSG00000117676.13	42	46	29	29	31	62	25	32	54	49	96	46	30	70	61	50
ENSG00000238705.1	0	0	0	0	0	0	0	0	0	0	0	0	0	0	0	0
ENSG00000243905.3	0	0	0	0	0	0	0	0	0	0	0	0	0	0	0	0
ENSG00000252802.1	0	0	0	0	0	0	0	0	0	0	0	0	0	0	0	0
ENSG00000252429.2	0	0	0	0	0	0	0	0	0	0	0	0	0	0	0	0
ENSG00000229247.2	0	0	0	0	0	0	0	0	0	0	0	0	0	0	0	0
ENSG00000238316.1	0	0	0	0	0	0	0	0	0	0	0	0	0	0	0	0
ENSG00000235069.2	0	0	0	0	0	0	0	0	0	0	0	0	0	0	0	0
ENSG00000260063.1	7	4	22	6	7	11	12	4	11	7	28	9	7	13	9	5
ENSG00000117713.18	1087	927	1034	550	948	677	942	522	1063	564	2512	617	674	670	930	527
ENSG00000060642.10	350	431	465	309	357	418	307	267	296	222	557	221	147	300	201	192
ENSG00000241188.3	0	0	0	0	0	0	0	0	0	0	0	0	0	0	0	0
ENSG00000204160.11	480	447	539	298	436	419	469	301	433	217	1024	297	262	578	383	282
ENSG00000175793.11	9	10	10	3	14	19	13	8	18	27	25	21	81	133	68	59
ENSG00000226698.1	184	242	232	125	167	204	152	122	173	122	346	117	78	183	145	117
ENSG00000142751.14	730	903	838	534	635	751	643	463	640	510	1349	524	351	783	543	496
ENSG00000198746.12	285	323	269	171	209	257	207	158	238	154	390	169	103	258	209	159
ENSG00000090273.13	2691	2898	2467	1658	2191	2463	2512	1700	2487	1690	5399	1851	1770	3586	2292	1783
ENSG00000131910.4	0	1	0	0	0	0	0	0	0	0	0	0	0	0	0	0
ENSG00000175707.8	0	0	2	0	2	1	2	0	0	0	2	0	1	3	0	0
ENSG00000172746.6	1	6	4	6	2	7	1	2	2	2	2	3	2	2	2	1
ENSG00000224064.1	0	0	0	0	0	0	0	0	0	0	0	0	0	0	0	0
ENSG00000225294.1	0	0	0	0	0	0	0	1	1	0	1	0	0	0	1	0
ENSG00000253368.3	6967	9294	8220	6476	5682	8527	5979	5395	5684	5012	17139	8493	6429	14615	8165	7821
ENSG00000158246.7	73	102	71	61	41	103	106	80	73	78	341	176	59	140	145	161
ENSG00000090020.10	1222	1069	1279	624	1052	799	1020	536	896	449	2119	528	541	798	835	469
ENSG00000229985.2	0	1	0	0	0	0	0	2	1	0	2	0	0	0	0	0
ENSG00000214973.3	3	1	2	2	7	1	1	3	0	2	4	3	0	3	3	4
ENSG00000225159.1	64	110	86	63	34	94	38	75	68	73	67	81	18	92	49	85
ENSG00000225990.2	1	0	0	1	0	0	0	0	0	0	0	1	0	0	0	0
ENSG00000224311.1	0	0	0	2	0	0	1	0	0	0	1	0	0	0	0	0
ENSG00000142784.15	1578	1568	1692	927	1337	1159	1502	904	1244	772	2840	923	767	1215	1117	713
ENSG00000252098.1	0	0	0	0	0	0	0	0	0	0	0	0	0	0	0	0
ENSG00000243659.1	0	2	3	0	0	0	0	0	1	0	0	0	1	0	0	0
ENSG00000186501.14	999	1188	1052	714	766	982	801	720	763	624	1909	778	469	1107	812	715
ENSG00000206888.1	0	0	0	0	0	0	0	0	0	0	0	0	0	0	0	0
ENSG00000241547.1	0	0	0	0	0	0	0	0	0	0	0	0	0	0	0	0
ENSG00000142765.17	2	9	8	6	11	8	6	7	1	6	15	5	3	7	9	5
ENSG00000142733.14	1197	1173	1127	633	871	766	918	495	860	580	1618	564	688	1052	862	608
ENSG00000142748.12	8	4	14	5	2	2	4	3	4	3	9	6	1	3	2	0
ENSG00000174950.10	0	0	0	1	0	0	0	0	2	0	0	0	0	1	0	0
ENSG00000231207.1	0	0	0	0	0	0	0	0	0	0	0	0	0	0	0	0
ENSG00000181773.6	32	20	28	14	14	23	20	18	44	23	90	25	18	30	46	33
ENSG00000158195.10	3360	3269	4110	2343	3133	2691	3133	1948	3167	1989	6205	2033	1745	2761	2614	1945
ENSG00000241169.1	0	1	1	0	0	0	2	2	0	0	1	0	0	0	0	0
ENSG00000237429.1	5	13	21	14	3	5	9	21	7	4	7	7	5	4	10	6
ENSG00000126705.13	1479	1152	1553	699	1236	964	1364	720	1200	515	2726	642	816	844	1176	636
ENSG00000000938.12	6	7	4	1	1	4	4	4	3	2	4	0	1	4	2	1
ENSG00000235912.1	15	17	13	14	7	16	7	8	4	10	19	10	2	16	7	20
ENSG00000233975.1	1	0	0	0	0	0	1	1	0	1	1	2	1	0	1	0
ENSG00000126709.14	858	1189	942	762	526	830	826	957	663	599	1266	811	322	751	659	652
ENSG00000225886.3	139	222	138	133	105	145	135	159	111	91	232	160	53	122	113	113
ENSG00000206767.1	0	0	0	0	0	0	0	0	0	0	0	0	0	0	0	0
ENSG00000226662.2	0	0	0	0	0	0	0	0	0	0	0	0	0	0	0	0
ENSG00000207095.1	0	0	0	0	0	0	0	0	0	0	0	0	0	0	0	0
ENSG00000009780.15	359	503	354	267	197	443	266	365	279	344	506	432	97	262	239	295
ENSG00000231344.1	0	0	0	0	0	0	0	0	0	0	0	0	0	0	0	0
ENSG00000230833.1	0	0	0	0	0	0	0	0	0	0	0	0	0	0	0	0
ENSG00000117758.13	1290	1965	1339	1175	865	1629	1145	1397	1148	1219	2203	1561	401	1126	1138	1327
ENSG00000269971.1	0	0	0	0	0	0	0	0	0	0	0	0	0	0	0	0
ENSG00000270031.1	0	0	0	0	0	0	0	0	0	0	0	0	0	0	0	0
ENSG00000223062.1	0	0	0	0	0	0	0	0	0	0	0	0	0	0	0	0
ENSG00000117751.17	1329	1897	1279	1079	879	1795	970	1390	1211	1374	2005	1427	460	1367	984	1247
ENSG00000252947.1	0	0	0	0	0	0	0	0	0	0	0	0	0	0	0	0
ENSG00000130775.15	138	178	161	130	141	151	118	100	136	83	267	148	79	156	100	79
ENSG00000117748.9	923	1289	857	748	559	1095	815	923	947	944	1616	1117	362	1256	772	905
ENSG00000130768.14	0	0	1	0	2	0	1	0	1	2	1	0	0	1	0	0
ENSG00000227050.1	62	63	65	42	45	35	60	40	55	35	118	49	46	69	68	41
ENSG00000158156.7	659	623	546	328	353	349	596	376	445	283	1006	385	285	500	499	366
ENSG00000158161.15	375	400	392	251	307	326	322	241	357	226	771	255	209	292	296	205
ENSG00000238231.2	0	0	0	0	0	0	0	0	0	0	0	0	0	0	0	0
ENSG00000240750.3	0	0	0	0	0	0	0	0	0	0	0	0	0	0	0	0
ENSG00000228589.3	321	485	317	273	268	488	240	355	348	385	477	356	119	420	282	332
ENSG00000228943.1	0	0	0	0	0	0	0	0	0	0	0	0	0	0	0	0
ENSG00000214812.3	0	0	0	2	0	0	0	0	0	0	0	0	0	0	0	0
ENSG00000253005.1	0	0	0	0	0	0	0	0	0	0	0	0	0	0	0	0
ENSG00000169403.11	6	1	4	1	4	6	6	9	0	4	7	8	2	8	2	0
ENSG00000126698.10	3918	6294	3745	3583	2503	5792	2941	4914	3479	4783	5420	4783	1284	4503	2713	3915
ENSG00000130770.17	3235	5256	3375	2898	2165	4914	2603	4350	2655	3456	4377	3616	1025	3774	2379	3151
ENSG00000270605.1	10	16	5	8	6	10	10	14	4	3	10	2	2	11	8	3
ENSG00000271398.1	1	0	1	1	0	1	2	0	1	0	0	0	2	0	1	0
ENSG00000130766.4	583	547	718	395	630	508	508	301	528	304	1045	315	214	312	447	336
ENSG00000130772.13	844	1130	707	602	503	1041	651	724	704	787	954	713	249	851	519	572
ENSG00000204138.12	567	580	496	296	487	422	496	317	587	358	1215	469	292	532	509	372
ENSG00000206779.1	0	0	0	0	0	0	0	0	0	0	0	0	0	0	0	0
ENSG00000229820.2	0	0	0	0	0	0	0	0	0	0	0	0	0	0	0	0
ENSG00000221216.1	0	0	0	0	0	0	0	0	0	0	0	0	0	0	0	0
ENSG00000180198.15	2902	1662	2580	905	2118	1537	2415	1211	2534	1382	4310	1364	1133	1805	2148	1168
ENSG00000242125.3	0	0	0	0	0	0	0	0	0	0	0	0	0	0	0	0
ENSG00000274266.1	0	0	0	0	0	0	0	0	0	0	0	0	0	0	0	0
ENSG00000200087.1	0	0	0	0	0	0	0	0	0	0	0	0	0	0	0	0
ENSG00000231468.2	8	0	7	0	3	0	4	1	10	0	13	2	4	2	9	3
ENSG00000279443.1	55	27	43	18	29	8	48	18	51	21	100	19	23	18	49	22
ENSG00000180098.9	817	1386	847	778	564	1280	735	1306	894	1046	1355	1143	266	1043	672	949
ENSG00000197989.13	127	164	104	97	83	154	90	165	83	139	200	117	71	150	115	133
ENSG00000221539.1	0	0	0	0	0	0	0	0	0	0	0	0	0	0	0	0
ENSG00000278274.1	0	0	0	0	0	0	0	0	0	0	0	0	0	0	0	0
ENSG00000273544.1	0	0	0	0	0	0	0	0	0	0	0	0	0	0	0	0
ENSG00000280498.1	0	0	0	0	0	0	0	0	0	0	0	0	0	0	0	0
ENSG00000274582.1	0	0	0	0	0	0	0	0	0	0	0	0	0	0	0	0
ENSG00000120656.11	967	1381	1029	838	685	1315	852	1182	918	1090	1406	1059	390	1066	644	1036
ENSG00000188060.7	106	102	110	108	102	159	136	134	100	89	155	93	70	145	54	54
ENSG00000229388.1	12	19	16	20	12	14	3	23	11	13	10	18	3	10	3	10
ENSG00000270103.3	0	0	0	0	0	0	0	0	0	0	0	0	0	0	0	0
ENSG00000274978.1	0	0	0	0	0	0	0	0	0	0	0	0	0	0	0	0
ENSG00000162419.12	343	356	335	209	246	329	308	269	323	252	595	292	143	294	303	264
ENSG00000252777.1	0	0	0	0	0	0	0	0	0	0	0	0	0	0	0	0
ENSG00000198492.15	1533	2000	1534	1240	1182	1720	1291	1402	1464	1423	2760	1575	599	1498	1319	1388
ENSG00000116329.10	4	3	0	0	0	1	0	1	0	0	3	1	0	0	0	0
ENSG00000233427.1	2	3	0	0	0	2	1	0	2	0	3	0	0	0	0	1
ENSG00000199756.1	0	0	0	0	0	0	0	0	0	0	0	0	0	0	0	0
ENSG00000159023.19	492	604	382	247	432	481	453	421	400	302	746	317	208	366	334	277
ENSG00000225616.2	11	13	5	5	3	5	4	6	7	6	4	10	2	7	2	8
ENSG00000206704.1	0	0	0	0	0	0	0	0	0	0	0	0	0	0	0	0
ENSG00000277958.1	0	0	0	0	0	0	0	0	0	0	0	0	0	0	0	0
ENSG00000253304.1	870	1024	814	607	815	1023	790	738	766	630	1372	625	547	1230	634	682
ENSG00000225750.1	0	1	0	0	0	0	0	0	0	0	1	0	0	2	0	0
ENSG00000116350.16	2507	2682	2503	1496	1879	2050	2101	1509	2180	1558	4290	1662	1271	2432	1794	1328
ENSG00000277916.1	0	0	0	0	0	0	0	0	0	0	0	0	0	0	0	0
ENSG00000116353.15	539	762	420	338	311	582	427	466	429	447	735	392	246	609	418	444
ENSG00000237934.1	2	3	0	0	0	1	0	0	1	2	0	0	0	0	0	0
ENSG00000060656.19	1666	1268	1231	579	1323	971	1290	618	798	407	2301	564	626	875	693	438
ENSG00000230523.1	0	1	1	1	1	0	0	0	0	0	0	1	0	0	0	0
ENSG00000225011.4	0	0	0	0	0	0	0	0	0	0	0	0	0	0	0	0
ENSG00000228176.1	2	1	0	0	0	0	1	0	0	0	2	1	0	1	0	0
ENSG00000270927.1	0	0	0	0	0	0	0	0	0	0	0	0	0	0	0	0
ENSG00000233399.2	1	0	0	0	0	0	0	0	0	0	0	0	0	0	0	0
ENSG00000233372.1	0	0	0	0	0	0	0	0	0	0	0	0	0	0	0	0
ENSG00000231251.1	0	0	0	0	0	0	0	0	0	0	0	0	0	0	0	0
ENSG00000236335.1	0	0	0	0	0	0	0	0	0	0	0	0	0	0	0	0
ENSG00000231949.1	0	0	0	0	0	0	0	0	0	0	0	0	0	0	0	0
ENSG00000162510.5	18	15	10	9	11	14	16	8	17	3	13	11	5	14	7	9
ENSG00000186056.9	15	19	15	7	27	19	18	9	8	14	12	9	1	7	14	6
ENSG00000162511.7	115	156	98	66	23	30	110	92	22	21	169	67	7	16	5	4
ENSG00000264773.1	0	0	0	0	0	0	0	0	0	0	0	0	0	0	0	0
ENSG00000229607.1	0	0	0	0	0	0	0	0	0	0	0	0	0	0	0	0
ENSG00000223382.4	13	14	6	9	5	19	7	13	7	12	8	8	7	1	1	7
ENSG00000222784.1	0	0	0	0	0	0	0	0	0	0	0	0	0	0	0	0
ENSG00000235143.1	0	0	0	0	0	0	1	0	0	0	0	0	0	0	0	0
ENSG00000162512.15	2499	2707	3258	1876	2902	2643	2740	1786	1999	1330	4000	1332	1421	2237	1415	993
ENSG00000266210.2	0	0	0	0	0	0	0	0	0	0	0	0	0	0	0	0
ENSG00000134644.15	1522	1770	1640	1085	1264	1423	1361	1078	1437	1085	2725	1137	619	919	1133	1057
ENSG00000237329.2	0	0	0	0	0	0	0	0	0	0	0	0	0	0	0	0
ENSG00000232768.1	0	0	0	0	0	0	0	0	0	0	0	0	0	0	0	0
ENSG00000215900.4	0	0	0	0	0	0	0	1	0	0	0	0	0	0	0	0
ENSG00000225142.2	0	0	0	0	0	0	0	0	0	0	0	0	0	0	0	0
ENSG00000084628.9	2	6	3	2	4	3	2	2	1	2	6	8	1	9	2	0
ENSG00000060688.12	1050	1610	1006	860	725	1467	820	1092	1053	1222	1840	1202	431	1459	833	1107
ENSG00000229447.2	0	0	0	0	0	0	0	0	0	0	0	0	0	0	0	0
ENSG00000121766.15	1247	2066	1342	1238	789	1951	895	1672	1165	1622	1619	1501	352	1350	904	1468
ENSG00000229044.1	461	810	467	472	306	737	355	670	404	602	597	630	145	463	336	524
ENSG00000121769.7	205	444	243	313	157	467	205	535	125	186	187	164	59	231	66	94
ENSG00000168528.11	2756	3133	2034	1282	1657	2034	1541	1191	873	556	6975	2249	1112	2269	1483	1117
ENSG00000215899.3	5	1	3	1	1	0	1	0	1	0	0	4	0	2	2	1
ENSG00000206981.1	0	0	0	0	0	0	0	0	0	0	0	0	0	0	0	0
ENSG00000260386.6	0	0	0	0	1	0	0	0	0	0	0	1	0	0	0	0
ENSG00000265961.1	0	0	0	0	0	0	0	0	0	0	0	0	0	0	0	0
ENSG00000284543.1	2	0	2	2	1	0	0	0	2	2	4	0	0	0	1	0
ENSG00000229167.1	0	0	0	0	0	0	0	0	0	0	4	0	0	0	0	1
ENSG00000142910.15	61	49	18	7	5	10	10	1	9	5	390	132	2	14	27	25
ENSG00000121764.11	1098	1344	1094	784	786	1138	924	865	954	780	1830	884	427	1209	741	687
ENSG00000162517.12	1435	1802	1473	1082	1151	1643	1229	1282	1274	1016	2434	1209	598	1566	1053	1002
ENSG00000235790.7	522	495	547	289	494	464	352	211	398	218	846	249	271	421	295	239
ENSG00000264078.1	0	0	0	0	0	0	0	0	0	0	0	0	0	0	0	0
ENSG00000084636.17	2000	1929	2192	1184	1863	1583	1256	791	1534	982	3224	962	1111	1664	1356	989
ENSG00000121753.12	523	494	610	307	359	277	369	210	303	150	1000	257	234	355	303	206
ENSG00000266580.1	0	0	0	0	0	0	0	0	0	0	0	0	0	0	0	0
ENSG00000254545.1	378	454	451	293	257	382	120	101	313	227	790	263	201	335	398	320
ENSG00000134668.12	1463	1571	1670	1091	977	1287	426	372	1114	914	2433	1056	563	1164	1246	1178
ENSG00000203620.2	1	0	0	0	0	0	0	0	0	0	3	0	0	0	0	0
ENSG00000269967.1	2	6	3	2	2	2	1	2	2	1	7	0	1	6	0	1
ENSG00000184007.18	965	1315	1174	975	713	1205	924	1032	910	977	1738	1332	757	1625	1093	1237
ENSG00000228634.1	0	0	1	0	0	0	0	0	0	0	0	0	1	0	3	0
ENSG00000121774.17	3942	4472	3778	2605	3311	3929	3325	2357	3712	2713	7122	2818	1909	3539	2967	2438
ENSG00000203325.3	86	103	95	53	61	85	61	50	92	47	148	73	60	77	77	56
ENSG00000121775.17	494	514	492	278	416	448	374	273	425	295	849	261	262	480	308	247
ENSG00000266203.1	0	0	0	0	0	0	0	0	0	0	0	0	0	0	0	0
ENSG00000276493.1	0	0	0	0	0	0	0	0	0	0	0	0	0	0	0	0
ENSG00000025800.13	329	410	335	244	266	354	316	276	336	284	672	333	162	308	292	280
ENSG00000250135.1	0	0	0	0	0	0	0	0	0	0	0	0	0	0	0	0
ENSG00000084652.15	2059	2438	2108	1419	1802	1893	1838	1329	1803	1431	4378	1764	1117	2106	1683	1488
ENSG00000160050.14	318	380	352	285	270	392	222	249	226	253	424	206	160	433	228	224
ENSG00000224066.1	127	185	194	150	127	147	147	123	110	122	214	105	58	162	91	102
ENSG00000160051.11	66	77	81	59	56	95	61	77	66	71	127	66	39	94	58	45
ENSG00000222046.2	48	52	55	49	28	54	29	28	38	37	74	24	20	31	31	34
ENSG00000160055.19	339	293	383	247	230	283	249	245	242	157	477	219	115	238	210	197
ENSG00000084623.11	10221	15968	9815	8898	5986	14440	7486	13446	8923	11907	11960	10431	3122	11570	7384	10898
ENSG00000220785.7	387	407	459	263	369	389	268	275	336	249	412	147	118	206	170	125
ENSG00000183615.5	143	198	123	86	70	118	57	54	95	87	184	69	38	127	60	82
ENSG00000182866.16	0	0	1	0	0	0	0	0	0	2	0	0	0	0	0	1
ENSG00000277617.1	0	0	0	0	0	0	0	0	0	0	0	0	0	0	0	0
ENSG00000252450.1	0	0	0	0	0	0	0	0	0	0	0	0	0	0	0	0
ENSG00000116478.11	3506	4969	3651	2820	2846	4550	3073	3216	3346	3286	5395	2871	1523	4012	2667	2829
ENSG00000175130.6	849	862	653	462	583	856	380	272	821	558	1623	618	585	1144	625	462
ENSG00000233775.1	2	0	0	0	0	0	2	0	1	0	0	0	0	0	0	0
ENSG00000162526.6	57	56	80	42	43	48	45	39	49	39	80	32	13	37	38	19
ENSG00000225828.1	52	47	64	33	45	52	32	41	62	35	73	29	19	29	29	24
ENSG00000160058.18	1424	1444	1491	943	1131	1140	1185	903	1048	741	2057	764	521	1091	924	753
ENSG00000224333.1	0	0	0	0	0	0	0	0	0	0	0	0	0	0	0	0
ENSG00000270850.1	0	0	0	0	0	0	0	0	0	0	0	0	0	0	0	0
ENSG00000229259.1	0	0	1	0	0	0	1	0	0	0	0	0	0	0	0	0
ENSG00000263529.2	0	0	0	0	0	0	0	0	0	0	0	0	0	0	0	0
ENSG00000254553.1	4	1	0	0	1	2	0	1	1	1	2	7	0	2	0	0
ENSG00000273274.1	0	0	0	0	0	0	0	0	0	0	0	0	0	0	0	0
ENSG00000160062.14	172	239	154	143	128	173	129	152	113	146	229	165	69	164	88	112
ENSG00000176261.15	738	1077	678	565	459	880	503	737	596	704	1006	721	225	592	466	604
ENSG00000200591.1	0	0	0	1	0	0	0	0	1	1	0	0	1	0	1	0
ENSG00000162521.18	3438	4685	3460	2845	2441	4058	2826	3181	3240	3304	5749	3186	1103	2861	2506	2849
ENSG00000162520.14	1842	2096	1661	1214	1351	1557	1693	1324	1369	1037	3475	1414	509	907	1334	1242
ENSG00000224409.1	5	6	2	4	3	4	3	6	5	4	1	1	1	2	2	3
ENSG00000162522.10	1002	919	1109	530	1094	885	1010	575	812	460	1468	415	352	560	482	318
ENSG00000134684.10	1702	2076	1713	1245	1365	1889	1491	1343	1619	1350	3356	1411	837	1853	1440	1479
ENSG00000116497.17	813	966	751	599	637	849	660	652	727	701	1444	754	316	691	609	592
ENSG00000160097.16	17	16	24	14	9	10	18	14	12	4	30	18	5	4	6	8
ENSG00000121905.9	766	987	815	568	717	1072	785	708	632	595	1183	664	445	1038	486	457
ENSG00000121900.18	788	933	837	591	698	1031	788	730	682	589	1141	632	441	1072	532	457
ENSG00000116514.16	508	497	481	330	320	382	424	299	440	299	783	307	211	424	372	292
ENSG00000278966.2	0	0	0	1	1	1	2	0	0	0	0	0	0	0	4	1
ENSG00000217644.5	0	0	0	0	0	0	0	0	0	0	0	0	0	0	0	0
ENSG00000239670.1	0	0	0	0	0	0	0	0	0	0	0	0	0	0	0	0
ENSG00000236065.2	2588	4174	2451	2385	1800	3737	2078	3322	2374	2933	4034	3067	931	3409	2041	2873
ENSG00000004455.16	2512	3879	2393	2288	1820	3694	2044	3077	2334	2882	3688	2890	930	3312	1874	2693
ENSG00000276645.1	0	0	0	0	0	0	0	0	0	0	0	0	0	0	0	0
ENSG00000142920.16	105	127	162	50	88	99	117	111	73	79	185	81	41	59	83	75
ENSG00000278997.1	4	2	1	1	1	0	2	1	1	0	1	1	0	0	0	0
ENSG00000116525.13	117	115	106	58	74	75	136	77	89	57	198	51	65	88	89	44
ENSG00000279179.1	7	14	10	10	13	13	15	6	11	4	19	7	5	7	5	1
ENSG00000160094.14	594	563	620	344	457	443	435	297	466	272	932	248	251	470	381	230
ENSG00000270115.1	0	0	0	0	0	0	0	0	0	0	0	0	0	0	0	0
ENSG00000184389.9	6	2	5	1	4	2	0	1	4	1	3	0	1	1	1	0
ENSG00000225313.5	2048	2355	2239	1513	1862	2263	1866	1426	1935	1458	3944	1662	1317	2559	1917	1490
ENSG00000134686.18	2214	2380	2325	1502	1887	2352	1869	1376	2020	1438	4260	1666	1326	2728	2066	1659
ENSG00000284154.1	0	0	0	0	0	0	0	0	0	0	0	0	0	0	0	0
ENSG00000222112.1	0	0	0	0	0	0	0	0	0	0	0	0	0	0	0	0
ENSG00000233246.1	50	40	64	43	42	41	42	32	63	32	106	34	37	66	79	49
ENSG00000234512.1	0	0	0	0	0	0	0	0	0	0	0	0	0	0	0	0
ENSG00000121903.14	61	76	72	51	68	56	65	50	58	65	128	72	33	75	61	45
ENSG00000235907.2	1	0	0	0	0	0	0	0	0	0	0	0	0	0	0	0
ENSG00000121904.17	1311	1188	1953	1090	1520	1145	753	448	1414	853	2830	825	846	1043	1222	805
ENSG00000227000.2	0	0	0	0	0	0	0	0	0	0	0	0	0	0	0	0
ENSG00000176256.10	0	0	0	0	2	0	0	2	0	1	1	0	0	0	0	0
ENSG00000231163.5	0	0	1	0	1	0	0	0	2	2	0	0	1	0	2	1
ENSG00000201148.1	0	0	0	0	0	0	0	0	0	0	0	0	0	0	0	0
ENSG00000142698.14	21	23	95	60	25	22	29	20	29	33	65	37	32	46	29	24
ENSG00000270241.1	0	0	0	0	0	0	0	0	0	0	0	0	0	0	0	0
ENSG00000207941.1	0	0	0	0	0	0	0	0	0	0	0	0	0	0	0	0
ENSG00000163866.8	1099	1603	950	767	710	1525	1002	1174	915	1041	1765	1225	451	1392	828	920
ENSG00000189280.3	1	2	3	0	1	11	3	6	2	0	2	5	1	4	0	3
ENSG00000189433.5	1	0	3	0	0	1	0	0	0	0	0	0	1	0	0	0
ENSG00000255811.1	0	0	0	0	0	0	0	0	0	0	0	0	0	0	0	0
ENSG00000188910.7	0	0	0	0	0	2	1	0	1	0	0	0	0	0	0	0
ENSG00000187513.8	0	0	0	1	0	0	0	0	0	0	0	0	0	0	0	0
ENSG00000230163.1	14	7	11	6	7	12	5	12	7	11	36	9	11	13	8	5
ENSG00000116544.11	6	10	9	3	6	3	11	4	5	5	2	6	4	4	1	0
ENSG00000241014.1	55	56	73	34	45	47	50	26	30	39	59	26	18	28	38	18
ENSG00000271741.1	8	16	5	6	5	14	6	10	7	6	13	9	5	10	4	6
ENSG00000243749.1	0	0	0	0	0	0	0	0	0	0	0	0	0	0	0	0
ENSG00000163867.16	3	2	2	1	0	5	3	5	2	2	5	2	0	2	2	2
ENSG00000233940.1	0	0	0	0	0	0	0	0	0	0	0	0	0	0	0	0
ENSG00000197056.9	344	482	316	291	225	421	299	406	340	345	594	385	110	211	300	296
ENSG00000228348.1	0	0	0	0	4	1	0	0	0	0	2	0	0	0	0	0
ENSG00000116560.10	5805	7675	5714	4209	5161	7060	5463	4513	6695	5789	11753	5517	3451	6635	5624	5075
ENSG00000201868.1	0	0	0	0	0	0	0	0	0	0	0	0	0	0	0	0
ENSG00000146463.11	1205	1560	1269	1003	1070	1252	1081	852	1106	930	2195	988	512	730	902	833
ENSG00000240374.3	0	0	0	0	0	0	0	0	0	0	0	0	0	0	0	0
ENSG00000201542.1	0	0	0	0	0	0	0	0	0	0	0	0	0	0	0	0
ENSG00000229994.1	0	0	0	0	0	0	0	0	0	0	0	0	0	0	0	0
ENSG00000227409.1	134	143	133	100	112	118	98	99	96	122	195	119	41	48	81	78
ENSG00000278702.1	0	0	0	0	0	0	0	0	0	0	0	0	0	0	0	0
ENSG00000142687.17	1088	1052	1092	724	941	893	941	622	857	573	1963	680	528	801	767	523
ENSG00000236274.1	0	0	0	0	0	0	0	0	0	0	0	0	0	0	0	0
ENSG00000020129.15	1119	1111	1103	639	876	832	975	624	834	496	2196	621	603	899	915	589
ENSG00000239636.1	7	4	9	4	15	4	5	2	5	6	9	3	0	4	2	1
ENSG00000116819.6	8	5	13	9	7	7	13	4	8	7	15	6	5	2	3	2
ENSG00000126067.11	2637	3403	2485	2020	1914	2940	2275	2374	2433	2102	4889	2498	1092	2901	2054	2153
ENSG00000142686.7	849	1129	929	697	603	1029	751	832	711	709	1373	831	350	919	676	672
ENSG00000092853.13	347	352	257	199	289	293	431	253	455	316	1273	483	344	595	459	371
ENSG00000232335.1	47	51	30	12	33	27	62	24	51	36	152	38	49	58	55	29
ENSG00000134698.10	317	291	243	183	197	244	251	181	253	221	473	180	132	173	199	197
ENSG00000092847.11	771	824	778	481	682	572	664	464	617	445	1466	506	371	549	544	507
ENSG00000271164.1	0	0	0	0	0	0	0	0	0	0	0	0	0	0	0	0
ENSG00000271914.1	0	4	0	2	0	1	0	4	0	1	2	1	0	2	2	2
ENSG00000126070.19	355	393	338	236	273	331	268	225	316	252	624	260	133	227	242	220
ENSG00000271554.1	42	37	26	28	21	29	28	38	43	21	54	32	13	26	28	25
ENSG00000232862.5	1	1	0	0	1	1	0	0	0	0	0	0	0	0	0	0
ENSG00000092850.11	7	3	1	1	0	4	2	2	4	4	4	4	1	4	0	0
ENSG00000116863.10	672	697	650	407	514	591	620	470	522	454	1252	467	365	781	502	466
ENSG00000171812.12	228	254	643	376	449	411	362	204	272	200	461	156	183	263	187	123
ENSG00000054116.11	1930	2858	1959	1760	1285	2600	1463	2171	1732	2159	2586	2055	689	2129	1423	1861
ENSG00000116871.15	8071	8664	8043	5027	6232	6603	7371	5063	6892	4511	14904	5274	4777	8601	6673	4972
ENSG00000264592.2	0	0	0	0	0	0	0	0	0	0	0	0	0	0	0	0
ENSG00000054118.13	2764	3238	2690	1994	2243	2401	2424	2040	2516	2224	5435	2427	1421	2546	2123	1925
ENSG00000231849.1	0	0	1	0	0	0	0	0	0	1	0	0	0	0	0	0
ENSG00000214193.10	5136	6487	5678	4001	3983	5971	4340	4491	3538	3253	6863	3597	2055	5398	3181	2995
ENSG00000142694.6	4971	6286	5510	3944	3768	5769	4074	4205	3400	3033	6520	3404	2035	5193	2945	3062
ENSG00000116883.8	113	167	188	115	146	155	136	117	111	70	241	81	66	98	68	52
ENSG00000196182.10	593	622	632	337	458	539	603	377	451	345	1095	392	238	470	420	344
ENSG00000181817.5	1160	1920	1172	1070	762	1868	1019	1893	948	1273	1554	1549	368	1637	925	1462
ENSG00000222821.1	0	0	0	0	0	0	0	0	0	0	0	0	0	0	0	0
ENSG00000116885.18	191	261	180	140	122	215	146	190	135	183	249	167	52	169	106	145
ENSG00000201448.1	0	0	0	0	0	0	0	0	0	0	0	0	0	0	0	0
ENSG00000116898.11	1652	3027	1574	1771	987	3096	1208	2801	1667	2500	2101	2323	536	2220	1313	2304
ENSG00000119535.17	0	1	0	0	0	0	0	0	0	0	1	0	1	1	0	1
ENSG00000230214.1	0	0	0	0	0	0	0	0	0	0	0	0	0	0	0	0
ENSG00000234481.1	0	0	0	0	0	0	0	0	0	0	0	0	0	0	0	0
ENSG00000163873.9	0	0	0	0	3	4	2	2	0	0	6	2	0	8	1	5
ENSG00000264698.1	0	0	0	0	0	0	0	0	0	0	0	0	0	0	0	0
ENSG00000207328.1	0	0	0	0	0	0	0	0	0	0	0	0	0	0	0	0
ENSG00000223944.1	1	0	0	0	0	0	0	0	0	0	0	1	0	0	0	0
ENSG00000252368.1	0	0	0	0	0	0	0	0	0	0	0	0	0	0	0	0
ENSG00000230451.2	0	0	0	0	0	0	0	0	0	0	0	0	0	0	0	0
ENSG00000233621.1	96	155	71	51	64	92	69	57	81	88	89	49	44	106	51	63
ENSG00000163874.10	97	117	111	50	81	97	76	46	91	58	125	83	37	60	53	32
ENSG00000283724.1	0	0	0	0	0	0	0	0	0	0	0	0	0	0	0	0
ENSG00000163875.15	1655	2686	1741	1600	1057	2002	1108	1688	1563	1708	2263	1781	521	1606	1175	1584
ENSG00000263675.1	0	0	0	0	0	0	0	0	0	0	0	0	0	0	0	0
ENSG00000163877.10	471	708	480	382	390	515	379	411	485	434	858	390	207	493	325	354
ENSG00000232273.1	1	4	2	0	0	0	0	0	0	2	0	0	0	1	0	0
ENSG00000237749.4	9	15	8	10	5	7	4	8	4	11	10	3	2	12	3	10
ENSG00000163879.10	302	453	400	291	223	370	303	309	231	252	429	258	96	329	186	228
ENSG00000134697.12	1650	2128	1315	1005	1194	1702	1133	1158	1089	1087	2444	1316	625	1393	1085	1104
ENSG00000169218.13	167	186	108	74	189	184	28	23	172	109	31	20	61	116	14	14
ENSG00000116922.14	382	536	389	359	306	490	284	426	349	362	546	351	143	275	266	322
ENSG00000134690.10	1354	1406	1306	836	990	1271	1073	920	1327	1071	2645	1202	625	1402	998	979
ENSG00000183317.16	0	0	0	0	2	4	0	1	0	1	0	0	0	0	0	0
ENSG00000200421.1	0	0	0	0	0	0	0	0	0	0	0	0	0	0	0	0
ENSG00000214141.4	0	0	0	0	0	0	0	0	0	0	0	0	0	0	0	0
ENSG00000227416.2	0	0	0	0	0	0	0	0	0	0	0	0	0	0	0	0
ENSG00000185090.14	22	34	31	21	23	31	57	43	17	16	69	23	17	31	40	29
ENSG00000233728.1	25	23	21	17	15	11	29	27	11	12	45	14	12	21	19	11
ENSG00000196449.3	369	591	444	321	262	534	351	371	402	380	826	495	203	537	408	437
ENSG00000197982.13	1727	2310	1849	1452	1116	2094	1296	1560	1191	1224	2579	1538	773	2058	1373	1472
ENSG00000188786.9	308	284	316	193	266	248	223	176	244	192	617	249	158	213	209	196
ENSG00000235673.1	0	0	0	0	0	0	0	0	0	0	0	0	0	0	0	0
ENSG00000230955.1	86	79	85	77	74	100	52	48	90	88	138	75	36	85	58	52
ENSG00000204084.12	628	675	611	404	473	622	509	497	620	518	996	537	266	498	580	487
ENSG00000252448.1	2	1	2	0	2	0	0	1	0	0	0	1	1	0	0	2
ENSG00000222282.1	1	1	0	1	1	0	0	1	0	1	0	0	0	1	0	0
ENSG00000277168.1	0	0	0	0	0	0	0	0	0	0	0	0	0	0	0	0
ENSG00000183431.11	2174	2664	2020	1553	1572	2511	1662	1704	1987	1874	3531	1951	896	2404	1658	1663
ENSG00000212541.1	2	2	2	2	0	3	1	1	1	1	3	2	1	0	1	2
ENSG00000183386.9	503	632	550	370	493	605	363	307	483	307	879	376	163	456	425	356
ENSG00000183520.11	1075	1595	970	885	818	1694	825	1397	1151	1337	1814	1309	365	1207	950	1308
ENSG00000185668.7	0	2	0	1	1	0	0	0	0	0	1	4	1	0	0	0
ENSG00000224592.5	3	9	4	4	2	6	2	5	2	1	3	6	3	2	2	5
ENSG00000223589.2	0	0	0	0	0	0	0	0	0	0	0	0	0	0	0	0
ENSG00000265596.1	0	0	0	0	0	0	0	0	0	0	0	0	0	0	0	0
ENSG00000237290.1	0	0	0	0	0	0	0	0	0	1	0	0	0	0	0	0
ENSG00000275350.1	0	0	0	0	0	0	0	0	0	0	0	0	0	0	0	0
ENSG00000200796.1	0	0	0	0	0	0	0	0	0	0	0	0	0	0	0	0
ENSG00000238063.2	0	0	0	0	0	0	0	0	0	0	0	0	0	0	0	0
ENSG00000215895.4	20	26	17	10	5	25	16	12	11	7	38	16	7	16	17	15
ENSG00000116954.7	527	640	497	385	362	497	498	459	439	358	940	481	167	375	369	356
ENSG00000273637.1	22	51	27	28	21	25	30	39	16	21	32	36	14	24	13	18
ENSG00000228436.2	819	1183	775	693	507	997	672	911	722	898	1231	892	259	897	648	841
ENSG00000214114.8	0	0	0	0	0	0	0	0	0	0	0	0	0	0	0	0
ENSG00000274944.4	0	0	0	0	0	0	0	0	0	1	0	0	0	0	0	0
ENSG00000131233.9	0	0	0	0	0	0	0	0	0	0	0	0	0	0	0	0
ENSG00000158315.10	60	88	65	50	45	56	84	68	48	45	108	55	25	78	44	40
ENSG00000199963.1	0	0	0	0	0	0	0	0	0	0	0	0	0	0	0	0
ENSG00000207466.1	0	0	0	0	0	0	0	0	0	0	0	0	0	0	0	0
ENSG00000235549.1	0	0	0	0	0	0	0	0	0	0	0	0	0	0	0	0
ENSG00000174574.15	1289	1807	1250	965	948	1653	1158	1277	1279	1201	2650	1574	506	1377	1265	1391
ENSG00000168653.10	4487	6751	4456	3893	3335	7570	3267	5315	3892	5125	6791	5389	1331	5391	3268	4708
ENSG00000127603.23	2499	2381	2485	1555	2453	1727	2572	1359	2235	1549	6577	1745	1373	1524	2221	1622
ENSG00000206654.1	0	0	0	0	0	0	0	0	0	0	0	0	0	0	0	0
ENSG00000222378.1	0	0	0	0	0	0	0	0	0	0	0	0	0	0	0	0
ENSG00000270040.1	0	0	0	0	0	0	0	0	0	0	0	0	0	0	0	0
ENSG00000226438.1	4	5	3	4	1	2	2	7	3	6	6	2	2	2	5	3
ENSG00000217897.2	0	0	1	0	0	0	0	0	0	0	0	0	0	0	0	1
ENSG00000183682.7	82	58	49	19	47	37	29	34	47	37	88	27	14	23	31	19
ENSG00000237624.1	0	0	0	0	0	0	0	0	0	0	0	0	0	0	0	0
ENSG00000182109.7	40	31	34	20	30	32	23	18	29	23	57	24	7	14	22	10
ENSG00000243970.1	55	43	60	26	30	40	39	37	60	31	49	28	3	12	23	23
ENSG00000090621.13	5245	5992	6135	3870	4175	4707	4880	3445	4455	3172	10875	3865	2549	4869	4215	3349
ENSG00000228060.1	2151	2299	2346	1540	1711	1777	1925	1316	1826	1270	4293	1473	911	1644	1505	1287
ENSG00000201457.1	0	0	0	0	0	0	0	0	0	0	0	0	0	0	0	0
ENSG00000163909.7	5	6	3	0	3	2	6	2	3	2	35	8	1	0	2	1
ENSG00000225903.1	0	0	0	0	0	0	0	0	0	0	0	0	0	0	0	0
ENSG00000116981.3	0	0	0	0	0	2	0	0	0	0	0	0	0	1	0	0
ENSG00000116983.12	0	0	0	1	0	0	0	0	0	0	0	0	0	0	0	0
ENSG00000084072.16	852	1235	930	812	596	1114	596	716	748	767	1319	867	318	976	586	745
ENSG00000225333.6	0	0	0	0	0	0	0	0	0	0	0	0	0	0	0	0
ENSG00000252413.1	0	0	0	0	0	0	0	0	0	0	0	0	0	0	0	0
ENSG00000116985.11	30	20	25	6	16	18	28	13	26	14	52	24	6	19	11	8
ENSG00000198754.5	0	0	0	0	0	0	0	0	0	0	0	0	0	0	0	0
ENSG00000261798.1	0	0	0	0	0	0	0	0	0	0	0	0	0	0	0	0
ENSG00000229213.1	0	0	0	0	0	0	0	0	0	0	0	0	0	0	0	0
ENSG00000043514.15	361	695	413	375	273	542	203	317	281	319	514	361	130	364	309	393
ENSG00000202222.1	0	0	0	0	0	0	0	0	0	0	0	0	0	0	0	0
ENSG00000116990.10	2	2	2	3	0	0	1	1	3	2	1	2	4	1	2	5
ENSG00000236546.1	1	2	1	1	0	3	1	0	0	0	3	0	0	1	2	1
ENSG00000207356.1	0	0	0	0	0	0	0	0	0	0	0	0	0	0	0	0
ENSG00000168389.17	25	24	28	18	16	22	26	15	39	24	81	34	25	58	44	25
ENSG00000228477.1	0	0	0	0	0	0	0	0	0	0	0	0	0	0	0	0
ENSG00000131236.16	12414	18653	13216	12128	10333	19240	12014	15276	12787	14625	23115	16511	5342	15789	11807	14537
ENSG00000131238.16	1694	2416	1748	1594	1352	2410	1302	1386	1834	1870	2310	1414	619	1607	1150	1299
ENSG00000226745.2	0	0	0	0	0	1	0	0	0	0	0	0	0	0	0	0
ENSG00000117000.8	459	710	469	426	297	489	297	366	358	431	598	424	118	290	271	344
ENSG00000207508.1	0	0	0	0	0	0	0	0	0	0	0	0	0	0	0	0
ENSG00000188800.5	0	1	1	0	0	0	0	1	1	0	3	1	0	0	2	1
ENSG00000259943.1	88	198	117	137	65	218	77	153	109	169	105	135	28	115	65	118
ENSG00000084073.8	1977	3068	1850	1723	1386	2422	1580	2086	1713	1907	3186	2276	693	1681	1577	1794
ENSG00000231296.1	3	7	1	6	4	7	1	5	12	9	9	6	3	10	3	3
ENSG00000049089.13	26	23	38	23	21	24	23	29	25	6	62	17	14	33	29	9
ENSG00000227311.3	1	7	1	4	1	3	3	4	2	3	2	2	0	8	4	1
ENSG00000084070.11	1126	1400	1017	703	744	842	773	599	908	702	2177	850	433	853	808	707
ENSG00000213172.3	0	0	0	0	0	0	0	0	0	0	0	0	0	0	0	0
ENSG00000187801.14	41	57	29	18	18	28	20	22	32	21	60	47	6	21	18	23
ENSG00000260920.2	22	30	21	12	22	21	14	10	21	16	53	26	7	17	29	16
ENSG00000279667.1	1	0	0	4	0	0	2	0	1	0	1	2	0	0	0	1
ENSG00000187815.9	83	103	100	71	75	90	82	56	77	49	148	87	38	66	54	74
ENSG00000238287.1	48	62	47	42	38	57	41	44	41	36	85	47	13	45	28	49
ENSG00000164002.11	146	204	142	132	113	184	123	173	150	160	324	178	91	241	142	187
ENSG00000227278.1	54	71	40	52	49	77	43	64	62	49	106	63	29	79	34	64
ENSG00000238186.1	23	38	28	15	23	40	26	33	26	27	62	37	27	30	33	37
ENSG00000117010.15	72	131	79	75	52	117	55	96	80	100	107	105	21	58	57	98
ENSG00000236505.1	0	0	0	0	0	0	0	0	0	0	0	0	0	0	0	0
ENSG00000233910.1	0	0	0	0	0	0	0	0	0	0	0	0	0	0	0	0
ENSG00000117016.9	10	3	1	1	3	2	3	3	1	6	6	1	3	3	4	5
ENSG00000237899.1	13	7	15	16	4	13	11	8	11	20	5	10	9	16	3	17
ENSG00000272145.1	80	122	107	76	70	100	76	67	114	69	158	83	38	85	61	70
ENSG00000066136.20	740	814	763	561	586	703	674	522	639	530	1236	514	382	722	581	509
ENSG00000198974.3	0	0	0	0	0	0	0	0	0	0	0	0	0	0	0	0
ENSG00000207962.1	0	0	0	0	0	0	0	0	0	0	0	0	0	0	0	0
ENSG00000117013.14	2	4	1	0	0	2	2	0	1	1	1	1	0	1	1	1
ENSG00000264582.2	0	0	0	0	0	0	0	0	0	0	0	0	0	0	0	0
ENSG00000179862.6	119	113	151	113	69	108	90	64	78	57	137	64	39	94	62	44
ENSG00000229528.1	0	0	0	2	0	0	0	0	0	1	0	0	0	0	0	1
ENSG00000228940.1	0	0	0	0	0	2	0	0	0	0	0	0	0	0	0	0
ENSG00000233118.2	0	0	0	0	0	0	0	0	0	0	0	0	0	0	0	0
ENSG00000171793.13	734	782	703	451	576	744	733	567	906	681	2181	901	488	1185	1021	829
ENSG00000281207.1	316	362	287	193	264	287	308	200	273	168	640	215	187	425	242	184
ENSG00000171790.15	0	8	3	1	5	8	2	3	7	4	20	11	1	4	8	1
ENSG00000010803.16	678	602	560	377	494	539	602	395	510	353	1196	421	309	660	409	324
ENSG00000215893.3	0	0	0	0	0	0	0	0	0	0	0	0	0	0	0	0
ENSG00000235358.1	2	3	0	1	0	3	2	2	2	0	2	1	0	0	0	2
ENSG00000213987.4	0	0	0	0	0	0	0	0	0	0	0	0	0	0	0	0
ENSG00000204060.6	5	3	6	10	8	7	14	16	1	0	10	9	10	19	2	2
ENSG00000229901.1	1	3	0	0	2	0	0	1	0	0	1	0	0	0	0	0
ENSG00000252563.1	0	0	0	0	0	0	0	0	0	0	0	0	0	0	0	0
ENSG00000127129.9	0	1	1	1	2	4	2	1	3	1	2	0	0	0	0	1
ENSG00000127124.14	153	148	283	176	97	116	178	112	214	119	578	173	203	261	237	174
ENSG00000230881.1	0	0	0	0	0	0	0	0	0	0	0	0	0	0	0	0
ENSG00000230638.4	0	0	0	0	0	0	1	0	1	0	1	0	1	0	0	0
ENSG00000227538.1	0	0	0	0	0	0	0	0	0	0	0	0	0	0	0	0
ENSG00000228776.2	0	0	0	0	0	0	0	0	0	0	0	0	0	0	0	0
ENSG00000044012.3	0	0	0	0	0	0	0	0	0	0	0	0	0	0	0	0
ENSG00000197273.3	0	0	0	0	0	0	0	0	0	0	0	0	0	0	0	0
ENSG00000198815.8	759	885	749	544	594	595	560	500	760	525	1334	511	307	492	597	443
ENSG00000227527.2	11	13	14	12	11	14	5	6	10	11	19	8	4	11	17	9
ENSG00000177181.14	1	2	3	2	0	2	0	3	1	3	5	1	0	0	0	2
ENSG00000235002.1	0	0	0	0	0	0	0	0	0	0	0	0	0	0	0	0
ENSG00000066185.12	18	17	11	13	16	27	11	14	14	9	12	7	7	19	8	13
ENSG00000127125.8	736	1037	765	669	540	1097	639	921	621	662	1125	793	267	723	585	691
ENSG00000186409.14	583	1053	601	661	323	753	330	796	558	915	658	777	112	673	372	773
ENSG00000230116.1	0	0	0	0	0	0	0	0	0	0	0	0	0	0	0	0
ENSG00000236876.3	7	8	13	8	7	6	3	10	8	14	11	9	1	8	4	10
ENSG00000200254.1	0	0	0	0	0	0	0	0	0	0	0	0	0	0	0	0
ENSG00000236180.2	0	0	0	0	0	0	0	0	0	0	0	0	0	0	0	0
ENSG00000171960.10	981	1630	1024	955	650	1582	723	1276	1047	1430	1372	1244	322	1519	733	1093
ENSG00000234917.2	3	3	0	2	2	3	2	2	2	1	5	1	5	3	2	1
ENSG00000065978.18	33058	40392	34202	22429	25840	32315	27732	22004	27065	21773	53542	23634	14439	31248	23958	20670
ENSG00000164007.10	0	0	0	0	0	0	1	0	0	0	3	0	0	0	0	0
ENSG00000117385.15	2899	3176	2904	1902	2275	2618	1866	1381	2022	1401	4439	1615	1155	2117	1685	1318
ENSG00000164008.14	0	0	0	0	0	0	0	0	0	0	1	0	0	2	0	0
ENSG00000283580.1	106	139	92	69	97	109	113	97	83	76	122	64	40	67	77	59
ENSG00000228452.1	27	42	17	13	30	31	22	34	13	23	28	20	8	18	15	18
ENSG00000274386.5	527	891	437	394	328	774	344	825	450	626	613	526	119	509	239	483
ENSG00000177868.11	759	1296	658	620	511	1140	551	1089	628	916	845	776	193	763	383	625
ENSG00000164010.13	549	721	691	485	500	754	401	420	470	478	682	326	167	346	281	330
ENSG00000228192.7	386	543	568	385	368	551	313	341	331	300	517	246	130	267	215	226
ENSG00000164011.17	139	216	182	122	114	155	111	114	117	123	238	90	48	145	94	98
ENSG00000233708.1	0	2	0	2	0	1	0	1	0	0	0	1	0	0	0	0
ENSG00000237090.1	0	0	0	1	0	0	0	0	0	0	0	0	0	0	0	0
ENSG00000225099.1	1	1	3	3	1	3	0	0	0	0	3	1	0	0	2	0
ENSG00000117394.20	616	751	704	423	723	970	851	707	522	408	1327	617	327	748	534	450
ENSG00000284138.1	0	0	0	0	0	0	0	0	0	0	0	0	0	0	0	0
ENSG00000227533.5	27	37	32	35	26	53	23	33	21	27	15	15	8	14	10	10
ENSG00000283973.1	6	14	12	8	13	22	12	14	11	11	7	10	4	2	6	4
ENSG00000207256.1	0	0	0	0	0	0	0	0	0	0	0	0	0	0	0	0
ENSG00000283136.1	0	0	0	0	0	0	0	0	0	0	0	0	0	0	0	0
ENSG00000277513.1	0	0	0	0	0	0	0	0	0	0	0	0	0	0	0	0
ENSG00000186973.10	1	5	1	4	3	6	5	4	0	1	2	4	0	2	3	1
ENSG00000117395.12	1736	2236	1312	1159	1101	1946	1482	1692	1770	1828	3396	2061	759	2158	1988	1949
ENSG00000284410.1	0	0	0	0	0	0	0	0	0	0	0	0	0	0	0	0
ENSG00000243710.7	442	556	354	269	255	450	372	393	441	504	865	566	253	503	563	543
ENSG00000199240.1	0	0	0	0	0	0	0	0	0	0	0	0	0	0	0	0
ENSG00000179178.10	1	0	0	0	0	0	0	0	0	0	0	0	0	0	0	0
ENSG00000253313.5	0	2	0	0	0	0	0	0	0	1	0	0	0	1	0	0
ENSG00000066056.13	8	12	11	16	3	9	8	7	7	3	8	2	1	9	4	4
ENSG00000117400.16	0	0	2	0	0	1	1	0	0	1	0	1	0	0	1	2
ENSG00000234694.1	6	5	7	4	5	8	8	7	4	5	14	8	2	10	2	6
ENSG00000117399.13	4275	5147	4269	3050	3092	4809	3431	3297	4406	4092	7076	3785	2171	6071	3324	3514
ENSG00000066322.14	3883	4269	3615	2485	2778	3675	3516	2952	3322	2503	6687	2971	1815	4199	3120	2583
ENSG00000283836.1	0	0	0	0	0	0	0	0	0	0	0	0	0	0	0	0
ENSG00000159479.16	1147	1871	1210	1022	720	1518	793	1329	1029	1352	1499	1248	433	1437	879	1161
ENSG00000229431.1	786	1273	801	759	509	1051	604	890	626	873	1025	843	277	918	547	808
ENSG00000198198.15	1044	899	1080	569	806	756	1002	611	898	566	2032	687	611	985	780	572
ENSG00000229372.1	57	57	72	32	51	35	63	21	54	38	125	29	27	37	39	25
ENSG00000274975.1	0	0	0	0	0	0	0	0	0	0	0	0	0	0	0	0
ENSG00000178922.16	487	533	508	344	359	424	506	370	437	368	957	387	314	677	365	399
ENSG00000229348.1	1	0	3	2	4	3	3	2	1	0	8	0	1	0	0	0
ENSG00000142949.16	904	912	1471	759	1225	990	1403	823	1323	884	1868	584	603	692	1145	769
ENSG00000066135.12	1201	1180	1284	803	1087	978	959	645	1052	747	1983	736	528	892	839	602
ENSG00000236200.5	440	482	537	319	419	410	448	300	437	342	843	294	232	452	332	260
ENSG00000126091.19	513	568	651	373	385	532	465	396	444	365	915	382	203	571	398	315
ENSG00000229444.1	8	1	0	3	4	8	0	5	7	1	16	2	7	1	6	2
ENSG00000283414.1	0	0	0	0	0	0	0	0	0	0	0	0	0	0	0	0
ENSG00000233674.2	0	0	0	0	0	0	0	0	0	0	0	0	0	0	0	0
ENSG00000283477.1	0	0	0	0	0	0	0	0	0	0	0	0	0	0	0	0
ENSG00000224751.2	0	0	1	0	0	0	0	1	0	0	0	1	0	0	0	0
ENSG00000117407.16	17	12	18	17	19	31	46	44	19	13	39	6	10	18	5	10
ENSG00000237950.1	2	9	8	0	3	1	3	4	3	3	8	1	2	1	3	2
ENSG00000117408.10	845	758	791	499	635	657	904	529	641	399	1659	476	427	785	615	449
ENSG00000132768.13	252	285	261	153	194	264	216	209	234	165	463	194	145	299	204	189
ENSG00000117410.13	1641	2386	1539	1301	1069	2083	1377	1822	1397	1406	2580	1817	738	2335	1293	1452
ENSG00000117411.16	2518	3000	3050	1935	2284	2768	2341	1723	1895	1399	4956	1842	1652	3415	1751	1512
ENSG00000159214.12	127	127	133	67	113	136	115	109	90	82	191	105	55	128	75	82
ENSG00000196517.11	260	245	184	146	252	267	192	123	157	92	345	136	97	178	131	92
ENSG00000230615.6	102	116	52	53	62	91	51	31	26	44	197	106	28	54	45	57
ENSG00000227163.2	0	0	0	0	0	0	1	0	0	0	0	0	0	0	0	0
ENSG00000271647.1	5	6	4	1	0	4	3	2	1	5	6	8	1	0	4	0
ENSG00000239560.3	0	0	0	0	0	0	0	0	0	0	0	0	0	0	0	0
ENSG00000171872.4	21	26	7	13	5	8	14	14	5	6	29	18	3	3	6	10
ENSG00000233514.1	3	3	0	0	2	4	1	1	4	2	2	1	0	5	4	3
ENSG00000283039.1	0	0	0	0	0	0	0	0	0	0	0	0	0	0	0	0
ENSG00000226804.4	0	0	0	0	0	0	0	0	0	0	0	0	0	0	0	0
ENSG00000200171.1	0	0	0	0	0	0	0	0	0	0	0	0	0	0	0	0
ENSG00000238037.1	0	0	0	0	0	0	0	0	0	0	0	0	0	0	0	0
ENSG00000227994.1	0	0	0	0	0	0	0	0	0	0	0	0	0	0	0	0
ENSG00000271329.1	0	0	0	0	0	0	0	0	0	0	0	0	0	0	0	0
ENSG00000178028.13	727	860	693	481	576	639	579	468	592	497	1104	421	338	841	453	389
ENSG00000117419.14	1576	2202	1611	1350	1065	2038	1310	1607	1346	1317	2118	1352	569	1724	1069	1281
ENSG00000233602.1	0	0	0	0	0	0	0	0	0	0	0	0	0	0	0	0
ENSG00000199385.1	0	0	0	0	0	0	0	0	0	0	0	0	0	0	0	0
ENSG00000187147.17	1369	1674	1451	1007	1158	1568	1124	1061	1288	1054	2409	1052	685	1580	1079	1042
ENSG00000263381.1	0	0	0	0	0	0	0	0	0	0	0	0	0	0	0	0
ENSG00000126106.13	1515	1825	1650	1141	1254	1614	1382	1114	1339	1193	2524	1206	649	1731	1177	1080
ENSG00000198520.10	25	38	32	30	22	39	21	40	30	42	50	30	3	7	19	15
ENSG00000199377.1	0	0	0	0	0	0	0	0	0	0	0	0	0	0	0	0
ENSG00000200169.1	0	0	0	0	0	0	0	0	0	0	0	0	0	1	0	0
ENSG00000142945.12	1247	1401	1268	815	971	1212	976	760	1143	895	2662	1168	699	1516	821	704
ENSG00000225721.5	3296	4983	3424	3011	2277	5147	2331	3582	2830	3524	5141	3832	1344	3386	2408	3355
ENSG00000142937.11	30394	49338	32158	30863	19211	48571	21162	38143	27801	36885	36046	31315	8344	30426	21811	33426
ENSG00000264294.1	0	0	0	0	0	0	0	0	0	0	0	0	0	0	0	0
ENSG00000200913.1	0	0	0	0	0	0	0	0	0	0	0	0	0	0	0	0
ENSG00000202031.1	0	0	0	0	0	0	0	0	0	0	0	0	0	0	0	0
ENSG00000207421.1	0	0	0	0	0	0	0	0	0	0	0	0	0	0	0	0
ENSG00000281859.1	0	0	0	0	0	0	0	0	0	0	0	0	0	0	0	0
ENSG00000234093.3	1	4	3	0	0	5	0	3	5	5	4	0	0	0	2	2
ENSG00000142959.4	3	4	12	7	5	2	6	8	3	4	13	2	1	15	5	4
ENSG00000173846.12	529	593	544	346	399	576	529	474	395	358	989	516	205	471	457	403
ENSG00000188396.3	9	19	8	15	12	14	17	7	9	10	26	16	4	10	7	5
ENSG00000222009.8	220	213	225	166	148	236	88	118	153	91	268	111	69	118	131	114
ENSG00000117425.13	100	94	93	61	63	61	63	53	61	33	128	41	17	55	42	38
ENSG00000202444.1	0	0	0	0	0	0	0	0	0	0	0	0	0	0	0	0
ENSG00000226499.1	4	3	1	0	0	3	0	1	0	0	0	1	0	3	1	2
ENSG00000070785.16	879	1512	832	832	565	1234	717	1077	706	971	1504	1267	367	1245	678	824
ENSG00000253039.1	0	0	0	0	0	0	0	0	0	0	0	0	0	0	0	0
ENSG00000229815.1	3	0	0	0	0	1	0	0	0	0	1	0	0	0	1	0
ENSG00000232369.1	0	0	0	0	0	1	0	0	0	1	0	0	0	0	0	1
ENSG00000268949.1	0	1	0	0	0	0	1	0	1	0	0	0	0	0	0	3
ENSG00000126107.14	2064	2182	2008	1221	1830	1713	1767	1187	1552	1022	3449	1203	1061	1768	1411	1009
ENSG00000126088.13	2991	4689	2935	2708	2164	4034	2159	2968	2421	2679	3715	2757	939	3450	1992	2561
ENSG00000162415.6	31	40	21	29	20	29	17	15	14	13	85	30	9	35	35	43
ENSG00000234315.1	0	0	0	0	0	0	0	0	0	0	0	0	0	0	0	0
ENSG00000281912.1	7	2	15	10	7	7	9	5	8	10	11	3	2	17	5	2
ENSG00000186603.5	35	22	29	14	29	31	36	28	37	21	69	26	27	57	35	32
ENSG00000132781.17	280	318	263	199	201	260	185	186	274	211	504	246	150	353	244	234
ENSG00000132773.11	275	360	288	188	199	281	239	197	263	199	564	263	155	433	196	228
ENSG00000070759.16	135	135	111	68	79	97	94	80	77	69	133	71	32	86	63	61
ENSG00000236872.1	1	0	0	2	0	1	1	0	1	2	0	0	0	0	1	1
ENSG00000280670.2	40	46	64	56	29	28	44	23	34	27	80	48	10	27	25	25
ENSG00000132763.14	3274	4318	3146	2530	2198	4156	2599	3333	2855	3117	4781	3093	1087	3560	2251	2687
ENSG00000117450.13	11913	16530	11712	9588	8023	14736	9138	12336	10381	10901	16902	11316	3583	11445	8111	10224
ENSG00000234379.1	0	0	0	0	0	0	0	0	0	0	0	0	0	0	0	0
ENSG00000117448.13	1928	2850	2117	1826	1394	3100	1381	1888	1631	1962	2479	1839	681	2464	1249	1564
ENSG00000281133.1	0	1	2	0	1	0	0	0	2	1	0	1	1	2	0	0
ENSG00000280836.1	1	3	4	1	1	4	1	0	1	1	3	3	1	1	1	1
ENSG00000132780.16	1401	1355	1343	735	1237	1175	974	682	1353	992	2911	929	803	1494	1100	857
ENSG00000281112.1	0	0	0	0	0	0	0	0	0	0	0	0	0	0	0	0
ENSG00000281825.1	0	0	0	0	0	0	0	0	0	0	0	0	0	0	0	0
ENSG00000159588.14	10	11	8	4	12	8	4	4	5	5	8	2	4	4	5	8
ENSG00000159592.10	1212	1460	1279	988	953	1239	1049	916	1091	990	2143	964	484	892	852	898
ENSG00000225447.1	0	0	0	0	0	0	0	0	0	0	0	0	0	0	0	0
ENSG00000234329.1	0	0	0	0	0	0	0	0	0	0	0	0	0	0	0	0
ENSG00000159596.6	416	498	413	290	288	491	313	335	382	309	660	303	130	333	295	256
ENSG00000197429.10	592	898	581	489	407	659	470	612	485	461	924	639	146	473	474	489
ENSG00000230896.1	0	0	0	0	0	0	0	0	0	0	0	0	0	0	0	0
ENSG00000236111.5	1	4	2	1	1	0	1	3	0	2	0	2	4	3	0	0
ENSG00000086015.20	1462	1397	1764	940	1255	1271	1424	907	1299	883	2594	874	850	1345	1159	831
ENSG00000232467.2	0	0	0	1	0	0	0	0	0	2	1	0	0	1	1	1
ENSG00000117461.14	108	126	142	85	110	102	75	50	69	55	198	65	43	55	89	79
ENSG00000278139.1	9	10	5	3	7	8	1	1	3	2	6	5	4	5	4	4
ENSG00000226957.1	0	0	0	0	0	0	0	0	0	0	0	0	0	0	0	0
ENSG00000233114.2	0	0	0	0	0	0	0	0	0	0	0	0	0	0	0	0
ENSG00000227857.2	2	4	1	2	0	4	1	3	2	1	3	0	0	0	1	3
ENSG00000117472.9	30	43	53	36	25	52	14	32	20	20	30	18	11	36	7	11
ENSG00000250719.1	0	0	0	0	0	0	0	0	0	0	0	0	0	0	0	0
ENSG00000085998.13	1815	2201	2001	1445	1435	1940	1776	1629	1583	1195	3509	1543	958	2022	1571	1412
ENSG00000171357.5	87	117	118	65	59	97	81	68	74	69	126	57	38	98	58	62
ENSG00000085999.11	304	292	259	171	276	292	308	215	345	200	830	285	205	456	257	207
ENSG00000132128.16	2763	2841	2904	1791	2283	2427	2505	1769	2276	1587	5028	1737	1400	2646	2109	1621
ENSG00000173660.11	4180	7102	3942	3901	2617	6743	2764	5552	3659	5136	5142	4718	1134	5093	2889	4467
ENSG00000117481.10	390	527	430	339	315	538	365	434	350	319	649	443	156	360	243	271
ENSG00000225779.1	0	0	0	0	0	0	0	0	0	0	0	0	0	0	0	0
ENSG00000117480.15	20	18	9	6	12	11	10	16	22	13	16	4	10	12	7	3
ENSG00000232022.7	5	7	2	2	2	2	6	7	3	4	7	2	2	2	5	4
ENSG00000224863.2	0	1	0	0	0	0	0	0	0	0	0	0	0	0	0	0
ENSG00000197587.10	1	0	0	0	1	0	0	1	1	0	0	1	3	1	0	0
ENSG00000282881.1	0	1	0	0	0	0	0	0	0	0	0	0	0	0	0	0
ENSG00000269956.1	178	240	208	121	135	179	164	170	164	116	332	132	81	153	146	113
ENSG00000162456.9	0	0	0	0	0	0	0	0	0	0	0	0	0	0	0	1
ENSG00000079277.19	339	409	409	310	272	384	307	313	310	244	616	280	133	301	244	234
ENSG00000142961.14	0	0	0	0	0	0	0	0	0	0	0	0	0	0	0	0
ENSG00000123472.12	1338	1801	1395	1178	1046	1637	1138	1329	1179	1154	1860	1142	537	1225	958	1066
ENSG00000233647.2	0	0	0	0	0	0	0	0	0	0	0	0	0	0	0	0
ENSG00000186118.8	0	0	0	1	0	1	1	0	0	0	1	0	0	1	1	0
ENSG00000228237.5	1003	939	971	665	823	902	837	588	912	609	2029	582	440	648	728	536
ENSG00000159658.10	1369	1423	1559	867	1284	1166	1166	836	1303	890	2739	947	692	910	1062	785
ENSG00000236476.2	0	0	0	0	0	0	0	0	0	0	0	0	0	0	0	0
ENSG00000142973.13	0	1	0	0	0	0	0	0	1	0	1	2	0	0	1	1
ENSG00000154198.14	1	0	2	0	0	2	0	1	2	0	0	0	0	0	0	0
ENSG00000238145.2	0	1	0	0	0	0	0	0	0	0	0	0	0	0	0	0
ENSG00000187048.12	0	0	0	0	0	0	0	0	0	0	0	0	0	0	0	0
ENSG00000259832.1	0	0	0	0	0	0	0	0	0	0	0	0	0	0	0	0
ENSG00000261196.1	0	0	0	0	0	0	0	0	0	0	0	0	0	0	0	0
ENSG00000261593.1	0	0	0	0	0	0	0	0	0	0	0	0	0	0	0	0
ENSG00000261290.1	0	0	0	0	0	0	0	0	0	0	0	0	0	0	0	0
ENSG00000186377.7	2	0	0	1	0	1	1	1	0	2	0	0	0	0	1	0
ENSG00000186160.4	12	7	8	6	3	9	4	5	5	4	5	2	0	3	5	3
ENSG00000225154.2	0	1	0	0	0	0	0	0	0	0	0	0	0	0	0	0
ENSG00000225506.2	9	8	16	9	6	7	7	4	3	4	6	3	2	0	2	3
ENSG00000162365.11	0	0	0	0	0	0	0	0	0	0	0	0	0	0	0	0
ENSG00000225514.1	0	0	0	0	0	0	0	0	0	0	0	0	0	0	0	0
ENSG00000224805.2	1	2	3	1	1	1	0	0	2	2	3	4	0	2	0	2
ENSG00000162366.7	1	0	0	1	2	0	1	0	0	0	0	1	0	0	0	0
ENSG00000162367.11	0	1	0	0	0	0	0	0	0	0	0	0	0	0	0	0
ENSG00000226252.1	0	0	0	0	0	0	0	0	0	0	0	0	0	0	0	0
ENSG00000123473.15	423	566	386	315	343	441	374	364	524	434	987	493	218	497	439	412
ENSG00000162368.13	2989	3909	2937	2367	1978	3088	2270	2710	2476	2356	4478	2642	1008	2279	2136	2243
ENSG00000225762.1	5	5	5	3	4	9	5	7	5	1	9	2	2	8	7	9
ENSG00000186790.5	0	0	1	0	2	1	0	0	1	0	0	0	0	0	0	1
ENSG00000237424.1	24	16	28	9	16	21	13	7	19	12	55	6	30	42	21	23
ENSG00000186564.5	18	19	14	7	6	8	8	5	17	17	30	12	13	13	21	14
ENSG00000271355.1	0	0	0	0	0	0	0	0	0	0	0	0	0	0	0	0
ENSG00000229554.2	0	0	0	0	0	0	0	0	0	0	0	0	0	0	0	0
ENSG00000227883.1	0	0	0	0	0	0	0	0	0	0	0	0	0	0	0	0
ENSG00000227947.1	0	0	0	0	0	0	0	0	0	0	0	0	0	0	0	0
ENSG00000269113.3	51	47	46	32	34	51	18	11	24	14	61	27	22	48	30	19
ENSG00000223814.1	0	0	0	0	0	0	0	0	0	0	0	0	0	0	0	0
ENSG00000225028.1	0	1	2	0	2	0	1	0	0	1	0	1	0	0	0	1
ENSG00000226133.6	2	1	0	0	0	0	0	1	0	0	1	0	0	0	2	2
ENSG00000231413.1	0	0	0	0	0	0	0	0	0	0	0	0	0	0	0	0
ENSG00000237180.1	0	0	0	0	0	0	0	0	0	0	0	0	0	0	0	0
ENSG00000242267.6	2	1	1	1	1	1	1	0	2	0	2	2	0	2	2	2
ENSG00000279096.2	0	0	0	0	0	0	0	0	0	0	0	0	0	0	0	0
ENSG00000223720.2	1748	1515	1371	933	911	1033	1115	1249	1453	1065	2500	1491	842	1156	1740	1349
ENSG00000117834.12	1	2	2	0	1	3	0	1	1	1	4	2	3	0	2	0
ENSG00000272491.1	0	0	0	0	0	0	0	0	0	0	0	0	0	0	0	1
ENSG00000279214.1	0	2	0	0	0	1	0	0	0	0	1	0	0	0	0	0
ENSG00000132122.11	288	363	376	294	205	296	221	192	253	209	430	211	127	287	179	178
ENSG00000224986.2	0	0	0	0	0	0	0	0	0	0	0	0	0	0	0	0
ENSG00000206700.1	0	0	0	0	0	0	0	0	0	0	0	0	0	0	0	0
ENSG00000235105.1	31	37	20	15	14	27	29	27	19	23	33	16	14	39	27	13
ENSG00000223175.1	0	0	0	0	0	0	0	0	0	0	0	0	0	0	0	0
ENSG00000232514.1	0	0	0	0	0	0	0	0	0	0	0	0	0	0	0	0
ENSG00000186094.16	10	8	5	4	2	3	3	1	5	4	11	4	1	2	3	5
ENSG00000162373.12	0	0	0	0	0	0	0	0	0	0	0	0	0	0	0	0
ENSG00000229846.1	0	0	1	0	0	0	1	0	0	0	1	0	0	0	0	0
ENSG00000230114.1	0	0	0	0	0	0	0	0	0	0	0	0	0	0	0	0
ENSG00000225623.1	0	0	0	0	0	0	0	0	0	0	0	0	0	0	0	0
ENSG00000237478.2	0	0	0	0	0	0	0	0	0	0	0	0	0	0	0	0
ENSG00000215887.5	0	0	0	0	0	1	0	0	0	0	0	0	0	2	0	0
ENSG00000279324.1	0	1	0	0	0	0	0	0	0	0	0	0	0	0	0	0
ENSG00000233595.2	0	0	0	0	0	0	0	0	0	0	0	0	0	0	0	0
ENSG00000162374.16	3	0	0	1	0	1	0	1	0	0	0	0	0	0	0	1
ENSG00000230828.1	0	0	0	0	0	0	0	0	0	0	0	0	0	0	0	0
ENSG00000237337.1	0	0	0	0	0	0	0	0	0	0	0	0	0	0	0	0
ENSG00000233407.1	0	0	1	0	0	0	0	0	0	0	0	0	0	0	0	0
ENSG00000234080.3	1	1	1	5	2	4	0	0	1	2	4	1	1	3	2	2
ENSG00000229316.1	0	0	0	0	0	0	0	0	0	0	1	0	0	0	0	0
ENSG00000225671.2	0	0	1	0	0	0	0	0	0	0	0	0	0	0	1	0
ENSG00000142700.11	1	0	0	0	1	0	2	0	0	1	0	0	0	1	0	0
ENSG00000185104.19	1535	2132	1548	1241	1063	1899	1136	1602	1484	1500	2320	1540	582	1613	1206	1398
ENSG00000225767.1	0	0	0	0	0	1	0	0	0	1	0	0	0	0	0	0
ENSG00000207194.1	0	0	0	0	0	0	0	0	0	0	0	0	0	0	0	0
ENSG00000230585.2	2	4	0	0	1	1	1	1	0	0	4	0	1	1	0	1
ENSG00000237130.1	0	0	0	0	0	0	0	0	0	0	0	0	0	0	0	0
ENSG00000123080.10	2178	2759	2247	1533	1469	2416	1472	1629	1972	1837	3480	1775	1168	2619	1589	1718
ENSG00000265538.1	0	0	0	0	0	0	0	0	0	0	0	0	0	0	0	0
ENSG00000275816.1	0	0	1	0	0	0	0	0	1	0	0	0	0	0	0	0
ENSG00000204006.8	1	0	2	1	0	0	1	0	1	0	0	1	1	0	0	1
ENSG00000200262.1	0	0	0	0	0	0	0	0	0	0	0	0	0	0	0	0
ENSG00000213478.2	2	1	0	0	1	4	0	0	0	0	1	0	0	0	1	0
ENSG00000203356.2	1	2	5	4	0	3	1	5	2	0	0	3	0	2	0	1
ENSG00000123091.4	2689	3644	2869	2439	1817	2956	2262	2771	2134	1935	4536	2768	806	1907	1893	2198
ENSG00000233406.5	18	21	18	15	18	12	14	13	15	7	11	7	7	22	9	13
ENSG00000236434.2	2	0	0	1	0	1	0	0	0	0	3	1	0	0	1	1
ENSG00000085831.15	15	15	26	16	12	17	20	16	19	14	25	12	6	11	10	18
ENSG00000261664.5	2	1	3	2	0	1	1	2	0	0	1	0	0	0	1	0
ENSG00000085832.16	1613	2348	1562	1250	1051	1442	1338	1435	1450	1326	2343	1377	507	945	1096	1130
ENSG00000232027.2	4	0	5	2	0	1	1	1	1	0	3	1	0	0	1	0
ENSG00000206595.1	0	0	0	0	0	0	0	0	0	0	0	0	0	0	0	0
ENSG00000238140.1	1	1	0	0	1	0	2	1	0	1	2	0	0	1	0	0
ENSG00000227070.1	45	65	44	40	34	56	38	54	48	52	82	44	27	26	42	39
ENSG00000252032.1	0	0	0	0	0	0	0	0	0	0	0	0	0	0	0	0
ENSG00000227742.1	0	0	0	0	0	0	2	0	0	1	0	0	0	0	0	0
ENSG00000117859.18	1527	2011	1504	1192	1098	1751	1218	1257	1301	1329	2515	1302	512	1120	1026	1090
ENSG00000236973.2	0	0	0	0	0	0	0	0	0	0	0	0	0	0	0	0
ENSG00000232846.1	0	0	0	0	0	0	0	0	0	0	0	0	0	0	0	0
ENSG00000212624.1	0	0	0	0	0	0	0	0	0	0	0	0	0	0	0	0
ENSG00000078618.21	3224	3805	3205	2261	2393	3163	2866	2615	2802	2533	6096	2954	1270	2289	2592	2497
ENSG00000266993.3	1	3	2	0	1	1	5	0	2	0	4	3	0	0	0	0
ENSG00000272175.1	0	0	0	0	0	0	1	0	2	0	2	0	0	0	0	0
ENSG00000283899.1	0	0	0	0	0	0	0	0	0	0	0	0	0	0	0	0
ENSG00000230604.2	0	1	0	0	0	1	0	0	0	0	0	0	0	0	0	0
ENSG00000169213.6	2739	2958	3045	2203	2638	2657	2607	1753	2742	2166	8093	2867	1380	2300	3464	2797
ENSG00000200839.1	0	0	2	0	0	0	0	0	0	0	0	0	0	0	0	0
ENSG00000229032.1	0	0	0	0	0	0	0	0	0	0	0	0	0	0	0	0
ENSG00000264613.2	0	0	0	0	0	0	0	0	0	0	0	0	0	0	0	0
ENSG00000117862.11	1508	1957	1437	1249	1014	1957	1062	1389	1367	1407	2048	1349	517	1401	1048	1354
ENSG00000198841.3	0	0	0	0	0	0	0	0	0	0	0	0	0	0	0	0
ENSG00000223390.1	490	670	410	366	315	598	382	453	420	436	705	463	222	488	376	423
ENSG00000228369.2	0	2	0	1	0	2	0	1	0	0	0	0	0	0	0	0
ENSG00000134717.17	1095	1843	993	972	600	1690	810	1607	939	1504	1373	1502	338	1133	848	1420
ENSG00000157077.14	521	605	480	335	422	489	443	352	491	331	1020	395	231	388	449	371
ENSG00000241745.3	0	0	0	0	0	0	0	0	0	0	0	0	0	0	0	0
ENSG00000228407.2	10	11	12	13	13	13	11	13	11	13	16	9	2	6	10	13
ENSG00000223429.1	0	0	0	0	0	0	0	0	0	0	0	0	0	0	0	0
ENSG00000224255.2	0	0	0	0	0	0	0	0	0	0	0	0	0	0	0	0
ENSG00000236004.2	0	0	0	0	0	0	0	0	0	0	0	0	0	0	0	0
ENSG00000237663.2	0	0	0	0	0	0	0	0	0	0	0	0	0	0	0	0
ENSG00000213735.2	0	0	0	0	0	0	0	0	0	0	0	0	0	0	0	0
ENSG00000154222.14	1045	1144	1071	632	862	877	985	633	819	606	1984	733	573	1109	755	677
ENSG00000272100.1	136	152	132	90	105	122	101	88	121	98	259	75	77	146	90	72
ENSG00000224680.4	2	7	6	3	4	2	5	3	3	1	14	2	8	5	2	7
ENSG00000085840.12	184	162	155	80	129	170	157	160	243	204	438	190	133	300	197	179
ENSG00000134748.12	966	1223	874	680	588	1006	635	705	774	851	1139	683	251	756	515	670
ENSG00000134744.13	1449	1855	1397	1023	1004	1450	955	1036	1311	1228	1923	1055	476	1092	853	968
ENSG00000272371.1	0	0	1	0	0	1	0	1	0	0	0	0	0	0	0	0
ENSG00000236290.1	0	0	0	0	0	0	0	0	0	0	0	0	0	0	0	0
ENSG00000116157.5	434	697	613	591	527	1007	382	545	310	358	448	315	120	444	345	487
ENSG00000182183.14	3	1	0	3	1	0	1	1	0	1	0	0	3	1	2	0
ENSG00000162377.5	462	589	426	364	320	482	399	473	416	425	909	576	199	511	412	420
ENSG00000233664.1	0	0	0	0	0	1	1	0	0	0	1	0	0	1	1	0
ENSG00000239640.3	0	0	0	0	0	0	0	0	0	0	0	0	0	0	0	0
ENSG00000162378.12	1108	1292	1094	827	872	1024	1054	907	959	876	1955	988	395	647	786	727
ENSG00000252018.1	0	0	0	0	0	0	0	0	0	0	0	0	0	0	0	0
ENSG00000228929.1	109	177	123	93	69	168	67	114	104	146	118	111	14	89	62	126
ENSG00000206627.1	0	0	0	0	0	1	1	0	0	0	0	0	0	1	0	0
ENSG00000203995.9	17	19	6	5	15	23	15	23	23	22	31	16	6	14	14	12
ENSG00000242391.2	2	2	1	0	2	1	2	1	3	1	4	2	0	0	2	0
ENSG00000121310.16	268	275	292	202	266	288	363	324	173	149	499	231	116	211	137	118
ENSG00000230953.2	3	2	0	1	1	1	3	3	3	3	3	0	1	2	3	1
ENSG00000231866.2	0	0	0	0	0	0	0	0	0	0	0	0	0	0	0	0
ENSG00000116171.17	3292	4735	3020	2762	2097	3834	2525	3456	2343	2694	4404	2871	773	2237	1858	2306
ENSG00000264834.1	0	0	0	0	0	0	0	0	0	0	0	0	0	0	0	0
ENSG00000266188.1	0	0	0	0	0	0	0	0	0	0	0	0	0	0	0	0
ENSG00000265815.1	0	0	0	0	0	0	0	0	0	0	0	0	0	0	0	0
ENSG00000237279.2	0	0	0	0	0	0	0	0	0	0	0	0	0	0	0	0
ENSG00000236360.2	65	79	55	46	34	55	77	65	35	47	79	49	14	39	54	57
ENSG00000226147.1	0	0	0	0	0	0	0	0	0	0	0	0	0	0	0	0
ENSG00000174348.13	751	909	990	608	648	649	578	402	325	224	739	278	203	330	204	164
ENSG00000232993.1	696	765	957	599	543	638	531	381	292	191	642	212	162	298	169	177
ENSG00000227644.2	0	0	0	0	0	0	0	0	0	0	0	0	0	0	0	0
ENSG00000162383.11	23	21	20	13	9	15	6	6	7	3	13	5	5	6	4	6
ENSG00000235563.1	3	2	0	0	0	0	0	0	0	0	0	2	0	0	0	0
ENSG00000277397.1	0	1	1	1	2	2	2	1	1	3	2	4	0	0	4	1
ENSG00000157184.6	420	548	422	298	349	431	335	266	367	292	664	269	137	323	306	211
ENSG00000236723.2	325	373	365	217	224	272	237	186	244	182	492	221	102	220	210	158
ENSG00000162384.13	1140	1725	1309	1163	998	1868	1001	1379	1132	1185	1603	1135	409	1321	767	1032
ENSG00000259818.1	0	2	0	0	1	0	0	0	0	1	3	0	0	0	0	3
ENSG00000162385.10	745	989	626	535	469	798	503	574	693	632	1164	555	281	873	564	587
ENSG00000226754.1	21	38	37	15	9	28	15	13	26	14	33	14	19	17	16	18
ENSG00000157193.15	290	271	285	163	176	203	316	219	257	215	652	187	168	266	254	188
ENSG00000234578.1	0	0	0	0	0	0	1	0	0	1	0	0	0	0	0	0
ENSG00000228838.1	16	18	17	20	12	9	21	10	22	13	45	15	14	11	30	14
ENSG00000225030.1	0	0	0	0	0	0	0	0	0	0	0	0	0	0	0	0
ENSG00000232762.1	0	0	1	0	0	0	1	0	0	0	0	0	0	0	0	0
ENSG00000225675.2	2	2	5	0	4	4	3	0	1	2	3	1	1	4	0	0
ENSG00000226938.1	0	0	0	0	0	0	0	0	0	0	0	0	0	0	0	0
ENSG00000230138.1	0	0	0	0	0	0	0	0	0	0	0	0	0	0	0	0
ENSG00000236253.7	0	0	0	0	0	0	0	0	0	0	0	0	0	0	0	0
ENSG00000143006.7	0	0	0	0	0	0	0	0	0	0	1	2	0	0	0	1
ENSG00000174332.5	300	275	211	118	188	169	105	60	39	18	464	139	13	34	128	91
ENSG00000239007.1	0	0	0	0	0	0	0	0	0	0	0	0	0	0	0	0
ENSG00000058804.11	688	818	618	485	497	708	646	490	764	625	1480	694	318	586	591	600
ENSG00000201003.1	0	0	0	0	0	0	0	0	0	0	0	0	0	0	0	0
ENSG00000229687.2	0	0	0	0	0	0	0	0	0	0	0	0	0	0	0	0
ENSG00000058799.14	490	602	437	325	356	553	405	442	362	333	764	415	177	510	291	334
ENSG00000211452.10	0	4	4	2	3	8	3	5	5	3	11	2	3	3	3	1
ENSG00000081870.11	905	1554	771	743	456	1219	602	1305	814	1101	1212	1090	251	1121	622	1099
ENSG00000116212.14	1043	1447	1000	860	791	1303	876	973	995	967	1636	1070	422	1227	791	841
ENSG00000219102.3	2	3	2	4	1	4	4	0	3	3	7	1	1	1	2	1
ENSG00000203985.10	0	0	0	0	0	0	0	0	0	0	1	0	0	0	0	0
ENSG00000116209.11	6038	9852	6389	5888	3561	8241	4020	7104	4363	5514	6433	5378	1476	4577	3556	5044
ENSG00000280378.1	0	0	0	0	0	0	0	0	0	0	0	0	0	0	0	0
ENSG00000116205.12	375	469	356	262	265	334	280	332	359	301	621	334	122	317	262	291
ENSG00000283749.1	0	0	0	0	0	0	0	0	0	0	0	0	0	0	0	0
ENSG00000225183.1	0	0	0	0	0	0	0	0	0	0	0	0	0	0	0	0
ENSG00000279049.1	22	27	17	10	14	13	8	15	18	17	47	13	7	28	15	15
ENSG00000256407.2	1	3	3	1	6	7	6	1	5	2	13	6	5	6	1	1
ENSG00000157211.11	0	0	0	0	0	0	0	0	0	0	0	0	0	0	0	0
ENSG00000280425.2	0	0	0	0	0	0	0	0	0	0	0	0	0	0	0	0
ENSG00000215883.10	0	0	0	0	0	0	0	0	0	0	0	0	0	0	0	0
ENSG00000116221.15	2651	3196	2455	1779	1969	2940	2322	2189	2285	2077	4534	2293	1165	3137	2108	2123
ENSG00000157216.15	1819	1943	1858	1178	1575	1714	1411	1060	1664	1102	2823	1011	874	1551	1204	968
ENSG00000198711.5	2	2	0	5	4	8	3	3	4	0	7	3	1	2	2	3
ENSG00000225632.1	0	0	0	0	0	0	0	1	0	0	0	0	0	0	0	0
ENSG00000232245.1	0	0	0	0	0	0	0	0	0	0	0	0	0	0	0	0
ENSG00000235741.1	1	1	0	0	0	0	0	0	0	0	0	0	0	1	0	0
ENSG00000237173.1	0	0	0	0	0	0	0	0	0	0	0	0	0	0	0	0
ENSG00000227453.1	0	1	0	0	0	0	0	0	0	0	0	0	0	0	0	0
ENSG00000162390.17	206	204	123	84	126	133	199	144	151	100	284	114	96	250	151	127
ENSG00000162391.11	85	65	53	29	41	62	68	44	54	26	112	44	43	82	69	29
ENSG00000230728.1	0	0	2	0	1	0	1	0	0	0	0	0	0	0	0	0
ENSG00000184313.19	0	0	0	0	0	0	0	0	0	0	0	0	0	0	0	0
ENSG00000271723.5	0	0	0	0	0	0	0	0	0	0	0	0	1	0	0	0
ENSG00000243725.6	3	4	9	1	3	4	4	2	1	4	10	4	1	6	4	3
ENSG00000162396.5	159	213	153	122	95	146	106	147	133	119	233	137	44	139	107	116
ENSG00000006555.10	0	0	1	0	1	0	0	0	0	0	0	0	0	0	0	0
ENSG00000237453.1	0	0	0	0	0	0	0	0	0	0	0	0	0	0	0	0
ENSG00000162398.11	0	0	0	0	1	0	0	1	1	3	0	0	0	0	1	1
ENSG00000116133.11	2264	3318	2743	2176	3017	4307	3976	3547	2511	2393	5706	2974	1266	3178	2469	2479
ENSG00000242396.1	243	337	291	236	335	409	435	411	251	237	572	365	148	271	323	278
ENSG00000233203.6	0	3	1	0	1	0	3	2	2	0	4	0	0	2	2	4
ENSG00000143001.4	0	0	1	0	0	1	0	0	0	2	2	1	0	1	1	4
ENSG00000233271.1	0	1	2	0	0	2	0	0	0	1	0	0	0	0	0	0
ENSG00000162399.6	0	0	1	0	1	0	0	0	1	0	0	0	0	0	0	0
ENSG00000169174.10	17	14	8	3	26	21	12	14	5	2	22	10	5	15	2	4
ENSG00000162402.13	926	993	880	649	874	758	950	645	863	632	1988	748	453	574	734	598
ENSG00000231090.1	0	0	0	0	0	0	0	1	0	0	0	0	0	0	0	0
ENSG00000231095.1	0	0	0	0	0	0	0	0	0	0	0	0	0	0	0	0
ENSG00000265822.1	0	0	0	0	0	0	0	0	0	0	0	0	0	0	0	0
ENSG00000231900.3	0	0	0	0	0	0	0	0	0	0	0	0	0	0	0	0
ENSG00000232198.2	0	0	0	0	0	0	0	0	0	0	0	0	0	0	0	0
ENSG00000199831.1	0	0	0	0	0	0	0	0	0	0	0	0	0	0	0	0
ENSG00000252162.1	0	0	0	0	0	0	0	0	0	0	0	0	0	0	0	0
ENSG00000272051.1	0	0	0	0	0	0	0	0	0	0	0	0	0	0	0	0
ENSG00000234810.2	5	30	13	18	5	5	3	14	16	18	27	20	2	12	9	17
ENSG00000230250.2	0	0	0	0	0	1	0	0	0	0	0	1	1	0	0	0
ENSG00000227104.3	0	0	0	0	0	0	0	0	0	0	0	0	0	0	0	0
ENSG00000233079.1	0	0	0	0	0	0	0	0	0	0	1	0	0	0	0	0
ENSG00000235612.1	1	0	0	0	2	0	0	1	0	0	0	0	0	0	0	0
ENSG00000229871.1	0	0	0	0	0	0	0	0	0	0	0	1	0	0	0	0
ENSG00000260971.3	8	4	5	2	3	9	2	4	3	2	5	1	2	0	0	1
ENSG00000223956.2	0	0	0	0	0	0	1	0	0	0	2	0	0	0	0	0
ENSG00000162407.8	13897	16612	15144	10251	8930	10327	7558	6275	10198	8040	18768	8575	3032	4807	8165	7612
ENSG00000236776.1	0	0	0	0	0	0	0	0	0	0	0	0	1	0	0	0
ENSG00000224980.1	0	0	0	0	0	0	0	0	0	0	0	0	0	0	0	0
ENSG00000225475.1	0	0	0	0	0	0	0	0	0	0	0	0	0	0	0	0
ENSG00000162409.10	38	56	30	20	20	40	42	50	32	35	81	37	14	30	28	26
ENSG00000187889.12	0	0	0	1	0	0	0	4	0	5	2	1	1	1	1	1
ENSG00000229913.1	0	0	0	0	0	0	0	0	0	0	0	0	0	0	0	0
ENSG00000157131.10	1	1	0	2	0	0	0	0	0	0	0	1	0	0	2	3
ENSG00000021852.12	0	0	1	0	0	0	0	0	0	0	0	0	0	0	0	0
ENSG00000236341.1	2	0	3	3	3	4	3	0	4	1	13	4	0	1	1	1
ENSG00000173406.15	24	22	30	18	25	28	15	19	32	28	70	40	7	19	21	15
ENSG00000227935.1	0	0	0	0	0	0	0	0	0	0	0	0	0	0	0	0
ENSG00000236888.1	0	0	0	0	0	0	0	0	0	0	0	0	0	0	0	0
ENSG00000226759.7	1	1	0	0	0	0	0	0	0	0	0	0	0	0	0	0
ENSG00000229887.4	0	0	0	0	0	0	0	0	0	0	0	0	0	0	0	0
ENSG00000223416.3	0	0	0	0	0	0	0	0	0	0	0	0	0	0	0	0
ENSG00000235038.1	0	0	0	0	0	0	0	0	0	0	0	0	0	0	0	0
ENSG00000230546.1	0	0	0	0	0	0	0	0	0	0	0	0	0	0	0	0
ENSG00000233216.1	0	0	0	0	0	0	0	0	0	0	0	0	0	0	0	0
ENSG00000162600.11	0	0	0	0	0	0	0	0	0	0	0	0	0	0	1	0
ENSG00000270209.1	0	0	0	0	0	0	0	0	0	0	0	0	0	0	0	0
ENSG00000264128.2	0	0	0	0	0	0	0	0	0	0	0	0	0	0	0	0
ENSG00000184292.6	10	7	6	10	11	15	16	9	7	4	29	12	4	7	16	10
ENSG00000185839.3	13	23	25	21	10	33	10	27	18	28	19	22	4	31	20	23
ENSG00000162601.9	437	568	435	340	312	456	322	350	466	376	748	440	124	238	310	339
ENSG00000283445.1	4	3	2	4	3	11	2	4	5	6	12	0	2	8	4	8
ENSG00000177606.6	6711	7499	6922	4611	4915	5829	5662	4099	5051	4130	10876	5132	4258	8400	4650	4525
ENSG00000234807.5	39	42	38	35	32	52	25	47	35	43	65	34	26	43	28	44
ENSG00000272226.1	0	1	3	3	1	0	0	0	2	1	2	0	0	0	1	1
ENSG00000231740.1	0	0	0	0	0	3	0	0	1	0	1	1	1	0	0	0
ENSG00000232453.6	27	35	34	28	18	53	28	45	27	26	50	33	20	37	22	24
ENSG00000237352.3	153	204	186	164	122	180	141	207	247	249	213	123	73	191	135	168
ENSG00000228121.1	0	0	0	0	0	0	0	0	0	0	0	0	0	0	0	0
ENSG00000241042.1	0	0	0	0	0	0	1	1	2	2	1	3	2	0	2	2
ENSG00000235215.2	12	26	33	14	18	16	9	26	11	27	35	19	12	16	11	11
ENSG00000224609.6	5	5	9	3	3	3	4	5	3	2	6	4	1	3	1	3
ENSG00000270457.1	1	0	0	1	0	0	0	0	0	0	0	0	0	0	0	0
ENSG00000172456.17	228	291	372	255	215	282	222	216	230	226	435	238	98	251	204	189
ENSG00000266150.1	0	0	0	0	0	0	0	0	0	0	0	0	0	0	0	0
ENSG00000226883.1	32	53	52	43	36	46	29	33	31	47	65	33	7	45	33	16
ENSG00000134709.10	0	0	0	0	0	1	0	0	0	0	0	0	0	0	0	0
ENSG00000134716.9	2	6	2	4	4	5	10	6	8	3	6	3	0	3	13	0
ENSG00000265535.2	0	0	0	0	0	0	0	0	0	0	0	0	0	0	0	0
ENSG00000162598.13	0	3	0	0	6	2	0	0	1	1	1	3	0	0	0	1
ENSG00000229332.2	0	0	0	0	0	0	0	0	0	0	0	0	0	0	0	0
ENSG00000238242.1	1	1	1	3	3	4	4	1	1	2	1	2	0	4	3	4
ENSG00000226476.3	3	0	2	0	0	0	0	2	0	1	2	0	0	0	1	1
ENSG00000231252.2	4	0	0	0	0	2	2	0	0	3	0	1	0	0	0	1
ENSG00000162599.15	281	273	321	210	246	186	214	133	302	217	537	193	148	163	189	178
ENSG00000237928.5	2	5	8	2	0	3	0	0	0	1	3	2	0	0	3	2
ENSG00000270742.1	0	0	0	0	0	0	0	0	0	0	0	0	0	0	0	0
ENSG00000237853.6	0	0	0	0	0	0	0	0	0	0	0	0	0	0	0	0
ENSG00000223920.2	1	0	0	0	0	0	0	0	0	0	0	0	0	0	0	0
ENSG00000162604.12	857	1420	827	836	504	1251	488	1081	772	1080	999	952	185	601	462	929
ENSG00000271200.1	1	2	5	2	1	0	0	1	1	0	2	2	2	0	1	2
ENSG00000132849.19	154	170	112	117	119	113	184	119	144	114	250	106	58	257	89	95
ENSG00000200575.1	0	0	0	0	0	0	0	0	0	0	0	0	0	0	0	0
ENSG00000212360.1	0	0	0	0	0	0	0	0	0	0	0	0	0	0	0	0
ENSG00000236646.1	0	0	0	0	0	0	0	0	0	0	0	0	0	0	0	0
ENSG00000242860.3	0	0	0	0	0	0	0	0	0	0	0	0	0	0	0	0
ENSG00000263908.1	0	0	0	0	0	0	0	0	0	0	0	0	0	0	0	0
ENSG00000283690.1	0	0	0	0	0	0	0	0	0	0	0	0	0	0	0	0
ENSG00000234204.1	0	0	0	0	0	0	0	0	0	0	0	0	0	0	0	0
ENSG00000234088.1	0	0	0	0	0	0	0	0	0	0	0	0	0	0	0	0
ENSG00000240563.1	0	0	1	0	1	2	0	0	3	0	0	0	0	0	0	0
ENSG00000237227.1	0	0	0	0	0	0	0	0	0	0	0	0	0	0	0	0
ENSG00000200174.1	0	0	0	0	0	0	0	0	0	0	0	0	0	0	0	0
ENSG00000132854.18	1	1	0	0	0	0	0	0	0	0	1	0	0	0	0	1
ENSG00000201153.1	0	0	0	0	0	0	0	0	0	0	0	0	0	0	0	0
ENSG00000162607.12	1137	1264	941	746	820	1137	917	841	1175	1050	2153	1216	518	1114	906	911
ENSG00000116641.17	1547	1877	1689	1286	1292	1413	1474	1137	1461	1146	3119	1298	685	1007	1290	1065
ENSG00000270549.1	0	0	0	0	0	0	0	0	0	0	0	0	0	0	0	1
ENSG00000132855.4	0	0	1	0	0	0	0	0	0	1	0	0	0	0	0	0
ENSG00000278967.1	0	0	0	0	0	0	0	0	0	0	0	0	0	0	0	0
ENSG00000213703.2	0	0	0	0	0	0	0	0	0	0	0	0	0	0	0	0
ENSG00000235545.1	3	12	12	6	8	10	7	15	6	6	14	6	1	12	4	5
ENSG00000125703.14	317	467	359	265	207	445	252	388	321	413	423	331	97	282	240	330
ENSG00000234318.1	0	1	0	1	0	1	0	3	1	0	0	0	0	0	1	0
ENSG00000237163.1	0	0	0	1	0	0	0	0	0	0	0	0	0	0	0	0
ENSG00000229537.5	0	0	0	0	0	0	0	0	0	0	0	0	0	0	0	0
ENSG00000227485.1	0	0	0	0	0	0	0	0	0	0	0	0	0	0	0	0
ENSG00000229225.1	0	0	0	0	0	0	0	0	0	0	0	0	0	0	0	0
ENSG00000203605.3	0	0	0	0	0	0	0	0	0	0	0	0	0	0	1	0
ENSG00000224209.7	0	0	0	2	0	1	0	1	0	0	0	1	0	0	0	1
ENSG00000252259.1	0	0	0	0	0	0	0	0	0	0	0	0	0	0	0	0
ENSG00000228734.2	0	0	0	0	0	0	0	0	0	0	0	0	0	0	0	1
ENSG00000223683.1	0	0	0	0	0	0	0	0	0	0	0	0	0	0	0	0
ENSG00000230798.5	1	0	0	0	0	0	0	1	0	0	1	0	0	2	0	0
ENSG00000187140.5	1	0	0	0	0	0	0	0	0	0	0	0	0	4	0	0
ENSG00000275836.1	0	0	0	0	0	0	0	0	0	0	0	0	0	0	0	0
ENSG00000252784.1	0	0	0	0	0	0	0	0	0	0	0	0	0	0	0	0
ENSG00000236674.1	0	0	0	0	0	0	0	0	0	0	0	0	0	0	0	0
ENSG00000088035.15	220	266	164	175	125	191	187	235	179	221	342	212	65	166	142	162
ENSG00000142856.16	948	1417	1007	877	604	1562	697	1376	915	1136	1572	1417	287	851	627	997
ENSG00000203965.12	208	296	186	185	87	235	136	207	166	207	258	213	37	141	118	177
ENSG00000264271.2	0	0	0	0	0	0	0	0	0	0	0	0	0	0	0	0
ENSG00000251720.1	0	0	0	0	0	0	0	0	0	0	0	0	0	0	0	0
ENSG00000116652.6	0	0	0	0	0	0	0	0	0	0	0	0	0	0	0	0
ENSG00000276884.1	0	0	0	0	0	0	0	0	0	0	0	0	0	0	0	0
ENSG00000278287.1	0	0	0	0	0	0	0	0	0	0	0	0	0	0	0	0
ENSG00000277565.1	0	0	0	0	0	0	0	0	0	0	0	0	0	0	0	0
ENSG00000275823.1	0	0	0	0	0	0	0	0	0	0	0	0	0	0	0	0
ENSG00000277689.1	0	0	0	0	0	0	0	0	0	0	0	0	0	0	0	0
ENSG00000274199.1	0	0	0	0	0	0	0	0	0	0	0	0	0	0	0	0
ENSG00000079739.15	1560	2139	1682	1312	1032	1520	1258	1334	1114	1072	2606	1505	567	1458	1033	1068
ENSG00000244256.3	0	0	0	0	0	0	0	0	0	0	0	0	0	0	0	0
ENSG00000185483.11	522	602	542	332	252	295	263	242	260	208	992	351	143	224	277	244
ENSG00000177452.7	0	0	0	0	0	0	0	0	0	0	0	0	0	0	0	0
ENSG00000228056.3	0	0	1	0	1	1	0	0	0	1	0	0	0	0	1	0
ENSG00000207190.1	0	0	0	0	0	0	0	0	0	0	0	0	0	0	0	0
ENSG00000200508.1	0	0	0	0	0	0	0	0	0	0	0	0	0	0	0	0
ENSG00000223949.6	136	184	174	129	73	71	80	79	92	69	332	114	40	66	85	60
ENSG00000177414.13	65	94	5	19	1	29	21	41	8	7	20	30	10	35	11	13
ENSG00000238653.1	0	0	0	0	0	0	0	0	0	0	0	0	0	0	0	0
ENSG00000158966.13	221	185	485	276	192	163	184	118	207	120	602	167	82	107	126	93
ENSG00000264470.1	0	0	0	0	0	0	0	0	0	0	0	0	0	0	0	0
ENSG00000162437.14	136	165	143	107	130	151	250	220	159	125	200	111	52	104	77	70
ENSG00000162434.11	4321	4745	4745	3019	3438	3355	3431	2457	3967	2788	8589	2993	1531	2321	3078	2603
ENSG00000234784.2	0	0	0	0	0	0	0	0	0	0	0	0	0	0	0	0
ENSG00000233877.2	0	0	0	0	0	0	0	0	0	0	0	0	0	0	0	0
ENSG00000226891.7	0	0	2	0	1	1	0	1	4	1	0	0	0	0	0	0
ENSG00000185031.6	0	0	0	0	0	0	0	0	0	0	0	0	0	0	0	0
ENSG00000272506.1	0	0	0	0	0	0	0	0	0	0	0	0	0	0	0	0
ENSG00000212257.1	0	0	0	0	0	0	0	0	0	0	0	0	0	0	0	0
ENSG00000265996.1	0	0	0	0	0	0	0	0	0	0	0	0	0	0	0	0
ENSG00000199135.1	0	0	0	0	0	0	0	0	0	0	0	0	0	0	0	0
ENSG00000231485.1	1	1	1	0	2	0	0	0	0	0	0	0	0	0	1	0
ENSG00000235804.2	0	0	0	0	0	0	0	0	0	0	0	0	0	0	0	0
ENSG00000234496.2	0	1	2	1	0	0	0	0	0	0	0	0	0	0	1	0
ENSG00000162433.14	230	337	103	71	66	169	267	383	94	99	404	272	17	56	106	131
ENSG00000231622.1	0	0	0	0	0	0	0	0	0	0	0	0	0	0	0	0
ENSG00000116675.15	70	66	27	22	33	28	95	66	20	17	126	53	11	21	23	20
ENSG00000229294.1	0	1	0	1	0	0	0	0	0	0	0	0	2	0	0	0
ENSG00000234144.1	0	0	0	0	0	0	0	0	0	0	0	0	0	0	0	0
ENSG00000222624.1	0	0	0	0	0	0	0	0	0	0	0	0	0	0	0	0
ENSG00000213625.8	0	0	0	0	0	0	0	0	0	1	0	0	0	0	0	0
ENSG00000116678.19	583	868	582	580	494	763	444	742	463	568	677	488	105	196	320	453
ENSG00000237852.1	0	0	0	0	0	0	0	0	0	0	0	0	0	0	0	0
ENSG00000224570.1	0	0	0	0	0	0	0	0	0	1	0	0	0	0	0	0
ENSG00000239319.3	0	0	0	0	0	0	0	0	0	0	0	0	0	0	0	0
ENSG00000184588.17	242	246	157	124	130	175	234	263	237	180	454	226	98	195	242	203
ENSG00000227466.1	0	0	0	0	1	0	0	0	0	0	0	1	0	0	0	2
ENSG00000223152.1	0	0	0	0	0	0	0	0	0	0	0	0	0	0	0	0
ENSG00000118473.21	197	199	119	90	171	235	223	227	203	178	649	267	104	189	244	236
ENSG00000264720.3	0	0	0	0	0	0	0	0	0	0	0	0	0	0	0	0
ENSG00000248458.2	16	36	10	8	21	24	21	19	22	21	73	38	8	9	31	26
ENSG00000152760.9	32	44	25	14	29	67	50	83	63	86	86	61	7	18	50	64
ENSG00000172410.4	0	0	0	0	0	0	1	0	0	0	1	0	0	0	1	0
ENSG00000152763.16	116	141	123	72	69	122	78	80	94	89	177	133	17	54	70	93
ENSG00000231080.1	18	16	11	12	11	16	14	11	10	12	19	11	5	7	8	11
ENSG00000198160.14	1163	2115	1170	1174	828	1662	860	1498	1220	1488	1628	1334	303	626	756	1085
ENSG00000116704.7	511	553	419	289	376	433	413	309	425	360	876	417	216	381	350	326
ENSG00000203963.11	0	0	0	0	0	0	1	0	0	0	0	0	0	0	0	1
ENSG00000252433.1	0	0	0	0	0	0	0	0	0	0	0	0	0	0	0	0
ENSG00000275678.1	0	0	0	0	0	0	0	0	0	0	0	0	0	0	0	0
ENSG00000162594.15	4	2	0	0	1	1	1	1	0	0	1	1	1	0	0	0
ENSG00000253074.1	0	0	0	0	0	0	0	0	0	0	0	0	0	0	0	0
ENSG00000252116.1	0	0	0	0	0	0	0	0	0	0	0	0	0	0	0	0
ENSG00000228523.1	0	1	0	0	0	0	0	1	0	0	0	0	0	0	0	1
ENSG00000081985.10	6	9	6	3	4	8	3	2	4	1	8	2	7	1	3	0
ENSG00000142864.14	6700	7292	6462	4252	5055	6085	5652	4317	6102	4636	12661	4911	3032	5737	5378	4489
ENSG00000223263.1	0	0	0	0	0	1	0	2	1	0	0	4	0	0	0	0
ENSG00000235200.2	0	0	0	0	0	0	0	0	0	0	0	0	0	0	0	1
ENSG00000207504.1	0	0	0	0	0	0	0	0	0	0	0	0	0	0	0	0
ENSG00000238139.2	0	0	0	0	0	0	0	0	0	0	0	0	0	0	0	0
ENSG00000242482.3	0	0	0	0	0	0	0	0	0	0	0	0	0	0	0	0
ENSG00000232048.2	0	0	0	0	0	0	0	0	0	0	0	0	0	0	0	0
ENSG00000116717.11	1235	1644	1284	1044	947	1470	1227	1221	1159	1099	2377	1301	400	1046	1055	959
ENSG00000172380.5	7200	10481	7240	6613	4764	7601	5302	6166	6364	7063	11352	7322	2080	4501	5970	6323
ENSG00000238778.1	0	0	0	0	0	0	0	0	0	0	0	0	0	0	0	0
ENSG00000232284.7	3290	4268	3841	2816	2333	3237	1695	1843	2403	2302	5691	3011	1120	2276	2069	2175
ENSG00000235055.3	0	0	0	0	0	0	0	0	0	0	0	0	0	0	0	0
ENSG00000162595.5	71	97	62	67	47	94	21	28	91	94	136	77	53	196	96	82
ENSG00000228431.1	0	0	0	0	0	0	0	0	0	0	0	0	0	0	0	0
ENSG00000116729.13	2689	3395	3231	2311	1811	2498	1271	1150	1786	1510	4890	2259	914	1950	1535	1586
ENSG00000234383.1	0	0	0	0	0	0	0	0	0	0	0	0	0	0	0	0
ENSG00000221203.1	0	0	0	0	0	0	0	0	0	0	0	0	0	0	0	0
ENSG00000229133.1	5	12	3	3	2	7	4	3	4	11	4	5	0	5	1	5
ENSG00000225242.2	0	0	0	0	0	0	0	0	0	0	0	0	0	0	0	0
ENSG00000237622.1	0	0	0	0	0	0	0	0	0	0	0	0	0	0	0	0
ENSG00000229440.1	0	0	0	0	0	0	0	0	0	0	0	0	0	0	0	0
ENSG00000116745.6	2	0	1	0	0	2	0	0	0	0	0	0	0	0	0	0
ENSG00000024526.16	1604	2512	1667	1524	1069	2225	1108	1902	1986	2383	2673	2240	503	1535	1264	1631
ENSG00000233589.1	332	499	311	310	205	417	238	373	378	541	495	470	99	229	241	293
ENSG00000234264.1	147	198	175	149	95	201	115	176	165	215	201	243	50	155	116	180
ENSG00000225167.1	0	0	0	0	0	0	0	0	0	0	0	0	0	0	0	0
ENSG00000223883.1	2	3	0	0	0	0	0	0	0	0	0	0	0	0	0	1
ENSG00000235446.1	0	0	0	0	0	0	0	0	0	0	0	0	0	0	0	0
ENSG00000229639.1	0	0	0	0	0	0	0	0	0	0	0	0	0	0	0	0
ENSG00000033122.18	267	352	226	205	164	323	185	306	252	349	472	305	93	229	199	234
ENSG00000270615.1	0	0	0	0	0	0	0	0	0	0	0	0	0	0	0	0
ENSG00000240692.3	0	0	0	0	0	0	0	0	0	0	0	0	0	0	0	0
ENSG00000229359.2	0	0	0	0	0	0	0	0	0	0	0	0	0	0	0	0
ENSG00000237919.5	0	0	0	0	0	0	0	0	0	0	0	0	0	0	0	0
ENSG00000066557.5	630	960	604	573	419	962	524	785	705	807	1004	738	204	622	491	704
ENSG00000244389.3	0	0	0	0	0	0	0	0	0	0	0	0	0	0	0	0
ENSG00000116754.13	3126	3865	3062	2318	2187	3393	2286	2937	2896	2908	4419	2737	1169	2351	2306	2533
ENSG00000228988.1	0	0	0	0	0	0	0	0	0	0	0	0	0	0	0	0
ENSG00000118454.12	893	1169	865	724	651	884	658	651	735	670	1419	738	313	572	702	707
ENSG00000197568.13	222	264	176	131	157	183	141	139	158	108	296	125	82	162	133	121
ENSG00000226088.1	1	0	1	0	0	0	1	0	2	1	1	1	0	1	0	3
ENSG00000116761.11	69	104	77	58	42	96	48	75	53	61	67	55	29	65	47	38
ENSG00000278636.1	0	0	0	0	0	0	0	0	0	0	0	0	0	0	0	0
ENSG00000271992.1	1	3	0	2	1	1	1	0	1	2	1	0	0	0	2	0
ENSG00000233020.1	0	0	0	0	0	0	1	0	0	0	0	0	0	1	0	0
ENSG00000237033.2	0	0	0	0	0	0	0	0	0	0	0	0	0	0	0	0
ENSG00000229051.1	13	15	3	6	9	21	2	8	7	5	32	17	1	1	8	4
ENSG00000226208.1	0	0	0	0	0	0	0	0	0	0	0	0	0	0	0	0
ENSG00000050628.20	362	425	383	238	401	435	138	119	289	251	1004	471	98	184	637	571
ENSG00000235782.1	2	0	0	0	2	2	0	0	0	0	0	0	0	0	0	1
ENSG00000269933.1	0	0	0	0	0	0	0	0	0	0	0	0	0	0	0	0
ENSG00000235079.1	883	1473	863	874	591	1457	636	1231	889	1144	1254	1073	291	776	567	945
ENSG00000132485.13	1843	3004	1833	1695	1309	2831	1397	2600	1926	2343	2619	2261	584	1571	1371	2056
ENSG00000207721.1	0	0	0	0	0	0	0	0	0	0	0	0	0	0	0	0
ENSG00000229956.10	423	508	509	383	237	361	560	560	345	310	1051	565	86	183	451	467
ENSG00000226324.1	0	0	0	0	0	0	0	0	0	0	0	0	0	0	0	0
ENSG00000172260.14	772	908	881	725	503	663	912	916	610	501	1817	1004	216	390	747	754
ENSG00000231985.1	0	1	0	1	0	0	0	0	0	0	1	0	0	0	0	0
ENSG00000271618.1	0	0	0	0	0	0	0	0	0	0	0	0	0	0	0	0
ENSG00000228853.1	0	0	0	0	0	0	0	0	0	0	0	0	0	0	0	0
ENSG00000233994.2	68	152	113	79	57	105	46	77	60	76	65	92	17	122	54	49
ENSG00000227207.2	0	1	1	0	0	0	1	0	0	0	1	1	0	0	0	0
ENSG00000212366.1	0	0	0	0	0	0	0	0	0	0	0	0	0	0	0	0
ENSG00000225087.1	1	1	0	0	0	0	1	1	0	0	1	0	0	0	0	0
ENSG00000227016.3	1	0	0	0	0	0	0	0	0	0	0	0	0	0	0	0
ENSG00000280317.1	0	0	0	0	0	0	0	0	0	0	0	0	0	0	0	0
ENSG00000229636.2	0	0	0	0	0	0	0	0	0	0	0	0	0	0	0	0
ENSG00000251825.1	0	0	0	0	0	0	0	0	0	0	0	0	0	0	0	0
ENSG00000233973.6	0	0	0	0	0	0	0	0	0	0	2	0	0	0	0	0
ENSG00000223479.3	1	0	0	0	0	0	0	0	0	1	0	0	0	0	0	0
ENSG00000200601.1	0	0	0	0	0	0	0	0	0	0	0	0	0	0	0	0
ENSG00000252005.2	0	0	0	0	0	0	0	0	0	0	0	0	0	0	0	0
ENSG00000162620.15	36	93	24	20	19	32	17	34	31	31	84	50	1	8	47	59
ENSG00000254685.6	0	0	0	0	0	0	0	0	0	0	0	0	0	0	0	0
ENSG00000259030.6	3	4	3	0	1	0	0	3	0	0	4	1	0	6	0	0
ENSG00000116783.14	0	0	0	0	0	0	0	0	0	0	0	0	0	0	0	0
ENSG00000237324.3	15	21	5	6	11	9	14	16	4	5	27	11	0	7	9	12
ENSG00000233894.1	0	0	0	0	0	0	0	0	0	0	0	0	0	0	0	0
ENSG00000162621.6	0	1	0	0	1	0	0	0	0	3	0	0	0	0	1	1
ENSG00000178965.13	0	0	0	0	1	0	0	0	0	0	0	0	0	0	0	0
ENSG00000234497.5	0	0	0	0	0	0	0	0	0	0	1	0	0	0	0	0
ENSG00000272864.1	6	3	0	1	0	1	0	1	2	2	4	0	0	1	0	0
ENSG00000116791.13	3216	5289	2304	2297	1084	2660	1376	2997	2309	2992	2875	2629	568	2078	1155	1950
ENSG00000162623.15	760	990	676	530	503	858	491	533	729	649	1069	703	215	541	540	620
ENSG00000229943.1	0	0	0	0	0	0	0	0	0	0	0	0	0	0	0	0
ENSG00000261213.1	0	0	0	0	0	0	0	0	0	0	0	0	0	0	0	0
ENSG00000224127.1	0	0	0	0	0	0	0	0	1	0	0	0	0	0	0	0
ENSG00000162624.14	1	0	0	0	0	0	0	0	0	4	0	0	0	0	0	1
ENSG00000224149.1	0	0	0	0	0	0	0	0	0	0	0	0	0	0	0	0
ENSG00000206999.1	0	0	0	0	0	0	0	0	0	0	0	0	0	0	0	0
ENSG00000137968.16	14	10	8	7	7	9	9	7	5	9	15	6	2	8	4	4
ENSG00000224493.1	0	0	0	0	0	0	0	0	0	0	0	1	0	0	0	0
ENSG00000252338.1	0	0	0	0	0	0	0	0	0	0	0	0	0	0	0	0
ENSG00000213579.3	0	4	4	1	1	1	0	0	1	0	0	3	0	1	3	1
ENSG00000230863.2	0	1	0	0	0	0	0	0	1	2	1	0	0	0	0	0
ENSG00000178193.5	1	0	3	0	0	0	0	0	0	0	2	0	0	0	0	0
ENSG00000117054.13	637	989	753	620	513	892	488	535	738	699	910	662	257	653	568	691
ENSG00000181227.3	26	28	30	17	15	17	11	21	12	13	18	14	2	20	14	12
ENSG00000137955.15	930	1446	909	815	504	1357	713	1324	874	1114	1209	1049	247	855	721	1133
ENSG00000206620.1	0	0	0	0	0	0	0	0	0	0	0	0	0	0	0	0
ENSG00000207241.1	0	0	0	0	0	0	0	0	0	0	0	0	0	0	0	0
ENSG00000201487.1	0	0	0	0	0	0	0	0	0	0	0	0	0	0	0	0
ENSG00000057468.6	3	6	5	8	2	5	8	2	7	4	6	11	4	3	10	7
ENSG00000154007.6	0	0	0	0	0	0	1	0	0	1	0	0	0	0	0	0
ENSG00000225605.2	1	0	1	0	0	0	0	0	0	0	0	2	0	0	0	1
ENSG00000230027.1	1	0	0	0	0	0	0	0	0	0	0	0	0	0	0	0
ENSG00000184005.10	13	11	4	4	2	5	11	10	18	5	18	18	6	2	11	23
ENSG00000223905.1	0	0	0	0	0	0	0	0	0	0	0	0	0	0	0	0
ENSG00000272855.1	0	0	0	0	0	0	0	0	0	0	0	0	0	0	0	0
ENSG00000226415.1	312	354	313	216	205	314	243	227	242	237	421	252	92	416	222	210
ENSG00000199921.1	0	0	0	0	0	0	0	0	0	0	0	0	0	0	0	0
ENSG00000237552.1	0	0	0	0	0	0	0	1	0	0	0	0	0	0	0	0
ENSG00000117069.14	368	462	355	270	457	639	706	833	266	272	826	444	256	590	138	153
ENSG00000276081.1	0	0	0	0	0	0	0	0	0	0	0	0	0	0	0	0
ENSG00000230498.1	14	10	10	13	7	5	4	13	11	3	9	6	9	7	5	4
ENSG00000142892.14	3533	5823	3801	3371	2392	5008	2662	4335	3155	4325	4796	3912	996	3541	2469	3835
ENSG00000226084.5	1871	3258	2042	2031	1111	3143	1189	2884	1639	2797	1948	2147	417	2375	1300	2533
ENSG00000228187.1	0	0	0	0	0	0	1	0	0	0	0	0	0	0	0	0
ENSG00000154027.18	3402	4553	3330	2712	3322	4983	3955	3784	2987	2814	7624	4069	1716	4162	2744	2789
ENSG00000233099.1	2	0	0	0	0	0	0	1	0	0	3	0	1	0	4	0
ENSG00000251767.1	0	0	0	0	0	0	0	0	0	0	0	0	0	0	0	0
ENSG00000036549.12	879	1328	964	815	700	1134	782	967	928	917	1482	966	317	605	630	852
ENSG00000251785.1	0	0	0	0	0	0	0	0	0	0	0	0	0	0	0	0
ENSG00000243437.3	0	0	0	0	0	0	0	0	0	0	0	0	0	0	0	0
ENSG00000077254.14	1652	2397	1666	1515	1095	1964	1263	1667	1705	1815	2449	1717	544	1162	1253	1601
ENSG00000232672.1	0	0	0	0	0	0	0	0	0	0	0	0	0	0	0	0
ENSG00000180488.14	1144	1555	1320	990	847	1256	943	1076	1099	1018	1932	1172	451	924	969	1087
ENSG00000222849.1	0	0	0	0	0	0	0	0	0	0	0	0	0	0	0	0
ENSG00000219201.4	168	193	161	127	107	192	153	160	175	117	302	155	80	132	136	153
ENSG00000235613.2	0	0	0	0	0	0	0	0	0	0	0	0	0	0	0	0
ENSG00000232015.2	0	0	0	0	0	0	0	0	0	0	0	0	0	0	0	0
ENSG00000235927.4	35	42	71	42	33	48	46	53	43	32	164	68	13	26	72	58
ENSG00000162614.18	209	224	307	236	226	236	242	186	240	179	1127	466	65	121	405	355
ENSG00000162613.16	1593	2045	1610	1102	1303	1868	1357	1337	1706	1563	3261	1635	705	1512	1471	1497
ENSG00000162616.8	28	29	35	13	11	25	7	12	9	15	43	33	2	24	18	20
ENSG00000137960.5	51	78	68	69	30	89	52	53	41	50	161	114	26	64	108	109
ENSG00000273338.1	0	0	1	0	0	0	1	1	1	0	1	3	1	0	0	2
ENSG00000213561.4	1	0	0	0	0	1	0	0	0	0	0	0	0	0	0	0
ENSG00000251958.1	0	0	0	0	0	0	0	0	0	0	0	0	0	0	0	0
ENSG00000213560.4	0	0	0	0	0	0	0	0	0	0	0	0	0	0	0	0
ENSG00000202263.1	0	0	0	0	0	0	0	0	0	0	0	0	0	0	0	0
ENSG00000233333.2	0	0	0	0	0	0	0	0	0	0	0	0	0	0	0	0
ENSG00000237413.5	2	6	0	1	2	8	0	0	3	4	6	7	1	0	0	2
ENSG00000122420.9	2335	2783	1657	1074	1436	1529	1245	1140	1605	1227	1105	571	392	603	698	749
ENSG00000227556.1	0	0	0	0	0	0	0	0	0	0	0	0	0	0	0	0
ENSG00000212308.1	0	0	0	0	0	0	0	0	0	0	0	0	0	0	0	0
ENSG00000137959.15	45	75	44	21	18	55	20	46	89	86	158	108	11	38	85	97
ENSG00000137965.10	417	616	341	307	179	415	322	599	544	651	765	656	65	174	486	696
ENSG00000238015.2	0	0	0	1	0	0	1	0	0	0	0	0	0	0	0	0
ENSG00000235400.1	0	0	0	2	0	4	1	0	0	0	0	1	0	0	0	1
ENSG00000162618.13	1237	1612	885	746	596	1000	526	702	1110	1048	2173	1327	327	748	1009	959
ENSG00000230787.1	0	0	0	0	0	0	0	0	0	0	0	0	0	0	0	0
ENSG00000282898.1	0	0	0	0	0	0	0	0	0	0	0	0	0	0	0	0
ENSG00000235011.2	0	0	0	0	0	0	0	0	0	0	0	0	0	0	0	0
ENSG00000232676.1	0	0	1	3	0	2	0	0	0	1	0	0	0	0	0	1
ENSG00000235756.2	0	0	0	0	0	0	0	0	0	0	0	0	0	0	0	0
ENSG00000260322.1	0	0	0	0	0	0	0	0	0	0	0	0	0	0	0	0
ENSG00000277670.1	0	0	0	0	0	0	0	0	0	0	0	0	0	0	0	0
ENSG00000236407.1	0	0	0	0	0	0	0	0	0	0	0	0	0	0	0	0
ENSG00000225598.1	0	0	0	0	0	0	0	0	0	0	0	0	0	0	0	0
ENSG00000213559.4	0	1	0	0	0	0	0	0	0	1	0	0	0	0	0	0
ENSG00000227062.2	0	0	0	0	0	0	0	0	0	0	0	0	0	0	0	0
[truncated: 61,857 more rows]
