# Supplementary material for: An alternative splicing modulator decreases mutant HTT and improves the molecular fingerprint in Huntington’s disease patient neurons
Source: Nat Commun. 2022 Nov 10;13:6797. doi: 10.1038/s41467-022-34419-x (PMC9649613; doi:10.1038/s41467-022-34419-x)
Supplement: Supplementary file 4 — Source Data [file 41467_2022_34419_MOESM4_ESM.zip › Source_Data/Figure-5h_fibroblasts-rpkm.csv]

	JUST01_UKERi33Q.10nM.B_Aligned_sorted.bam	JUST01_UKERi33Q.DMSO_Aligned_sorted.bam	JUST01_UKERi4CC.10nM.B_Aligned_sorted.bam	JUST01_UKERi4CC.DMSO_Aligned_sorted.bam	JUST01_UKERi4L6.10nM.B_Aligned_sorted.bam	JUST01_UKERi4L6.DMSO_Aligned_sorted.bam	JUST01_UKERi4Q4.10nM.B_Aligned_sorted.bam	JUST01_UKERi4Q4.DMSO_Aligned_sorted.bam	JUST01_UKERi59H.10nM.B_Aligned_sorted.bam	JUST01_UKERi59H.DMSO_Aligned_sorted.bam	JUST01_UKERi919.10nM.B_Aligned_sorted.bam	JUST01_UKERi919.DMSO_Aligned_sorted.bam	JUST01_UKERiB26.10nM.B_Aligned_sorted.bam	JUST01_UKERiB26.DMSO_Aligned_sorted.bam	JUST01_UKERiOP5.10nM.B_Aligned_sorted.bam	JUST01_UKERiOP5.DMSO_Aligned_sorted.bam
ENSG00000223972.5	0.028338821307610833	0.03286766848631998	0.20184899568656933	0.12538724246670385	0.056700480405139725	0.051398965873880195	0.3339999787744771	0.3034476637209336	0.24162643945150003	0.34270358934503903	0.17438641321810888	0.102259059419808	0.0	0.0611622825994081	0.45597456154557703	0.4587381607765964
ENSG00000227232.5	1.7394759424678887	1.3137820698923244	2.4520362941656693	1.8779858236634368	2.307574213085872	1.6743130100667962	1.972560380485453	1.4879371023765415	2.271964962880092	2.0571920106390604	2.227358351411818	1.5442246242816715	2.879566653595539	2.368798347740164	2.0154133659952747	1.5942103892740678
ENSG00000278267.1	0.0	0.0	0.0	0.0	0.0	0.0	0.0	0.0	0.0	0.0	0.0	0.0	0.0	0.0	0.0	0.0
ENSG00000243485.5	0.06943466828424262	0.07158317509560794	0.17584444125835322	0.20481260184271882	0.21610601106181868	0.1259357298903431	0.08614248902560555	0.11014749065397234	0.19734120778354022	0.17677450335482806	0.16491306093464078	0.08351704531392679	0.11370271650397684	0.17483366312178067	0.129531708242781	0.0
ENSG00000284332.1	0.0	0.0	0.0	0.0	0.0	0.0	0.0	0.0	0.0	0.0	0.0	0.0	0.0	0.0	0.0	0.0
ENSG00000237613.2	0.0	0.0	0.0	0.0	0.031438380316318466	0.021374160661371266	0.0	0.08412541648670284	0.0	0.0	0.0	0.0	0.0578938193070347	0.07630265118000813	0.0	0.0
ENSG00000268020.3	0.0	0.0	0.0	0.0	0.0	0.0	0.0	0.0	0.0	0.0	0.0	0.0	0.0	0.0	0.0	0.0
ENSG00000240361.1	0.0	0.0	0.0	0.0	0.0	0.0	0.0	0.0	0.0	0.0	0.0	0.0	0.0	0.0	0.0	0.0
ENSG00000186092.4	0.0	0.0	0.0	0.0	0.0	0.0	0.0	0.0	0.0	0.0	0.0	0.0	0.0	0.0	0.0	0.0
ENSG00000238009.6	0.010531060137495609	0.009395412572617803	0.02231055043707076	0.018433371251005477	0.00972489557682463	0.014692690794055066	0.011055094946002392	0.014457044091023143	0.012827343487839924	0.020623957317964473	0.013118253116040993	0.005846268365137128	0.001989823131400063	0.011364334267986716	0.018134672397364226	0.006556647431645329
ENSG00000239945.1	0.0	0.0	0.0	0.0	0.0	0.0	0.0	0.0	0.0	0.0	0.0	0.0	0.0	0.0	0.0	0.0
ENSG00000233750.3	0.06610656557981116	0.029208039169160413	0.035874849928724646	0.03581552601852844	0.025193601019689475	0.025692739435775852	0.05858111188437708	0.01123585331716918	0.0	0.0	0.06117215947934602	0.0	0.023197024949315664	0.030573116859583423	0.026426371860079307	0.0
ENSG00000268903.1	0.5250574717073254	0.7381421569872039	0.8159625183722325	0.6637589152178298	1.1460415402842565	0.5194431299190545	1.3028004197904357	0.7382730515815819	1.5116530941054434	0.7898975652780392	1.2367485399246032	0.9186136549118031	1.0552185129132334	1.030186988080216	0.7346286039432257	0.772675681944665
ENSG00000269981.1	0.6358710788103491	0.5899920703551431	1.328542035213839	0.8038455221237449	0.6785357843536155	1.0379685157923155	0.7888785066832545	0.3026136889875035	0.6196175226721958	0.32377426703976164	1.4827872070544799	1.0707691852085903	0.9371434142951449	0.5489476954151822	0.3558689157553436	0.17155402361197805
ENSG00000239906.1	0.1311122151572523	0.0	0.18677466267536832	0.0	0.0	0.11890106859713633	0.0	0.1559921201884581	0.2395515832188954	0.0	0.04246395260032562	0.0	0.0	0.0	0.09172213402437362	0.08843313056865171
ENSG00000241860.6	0.08334175403081177	0.08420217405227008	0.11503007893002261	0.12081012916788753	0.07855809427503921	0.0725565246311536	0.07168788504600947	0.09783462817673673	0.08662554472828526	0.09053043603532425	0.07989720907469566	0.08286894671602324	0.07096765512312869	0.0647540654048939	0.08395684776110227	0.07644927821389648
ENSG00000222623.1	0.0	0.0	0.0	0.0	0.0	0.0	0.0	0.0	0.0	0.0	0.0	0.0	0.0	0.0	0.0	0.0
ENSG00000241599.1	0.0	0.0	0.0	0.0	0.0	0.0	0.0	0.0	0.0	0.0	0.0	0.0	0.0	0.0	0.0	0.0
ENSG00000279928.2	0.0	0.0	0.3237595979528374	0.21548281181693354	0.0	0.04416555254386187	0.6948322327471317	0.6373724044777391	0.44490466572115556	0.4029653343840606	0.23659719192400647	0.14644678108159243	0.0	0.02627743535224908	0.7495398746592588	0.558421114747785
ENSG00000279457.4	2.263074775543138	1.809881992163121	3.31604727031851	2.3967276406252234	3.112834496481763	2.209187453172514	2.943412966195696	2.25566533888169	3.0532604676899235	2.2920512047208557	2.9135170209373507	1.7708251676847857	3.486202919060279	2.8688494444104355	2.6032296431561552	2.12411278715486
ENSG00000273874.1	0.0	0.0	0.0	0.0	0.0	0.0	0.0	0.0	0.0	0.0	0.0	0.0	0.0	0.0	0.0	0.0
ENSG00000228463.9	0.06355823235901416	0.047037521427266214	0.08278059624302112	0.0746089024646364	0.04481147004116447	0.04281734328562299	0.050690588741163764	0.06805716056509158	0.10838382596114009	0.07975099793740131	0.048227514459898556	0.041500767004725554	0.022302805913982038	0.03233401362002615	0.054626480092673395	0.029395906160062435
ENSG00000241670.3	0.0	0.0	0.0	0.0	0.0	0.0	0.0	0.0	0.0	0.0	0.0	0.0	0.0	0.0	0.0	0.0
ENSG00000236679.2	0.37489899021526835	0.36234322029189564	0.6230686012686115	0.4739339224187913	0.37505005267983044	0.7649611717948576	0.4651096195653355	0.3345299764979042	0.799129109644284	0.3579223342666115	0.6678120045660584	0.7891345818073726	1.3813103450287814	3.5399263822183458	0.7868039309278299	0.3792952240796077
ENSG00000236743.1	0.0	0.024219285742748113	0.029747400582761017	0.019798806158487364	0.0	0.04260880330275969	0.03886033374958416	0.018633523495096498	0.019076562110120914	0.039872984148064644	0.0	0.0	0.0	0.0	0.0	0.02112697505752384
ENSG00000236601.2	0.015006380706323456	0.05027984310485457	0.06175634781163325	0.031617551460878364	0.06004970961600621	0.049898787578742616	0.04344039810255809	0.023805329807773036	0.02437133549912876	0.07004234143813608	0.0	0.0	0.04914738684188575	0.01079584418363423	0.04199203745327125	0.04048627270231254
ENSG00000237094.11	0.030910425596044084	0.021653138031478582	0.0308608427207319	0.026718534546321736	0.03594454508462186	0.019885651234568924	0.027859870919731168	0.027346256410434436	0.03668500696708897	0.02421390780603908	0.03354149775086941	0.015253135092715878	0.03309596387067227	0.01767594815998691	0.024396304755550647	0.0217395624219219
ENSG00000269732.1	0.0	0.0	0.0	0.0	0.0	0.0	0.0	0.0	0.0	0.0	0.0	0.0	0.0	0.0	0.0	0.0
ENSG00000278566.1	0.0	0.0	0.0	0.0	0.0	0.0	0.0	0.0	0.0	0.0	0.0	0.0	0.0	0.0	0.0	0.0
ENSG00000224813.3	0.0	0.0	0.0	0.0	0.0	0.0	0.0	0.0	0.0	0.0	0.0	0.0	0.0	0.0	0.0	0.0
ENSG00000233653.3	0.02566153515911997	0.039683364446941295	0.024370597696679076	0.03244039682866593	0.03422916701819486	0.011635773023142218	0.07959095094166169	0.0	0.046885497036425514	0.0	0.03324450620688594	0.01543303689401737	0.1260661134856927	0.027692013868537712	0.01795203264862072	0.017308302560495467
ENSG00000250575.1	0.0	0.0	0.0	0.0	0.0	0.0	0.0	0.0	0.0	0.0	0.0	0.0	0.0	0.0	0.0	0.0
ENSG00000278757.1	0.0	0.0	0.0	0.0	0.0	0.0	0.0	0.0	0.0	0.0	0.0	0.0	0.0	0.0	0.0	0.0
ENSG00000230021.8	3.95346052801368	2.7878941241927073	4.8873667627877895	3.283902450324498	3.2888797020137592	2.6728112693964836	2.7659256811466975	2.839875296564624	3.1193290143716665	2.1979880482279293	3.4433939032335843	2.2838309101797205	3.5616438912078836	2.8926923976797227	3.2634302633938694	2.9628969863696035
ENSG00000235146.2	0.015124094296399673	0.019490096174826714	0.023938761219773362	0.01911934019563131	0.03362264094622377	0.009143673716182637	0.018763352070992664	0.017994048322621546	0.01842188250275579	0.03850460186535336	0.0	0.0	0.049532910537521777	0.005440264666007023	0.014107144300148793	0.006800642762598373
ENSG00000225972.1	18.043655981897118	12.00127625592133	27.45436510603379	17.659467772284017	15.13948676262302	11.788512146114464	15.525384174385755	12.465073841258837	19.614819393594622	12.842755023604132	19.856647851522617	9.568066889468827	15.25026192247409	14.760552486625347	21.98809475972976	16.61946944107305
ENSG00000225630.1	99.41329157984472	65.63449657076438	104.73492177336273	63.25177564783869	73.73563144996675	60.582773429255376	74.44607893453055	71.22954667368607	90.11365558878241	50.25051126685375	125.68299923674536	63.58559168090611	109.25462916921796	59.57898285810031	111.42893791487211	84.81084849371983
ENSG00000237973.1	388.70460906117216	262.5068069038276	389.49857339382476	251.8009085710173	331.84195166915174	248.40700215296354	268.25061576051473	259.3626961755995	278.550021702535	214.00691662546535	312.3328634415044	203.983612990768	376.49037762091854	267.68533693984006	304.19003337349875	270.77054647654484
ENSG00000278791.1	0.0	0.0	0.0	0.0	0.0	0.0	0.0	0.0	0.0	0.0	0.0	0.0	0.0	0.0	0.0	0.0
ENSG00000229344.1	16.85889379787427	9.480303321399235	229.17004271506448	141.5037247835066	9.86915850810949	8.339312392665231	10.621710430954622	9.683193680949618	9.076577829364403	6.9965669805537924	11.947335950330382	9.980143836375682	10.904441137848352	13.51632557973263	9.021094115542578	8.840196470765834
ENSG00000240409.1	1.0482612541941483	0.1350871811573669	0.331842361840703	0.22086241044759206	0.0	0.4753156795618532	0.0	0.6235898591028894	0.2128055326653294	0.2223983436219722	0.22633699007358027	0.0	0.4291449615623398	0.37706844126819555	0.7333318191172007	0.23567858583587276
ENSG00000248527.1	203.0805777114331	123.09779651441191	192.41196146470546	126.32290525082514	156.3032125427096	118.64997751698121	140.5178238875037	129.152184808885	142.34436900258788	98.76972085361929	184.58180958718248	96.63781877111326	195.9185590549057	133.8199262688417	137.144553419138	113.30663917446351
ENSG00000198744.5	12.985512276467315	10.601127359397175	19.781694493024176	13.415975650008862	11.166325377954804	7.053707899138907	8.586639130436962	8.626707086246324	8.510662291721856	6.20923141057389	10.076555961004741	7.135659640832756	9.714710118883737	12.519224731336719	8.208123059642709	8.714064635264831
ENSG00000268663.1	0.0	0.0	0.0	0.0	0.0	0.0	0.0	0.0	0.0	0.0	0.0	0.0	0.0	0.0	0.0	0.0
ENSG00000273547.1	0.0	0.0	0.0	0.0	0.0	0.0	0.0	0.0	0.0	0.0	0.0	0.0	0.0	0.0	0.0	0.0
ENSG00000283574.1	0.0	0.0	0.0	0.0	0.0	0.0	0.0	0.0	0.0	0.0	0.0	0.0	0.0	0.0	0.0	0.0
ENSG00000229376.3	0.02560676133807596	0.059397992141766456	0.03647786901770801	0.08092788429776586	0.05123415874388292	0.011610936794704348	0.04765263978470887	0.0	0.04678542126900518	0.0	0.06634709349720033	0.015400095513240385	0.09434777169887086	0.05526581209622788	0.017913714542647143	0.05181407543456754
ENSG00000228327.3	0.0	0.0	0.0	0.0	0.0	0.0	0.0	0.0	0.0	0.0	0.0	0.0	0.0	0.0	0.0	0.0
ENSG00000223181.1	0.0	0.0	0.0	0.0	0.0	0.0	0.0	0.0	0.0	0.0	0.0	0.0	0.0	0.0	0.0	0.0
ENSG00000229905.1	0.0	0.0	0.0	0.0	0.0	0.0	0.0	0.0	0.0	0.0	0.0	0.0	0.0	0.0	0.0	0.0
ENSG00000237491.8	0.029905652910748155	0.03468489656178606	0.026216501069677777	0.0174487656959555	0.026082100179971587	0.03129275487048315	0.02568582366918823	0.03421207813337468	0.04343164370728008	0.024890987515632686	0.04023286477434495	0.044271952432310614	0.050855529481404795	0.01861843214315635	0.028967661502999682	0.034135357974054814
ENSG00000230092.7	0.0	0.0	0.0	0.0	0.0	0.0	0.0	0.0	0.0	0.0	0.0	0.0	0.0	0.0	0.0	0.0
ENSG00000177757.2	0.8172980419291495	1.0720422284061923	0.45739342574880343	0.5350494890567377	0.23360781870081898	0.4102954757612861	0.2715968581403419	0.920296577681177	0.497754384595953	0.6688183764397997	0.5010436450980027	0.6319659633243608	0.46603820237791804	0.5039811769748469	0.6942762991479959	0.8662573811907341
ENSG00000228794.8	0.3021221663014964	0.2733479739508781	0.27098331611662396	0.20555371241668458	0.3428229466025266	0.23307666188145362	0.316255019389651	0.23464292160561875	0.2951662608549716	0.23903219431959316	0.3628595991613344	0.21829056337808495	0.2989054448377542	0.2513130167319156	0.28767834060740055	0.2518905906910861
ENSG00000225880.5	0.0	0.0	0.0	0.0	0.0	0.0	0.0	0.0	0.0	0.0	0.0	0.0	0.0	0.0	0.0	0.0
ENSG00000230368.2	0.020374945120395015	0.00630162122246775	0.011609973936682203	0.005151455678465123	0.005435508009852615	0.00369546459804279	0.0	0.009696521057910268	0.00496353484251108	0.0051872802067624854	0.005279146281154612	0.009802914059718913	0.010009495253831747	0.008794848154579742	0.011402955520693188	0.010994064466075586
ENSG00000234711.1	0.0	0.0	0.0	0.0	0.0	0.0	0.0	0.0	0.0	0.0	0.0	0.0	0.0	0.0	0.0	0.0
ENSG00000283040.1	0.0	0.0	0.0	0.0	0.0	0.0	0.0	0.0	0.0	0.0	0.0	0.0	0.0	0.0	0.0	0.0
ENSG00000272438.1	0.03230147465505812	0.037463596282199224	0.01840590375314615	0.00816687426892909	0.012925796107436268	0.014646537125253063	0.03205925218328645	0.011529304521198639	0.023606860381829756	0.04934201269372781	0.01883094505458705	0.015541076463011567	0.031737161041767006	0.02091440465838672	0.018077706544383815	0.01742946999899113
ENSG00000230699.2	0.0	0.0	0.0	0.0	0.0	0.0	0.0	0.0	0.0	0.0	0.0	0.0	0.0	0.0	0.0	0.0
ENSG00000241180.1	0.0	0.0	0.0	0.0	0.0	0.0	0.0	0.0	0.0	0.0	0.0	0.0	0.0	0.0	0.0	0.0
ENSG00000223764.2	0.5028758317317789	0.23463709374719716	0.07410693072183369	0.054803248075408297	0.2891255525356438	0.08649043040931176	0.2904273991600457	0.14441766270398568	0.22177709812339558	0.110368727502111	0.5616167183227841	0.2085746494228799	0.5537220944658858	0.205838855194828	0.3396657779384898	0.23391851930710567
ENSG00000187634.11	0.6186296221631891	0.5443516953779453	0.4187033412679455	0.39873509107388355	0.71824818106777	0.5388890270421075	0.7026301326896077	0.42917282028220943	0.6176749363848273	0.4436552441400889	0.951562219101288	0.47580277667710014	1.2156440629082035	0.8593903354929179	0.965513912043525	0.5735800338185401
ENSG00000188976.10	4.510403422299919	3.6367025286035295	4.102476716833567	3.364507273671753	5.50460751267181	4.0255037155663445	5.758306503520308	3.574698076568933	5.102091892994618	3.8428608064893734	7.130401860073744	4.301740642175822	6.876831376773541	6.569428424120799	6.8707438401260825	4.692664116252703
ENSG00000187961.13	2.0914801700620895	1.55202737228304	1.9129469692615095	1.3308596885395076	2.555723291896255	1.8457721461924799	2.202921692668266	1.3276821532147713	2.2141237109645058	1.5455990971138545	2.7913424193122784	1.7305737207453857	3.53408575015164	2.143363493472432	2.003219992627486	1.5905546994165138
ENSG00000187583.10	0.33039774372515535	0.2049668224776701	0.20431967795657285	0.1262744524292595	0.4202097942920047	0.26130185202215456	0.26691175435346326	0.27882259356272804	0.31352924443284336	0.19072889545889463	0.3011142087197941	0.17097755487250135	0.43409240561109436	0.24045760761488044	0.258012561465659	0.1554754120907017
ENSG00000187642.9	0.18807532445695566	0.08078954657691272	0.0992299702992957	0.07264831210251758	0.25086814381603406	0.12791918564489418	0.18796126881548758	0.09945092057885149	0.20363101630568317	0.12635609187638253	0.13874598767320792	0.10682600730022039	0.3079826810805934	0.1240291897102237	0.15350043303338706	0.09866410822334983
ENSG00000272512.1	0.0	0.0	0.0	0.0	0.0	0.0	0.0	0.0	0.0	0.0	0.0	0.0	0.0	0.0	0.024151295721525717	0.0
ENSG00000188290.10	0.5948810423250539	0.482964583212206	0.22598190591466055	0.22560821430844943	0.39674716316544045	0.35065988701560413	0.5904201451672357	0.2831063602759124	0.3260673202987775	0.11358857550279242	0.0963335123040445	0.14310634210816106	0.0	0.3209756152944144	0.29131252979807254	0.3209903383946432
ENSG00000187608.8	1.8340205170808561	2.0264185850015344	1.4510397150188823	1.4868293344673087	1.6511940243625631	1.9164646870582898	1.7223249002661143	1.712410104272791	1.537255216940774	1.582623981047263	1.7184926850591526	2.0509542258972906	1.2070362427051469	1.7183439024263312	1.7883455160624795	1.9198230248123989
ENSG00000231702.2	0.0	0.0	0.0	0.0	0.3137673643334529	0.0	0.0	0.0	0.0	0.0	0.0	0.0	0.0	0.25384346046159567	0.0	0.0
ENSG00000224969.1	0.12036890655741056	0.023267524513727076	0.057156794765204695	0.03804151885635783	0.12041740821827332	0.0	0.03733321361059549	0.07160507858149122	0.03665379576008182	0.1532242768766765	0.09746116211362361	0.07239074997946275	0.0	0.0	0.0	0.04059346879781755
ENSG00000188157.14	1.6337867815287637	0.9857104634249875	1.9798529356049497	1.0920954371747251	2.670060461161901	1.1715165879219	2.3035427725837336	1.1039535693381597	1.7172244761208941	0.9049533489911316	1.4578944342139133	0.6674750940598385	1.751130814400704	0.9624542328089104	1.3541902244434203	0.7175576490880667
ENSG00000242590.1	0.0	0.0	0.0	0.0	0.0	0.0	0.0	0.0	0.0	0.0	0.0	0.0	0.0	0.0	0.0	0.0
ENSG00000217801.9	0.07107533085465642	0.06941804631971957	0.06039455104283036	0.04728994548612823	0.09480529343283937	0.0949873831449527	0.15315115630214976	0.16912522665895505	0.06834727117096642	0.0857138611527152	0.05330834835326191	0.03599598252798563	0.05513181296030059	0.04440479617055041	0.06804083468786555	0.05550854126432674
ENSG00000273443.1	0.13329741874320652	0.1803664029897436	0.0	0.1263823793116777	0.08890075322781166	0.1511034413421941	0.4547738502416614	0.5550719610039301	0.20295342467156416	0.21210212400984388	0.08634337028732876	0.04008302637751734	0.0	0.0	0.13987625438716975	0.08990701607812923
ENSG00000237330.2	0.0	0.0	0.0	0.0	0.0	0.0	0.0	0.0	0.0	0.0	0.0	0.0	0.0	0.0	0.0	0.0
ENSG00000131591.17	0.26985173530707907	0.2505426670534658	0.2552870023899152	0.2291807961116142	0.25988472515254674	0.2305461532727035	0.2934217881934919	0.2342862285104739	0.31473262463614476	0.2108802173231647	0.32867121440178504	0.25941468248148036	0.3557344998806136	0.3800266541502174	0.34548944863831527	0.2586098809461517
ENSG00000223823.1	0.0	0.0	0.02913461849943947	0.019390960314904376	0.0068200606255175876	0.009273573896835892	0.006343304940797301	0.03649936382304169	0.0	0.0	0.00993580479226258	0.006149974213342623	0.0	0.01655265639321955	0.0	0.013794513050771355
ENSG00000207730.3	0.0	0.0	0.0	0.0	0.0	0.0	0.0	0.0	0.0	0.0	0.0	0.0	0.0	0.0	0.5356962933976714	0.0
ENSG00000207607.3	0.0	0.0	0.0	0.0	0.0	0.0	0.0	0.0	0.0	0.0	0.0	0.0	0.0	0.0	0.0	0.0
ENSG00000198976.1	0.0	0.0	0.0	0.0	0.0	0.0	0.0	0.0	0.0	0.0	0.0	0.0	0.0	0.0	0.0	0.0
ENSG00000272141.1	0.0	0.0	0.0	0.0	0.0	0.0	0.0	0.13028347969086737	0.0	0.0	0.02364372208679388	0.0	0.0	0.0	0.0	0.0
ENSG00000205231.1	0.0	0.0	0.0	0.007000716502877976	0.0	0.0	0.0	0.0	0.013490672327760534	0.0	0.007174245261602944	0.0	0.0	0.005976003916083111	0.0	0.007470347543035819
ENSG00000162571.13	0.007482080383490449	0.0011570395957930058	0.004263410661044332	0.007566863174454944	0.009980126968321129	0.005428188986722203	0.00185649342972318	0.010682259446608892	0.0018227075684610977	0.003809742529302422	0.007754425172368306	0.0017999113753157342	0.0073513668522591155	0.0064592822669534145	0.002093694714539151	0.0020186182978749233
ENSG00000186891.13	0.0678422300860806	0.06119877952526644	0.04295289132213937	0.0428818629144241	0.030164251802085013	0.0	0.07013905667337765	0.05381066539960006	0.02754504538426507	0.04318007425648093	0.10253783841850542	0.040800818555814064	0.02777375497387433	0.012201712048578115	0.031640246044223136	0.0
ENSG00000186827.10	0.0	0.0	0.012154965600850784	0.016179820964510656	0.0	0.02321361545513081	0.0	0.0	0.0	0.0	0.0	0.015394618950113343	0.03143807328657254	0.013811539633934616	0.0	0.0
ENSG00000078808.16	22.59894980255783	20.208070438065324	23.02834146359036	20.686496492293493	23.538154202174216	18.836703073694952	22.83751895155958	16.764944444094667	19.49995507223251	15.195617197064696	21.566145115805526	17.44124512964823	23.65737154302814	21.993589598303586	19.86847712584587	16.722597979602366
ENSG00000176022.4	11.447924208417819	9.312742869888305	10.662707129491002	9.473215233131805	10.03015702844042	8.100799191034112	11.741672240323743	8.40663226242572	9.39610019408841	6.948025485936298	13.898607713578121	9.824384419042794	14.776438042498087	12.717502503824692	11.1376971432781	8.762047597181946
ENSG00000184163.3	0.488175298764877	0.247301790014001	0.45562359830841137	0.3511278452345021	0.46030464837786483	0.19082286792512818	0.4281270960264641	0.2803918231451097	0.4408398990527334	0.31071274667859256	0.35437936121202523	0.20247740171991918	0.2687675881814654	0.2815667757178083	0.29440745778403365	0.45416079216267335
ENSG00000260179.1	0.09246063727852476	0.21447367490109892	0.1317139239676008	0.20454951564895812	0.03083263117727572	0.12577396273569913	0.11470911619337754	0.24751350862272686	0.0	0.17654743270183534	0.11978271022519597	0.0834097658722904	0.05677833145911496	0.12472077537130424	0.1293653219765732	0.031181624073339617
ENSG00000160087.20	2.8880884965081703	2.8140006919905645	2.9926114316438284	3.0633934753060843	3.177035928828103	3.2840944179578986	3.2857563833129833	2.9023858273330387	3.5946408328092097	3.37596588572176	3.384404231827114	3.280965062595422	3.9918043451052005	4.440634008070962	3.718176365618099	3.618874416689056
ENSG00000230415.1	0.15235456365877367	0.14457473573162877	0.18415112017482918	0.15758280121987134	0.1477972884141414	0.15700569237018436	0.13746553312533294	0.1730260875170996	0.23618670625622862	0.14104770840446804	0.15700304968544485	0.0749676768115198	0.1701055649063729	0.06725850395528521	0.15502929098905097	0.10276076111296663
ENSG00000162572.20	0.24835885835014757	0.16082750576502874	0.2712445631676444	0.17660610237636318	0.3022917012197305	0.25056607921697055	0.2464964636081619	0.2548579964141715	0.21554063353370984	0.16202677566041382	0.22522414538849497	0.10828951834243448	0.35077871610150363	0.25795995925973075	0.17808794227159713	0.21358054194700932
ENSG00000131584.18	5.024816872509826	3.580025869490616	4.682784255759744	3.4955548816293187	5.212092323808231	3.590918525707468	4.5031398946925725	2.8301395191540917	4.494959641457973	3.4161820658139765	5.891420643669444	3.670063579211806	7.525588445079918	5.641016524976047	5.353170503883607	3.642713211052712
ENSG00000278073.1	0.0	0.0	0.0	0.0	0.0	0.0	0.0	0.0	0.0	0.0	0.0	0.0	0.0	0.0	0.0	0.0
ENSG00000169972.11	4.200797431196679	3.5165234765717397	3.3850054942232997	3.3208900441640834	4.167758784763646	3.6941147434500645	3.7041270281010386	3.4421090829366356	4.045494759562574	3.049360182870784	5.457123107291751	3.9392206373068803	5.7704128625768245	5.732046526635524	5.262225647362978	4.0900465063452485
ENSG00000127054.20	6.049644257793886	4.938793939771044	6.3607845730608785	5.103124914675709	6.728808880430688	5.135072786989356	7.587113977270884	4.913858907032241	6.850305246841942	4.977813193304121	7.6683269276165165	5.241927658325165	8.89030140575826	8.0900255608274	7.154116499374915	5.423232918565988
ENSG00000283712.1	0.0	0.0	0.0	0.0	0.0	0.0	0.0	0.0	0.0	0.0	0.0	0.0	0.0	0.0	0.0	0.0
ENSG00000240731.1	0.0	0.0	0.0	0.0	0.0	0.0	0.0	0.0	0.0	0.0	0.0	0.0	0.0	0.0	0.0	0.0
ENSG00000224051.6	8.326179746949482	6.101856329660267	8.493353393965366	5.878108248111356	8.022321532520806	5.722153406790029	9.531770769087814	5.873380200749488	7.4633536607065425	4.867951187127641	9.255275344877926	5.540575778432968	10.759610357220083	8.947476255951564	8.974238895335247	6.284155212183946
ENSG00000169962.4	0.3155462442693641	0.2370116775616728	0.1798033638931464	0.13676650266193577	0.3487439367604035	0.18804656728156818	0.2796250217827668	0.30033953801815855	0.25257330004216705	0.11476467631795159	0.3795907185728006	0.1409733693237333	0.3100335844553577	0.2821401387946142	0.3279663680019812	0.2797207263753419
ENSG00000107404.19	6.262629827736993	4.490357795376321	6.0422943736497015	4.351275097290503	6.409268031130551	4.236908715628303	7.353979922028916	4.3294463577685285	6.3853756177752325	4.293643849573721	8.77415267523339	5.105929351258568	11.02378697979485	8.524281281297283	9.417049066145452	6.016117057108071
ENSG00000284372.1	0.0	0.0	0.0	0.0	0.0	0.0	0.0	0.0	0.0	0.0	0.0	0.0	0.0	0.0	0.0	0.0
ENSG00000162576.16	82.68106814487012	66.76505556544642	77.85599465711184	61.32771707355839	80.54067821421654	56.233624544431365	76.09455409677376	47.52681511175155	71.11123541876881	46.89790810820123	77.61839552174057	47.076561802830554	97.0808256576566	70.57772740724667	80.38698190071096	56.44019778029655
ENSG00000175756.13	61.84622616600524	60.44894959026233	59.238467898970626	59.958951354349246	62.77551657953894	65.81295405731652	72.50334293978932	62.15548009791316	66.14188866769467	65.5154019128514	70.84950499701559	64.23549108744211	77.68520684925605	97.54621711876305	79.05663247958361	70.06023329945461
ENSG00000223663.2	0.19666832273587848	0.0	0.0	0.0	0.0	0.0	0.24399193157525795	0.0	0.0	0.1251750240058095	0.0	0.0	0.0	0.0	0.0	0.0
ENSG00000221978.11	5.307228357627733	4.688061884148486	6.297791440361852	5.162214832426756	5.527946373874766	5.194043474768558	5.082493309196	5.059639988227684	5.688598039307134	4.902040365086728	5.040215772489675	5.0166040151002536	5.089860312268791	4.35526925982985	5.554372348698718	5.7652205551223386
ENSG00000224870.6	7.628689436393099	7.861067747239199	8.287644659663451	8.039601752093095	7.912307925949133	8.612177756625465	8.066814067389908	8.669150833112093	7.433691839951175	8.222570772628844	8.774593692036383	9.055841902343694	7.775617029385469	8.170762384422114	9.51646212494643	9.155982334676045
ENSG00000242485.5	9.668440341181626	10.714150479486955	10.51004006550649	11.111361082129369	9.07725211681123	11.569854915839976	11.127521762300214	13.206414110123372	12.263268246130526	13.977314142150274	11.192688694138187	12.726601892134143	9.535513708365196	14.443011914108144	13.452964307238913	14.362832951493331
ENSG00000264293.2	0.0	0.0	0.0	0.0	0.0	0.0	0.0	0.0	0.0	0.0	0.0	0.0	0.0	0.0	0.0	0.0
ENSG00000272455.1	0.6857547889351557	0.658217171789115	0.8084569498720937	0.8370133925504015	0.8516248239563035	0.643331340274256	0.6747450985547048	0.675214249541105	0.7776769859951133	0.8428341958025859	1.0568836980636893	1.1945900633930264	0.871260138782937	0.765533169197585	0.529360857601904	0.8612643195920657
ENSG00000235098.8	0.5910620090584104	0.41546669630363664	0.6429755407537538	0.5570032602688453	0.9317457265739593	0.6627074787799782	0.39997482960530495	0.33243229674082575	0.5890436810413866	0.5198370360922061	0.8492536928231142	0.6721596779221778	0.5279418458157181	0.5218609212535342	0.33079126149488935	0.24644562782837454
ENSG00000225905.1	0.19128125093567247	0.0682615518849164	0.04192121414913214	0.07440336312707108	0.09813247494484524	0.20015337283266918	0.09127253368412144	0.01750606581836948	0.21506757021614648	0.05619058722746476	0.23827381416167998	0.12388703164923592	0.2168533002825233	0.09526913193121211	0.08234742694911058	0.01984864623147579
ENSG00000205116.3	0.06508192235201764	0.0	0.020602630060031588	0.0	0.028936954034369074	0.01967350411688603	0.0	0.0	0.0	0.0	0.014052266412042656	0.0	0.0	0.0	0.0	0.058528979725364416
ENSG00000225285.1	0.0	0.0068983538221164065	0.0	0.022557092985723334	0.011900447878784902	0.0	0.033205644629354644	0.0	0.03260134337807971	0.022713960726884617	0.011558111044907667	0.0	0.0	0.0	0.012482759439608606	0.012035148409070348
ENSG00000179403.11	1.0723952663631864	0.8118367386248241	1.095150125955024	0.8451752682057587	0.9875398469764392	0.8219605227082175	1.1968411105633368	0.5872312765354061	0.9345826821679211	0.4854999372672651	0.941692810464471	0.5612922980579412	0.8486594415037818	0.8086216504493493	1.0358620509410155	0.7566043617097273
ENSG00000215915.9	0.09670558739247724	0.0666163469931341	0.06846305603856019	0.051123459900370864	0.10788483610234216	0.06537554724346431	0.11125002185704638	0.06903388640027103	0.07495861500400729	0.055955418909236256	0.1252820410148842	0.0782509030263126	0.1252485221736977	0.12712635268903305	0.10086342834308591	0.07352794221251079
ENSG00000160072.19	1.0239965056564282	0.813102688010821	0.9095730552972555	0.6926097492704848	1.144981977612538	0.839768717142998	1.155684778857845	0.7815576673976882	1.064052143429335	0.8783706964631749	1.7985801784918318	1.1868596559959694	1.7389923405032766	1.5011600845979192	1.5736682018940762	1.1188474633995191
ENSG00000197785.13	2.309281958897883	1.6213219109461434	2.2734941933403894	1.689809129135371	2.722408050123242	1.933448187142132	3.1978143811648625	1.8012604485339765	2.5113054752490993	1.8662276342591375	3.7261440068884775	2.335828757590787	4.130691638808112	3.346800320958115	3.7024752958393017	2.391296833387942
ENSG00000205090.8	0.6340401940977297	0.6114876455647735	0.9258772774297621	0.6636331794884837	0.9275721704466503	0.4884313550034476	0.7527745007702645	0.3893449849598643	0.6892496680264828	0.5293914729974811	0.8302310050738413	0.4592198210479728	0.8708090222117416	0.6179951039690146	0.667717675801606	0.40465821216449144
ENSG00000160075.11	3.3837129730189734	3.0086319434209154	3.2649725668115894	2.9892272846233534	3.7194986788481463	3.3114212656690594	3.5388458630959807	3.0906232507588043	3.7108269260950895	3.205990437407258	3.977683736384087	3.3762185719575784	4.252951191248996	4.430645055714954	3.8302059054686506	3.5158962523190818
ENSG00000215014.4	0.23993535373777172	0.14576550119171117	0.24414116621137433	0.17332440591315795	0.20574174318436414	0.20204688728041953	0.23388369440999726	0.20390398567491308	0.1461264657635262	0.28361084010459126	0.31083613303438357	0.24736953421553554	0.12629123154548857	0.12946016483541378	0.19183029173097568	0.18495157593215156
ENSG00000274481.1	0.0	0.0	0.0	0.0	0.0	0.0	0.0	0.0	0.0	0.0	0.0	0.0	0.0	0.0	0.0	0.0
ENSG00000228594.3	8.324052819213483	6.476276520840944	9.889825936451162	6.964372572050415	9.191245820760221	6.937997166579591	8.398754896104945	5.650410351596079	5.953040759752099	3.9350847037987537	9.161760782935225	5.047691671072768	10.138446755067292	9.933147964099168	8.722801353242122	5.661035820428079
ENSG00000272106.1	2.7032480943946298	2.486346880683358	2.6679343936500697	2.5239249830137696	2.403855418648928	2.7398903826290035	2.4988510930402708	1.6606613266307353	1.6571042509265859	1.7093119625653397	2.78104493105137	1.8276443249601424	2.951135307592173	2.4976850653076887	1.952911475096273	1.3108681283850947
ENSG00000197530.12	2.541467271082222	1.9540923062028013	3.0299533480843017	2.0660337624890253	2.9066070551876826	2.115746507401462	2.3713703485992546	1.6739047826975095	2.1955032664569285	1.5165825317157957	2.6051320527758306	1.6580840447418423	3.3045997803544753	2.5559756137297884	2.352903627598591	1.4857289725053142
ENSG00000189409.13	0.15904805645496234	0.2459541858951049	0.2481485338385812	0.21542451019035969	0.39399197453234713	0.1854451325563291	0.18322500164695033	0.32439270448281626	0.24907920300601058	0.18799960991781617	0.33850525851282304	0.2049700212486682	0.22324207596424744	0.416822500417052	0.3496906359679244	0.2145508338228084
ENSG00000248333.8	2.0987408175380873	1.5981918195904319	2.547854541811534	1.6527212638681619	2.6238523761161985	1.6370630057846252	2.5023816605649296	1.5284440448173324	2.4476259810884526	1.6642147063785202	3.0570671608185065	1.6434967687370194	2.865645476775286	2.150502885283666	2.5193604111609638	1.6411196174261335
ENSG00000272004.1	5.754934026179083	4.509199389099707	7.405441538422523	6.2755388347867544	8.687152639185184	6.324488255872854	5.8316826514191344	3.854700003833038	7.718795002644609	5.088897588693916	7.6973915763625955	4.187618221118961	5.2065747274322565	4.148098049349542	5.408946889210299	4.414963999784118
ENSG00000189339.11	2.2418731506809477	1.70158009025536	3.4510246236234146	2.5750804741585966	4.0011364034438275	2.3712667282674897	3.1363902753495823	1.970803666476885	3.5348704676251663	2.325271515847549	3.10026249438267	1.9507016493758007	2.037078059357485	1.1628368671923972	2.435942505391309	1.8118975926152336
ENSG00000269737.2	0.13457113732695963	0.1040513642981962	0.28400301844281184	0.1323155778418894	0.45872345454483626	0.17627688545445824	0.204053077798502	0.1423176966904254	0.0728507515231539	0.3045388203481597	0.42615672580534514	0.28775849430972145	0.44073383671878025	0.03227091769889833	0.12552252159380417	0.2420429847055577
ENSG00000215914.4	0.1173596838934753	0.30247781867845197	0.33436724937644746	0.2967238470795911	0.7044418380768989	0.3015499112002917	0.1698661219282095	0.4421613602407083	0.3335495414167446	0.29878733990951917	0.44344828761698746	0.3529049061498809	0.3363190405287468	0.5487985248457758	0.5747089582429367	0.42217207549730246
ENSG00000008128.22	0.003333361402303025	0.0012886894192098539	0.0015828361243675282	0.0	0.0	0.0	0.0	0.0	0.00406019632574399	0.0	0.0032387760457875474	0.0	0.008187817179016578	0.0017985574442263657	0.0	0.004496599859422968
ENSG00000268575.1	0.004118826168535793	0.0023885293532631253	0.0029337173783696843	0.0052068730318384025	0.0	0.0009338047416432227	0.0012774812164760873	0.004900416227023546	0.0012542326541845348	0.003932312209841463	0.0026679686401440564	0.0	0.0025292933761112955	0.0033335473893302938	0.004322109027756447	0.0027780835821806927
ENSG00000227775.3	3.5795363825938864	2.734956045738191	2.548926533174722	2.20005937955551	2.3778980025782674	1.9241224460919504	2.222186347847129	1.4016698348027425	2.443279473085099	1.719061158628492	2.5217767759717042	1.5393845533351582	5.426785473585088	3.3810657697419084	3.5022317371325586	2.6068023752741825
ENSG00000215790.6	0.4202328096806487	0.34202843068869115	0.6446877916501546	0.47317218689065293	0.7057763305794975	0.34869365569445715	0.5213519570357018	0.4109117381734681	0.5160086504933066	0.37683871744284636	0.46065579893296416	0.37244585727355617	0.5432779649541202	0.33598199156018804	0.4713235989750147	0.36262014804698806
ENSG00000008130.15	2.286877426301328	1.8977287569411887	2.242005344321938	1.886848921857013	2.367056702025299	1.8818001201336172	2.557569762279818	1.7889827533585787	2.175021817181656	1.738504403552234	2.886867319379215	2.0974566493963973	3.130812566457022	2.5807867248284717	2.5483563006297576	2.013424940387135
ENSG00000078369.17	3.9958241454647236	3.27813108344085	4.126168413450682	3.405273807071657	4.3678064340513565	3.202401515022169	4.618961477059151	2.9798935997061786	4.3149502811776745	3.252767005432694	5.084290753198423	3.39586162772168	5.274226936888185	4.0099720911158245	4.683829705074341	3.4979225442370656
ENSG00000231050.1	0.3335242912108874	0.28132730566218284	0.31674591067019076	0.3066396397789652	0.08088695323170732	0.13748249085894662	0.15046511702871848	0.2885919932045948	0.2585219697585552	0.15438604477211887	0.33388042933347856	0.25528869369337076	0.22343014847980286	0.29447552237204483	0.16968981155646543	0.2045062707758626
ENSG00000169885.9	0.08746124680599211	0.03381283027754263	0.0692178276014427	0.2027032086165426	0.11666198479469818	0.039657768323103186	0.09042228326908103	0.10405792707589731	0.0	0.018555714372671638	0.1510746697615473	0.01753328006792982	0.3580553344748562	0.11011192634846859	0.10197539809514199	0.03932749184462518
ENSG00000178821.12	0.3207691894889997	0.2810904981658342	0.30463247120848846	0.21626931219110618	0.39934028187894005	0.3296802356556962	0.6632579245138474	0.6615066914943705	0.18233248847498812	0.32665995569430495	0.2354819189654421	0.1800520970968693	0.0	0.3230734951329399	0.23936043531494292	0.14423585467079555
ENSG00000142609.17	0.0	0.0	0.0	0.0	0.0	0.0	0.0010905532930726182	0.0005229201205545728	0.0	0.0	0.0005693942793048571	0.0	0.0	0.0	0.0006149457975646767	0.002371579448608543
ENSG00000233542.1	0.0	0.0	0.0	0.0	0.0	0.0	0.0	0.0	0.0	0.0	0.0	0.0	0.0	0.0	0.0	0.0
ENSG00000187730.8	0.0	0.0	0.002982527335915568	0.0	0.008378081456024136	0.0	0.0	0.0037364604704827006	0.0	0.007995472737543852	0.0020342678863506775	0.0	0.0	0.0033890095506652826	0.004394018462424181	0.008472912509980765
ENSG00000226969.1	0.0	0.0	0.0	0.0	0.0	0.0	0.0	0.0	0.0	0.0	0.0	0.0	0.0	0.0	0.0	0.0
ENSG00000067606.16	0.05975043828489257	0.054449370094958253	0.06510431098969982	0.057662399632587576	0.07258333871095596	0.05466937626504018	0.04566812851585373	0.04252627872441767	0.06530610254245417	0.06044026284180454	0.06427517592484197	0.06128090925443229	0.10090194375099995	0.09268743318955695	0.07464213686030181	0.05685281906085592
ENSG00000271806.1	0.060055332878345725	0.05306881395645785	0.08147738562477332	0.0	0.045774881280589555	0.015560592767539416	0.03193124444214938	0.020414701783900716	0.031350135682282135	0.05460555278441749	0.050015349177165415	0.030958046594316127	0.08429450496480762	0.0833235864256537	0.024007366664782415	0.0
ENSG00000182873.5	0.19416733828490199	0.1179605211956044	0.171228101157881	0.19286097189758908	0.36999157412730865	0.13835135900926904	0.18927004171907294	0.13200720459878768	0.2533984955436871	0.2824758923229366	0.32341331760802916	0.20018343809349698	0.3747369876301588	0.49389427047036477	0.29107197444728966	0.16838076999603394
ENSG00000162585.16	2.787882564839426	2.4658059426489833	2.8411572921997434	2.5792577867805213	2.456465697668157	2.483189007371631	2.4237907574814948	2.1577355135081215	2.5208482982313254	2.2583595983252733	2.5615189667143943	2.293238746102655	3.093931830529804	3.699778092681276	2.820789123824633	2.683561694383398
ENSG00000234396.3	0.1840039839985346	0.12872336629334974	0.20803264315028852	0.1550741793623507	0.1110312511402736	0.1271365777915089	0.09239913562150061	0.08861073997071693	0.08004492951136555	0.0780763022526802	0.08513466820783483	0.04742629536086043	0.19370292361207012	0.03309389484532793	0.11646422154695572	0.11228800790768179
ENSG00000157933.9	1.1863575041121401	0.8445039236074112	1.266041535924183	0.9096849192742688	1.304163044256687	0.6730175188018948	1.4087639371153629	0.6783944502767483	1.2199937540042876	0.6419954936501533	1.414670121821781	0.7166741147750643	1.853328165819713	0.8681132098660829	1.2659364485040423	0.7995832509188506
ENSG00000116151.13	0.09705847193241682	0.10111501952358846	0.1174028828915514	0.10655340124213891	0.1287820545949195	0.08848218094094812	0.0874580895336186	0.09055774990444873	0.08773312376582108	0.07217986949300276	0.10059136221057634	0.07741928392216992	0.09912716246722	0.10473826036305373	0.08934100899058449	0.09233928071384777
ENSG00000272161.1	0.0	0.0	0.0	0.0	0.0	0.0	0.0	0.0	0.0	0.0	0.0	0.0	0.0	0.0	0.0	0.0
ENSG00000269896.2	0.0	0.0	0.0	0.0	0.0	0.0	0.0	0.0	0.0	0.0	0.0	0.0	0.0	0.0	0.0	0.0
ENSG00000272420.1	0.0	0.0	0.0	0.0	0.0	0.0	0.0	0.0	0.0	0.0	0.0	0.0	0.0	0.0	0.0	0.0
ENSG00000157916.19	11.15333409649427	11.822149371720748	10.692272129693258	11.516708732945037	10.887399290610631	12.122676793179675	10.818826085305256	12.784238405388635	11.40447096909282	11.928614764783335	11.913035276420198	12.427292350999213	10.425563367907623	13.124072749464693	11.744325088526374	12.299942805356881
ENSG00000157911.9	5.640298689767714	5.263907691676671	5.690254497337818	5.594087945857276	5.731671058304025	5.300867924120058	5.771464999581407	4.851143944756347	5.158191423423161	4.738421416199575	6.34443322485516	4.921982036943916	6.005672721516369	6.355173554973481	5.827774219194112	5.436114851936433
ENSG00000149527.17	0.003166965699870023	0.0010494516399151823	0.010311933607419456	0.008579067860252162	0.0012069492581525656	0.0024617229412882908	0.0011225775858773653	0.0005382757635667096	0.003857518266541861	0.000575915258153693	0.005568089120980472	0.00598600067083477	0.005556496673905845	0.001952887464519127	0.0018990113732010475	0.0018309159779581314
ENSG00000224387.1	0.0	0.0	0.0	0.0	0.0	0.0	0.0	0.0	0.0	0.0	0.0	0.0	0.0	0.0	0.0	0.0
ENSG00000229393.1	0.0	0.0	0.0	0.0	0.0	0.0	0.0	0.0	0.0	0.0	0.0	0.0	0.0	0.0	0.0	0.0
ENSG00000157881.13	0.9268572106256007	0.7904709085198474	0.8443412092571321	0.8322588736545737	0.9073330260354935	0.7521519297360656	0.8389708749716801	0.7051843837267787	0.9787525642740743	0.8456422014128862	1.2136265708139928	1.007181565809869	0.996650337921844	0.8842926981849762	1.202185967521008	0.9766301785198718
ENSG00000197921.5	0.0	0.018551972878945056	0.0	0.0	0.0	0.0	0.0	0.0	0.0	0.0	0.0	0.0	0.0	0.0	0.0	0.0
ENSG00000272449.1	0.21702695312964276	0.3076457814096416	0.30916368786565995	0.4115365919294831	0.19299057987143034	0.06560471021088225	0.22437448984056385	0.1291050361559751	0.044058230883475234	0.09208856037412316	0.42173746693107317	0.47857924961297077	0.5330886155688965	0.11709964658479641	0.30365096429777555	0.14638127240861243
ENSG00000238164.6	0.5617949148831246	0.33263627366973625	0.8075095245804421	0.6270243766159456	0.7561127204637954	0.4543940359529572	0.540000705826383	0.3733412872292741	0.6411398863481954	0.5218589174063041	0.5311009726294137	0.3530868755853869	0.7707832160138102	0.33862453465598324	0.6019144120724785	0.41647266342477524
ENSG00000157873.17	2.2348489532692994	1.6023283565259432	3.0380452623901286	2.1667774443418493	2.4636357766097863	1.6381145323132411	2.3464095269296283	1.6173355242694532	2.434191254584861	1.6740023532650061	1.8543929213408135	1.2529699798354386	1.9417455081098418	1.5586243800876567	1.8916242715850853	1.260709898039004
ENSG00000225931.3	0.010347988229058585	0.008001138389424262	0.019654837992865097	0.0	0.0	0.009384227524414583	0.012837988349129444	0.024623253014221823	0.012604352998579028	0.0	0.013405813673133276	0.0	0.0	0.022333553450617678	0.04343483459981119	0.013959111179468024
ENSG00000228037.1	0.012105719159322488	0.009360228495935952	0.022993449895454023	0.0	0.0	0.010978252045043364	0.0	0.014402905143535738	0.014745354769276105	0.0	0.007841476615398172	0.014560937937342321	0.0	0.0	0.0	0.0
ENSG00000157870.14	8.957811468896118	6.680275489254522	6.557186404672708	5.730620863445538	7.763189519511798	6.031995954905747	9.992101879227649	5.599781816315261	7.740769188799087	5.788879665824312	10.939833368345521	6.913476586528	12.750898548566202	10.83689246422598	10.591032101971077	7.812049163204905
ENSG00000142606.15	0.2829867280395197	0.25100423743560996	0.2251695108076853	0.2019682990204327	0.27091523722182176	0.18650041524023447	0.28044294692499366	0.18199264854458488	0.23496994919827477	0.1763285774158481	0.3820221653429592	0.24736369327826807	0.34024768055867033	0.3264703455508062	0.3305427389924193	0.2602253082774216
ENSG00000237058.1	0.0	0.0	0.0	0.0	0.0	0.0	0.0	0.0	0.0	0.0	0.0	0.0	0.0	0.0	0.012427307892246081	0.0
ENSG00000215912.12	0.0004342957151298201	0.0010074016441948914	0.0012373436845292017	0.0008235317130740849	0.001158588562709729	0.000984618873118719	0.0	0.00025835391961995973	0.001586979916703454	0.0005528391742070613	0.00028131494292394477	0.0010447546108137086	0.0005333855960917456	0.0	0.0009114603793759138	0.0008787769233114881
ENSG00000283259.1	0.0	0.0	0.0	0.0	0.0	0.0	0.0	0.0	0.0	0.0	0.0	0.0	0.0	0.0	0.0	0.0
ENSG00000233234.1	0.0	0.0	0.0	0.0	0.0	0.0	0.0	0.0	0.0	0.0	0.0	0.0	0.0	0.0	0.0	0.0
ENSG00000231630.1	0.0	0.0	0.0	0.0	0.0	0.0	0.0	0.0	0.0	0.0	0.0	0.0	0.0	0.0	0.0	0.0
ENSG00000169717.6	0.0	0.0	0.0	0.0	0.0	0.0	0.0	0.0	0.0	0.0	0.0	0.0	0.0	0.0	0.0	0.0
ENSG00000177133.10	0.03263686516496555	0.028389439340938363	0.13560323219629722	0.08767401511986708	0.01632500796067274	0.02959722813866599	0.0	0.004853756176800244	0.03975328925781715	0.031158960861115127	0.16383904087620535	0.08341922061791184	0.0	0.013207226065730267	0.04566352444287564	0.022013053131802216
ENSG00000142611.16	0.010520831419833922	0.007682849646581821	0.02340617103449391	0.015516736162861582	0.00376823518971975	0.003622036027658378	0.0033839613087229548	0.003708820293069527	0.012814884412193837	0.01103645452050799	0.028269073657421345	0.01874757264938976	0.0019142648636084588	0.0030485702756997504	0.014720109920810388	0.01064420341222665
ENSG00000283572.1	0.0	0.0	0.0	0.0	0.0	0.0	0.0	0.0	0.0	0.0	0.0	0.0	0.0	0.0	0.0	0.0
ENSG00000226286.1	0.0	0.03558562572687671	0.0	0.058181146486194324	0.0	0.0	0.0	0.0	0.0	0.0	0.05962329917539327	0.11071526467447243	0.0	0.0	0.0	0.0
ENSG00000279839.1	0.0	0.0	0.0	0.0	0.0	0.0	0.0	0.0	0.0	0.0	0.0	0.0	0.0	0.0	0.0	0.0
ENSG00000272235.1	0.020803643387668068	0.0	0.01975708859514012	0.026299223440580326	0.013874684029774074	0.0	0.0	0.0	0.0	0.0	0.040426664701003645	0.025022929761687122	0.0	0.0	0.04366079616709345	0.028063461666005655
ENSG00000130762.14	0.0	0.0	0.002561529079296467	0.0017048621633081263	0.001798868615543834	0.006115026666525635	0.006692475509165093	0.0	0.0032853404076185304	0.0017167182068470144	0.00786204480826653	0.0	0.0	0.0058212687002097115	0.0018868906800832285	0.0
ENSG00000272088.1	0.0	0.0	0.0	0.0	0.0	0.0	0.0	0.0	0.0	0.0	0.0	0.0	0.0	0.0	0.0	0.0
ENSG00000162591.15	0.15600978583566405	0.0997983982136958	0.12454563132576134	0.06923353043107329	0.12438427410282346	0.06362564153147933	0.24129462410219896	0.11869451010663047	0.10204513216798991	0.05501832270429312	0.15704799071879094	0.08011659806487116	0.02835904274062791	0.01533396153510145	0.08822299968256778	0.04312874503538142
ENSG00000207776.1	0.0	0.0	0.0	0.0	0.0	0.0	0.0	0.0	0.0	0.0	0.0	0.0	0.0	0.0	0.0	0.0
ENSG00000238260.1	0.09269878444472829	0.12543188359879143	0.11004431187891953	0.14648311832647767	0.06182409110498171	0.1050815947518156	0.11500456787706943	0.027572335474392626	0.028227907101775827	0.0295003598107703	0.07505701860134825	0.027874867023643734	0.1707737194111565	0.1250420136852033	0.0	0.031261937335601925
ENSG00000158109.14	15.330113479304067	14.85605789174449	13.905328081385397	12.757099017661872	13.572933340611415	11.526907595540331	17.224211691033005	13.535246034459597	12.428590522208989	11.370825907502951	15.156673101520479	12.974230399441161	12.523161731008251	11.92801752883559	14.620275502462263	12.788724823601212
ENSG00000116213.15	0.45981973083782296	0.4441035610059367	0.4584445832740638	0.4426888470569996	0.5347626467236284	0.5416475091124208	0.39790409210427174	0.4127400855800278	0.5341714943797176	0.5436696073101281	0.5543578847992041	0.47828450679801987	0.6390931195331853	0.6710220419767743	0.5014023777341304	0.525363722213384
ENSG00000078900.14	0.0047309823456617795	0.003325481210599489	0.0032676247434511928	0.0021748141897063355	0.006310518208114162	0.00624052644302318	0.003201481111239508	0.003070219308449833	0.0031432181543522082	0.004379876797469082	0.004736034101156045	0.002586588860536963	0.002112877763933079	0.006033563686596883	0.0036105293851207165	0.004061238761192248
ENSG00000227589.1	0.0036597826988677812	0.0	0.0034756724902981905	0.0	0.0	0.0	0.0	0.0	0.0	0.0	0.0023706233452896854	0.0	0.0	0.0	0.0	0.0
ENSG00000235131.1	0.0	0.0	0.0	0.0	0.0	0.0	0.0	0.0	0.0	0.0	0.0	0.0	0.0	0.0	0.0	0.0
ENSG00000227372.11	1.883088715743398	1.6386126876034557	2.152436732529083	1.6206238124261831	2.110890999522577	1.6298312050557784	1.8682068195851431	1.2625192670761982	2.1293247248029807	1.3625144027573983	2.0779799434637742	1.250549434796476	2.6366724949846354	1.7573927787201888	1.8966433402715341	1.3652688764484557
ENSG00000276189.1	2.24939394129161	1.2174732201807692	1.4953646430446677	1.137441413805099	1.5002002107193217	1.2239378748717722	0.0	0.5352479623966468	0.2739871233066116	0.8590136022398676	1.4570443735986731	0.811681284144726	0.5525241380115125	0.24273780906640088	0.9441647171133958	0.6068723585273723
ENSG00000162592.9	0.21149751252644558	0.1436424344409087	0.23071509850429656	0.13368380325047027	0.2020519799388501	0.15810513743297594	0.20565657031882373	0.13941737674496738	0.19495133014312013	0.12006066626501227	0.17772643699404897	0.13922823694680234	0.23518200355304403	0.14495837396699104	0.21593761249049673	0.1754230998641759
ENSG00000235169.7	0.0788766817234378	0.09583830698265292	0.11771364933172086	0.0712236326740826	0.0751509185081689	0.0715304957136498	0.06989750074870414	0.0804380156388198	0.16470108852495124	0.12909409175802644	0.05109235123451828	0.09487403863933346	0.08303431003303882	0.07295813923097835	0.03153127838408336	0.12160247634862814
ENSG00000130764.9	2.4727540217207666	2.1414472204800337	2.475966357431747	2.0941192640209785	2.731223742595658	2.0169354035926967	2.766710247845687	1.7919144979823103	2.582007260315065	2.055071733134495	2.8514096957976927	1.9128890622289616	3.453198892197216	2.6684116222344567	2.7245705719145805	1.991120275832591
ENSG00000266075.2	0.0	0.0	0.11547217320808245	0.15370829916285123	0.162183806564251	0.5513233670593568	0.0	0.1446616114585532	0.0	0.15477722562880497	0.15751831065931599	0.0	0.29866169622243915	0.0	0.0	0.16401955635874926
ENSG00000272153.1	12.426840490758178	10.606127891170475	13.091494233447657	9.357065215453268	14.583078274765935	10.776811476858372	14.490358562760038	9.614265286822787	11.166267666835491	8.730603655469347	15.703089550935132	10.373184713094863	16.679973977706037	14.06963300852799	15.201645759813168	11.54202523387908
ENSG00000116198.12	0.4672926150167313	0.3859770574375602	0.49679668324402576	0.38307024770871667	0.594588912089762	0.3977375497186683	0.5599494004099456	0.376652898892551	0.592496471201234	0.3979152957738572	0.7267627442991454	0.4814972100422041	0.6777244207191485	0.43542536552003663	0.6091790167359158	0.495899953082877
ENSG00000169598.15	0.16869256459086288	0.18972261164463378	0.16748836486058347	0.12116768132289246	0.17046518976996766	0.14834557013809324	0.12842455797670793	0.15965069540983715	0.2023624801071487	0.16593402443664798	0.14817751175295077	0.14295643666493293	0.1852080059238931	0.14756307404363267	0.17523024837651263	0.17929046313996652
ENSG00000198912.10	2.829466877441309	3.114698168698243	2.497375253222368	2.725459548121817	2.153582537450946	3.156286783336948	2.3668615597364924	3.642446735507267	3.18735736568723	3.806898867615077	2.3003766471428904	3.7948231956909586	2.43807212761527	3.2550514224376963	2.759449889557776	3.529945237279558
ENSG00000236423.5	0.01921988533471737	0.021465820396334694	0.042590341699486174	0.01889773902957502	0.019939764267556403	0.029049732982181737	0.013247054968929035	0.02540784251571337	0.01560717014029236	0.029902963665067884	0.017982865347921675	0.02825528709220352	0.02098234429047457	0.025349702958337716	0.01195168850160354	0.017284681189885402
ENSG00000233304.6	0.0	0.0	0.002325628581995809	0.0	0.0	0.0	0.0	0.0	0.0	0.0	0.0015862223567788506	0.0	0.0	0.0	0.003426240156452413	0.0
ENSG00000226374.2	0.0	0.0	0.0	0.0	0.0	0.0	0.0	0.0	0.0	0.0	0.0	0.0	0.0	0.008761121012998904	0.0	0.0
ENSG00000229280.1	0.0	0.0	0.0	0.0	0.0	0.0	0.0	0.0	0.0	0.0	0.0	0.0	0.0	0.0	0.0	0.0
ENSG00000235054.3	0.0	0.0	0.0	0.0	0.0	0.0	0.0	0.0	0.0	0.0	0.0	0.0	0.0	0.0	0.0	0.0
ENSG00000227169.2	0.0	0.0	0.0	0.0	0.0	0.0	0.0	0.0	0.0	0.0	0.0	0.0	0.0	0.0	0.0	0.0
ENSG00000232596.2	0.003195161848425582	0.0	0.0	0.0	0.0	0.0	0.0	0.0	0.0	0.0	0.0	0.0	0.0	0.0	0.0	0.0
ENSG00000196581.10	0.0033952623313787526	0.0030291243216808445	0.005952847697930492	0.004622336335690742	0.015676755804965265	0.010421380723909758	0.0	0.0	0.006362453335809039	0.004986944179270941	0.0252071362292219	0.018220350737200373	0.0	0.00028183951938741197	0.03398395521750369	0.026775982495511122
ENSG00000231510.1	0.0	0.0	0.0	0.0	0.0	0.0	0.0	0.0	0.0	0.0	0.0	0.0	0.0	0.0	0.0	0.0
ENSG00000260972.1	0.0	0.0	0.0	0.0	0.0	0.0	0.0	0.0	0.0	0.0	0.0	0.0	0.0	0.0	0.0	0.0
ENSG00000283356.1	0.0	0.0	0.0	0.0	0.0	0.0	0.0	0.0	0.0	0.0	0.0	0.0	0.0	0.0	0.0	0.0
ENSG00000236948.2	0.00033766444993400406	0.0	0.0006413555864671234	0.0	0.0	0.00030621604460167305	0.00041891546242726256	0.0	0.0	0.0	0.0	0.0	0.0	0.0	0.0	0.00045549873981751626
ENSG00000264341.1	0.0	0.0	0.0	0.0	0.0	0.0	0.0	0.0	0.0	0.0	0.0	0.0	0.0	0.0	0.0	0.0
ENSG00000264101.1	0.0	0.0	0.0	0.0	0.0	0.0	0.0	0.0	0.0	0.0	0.0	0.0	0.0	0.0	0.0	0.0
ENSG00000131697.17	0.0999252603063324	0.07812140173608305	0.10122494713581066	0.06035381936865915	0.09774406827101872	0.06116763145076494	0.09883157932365785	0.04920605660693211	0.09635678011122373	0.06819355976093514	0.12351985743391751	0.07211494804450992	0.12340623341313108	0.08386924346512285	0.08077874726991155	0.0576627497420773
ENSG00000069424.14	0.10299156234152988	0.08343797438879569	0.10777837807721866	0.07712380834899284	0.12425218510500785	0.07495750835380817	0.09684785502044879	0.05424332517840379	0.08709497991319012	0.0634642060339861	0.08625917277330994	0.059178235741046484	0.09265216527756914	0.06229548518878533	0.06746061937507654	0.051767798953914756
ENSG00000116254.17	0.000459470229294852	0.0010657969865345686	0.0004363559717808299	0.0005808458643202344	0.001225747650785607	0.00041667743303860493	0.0005700309393370638	0.0	0.000559657088332157	0.0005848852136617678	0.0008928651848938632	0.0011053151662892562	0.001128607967341274	0.0	0.001285725815891258	0.000619810911300776
ENSG00000116251.9	11.073545593203418	11.844695771057612	10.456916906411928	11.270863283878123	9.826631479829777	12.158131094624764	9.398522349498334	12.11655202500745	12.074140938888801	13.698599085126235	9.645923918532324	10.950192459215621	8.38139033820024	10.376609726975076	11.37474496558424	13.245874067203413
ENSG00000226944.1	0.0	0.0	0.0	0.0	0.0	0.0	0.0	0.0	0.0	0.0	0.0	0.0	0.0	0.0	0.0	0.0
ENSG00000158286.12	0.29339920973368827	0.2567544274828721	0.2030395441950004	0.2357689482609154	0.24270175299807026	0.2866992999783895	0.2483092812239607	0.22730449363659422	0.25487174261080153	0.28662739002948057	0.2681315227451552	0.22706284659255901	0.2793347512697232	0.2061676032515437	0.21320874973575168	0.2515851031306599
ENSG00000116237.15	8.330930832298368	6.948045868121042	8.570958974024592	7.323832799086084	9.465503027887904	6.8129974404753	9.553079047181589	6.866703678896017	8.943188868198758	6.627678306024628	12.691932098220365	8.371464411523114	11.556685942358667	8.698419627956282	9.809415054945411	7.650886923392652
ENSG00000225077.2	0.03369878563732749	0.03474152224521546	0.03200352366066705	0.056801069353563	0.13484945714330981	0.09168073969076945	0.05574347500408515	0.040093480329336836	0.08209352009186864	0.07149509798084625	0.1164180273537017	0.054044529947214384	0.1655503035240487	0.24243476560938915	0.07858216538605044	0.045458603635009164
ENSG00000173673.7	0.0	0.0	0.0	0.0	0.0	0.0	0.0	0.0	0.0	0.0	0.0	0.0	0.0	0.0	0.0	0.0
ENSG00000158292.6	1.9488475793360722	1.459901013476306	2.001280437973053	1.4688508975691352	2.057065194652776	1.2500708209123976	2.008274333566723	1.027374473277297	1.511764008559483	0.806763086702642	2.1706529431027555	1.038647119780176	2.2053938739325174	1.1883092391892482	1.525922775132761	0.8798736374276085
ENSG00000097021.19	0.4787754153641385	0.4076181618857988	0.5453127722266321	0.45979479539315576	0.523517092946181	0.4223956761160684	0.6035894837020704	0.4508321166188077	0.518150284373826	0.4048982309220978	0.5446476255501718	0.37992654134562015	0.6080559518240466	0.6485842628933328	0.5026954058623143	0.4272106795246561
ENSG00000271746.1	0.559657822713702	0.6990276862281929	0.7359279172878748	0.5442303415335402	0.6316632466186617	0.85890377183984	0.6409166049512758	0.7170786099093833	0.6816904503322394	0.6028165629753457	0.8365805015877549	0.673164701364047	2.1149249301876076	0.9755969359606542	1.385377256370533	0.6388130089761813
ENSG00000069812.11	0.00881251299232756	0.011356496620314065	0.011158917162779107	0.0	0.007836501263959891	0.01331959815944904	0.018221728484440175	0.006989852594144915	0.0	0.003739312666187257	0.009513838547820262	0.007066547255585818	0.007215463767698498	0.012679741903566483	0.008219956183379222	0.003962601100407263
ENSG00000187017.15	0.01967650924534785	0.016735419195374416	0.03924197849551367	0.03358035992863996	0.034119692070375476	0.032119084792436206	0.037837357930852286	0.018728265044768138	0.04194215435233243	0.022542590841131513	0.06563908828633243	0.023667196155332526	0.07491443126502384	0.04777519614231278	0.04817781436986329	0.01990724482622182
ENSG00000265392.1	0.0	0.0	0.0	0.0	0.0	0.0	0.0	0.0	0.0	0.0	0.0	0.0	0.0	0.0	0.0	0.0
ENSG00000231868.1	0.0	0.0	0.0	0.0	0.0	0.0	0.0	0.0	0.0	0.0	0.005869262330709659	0.0	0.0	0.0	0.012677606137809948	0.0
ENSG00000215788.9	1.348566074239855	0.7227324882459761	1.761843467504763	0.9561363192969111	1.5989445544859386	1.1453185506333792	1.6730667996418411	1.154539617540745	1.4601058434737748	0.9173711216095864	2.241606728613343	1.1929547818780535	3.2599362306151094	1.5861693471111364	1.816949283792102	1.2801589799229265
ENSG00000171680.21	0.4948174854270784	0.27586129510188084	0.779619570213794	0.43416207682901375	0.7365210543686033	0.452965946267404	0.7934157018967009	0.44748629886298996	0.5685960053056477	0.31069587199544585	0.9706249758124015	0.5125553218264608	1.1482722918596089	0.6483922725085206	0.9619683629183777	0.5658399651855208
ENSG00000162408.10	0.5704139872818546	0.5366365542903234	0.46962673408865063	0.4770755839510359	0.564134585686909	0.4405802643064191	0.5717871663934461	0.40512922789573846	0.5415678946882524	0.41689302619652086	0.7038488428809788	0.5256639869998386	0.8390748630764201	0.6401233292000543	0.638774409874637	0.4988392774685644
ENSG00000253022.1	0.0	0.0	0.0	0.0	0.0	0.0	0.0	0.0	0.0	0.0	0.0	0.0	0.0	0.0	0.0	0.0
ENSG00000229519.2	0.10081317383939989	0.0	0.047870816904191045	0.06372220805630807	0.0	0.045711965448058715	0.06253574716844847	0.0599717604926215	0.0	0.06416534843995277	0.19590512586200645	0.0	0.0	0.0	0.07052584254815282	0.06799690291623219
ENSG00000173662.20	0.027824534430039446	0.02038180614141913	0.036160231323624774	0.03517478330451967	0.04883464227601959	0.03585755492788395	0.03088618567426056	0.050527965200204285	0.014270162672219354	0.041011934134715905	0.020869125142689324	0.007045844480422969	0.03237446121161206	0.030026161277744903	0.018440717131121016	0.01777946362873161
ENSG00000204859.12	0.9735495277753103	0.9866794499147952	1.1234861296719134	0.8531729970992014	1.3037627437483144	1.0095058234384413	1.207811336679203	0.7568114308270295	1.0440979286692302	0.8294818273595446	0.969792655603557	0.8677528115869901	1.3624045993860767	0.8873441624671103	0.976827382723203	0.784833312030226
ENSG00000162413.16	3.545835242714338	2.6437901307829628	3.3145053691904707	2.642266450525767	2.5105724583188818	1.7492391852903666	4.0064511080658765	2.37379994879424	2.859754222579749	2.0698140698501133	4.936246466382609	3.1375629591023366	4.560296364980503	3.1547885916430443	4.784010368614318	3.2830008257646233
ENSG00000116273.5	2.552849096108298	1.9658135158255947	2.520212541041651	1.9433672396670036	2.7603219957572365	1.6842747717601503	2.498323646493971	1.6676067170146787	2.7324575884463007	1.9347452347832608	2.867904889974659	1.915990352471509	2.8021324664518916	2.1806055982617534	2.574220514639796	1.9611337136794869
ENSG00000041988.15	2.890639079779218	2.6971315048354354	2.936526303292407	2.410696727766031	3.107877451460326	2.8649889061053173	3.090549292992349	2.4405709330175465	2.878909474744098	2.504387914987873	3.5969423790032913	2.6571456963543767	3.7357229032718675	3.738886850097398	3.4760293067856365	2.92566823588569
ENSG00000007923.15	0.6698118566547542	0.5294031460157073	0.6648699449395299	0.508319942293205	0.7418192906892401	0.5216855455796797	0.7657463292070414	0.5276959071978277	0.7201078416441554	0.5334921244207691	0.8973308285838217	0.5890706999479995	0.8676511052072869	0.7279698152531533	0.7959544341684452	0.6599320410929923
ENSG00000228750.6	0.0	0.0	0.0	0.0	0.0	0.0	0.0	0.0	0.0	0.0	0.0	0.0	0.0	0.0	0.0	0.0
ENSG00000237436.1	0.3784469301857598	0.3218796556283843	0.03594086568832009	0.3348933710467169	0.100959845936947	0.3432002453198099	0.18780451515571905	0.27015670026329175	0.2765800613820685	0.289047689502374	0.12256945308926798	0.18208062455402196	0.5577530730715584	0.3267133497423692	0.21180000664303308	0.2552565125246571
ENSG00000171735.18	0.044019826535878936	0.053203146174210715	0.0423261817319223	0.0522280495823679	0.04267205810360308	0.056100250628530746	0.036876817727097104	0.06076839303994715	0.05384095720201197	0.06687932375405427	0.03931309040878516	0.05831283019672751	0.038976003364059306	0.056143391862344245	0.04532278129763818	0.05928272357275135
ENSG00000227950.1	0.0	0.0	0.0	0.0	0.0	0.0	0.0	0.0	0.0	0.0	0.0	0.0	0.0	0.0	0.0	0.0
ENSG00000237365.1	0.0	0.0	0.0	0.0	0.0	0.0	0.0	0.0	0.0	0.0	0.0	0.0	0.0	0.0	0.0	0.0
ENSG00000207056.1	0.0	0.0	0.0	0.0	0.0	0.0	0.0	0.0	0.0	0.0	0.0	0.0	0.0	0.0	0.0	0.0
ENSG00000237402.1	0.0	0.0	0.0	0.0	0.0	0.0	0.0	0.0	0.0	0.0	0.0	0.0	0.0	0.0	0.0	0.0
ENSG00000237728.2	0.0	0.0038293600273039195	0.004703421393916665	0.0	0.0	0.0	0.0	0.005892367826026111	0.0	0.0	0.0	0.005957020570760798	0.0	0.005344440546391102	0.0	0.013361714237564272
ENSG00000225126.1	0.0	0.0	0.0	0.0	0.0	0.0	0.0	0.0	0.0	0.0	0.0	0.0	0.0	0.0	0.10994640082834305	0.0
ENSG00000270171.1	0.0	0.0	0.0	0.0	0.0	0.0	0.0	0.0	0.0	0.0	0.0	0.0	0.0	0.0	0.0	0.0
ENSG00000270035.1	0.0	0.0	0.0	0.0	0.0	0.0	0.0	0.0	0.0	0.0	0.0	0.0	0.0	0.0	0.0	0.0
ENSG00000269978.1	0.0	0.0	0.0	0.0	0.0	0.0	0.0	0.0	0.0	0.17223330370724163	0.0	0.0	0.0	0.0	0.0	0.0
ENSG00000049245.12	13.818179921550506	13.05008896109202	13.54343271540378	13.663175026795878	13.665505727398596	12.800987554170707	14.507136527133213	13.27612972163207	12.09932312703014	11.616927038457877	15.740609649330464	14.265187421565482	11.56043812917131	10.994496533449341	12.92207199832982	11.80902072442912
ENSG00000269925.1	0.0	0.0	0.0	0.0	0.0	0.0	0.0	0.0	0.0	0.0	0.0	0.0	0.0	0.0	0.0	0.0
ENSG00000049246.14	0.24010488592323476	0.17696272008524255	0.23139593583436696	0.16522309837877444	0.22087506594221082	0.16142993151657312	0.23551634218784	0.13579750134584725	0.226908178428993	0.1528214327617798	0.2551270165316637	0.1607615406317175	0.2600241765556915	0.11742611530168824	0.20354997927153415	0.17391350103878556
ENSG00000236266.1	0.19573673594397167	0.18389236274743784	0.25384970381510147	0.19156908021980618	0.26950965189062903	0.13551592844584145	0.21411362135779655	0.16777363031848114	0.26918033166965355	0.15271352928708756	0.2290371506569142	0.18986696705139788	0.28433990728077835	0.1317313957974386	0.24147058652100883	0.13628010858158537
ENSG00000049247.13	0.35545126236921787	0.2081293342445653	0.33756981654693813	0.29229484984156345	0.44190383040845305	0.18777453253378418	0.4110125854745548	0.21350383771886575	0.3194633636406556	0.23282626480627985	0.344247515250468	0.23660093046312852	0.41535998101546245	0.24206282618569078	0.28487598457987207	0.13500276841341488
ENSG00000049249.8	0.003959184084998617	0.004081692540562148	0.002506674729169624	0.006673412277100798	0.0	0.0	0.0016372895558751863	0.004710480399515794	0.0	0.0016799552193218538	0.0	0.0	0.006483360498833339	0.0014241520094834858	0.0	0.00890135834442994
ENSG00000270330.1	0.0	0.0	0.0	0.0	0.0	0.0	0.0	0.0	0.0	0.0	0.0	0.0	0.0	0.0	0.0	0.0
ENSG00000116288.12	9.23106190503268	11.081615119110994	8.876182516284874	10.241126896129463	8.225099739272821	11.913925927501737	8.545595798654391	12.6014936440715	10.307126278963146	12.74732813985733	8.104255012709272	11.07135975964178	7.165431250947019	11.36125551142593	9.506781449262924	12.783709655248217
ENSG00000200344.1	0.3528461084378996	0.0	0.0	0.0	0.0	0.0	0.0	0.0	0.4297837228339006	0.0	0.22855598017234086	0.0	0.0	0.0	0.0	0.0
ENSG00000116285.12	1.7564661236236165	1.7570337717938058	1.966147814083566	2.033519255140964	1.2733620488355384	1.4483413858964724	1.5533098470801414	1.6772927382626843	1.8932930507527728	1.825952945593875	2.3702248502587615	2.6107401420871272	1.5659559207338702	1.7926071947854731	2.3242038690081404	2.287407867057152
ENSG00000238290.1	0.0022502377804592823	0.0023198665598280674	0.002493209358583915	0.004267005428804924	0.001500762996843138	0.0030609925593892014	0.0013958523033097477	0.0017848291856000895	0.0027408990702174475	0.00429667926592406	0.003158113768793756	0.005864341735862858	0.003684876081940811	0.002428288698926106	0.001049465457450317	0.005059166841960504
ENSG00000232848.1	0.029548688883962036	0.1370835434404807	0.028062203012801646	0.11206319347833489	0.15765650818725221	0.2411700246052753	0.036658886271159444	0.0	0.07198348067168778	0.03761416977514472	0.057420467925070856	0.10662479923083429	0.0	0.06377348021448956	0.08268547057369642	0.07972050686730671
ENSG00000229305.1	0.0	0.0	0.0	0.0	0.0	0.0	0.0	0.0	0.014880495495267433	0.0	0.0	0.0	0.0	0.0	0.0	0.0
ENSG00000227634.2	0.0028159223112953413	0.0	0.0026742636154911516	0.0	0.0	0.0	0.0	0.0	0.0	0.0	0.001824012986274843	0.0	0.0	0.0	0.0	0.0
ENSG00000200975.1	0.0	0.0	0.0	0.0	0.0	0.0	0.0	0.0	0.0	0.0	0.0	0.0	0.0	0.0	0.0	0.0
ENSG00000233645.1	0.0	0.0	0.0	0.0	0.0	0.0	0.0	0.0	0.0	0.0	0.0	0.0	0.0	0.0	0.0	0.0
ENSG00000251977.1	0.0	0.0	0.0	0.0	0.0	0.0	0.0	0.0	0.0	0.0	0.0	0.0	0.0	0.0	0.0	0.0
ENSG00000162426.14	0.1284343224517893	0.12466114420763354	0.12846120358717011	0.11227165543803416	0.11663984023207817	0.10656002150156021	0.1457782551585517	0.11866854335053405	0.07489113123296776	0.07478852464991571	0.15134100475175466	0.08381508267999144	0.11410847389175156	0.11942910312822426	0.08793708563272204	0.08478380772866367
ENSG00000252254.1	0.0	0.0	0.0	0.0	0.0	0.0	0.0	0.0	0.0	0.0	0.0	0.0	0.0	0.0	0.0	0.0
ENSG00000142599.17	0.12485512855546213	0.08643040717193358	0.1398792665929507	0.09163174791274964	0.13279909011203653	0.06720645187719515	0.12169231711922113	0.06617458892081851	0.11881809193059578	0.06952177020974958	0.16195019118387816	0.0828116844724504	0.17044373146123185	0.08289417448934493	0.12782439465411652	0.07200352972558807
ENSG00000232912.5	0.007061768480460268	0.010920419628536283	0.0	0.013390853493241628	0.004709742641324271	0.009606105169208453	0.013141525599412993	0.004200906209333047	0.01720315500012081	0.008989317921343328	0.004574258800662958	0.0127409992605863	0.0	0.00762053359180303	0.0	0.014289155895866709
ENSG00000221083.1	0.0	0.0	0.0	0.0	0.0	0.0	0.0	0.0	0.0	0.0	0.0	0.0	0.0	0.0	0.0	0.0
ENSG00000270282.1	0.0	0.0	0.0	0.0	0.0	0.0	0.0	0.0	0.0	0.0	0.0	0.0	0.0	0.0	0.0	0.0
ENSG00000234619.1	0.054779761127345145	0.21178051231672437	0.10404798559997688	0.2770024752036771	0.0	0.04967784372894052	0.135922445900372	0.06517478994175305	0.13344882718130247	0.2091966154617638	0.035483576830409085	0.13177981274800218	0.0	0.11822846103690758	0.07664452295187385	0.3694808879923119
ENSG00000224315.2	0.0	0.0	0.0	0.0	0.0	0.0	0.0	0.0	0.0	0.0	0.0	0.0	0.0	0.0	0.0	0.0
ENSG00000222511.2	0.0	0.0	0.0	0.0	0.0	0.0	0.0	0.0	0.0	0.0	0.0	0.0	0.0	0.0	0.0	0.0
ENSG00000226545.1	0.0	0.0	0.0	0.04412963778099317	0.0	0.03165697704162359	0.0	0.0	0.0	0.0	0.0	0.0	0.0	0.0	0.0	0.0
ENSG00000228423.2	0.0	0.0	0.0	0.0	0.0	0.0	0.0	0.0	0.0	0.0	0.0	0.0	0.0	0.0	0.0	0.0
ENSG00000229716.2	0.0	0.0	0.0	0.0	0.0	0.0	0.0	0.0	0.0	0.0	0.0	0.0	0.0	0.0	0.0	0.0
ENSG00000074800.13	92.95703364641402	93.23822813887739	83.72328048981761	83.48758888241603	99.30409505755607	101.73568551408528	107.98883386965697	93.94926146566452	104.87278703638043	101.2920794436725	110.06047027010045	103.33815860075913	122.49218200335459	159.04933661412227	105.39128052921383	97.78337720497379
ENSG00000274258.1	0.0	0.0	0.0	0.0	0.0	0.0	0.0	0.0	0.0	0.0	0.0	0.0	0.0	0.0	0.0	0.0
ENSG00000236269.1	0.0	0.0	0.0	0.0	0.0	0.0	0.0	0.0	0.0	0.0	0.0	0.0	0.0	0.0	0.0	0.0
ENSG00000230679.1	0.7136887292483295	0.3678861477411201	0.7746121987443038	0.5585170303858844	0.951968405668918	0.5855793420853301	0.3794662051977808	0.8895527986950882	0.4553515930308182	0.5191394763300428	0.5723611514797431	0.49053448711296	0.6678289864539527	0.9535309591276937	0.6181500193880589	0.45844937376949746
ENSG00000201725.1	0.0	0.0	0.0	0.0	0.0	0.0	0.0	0.0	0.0	0.0	0.0	0.0	0.0	0.0	0.0	0.0
ENSG00000238249.2	0.04850445156423957	0.07500797659950831	0.09212874196655635	0.12263519286308346	0.1293973227574617	0.04398698561983008	0.060175907652657956	0.2885433759550657	0.0	0.0	0.0942562398015314	0.17502561383174683	0.0	0.3663966929304164	0.06786448999916593	0.06543098205146872
ENSG00000232208.2	0.0	0.0	0.0	0.0	0.0	0.0929867331336579	0.0	0.0	0.0	0.13052438400605776	0.06641797714409906	0.0	0.0	0.0	0.0	0.0
ENSG00000232663.2	0.0	0.0	0.0	0.0	0.0	0.0	0.0	0.0	0.0	0.0	0.0	0.0	0.0	0.0	0.0	0.0
ENSG00000131686.14	0.0	0.0	0.0	0.0	0.0	0.0	0.0	0.0	0.0	0.0	0.0	0.0	0.0	0.0	0.0	0.0016612416999893852
ENSG00000265141.2	0.0	0.0	0.0	0.0	0.0	0.0	0.0	0.0	0.0	0.0	0.0	0.0	0.0	0.0	0.0	0.0
ENSG00000197241.3	0.0	0.001207548679471364	0.0	0.0	0.0	0.0	0.0	0.0	0.0	0.0	0.0010116168356510639	0.0	0.0	0.0	0.0	0.0
ENSG00000142583.17	0.018881573995215402	0.015120773832870096	0.01280836531809125	0.007672310973559342	0.02338660649638335	0.014065351906241596	0.016732129238077684	0.008825358470125146	0.014784862849169801	0.017168147040949683	0.024461069845879056	0.017033277215006148	0.004969207739137846	0.010915492341521841	0.011321980456663232	0.013644991291766067
ENSG00000252404.1	0.0	0.0	0.0	0.0	0.0	0.0	0.0	0.0	0.0	0.0	0.0	0.0	0.0	0.0	0.0	0.0
ENSG00000180758.11	0.05486136617596721	0.07905396376616117	0.08288873822523708	0.052015335743035886	0.08315677592762566	0.06784342975211624	0.11601556420822504	0.08900710963117633	0.07745487359022868	0.036505226124403406	0.1405304533552297	0.09148344977484296	0.07962932319861049	0.07265735909695838	0.11339353378346691	0.10428154852921415
ENSG00000228526.6	0.23517309849328275	0.18865642599270274	0.26312527061660407	0.19510144319126912	0.18037202566191635	0.23326431768091713	0.15226328148475576	0.19498537223630197	0.18887946750860102	0.1814899821226108	0.17851560568471858	0.16795387185874697	0.11914267126932883	0.1379935596750919	0.16246347605860934	0.1665515906764658
ENSG00000284357.1	0.0	0.0	0.0	0.0	0.0	0.0	0.0	0.0	0.0	0.0	0.0	0.0	0.0	0.0	0.0	0.0
ENSG00000234546.3	0.30495985086418465	0.31374660015862965	0.32073447325807997	0.3950776899491101	0.28575242108939464	0.37483811667408146	0.32205909791750964	0.3478362108572046	0.3530366294707041	0.29836887024578035	0.25467666362060837	0.3274008541087971	0.19191314597598752	0.16862458444948858	0.2926822465748342	0.3433843597269725
ENSG00000281937.1	0.04082847766382956	0.015784435234496644	0.0775490942021382	0.1032278083997821	0.10891981110157299	0.0925647853939703	0.02532644553503812	0.12144026373151375	0.02486553586446844	0.12993210092491853	0.10578654555906417	0.049109096412613414	0.20057597749708903	0.0881180929112289	0.05712473236458437	0.0
ENSG00000049239.12	1.5267479910041188	1.0701304852495794	1.9052119015215063	1.5106984042004161	2.237375337511711	1.1667390933810375	1.5118797676850553	0.9369254852958098	1.0023663260623699	0.6240195086562793	1.9249787052762513	1.0892865545840278	1.6562727839303584	0.9379683186067806	1.2918717132941164	0.9202178096591411
ENSG00000171621.13	0.36717133269113167	0.3078603233055643	0.3915074903551392	0.3145874598532081	0.3519751681570772	0.30018828011779625	0.3215452820540398	0.22959548353078524	0.37917541669317645	0.26716699208629185	0.46776271911386713	0.3800807140353115	0.3886669822259139	0.33491560150893074	0.3153292380903686	0.28502067665534364
ENSG00000252956.1	0.0	0.0	0.0	0.0	0.0	0.0	0.0	0.0	0.0	0.0	0.0	0.0	0.0	0.0	0.0	0.0
ENSG00000235263.1	0.0	0.0	0.0	0.0	0.0	0.0	0.0	0.0	0.0	0.0	0.0	0.0	0.0	0.0	0.0	0.0
ENSG00000171612.6	0.12365095259042222	0.15102378517118326	0.13388576110591593	0.17423659970316854	0.14392362132729733	0.19927123857246615	0.18467183704386386	0.25018921322608434	0.2052939821436502	0.18146365495084704	0.194880521947504	0.210304974161839	0.11994309142994515	0.19717765876413768	0.22479620373752648	0.21567295670360256
ENSG00000231181.1	0.0	0.0	0.0	0.0	0.0	0.0	0.0	0.0	0.0	0.0	0.0	0.0	0.0	0.0	0.0	0.0
ENSG00000188807.12	0.2843055037353659	0.2198270455965321	0.23312466181333497	0.18408747015457655	0.2589841217688167	0.18236521840536082	0.3922900602306679	0.1798528855188147	0.3294053503589951	0.22067578699340235	0.536306418119322	0.3019317173240757	0.5143918605972079	0.42952179847902305	0.5180881496549172	0.2862362786935007
ENSG00000171608.15	0.276268899977197	0.19814951260562003	0.23145170651141633	0.16933298553972168	0.3101910440607525	0.17757026882083382	0.29196925486554676	0.18094759370779098	0.2696603772328389	0.20662565604866856	0.3642328495372662	0.2288061100963655	0.2536204463850627	0.18419741216793387	0.3208141121789937	0.22335588083610614
ENSG00000179840.5	0.0	0.0	0.0	0.0	0.0	0.0	0.0	0.0	0.0	0.0	0.0	0.0	0.0	0.0	0.0	0.0
ENSG00000233268.3	0.0	0.0	0.0	0.0	0.0	0.0	0.0	0.0	0.0	0.0	0.0	0.0	0.0	0.0	0.0	0.0
ENSG00000231789.2	0.09039801152127033	0.10668396063640821	0.05648053947648953	0.07217554083236799	0.0825015913357443	0.11433883247309391	0.07968564570780287	0.1160429186767798	0.09562112572271197	0.08781860696659805	0.08937386335511723	0.07439562302073413	0.0934934095650388	0.0924165364678742	0.059911304675051895	0.03850865649985309
ENSG00000171603.16	2.0776391704026214	1.5889619074694357	1.9928054647653455	1.4378212301000164	2.402331076700361	1.3841391673942554	2.3905562988943014	1.2715922273146727	1.923360915861282	1.1690980236836621	2.5556100602646294	1.3784699672372005	2.4382803426552027	1.628351308903655	1.8939977180433192	1.2902551170198708
ENSG00000271264.1	0.0	0.0	0.0	0.0	0.0	0.0	0.0	0.0	0.0	0.0	0.0	0.0	0.0	0.0	0.0	0.0
ENSG00000280113.2	0.0	0.0	0.0	0.0	0.0	0.0	0.0	0.0	0.0	0.0	0.0	0.0	0.0	0.0	0.0	0.0
ENSG00000178585.14	0.4303062338223331	0.5053514365429683	0.5055917286736357	0.5366465452177457	0.48810896962366335	0.5564190661142271	0.5065093220867488	0.5885485168215788	0.45985334778628206	0.523399414749654	0.41734484023670665	0.5161836074913286	0.5783430229653215	0.7009122685256048	0.45762930536208424	0.43730795799780997
ENSG00000223989.1	5.959178720284527	5.562560495566042	6.013106501131998	5.798720933124034	6.301494567030179	6.097468280043832	5.788030821257508	4.804404368353344	5.443927155896074	5.1154041672962345	4.952046237067385	4.857119666922689	6.9336362417130974	7.657611057258136	3.9220204661500544	4.336691363768586
ENSG00000162441.11	1.7915713930828265	2.1105548182231804	1.634028318232604	2.0896359588642563	1.6976060992529716	2.1059962306425155	1.8745922790257987	2.2823572361047963	1.906355414159274	2.188076349464188	1.8994811595331624	2.4009156797217908	1.6274215241890704	1.7746511747655342	1.7617550214444881	2.0382976933351022
ENSG00000228150.1	0.4440726657605901	0.40256018302064867	0.4459705319532692	0.40006448819127016	0.40169876582585157	0.5045496274231481	0.5066007485834316	0.44331982703111866	0.3916877326521976	0.4223392172880737	0.4066747024879008	0.5893927350476524	0.3259821889275127	0.36353868440521814	0.47848748487002335	0.5370704179847969
ENSG00000173614.13	0.33276039005060204	0.3485687866519161	0.31277087107629775	0.3449659506132927	0.3183463855988901	0.32116260163488136	0.32580777952201095	0.3755501117093864	0.3532208677334779	0.3713211334126176	0.2881327499427414	0.3251380990687404	0.2269297911924259	0.2926261896191822	0.3399079753890675	0.304640605901602
ENSG00000202415.1	0.0	0.0	0.0	0.0	0.0	0.0	0.0	0.0	0.0	0.0	0.0	0.0	0.0	0.0	0.0	0.0
ENSG00000283611.1	0.0	0.0	0.0	0.0	0.005000146520468524	0.0033994733183953674	0.0186024470277147	0.008919870220129517	0.0	0.0	0.004856308713171288	0.004508870793429718	0.0	0.004045208775192599	0.0	0.010113485820683218
ENSG00000265521.1	0.0	0.0	0.0	0.0	0.0	0.0	0.0	0.0	0.0	0.0	0.0	0.0	0.0	0.0	0.0	0.0
ENSG00000241326.1	0.0	0.0	0.0	0.0	0.0	0.0	0.0	0.0	0.0	0.0	0.0	0.0	0.0	0.0	0.0	0.0
ENSG00000162444.11	0.003825906565394468	0.0029582182755838824	0.003633439276027682	0.007254861786787068	0.0	0.006939160907816291	0.0	0.004551912085864967	0.006990210438353012	0.007305313934218073	0.003717345058612539	0.002300928483454806	0.0	0.008257265749043083	0.0026764883373754183	0.005161027817815434
ENSG00000130939.18	0.5335238009896074	0.4639024530767761	0.5783108988790725	0.5349707943937679	0.5926117848430971	0.4629411868002776	0.513276281131836	0.422119047746424	0.5523792495861933	0.44175758638707546	0.5114730685681704	0.3657862788385944	0.5462433815726288	0.3663794108827333	0.44313421713714135	0.36214340341886897
ENSG00000224340.1	0.0	0.0	0.0	0.0	0.0	0.0	0.0	0.0	0.0	0.0	0.0	0.0	0.0	0.0	0.0	0.0
ENSG00000233623.2	0.0	0.0	0.0	0.0	0.0	0.0	0.0	0.0	0.0	0.0	0.0	0.0	0.0	0.0	0.0	0.0
ENSG00000201746.1	0.0	0.0	0.0	0.0	0.0	0.0	0.0	0.0	0.0	0.0	0.0	0.0	0.0	0.0	0.0	0.0
ENSG00000054523.17	0.418697714150885	0.3929849171303131	0.4978937166403933	0.48641506846874344	0.5624235640509819	0.4190674769171842	0.5408841618552044	0.4161695652541288	0.4997275650328204	0.4629741886020559	0.5057060999949023	0.40172674476887416	0.5346736468257403	0.3338110317071408	0.3977183818345948	0.3368394219393371
ENSG00000264881.1	0.0	0.0	0.0	0.0	0.0	0.0	0.0	0.0	0.0	0.0	0.0	0.0	0.0	0.0	0.0	0.0
ENSG00000199562.1	0.0	0.0	0.0	0.0	0.0	0.0	0.0	0.0	0.0	0.0	0.0	0.0	0.0	0.0	0.0	0.0
ENSG00000264501.2	0.0	0.0	0.0	0.0	0.0	0.0	0.0	0.0	0.0	0.0	0.0	0.0	0.0	0.0	0.0	0.0
ENSG00000142657.20	6.8968054770113945	7.7226718951120805	6.261214986467651	6.898957944163073	6.920745441284235	7.279719579941362	5.245690675899463	5.106114563323616	4.80240236174395	4.906219732664228	7.668142215620633	7.887830741985497	4.577705553235694	5.454842969888607	7.207988498626148	8.021798324855133
ENSG00000271989.1	3.752757731200073	4.300048990157491	3.5210308895811266	3.600945179382977	3.0757873667009212	4.428317939234552	2.4681193882462025	5.755932861953891	5.0666965515996525	6.733975977357756	3.8366394561090686	6.634848687816186	3.7760443602796836	4.9767349798538465	4.1119401415323775	4.147469384910685
ENSG00000251503.8	0.011424974895680937	0.017667744340748547	0.015500323463603648	0.018569629902037806	0.017416500564334785	0.007400649251715098	0.010124376100465333	0.01359298258319905	0.017892225185321336	0.008310563473062678	0.017972702807983267	0.013742128675072834	0.024054381773663418	0.01585154619090369	0.011417951924942433	0.002201704624832878
ENSG00000175279.21	0.0	0.0	0.0	0.0	0.0	0.0	0.0	0.0	0.0	0.0	0.0	0.0	0.0	0.0	0.0	0.0
ENSG00000241563.3	0.0	0.0	0.0	0.0	0.0	0.0	0.0	0.0	0.0	0.0	0.0	0.0	0.0	0.0	0.0	0.0
ENSG00000160049.11	4.115362072045635	4.992131417344218	4.156074688991929	4.8329177792268645	4.47547855914667	5.057678796437548	4.410927119416918	5.02204661543867	4.774401958744555	5.401845096814564	4.2884665192446825	5.255675198177798	4.678709771514632	5.135048277775598	4.691325812600428	5.257234677970189
ENSG00000203469.2	10.709758126609351	12.652303342728812	9.778118738682885	10.633551914499776	10.729401251632442	11.463019688028517	11.176887103117947	11.210813005498094	12.317173359377689	12.93091569825531	10.83758164985782	14.872184959382295	12.645252302894386	13.590837227932331	9.06783993958204	10.788841929375508
ENSG00000142655.12	0.24187336883706087	0.25392332412716495	0.2558036173265387	0.24289150907531115	0.25598166023758734	0.25024034294090625	0.2654180167636298	0.23670207108447663	0.27469599388499055	0.25209730082351306	0.27583347768006683	0.26934822445188783	0.30849583978834244	0.32473285493832893	0.2729559721504914	0.27419739301167323
ENSG00000243267.3	0.0	0.0	0.0	0.0	0.0	0.0	0.0	0.0	0.0	0.0	0.0	0.0	0.0	0.0	0.0	0.0
ENSG00000130940.14	0.0017989979411252145	0.0015648728107279049	0.00042712424265014317	0.0017056717400823751	0.002999538054248047	0.0016314481251597126	0.0036268123240664474	0.0032105647370179883	0.003834717245084601	0.003435066827246637	0.004369876781221418	0.0029753093071048695	0.0033141919978696877	0.0029120165040518956	0.005348728970730159	0.001820093798615015
ENSG00000272078.1	0.01192363605243366	0.007375552430007311	0.011323801772327195	0.0060293740461441776	0.006361834977871494	0.010813127262759716	0.029585557565778034	0.01986077782547855	0.014523568688397118	0.009106955761885688	0.024715303448267972	0.014341925685038007	0.03514598280486695	0.02058735724920442	0.03336565834838399	0.02573537698499326
ENSG00000225158.2	0.0	0.0	0.0	0.0	0.0	0.0	0.0	0.0	0.0	0.0	0.0	0.0	0.0	0.0	0.0	0.0
ENSG00000175262.14	0.0010119300191381026	0.0	0.0	0.0	0.0026995673813764998	0.0018353676730536986	0.002510854382178047	0.0012039542538303928	0.0012325799845093026	0.001288142011643881	0.0	0.0012171643841792363	0.0	0.0032759980979551375	0.0	0.0
ENSG00000215785.2	0.0	0.0	0.0	0.0	0.0	0.0	0.0	0.0	0.0	0.0	0.0	0.0	0.0	0.0	0.0	0.0
ENSG00000120948.16	0.0051137117164912985	0.0	0.004856459685932425	0.0	0.0	0.0	0.00317210311724014	0.0	0.003114374803144207	0.0	0.0016562027548720352	0.0	0.0	0.0027591680484956053	0.007154795620827098	0.0
ENSG00000277726.4	0.04633252940755135	0.037382235735028656	0.04591482807960471	0.056025324311456806	0.04299241620330755	0.06211259785162171	0.047484604616991596	0.0455377198501569	0.03435190620210512	0.061543569398132235	0.056109175474974085	0.03392227464614699	0.03463713391765891	0.05434631345939794	0.047914624249942854	0.0679360078951497
ENSG00000009724.16	0.09384241261593196	0.06449744313298136	0.07096715695762787	0.046134755557522125	0.07881302893590642	0.09613418363711972	0.06467965738040397	0.06823054663095836	0.10160410946377485	0.07742598056564073	0.09005392555317727	0.03762501365422197	0.09817908391513114	0.06751181942165471	0.08996386810415748	0.07267230560829953
ENSG00000271895.2	0.0	0.0	0.0	0.0	0.0	0.0	0.0	0.0	0.0	0.0	0.0	0.0	0.0	0.0	0.0	0.0
ENSG00000116649.9	23.936197881156016	20.952816427985006	22.970811491476073	20.490672528106565	24.15322339258108	21.63490184699809	27.33202999681001	20.61491784583556	24.868360662476576	19.091998394880196	32.22639320430007	22.35306595257388	33.086445440924685	34.82573625370304	31.361079035099856	26.416796782956204
ENSG00000171824.13	1.6359720478527682	1.5452076138988449	1.5752510925738856	1.5333214982118464	1.9180625488221543	1.600370921777639	1.9396929448968325	1.582105632770295	2.260231086652864	1.7629797446484572	2.1474353898115424	1.7634458948639289	2.3069041363388405	2.0012751934091866	2.214773942838426	1.8755517679287457
ENSG00000226849.1	3.25982208872005	3.0498865919666485	3.1918845076662166	2.8227037247043962	3.82930481802286	3.069104917534059	3.6002259527443865	2.823184237457454	4.036956836268623	3.5950072069528396	4.162623960544761	3.5279301815542494	5.02598697093049	3.853580782065819	4.332354026933351	3.6417589002853124
ENSG00000230337.1	1.3357225878185228	1.0557411370286258	1.226243053383315	1.500953618217038	1.6629023366653761	1.453583950363177	1.362531438099853	1.5891898264972606	1.2835025652631373	1.511391630057774	1.5477716727382194	1.8565466073083492	2.4424984575189335	1.7296945734710956	1.7858015817842376	1.2813140105815035
ENSG00000198793.12	0.25059285720438934	0.172707053959866	0.23820559250408369	0.17706432902820896	0.3007094823938199	0.16280249731152407	0.31633131872060877	0.16829020642122663	0.28724626473403647	0.1768270163186214	0.3944441414537889	0.2062179345419371	0.350844963382275	0.2031893439316627	0.2928243183552091	0.17618021435975315
ENSG00000225602.5	0.5361208471530278	0.2812898884819653	0.43641478194904293	0.3388724197894248	0.6129564258729061	0.20836679550929266	0.649289399754978	0.35689525423149354	0.5830547046780172	0.2599840186479945	0.6904101021911073	0.3301038739088322	0.752506717490409	0.2823834061847118	0.48221216266830647	0.26689899789818816
ENSG00000253086.1	0.0	0.0	0.0	0.0	0.0	0.0	0.0	0.0	0.0	0.0	0.0	0.0	0.0	0.0	0.0	0.0
ENSG00000171819.4	0.005420226364558097	0.0	0.0	0.0	0.0	0.0	0.0	0.0	0.0	0.0	0.0	0.006519528386704627	0.013313834650879819	0.005849103832925322	0.0	0.0
ENSG00000207451.1	0.0	0.0	0.0	0.0	0.0	0.0	0.0	0.0	0.0	0.0	0.0	0.0	0.0	0.0	0.0	0.0
ENSG00000238173.1	0.0	0.0	0.0	0.3053533996792212	0.0	0.0	0.0	0.0	0.0	0.0	0.0	0.0	0.0	0.26065805000418885	0.0	0.0
ENSG00000120942.13	0.5278094613370848	0.4921637072468898	0.4997610179067488	0.4441613365644392	0.5695283556169487	0.491511189663809	0.5199421812030122	0.47987909950021135	0.5527000237258094	0.4953846920357742	0.6786740855005858	0.6007453009940391	0.6966114422243821	0.6715855856497192	0.6789598164185695	0.5462196599099406
ENSG00000238199.1	0.0	0.0	0.0	0.0	0.13062967821229468	0.0	0.0	0.0	0.0	0.0	0.0	0.0	0.0	0.0	0.0	0.0
ENSG00000224338.2	0.0	0.0	0.0	0.0	0.0	0.0	0.0	0.0	0.0	0.0	0.0	0.0	0.0	0.0	0.0	0.0
ENSG00000204624.7	0.004312576969849367	0.000952718659263158	0.000585089583169441	0.0007788294113493095	0.0016435484522927281	0.0005587035388050588	0.0	0.002931961860504074	0.0022512550786944704	0.002352736765352782	0.0	0.0	0.0	0.0006648301799209857	0.0017239704056756862	0.0
ENSG00000235643.1	0.0	0.0	0.0	0.0	0.0	0.0	0.0	0.0	0.0	0.0	0.0	0.0	0.0	0.0	0.0	0.0
ENSG00000116661.9	0.49002704355988697	0.49518611890416836	0.460767906033869	0.47840620262495404	0.4465411250024619	0.37399018374800264	0.4454217764076764	0.46179387427049606	0.2836642096245318	0.2717469111067075	0.37712661058364144	0.36765288685983816	0.47669917542109463	0.40314502665112684	0.2986842638841694	0.27488421739713814
ENSG00000132879.13	2.1187320948358868	1.8837961736998499	2.138144261726066	1.7890052621063222	2.080706637208568	1.7755667115357552	1.9302672683301323	1.8702587426013308	1.3123958721389082	1.299907387363279	1.6614732982233302	1.6780065868228773	1.6886796711343812	1.9262839539853795	1.2093858455727144	1.4046464777353835
ENSG00000116663.10	0.4925359167637543	0.5875698155208405	0.5178752010544303	0.48477463970579004	0.4505000046265647	0.5328058002048509	0.5805004518680551	0.627856847386096	0.5185132656125123	0.40305623565506987	0.4079154531756207	0.6008927590670634	0.2851737486511032	0.5466939512111315	0.3740971964841608	0.40814094102329634
ENSG00000116670.14	2.15480672954947	2.048604576498534	1.747806182335593	1.7223923563734758	2.1584709380087435	2.138505314277994	2.3612507465504464	1.9427287720768218	2.009345286358098	2.019874344851345	2.1819175849719907	2.2035626242438067	2.296337943418843	2.599005172904318	1.964947731985169	1.7955221789860518
ENSG00000162490.6	0.022145931911450447	0.01956959164445681	0.04306521977826047	0.046660161138277624	0.012659917390036472	0.0028690526837125458	0.00915827661591378	0.002509366912314331	0.01284515346022558	0.016109022076697	0.023225273653237167	0.0202952032291227	0.046626509536836495	0.031864316239377515	0.025083294563100066	0.014225793683248295
ENSG00000177674.15	1.770865964252226	1.630904550288711	1.652563615716483	1.6577306212524363	1.5901256641025399	1.3775131547511485	1.8916478853654162	1.4732329855046076	1.5785218173621647	1.2384824097542417	1.8034407547566007	1.4500813196815705	1.6388577915588831	1.5271292016059068	1.28861316949052	1.08159321938632
ENSG00000215910.7	0.6305229725355862	0.4174494221087896	0.5336361342184007	0.41409119748570417	0.7356906710024388	0.3780684420545465	0.4850873476666741	0.31115933061118833	0.5062227013823862	0.352694747112419	0.44028968768360505	0.2522816855532928	0.6074227519113541	0.39679135347784933	0.39127914026715305	0.31612028748386034
ENSG00000177553.6	0.0	0.0	0.0	0.0	0.0	0.0	0.0	0.0	0.0	0.0	0.0	0.0	0.0	0.0	0.0	0.0
ENSG00000177000.10	1.3107757684027914	0.9150392812632474	1.3173971123865167	1.0581848695681726	1.6079892809144214	0.9269369573339709	1.2238502684755461	0.7272322176262409	1.1953733624284306	0.8429250802750035	0.9832317176937971	0.7352116174731679	1.317904440150119	0.8813087600014253	0.9716176674042023	0.7191882646698868
ENSG00000011021.21	0.23509105324662907	0.19754786495205748	0.1983548127554083	0.1535091521546506	0.2682284116768729	0.15152761425030217	0.23863106371998208	0.1479415659399067	0.22008898697918272	0.19043848664066743	0.24666870846498806	0.12853226985664704	0.19566823285227392	0.12265309289902354	0.2079568152571073	0.17035933191224012
ENSG00000242349.5	0.015288998751344842	0.031524168018598225	0.038719641200331244	0.012885204347834597	0.04078709154037238	0.036973484372601444	0.018967936906657695	0.012126830074123972	0.012415162766654731	0.01946221698645976	0.03961378076054166	0.024519778242831334	0.025036494500663267	0.043996657548144025	0.007130480257629725	0.020624379219281983
ENSG00000276470.1	0.0	0.0	0.0	0.0	0.0	0.0	0.0	0.0	0.0	0.0	0.0	0.0	0.0	0.0	0.0	0.0
ENSG00000278852.1	0.0	0.0	0.0	0.0	0.0	0.0	0.0	0.0	0.0	0.0	0.0	0.0	0.0	0.0	0.0	0.0
ENSG00000175206.10	0.10922701991097347	0.0844551117402658	0.03889957883489272	0.05178033750250831	0.0910591933668784	0.03714530727987169	0.10163245101275921	0.09746548632412384	0.06652191157671905	0.03476028739463299	0.05306383151193953	0.09853490551074064	0.06707425044145826	0.08840223698928106	0.019102978596123338	0.09208988748518547
ENSG00000275915.1	0.0	0.0	0.0	0.0	0.0	0.0	0.0	0.0	0.0	0.0	0.0	0.0	0.0	0.0	0.0	0.0
ENSG00000120937.8	0.0	0.0	0.0	0.0	0.0	0.0	0.0	0.0	0.0	0.0	0.0	0.0	0.0	0.0	0.0	0.0
ENSG00000224904.1	0.0	0.0	0.0	0.0	0.0	0.0	0.016938741835459865	0.0	0.0	0.0	0.0	0.0	0.0	0.0	0.0	0.0
ENSG00000199347.1	0.30243952151819964	0.0	0.2872249014251463	0.0	0.0	0.0	0.0	0.0	0.0	0.38499209063971657	0.0	0.0	0.0	0.32637016345062303	0.0	0.8159628349947863
ENSG00000201801.1	0.0	0.0	0.0	0.0	0.0	0.0	0.0	0.0	0.0	0.0	0.0	0.0	0.0	0.0	0.0	0.0
ENSG00000116685.15	9.496344408577011	8.026434953330332	9.203589904829547	7.533033087186615	11.087043476265304	7.8290014715604554	11.866315805180724	6.8955156542191975	9.175382733988855	6.459668373530164	11.641010949751925	7.534694383557888	12.50351537708662	10.122773748868248	10.215447029486851	7.527099020494539
ENSG00000083444.16	5.67113066639528	4.669748768116139	7.406042625564793	5.7844866131621675	7.398466381656945	4.804192311692747	6.979581259359755	4.381126234196249	5.31574659284441	3.7830155719896688	7.07452450218398	4.5349784567251845	6.386517605215691	5.331504913334173	6.208389936576734	4.476404922648374
ENSG00000116688.16	2.4153333917351967	1.9401847255273292	2.311258704876887	1.975073021661391	2.9048967209872467	1.8271127307358888	2.858555098629973	1.9397580133055812	2.6316178381137245	1.8980954364635763	3.3703521849804123	2.262340698575166	3.490219377184894	2.5015837809525103	3.0107825577567744	2.1920448794496634
ENSG00000270914.1	0.0	0.0	0.0	0.0	0.0	0.0	0.0	0.0	0.0	0.0	0.0	0.0	0.0	0.0	0.0	0.0
ENSG00000116691.10	1.0328722000874742	1.1304624542262012	1.1955716542348882	1.009129992691383	1.068590022103913	1.1779797974227617	1.0826305478076972	1.188021552596739	1.1395982424200588	1.1326951492555268	1.1509017327352264	1.1804083227035154	1.4547737857493674	1.7907678417491057	1.268994208654409	0.9610380301983668
ENSG00000202461.1	0.0	0.0	0.0	0.8124581527179279	0.42862863163409193	0.0	0.398665388198859	0.382319973140462	0.0	0.0	0.4162983924567637	0.0	0.0	0.0	0.0	0.0
ENSG00000276869.1	0.0	0.0	0.0	0.0	0.0	0.0	0.0	0.0	0.0	0.0	0.0	0.0	0.0	0.0	0.0	0.0
ENSG00000243539.3	0.0	0.0	0.0	0.0	0.0	0.0	0.0	0.0	0.0	0.0	0.0	0.0	0.0	0.0	0.0	0.0
ENSG00000120949.14	0.00178103689524512	0.0006885552225267248	0.0	0.0011257616368230599	0.0017817545494130261	0.002018949853390692	0.0005524003894379835	0.002648758938001469	0.0016270421772506937	0.0017003857028130497	0.0014420827649127036	0.0005355643756986109	0.0	0.0014414715866865324	0.0006229797300430672	0.0024025628445967975
ENSG00000201135.1	0.0	0.0	0.0	0.0	0.0	0.0	0.0	0.0	0.0	0.0	0.0	0.0	0.0	0.0	0.0	0.0
ENSG00000227875.2	0.0	0.0	0.0	0.0	0.0	0.1284974146847005	0.0	0.0	0.0	0.0	0.0	0.0	0.0	0.0	0.0	0.0
ENSG00000283789.1	0.0	0.0	0.0	0.0	0.0	0.0	0.0	0.0	0.0	0.0	0.0	0.0	0.0	0.0	0.0	0.0
ENSG00000028137.18	0.4304346488013312	0.3156801068921734	0.36345088710590856	0.25321371911824586	0.35358182349505485	0.24966690101982705	0.5075725581899505	0.30422619532313855	0.3145742033843584	0.21808468480784798	0.5173240793129972	0.2870599686574598	0.39988484683556713	0.30169047293794476	0.4615171050614681	0.2851473675117363
ENSG00000263676.1	0.0	0.0	0.0	0.0	0.0	0.0	0.0	0.0	0.0	0.0	0.0	0.0	0.0	0.0	0.0	0.0
ENSG00000225196.2	0.0	0.0	0.0	0.0	0.0	0.0	0.0	0.0	0.0	0.0	0.0	0.0	0.0	0.0	0.0	0.0
ENSG00000252969.1	0.0	0.0	0.0	0.0	0.0	0.0	0.0	0.0	0.0	0.0	0.0	0.0	0.0	0.0	0.0	0.0
ENSG00000048707.13	0.058073579305634865	0.037896079077496106	0.05866730059749885	0.04550088356522278	0.05856516036455881	0.033913875436785514	0.06223014301355052	0.03158566598439678	0.05565636719981103	0.040780653788629315	0.08961975181110499	0.041911055738517666	0.061761688169809474	0.029888136501827922	0.07196697278704373	0.04304364554417847
ENSG00000239149.1	0.0	0.0	0.0	0.0	0.0	0.0	0.0	0.0	0.0	0.0	0.0	0.0	0.0	0.0	0.0	0.0
ENSG00000229484.1	0.0	0.0	0.0	0.0	0.0	0.0	0.0	0.0	0.0	0.0	0.0	0.0	0.0	0.0	0.0	0.0
ENSG00000162496.8	0.19215633195112689	0.196054148266084	0.10908216133488273	0.12054536570704971	0.10792070723626682	0.12054063894149378	0.0699050768010524	0.09282315479631137	0.32292655467702847	0.3393225284936191	0.1207257817830899	0.13381122312094665	0.1117890710976505	0.20112436037536435	0.2193278535702957	0.23679971597864588
ENSG00000221340.1	0.0	0.0	0.0	0.0	0.0	0.0	0.0	0.0	0.0	0.0	0.0	0.0	0.0	0.0	0.0	0.0
ENSG00000276830.1	0.0	0.0	0.0	0.0	0.0	0.0	0.0	0.0	0.0	0.0	0.0	0.0	0.0	0.0	0.0	0.0
ENSG00000272482.1	0.2092459480271265	0.1617904611535906	0.0	0.5290425180488832	0.5582140318955616	0.0	0.0	0.24895254064960318	0.2548717426108015	0.266360806896083	0.13553901149755096	0.0	0.2569879711681453	0.22580261308502408	0.0	0.2822662132685453
ENSG00000204518.2	0.0	0.0	0.0	0.0	0.0	0.0	0.0	0.0	0.0	0.0	0.0	0.0	0.0	0.0	0.0	0.0
ENSG00000226166.2	0.0	0.0	0.0	0.0	0.0	0.0	0.0	0.0	0.0	0.0	0.0	0.0	0.0	0.0	0.0	0.0
ENSG00000188984.11	0.0	0.0022008825781728554	0.0	0.0	0.0	0.0	0.0	0.0	0.0	0.0	0.0	0.0	0.0	0.0	0.0	0.0
ENSG00000157330.9	0.0	0.0	0.00390983336417209	0.0	0.0	0.0	0.0	0.0	0.0	0.0026203419575684212	0.0	0.0	0.0	0.0	0.0	0.0
ENSG00000116726.4	0.0	0.0	0.0	0.0	0.0	0.0	0.0	0.0	0.0	0.0	0.0	0.0	0.0	0.0	0.0	0.0
ENSG00000116721.9	0.0	0.0	0.013068156478528926	0.0	0.018354581052578204	0.006239408015659324	0.0	0.0	0.0	0.0	0.0	0.0	0.0	0.014849187325797798	0.0	0.0
ENSG00000228338.1	0.0	0.0	0.0	0.0	0.0	0.0	0.0	0.0	0.0	0.0	0.0	0.0	0.0	0.0	0.0	0.1026422593703801
ENSG00000239810.3	0.0	0.0	0.0	0.0	0.0	0.0	0.0	0.0	0.0	0.0	0.0	0.0	0.0	0.0	0.0	0.0
ENSG00000231103.2	0.0	0.0	0.0	0.0	0.0	0.0	0.0	0.0	0.0	0.0	0.0	0.0	0.0	0.0	0.015580275859957029	0.0
ENSG00000179172.9	0.02732748903619268	0.23242790622824103	0.05190548712162856	0.17273218129158682	0.2187080033850492	0.198258729414815	0.1695160344657259	0.1950789840170011	0.23300347616052014	0.17393340465499726	0.12390962023010735	0.09860972320664856	0.1342503600331693	0.20642850884917915	0.15293986812264576	0.14745569835137368
ENSG00000120952.4	0.007462223317575318	0.0	0.0	0.0	0.0	0.0	0.0	0.0	0.0	0.0	0.0	0.0	0.0	0.0	0.0	0.0
ENSG00000243073.3	0.010316841926520211	0.0	0.0	0.0	0.0	0.0	0.0	0.0	0.0	0.0	0.0	0.0	0.0	0.0	0.0	0.0
ENSG00000187545.5	0.0	0.0	0.0	0.0	0.0	0.0	0.008308619925246037	0.0	0.0	0.0	0.0	0.0	0.0	0.0	0.0	0.0
ENSG00000204510.5	0.0	0.0	0.0	0.0	0.0	0.0	0.0	0.0	0.0	0.0	0.0	0.0	0.0	0.0	0.0	0.0
ENSG00000207434.1	0.0	0.0	0.0	0.0	0.0	0.0	0.0	0.0	0.0	0.0	0.0	0.0	0.0	0.0	0.0	0.0
ENSG00000234064.1	0.0	0.0	0.0	0.0	0.0	0.0	0.0	0.0	0.0	0.0	0.0	0.0	0.0	0.0	0.0	0.0
ENSG00000232423.6	0.0	0.0	0.0	0.0	0.0	0.0	0.0	0.0	0.0	0.0	0.0	0.0	0.0	0.0	0.0	0.0
ENSG00000274178.2	0.0	0.0	0.0	0.0	0.0	0.0	0.0	0.0	0.0	0.0	0.0	0.0	0.0	0.0	0.0	0.0
ENSG00000274764.5	0.0	0.0	0.0	0.0	0.0	0.0	0.0	0.0	0.0	0.0	0.0	0.0	0.0	0.0	0.0	0.0
ENSG00000277058.2	0.026463458132842472	0.020461734792954107	0.0753965366241009	0.06690831845912347	0.0705976569750269	0.07199634558069248	0.032831267263435444	0.031485174258626285	0.03223377921254254	0.0	0.03428339702585113	0.09549191578173247	0.06500283976606029	0.028557389301929515	0.07405213467556046	0.0356983740310219
ENSG00000229571.7	0.0	0.0	0.0	0.0	0.0	0.0	0.0	0.0	0.0	0.0	0.0	0.0	0.0	0.0	0.0	0.0
ENSG00000277862.1	0.0	0.0	0.0	0.0	0.0	0.0	0.0	0.0	0.0	0.0	0.0	0.0	0.06332654876922779	0.0	0.0	0.0
ENSG00000236179.1	0.0	0.0	0.0	0.0	0.0	0.0	0.0	0.0	0.0	0.0	0.0	0.0	0.0	0.0	0.0	0.0
ENSG00000275774.2	0.0	0.040983739791483925	0.02516919239292519	0.0	0.03535081498013129	0.024034126163412314	0.0	0.0	0.0	0.0337364203137896	0.0	0.0	0.06509857296159204	0.028599447312683463	0.0741611952568205	0.0
ENSG00000229978.1	0.0	0.0	0.0	0.0	0.0	0.0	0.0	0.0	0.0	0.0	0.0	0.0	0.06321334435598283	0.0	0.0	0.0
ENSG00000233336.1	0.0	0.0	0.0	0.0	0.0	0.0	0.0	0.0	0.0	0.0	0.0	0.0	0.0	0.0	0.0	0.0
ENSG00000280267.4	0.0	0.0	0.0	0.0	0.0	0.0	0.0	0.0	0.0	0.0	0.0	0.0	0.0	0.0	0.0	0.0
ENSG00000179412.10	0.0	0.031586786967556846	0.03879655308693803	0.0	0.05449081355620692	0.037046927729754736	0.0	0.048603674224440126	0.04975929594671721	0.0	0.0	0.0	0.10034490588177297	0.04408405158981174	0.0	0.0
ENSG00000204505.4	0.005134869890236233	0.0	0.0	0.0	0.0	0.0	0.0	0.0	0.0	0.0	0.0	0.0	0.0	0.0	0.0	0.0
ENSG00000279169.2	0.0	0.0	0.0	0.0	0.0	0.0	0.0	0.0	0.0	0.0	0.0	0.0	0.0	0.0	0.0	0.0
ENSG00000279804.2	0.0	0.0	0.0	0.0	0.0	0.0	0.0	0.0	0.0	0.0	0.0	0.0	0.0	0.0	0.0	0.0
ENSG00000250894.1	0.0	0.0	0.0	0.0	0.0	0.0	0.0	0.0	0.0	0.0	0.0	0.0	0.0	0.0	0.0	0.0
ENSG00000270601.4	0.0	0.0	0.0	0.0	0.0	0.0	0.0	0.0	0.0	0.0	0.0	0.0	0.0	0.0	0.0	0.0
ENSG00000231219.1	0.0	0.0	0.0	0.0	0.0	0.0	0.0	0.0	0.0	0.0	0.0	0.0	0.0	0.0	0.0	0.0
ENSG00000207511.1	0.0	0.0	0.0	0.0	0.0	0.0	0.0	0.0	0.0	0.0	0.0	0.0	0.0	0.0	0.0	0.0
ENSG00000182330.10	0.0	0.0	0.0	0.0	0.0	0.0	0.0	0.0	0.0	0.0	0.0	0.0	0.0	0.0	0.0	0.0
ENSG00000237700.2	0.0	0.0	0.0	0.0	0.0	0.0	0.00831790675824743	0.0	0.0	0.0	0.0	0.0	0.0	0.0	0.0	0.0
ENSG00000204501.7	0.005129015684860448	0.0	0.0	0.0	0.0	0.0	0.0	0.0	0.0	0.0	0.0	0.0	0.0	0.0	0.0	0.0
ENSG00000228229.2	0.0	0.0	0.0	0.0	0.0	0.0	0.0	0.0	0.0	0.0	0.0	0.0	0.0	0.0	0.0	0.0
ENSG00000204481.7	0.0	0.0	0.0	0.0	0.0	0.0	0.0	0.0	0.0	0.0	0.0	0.0	0.0	0.0	0.0	0.0
ENSG00000204480.7	0.0	0.0	0.0	0.0	0.0	0.0	0.0	0.0	0.0	0.0	0.0	0.0	0.0	0.0	0.0	0.0
ENSG00000204479.4	0.0	0.0	0.0	0.0	0.0	0.0	0.0	0.0	0.0	0.0	0.0	0.0	0.0	0.0	0.0	0.0
ENSG00000204478.9	0.0	0.0	0.0	0.0	0.0	0.0	0.0	0.0	0.004029963203627308	0.0	0.002143106267473687	0.0	0.0	0.0	0.0	0.0
ENSG00000162494.5	0.0	0.0	0.0	0.0	0.0	0.0	0.0	0.0010959493484101186	0.0	0.0	0.0011933510776575345	0.0	0.0	0.0	0.0	0.0
ENSG00000259961.1	0.0	0.0	0.0	0.0	0.0	0.0	0.0	0.0	0.0	0.0	0.007643511468058612	0.0	0.0	0.0	0.0	0.0
ENSG00000215909.3	0.0	0.0	0.0	0.0	0.0	0.0	0.0	0.0	0.0	0.0	0.0	0.0	0.0	0.0	0.0	0.0
ENSG00000162493.16	0.12729957594228292	0.17910840104049355	0.15062402925252363	0.17148020850592938	0.17954384987386526	0.17032650467889673	0.09579435049843858	0.1055226181229618	0.1461603580204585	0.15540545279997606	0.05271922121799675	0.06149813742021968	0.0845798286182531	0.08219812159038507	0.03065825359987833	0.06193293233260902
ENSG00000222952.1	0.0	0.0	0.0	0.0	0.0	0.0	0.0	0.0	0.0	0.0	0.0	0.0	0.0	0.0	0.0	0.0
ENSG00000237445.2	0.05539100124765796	0.021414358844492175	0.026302241838855257	0.0	0.05541332059601958	0.0	0.0	0.0	0.0843361672355865	0.035255143352155655	0.03587950746837825	0.01665627875633656	0.0340145679422247	0.044830376433963995	0.03874986654819632	0.0
ENSG00000253085.1	0.0	0.0	0.0	0.0	0.0	0.0	0.0	0.0	0.0	0.0	0.0	0.0	0.0	0.0	0.0	0.0
ENSG00000116731.22	0.1729180726964026	0.15197402531338466	0.21047427514447	0.1810710621026847	0.19143977513010874	0.15263164536374413	0.2016551376249832	0.1340680829250816	0.198687341442227	0.15408192351256825	0.23502936284760426	0.15217818936514377	0.18617896819792	0.12035718113557341	0.1854846431924417	0.1329587986107487
ENSG00000189337.16	0.008430286511425881	0.007949216741260487	0.009289411858283952	0.008429267176562436	0.0072876428211047384	0.005620636459477967	0.01060460455219152	0.008212734935990226	0.008658455626179454	0.006244392224354918	0.008124479931398657	0.005617671227811507	0.006782253624517057	0.005769042424787731	0.005342749122685511	0.004834172115939635
ENSG00000252151.1	0.0	0.0	0.0	0.0	0.0	0.0	0.0	0.0	0.0	0.0	0.0	0.0	0.0	0.0	0.0	0.0
ENSG00000231606.1	0.0	0.0	0.0	0.0	0.0	0.0	0.07277998936963685	0.0	0.0	0.0	0.0	0.0	0.0	0.0	0.0	0.0
ENSG00000234593.2	0.0008444463411700085	0.0006529319408357012	0.0	0.0	0.004505528554013918	0.0007657987641931939	0.0010476425030096716	0.0	0.0	0.0	0.0005469899103139081	0.0010157125407723774	0.004148468422423369	0.0	0.0	0.0
ENSG00000235829.1	0.0	0.0	0.0	0.0	0.0	0.0	0.0	0.0	0.0	0.0	0.0	0.0	0.0	0.0	0.0	0.0
ENSG00000175147.11	0.007083136718869495	0.003422957430492458	0.005045107619315467	0.004477124313238108	0.0011809984684252575	0.0016058620546588562	0.005492204418100348	0.005267022188950743	0.001078450631726681	0.009016518740658078	0.0017205375269437452	0.0	0.0021748102556481586	0.002866347225070049	0.001238786970881968	0.0
ENSG00000171729.13	0.10858321256602814	0.09870103896713131	0.12927825926127698	0.1345886408281774	0.10809707764292988	0.10327373603242912	0.06899842475449729	0.1046107750136497	0.09613017336241864	0.0842814703635984	0.06896236394733227	0.060524496767134846	0.13010517172226113	0.15146999329509914	0.11042212111214143	0.11003513653171877
ENSG00000204464.7	0.0	0.0	0.004901729997073341	0.0	0.0	0.004680674505939183	0.0	0.0	0.0	0.0	0.0	0.0	0.0	0.005569776201150745	0.0	0.0
ENSG00000215720.4	0.0	0.0	0.0	0.0	0.0	0.0	0.0	0.0	0.0	0.0	0.0	0.0	0.0	0.0	0.0	0.0
ENSG00000278480.1	0.0	0.0	0.0	0.0	0.0	0.0	0.0	0.0	0.0	0.0	0.019823732974131605	0.0	0.0	0.06605110450786418	0.042819261547092785	0.0
ENSG00000142621.19	0.029401728520062082	0.021460543356838887	0.014743151641340156	0.016354190942946704	0.017569709220964666	0.010452051311119998	0.032683000761817696	0.02798480958344939	0.026071671418030504	0.025749841878079747	0.03138609809347842	0.029140622924071	0.0294658355685143	0.028936074121279853	0.03685885705531422	0.03585445569983495
ENSG00000233485.1	0.1339485575647016	0.15211840985876093	0.11925946709557714	0.1137705996595005	0.061417826724028984	0.08351285802024963	0.19993546800575482	0.2016984645458404	0.10452172184760247	0.19981707425909923	0.20064439850439975	0.21398126433217557	0.15936960482304616	0.19875252103134008	0.24305085375021124	0.2202188600378462
ENSG00000236045.1	0.0	0.0	0.0	0.0	0.0	0.0	0.0	0.0	0.0	0.0	0.0	0.0	0.0	0.0	0.0	0.0
ENSG00000228140.1	0.0	0.021558691755823974	0.015887711467117635	0.014099056880137578	0.007438240896036302	0.020228288397839432	0.006918271378722064	0.0	0.020377102446106844	0.007098552647370046	0.014448534228434314	0.006707416871354001	0.0	0.018053013379589776	0.007802208177778295	0.037612169725898495
ENSG00000142634.12	4.4583058319965945	4.164395320537843	3.383208179658403	3.3753885460530815	3.72115388730849	3.6807521380468264	4.764644083997944	4.089746754932126	4.815141462806335	4.162877602925597	5.035809857735006	4.375965608573679	5.845169284754029	6.892766111908988	6.695836895752017	6.052103450259279
ENSG00000162438.11	0.006663020098244147	0.0	0.0	0.004211576094807365	0.008887606543185836	0.0	0.0	0.0	0.004057941287518084	0.0	0.0	0.004007189529549081	0.0	0.0	0.0	0.0
ENSG00000142615.7	0.0	0.012679536238294804	0.0022248104712355925	0.0	0.021873647542871057	0.0042489544138402556	0.02325093977909117	0.013936027140445142	0.014267376075329642	0.011928414707056245	0.010622207240971905	0.002817787443059215	0.0	0.007584075268624125	0.0	0.0
ENSG00000215704.9	0.02964953765148409	0.03384201243069888	0.026817122333052768	0.01963336950587437	0.026365764167833986	0.011523482404347625	0.0280259062277806	0.00839901082572903	0.03267509532196067	0.017972640848192018	0.03292368126761742	0.03396466869696656	0.03121237922155184	0.03199556857177462	0.017778787188200935	0.020950440371271726
ENSG00000132906.17	0.25705919221527557	0.21356957182360703	0.23551122526244275	0.18350967854790687	0.21648735324704346	0.19472206400962594	0.2426251065706349	0.19189888293868912	0.18049905159855203	0.13987262359777503	0.24160278672634988	0.17824159060261754	0.17580735554901075	0.18710841144774387	0.17630472935473193	0.1563841156924493
ENSG00000116138.12	0.2596378206340924	0.23131253742088254	0.23823554607881722	0.24356644373339217	0.2599254856750678	0.19065499642127065	0.2608234525848497	0.17176001477633912	0.27546641808821404	0.21451538979563747	0.28195984217765246	0.2403294288126409	0.2211242622917684	0.16171167220846763	0.2511398082307541	0.2243630230714624
ENSG00000251866.1	0.0	0.0	0.0	0.0	0.0	0.0	0.0	0.0	0.0	0.0	0.0	0.0	0.0	0.0	0.0	0.0
ENSG00000272510.1	3.025271851476252	2.5811440527227902	4.557301769278987	4.351949757167336	2.7829801010445387	1.5136622993583269	4.141497829868726	3.2270022080725376	3.1766622992070914	2.921476212448632	3.648945909534068	3.638841698967661	0.7687292354942783	2.701777353086897	2.919156613297456	2.533032452983815
ENSG00000116771.5	0.07899415894792203	0.09161827164486466	0.04554801094168463	0.05349728370957588	0.06397341966224904	0.07675396252233423	0.05950136388889453	0.06713151523356863	0.07903681224177556	0.1472428008333603	0.10233689415571146	0.11198236733516641	0.14552646419367263	0.11873355244762417	0.11052384135946312	0.0875319541969401
ENSG00000237301.1	0.008231058447264896	0.006364313166018887	0.001954246041714832	0.005202705151767177	0.0027447916948552483	0.001866114541447337	0.02042333835484149	0.0	0.007519372166219186	0.007858329122834695	0.005331666089783594	0.0	0.01010907513800366	0.0022205860177600995	0.005758199151444382	0.005551719689215527
ENSG00000235084.3	2.098089416092623	2.246202994311733	1.762633531839967	2.8563551198693076	2.3680290321668216	2.122224117864358	2.00226562682835	2.5922322842528187	1.8675355489957384	2.465330517639082	0.9408717031309817	2.6206749981354385	1.1892896244193991	2.351182365844959	2.3709965990291555	3.047968796191287
ENSG00000252417.1	0.0	0.0	0.0	0.0	0.0	0.0	0.0	0.0	0.0	0.0	0.0	0.0	0.0	0.0	0.0	0.0
ENSG00000236500.1	0.0	0.0	0.0	0.0	0.0	0.0	0.0	0.0	0.0	0.0	0.0	0.0	0.0	0.0	0.0	0.0
ENSG00000197312.11	0.21505923759671453	0.16466567577443278	0.19429362560124502	0.1836006627902069	0.2225968339977761	0.14373940586470704	0.23215777378893668	0.13291894146121913	0.2007169365213731	0.1448799391226638	0.2252392047344837	0.17385071738626756	0.23497068728100948	0.1409032137060902	0.18952657159708086	0.1507055368064249
ENSG00000215695.1	0.0	0.0	0.0	0.0	0.0	0.0	0.0	0.0	0.0	0.0	0.0	0.0	0.0	0.0	0.0	0.0
ENSG00000271742.1	0.0	0.0	0.0	0.0	0.0	0.0	0.0	0.0	0.0	0.0	0.0	0.0	0.0	0.15230607627695741	0.0	0.0
ENSG00000116786.11	1.9330596782390614	1.5713469900837336	2.0662231736421126	1.546146347532121	1.9426428249598575	1.3518151201734876	1.9927499325810563	1.332044416599463	1.838278298212768	1.288937673087479	1.9473094580474521	1.3741253295960836	2.1681618136534397	1.637855764250006	1.9148989061453492	1.4332857891583675
ENSG00000237938.5	4.943675251579631	3.79563699820674	5.032982507497868	4.164582889908684	5.097641237002848	3.6645317945187967	5.021299221356588	3.379833973840862	4.639145213729893	3.1603523426994973	5.250420391115334	3.3647119320230003	5.581213434617014	4.449607691521097	4.89465677435856	3.4749517104292855
ENSG00000162461.7	0.20912017406517872	0.12266381586960265	0.12326903202818339	0.08204346002200676	0.15389751710845376	0.07847327588839252	0.0984082865680213	0.051476462021717184	0.0790505825609138	0.06425534191602562	0.11210279291963342	0.10408255296586348	0.28340248313153116	0.15563233600730972	0.10089250967617935	0.0389098687094288
ENSG00000224459.1	0.029245548449499854	0.03109269197588557	0.03471789057348137	0.013864191940742702	0.034133554819820014	0.03315220246817057	0.02721210166273573	0.008698798779427475	0.022264062838526083	0.009307071363357292	0.01657582222885235	0.017588488974187393	0.044897847679960384	0.027614661874491513	0.03068894966747452	0.019725663253302095
ENSG00000162460.6	0.0	0.0	0.0	0.0	0.0	0.0	0.0	0.0	0.0	0.0	0.0	0.0	0.0	0.0	0.0	0.0
ENSG00000162458.12	1.1065814993808594	1.0050248421598107	1.3677832368529992	1.297245351390082	1.3783811720325057	1.0862395919316403	0.8159698157899479	0.602593497532624	1.5861594893129616	1.184042937247736	1.2749806370503611	0.9628908820925196	1.140904212681257	0.9700770013178204	1.6171107436870649	1.3000793781238003
ENSG00000224321.1	0.14719960352010536	0.2276315690668105	0.34948633199992235	0.37216896975217967	0.5890356655585067	0.4004704703056923	0.09130986396374684	0.35026451526978936	0.448240692526154	0.28106784531365814	0.47674253532880917	0.531161576536426	0.0	0.15884682801891264	0.5148819179895819	0.19856764287194187
ENSG00000233954.6	4.492594048876129	5.402123355525763	2.1332940819938355	2.7979283974278712	3.52502298250708	6.066328154481477	3.2171327150476072	6.543830068034269	2.5349152849294585	3.4481439380104217	3.231041034065529	5.1057571369177195	3.7730881934884377	5.596671650984846	2.1953960073617282	3.7431686547076106
ENSG00000178715.8	0.6588613832616157	0.9551931116161642	4.2235863079130205	7.496181399905459	1.9773805981105934	4.10780064792967	3.576128882699147	5.389224335343813	1.5047347733086223	3.0402922306582654	0.6935131114611532	0.9906102628768586	1.2137830034120183	1.3331138255362978	2.3045973262874653	2.777447865113832
ENSG00000179743.4	0.23426731312800794	0.22998313486295524	0.24748018457468351	0.18301551308207548	0.22119532105683848	0.2864478314627127	0.20246708517902998	0.27245855469031394	0.27252430900094476	0.22114589920897637	0.23017741877957532	0.22795700512804415	0.22629526606190814	0.19599395978154505	0.17309341214297613	0.22724979709355272
ENSG00000065526.10	0.25458603508505845	0.15567500677070617	0.23144316784779512	0.15772547143783178	0.2856660127370846	0.12724569033326416	0.30330877432970343	0.13826872932446102	0.26843612927530136	0.14447389914843917	0.37664493203224586	0.16409643655437894	0.39907570899617645	0.14428581160109188	0.24417467017087263	0.15100370578071037
ENSG00000270620.1	0.0	0.0	0.0	0.0	0.0	0.0	0.0	0.0	0.0	0.0	0.0	0.20614127851294628	0.0	0.0	0.0	0.0
ENSG00000116809.11	0.6680627133229262	0.5474139620177291	0.6643820546230202	0.4581236759918971	0.6963542057403057	0.47724396603586594	0.6398566099825367	0.4174131148830635	0.6026229347221859	0.46532097182301446	0.7076210015667606	0.4561063048789207	0.8153290843727073	0.7152557920597681	0.6863379122543555	0.4406789913364569
ENSG00000234607.2	0.0	0.0	0.0	0.0	0.0	0.0	0.0	0.0	0.0	0.0	0.0	0.0	0.0	0.0	0.0	0.0
ENSG00000231353.1	0.0	0.0	0.0	0.0	0.0	0.0	0.0	0.0	0.0	0.0	0.0	0.0	0.0	0.0	0.0	0.0
ENSG00000275503.1	0.0	0.0	0.0	0.0	0.0	0.0	0.0	0.0	0.0	0.0	0.0	0.0	0.0	0.0	0.0	0.0
ENSG00000224966.4	0.0	0.0	0.0	0.0	0.0	0.0	0.0	0.0	0.0	0.0	0.004777194667536632	0.0	0.0	0.0	0.0	0.0
ENSG00000183888.4	0.015747233892218666	0.0	0.0	0.0	0.0	0.0	0.0	0.0	0.0	0.0	0.0	0.0	0.038680315940425286	0.0	0.0	0.0
ENSG00000233078.1	0.0	0.0	0.0	0.0	0.0	0.0	0.0	0.0	0.0	0.0	0.0	0.0	0.0	0.0	0.0	0.0
ENSG00000173641.17	34.78114268115723	31.47769167602535	33.620949317466476	30.628767355571014	16.6116312229704	13.387232810311442	53.69935396398745	41.435077620816955	17.09884426011222	13.029761958037712	59.96132878890004	46.011799995210914	20.044138330449982	16.997752149069424	31.70964027770945	26.429367536298066
ENSG00000186510.11	0.023716838919713844	0.007335211681955211	0.01576661238136058	0.008994594376053502	0.015817596949923657	0.01290478154724768	0.02059661709047153	0.0028217355513497034	0.008666479023866462	0.009057145064802558	0.02918889552382185	0.025674267966357064	0.01165125035675018	0.023034098520963244	0.016591582068988836	0.012797308384102745
ENSG00000232456.1	0.014838302643028555	0.01147308155778915	0.05636736882225093	0.04689513147001027	0.029688563230066974	0.02691267229842418	0.11965714393270226	0.06178908656815548	0.0451844359194577	0.06610975293813315	0.04325178103446896	0.06246705409483221	0.12756690055099856	0.07205575037221547	0.041521708166877856	0.020016404321661425
ENSG00000184908.17	0.013259027063316298	0.014352764163640074	0.005036805668964398	0.0033523177536254026	0.010611495743372746	0.009619317220723232	0.009869700149927545	0.009465039122840793	0.0	0.0033756306208463215	0.0017177063054508374	0.015948153731107695	0.0	0.0057232610448900885	0.003710245474460737	0.0
ENSG00000185519.8	0.16789273318346254	0.14034147043266765	0.14005450498162428	0.11185832475168345	0.127105155595207	0.08024304292168209	0.24206928192217173	0.12147088600062589	0.09396015575792518	0.06353837819421157	0.17782499573138946	0.07368221957816337	0.18948063485990216	0.0832436286529169	0.11745267026647552	0.05509022229587191
ENSG00000142627.12	0.5577080033337812	0.3856473102394878	0.39508576755717834	0.26797044961455563	0.562468765618986	0.37110053360941503	1.0364546709759563	0.5880141394770092	0.4887757689476057	0.33765322065995423	0.9442565364146864	0.5549258291181581	0.6905246550014745	0.5027539629671345	0.6185394052270436	0.3226458397462061
ENSG00000227959.1	0.968577561122733	0.5255516396301716	0.8391632153063291	0.4725913334034406	0.5666478605172132	0.4777094632801377	1.370294629880875	0.8086843624500801	0.7865163879623223	0.5407702878437947	1.2988195360501864	0.85843535244768	1.4191365962146496	0.6601368178576341	0.8083500253536157	0.7564414667196708
ENSG00000224621.1	0.013752504035409155	0.04253413728455114	0.013060666132820942	0.0	0.01834406065839446	0.02494332696210464	0.1023703251316902	0.032724369118633356	0.03350243769893608	0.0	0.01781636222971247	0.03308343025427491	0.0	0.014840676137036355	0.0	0.0
ENSG00000234166.1	1.2879233699641823	1.3277753949145568	1.4949399441968845	1.537694157827967	2.8632051735398587	1.4924093371531217	1.4202949814162134	1.6174491110196882	1.220141463631829	1.0018979058596205	1.019641390669449	0.8606295922011674	2.2847916641430337	3.6290026325632896	1.5016536256276674	0.5791227278193612
ENSG00000142632.16	0.44393325361173624	0.35079636958493193	0.4725633146050051	0.2991035368054073	0.5661209605750718	0.4136475908298139	0.46602376249772415	0.371463174174291	0.40406369387677865	0.3384434027575577	0.42659652280218685	0.2552491466236211	0.7189741409570343	0.8212450985154004	0.3105622564367117	0.24677967815413307
ENSG00000237276.8	0.21680905458232386	0.21815944341060164	0.2143639221397114	0.16144571973467325	0.22580996735039138	0.25856419868556996	0.23950190015577597	0.24735010640544827	0.1374683701686911	0.09073588140510237	0.11735231132466618	0.15003846150224345	0.2626290670858485	0.31088387495548286	0.1495953339542598	0.10817332021943589
ENSG00000132881.11	0.7907060357524518	0.7183709747156498	1.0763308828945246	0.966262936663431	1.3535310579320428	0.8545007499409907	0.9319223135340592	0.9642694891949843	0.9952223592828954	1.0065336972418808	0.8707053891296354	0.927296084412869	1.472858192868477	1.1732475575527248	0.8112925190379967	0.9955284387413504
ENSG00000233929.1	0.0	0.15042140172117613	0.18475547713293192	0.49186655732112394	0.0	0.17642347745899417	0.24135418096363354	0.46291715666737027	0.0	0.24764356100608798	0.0	0.2339982080417228	0.0	0.0	0.0	0.0
ENSG00000037637.10	0.1587982883706883	0.12963457827639494	0.1498388523772313	0.12622083387582977	0.16818037679228112	0.12453962374620377	0.17333441865352087	0.11635935441582172	0.15689761130127228	0.11798914917224208	0.19027179851983997	0.1270633644008219	0.19168190519094652	0.13789962168237516	0.17021158181924023	0.1264137848563385
ENSG00000055070.16	5.537941739332638	5.06667936065198	5.416858686262811	4.971095720285792	5.960505801009381	5.243478418220317	5.5996871116595495	5.0496775069907045	5.815236902834206	5.242929922529044	6.033576947016985	5.425220468144867	6.929528096474426	6.829258069955041	6.137243319549762	5.87349100296055
ENSG00000226457.1	0.09471132384385726	0.0	0.0899467454462958	0.2394613502747577	0.12633264932373237	0.08589037718398401	0.35250413272320164	0.0	0.34608899786098307	0.12056331259506914	0.0	0.0	0.23264174232063684	0.10220539329111616	0.0	0.0
ENSG00000187144.11	4.865526688444706	4.48061841253071	4.96794539581489	4.5057213696519405	5.483229235402293	4.553161458431946	5.133651933097312	4.506948076236301	5.270277684643131	4.805708712791229	5.306494960010625	4.9350239286196125	6.212011299805424	5.997057430028591	5.54533567395733	5.0222255412192265
ENSG00000157191.19	4.55118023863103	4.9816721978863585	4.838287627618795	5.195445064396784	4.784313647376965	5.11624448158292	4.97906486689586	5.56485771890897	4.730322879142903	5.375585481604119	4.401616477267268	5.1886926158112825	4.031609705371028	5.34158270554034	4.717417858977371	5.14118395042255
ENSG00000226029.1	0.15288592830762038	0.10343593002996049	0.21325486176434927	0.15099447946436997	0.1338290908805767	0.1343141700819503	0.14225574983121372	0.06252730743515852	0.09893070163201695	0.1337991893395431	0.16402145610137725	0.08620005672584373	0.09388436169583644	0.04124577135337756	0.08021577312525864	0.05800452650201886
ENSG00000080947.14	0.12780567065319226	0.11281250595757104	0.14071050527376905	0.11867337587859995	0.12219977204313133	0.10667130845388417	0.11506058656919396	0.10765176956533545	0.11021134402830297	0.103661488721319	0.16483956333726854	0.10883295556448565	0.14168621244379315	0.08299510897339624	0.12659677968481473	0.0930686373656886
ENSG00000206652.1	1.3247964316809482	0.6828947072004315	1.2581507951997204	0.8373801819424044	0.29451783277925336	1.8021171163756156	2.191436735129924	0.7880951593570259	1.0757776620627695	1.6864070718819486	1.8592958877823558	1.8590655178774913	2.1694199283887605	1.9061619362269517	1.853574904762495	0.5957029286158256
ENSG00000261135.1	0.22717053329545567	0.12546419891080968	0.21574241919490245	0.20512919996485107	0.04328801329397502	0.20601298765500223	0.04026196887130046	0.1930560730014957	0.07905850266737215	0.33048915265014445	0.16817103680850326	0.19517433943966964	0.07971493424873038	0.10506235198545755	0.09081235631989382	0.17511195196461599
ENSG00000224174.2	0.2286135403127589	0.2525223168640434	0.21711283383588642	0.08257287940508887	0.08712596505084991	0.17770422865651864	0.24310629842979425	0.3885647639903062	0.19890172290861097	0.2494413364035913	0.08461963694220968	0.2749797453847832	0.320885161821568	0.3171891515931191	0.2284730107957401	0.22028034792282114
ENSG00000233421.4	0.04723136884601806	0.0	0.0	0.0	0.021000177927829527	0.014277490520522277	0.019532162501431412	0.0374626745334486	0.0	0.0	0.010198035860708122	0.0	0.0	0.0	0.04405551319280938	0.0
ENSG00000277344.1	0.0	0.0	0.0	0.0	0.0	0.0	0.0	0.0	0.0	0.0	0.0	0.0	0.0	0.0	0.0	0.0
ENSG00000268991.2	0.0	0.0	0.0	0.0	0.0	0.0	0.0	0.0	0.0	0.0	0.0	0.0	0.0	0.0	0.0	0.0
ENSG00000225710.1	0.018551702608590598	0.0	0.01761843467504763	0.0	0.012372785243045952	0.0	0.0	0.011036040461786533	0.0	0.0	0.0	0.011157131053535753	0.0	0.0	0.0	0.0
ENSG00000219481.10	0.6890011767951352	0.5577213320846722	0.5409477979751272	0.43506140761821016	0.7401022837652841	0.46496088501526384	0.7798571222031033	0.5473331621798938	0.43116760578898894	0.33974088829162974	0.7447437939483724	0.4621011389415557	0.9022738689929037	0.46536233949384737	0.44318850696291945	0.3325522671867106
ENSG00000271732.1	0.0	0.0	0.2022471199384166	0.0	0.0	0.0	0.0	0.1266859082595614	0.0	0.0	0.06897251472656439	0.0	0.0	0.0	0.0	0.0
ENSG00000215908.10	0.4127264801076886	0.3469660132058531	0.429669411788406	0.24278489860844107	0.465543542647603	0.3500045540394576	0.39748920308269725	0.2988018076849338	0.2373022725783424	0.1480943945984225	0.44557246038369847	0.3154074206755462	0.3787538153279359	0.2939332611902337	0.2777501241583145	0.2316698913488622
ENSG00000283773.1	0.0	0.0	0.0	0.0	0.0	0.0	0.0	0.0	0.0	0.0	0.0	0.0	0.0	0.0	0.0	0.0
ENSG00000186301.8	0.2005030811179151	0.11329145640667111	0.24168249151415241	0.12673441936547064	0.14400893387663513	0.11189489892406744	0.11480743127046636	0.07340019197211356	0.07514538629364964	0.05889958275482272	0.11988537378656319	0.06492986488408636	0.056826995124389545	0.13314951600813932	0.11868651540029831	0.05201391545124253
ENSG00000282143.1	0.013523833935431004	0.015685087450493705	0.035319623857728175	0.04274087041071298	0.009019522168721145	0.027594653825197307	0.016778026671027603	0.01609012193207393	0.03706354697618795	0.03443048100413435	0.028470195369518458	0.04880000205285342	0.049828386330770504	0.07661804025017444	0.004730432276127864	0.018243227311297242
ENSG00000207513.1	1.3247964316809482	0.6828947072004315	1.2581507951997204	0.8373801819424044	0.29451783277925336	1.8021171163756156	2.191436735129924	0.7880951593570259	1.0757776620627695	1.6864070718819486	1.8592958877823558	1.8590655178774913	2.1694199283887605	1.9061619362269517	1.853574904762495	0.5957029286158256
ENSG00000237847.2	0.0	0.0	0.0	0.0	0.0	0.0	0.0	0.0	0.0	0.0	0.0	0.0	0.0	0.0	0.0	0.0
ENSG00000280114.1	3.894402892607325	4.724061572742347	2.1440520608212696	3.020492620036541	2.2648082637519087	3.808944144486818	3.8336897445406217	7.185137310165128	3.2769604711214186	4.885555667731187	5.020824103900916	9.029052653737466	3.026896480063069	4.359890809995574	3.3232492221102277	4.523784543962535
ENSG00000236698.1	0.0	0.0	0.0	0.0	0.0	0.0	0.0	0.0	0.0	0.0	0.0	0.0	0.0	0.0	0.0	0.0
ENSG00000268869.5	0.0	0.0	0.0	0.0	0.0	0.0	0.0013605498043229997	0.0	0.0026715789950062683	0.0	0.0	0.0	0.0	0.0	0.0	0.0
ENSG00000279151.1	0.0	0.0	0.0	0.0	0.0	0.0	0.0	0.0	0.0	0.0	0.0	0.0	0.0	0.009594379804996082	0.0	0.0
ENSG00000279132.2	0.0	0.0	0.0	0.0	0.0	0.0	0.0	0.0	0.0	0.0	0.0	0.0	0.0	0.0	0.0	0.0
ENSG00000282740.1	0.013516215589396585	0.01567625161116379	0.035299727346307055	0.04698847263864835	0.009014441224864951	0.027579109000960035	0.01676857514910232	0.016081057925727817	0.03704266806511321	0.034411085371233704	0.028454157328750725	0.04877251167520652	0.05810036940877796	0.06563561075121908	0.004727767494073901	0.0182329504017237
ENSG00000058453.16	0.0940332619738416	0.06445588026362482	0.09268102508363689	0.06002329360449072	0.09757819046112973	0.05624253639912801	0.08615199024410294	0.05299439229593884	0.07987454747673257	0.06831572197874493	0.08795888099281564	0.0520876435354535	0.13790191028898544	0.08595221209195908	0.06621560330756672	0.04965428354387583
ENSG00000227684.2	0.0	0.0	0.0	0.0	0.0	0.0	0.0	0.0	0.0	0.0	0.0	0.0	0.0	0.0	0.0	0.0
ENSG00000207389.1	0.0	0.0	0.0	0.0	0.0	0.0	0.0	0.0	0.0	0.0	0.0	0.0	0.0	0.0	0.0	0.0
ENSG00000186715.10	0.023481635715186116	0.014524934726126487	0.03568057756335085	0.008905393727188094	0.012528585305152553	0.008517868683999197	0.020392357561682353	0.005587504011448	0.005720354893855009	0.005978216061346157	0.00912613426407468	0.002824405851616019	0.03460710983826267	0.027873591959083024	0.013141632825570853	0.0031675989223063734
ENSG00000223643.6	0.0	0.0	0.0	0.0	0.0	0.0	0.0	0.0	0.02341770284671894	0.0	0.0	0.0	0.0	0.0	0.0	0.0
ENSG00000230239.1	0.0	0.0	0.0	0.0	0.0	0.0	0.0	0.0	0.0	0.0	0.0	0.0	0.0	0.0	0.0	0.0
ENSG00000263811.1	0.0	0.0	0.0	0.0	0.0	0.0	0.0	0.0	0.0	0.0	0.0	0.0	0.0	0.0	0.0	0.0
ENSG00000228549.3	0.0	0.0	0.0	0.0	0.0	0.0	0.0	0.0	0.0	0.0	0.0	0.0	0.0	0.0	0.0	0.0
ENSG00000277234.1	0.0	0.0	0.0	0.0	0.0	0.0	0.0	0.0	0.0	0.0	0.0	0.0	0.0	0.0	0.0	0.0
ENSG00000238142.1	2.1056432933782845	1.8785751115043374	1.076770220014162	1.3514155411545732	0.9506219157033325	1.3807399968550444	1.4468216428603053	1.927085373165245	1.0653684722633325	2.268022712184469	0.6504896573401816	0.8182565600738912	1.5118572273222304	2.691746001528406	1.0424620939025793	1.223577032494432
ENSG00000235241.1	0.0	0.0	0.0	0.0	0.0	0.0	0.0	0.0	0.0	0.0	0.0	0.0	0.0	0.0	0.0	0.0
ENSG00000207005.1	0.0	0.0	0.0	0.0	0.0	0.0	0.0	0.0	0.0	0.0	0.0	0.0	0.0	0.0	0.0	0.0
ENSG00000272426.1	0.0	0.19103862232323285	0.07821456125764853	0.0	0.0	0.14937456901562435	0.0	0.0	0.0	0.31451298937844124	0.0	0.0	0.0	0.0	0.0	0.0
ENSG00000117122.13	19.055027027066522	18.683796466431637	17.065594735267833	17.012229704029526	19.079760898812104	17.950315777370946	17.252460279698735	15.672885227670013	12.293728242350664	10.73552238095869	14.00676795589566	13.03543309743875	16.751087083248127	18.545122617825264	8.961091730611482	7.6508272706182545
ENSG00000226526.1	2.755152953583547	2.497230975717351	2.3369996747296318	2.135338132853295	2.8567160442912094	2.5509425610423837	2.831080391762033	2.1389461856752683	1.9971268548456707	1.5776215160061065	2.5865391578410537	2.061491570254062	3.2165288248390436	2.863313487110796	2.016912411816985	1.4844192985190838
ENSG00000159363.17	1.236170594151477	0.8358031678230926	1.0252612855992485	0.7182918439123459	1.4529470812480703	0.8395230398299	1.4751693933137293	0.8854159593592587	1.1951198047043883	0.7179946833251211	1.5637559022311212	0.8917971752379482	1.7258666952442776	1.242757762551739	1.330144003983652	0.8262998304785477
ENSG00000117118.9	1.7493594045793022	1.9076376987066894	1.5919315379738508	1.8341274885211991	1.5452299168862524	2.038515350158808	1.7118049370055273	2.194866954806381	1.836474286212224	2.1118306267357916	1.6914999453377508	2.0516430562899868	1.3142867105938483	2.036784414599139	1.777100821648775	2.157129236471702
ENSG00000117115.12	0.0	0.0	0.0	0.0017275185690171229	0.0	0.0	0.0008476767186519384	0.0	0.0	0.0017395321709430184	0.00044258476625239713	0.0	0.0016783206531085922	0.0	0.0	0.0009217030922692369
ENSG00000204362.6	0.009188231570249108	0.010656609389233183	0.008726005430072098	0.0	0.0	0.0	0.0	0.01093179397286999	0.005595856488263704	0.0	0.0	0.022103481484666183	0.0	0.0	0.0	0.0
ENSG00000282843.1	0.0	0.0	0.0	0.016056107476368885	0.0	0.0	0.0052523848345220805	0.0050370352889932656	0.0	0.005389255238927923	0.002742349132758354	0.0	0.0	0.004568644800685112	0.0	0.0
ENSG00000142623.9	0.0	0.0006807397274497317	0.0	0.0044519343968496255	0.0	0.0	0.0	0.0	0.0	0.0	0.0	0.0	0.0	0.0	0.0024636342170493955	0.0
ENSG00000142619.4	0.0051217166729281	0.0023760887421446636	0.004864061942449467	0.003884814847206828	0.00409902434122826	0.0037157641474215367	0.005083309916410668	0.0	0.004990800026077456	0.0	0.0	0.0	0.0025161195981739572	0.004421579558915513	0.0	0.0027636139850399765
ENSG00000266634.1	0.0	0.0	0.0	0.0	0.0	0.0	0.0	0.0	0.0	0.0	0.0	0.0	0.0	0.0	0.0	0.0
ENSG00000159339.13	0.000644883496580583	0.0	0.0	0.0	0.0	0.0	0.0	0.0	0.0	0.0	0.00041772312669244684	0.0	0.0	0.0	0.0	0.0
ENSG00000276747.1	0.0	0.0	0.0	0.0	0.0	0.0	0.0	0.0	0.0	0.0	0.0	0.0	0.0	0.0	0.0	0.0
ENSG00000227751.1	9.25795577123235	5.547696069909615	9.286784553956778	5.9980833396796225	9.87913193425457	5.877000728216013	8.542463495039216	4.750110534452557	10.078497397516518	6.334419703548006	12.36847957009806	5.219815332120424	11.796656837287598	11.30174750894368	7.933817129870336	5.385748262172179
ENSG00000179051.13	1.1758753912248823	0.9117278262313734	1.2338890392796675	0.9095666687265628	1.3106954880693018	0.8039781210984743	1.1635359685667948	0.6391020446527126	1.3697693823847104	0.868638112526663	1.4766696527479817	0.8930037183487662	1.6144619880253877	1.2005816160109817	1.2098506750051523	0.8925243277941696
ENSG00000074964.16	0.17284746184831157	0.1398097918793688	0.2009187610491799	0.15689939078930618	0.19380081816542546	0.12535813565801954	0.19324950207947525	0.12219608124115577	0.17031552334323505	0.12204404450141525	0.1910285399234651	0.13586314498262128	0.2153613152545205	0.1582628581945086	0.18066136235681757	0.134861377454181
ENSG00000236648.1	0.0	0.0	0.0	0.0	0.0	0.0	0.0	0.0	0.0013575900321779399	0.0	0.0	0.0	0.0	0.0024055030473273753	0.0	0.0
ENSG00000117148.7	0.004514463101686298	0.002714922860333423	0.00238186503620853	0.003170568400850451	0.0033453941981197418	0.0018195592100300445	0.0006223069474323652	0.0023871686127794702	0.004887853907072653	0.006385234674024568	0.0009747474555085199	0.003016701636774824	0.002464219152107094	0.0037890779951828425	0.0077199995452709716	0.008119825284826167
ENSG00000261781.1	0.0	0.0	0.0	0.0	0.0	0.0	0.0	0.0	0.0	0.0	0.0	0.0	0.0	0.0	0.0	0.0
ENSG00000117154.11	0.0003988036699158123	0.0	0.0	0.0	0.0	0.0	0.0001649221328384085	0.0	0.0	0.0	0.00017221665289619644	0.0001598956496072525	0.0	0.0	0.0	0.0
ENSG00000280222.1	0.0	0.0	0.0	0.0	0.0	0.0	0.0	0.0	0.0	0.0	0.0	0.0	0.0	0.0	0.0	0.0
ENSG00000230035.2	0.0	0.0	0.0	0.0	0.0	0.0	0.0	0.0	0.0	0.0	0.0	0.0	0.0	0.0	0.0	0.0
ENSG00000225387.1	0.0	0.0	0.0	0.0	0.0	0.0	0.0	0.0	0.0	0.0	0.0	0.0	0.0	0.0	0.0	0.0
ENSG00000179023.8	0.0	0.0	0.0	0.0	0.0	0.0	0.0	0.0	0.0	0.0	0.0	0.0	0.0	0.0	0.0	0.0
ENSG00000235282.3	0.0	0.0	0.0	0.0	0.0	0.0	0.0	0.0	0.0	0.0	0.0	0.0	0.0	0.0	0.0	0.0
ENSG00000225478.2	0.0	0.0	0.0	0.0	0.0	0.0	0.0	0.0	0.0	0.0	0.0	0.0	0.0	0.0	0.0	0.0
ENSG00000009709.11	0.00030536486560890684	0.00023611029457337165	0.0005800061644254609	0.0	0.0	0.0	0.00037884374239158497	0.0	0.0	0.0	0.0	0.0	0.000750075191598863	0.0	0.0	0.0008238552296315931
ENSG00000179002.5	0.001792078029212058	0.0	0.0	0.0	0.0	0.0	0.0	0.0	0.0	0.0	0.0	0.0	0.0	0.0	0.0	0.0
ENSG00000255275.3	0.0	0.0011619513132620637	0.0	0.0	0.0	0.000454269337071511	0.0	0.0	0.0	0.0	0.0	0.0006025173767915422	0.0	0.0	0.0	0.0006757291599235857
ENSG00000159423.16	0.0	0.0	0.0	0.0	0.0	0.0	0.0	0.0	0.0	0.0	0.0	0.0	0.0	0.0	0.0	0.0
ENSG00000265606.1	0.0	0.0	0.0	0.0	0.0	0.0	0.0	0.0	0.0	0.0	0.0	0.0	0.0	0.0	0.0	0.0
ENSG00000221662.1	0.0	0.0	0.0	0.0	0.0	0.0	0.0	0.0	0.0	0.0	0.0	0.0	0.0	0.0	0.0	0.0
ENSG00000169991.10	0.028844437144317562	0.019647638484523437	0.024784486294141997	0.03038675659435433	0.02656589629897015	0.016815862415946493	0.021300698157748404	0.024512834839270154	0.020913052060422602	0.012239229520194024	0.03291938819465373	0.0322163356744782	0.06072968294907569	0.026680083584056272	0.04131827913201771	0.01760225140657582
ENSG00000272084.1	0.010582270820542711	0.00818228736207515	0.010049915692323554	0.0	0.0	0.019193380376309275	0.026257291078078334	0.0	0.0	0.0	0.03427331663860448	0.012728511757635614	0.0	0.0	0.044418216623976284	0.0
ENSG00000127481.14	0.37853835730007146	0.24513691791137535	0.35924373709735846	0.27579414703147875	0.4278393765857858	0.20577757892322543	0.45910091165697875	0.2163541885271266	0.36162990717054433	0.2237218897783142	0.5990870229930937	0.2675114669013479	0.4994163822403536	0.22598555694183597	0.419103338621939	0.24494811259703914
ENSG00000230424.1	2.8539143737474584	2.4425361769733143	2.7341094612897807	2.5623783662317963	3.237726402527175	2.530841309759243	2.9049524429627813	1.9763219801501193	3.06835097795677	2.4103082280288266	3.1908996804062717	2.502524953797864	3.3426219414450076	2.741539629464976	3.0343648602613524	2.345268406691881
ENSG00000127463.13	2.9794691928566084	2.607708069210832	2.8695838924231474	2.6255474453748997	3.3655851361300164	2.312731472580559	2.9225390005144174	1.8923389843091436	3.1160996502682403	2.3897658840734612	3.3415230752525966	2.508986581989939	3.140741310587064	2.7336411310821602	3.051803031240357	2.3214288168367605
ENSG00000053372.4	4.923577377608833	5.695837988331367	4.210291016326553	5.0641238402499695	4.695003104451668	5.947026116115414	5.053010690520502	5.673416520734746	6.063508254525641	6.662214393278813	6.177637432642831	7.600514620966333	6.865220166327699	9.364722367242123	7.445735650927235	7.681821261974143
ENSG00000211454.13	0.02629588630832861	0.016943472551398917	0.062432592431062604	0.05540386818339499	0.029229424466036467	0.011923408425443469	0.021748915478944083	0.005214300656567431	0.0053382780965730466	0.02789458036174274	0.028388589841182133	0.02108605381769056	0.04306081932871018	0.02837655829319835	0.055187416489823435	0.04729643320232809
ENSG00000162482.4	0.10218406427863859	0.07485105614637126	0.07661333667720951	0.15637269884947566	0.05021590663495637	0.10242157948717757	0.08673891291355927	0.10877723085167956	0.07205877719958703	0.06161484295802996	0.08012437679084156	0.09056416001614796	0.05284151947509982	0.12768037775160357	0.11287085679777595	0.09431369588590365
ENSG00000270728.1	0.655959351044941	0.8791335872161083	1.0382674140216404	1.1056538651811414	0.8166338935628871	0.9914442080775797	0.7052938094988319	0.7284054895312813	0.9587884752406337	0.4453371449441193	0.8781215179889937	0.6837979226492629	1.0741660034245686	0.5662899069349814	1.223704777141704	0.6489036154363154
ENSG00000053371.12	11.05092791692854	11.4869843073336	12.124394696046592	13.625383028101664	11.906246092358407	12.886181268258401	10.271639797837464	11.059566747772788	12.822905484859486	13.501735207596926	8.959193273378274	9.567011444297208	11.36790892434883	14.109116607658592	10.451479865760803	11.981667687243755
ENSG00000200403.1	0.0	0.0	0.0	0.0	0.0	0.0	0.0	0.0	0.0	0.0	0.0	0.0	0.0	0.0	0.0	0.0
ENSG00000040487.12	0.6763819180129832	0.6311867761040868	0.6604785172868097	0.6057776823847117	0.7211991115511763	0.5691616369538424	0.7654826400481449	0.5373291669163934	0.6379151121171964	0.4831340003956994	0.9174555358208211	0.5738291156908633	0.9999729892608498	1.0090479443693439	0.7535221339202783	0.6006513269270563
ENSG00000077549.17	3.7487906549225447	3.682445833915823	3.75233775406385	3.5948490108498548	3.513070790458198	3.279779559082129	3.393747670735311	3.147818055666577	3.5324126328559533	3.0529594988404094	3.150550817953417	2.728703577740206	3.409948442354732	3.6503209536593655	3.408427573636216	3.2875302353018268
ENSG00000240490.3	0.0	0.0	0.0	0.0	0.0	0.0	0.0	0.0	0.0	0.0	0.16245790925141998	0.0	0.0	0.0	0.0	0.0
ENSG00000201609.1	0.0	0.0	0.0	0.0	0.0	0.0	0.0	0.0	0.0	0.0	0.0	0.0	0.0	0.0	0.0	0.0
ENSG00000235185.1	0.028620519332537384	0.0	0.006795181564531293	0.0	0.009544017245132862	0.0	0.0	0.03405156023199344	0.0	0.0	0.004634733593952041	0.0	0.0	0.02316384659082951	0.020022048341702233	0.0
ENSG00000173436.13	0.0	0.0	0.0	0.0	0.0	0.0	0.0	0.0	0.0	0.0	0.0	0.0	0.0	0.0	0.0	0.0
ENSG00000270136.5	0.0005892611467600857	0.00045562092634572073	0.0011192351710002917	0.0	0.0	0.0	0.0	0.0007010795715528226	0.0	0.0	0.0007633875264855433	0.0014175440341771444	0.004342249721589567	0.0006358866586542257	0.0	0.0015897895666843421
ENSG00000226396.1	0.0	0.0	0.0	0.0	0.0	0.0	0.0	0.0	0.0	0.0	0.0	0.0	0.0	0.0	0.0	0.0
ENSG00000158747.13	6.3649480220125	5.390870456723952	6.4036937775786456	5.156672167602606	6.328629198610388	4.931667897855947	6.242892429120508	4.2169239535483785	4.366162805100556	3.431831797128552	4.569562021635789	3.312861458394294	6.3258489178214505	6.679832100238617	4.779014201394733	3.932364740765008
ENSG00000158748.3	0.01008484849335643	0.005848257650105272	0.007183137639844288	0.0	0.013451882800145231	0.0022863988322181384	0.0062557651107912025	0.0029996383181598424	0.0030709590002842633	0.0064187823167952745	0.0032662290686625243	0.00303255120754597	0.0	0.0	0.0	0.006802071969483682
ENSG00000162542.13	0.2094023510732515	0.20091194764936418	0.1878359905159709	0.18704231450469472	0.2401706721336406	0.20681041793323637	0.27306405144188484	0.24331932649974974	0.25766872466710866	0.20818911978542418	0.30434915940898455	0.22613347365157319	0.3273883384949131	0.29128866973211287	0.3374651861527172	0.278353441379388
ENSG00000178828.6	0.0	0.0	0.0	0.0	0.0	0.0	0.0	0.0	0.0	0.0	0.0	0.0	0.0	0.0	0.08063322911029802	0.03887092768790215
ENSG00000235434.1	0.0	0.0	0.0	0.0	0.0	0.0	0.0	0.0	0.0	0.0	0.0	0.0	0.0	0.0	0.0	0.0
ENSG00000169914.5	0.17266641189725293	0.13167804093888447	0.13590139838396034	0.10764429783644472	0.1514397689054205	0.09759756976282094	0.2259523072967245	0.13929954857325982	0.15989784798650836	0.1309747343057632	0.35008900038622165	0.21764324653722938	0.2701616447690361	0.12762240224311297	0.31935469751644835	0.22813550806891228
ENSG00000188784.4	0.0	0.0	0.009473326848556654	0.0	0.0	0.009046104027138005	0.0	0.0	0.0	0.0	0.0	0.0	0.0	0.0	0.0	0.0
ENSG00000242688.3	0.0	0.0	0.0	0.0	0.0	0.0	0.0	0.0	0.0	0.0	0.0	0.0	0.0	0.0	0.0	0.0
ENSG00000188257.10	0.007219719771447495	0.0	0.0	0.009126912046580534	0.009630171864196247	0.0	0.0	0.0	0.01758793971075541	0.0	0.0	0.0	0.0	0.0	0.0	0.0
ENSG00000127472.10	0.006854099073621893	0.003974728759514343	0.004881970916607126	0.006498530557677797	0.0030474937228749453	0.0025898925052700262	0.0007086147415256417	0.0027182451947584865	0.003478594192209127	0.0021812409953560303	0.0029598273288890847	0.005496141116658199	0.005611963757556109	0.00369821613216335	0.011987300212513952	0.020032922914045712
ENSG00000117215.14	0.0	0.0	0.0	0.0	0.0	0.0	0.0	0.0	0.0	0.0	0.0	0.0	0.0	0.0	0.0	0.0
ENSG00000158786.4	0.0	0.0	0.0	0.0	0.0	0.0	0.0	0.0	0.0	0.0	0.0	0.0	0.0	0.0	0.0	0.0
ENSG00000227066.1	0.0	0.0	0.0	0.0	0.0	0.0	0.0	0.0	0.0	0.0	0.003742008022083269	0.0	0.0	0.0	0.0	0.0
ENSG00000187980.6	0.0	0.003441711621843743	0.0	0.005627067782104256	0.0	0.0020183256032350457	0.0	0.0	0.0	0.0	0.0	0.0	0.0	0.0	0.0	0.0
ENSG00000225986.1	0.0	0.0	0.0	0.0	0.0	0.0	0.0	0.0	0.0	0.0	0.0	0.0	0.0	0.0	0.0	0.0
ENSG00000162543.5	0.0036123961719026158	0.00279313051474632	0.0034306698052386235	0.0	0.0	0.0	0.0	0.004297885876917771	0.0	0.0045984200327337426	0.0	0.0	0.0	0.0	0.0	0.0
ENSG00000228105.1	0.0	0.0	0.0	0.0	0.0	0.0	0.0	0.0	0.0	0.0	0.0	0.0	0.0	0.0	0.0	0.0
ENSG00000158816.15	0.0005625682385410826	0.0	0.0	0.0014223573756062201	0.0	0.0005101734010146764	0.0006979370610124612	0.0013386428133405782	0.0006852354783752694	0.0	0.00036440343849282946	0.0006766653925395658	0.0	0.0	0.0007871113963170163	0.0007588868883499771
ENSG00000226664.1	0.0	0.0019207592019890656	0.0	0.0	0.0	0.0	0.0	0.0	0.0	0.0	0.0	0.0	0.0	0.0	0.0	0.0
ENSG00000236963.6	0.010187616746349376	0.014966562226309082	0.00483755760662266	0.007083351809132314	0.006115033057634487	0.009700731865093657	0.006319513619456827	0.008484576008552042	0.006824957002613211	0.003890515217843856	0.009568588059582255	0.011641125203689134	0.013763250766403822	0.015940887892832777	0.006414253261827613	0.00687138754259285
ENSG00000226487.1	0.0	0.0	0.0	0.0	0.0	0.0	0.0	0.0	0.0	0.0	0.0	0.0	0.0	0.0	0.0	0.0
ENSG00000162545.5	41.78973293489683	41.985406367850196	47.20360098448802	51.93790984321848	37.86350179261302	40.92365795949771	38.878256797221084	41.92519427579063	42.6014556625292	41.07591115507221	47.19773511261181	44.092375842805694	47.561231624077955	43.59517799393642	34.35059794341694	32.29467531301577
ENSG00000090432.6	4.395005446637022	3.880519978408971	3.671784508244978	3.2584113036354037	4.495951784953855	3.858314430140174	4.735118064262999	3.528594394590083	3.506833925301656	2.8604209778093304	4.096380004094238	3.050597549805956	4.697691741523338	4.221236408784696	3.7854723728330804	3.1370975585989727
ENSG00000215520.3	0.0	0.0	0.0	0.0	0.0	0.0	0.0	0.0	0.0	0.0	0.0	0.0	0.0	0.0	0.0	0.0
ENSG00000183114.7	0.5739410445302591	0.44377531390708713	0.9704872495839151	0.38932261538253105	0.18672270222877593	0.15233765848267874	1.059386204657567	0.5329579088819199	0.28986580139789325	0.1425563867324038	0.3899053010641334	0.16837677358116968	1.2378603792089895	0.5287171259322617	0.21544533931279355	0.056650861939544675
ENSG00000158825.5	0.08529077160571658	0.11889114795585616	0.20421153622353275	0.1867894444566451	0.2227266534472478	0.23530981839991347	0.2086473059732346	0.1858003607785423	0.11120438649560738	0.07798788378145662	0.1299473486734197	0.12570764881280136	0.21245253904848543	0.295563260171639	0.07227251061126129	0.06643996448497266
ENSG00000158828.7	5.670824778887576	4.467947167927147	5.733855945037405	4.281154102912857	5.591353200075735	3.9442215964705465	7.057631480227563	4.510596475314233	4.727097289126919	3.5877868367070533	5.793316884658614	3.5914888898207047	5.767598002459563	5.061250019789466	5.753394805508598	4.283330381630944
ENSG00000284005.1	0.0	0.0	0.0	0.0	0.0	0.0	0.0	0.0	0.0	0.0	0.0	0.0	0.0	0.0	0.0	0.0
ENSG00000117242.7	8.2125523762593	6.895707620534894	8.448165061496361	6.584182680583209	8.351785736856895	5.729507837067524	9.978006033158355	6.358314721087684	6.624420212832674	4.818739614354516	8.23865694467706	5.515619464406276	9.798959964398803	7.229188105584925	8.147909163903634	5.915987253429586
ENSG00000244038.9	31.915304033545276	31.724499801890396	34.232202304986075	32.95636736245356	30.924041082901628	31.636859950659122	28.48371841403127	29.22102407781878	29.646768690654653	27.581216121012506	26.53409395832019	26.61050502313486	28.988726790875056	29.479100437054488	26.89538387516909	26.948931490052566
ENSG00000117245.12	0.018660601923942026	0.018035638319067744	0.011392621499780814	0.016850047794457333	0.017779162914289316	0.023570827358973444	0.014882681010479041	0.02299456090884248	0.013800066207321512	0.02036067275645854	0.016836021871480693	0.012825855893255921	0.018007193728131067	0.02301386186730316	0.022378957426534576	0.02247550538034451
ENSG00000235432.1	0.0	0.0	0.0	0.0	0.0	0.0	0.0	0.0	0.0	0.0	0.0	0.0	0.0	0.0	0.0	0.0
ENSG00000189410.11	0.15104667442477046	0.09555575500410464	0.13301548468135924	0.11456868876174978	0.20880314264418487	0.16188419049556696	0.41567064970234335	0.29733728853472635	0.32782282284987946	0.1573164933518262	0.45184497018733366	0.32041952257220263	0.6813269797990111	0.5215945595810644	0.47646516565000063	0.44085653210076947
ENSG00000233069.1	0.033573043899874776	0.025958917274643268	0.03188410752760486	0.0	0.0	0.0	0.04165160772226885	0.0	0.08178720098704824	0.0	0.0	0.1615286137601445	0.0	0.0	0.0	0.04528898197965465
ENSG00000127483.17	3.6214325814928108	3.5135431148752128	4.000980752618089	3.928148396070451	3.7728379308583184	3.265880532474706	3.7140453791093377	3.396862712411123	4.419914974697675	3.965723686067892	4.144006191213959	3.90229289623294	3.624277270875749	2.6470606450158947	3.645138483635734	3.3763746282495513
ENSG00000075151.20	0.17752559119606529	0.14770152937249023	0.17634218224551984	0.14155252081698444	0.20052541753875464	0.11581188539227842	0.20132711829645453	0.12097370001387801	0.17767214290776184	0.11805962865425043	0.24325748114738718	0.1457800577250509	0.21779168172544155	0.11433558902586897	0.20979400003930004	0.1417470003835156
ENSG00000251914.1	0.0	0.0	0.0	0.0	0.0	0.0	0.0	0.0	0.0	0.0	0.0	0.0	0.0	0.0	0.0	0.0
ENSG00000221808.1	0.0	0.0	0.0	0.0	0.0	0.0	0.0	0.0	0.0	0.0	0.0	0.0	0.0	0.0	0.0	0.0
ENSG00000233072.1	0.0	0.0	0.0	0.0	0.0	0.0	0.0	0.0	0.0	0.0	0.0	0.0	0.0	0.0	0.0	0.0
ENSG00000236073.2	0.0	0.0	0.0	0.0	0.0	0.0	0.0	0.0	0.0	0.0	0.0	0.0	0.0	0.0	0.0	0.0
ENSG00000235112.1	0.0	0.0	0.0	0.0	0.0	0.0	0.0	0.0	0.0	0.0	0.0	0.0	0.0	0.0	0.0	0.0
ENSG00000117298.14	2.3582534046627863	1.6958398374572292	2.6945241695880053	1.8982040762753176	2.7278876969141437	1.5194768942273407	2.564001227359714	1.4526233324576812	1.999516185588221	1.3148720958055375	1.9781549754476537	1.2238578630130759	3.2850667541113463	2.229924262647623	2.083993364754789	1.3237375817430446
ENSG00000236936.1	0.0	0.0	0.0	0.0	0.0	0.0	0.03819548629450146	0.0	0.0	0.0	0.0	0.0	0.0	0.0	0.0	0.0
ENSG00000231105.1	0.01110126559551689	0.021458944570032067	0.04744260786957613	0.014033823736028366	0.07403825839453777	0.005033674171794251	0.04131757262023955	0.033019615200286664	0.07437034809062869	0.007065709251407507	0.035954210329393534	0.006676383172072598	0.013634155163763416	0.0	0.0232983273809598	0.014975258692840773
ENSG00000236216.5	0.0	0.0	0.09114603538557975	0.0	0.0	0.0	0.11906806260872588	0.0	0.0	0.12217082342967006	0.06216722660687671	0.0	0.0	0.0	0.0	0.1294661031525061
ENSG00000228823.1	0.0	0.0	0.0	0.0	0.0	0.0	0.0	0.0	0.0	0.0	0.0	0.0	0.0	0.0	0.02747160478962418	0.0
ENSG00000236009.1	0.0	0.0	0.0	0.0	0.0	0.0	0.0	0.0	0.0	0.0	0.014625288568117168	0.0	0.0	0.0	0.0	0.0
ENSG00000227001.3	0.2907654645834756	0.16653476552015312	0.26591078546062313	0.16336680988224045	0.24419776021283993	0.3027494444127264	0.2538479790805422	0.21781485004770784	0.10493821598816962	0.17821147941940205	0.34180813551806094	0.31087733204824936	0.18516667701163794	0.26728759346629416	0.1808095209313505	0.2324346555700289
ENSG00000187952.9	2.7145970678361033	2.5051934179597337	2.467152417675364	3.173396969577892	4.0102675543640585	2.250007447723182	2.1003490362853103	2.1531467100465274	2.382110269137775	2.4894906234148095	3.384408017831792	2.1767716514505766	3.51321106407969	2.3624117670695948	2.3278675912609272	1.9293914399248169
ENSG00000186543.7	0.0	0.017177752665689865	0.0	0.0	0.0	0.0	0.0	0.0	0.0	0.0	0.0	0.0	0.0	0.0	0.0	0.014984502679688205
ENSG00000142794.18	0.15317752712051072	0.16122444510079934	0.1744137484398837	0.16728197809821635	0.30915282992919063	0.25164041250863955	0.17809665758875873	0.19560279393241545	0.3487341953177275	0.3481202853592945	0.39428542177467935	0.3366556209687331	0.18911181139240218	0.16789405694277879	0.14474793889386908	0.13631199442823524
ENSG00000176378.8	0.0	0.0	0.0	0.0	0.0	0.0	0.0	0.0	0.0	0.0	0.0	0.0	0.0	0.0	0.0	0.0
ENSG00000162551.13	0.013553706251119782	0.022168855192829767	0.005445790787449543	0.008567055839783481	0.0	0.0023637270661872774	0.002586936470351808	0.0	0.0006349643645576167	0.0019907615347389746	0.2269139789242893	0.19186904051625042	0.002560946178500637	0.0016876325079935172	0.10429938551349217	0.12868788135632575
ENSG00000233431.1	0.0	0.0	0.0	0.0	0.0	0.0	0.0	0.0	0.0	0.0	0.0	0.0	0.0	0.008237126076484441	0.0	0.0
ENSG00000076864.19	0.003936162635824986	0.0034239026886006213	0.00560722315353952	0.009951912626938035	0.0052503315735788585	0.0026771758623541798	0.009156201839750685	0.011122339679046635	0.0005993046936219426	0.0012526400936765537	0.02390295357792978	0.02603961028954481	0.0036256847247433423	0.005309516247966334	0.004818835252579261	0.00464603982030033
ENSG00000090686.15	0.49760589182521126	0.4460591344388734	0.45861668154303625	0.438092298248327	0.5520545311447863	0.39671325504510413	0.5270311912057237	0.36839340139883925	0.5378377533515284	0.40677009310810264	0.5848765503168146	0.3814792072454417	0.6505962805620423	0.3898262075940072	0.5011253965054071	0.419073174992503
ENSG00000231978.2	0.0	0.0	0.0	0.0	0.0	0.0	0.0	0.0	0.0	0.0	0.0	0.0	0.0	0.0	0.0	0.0
ENSG00000187942.11	5.169647576095938	2.8158733147920234	5.168119500241705	2.9989965032094927	5.143014245084084	2.2420597069792674	5.517558512558954	1.8541161278451306	4.584779896022955	2.362132700612253	9.405336141772478	2.773265270516096	5.322245478838898	2.6859287054460657	5.608437529256479	2.6680649538221
ENSG00000142798.17	2.543833609927111	1.3728705028277493	2.5522228753004583	1.4627805825765954	2.809817673812582	1.0150192298650351	2.802009348061097	1.0889931773268355	2.4107590017187803	1.1687259894419968	4.238766644829905	1.7274177591620887	2.7976781093765144	1.1295076440373777	2.99851544319386	1.3840985543717839
ENSG00000232037.3	0.0	0.0	0.35456185964307474	0.09439347832407462	0.2987950627158815	0.20314321574635222	0.0	0.08883783608243101	0.0	0.09504991449403791	0.24183309105372167	0.17962518044696565	0.0	0.48346119648079844	0.10447189124352929	0.40290281064057915
ENSG00000283234.1	0.0	0.004494179476488628	0.0	0.0	0.0	0.0	0.007211001853726131	0.0	0.00707977062807782	0.007398911302668972	0.0	0.0	0.0	0.0	0.0	0.0
ENSG00000219073.7	0.0	0.0012870801220303215	0.0	0.0	0.0	0.0015095667790534168	0.0	0.0	0.0	0.0021189611389910864	0.0	0.0	0.0	0.0	0.002329006594485968	0.0022454922844544556
ENSG00000273610.1	0.0	0.0	0.0	0.0	0.0	0.0	0.0	0.0	0.0	0.0	0.0	0.0	0.0	0.0	0.0	0.0
ENSG00000201919.1	0.0	0.0	0.0	0.0	0.0	0.0	0.0	0.0	0.0	0.0	0.0	0.0	0.0	0.0	0.0	0.0
ENSG00000142789.19	0.003307020404361459	0.0025570117907210864	0.0	0.0	0.0	0.0029990207966474245	0.0	0.0	0.0	0.004209690231197856	0.004284243311141921	0.0	0.0	0.0	0.0	0.0
ENSG00000278124.1	0.0	0.0	0.0	0.0	0.0	0.0	0.0	0.0	0.0	0.0	0.0	0.0	0.0	0.0	0.0	0.0
ENSG00000201273.1	0.0	0.0	0.0	0.0	0.0	0.0	0.0	0.0	0.0	0.0	0.0	0.0	0.0	0.0	0.0	0.0
ENSG00000228397.2	2.6406879310789746	2.9748061467696156	2.458019904713156	2.3213090077655085	1.9594451731844202	2.632636050906565	2.19130363037196	3.308238134929712	2.2153283439368403	3.628615929124676	2.1976023982751607	2.9869450560039157	2.405547267533116	2.2457375532673822	2.030856404804972	3.043208328475453
ENSG00000218510.6	2.1183417098748594	2.3778895623147385	1.9147611631456756	2.2565315170797304	1.9076343283003985	2.628035114255095	1.8810050225385067	2.405177578262793	2.3706803379024417	2.812903818508799	1.6751439347498338	1.9400807508687803	1.5187397877818687	1.8914257724683998	1.8730964211631158	2.146808701811798
ENSG00000070831.15	9.968097281144239	12.894907213621263	9.000385590745369	12.128495563458623	8.50610803274195	13.436936951145643	9.855031335924611	16.912768275337385	11.51861736376495	15.16037531497549	8.841934596025064	15.043318167152634	7.14352495504951	10.541054469063715	9.812812397609004	14.468966512195054
ENSG00000230068.2	0.0	0.0	0.0	0.0	0.0	0.0	0.0	0.0	0.0	0.0	0.0	0.0	0.0	0.0	0.0	0.0
ENSG00000271428.1	0.0	0.0	0.0	0.0	0.0	0.06701918548236944	0.0	0.0	0.0	0.0	0.0	0.0	0.0	0.0	0.0	0.0
ENSG00000271840.1	0.04817978990718308	0.0	0.0	0.0	0.0	0.0	0.0	0.0	0.0	0.06133073465344883	0.0	0.0	0.0	0.0	0.0	0.0
ENSG00000162552.14	0.0040493140257274705	0.0020873056794492636	0.0025637386190813386	0.0017063327539830469	0.003600840589785351	0.006120301404499311	0.006698248346575488	0.004817713432913112	0.0065763485942181	0.0	0.0	0.0016235249207815301	0.0	0.0029131450232991406	0.0	0.0036415983109953334
ENSG00000266564.1	0.0	0.0	0.0	0.0	0.0	0.0	0.0	0.0	0.0	0.0	0.0	0.0	0.0	0.0	0.0	0.0
ENSG00000234397.3	0.1466000124670703	0.05667608822488306	0.0	0.0	0.0	0.06647320433791024	0.4546896484549105	0.8720944397501373	0.0892829729716046	0.0	0.28488036632479147	0.08816633093221736	0.0	0.0	0.10255692786024667	0.0
ENSG00000279625.1	0.0	0.0	0.0	0.0	0.0	0.0	0.0	0.0	0.0	0.0	0.0	0.0	0.0	0.0	0.0	0.0
ENSG00000184677.16	0.1679117864026219	0.13509399462324123	0.14481124326763484	0.13137673505730596	0.1815994000820302	0.11070681103254286	0.18917327678485185	0.10420685117650905	0.18296671185431304	0.12478042894362691	0.2154719241112304	0.15283972431545206	0.19507573026407019	0.1092084461136507	0.17207181522220616	0.13835336849891422
ENSG00000237200.1	0.0	0.0	0.0	0.0	0.0	0.0	0.0	0.0	0.0	0.0	0.0	0.0	0.0	0.0	0.0	0.0
ENSG00000070886.11	0.0008990832640685926	0.0	0.0	0.0	0.002398521446066365	0.0	0.0	0.0	0.0	0.0	0.0	0.0	0.0	0.0	0.0	0.001212835090736692
ENSG00000276835.2	0.0	0.0	0.0	0.0	0.0	0.0	0.0	0.0	0.0	0.0	0.0	0.0	0.0	0.0	0.0	0.0
ENSG00000173372.16	0.0	0.0	0.0	0.0	0.0	0.0	0.0	0.0	0.0	0.0	0.0	0.0	0.0	0.0	0.0	0.0
ENSG00000159189.11	0.0	0.0	0.0	0.0	0.0	0.0	0.0	0.0	0.0	0.0	0.0	0.0	0.0	0.0	0.0	0.0
ENSG00000173369.15	0.0041009916887723066	0.0	0.0	0.0	0.0	0.0	0.0	0.0	0.0	0.0	0.0	0.0	0.0	0.0	0.0	0.0
ENSG00000133216.16	0.03690244260258806	0.036723326531821684	0.05467827562696769	0.05442587593885626	0.10026924284479828	0.07483264500001625	0.08584152742415656	0.05630417992276545	0.06908823175645805	0.053716979033485976	0.08786767233706068	0.05897691008765397	0.10994826695706658	0.0984497292172414	0.04637288157940927	0.035491464756443894
ENSG00000265422.1	0.0	0.0	0.0	0.0	0.0	0.0	0.0	0.0	0.0	0.0	0.0	0.0	0.0	0.0	0.0	0.0
ENSG00000225952.1	0.0	0.0	0.0	0.0	0.0	0.0	0.0	0.0	0.0	0.0	0.020521751740826377	0.0	0.0	0.0	0.0	0.0
ENSG00000264014.1	5.3716870239799634	5.814797469520092	11.733351570158586	10.865112012466618	17.912838336947125	8.768510148335084	19.326345983132747	16.61665316097053	7.8515712947566305	5.470335377447913	10.438526855632285	3.8766867302434673	13.19460628087194	12.173119977061297	14.279904179227481	4.347742270046846
ENSG00000215906.8	0.0	0.0	0.0	0.0	0.0	0.0	0.0	0.0	0.0	0.0	0.0	0.0	0.0	0.0	0.0	0.0
ENSG00000227868.5	0.007175100291201308	0.005547838779588832	0.0	0.0	0.02871196575539372	0.01301369351272485	0.0	0.025609950353906546	0.0	0.0	0.0	0.0	0.0	0.0	0.010038965625873428	0.0
ENSG00000004487.15	0.9232736016559078	0.9265734496987159	0.9635521128443182	0.8697112785620782	1.0559152679423554	0.9195903150191342	1.002257979416082	0.8971762673506161	1.1628064522394514	1.0825756329655467	1.1017479100874696	0.9824930598075045	1.0348485279734934	1.05073909100395	1.0401719189589007	0.984735210424702
ENSG00000240553.1	0.8018337019155556	0.823229966731471	0.8032704889969148	0.7738038508900705	0.850402840656904	0.8131830913138425	0.8560466134898678	0.7541123682777631	1.0018477486636597	0.8648617067016225	0.9378498867450811	0.8057331061017576	0.8591619763221823	0.8641353053245141	0.8949806372504161	0.8435857319872178
ENSG00000263793.1	0.0	0.0	0.0	0.0	0.0	0.0	0.0	0.0	0.0	0.0	0.0	0.0	0.0	0.0	0.0	0.0
ENSG00000266802.1	0.0	0.0	0.0	0.0	0.0	0.0	0.0	0.0	0.0	0.0	0.0	0.0	0.0	0.0	0.0	0.0
ENSG00000169641.13	0.1362324208192818	0.11631454979815209	0.1315657572140839	0.11594540615212184	0.17710952426384102	0.10440372126645174	0.16615698346128913	0.09862008626341161	0.1500450887991424	0.13384925209147092	0.1916521767096362	0.16986296319753147	0.15176224124515178	0.09980241955110537	0.17181579682680553	0.1356298409632001
ENSG00000229010.1	0.0	0.0	0.0	0.0	0.0	0.0	0.0	0.0	0.0	0.0	0.0	0.0	0.0	0.0	0.0	0.0
ENSG00000206935.1	0.0	0.0	0.0	0.0	0.0	0.0	0.0	0.0	0.0	0.0	0.0	0.0	0.0	0.0	0.0	0.0
ENSG00000252578.1	0.0	0.0	0.0	0.0	0.0	0.0	0.0	0.0	0.0	0.0	0.0	0.0	0.0	0.0	0.0	0.0
ENSG00000179546.4	0.0	0.0	0.0	0.0	0.0	0.0	0.0	0.0	0.0	0.0	0.008226079738030617	0.0	0.0	0.0	0.0	0.0
ENSG00000215381.3	0.07841024631953325	0.12125472469898729	0.0	0.0	0.1045891214444843	0.07110750180809133	0.09727782892869762	0.0	0.0	0.0	0.05079021781607574	0.09431300324121726	0.0	0.0	0.0	0.0
ENSG00000261326.2	0.05950996280470179	0.051126142418551505	0.025118326856213416	0.0585125107230255	0.06173890266417932	0.10193860676254578	0.04921975764645108	0.02360086551078362	0.016108006514443454	0.05891942155114531	0.051396751741860223	0.01590654730395691	0.016241753092383245	0.028541649421733706	0.018502829902399823	0.062437721987016075
ENSG00000125944.18	3.1390038759678407	2.821555446238174	2.7215736561267954	2.5707045191088747	3.4166028908441715	2.917456746314998	3.1810677394849423	2.57246253540861	3.9066720601637908	3.1973277560341056	3.9637066612932514	3.013682332289355	3.707012680912442	3.1125970359664508	3.6309551551753914	3.0567277281970346
ENSG00000125945.14	2.146309848324674	1.8238256307347926	2.267478792049206	2.012203741852527	2.36333321168351	1.3814307813241533	1.8853833207755526	1.28108177511785	2.210758617515025	1.5677814793731424	1.7075148792863375	1.3947641838148317	1.5922248523845868	0.9365589271163116	1.5972261507568353	1.272768124347981
ENSG00000249087.6	0.9624430093633349	1.0183348941292854	1.1906391849717268	1.2006770729821594	1.0641814302639523	1.1599129754825144	0.8798132705078268	0.9944086000894776	1.1106022732203258	0.8866197161284114	0.7136543870687378	0.7920699371433404	0.7776553666594124	0.6832872880123881	0.6910142897944629	0.7516504933203203
ENSG00000201405.1	0.0	0.0	0.0	0.0	0.0	0.0	0.0	0.0	0.0	0.0	0.0	0.0	0.0	0.0	0.0	0.0
ENSG00000271420.1	0.0	0.1715128463384751	0.1053305493670028	0.1402084947679629	0.07396981008169229	0.1508706163170135	0.0	0.06597817718294569	0.06754690251010456	0.2117753102594435	0.10776291206893113	0.06670210860973609	0.13621550397818488	0.17952873397823177	0.15517858730163672	0.1496141407771642
ENSG00000204219.9	0.5108630668653763	0.5351653157689226	0.49846629278899157	0.503110604975263	0.593499385087339	0.6224441950094621	0.5008987500710498	0.4401682000340565	0.5550122637919594	0.5307336190338583	0.35439546292525703	0.36471984256691975	0.4270522424796506	0.4579224677092294	0.24555761776616172	0.30233161293884064
ENSG00000232482.2	0.0	0.0	0.0	0.0	0.0	0.0	0.0	0.0	0.0	0.0	0.0	0.0	0.0	0.0	0.0	0.0
ENSG00000088280.18	0.5269538167975345	0.41440082263298395	0.4424663578333094	0.32739140416995266	0.5528815703820517	0.36190360160479507	0.3611585954050051	0.26989380337615043	0.49782929502153017	0.3779322410354493	0.43624176513708685	0.2991358218863877	0.4482938457502567	0.257972580941562	0.3488601948540286	0.29560714115930214
ENSG00000007968.6	0.12775904273249644	0.07296560531251081	0.09099896634905602	0.040377105451734056	0.1394296605686695	0.1119104148060784	0.18551851223324073	0.1226385004603854	0.1520799845380789	0.11088517656989014	0.21911502318579482	0.13795416742758285	0.24606157658923347	0.181735124496668	0.17672143152102285	0.09988056566323837
ENSG00000235052.1	0.0	0.0	0.0	0.0	0.10812253770950067	0.018377445568645227	0.0	0.0	0.0	0.025796204271467497	0.013126525888276333	0.0	0.0	0.021868271087063143	0.0	0.027336592726458213
ENSG00000117318.8	27.22294245366989	28.940484344473724	15.267932633218782	16.394677947382664	14.688527436296642	16.59753706649141	19.064535877449917	15.86342575120126	34.51419881653436	32.96853910515484	24.505684475365314	22.221722150145588	31.714178667952915	33.86942905182361	39.00131724138633	33.51384666494444
ENSG00000197880.8	0.0	0.0	0.0011572042479505835	0.0007701937696105491	0.0	0.0011050172948695316	0.0007558533251785452	0.0014497261690359978	0.0014841954777667584	0.0015510997845420505	0.001973211956188002	0.0007328164895589985	0.0	0.0	0.001704855063375184	0.0008218608955392444
ENSG00000229239.2	0.0	0.0	0.0	0.0	0.0	0.0	0.0	0.0	0.0	0.004597497118527473	0.0	0.0	0.0	0.0	0.010106462936152758	0.0
ENSG00000142676.12	120.83786858444365	125.5911861792036	113.64072389698534	111.5897108076548	107.46160786211586	130.76412456801933	96.35517615005536	113.5011391634043	126.28647983936945	142.49099213506773	99.60839555852692	113.86133209641041	85.15008239695285	121.98959441088206	120.51275637346936	127.13231362624212
ENSG00000011007.12	2.8176919450796296	2.5761176897604092	2.332410845205999	2.276808246846432	2.549642000105288	2.3394495986052353	2.902850896889364	2.4282091226796676	3.0703254444177213	2.559227998209339	3.3099509934310944	3.157874145395901	3.1893479655002244	2.6995978088298838	3.3190273311420264	3.0022589382924174
ENSG00000236810.5	0.5768900853622492	0.662089397913761	0.5555046697264111	0.6479699760297131	0.5952204578022934	0.5067556238880799	0.6907676628584978	0.5572198837795865	0.6243325680485761	0.6294475543919053	0.7382466661428183	0.6721322446012736	0.5677991700313784	0.6745955531496289	0.6440323044779824	0.6344959816605645
ENSG00000057757.9	3.431659099200551	2.7694865384565377	3.3981508816924575	2.8658847466993236	3.4928849924959886	2.6703193281012307	3.7121682794086084	2.867146915697516	3.9479573277924294	2.8671665974832257	4.533488222972731	3.5681928844054305	5.37062233264065	4.924413311842646	4.493917882885645	3.8189667906108373
ENSG00000011009.10	8.404826737958057	6.815383339310413	7.376066225392451	6.124110041498236	10.307350627030193	7.864919239710053	9.596588762456404	5.819899052717315	8.88464263276594	5.54501521311618	9.612857430019346	6.840696136601645	10.622394458947529	9.826392025590176	9.819809007929212	7.2149937656394965
ENSG00000117308.14	3.526427389229498	3.464460641370719	3.2505250371658483	3.4789754673923494	3.172757717502074	4.1134972573340125	3.954638102494426	4.022843475303905	3.941624552007508	4.38336239682822	4.541611511482204	5.015114332006607	4.602775528180438	5.558952322903935	4.701777035077661	4.896952748924041
ENSG00000117305.14	1.0600655481595305	1.1385714674174936	1.0113897556566473	1.1369769624315569	0.9879636177411688	1.0848350947549994	1.0526025134662782	1.105028051399529	0.8604098147448133	0.9827542758532055	0.853561859802462	0.9179978699314791	0.7821220954566123	0.8299406238938328	0.9458353502047903	0.9608192832979984
ENSG00000179163.11	0.20152213455168835	0.1486267371100392	0.1854955494667116	0.12541887493393003	0.12613131805677374	0.08294190707089294	0.15770094866771422	0.127258851377417	0.05475730077713218	0.06511883274937189	0.06928444624425788	0.07831184375604885	0.09519302890321962	0.0802957476689477	0.06289822525744292	0.06691619235172817
ENSG00000188822.7	0.0	0.0	0.0007979214508729201	0.0	0.0	0.0	0.0	0.0009996226769943912	0.0	0.0010695223360287205	0.001088463440917862	0.0	0.0	0.0	0.0	0.0
ENSG00000229106.1	0.0	0.0	0.0	0.0	0.0	0.0	0.0	0.0	0.0	0.0	0.0	0.0	0.0	0.0	0.0	0.0
ENSG00000232557.3	0.0	0.0	0.0	0.0	0.0	0.0	0.0	0.0	0.0	0.0	0.0	0.0	0.0	0.0	0.0	0.0
ENSG00000264926.1	0.0	0.0	0.0	0.0	0.0	0.0	0.0	0.0	0.0	0.0	0.0	0.0	0.0	0.0	0.0	0.0
ENSG00000230228.2	0.09806622087374867	0.0	0.0	0.0	0.0	0.0	0.12166355171191337	0.11667530515458242	0.0	0.0	0.0	0.0	0.0	0.0	0.0	0.13228825254002666
ENSG00000189266.11	17.445334127729097	20.21410690669341	17.09380763563121	20.862238106638895	15.505859839348432	21.219047007502045	14.739904029009226	24.385567632093498	20.02063500605721	24.99618415277967	15.225829190502282	22.594561636594747	11.291648820929048	14.998107311394252	18.04606121383748	23.945875557239024
ENSG00000188529.14	4.535898766933748	4.744716254191524	3.7035319997505383	4.255440431726328	4.114919935424629	4.712650454136303	4.721772779907841	4.955766037745547	5.329179549026447	5.566565847672354	4.987008417333572	5.6813830254923285	4.3590566492007925	4.439528942349456	4.7722588856474815	4.902254913763255
ENSG00000215905.4	0.0	0.0	0.0	0.0	0.0	0.0	0.0	0.0	0.0	0.0	0.0	0.06785214496507637	0.0	0.0	0.0	0.0
ENSG00000225315.2	0.003132042734371748	0.004843435613683332	0.003718101478286529	0.002969562476212077	0.0020888698434870026	0.002130254764375202	0.005828542791524525	0.001863190191964657	0.003814980395880068	0.0009967378554113279	0.00405755982552933	0.002825450471307026	0.001923328302189583	0.0008449667011274941	0.0010955411099856653	0.0063375409471138
ENSG00000142661.18	0.009616219200391636	0.0029741317404792574	0.006697139222755904	0.009725184870439038	0.0034204778584266686	0.001744122372457103	0.007158081783121657	0.00686459802147463	0.008589550000349775	0.008160680225530152	0.006644163869634134	0.0038555101966261775	0.011022925446613716	0.006918070796334902	0.0026908862618123144	0.008647985158922298
ENSG00000230703.1	0.0	0.0	0.0	0.0	0.0	0.0	0.0	0.0	0.0	0.0	0.0	0.0	0.0	0.0	0.0	0.0
ENSG00000142677.3	0.055488261678114235	0.036945042349933406	0.05269685129359	0.03897015550509976	0.028783284556841805	0.027955754458170386	0.06310352354530976	0.03484269391190164	0.033793700861800495	0.02746881468975451	0.03694091088524259	0.014831578068597421	0.03786032637337987	0.013306398098714908	0.021565503888385917	0.006237660216127167
ENSG00000185436.11	0.0010647388634005609	0.0008232636920424112	0.0	0.001346004868120347	0.0	0.0009655743248894717	0.002641886484721153	0.007600704749730503	0.0	0.0013553653270849736	0.0006896843375415291	0.0025613672852327508	0.0	0.002297973460187216	0.0	0.0014362992924143478
ENSG00000230023.2	0.0	0.0	0.005968700474913544	0.0	0.0	0.0	0.0	0.0037387441711107788	0.0	0.0	0.0	0.0037797667412659323	0.0	0.0	0.0	0.0
ENSG00000232298.2	0.0	0.0	0.0	0.0	0.0	0.0	0.0	0.0	0.0	0.009581190404906157	0.0016251453452477355	0.0	0.0	0.0	0.0	0.0
ENSG00000158055.15	0.1338877527500409	0.08010705738251298	0.09839170117464598	0.08462805913164599	0.11268111414437422	0.08455903829937841	0.17104828524670265	0.10904077179028233	0.13493077108810989	0.10246279755090244	0.13886445934385935	0.10448569231978169	0.131157191308313	0.11868137343193381	0.1572214055069251	0.11718173087596737
ENSG00000001460.17	0.19275694139440575	0.16575592686535542	0.20073874482183243	0.17535594666820917	0.19063193133959047	0.14921007879196488	0.25627396473722597	0.21718912898117046	0.23186163166949764	0.16969585468457551	0.22482266400334577	0.18779200478529853	0.22272433760504115	0.18468080576337498	0.2680134988541349	0.2284314742367151
ENSG00000001461.16	1.0120738575347232	0.9265928883611465	1.250464565072703	1.1624650453424152	1.0578166642685294	0.8624486161991525	1.6335366919055903	1.324687692602103	1.159924500893018	0.9357983397257089	1.1717101268854075	0.9977927156590058	1.1162181879453312	0.8557927723372112	1.3543892226415333	1.1945988716001719
ENSG00000117602.11	0.4669836939816022	0.41502061378497623	0.45762664772025297	0.4409941122044118	0.5285928628945125	0.5162879918816026	0.7005316175479136	0.6330726242412716	0.5438809757281856	0.49616404227007443	0.4880791719051617	0.45204130551418653	0.4958421792178581	0.36540231073501994	0.514110040938136	0.4831261765008934
ENSG00000264443.1	0.3030190421435684	0.22783313575060268	0.31556046683690586	0.29060168509711043	0.3122005316001654	0.2406845664208029	0.3837113851343797	0.30582045929526214	0.32327362359716344	0.2527195206527695	0.3045732054903741	0.21868546965692304	0.32339120376007696	0.2097281732033472	0.2397600179717368	0.23680073448518998
ENSG00000184454.6	0.0	0.0005229148452264799	0.0	0.0	0.0	0.0	0.0	0.0	0.0	0.0	0.0004380688497581368	0.0	0.0	0.0	0.0	0.0009122984888699059
ENSG00000227312.2	0.0	0.0	0.0	0.0	0.0	0.0	0.0	0.0	0.0	0.0	0.0	0.0	0.0	0.0	0.0	0.0
ENSG00000239106.1	0.0	0.0	0.0	0.0	0.0	0.0	0.0	0.0	0.0	0.0	0.0	0.0	0.0	0.0	0.0	0.0
ENSG00000133226.16	1.193584693932695	0.9295855101914179	1.009327562075278	0.8705118278501637	1.2755185926762822	0.8200628248761795	1.2347103914835929	0.8203073390632829	1.3346247685316404	0.9449266775699795	1.5199184455069885	0.927241340859899	1.5850611838697575	0.9449897233419413	1.3452035150324428	0.9429298805450447
ENSG00000169504.14	5.974564137375871	6.277156666609619	5.671588230554089	6.153885947920037	5.7311598378122115	5.680965394536535	6.053291233522065	6.642316504461748	5.660080570876165	5.567106924145974	5.040757836553681	5.660589892586095	5.429271107878744	4.498867288105683	5.570966477135245	5.819577668685697
ENSG00000238482.1	0.0	0.0	0.0	0.0	0.0	0.0	0.0	0.0	0.0	0.0	0.0	0.0	0.0	0.0	0.0	0.0
ENSG00000020633.18	0.12671483016329507	0.0945836751715763	0.09637640915827762	0.057556858616566516	0.14633868844084225	0.09352245916817281	0.3613691200573471	0.21863504636839104	0.12360949321560287	0.08518998890271919	0.0756836949432141	0.04684600613668692	0.0	0.0035517191998741785	0.04451480249358489	0.020719312347223198
ENSG00000278034.1	0.0	0.0	0.0	0.0	0.0	0.0	0.0	0.0	0.0	0.0	0.0	0.0	0.0	0.0	0.0	0.0
ENSG00000229162.1	0.02054241042275443	0.0	0.019508997299995667	0.025968982050344726	0.0	0.018629191398352694	0.0	0.07332163868447217	0.0	0.0	0.0	0.0	0.0	0.0	0.0	0.027711066599423392
ENSG00000261025.1	0.0	0.022791121472905473	0.0	0.0	0.019658643219909212	0.0	0.0	0.0	0.0	0.0	0.0	0.0	0.0	0.0	0.0	0.0
ENSG00000264371.1	0.0	0.0	0.0	0.0	0.0	0.0	0.0	0.0	0.0	0.0	0.0	0.0	0.0	0.0	0.0	0.0
ENSG00000233755.1	0.0005184951386723778	0.0	0.0014772346651027504	0.001310926096039761	0.0	0.0	0.003859552834045975	0.0006168849781990657	0.0012631045979588221	0.0	0.0016792754943295038	0.0	0.0012735922965704117	0.0	0.001450893970275917	0.0
ENSG00000233419.3	0.0	0.0	0.0	0.0	0.0	0.0	0.0	0.0	0.0	0.0	0.0	0.0	0.0	0.0	0.0	0.0
ENSG00000231953.2	0.0	0.0	0.0	0.0	0.0	0.0	0.0	0.03298908859147284	0.0	0.0	0.0	0.0	0.0	0.0	0.0	0.0
ENSG00000117614.9	4.506573629707715	4.272071938529341	4.4921179253836705	4.307525256393127	4.222491644708114	3.9240439247305656	4.081866037207416	3.565776917360946	4.235183223340722	3.98768403360867	3.699940431135631	3.51676223691332	3.230885318882345	3.447702241773822	3.849836520015802	3.1335199047651754
ENSG00000117616.17	0.4856155962278294	0.4276719179239178	0.45335124033290747	0.45556439054209397	0.34763329047259434	0.3999196857128738	0.3689241593551498	0.4336592643573733	0.36358047870644805	0.40717879620494407	0.31528608767709887	0.3139285786806309	0.2883055017047652	0.21447201601265725	0.2838449123160497	0.31615839299792253
ENSG00000272432.1	0.5948810423250539	0.40247048601017166	0.28247738239332565	0.37601369051408234	0.09918679079136011	0.47204215559792867	0.18450629536476118	0.17694147517244524	0.634019789469845	0.0	0.24083378076011125	0.17888292763520133	0.0	0.40121951911801795	0.312120567640792	0.702166365238282
ENSG00000261349.1	0.0	0.0	0.0	0.0	0.0	0.0	0.0	0.0	0.0	0.0	0.0	0.0	0.0	0.0	0.0	0.0
ENSG00000187010.19	0.10663426111821316	0.07909483372732896	0.0965596564496168	0.08934632479417164	0.0487903603293268	0.03991804548377125	0.09845082004442297	0.08630057410653576	0.0626774098654965	0.056821681123838834	0.10280530824536906	0.09097601384106808	0.0030456784290581545	0.008697282485669982	0.052912605015197546	0.056033139972898695
ENSG00000224183.1	0.0	0.0	0.0	0.0	0.0	0.0	0.0	0.0	0.0	0.0	0.0	0.0	0.0	0.0	0.0	0.0
ENSG00000259984.1	0.0	0.0	0.0	0.0	0.0	0.0	0.0	0.0	0.0	0.0	0.0	0.0	0.0	0.0	0.0	0.0
ENSG00000183726.10	8.19661336682729	9.987509699741345	6.647463368664797	8.26417914792119	5.129796040450163	7.542709927617564	7.014318857656901	10.281035154003993	7.299149676700437	9.468688634736948	7.1404949927234584	10.436344968013682	4.242257004663749	5.920085593725476	7.737484705128272	10.755077144250437
ENSG00000188672.17	0.06303586924656293	0.08355391579643506	0.07898124653497796	0.06562516141642243	0.0642977645028136	0.0715763677811868	0.07163220727862576	0.07688827565740802	0.06258599346096894	0.08091616582039582	0.09298595004524154	0.09493488077756486	0.03513098150228477	0.049731544120870434	0.07114968946941681	0.07074207908889493
ENSG00000238084.4	1.8862842274982055	2.508600106272445	1.8630478931014727	1.3353609889535756	1.2077083457363094	1.7790291961797946	0.9360696745969016	1.9749191065368938	2.297585939678085	1.0565086931811092	1.2707137513984235	1.6335723957629704	0.9266652209836688	1.1399008224501843	1.2668038133177637	1.424941386898652
ENSG00000204178.9	0.32538708914128756	0.251591620779049	0.27501128901432653	0.20862359279031106	0.27481281419126274	0.24001896293140834	0.2768485688116545	0.21178071099427534	0.2977270639556207	0.2008258550126514	0.3038844403070065	0.22783707513975765	0.33397949366905455	0.22120848341042718	0.2693814441889864	0.18271538760870837
ENSG00000157978.11	0.9286994348618802	0.7587644009210516	0.6847838448464139	0.6148817885423914	0.6886242649061741	0.5365348464887455	0.8998564361779351	0.6751408740891871	0.6825317416126135	0.48337760593913365	1.0216468570747987	0.667152877191587	1.086445945920053	0.9285157637567218	0.7501780307210417	0.5506120821855871
ENSG00000225643.1	0.040538750913117545	0.01253794067060941	0.007699879087540528	0.0	0.0	0.003676317113078838	0.010058689677466143	0.019292560032318877	0.009875634090799248	0.015481209321736744	0.007877689787422426	0.01950424351778271	0.0	0.0043746394965785244	0.017015809274402268	0.010937100401484521
ENSG00000117643.14	0.042018085344533	0.03974503935509063	0.017015035733563444	0.009167532833399125	0.01763905924574126	0.009671250668166199	0.006879936531774381	0.005075274476171098	0.024940542577528337	0.016562013440601774	0.02473035330295071	0.017188722160716575	0.015717266680822215	0.012659152417546195	0.007758975346919852	0.014673781537117556
ENSG00000233478.1	0.002470673650076595	0.0	0.0	0.0	0.0	0.0	0.0	0.0	0.003009400681613088	0.0031450579244955224	0.0032007565013494567	0.0	0.0	0.0	0.0	0.0
ENSG00000162430.16	2.5325623275180362	1.8749334292550854	2.3540251409631736	1.6360804023925295	2.598751074242513	1.3888656736133584	2.451721452070465	1.3286296938923856	2.0136110391948674	1.175305253655611	2.283736216775225	1.2640544821048185	2.7528241627878547	1.357868417738466	2.0981438158075467	1.318118154602892
ENSG00000255054.3	0.0	0.0068016846957188164	0.0027847289611856287	0.007413664095193737	0.003911227533242488	0.010636579217830837	0.007275627094390127	0.0034886619677148237	0.00714321977009253	0.0037326102970609643	0.0	0.0	0.0	0.0	0.0	0.0
ENSG00000228172.5	17.897351793754986	12.80718582268082	15.7811209364793	11.913912041832067	17.231548665416398	10.449430077956633	16.479219880567854	9.414440445316515	16.07102335917042	9.054161815439976	17.08139767625954	9.635373346698263	19.349264279770754	12.85646893869475	13.397436104494432	9.270994726119739
ENSG00000117640.17	2.3126198093100148	2.2745689024772866	2.129364359754358	2.093235772014418	2.2355102007306797	2.1634141712178994	2.8066578525357793	2.296379175825636	2.274349830720244	2.2135026304861736	2.389626124117639	2.3548707931369854	2.015078942712942	2.376121750055665	2.133645899671721	2.0096122849850615
ENSG00000272478.1	0.0	0.0	0.0	0.0	0.0	0.0	0.0	0.0	0.0	0.0	0.0	0.0	0.0	0.0	0.0	0.0
ENSG00000127423.10	0.4965080836105641	0.46573567782866243	0.480216677630505	0.42945691427021354	0.5123936679051508	0.46329977280799944	0.5106158974643582	0.4958986386045535	0.5490684046659997	0.49232025415477865	0.6102183297816043	0.5123409666725832	0.48462454798904125	0.5428444014699689	0.5027318636532876	0.4424032295962837
ENSG00000236528.1	3.346616045042206	2.8727050202621776	2.8819816153241824	2.5336231124421436	3.2533892670603417	2.460521285969345	3.1432467276535205	1.8783590169737856	2.7866512777599164	2.021739394817235	3.864018911440032	2.626717473250072	3.1813315222517344	3.040120498105068	3.2670860362771568	2.5888119523206004
ENSG00000182749.5	1.4370319154960638	1.1526865554577033	1.5349072224022875	1.1688136403931715	1.4674864950818098	1.0594543388979327	1.729468648117882	1.0872307510596033	1.3531575541180858	0.8348076030928118	1.9150637988153423	1.2543357094420142	1.7340994553542641	1.4153864481657308	1.5242514467919803	1.1650402342335695
ENSG00000207302.1	0.0	0.0	0.0	0.0	0.0	0.0	0.0	0.0	0.0	0.0	0.0	0.0	0.0	0.0	0.0	0.0
ENSG00000117632.22	18.886625499174446	23.372557852794568	18.096843533838992	23.566629204922837	18.548025542578703	33.671437757103654	19.349865172412134	37.12992353614477	26.31429507980097	40.00143773715436	17.153902861187287	30.9651131541262	16.76224039912173	31.017656591057428	20.742648971497804	34.8936973106453
ENSG00000229786.1	0.0	0.0	0.0	0.0	0.0	0.0	0.0	0.0	0.0	0.0	0.09325083991031506	0.0	0.0	0.0	0.0	0.0
ENSG00000223624.1	0.0	0.0	0.0	0.0	0.0	0.0	0.0	0.0	0.0	0.0	0.0	0.0	0.0	0.0	0.0	0.0
ENSG00000283938.1	0.0	0.0	0.0	0.0	0.0	0.0	0.0	0.0	0.0	0.0	0.0	0.0	0.0	0.0	0.0	0.0
ENSG00000158006.13	0.3037472829292968	0.3312679710475862	0.3294220476621305	0.3270995886535112	0.3601418375094887	0.34772290757840046	0.3524123108600281	0.34354023947521173	0.32201872892926064	0.35443541181243826	0.4068641751752481	0.3676069790829983	0.3154813520503348	0.2660694713600977	0.42498479582494086	0.3503071493869906
ENSG00000207237.1	0.0	0.0	0.0	0.0	0.0	0.0	0.0	0.0	0.0	0.0	0.0	0.0	0.0	0.0	0.0	0.0
ENSG00000252190.1	0.0	0.0	0.0	0.0	0.0	0.0	0.0	0.0	0.0	0.0	0.0	0.0	0.0	0.0	0.0	0.0
ENSG00000252691.1	0.0	0.0	0.0	0.0	0.0	0.0	0.0	0.0	0.0	0.0	0.0	0.0	0.0	0.0	0.0	0.0
ENSG00000158008.9	0.11721811612038305	0.0939906949234852	0.08452173064253851	0.08232386589662961	0.10423586506324842	0.07283586870969934	0.07809802055910096	0.07231335559520441	0.052880506307669314	0.019342485615372974	0.10545556383102579	0.0600520129805507	0.042655663248174665	0.025767101565552807	0.13363328525288112	0.11127213328849286
ENSG00000158014.14	0.0	0.0	0.003848639034972684	0.0	0.0	0.0	0.0	0.004821510752362543	0.0	0.0	0.005250019136939256	0.0	0.0	0.0	0.0	0.0054667029255928146
ENSG00000284309.1	0.0	0.0	0.0	0.0	0.0	0.0	0.0	0.01759237345592923	0.0	0.0	0.0	0.0	0.0	0.0	0.0	0.0
ENSG00000158022.6	0.002100764829597581	0.0	0.003990166153349569	0.005311423832851268	0.0	0.0	0.0	0.0	0.0	0.0	0.004082309708891916	0.00505366197615208	0.0	0.004533977288188669	0.0	0.0028338657881268846
ENSG00000175087.9	0.25031508596929863	0.2690281224968733	0.2091959359941669	0.23100076007169906	0.26377146562097964	0.2905625223417014	0.26085992294998367	0.22931753014072503	0.24086780070910913	0.30589439723662	0.2026769194044614	0.30409351211987695	0.1844565212446279	0.21609708972387892	0.22064219289894355	0.23636703350627936
ENSG00000197245.5	0.014565076107108766	0.0	0.0	0.009206324676690402	0.0	0.0	0.0	0.0	0.0	0.0	0.0	0.0	0.0	0.0	0.0	0.0
ENSG00000282872.1	0.0	0.0	0.0	0.010293587455249765	0.0	0.0	0.0	0.0	0.0	0.0	0.0	0.0	0.0	0.0	0.0	0.010984115086468278
ENSG00000236782.6	6.5266579953832045	8.330278494450383	6.554210570568261	7.895471852877043	6.331430650706101	8.722437957148363	7.903433223052087	13.505432317999558	7.835675127276287	10.8920191821246	7.868671740805329	11.775541059349084	6.021434423795745	11.086957283518734	7.777241111609404	10.636721598484096
ENSG00000142684.8	15.409021969087435	19.829503945459237	14.190400718713015	19.524942432582538	14.708549770565485	21.042285220683027	18.582104082274963	30.084995251675796	16.975170274325798	23.227087687976194	18.357014144021605	28.254933324319403	12.792974053759572	25.775751381901248	17.136935118332296	25.583122179836533
ENSG00000142675.17	0.0057662906449836996	0.004458537101404723	0.002738104884209918	0.0036447694105746988	0.0038457427495808935	0.007843870062464293	0.003576906471062421	0.0034302521021975286	0.0035118112416132226	0.0036701160607326986	0.005602670025854066	0.0	0.007081940405498838	0.0	0.012101766781874817	0.0077785450103644614
ENSG00000188782.8	0.0	0.0	0.0	0.0	0.0	0.0026306394237054827	0.0	0.0	0.003533323102205034	0.0	0.0	0.0	0.0	0.0031303336383190247	0.0	0.0
ENSG00000236155.6	0.01969716571308639	0.022152711532647463	0.015305133062656432	0.013582065740246969	0.01194248637818257	0.011367152759311282	0.00888611840952728	0.02343490755306479	0.013086603232715415	0.015955938678684705	0.008119258164239583	0.027999686070965885	0.004398420920535449	0.025120386231061935	0.007516112977667712	0.009662130191987618
ENSG00000278572.1	0.13294571051433263	0.05873975581724028	0.1262577007320036	0.1920745395343703	0.07599958851137462	0.0861170008704853	0.09424912607550862	0.04519244009681451	0.09253390971832794	0.07252885295956665	0.1230222162405212	0.13706491341757907	0.13995334366518522	0.20495012902704032	0.10629119066887835	0.333059236342199
ENSG00000130695.14	0.19725107614846332	0.15933575904719438	0.16372171333323754	0.15610201869309148	0.20535212419871923	0.16579129507007628	0.20094476423328475	0.18125808239788418	0.21682126812634164	0.18372575652228426	0.2529417346347524	0.2179673627765274	0.19695635976794473	0.19814889883464248	0.22437541084719223	0.21741132951142134
ENSG00000270733.1	0.10081317383939989	0.0	0.0	0.12744441611261614	0.0	0.0	0.0	0.0	0.0	0.0	0.26120683448267523	0.0	0.0	0.0	0.0	0.13599380583246437
ENSG00000142669.14	345.19088199831214	322.571835338895	339.8890440393526	311.2885274166351	315.6840736677508	269.88543148209726	329.4546297565609	254.14467616064488	272.1652140467723	210.2642672422087	287.1159971791063	220.12039871696362	327.01138753036014	353.25076691279537	300.6087380090505	242.2315756713689
ENSG00000158062.20	4.541182292493346	4.092103859811048	4.197369065751484	3.8833020753750973	4.136315483109798	3.5797745539654477	4.22694033521864	3.472066166765774	3.8055616640723917	2.801912870273417	3.979558592635425	2.9677998728315873	4.186860377792652	4.106650510291457	4.046383796415235	3.2641818231038897
ENSG00000169442.8	0.0	0.01084487892377926	0.0	0.0	0.0	0.0	0.0	0.016687387759833104	0.0	0.0	0.018170467636460456	0.01687048655016318	0.0	0.0	0.0	0.0
ENSG00000176092.14	0.0047116360407228755	0.0029144565044293544	0.0008949221917522166	0.0023825128454011972	0.001256942548189938	0.0034182539554278453	0.0035072282992908814	0.003363430758913812	0.0034434011255249277	0.0011995407217586017	0.0006103922178823021	0.0034003352829878814	0.0	0.002033778412307184	0.0	0.0025423396267478223
ENSG00000225854.2	0.0	0.0	0.0	0.0	0.0	0.0	0.0	0.0	0.0	0.0	0.0	0.0	0.0	0.0	0.0	0.0
ENSG00000176083.17	0.0027925436887543263	0.002159214720547609	0.0	0.0	0.0037248918950200417	0.0	0.013858014735652454	0.006644915734284877	0.0	0.0035547842012822995	0.0	0.0	0.0	0.0	0.0	0.007534107492580662
ENSG00000131914.10	0.0	0.0	0.0	0.0	0.0	0.0	0.0	0.0	0.0	0.0	0.0	0.002285138750407449	0.0	0.0	0.0	0.0
ENSG00000117682.16	0.8653466695094966	0.8081892214643475	0.7718745883448915	0.7685572559187536	0.7555606926128687	0.7194959310910995	0.8778568519387568	0.7661295555272419	0.8079431627497334	0.7832968627690512	0.9866011527986913	0.8621981035311557	0.9653451565381086	0.9049468612380125	0.9164454686086484	0.8810942886032597
ENSG00000223583.1	0.20219271382396492	0.20844913347129276	0.38404228392800455	0.25560481209103353	0.26969891428661963	0.42784345189025746	0.2508456375183832	0.5613087246107158	0.1641870401837373	0.42897058788507747	0.17462704103055254	0.3242671796832863	0.0	0.290921718731267	0.0	0.18183441454003665
ENSG00000225891.1	0.023855702426424496	0.030742332433072894	0.015103739845157935	0.010052509180778605	0.021213613231559122	0.007211299896136527	0.029596016446048746	0.07568685283558417	0.029057405918509405	0.03036725063154636	0.05150841797962609	0.02869399148545209	0.019532448537746796	0.025743293935455682	0.011125817847852656	0.010726864490099379
ENSG00000198830.10	160.5972750997794	187.7162570945386	148.3937422360413	176.39707558783223	147.60402572974024	226.28139336451963	144.32185101551698	237.7461420707877	197.85573251933664	256.95937457726814	148.7393259245237	237.44174214814035	157.1540546548588	211.05094504131043	153.5541027718777	217.95022965761007
ENSG00000224129.1	0.0	0.0	0.0	0.0	0.0	0.0	0.0	0.0	0.0	0.0	0.0	0.0	0.0	0.0	0.0	0.0
ENSG00000117676.13	0.03339134349219028	0.02827732286216194	0.021896068718508906	0.02914648081499293	0.03287456336640012	0.04470117047990155	0.024658443680152096	0.03026872216606101	0.05229293214714539	0.0495899816766482	0.04943825041082334	0.043988706409133424	0.05858569578420685	0.06005574369974353	0.06785399603132934	0.053623659327784776
ENSG00000238705.1	0.0	0.0	0.0	0.0	0.0	0.0	0.0	0.0	0.0	0.0	0.0	0.0	0.0	0.0	0.0	0.0
ENSG00000243905.3	0.0	0.0	0.0	0.0	0.0	0.0	0.0	0.0	0.0	0.0	0.0	0.0	0.0	0.0	0.0	0.0
ENSG00000252802.1	0.0	0.0	0.0	0.0	0.0	0.0	0.0	0.0	0.0	0.0	0.0	0.0	0.0	0.0	0.0	0.0
ENSG00000252429.2	0.0	0.0	0.0	0.0	0.0	0.0	0.0	0.0	0.0	0.0	0.0	0.0	0.0	0.0	0.0	0.0
ENSG00000229247.2	0.0	0.0	0.0	0.0	0.0	0.0	0.0	0.0	0.0	0.0	0.0	0.0	0.0	0.0	0.0	0.0
ENSG00000238316.1	0.0	0.0	0.0	0.0	0.0	0.0	0.0	0.0	0.0	0.0	0.0	0.0	0.0	0.0	0.0	0.0
ENSG00000235069.2	0.0	0.0	0.0	0.0	0.0	0.0	0.0	0.0	0.0	0.0	0.0	0.0	0.0	0.0	0.0	0.0
ENSG00000260063.1	0.12602907524995513	0.055683760517093714	0.3761654787048689	0.13656125028175278	0.16810647683898353	0.179600688658856	0.26803715944935796	0.08568251524108404	0.24122928315139391	0.1604294204616728	0.3265412102912484	0.19490095867407128	0.3095683014371656	0.2525736082331735	0.22671288855149077	0.12143518930012451
ENSG00000117713.18	0.4402198702226187	0.2902790463178321	0.39768955327855415	0.28158292190340933	0.5121086734525515	0.24864021283647347	0.47329514692051605	0.25151859960485184	0.524370188729222	0.29075853125281564	0.6589720423963391	0.3005550418252065	0.6704798469996118	0.2928106082270128	0.5269677495704239	0.2879072178457264
ENSG00000060642.10	1.1529018919305343	1.097734803792603	1.4546576899469583	1.2867266954632093	1.5685783642007625	1.248657103414243	1.254595525153722	1.0463936002921816	1.1876286069742932	0.9308732427713741	1.18846599464684	0.8756193241612518	1.1893984739182477	1.0663934500445946	0.9263633321852099	0.8531538922735162
ENSG00000241188.3	0.0	0.0	0.0	0.0	0.0	0.0	0.0	0.0	0.0	0.0	0.0	0.0	0.0	0.0	0.0	0.0
ENSG00000204160.11	0.5592174501204055	0.40266404944104167	0.5963645086854301	0.4388936181715908	0.6775473695440883	0.4426863218708382	0.6778808594882062	0.41722034619031645	0.614457720532243	0.3218195894273405	0.7727636610462468	0.41619291534547653	0.7497673140438497	0.726673332333962	0.6243084926486782	0.4431904832441253
ENSG00000175793.11	0.2455744712251644	0.2109777052192387	0.25913391409850195	0.10348216046748439	0.5095448782428021	0.47015051043848716	0.44007339288668584	0.25971091427888854	0.5982433018370292	0.9378162147273764	0.44186334301703506	0.6892214088264542	5.4288952453595165	3.9161945238309404	2.5960354112190416	2.171673640825775
ENSG00000226698.1	3.1355188272549714	3.1886203385686813	3.75459520764462	2.692806377379496	3.7959611392443446	3.152567253457595	3.213484644269591	2.473494371681474	3.5908918433366526	2.646456047304643	3.819222373220764	2.398149248609418	3.2649153609771195	3.3652287166023758	3.4571687874101613	2.6895479525644905
ENSG00000142751.14	1.8549083051599833	1.7741208178855605	2.0222141781924905	1.7153169019257921	2.1522217086851607	1.730541926063637	2.02699001669931	1.3997165014947612	1.9808162543488443	1.649616632372522	2.220336469906365	1.601509904515999	2.1907480648634947	2.1470059813498095	1.9304582185543593	1.7001338030475948
ENSG00000198746.12	1.0279852046792686	0.9008249007665745	0.9214628502225253	0.7797253227527439	1.0055461023542618	0.8406548642802043	0.9263037041493631	0.6780451237415931	1.0456433809897545	0.707092107943821	0.9112003298512447	0.733208456045747	0.9125674277840977	1.0042309839908827	1.0547493866597166	0.773643656090216
ENSG00000090273.13	2.0772543225860405	1.7296977115814636	1.808542295514852	1.617946005566965	2.2559633916856785	1.724181529289164	2.4056733651642883	1.5612929582606376	2.3383870132585556	1.6606417156089868	2.69958221450214	1.71862509374501	3.356100632396627	2.9871578013456195	2.4754352912650464	1.8566462169771876
ENSG00000131910.4	0.0	0.011234541509252153	0.0	0.0	0.0	0.0	0.0	0.0	0.0	0.0	0.0	0.0	0.0	0.0	0.0	0.0
ENSG00000175707.8	0.0	0.0	0.006303903221983107	0.0	0.008854003456845868	0.0030098066515966363	0.008235065193336813	0.0	0.0	0.0	0.004299651416004937	0.0	0.008152329590726853	0.010744572883794948	0.0	0.0
ENSG00000172746.6	0.04443247291440217	0.2061330319882784	0.16878895441774028	0.3370196781644738	0.11853433763708221	0.28205975717209564	0.055124103059595315	0.10572799257217716	0.10824182649150088	0.11312113280525006	0.057562246858219174	0.16033210551006932	0.21828114094281972	0.09589641839660282	0.1243344483441509	0.05993801071875282
ENSG00000224064.1	0.0	0.0	0.0	0.0	0.0	0.0	0.0	0.0	0.0	0.0	0.0	0.0	0.0	0.0	0.0	0.0
ENSG00000225294.1	0.0	0.0	0.0	0.0	0.0	0.0	0.0	0.09665877424770146	0.09895697455769269	0.0	0.05262462748889112	0.0	0.0	0.0	0.11366919092411087	0.0
ENSG00000253368.3	34.86920336860775	35.966215255927274	39.07073481797379	40.97383171075968	37.93247157750382	38.70214901601669	37.12494505306488	32.125298368848945	34.65093163954455	31.93158985343692	55.56341764785461	51.1276810549569	79.03607694676154	78.93451435417491	57.17595079205212	52.80321197099239
ENSG00000158246.7	0.3361427998245395	0.3631591415658385	0.31048659060146633	0.3550866235522571	0.2518248050746865	0.4301112286311584	0.605547017489362	0.4382787819010414	0.4094382804786622	0.45720273609491424	1.0170975054189304	0.9747929444522128	0.6673270039443038	0.6956661877030935	0.9341786692694807	1.0000660155875838
ENSG00000090020.10	0.6451918895069911	0.43640654448535043	0.6413155711323634	0.4164911787192335	0.7408787356402788	0.3825666214916707	0.6681268366610575	0.33669912606824837	0.5762226622837755	0.3017708592989276	0.7246960719785437	0.3353129853815023	0.7016179530304921	0.45466601328518713	0.6168295347942263	0.33403530927364095
ENSG00000229985.2	0.0	0.05290486562436803	0.0	0.0	0.0	0.0	0.0	0.16281306840962642	0.08334209073965372	0.0	0.088641482804482	0.0	0.0	0.0	0.0	0.0
ENSG00000214973.3	0.16896855897026178	0.04354923211019966	0.10697891477180722	0.1424026809145664	0.5258917796574774	0.05107721960862899	0.06987562359667011	0.2010320985527312	0.0	0.14339298524609162	0.14593245682365424	0.20323788022403155	0.0	0.18233826033156875	0.2364105707952165	0.3039110402640988
ENSG00000225159.1	2.6597914502108644	3.534729243678908	3.3942951976731486	3.309875707608372	1.884778093836746	3.542730107404052	1.9592608454669098	3.7084154438566754	3.4422400711038503	3.861924124003716	1.8036392245932766	4.0490336576272705	1.8374936691375934	4.1259821587268135	2.8492114634984693	4.765279489591376
ENSG00000225990.2	0.16433928338203543	0.0	0.0	0.2077518564027578	0.0	0.0	0.0	0.0	0.0	0.0	0.0	0.1976697191220033	0.0	0.0	0.0	0.0
ENSG00000224311.1	0.0	0.0	0.0	0.017345656329471583	0.0	0.0	0.008511346450299696	0.0	0.0	0.0	0.004443902016313147	0.0	0.0	0.0	0.0	0.0
ENSG00000142784.15	0.7662573799496818	0.5887210789869906	0.780281979197085	0.5690506580662071	0.8659897974205035	0.5103800736588129	0.9048543015012056	0.5222706348142194	0.7357879706807882	0.47719758466869255	0.893291638036128	0.5390985066066405	0.9148476357215323	0.6366721546002716	0.758895252292574	0.4670453381869384
ENSG00000252098.1	0.0	0.0	0.0	0.0	0.0	0.0	0.0	0.0	0.0	0.0	0.0	0.0	0.0	0.0	0.0	0.0
ENSG00000243659.1	0.0	0.0930700980549083	0.17147038429561406	0.0	0.0	0.0	0.0	0.0	0.07330759152016364	0.0	0.0	0.0	0.1478325452873612	0.0	0.0	0.0
ENSG00000186501.14	2.522224676085941	2.3191592893917985	2.5224209722631503	2.2788724502471855	2.579649776580289	2.248393767097543	2.508949091974468	2.1627697393228242	2.3464291836738793	2.005469847951091	3.1219897121850484	2.362635011115059	2.9085521793324376	3.0160449485682865	2.8683708651320563	2.435152501421655
ENSG00000206888.1	0.0	0.0	0.0	0.0	0.0	0.0	0.0	0.0	0.0	0.0	0.0	0.0	0.0	0.0	0.0	0.0
ENSG00000241547.1	0.0	0.0	0.0	0.0	0.0	0.0	0.0	0.0	0.0	0.0	0.0	0.0	0.0	0.0	0.0	0.0
ENSG00000142765.17	0.006040161628038224	0.021016332454959995	0.022945213237957476	0.022907270228515887	0.044312366717563244	0.021910442782521723	0.02248075361832955	0.02515220768164154	0.0036786053309606328	0.023066573190967325	0.029343849094879713	0.018162989211931997	0.022254895212345895	0.02281332098299647	0.03802962693752036	0.02036997091641763
ENSG00000142733.14	3.679568907039367	2.788024964170125	3.2901087465690675	2.4598579259946285	3.5713683185145997	2.135375041912715	3.5009549498679435	1.8103706278533667	3.220074151604865	2.2695724373038297	3.221725721192556	2.085358133504728	5.19489725933612	3.489718826619115	3.7074136711160337	2.5212052885865552
ENSG00000142748.12	0.050406586919699944	0.0194873664694801	0.08377392958233432	0.039826380035192545	0.016808965946434978	0.011427991362014679	0.03126787358422423	0.02248941018473306	0.03069883734527861	0.024062005664982285	0.03673221109912621	0.04547234084844403	0.015476866610966736	0.02039813521566394	0.017631460637038205	0.0
ENSG00000174950.10	0.0	0.0	0.0	0.010822468256946709	0.0	0.0	0.0	0.0	0.020855347159399552	0.0	0.0	0.0	0.0	0.009238356196628007	0.0	0.0
ENSG00000231207.1	0.0	0.0	0.0	0.0	0.0	0.0	0.0	0.0	0.0	0.0	0.0	0.0	0.0	0.0	0.0	0.0
ENSG00000181773.6	0.36330905297832944	0.17557072125184595	0.30190327178188875	0.20093602262803015	0.21201567646758868	0.23680816927066883	0.2817067727335786	0.2431410302369626	0.6084761350405506	0.33240484292773004	0.661875046682047	0.34140117103879114	0.5019777657644025	0.3675525184601654	0.7307100229184641	0.5054078947988211
ENSG00000158195.10	1.4072454764678692	1.0586230858342303	1.6347673397340314	1.2405275019994169	1.7502684951575238	1.0220846937205972	1.6279161436650704	0.9706866180223136	1.6156350966104158	1.0604217628544101	1.6833701695628667	1.0241574272160796	1.7951954956571974	1.2478687163474986	1.5317826936240544	1.0988844549976624
ENSG00000241169.1	0.0	0.011672801727524154	0.014337149022480036	0.0	0.0	0.0	0.0374584928508995	0.03592268204004341	0.0	0.0	0.009778821299319953	0.0	0.0	0.0	0.0	0.0
ENSG00000237429.1	0.03783673576604895	0.07606464910416917	0.15091989669079908	0.13392918244971733	0.030281585414014905	0.03431280837879933	0.0844942622591358	0.18906992784406365	0.06452177840693966	0.03853158855014825	0.03431223083327405	0.06371481905257172	0.09293929991783222	0.032664465475714166	0.10587773671022102	0.06124868210536979
ENSG00000126705.13	0.7561460626558989	0.4553924816014696	0.7540367685333969	0.4517708666684268	0.8428876460931106	0.4469481642428124	0.8651530488147521	0.43795503486060083	0.7472800681128108	0.33516450188725255	0.9027565117177072	0.3947946924415509	1.0247393525027426	0.4656417088517355	0.8412127259695464	0.4386281266247045
ENSG00000000938.12	0.009302624321026775	0.008391664809758458	0.005889762334828312	0.0019600076057469506	0.002068082830440628	0.005624149111259023	0.0076940547931369846	0.007378595957736053	0.00566552445557117	0.003947275990705749	0.004017181747741139	0.0	0.0038083772921139875	0.0066924653341875915	0.00433855611763935	0.0020914913489074993
ENSG00000235912.1	2.8264635911517613	2.476834075461251	2.326371322014143	3.3349067629887728	1.7593971057650684	2.734102059050381	1.6364066196225417	1.7935010258316963	0.9180720362106358	2.3986418212631557	2.3190653904397727	2.2664747899329174	0.9256948909093402	3.2534491686386713	1.8454877542181558	5.083747505988459
ENSG00000233975.1	0.01503354346727893	0.0	0.0	0.0	0.0	0.0	0.01865101231339691	0.017886314532887113	0.0	0.019137033745249072	0.009737974092555876	0.03616513658121865	0.036927260685815366	0.0	0.021034023216115756	0.0
ENSG00000126709.14	5.015377623201433	5.373955437647963	5.229387201552062	5.630861506054803	4.101245727923928	4.399841637782776	5.990146563757161	6.655608900615118	4.7205707390556055	4.457141661992795	4.793550565472588	5.7021148519636	4.623362610094708	4.737270608643613	5.389677211436114	5.141215238068497
ENSG00000225886.3	0.1489106154318363	0.18389066732218198	0.14040206373578662	0.1801216943427036	0.15004234880240871	0.1408709564767828	0.17942612500570762	0.20265974346436516	0.1448433192417152	0.1240982095412261	0.1609926689923582	0.20617195886396772	0.13946732223061842	0.14104009623384864	0.1693753840890033	0.16330186400022162
ENSG00000206767.1	0.0	0.0	0.0	0.0	0.0	0.0	0.0	0.0	0.0	0.0	0.0	0.0	0.0	0.0	0.0	0.0
ENSG00000226662.2	0.0	0.0	0.0	0.0	0.0	0.0	0.0	0.0	0.0	0.0	0.0	0.0	0.0	0.0	0.0	0.0
ENSG00000207095.1	0.0	0.0	0.0	0.0	0.0	0.0	0.0	0.0	0.0	0.0	0.0	0.0	0.0	0.0	0.0	0.0
ENSG00000009780.15	0.34785878358719025	0.3768533381031162	0.3257581831687185	0.3270568963045112	0.2546176164654068	0.38927351304826935	0.319765211351275	0.42078562587787977	0.3292891038528698	0.42430703557675575	0.3175896198114007	0.5034902077563602	0.23086919801681807	0.27395657206104845	0.32401671721379766	0.3855958770494033
ENSG00000231344.1	0.0	0.0	0.0	0.0	0.0	0.0	0.0	0.0	0.0	0.0	0.0	0.0	0.0	0.0	0.0	0.0
ENSG00000230833.1	0.0	0.0	0.0	0.0	0.0	0.0	0.0	0.0	0.0	0.0	0.0	0.0	0.0	0.0	0.0	0.0
ENSG00000117758.13	0.9055665401755217	1.0665692730634604	0.8926778953750654	1.042730430646973	0.8099541990815273	1.03703722101913	0.997188347395535	1.1667735332744789	0.9816059374857793	1.0893003113048416	1.0017339928730038	1.3180513079897975	0.6914499735672364	0.8529841362500299	1.1177222863199148	1.2566184162216123
ENSG00000269971.1	0.0	0.0	0.0	0.0	0.0	0.0	0.0	0.0	0.0	0.0	0.0	0.0	0.0	0.0	0.0	0.0
ENSG00000270031.1	0.0	0.0	0.0	0.0	0.0	0.0	0.0	0.0	0.0	0.0	0.0	0.0	0.0	0.0	0.0	0.0
ENSG00000223062.1	0.0	0.0	0.0	0.0	0.0	0.0	0.0	0.0	0.0	0.0	0.0	0.0	0.0	0.0	0.0	0.0
ENSG00000117751.17	2.288789011753507	2.5260617679700523	2.091870859498932	2.349122950513354	2.0192186585851797	2.8034178522918696	2.0724953475894363	2.8480990247156246	2.5403265868451084	3.012179001442124	2.236672576564524	2.9559937282024413	1.9459171479398658	2.540511704421629	2.3710290149349706	2.897003851406386
ENSG00000252947.1	0.0	0.0	0.0	0.0	0.0	0.0	0.0	0.0	0.0	0.0	0.0	0.0	0.0	0.0	0.0	0.0
ENSG00000130775.15	0.3511993934642819	0.3502599885927259	0.3891204841185389	0.41823613009379973	0.4786383362159227	0.3484931298838214	0.3725612905130901	0.3027848747824335	0.4215782635519636	0.26888466123946264	0.4401423818422805	0.4530385331765217	0.4938414018148436	0.4284214194807924	0.3560702275447682	0.27120869084238386
ENSG00000117748.9	1.4304990838426705	1.5446662458634166	1.2613925209732448	1.4655174877723094	1.1556102561944375	1.5390141222227087	1.5670560948579728	1.7019511473330635	1.7877240945404267	1.8623921924943247	1.622312433199866	2.082273693083361	1.3780982720535182	2.100619675737831	1.6740336155060813	1.8920660906632398
ENSG00000130768.14	0.0	0.0	0.001414491113623258	0.0	0.003973382448519971	0.0	0.0018478117645370057	0.0	0.0018141838987360479	0.0037919267328361426	0.0009647703185556517	0.0	0.0	0.001607269055231921	0.0	0.0
ENSG00000227050.1	0.10467205130693671	0.08223855132096387	0.10421637172921973	0.08963793860552427	0.101336349724919	0.05358579681710232	0.12566992253946582	0.08034494228676564	0.11310097969313174	0.07521775295592549	0.12904117540830728	0.09950247471142777	0.19075793487966655	0.12570716821901987	0.16062345001397485	0.09337373749740975
ENSG00000158156.7	2.7470013570742107	2.0079706573284866	2.161472173407164	1.7284261465280173	1.9627358791157585	1.3192937018925133	3.082199674895788	1.864750834942221	2.259425895231729	1.5016653505297355	2.7163060270377857	1.9303361556372143	2.9181260937369666	2.2491342049237977	2.9102814846086607	2.0580521957008875
ENSG00000158161.15	0.1140357885608157	0.09405150506427465	0.11320862513248803	0.09649107572836281	0.12452655527668832	0.08990215565053347	0.12148057117753523	0.08719396981045821	0.1322338826827908	0.08748459920968414	0.15186984075227483	0.09327147377626295	0.15611402574612154	0.0958218740670394	0.12593968557774105	0.08409411484257896
ENSG00000238231.2	0.0	0.0	0.0	0.0	0.0	0.0	0.0	0.0	0.0	0.0	0.0	0.0	0.0	0.0	0.0	0.0
ENSG00000240750.3	0.0	0.0	0.0	0.0	0.0	0.0	0.0	0.0	0.0	0.0	0.0	0.0	0.0	0.0	0.0	0.0
ENSG00000228589.3	16.989540121284865	19.847882749165482	15.933801406559988	18.265970939340708	18.92017206930721	23.422811095585285	15.759008286449015	22.35447372362466	22.434710331929608	25.938842106850906	16.35318038133099	22.663414678864505	15.470675864322349	23.98820701362079	20.88270197850805	23.70372035659854
ENSG00000228943.1	0.0	0.0	0.0	0.0	0.0	0.0	0.0	0.0	0.0	0.0	0.0	0.0	0.0	0.0	0.0	0.0
ENSG00000214812.3	0.0	0.0	0.0	0.10435242328487147	0.0	0.0	0.0	0.0	0.0	0.0	0.0	0.0	0.0	0.0	0.0	0.0
ENSG00000253005.1	0.0	0.0	0.0	0.0	0.0	0.0	0.0	0.0	0.0	0.0	0.0	0.0	0.0	0.0	0.0	0.0
ENSG00000169403.11	0.0046171010982252415	0.0005949959229937478	0.0029232211477094212	0.0009727957355613419	0.004105743574344092	0.004187087021156373	0.00572809794461478	0.008239866002257552	0.0	0.003918243214550034	0.00348918045420251	0.007404689927341239	0.003780366135635749	0.006643241300085378	0.0021533227102579055	0.0
ENSG00000126698.10	4.200601965852079	5.217586938845967	3.8131375210647787	4.856209700215878	3.5794940593337543	5.63142436673304	3.911858844457641	6.2681843062757245	4.543245027179609	6.52770839685549	3.7640349155017105	6.168026583358416	3.3814101972976593	5.2097988226089695	4.06965772393759	5.662141341439215
ENSG00000130770.17	10.783424136450286	13.546703174733985	10.684143839480816	12.211930044298146	9.626180475931704	14.854572485245626	10.764593184582992	17.251670919147273	10.779821244850293	14.664572303867038	9.450748501608064	14.498049574103076	8.392512608491993	13.575511589020609	11.095268992067025	14.16878615704177
ENSG00000270605.1	0.18513530381000903	0.22903670220919822	0.08791091375923972	0.1872331545358188	0.14816792204635276	0.16789271260243788	0.22968376274831384	0.30837331166885007	0.09020152207625073	0.07070070800328128	0.11992134762128996	0.04453669597501926	0.09095047539284155	0.21976262549221479	0.20722408057358485	0.07492251339844103
ENSG00000271398.1	0.08488279023741925	0.0	0.08061264922073681	0.10730579375519803	0.0	0.07697722483470265	0.21061567678430285	0.0	0.10339136728551382	0.0	0.0	0.0	0.41699934944265094	0.0	0.11876285749854038	0.0
ENSG00000130766.4	0.9137060914635141	0.662858985680823	1.0686757545535337	0.7825977328915069	1.3170195196003103	0.7220117754570751	0.9877401988748599	0.561259838639229	1.007944268286995	0.6064916334690118	1.0608683995196748	0.5938096835756574	0.8238297546383117	0.5276725060353045	0.9801814516627485	0.7103609561581504
ENSG00000130772.13	4.36120829622425	4.514801727180455	3.469503608270184	3.9324607673261722	3.466937916976052	4.87817880925203	4.173365511034488	4.4510498179488565	4.430999220280937	5.1766926438882095	3.19315510676384	4.431519545117509	3.1604539351584577	4.745323773507702	3.752258344536798	3.9871470389393475
ENSG00000204138.12	0.15602851839553997	0.1234084152452629	0.12962421786353256	0.10297129179086893	0.17875721657236507	0.10531154384781115	0.16933379957658648	0.10378621978009255	0.1967540399348327	0.1254056828693464	0.21657307395045536	0.15523602896878191	0.19737380418465034	0.15798085671918494	0.1959745605748659	0.13809110530690819
ENSG00000206779.1	0.0	0.0	0.0	0.0	0.0	0.0	0.0	0.0	0.0	0.0	0.0	0.0	0.0	0.0	0.0	0.0
ENSG00000229820.2	0.0	0.0	0.0	0.0	0.0	0.0	0.0	0.0	0.0	0.0	0.0	0.0	0.0	0.0	0.0	0.0
ENSG00000221216.1	0.0	0.0	0.0	0.0	0.0	0.0	0.0	0.0	0.0	0.0	0.0	0.0	0.0	0.0	0.0	0.0
ENSG00000180198.15	3.1310927086384277	1.3865176241031876	2.643636695012993	1.2343849620692684	3.0481628888003343	1.5038862517036213	3.232635254969793	1.5545409538323933	3.3301957392281265	1.898103223983767	3.0121947418342323	1.7701564234567957	3.0027153442673797	2.1015882500937306	3.242603051608677	1.6999776113198928
ENSG00000242125.3	0.0	0.0	0.0	0.0	0.0	0.0	0.0	0.0	0.0	0.0	0.0	0.0	0.0	0.0	0.0	0.0
ENSG00000274266.1	0.0	0.0	0.0	0.0	0.0	0.0	0.0	0.0	0.0	0.0	0.0	0.0	0.0	0.0	0.0	0.0
ENSG00000200087.1	0.0	0.0	0.0	0.0	0.0	0.0	0.0	0.0	0.0	0.0	0.0	0.0	0.0	0.0	0.0	0.0
ENSG00000231468.2	0.3167463415680155	0.0	0.2632104982256841	0.0	0.15843698595055544	0.0	0.19648195149954767	0.047106531344039325	0.48226556357599404	0.0	0.33340509318869527	0.09524679535251644	0.3890158947495797	0.08545225401677478	0.4985688275186249	0.16023032568379467
ENSG00000279443.1	0.9507524823903059	0.36088131680944996	0.705922104030967	0.39335149756948673	0.6686771352293616	0.12541150174798818	1.0294068813434516	0.37020031981324275	1.0738400221815325	0.46210145749695086	1.1197267040143501	0.39505461155939275	0.9766036637283217	0.33577564366533835	1.1851186971131962	0.5130140975063281
ENSG00000180098.9	1.1549127101556922	1.514907761796024	1.1370879610897395	1.390305451595235	1.0634569286355977	1.6408907879925305	1.289007649510215	2.196492816622218	1.5393212143667607	1.8822272384245124	1.2407196394194513	1.9434442687141593	0.9236224396610357	1.5910481373527485	1.3290991147425024	1.8096523746817794
ENSG00000197989.13	1.0282943731618788	1.0267233584298052	0.7997064971963127	0.9928622464710427	0.8964075949764946	1.1307772492253643	0.9040600929233967	1.5894877623477477	0.8185712030397756	1.4326556065852762	1.0489408313871214	1.1394580906778606	1.412075187359006	1.3106203414158877	1.3027844615587916	1.4526708424592218
ENSG00000221539.1	0.0	0.0	0.0	0.0	0.0	0.0	0.0	0.0	0.0	0.0	0.0	0.0	0.0	0.0	0.0	0.0
ENSG00000278274.1	0.0	0.0	0.0	0.0	0.0	0.0	0.0	0.0	0.0	0.0	0.0	0.0	0.0	0.0	0.0	0.0
ENSG00000273544.1	0.0	0.0	0.0	0.0	0.0	0.0	0.0	0.0	0.0	0.0	0.0	0.0	0.0	0.0	0.0	0.0
ENSG00000280498.1	0.0	0.0	0.0	0.0	0.0	0.0	0.0	0.0	0.0	0.0	0.0	0.0	0.0	0.0	0.0	0.0
ENSG00000274582.1	0.0	0.0	0.0	0.0	0.0	0.0	0.0	0.0	0.0	0.0	0.0	0.0	0.0	0.0	0.0	0.0
ENSG00000120656.11	0.6473461377862392	0.7148248171335643	0.6541976936202258	0.7091818792222558	0.6116660209621578	0.7983226345529707	0.7076047394718932	0.9414279104986221	0.7485441142679795	0.9288591212543736	0.6096810057006017	0.8527167688793967	0.6412988023495848	0.7700859475905907	0.6031939067951608	0.9355600810004951
ENSG00000188060.7	1.176371299546892	0.8752549646865846	1.1593505888545066	1.5151856021085504	1.509914735673101	1.6002147978588694	1.872485720951286	1.7693056296306058	1.3517711911519539	1.2573084279880478	1.1142368321075267	1.2414243507116376	1.9081931377517545	1.736514699457447	0.8384811548833118	0.808414612654409
ENSG00000229388.1	0.08068067190883413	0.09877288007658025	0.10216256534905259	0.16998937624585828	0.10761757536264144	0.0853608829850168	0.025023644766451827	0.1839821129852102	0.09008356753589322	0.1112614915411249	0.04355073786209372	0.1455658570481855	0.049544477161503085	0.07255380058028048	0.028220877029356124	0.09069641076441207
ENSG00000270103.3	0.0	0.0	0.0	0.0	0.0	0.0	0.0	0.0	0.0	0.0	0.0	0.0	0.0	0.0	0.0	0.0
ENSG00000274978.1	0.0	0.0	0.0	0.0	0.0	0.0	0.0	0.0	0.0	0.0	0.0	0.0	0.0	0.0	0.0	0.0
ENSG00000162419.12	0.24386467967460848	0.19570442143293612	0.22619507112292242	0.18784714287372098	0.23329400957670732	0.21212569794238914	0.2716730454022607	0.22754461884940713	0.2797189809068507	0.2280702240987697	0.2740179458457827	0.24971026250792885	0.24973335725693696	0.2255661985832658	0.3014105179382564	0.25319816305679665
ENSG00000252777.1	0.0	0.0	0.0	0.0	0.0	0.0	0.0	0.0	0.0	0.0	0.0	0.0	0.0	0.0	0.0	0.0
ENSG00000198492.15	1.6641471494239188	1.6787090135982135	1.5814609656619034	1.701667796487088	1.7115151345312067	1.6932481910916315	1.7386688125248662	1.8107441473851695	1.935776792041404	1.9663813009789977	1.9407335325486337	2.0565008104046867	1.5972103935278807	1.7548228894563238	2.0033432054413853	2.0325483106376128
ENSG00000116329.10	0.00243486194067929	0.0014119894791586088	0.0	0.0	0.0	0.0005520227201676773	0.0	0.0007242255727988457	0.0	0.0	0.0011828859185240813	0.0007321719828789635	0.0	0.0	0.0	0.0
ENSG00000233427.1	0.010503517601244933	0.012182092215854772	0.0	0.0	0.0	0.009525271656183838	0.006515471104373589	0.0	0.012793795338992517	0.0	0.010205476423863461	0.0	0.0	0.0	0.0	0.007084457709352077
ENSG00000199756.1	0.0	0.0	0.0	0.0	0.0	0.0	0.0	0.0	0.0	0.0	0.0	0.0	0.0	0.0	0.0	0.0
ENSG00000159023.19	0.07601137174925438	0.07215164915251537	0.0560480331780142	0.04824073820435011	0.08902478037811552	0.06739088296747697	0.08682658511582628	0.07738469392594735	0.07527280329515634	0.05939278295554993	0.07465511211724908	0.058907621259929314	0.07893371386329177	0.061019192972584554	0.07219729487460363	0.05772913852446425
ENSG00000225616.2	1.1996767686888588	1.0962529428467533	0.5178752010544304	0.689358432609151	0.4364218794819845	0.49452035348354434	0.5412184664032995	0.7785424907587589	0.9298956912224394	0.8329828870204776	0.2825783027585305	1.3118081359914764	0.5357809823141939	0.8238374125889968	0.30518455502655223	1.1769645741136918
ENSG00000206704.1	0.0	0.0	0.0	0.0	0.0	0.0	0.0	0.0	0.0	0.0	0.0	0.0	0.0	0.0	0.0	0.0
ENSG00000277958.1	0.0	0.0	0.0	0.0	0.0	0.0	0.0	0.0	0.0	0.0	0.0	0.0	0.0	0.0	0.0	0.0
ENSG00000253304.1	6.947318318788376	6.322571631253518	6.173136743165791	6.127596522562194	8.680989903607701	7.408259424562224	7.826472941609728	7.011546416662531	7.450601693467567	6.404006442258609	7.096746858051492	6.003115776530774	10.729290561075565	10.599245800813776	7.083504837214916	7.3465622101738255
ENSG00000225750.1	0.0	0.011131183727367034	0.0	0.0	0.0	0.0	0.0	0.0	0.0	0.0	0.009325083991031506	0.0	0.0	0.031070439560499312	0.0	0.0
ENSG00000116350.16	2.6348466818446754	2.179493835182688	2.498304738458994	1.9876327006803276	2.634156006019489	1.9538781633665325	2.7394799038619877	1.8869038085656817	2.7907577563761867	2.0844032119140503	2.92055617929602	2.1010229245003074	3.2811969602272275	2.758268200675094	2.6380586419054355	1.8827858710999892
ENSG00000277916.1	0.0	0.0	0.0	0.0	0.0	0.0	0.0	0.0	0.0	0.0	0.0	0.0	0.0	0.0	0.0	0.0
ENSG00000116353.15	0.5095687659171201	0.5570123985561534	0.3770916118949489	0.4039561825801818	0.3921824186891878	0.4989759599151515	0.500821495842345	0.524154667528619	0.4940102483323918	0.5379412192964996	0.4500996042323253	0.44575770435750184	0.5712613956797692	0.6213026902579554	0.5529060064667133	0.5662377833642139
ENSG00000237934.1	0.08151824022800852	0.0945457281486441	0.0	0.0	0.0	0.036963016228668086	0.0	0.0	0.04964659085963517	0.10376910257333244	0.0	0.0	0.0	0.0	0.0	0.0
ENSG00000060656.19	0.6640292025102623	0.39077546779797223	0.4659655202816068	0.29173885227334345	0.7033730480637586	0.35097324798549695	0.6378858133378866	0.29306244128697767	0.38741791979565404	0.20649990504616317	0.5940678611516301	0.2703896367218552	0.6128754849356356	0.3763501918036714	0.3864616537040113	0.23549849322567884
ENSG00000230523.1	0.0	0.0013578588522698148	0.0016677936600757494	0.002220047650639405	0.002342461537182507	0.0	0.0	0.0	0.0	0.0	0.0	0.002112309382634855	0.0	0.0	0.0	0.0
ENSG00000225011.4	0.0	0.0	0.0	0.0	0.0	0.0	0.0	0.0	0.0	0.0	0.0	0.0	0.0	0.0	0.0	0.0
ENSG00000228176.1	0.10342041109386713	0.039982700170140203	0.0	0.0	0.0	0.0	0.06415305097452903	0.0	0.0	0.0	0.06699054591258266	0.06219779955132	0.0	0.05580179518767836	0.0	0.0
ENSG00000270927.1	0.0	0.0	0.0	0.0	0.0	0.0	0.0	0.0	0.0	0.0	0.0	0.0	0.0	0.0	0.0	0.0
ENSG00000233399.2	0.0015211455224288148	0.0	0.0	0.0	0.0	0.0	0.0	0.0	0.0	0.0	0.0	0.0	0.0	0.0	0.0	0.0
ENSG00000233372.1	0.0	0.0	0.0	0.0	0.0	0.0	0.0	0.0	0.0	0.0	0.0	0.0	0.0	0.0	0.0	0.0
ENSG00000231251.1	0.0	0.0	0.0	0.0	0.0	0.0	0.0	0.0	0.0	0.0	0.0	0.0	0.0	0.0	0.0	0.0
ENSG00000236335.1	0.0	0.0	0.0	0.0	0.0	0.0	0.0	0.0	0.0	0.0	0.0	0.0	0.0	0.0	0.0	0.0
ENSG00000231949.1	0.0	0.0	0.0	0.0	0.0	0.0	0.0	0.0	0.0	0.0	0.0	0.0	0.0	0.0	0.0	0.0
ENSG00000162510.5	0.052625950860437344	0.03390896748791745	0.027765851559376446	0.033263924367980154	0.042897682711064276	0.03711915569608407	0.05803479899694194	0.027827676355309014	0.0605398030376916	0.011165083375985282	0.024619433769985703	0.03868288816936685	0.03590733634518359	0.04416999937520211	0.028634294155618828	0.03549537759055305
ENSG00000186056.9	0.06486297559894105	0.06352652013095447	0.061599957832979224	0.03826548069991923	0.1557338678435052	0.07450781247967855	0.09656487115329805	0.046302839472015585	0.042136671612695284	0.0770631771002965	0.03361198122443172	0.04681088746719554	0.01062163427632368	0.03266446547571416	0.0847021893681768	0.03499924691735416
ENSG00000162511.7	0.16326317904526694	0.17124222530366232	0.13212957281448684	0.11845076456334905	0.04355439056011285	0.038623734759868154	0.1937421633312273	0.15539525080822533	0.0380432595968314	0.03795097765408275	0.15541193586883406	0.11440999521427771	0.024410359929505503	0.024512200355409502	0.009931649950570217	0.007660413976914486
ENSG00000264773.1	0.0	0.0	0.0	0.0	0.0	0.0	0.0	0.0	0.0	0.0	0.0	0.0	0.0	0.0	0.0	0.0
ENSG00000229607.1	0.0	0.0	0.0	0.0	0.0	0.0	0.0	0.0	0.0	0.0	0.0	0.0	0.0	0.0	0.0	0.0
ENSG00000223382.4	0.04585650688901841	0.03818400768968403	0.020099831384647108	0.040133187196886765	0.02352563302117921	0.06077903785831271	0.030633506257758056	0.054558255502549516	0.030076014711693133	0.05388304473522643	0.01827910220725572	0.033942698020361636	0.06065147844485877	0.003806532338589056	0.004935357402664032	0.0333086857566724
ENSG00000222784.1	0.0	0.0	0.0	0.0	0.0	0.0	0.0	0.0	0.0	0.0	0.0	0.0	0.0	0.0	0.0	0.0
ENSG00000235143.1	0.0	0.0	0.0	0.0	0.0	0.0	0.021302730667114602	0.0	0.0	0.0	0.0	0.0	0.0	0.0	0.0	0.0
ENSG00000162512.15	2.2888931477732917	1.917093853386176	2.8339611322932776	2.1721790525763383	3.5454418579996716	2.1953260401323993	3.1135143871956497	1.9462571605647911	2.2301634223643982	1.5506870816294587	2.373157222739224	1.4674463894141938	3.1969737878123246	2.211042821322497	1.813329362875357	1.2269033481298532
ENSG00000266210.2	0.0	0.0	0.0	0.0	0.0	0.0	0.0	0.0	0.0	0.0	0.0	0.0	0.0	0.0	0.0	0.0
ENSG00000134644.15	0.40731115929905404	0.36625265266460294	0.4168108842036773	0.36706664207265716	0.4512034659863563	0.3453497606310556	0.4518672153320331	0.34323370098588557	0.468417439793703	0.3696193165256126	0.4723733850533676	0.3659913973345443	0.40690032813072236	0.2653988730722652	0.4242311532099402	0.38158253066940256
ENSG00000237329.2	0.0	0.0	0.0	0.0	0.0	0.0	0.0	0.0	0.0	0.0	0.0	0.0	0.0	0.0	0.0	0.0
ENSG00000232768.1	0.0	0.0	0.0	0.0	0.0	0.0	0.0	0.0	0.0	0.0	0.0	0.0	0.0	0.0	0.0	0.0
ENSG00000215900.4	0.0	0.0	0.0	0.0	0.0	0.0	0.0	0.07499095795399606	0.0	0.0	0.0	0.0	0.0	0.0	0.0	0.0
ENSG00000225142.2	0.0	0.0	0.0	0.0	0.0	0.0	0.0	0.0	0.0	0.0	0.0	0.0	0.0	0.0	0.0	0.0
ENSG00000084628.9	0.0012035079356172403	0.0027916827887191813	0.0017144458159938673	0.0015214317762277905	0.00321064767797611	0.0016371286928345528	0.0014931038298006054	0.0014318860703817736	0.0007329656026527422	0.001532012198369017	0.0023387159100716048	0.005790388535199548	0.0014781029959009847	0.00584431181018939	0.001683875389301982	0.0
ENSG00000060688.12	1.0154731610065848	1.2039290187201674	0.9239759727309603	1.0514318437925354	0.9352567552181508	1.2866246483845791	0.9838616986129739	1.2564965334275022	1.2404296913714712	1.5044010274801503	1.1526679840582827	1.398242100344975	1.0238637221818105	1.5226719554055093	1.1271588962655041	1.4442042261295234
ENSG00000229447.2	0.0	0.0	0.0	0.0	0.0	0.0	0.0	0.0	0.0	0.0	0.0	0.0	0.0	0.0	0.0	0.0
ENSG00000121766.15	0.6602802359337099	0.8458396073597672	0.6748354784804256	0.8286783894841698	0.5572531656182995	0.9368319994801028	0.5879304190471469	1.0533134344084312	0.7513674917884452	1.0932662952008476	0.5552850105736273	0.9559634608886997	0.4578152366863572	0.7713784813868059	0.6697169120324922	1.0485514378993188
ENSG00000229044.1	1.2082384001578004	1.6414686169471484	1.1623907258155879	1.5638576968133027	1.0697611756017769	1.7517083479570756	1.154306425486938	2.089228865748636	1.2897267441406477	2.0084520382499287	1.0135222732751619	1.9860538266285168	0.9334809206136827	1.3094972979638053	1.2321170791342888	1.8526135500631695
ENSG00000121769.7	0.6572839311747422	1.1007228452006599	0.7399271692214657	1.2686651671126807	0.6714481833990087	1.3578713884249267	0.8154438586232341	2.0408563733252993	0.4881730482077713	0.7591460965897093	0.3883720949494191	0.6324726620922825	0.4646617249736016	0.7992507281152941	0.2960765972596128	0.4065639319488498
ENSG00000168528.11	3.9494037521479126	3.4714312779057255	2.768132131807722	2.3224366195471027	3.1672950815521133	2.6432964496533913	2.7396558502893673	2.0305962913459092	1.5238113232517423	1.0142391672341713	6.474463551408	3.876506646580904	3.914198472427167	3.508800884071916	2.973407712212709	2.1592719075455302
ENSG00000215899.3	0.13419203229181864	0.020751647515598496	0.0764647947865602	0.03392815551991347	0.03579896103133355	0.0	0.03329643808968845	0.0	0.032690484510855974	0.0	0.0	0.12912652792757262	0.0	0.05792401111204197	0.07510134463740659	0.036204167548239956
ENSG00000206981.1	0.0	0.0	0.0	0.0	0.0	0.0	0.0	0.0	0.0	0.0	0.0	0.0	0.0	0.0	0.0	0.0
ENSG00000260386.6	0.0	0.0	0.0	0.0	0.005020015344872769	0.0	0.0	0.0	0.0	0.0	0.0	0.004526787460809235	0.0	0.0	0.0	0.0
ENSG00000265961.1	0.0	0.0	0.0	0.0	0.0	0.0	0.0	0.0	0.0	0.0	0.0	0.0	0.0	0.0	0.0	0.0
ENSG00000284543.1	0.0009338428401833357	0.0	0.000886864641141474	0.0011805307875506997	0.000622812749649952	0.0	0.0	0.0	0.0011374660023107904	0.0011887404978237228	0.0012097929412339785	0.0	0.0	0.0	0.0006532881626800872	0.0
ENSG00000229167.1	0.0	0.0	0.0	0.0	0.0	0.0	0.0	0.0	0.0	0.0	0.023382858553238482	0.0	0.0	0.0	0.0	0.012173969077780789
ENSG00000142910.15	0.19600111478444882	0.12173645269194373	0.05492685821379013	0.028433496640070333	0.021429518231862465	0.02913877629668237	0.039862979625276504	0.003822858404761338	0.035223770874164874	0.020450878843909597	0.8117093912379001	0.5101541148450023	0.01578499456867101	0.04854322759653048	0.12138176882807697	0.10836038898801398
ENSG00000121764.11	2.66433068774346	2.5216273816041825	2.521080165650896	2.4049462470960026	2.5440288363007273	2.504209459913838	2.781626462643171	2.497246426499997	2.819673307815615	2.4093153892380323	2.876365915518416	2.580101600805242	2.5450680359322093	3.1658037881475587	2.5157355461381745	2.2487665065172857
ENSG00000162517.12	3.435285678598867	3.3355050347072295	3.3488619992090998	3.27447548154082	3.67536079295025	3.566901562528175	3.6500926802445486	3.6513922458028536	3.7148819485712194	3.096121040754576	3.774320612307218	3.4812564321971484	3.5163968022443473	4.045522511618825	3.5269582621450257	3.2357914234105465
ENSG00000235790.7	1.1659491216823388	0.854889831975219	1.1603258554252496	0.816038152025504	1.4718031981040798	0.9398740957661552	0.9754225944486946	0.5607264696366535	1.0828213251514325	0.6198389384581101	1.224014934588943	0.6689708591473941	1.4868396092707243	1.0147594376412068	0.9219175954767845	0.7201265745077489
ENSG00000264078.1	0.0	0.0	0.0	0.0	0.0	0.0	0.0	0.0	0.0	0.0	0.0	0.0	0.0	0.0	0.0	0.0
ENSG00000084636.17	1.3823284321964109	1.0308828837998831	1.438816275290877	1.03451423716795	1.7175437041450892	0.9922126573063016	1.0769906569501824	0.6504549673617263	1.2914310866564518	0.8639845930245814	1.4433894793308102	0.7997515187660434	1.8861708936266413	1.241099137460412	1.3112995917506682	0.922102876914382
ENSG00000121753.12	0.49827743807518504	0.3639086166692685	0.5519286212000044	0.3697527679353721	0.45622352871515165	0.23932711516270005	0.4361510790841393	0.23803911923611995	0.3516226105967951	0.18191732364249633	0.6171301878859268	0.29451092760863273	0.5476096920571534	0.3649806108368162	0.4038993495487208	0.2647516007129155
ENSG00000266580.1	0.0	0.0	0.0	0.0	0.0	0.0	0.0	0.0	0.0	0.0	0.0	0.0	0.0	0.0	0.0	0.0
ENSG00000254545.1	6.206357005899479	5.763637559562766	7.032423920887854	6.081575442425073	5.628488381822857	5.687886474464926	2.4443717232630773	1.9729943139438442	6.259705809851784	4.744430357869829	8.40193470907264	5.193970261072091	8.10637603943898	5.935559564762357	9.143006263044564	7.087560391560552
ENSG00000134668.12	2.054462264534473	1.7057912555789936	2.2271725256630894	1.9367881422784552	1.8300464078945287	1.63898505074717	0.7421718756777073	0.621521688748067	1.9054767980869505	1.6338542171180856	2.213111060729999	1.783678252098442	1.9419943951023078	1.7639193710455539	2.448120982789374	2.231520974974426
ENSG00000203620.2	0.00265630696440075	0.0	0.0	0.0	0.0	0.0	0.0	0.0	0.0	0.0	0.005161866553453119	0.0	0.0	0.0	0.0	0.0
ENSG00000269967.1	0.0010293531363878778	0.0023877095857239663	0.0014663552483808661	0.0013012714950292861	0.0013730238743570042	0.0009334842503693491	0.0006385213859723173	0.0012246835885977505	0.0012538021887958431	0.0006551604333904341	0.0023336713454274595	0.0	0.001264212648464735	0.0033324032820006987	0.0	0.00069428252891817
ENSG00000184007.18	0.9036202017312985	0.9520948745601437	1.044023470235501	1.1541619653544652	0.8905572527064406	1.023265349617439	1.0734248391810464	1.149735183438719	1.0379218200453402	1.1645722761557271	1.0541821241324807	1.5002429667137072	1.741166218185362	1.6420405973010075	1.4319892955968143	1.562536453749675
ENSG00000228634.1	0.0	0.0	0.035790328030986814	0.0	0.0	0.0	0.0	0.0	0.0	0.0	0.0	0.0	0.09256948909093403	0.0	0.15818466464727052	0.0
ENSG00000121774.17	3.017242820551337	2.64661819340217	2.746244138417305	2.5206055872586997	3.3803877570900998	2.7272080760347888	3.157376290705325	2.1464102377557204	3.4607182381119665	2.643362359089781	3.5310418846965397	2.59437880518048	3.5890979076207734	2.923116416191889	3.177402114715208	2.5172664300456966
ENSG00000203325.3	0.1461155673519924	0.1353103814283629	0.15328695230190617	0.11383542450393287	0.13824249687599094	0.1309663023671191	0.12857866837438534	0.10107122926812007	0.19039278926843803	0.10165041603870721	0.16287971848565633	0.14918310907819793	0.250400402441133	0.14117593389501293	0.18304157917256034	0.12834764510232866
ENSG00000121775.17	0.5765918505584201	0.4638745286092635	0.5453686891078146	0.4101945361281888	0.6476622411252022	0.47420067494086066	0.5415695080549313	0.3791086589506329	0.6042200222101375	0.43830541079640833	0.6418839231705651	0.36642138723186596	0.7511532954578435	0.6045812789459896	0.5029829442662358	0.38890215030001224
ENSG00000266203.1	0.0	0.0	0.0	0.0	0.0	0.0	0.0	0.0	0.0	0.0	0.0	0.0	0.0	0.0	0.0	0.0
ENSG00000276493.1	0.0	0.0	0.0	0.0	0.0	0.0	0.0	0.0	0.0	0.0	0.0	0.0	0.0	0.0	0.0	0.0
ENSG00000025800.13	0.17278286454047914	0.1664885936166819	0.16708333131932665	0.1619936990914602	0.1863374316889372	0.16859730831445394	0.20588888689820542	0.17245403487112157	0.2149357616950743	0.1898612679886161	0.22860267189454156	0.2103525405867552	0.20898038314983808	0.17455303123876018	0.21455992793199014	0.19836481586185814
ENSG00000250135.1	0.0	0.0	0.0	0.0	0.0	0.0	0.0	0.0	0.0	0.0	0.0	0.0	0.0	0.0	0.0	0.0
ENSG00000084652.15	3.984302059353234	3.647753364068072	3.8739147788752506	3.471217519628874	4.65119334108925	3.3219196689890347	4.412477130655644	3.0597109178994297	4.249680376982167	3.524916292432212	5.487555475124461	4.105757041364365	5.309270065348541	4.397705905855929	4.5566011617881825	3.8841919220978762
ENSG00000160050.14	2.2885255695444333	2.1145020077981767	2.4057741793434366	2.592847853904845	2.5918275986032673	2.5583344501752165	1.982086825070272	2.1320014818918627	1.9810786600214108	2.3177278290121874	1.97652250159836	1.7831777061527807	2.828357915035937	3.362702541915667	2.2957494421313527	2.1745956138393345
ENSG00000224066.1	2.2350946155034483	2.5174437525218845	3.2424812099271034	3.3372364219220514	2.9813269713268085	2.346130302932688	3.209597531200985	2.5754718581823983	2.358030987871083	2.7331614532554553	2.439569650465456	2.2226969150173423	2.5072977998762034	3.0766572180934526	2.2407560360507	2.4215542521190017
ENSG00000160051.11	0.7849834771989228	0.708113968115715	0.9149242646520109	0.8870990537277046	0.8884199529441588	1.024667090661541	0.9000931699189044	1.089599288950213	0.9561480575405878	1.0749498261120176	0.978425038715302	0.9441897290778042	1.139375618371394	1.2064694806208425	0.9651738901533723	0.7219895871442631
ENSG00000222046.2	0.24324620485947004	0.20375301106135094	0.2646982511725686	0.31390948620923603	0.18926772582434698	0.24816538155665332	0.1823240187087995	0.16881940802147127	0.23455951981191195	0.23868208604430755	0.24290911550842423	0.1462900652922063	0.2489548354881498	0.16952682807228223	0.21979991537043292	0.23242647355596346
ENSG00000160055.19	1.5469396142469498	1.0338014555973567	1.6598008535886764	1.424866383719333	1.3999586092169658	1.1711235149442931	1.4096589763014808	1.3301458175446021	1.3450971743922913	0.9119826587323222	1.4099356738056388	1.2020333965779637	1.289012823559253	1.1719862773232592	1.3407689655978234	1.2126674743744628
ENSG00000084623.11	38.017454276877295	45.92361041716536	34.670770617098945	41.83941174054474	29.698878747799455	48.7079038532407	34.5446278171089	59.50346508793148	40.42640928094081	56.37742847937222	28.815627462984917	46.667479536522734	28.52385876596845	46.44028856384057	38.42751699691506	54.681231610014905
ENSG00000220785.7	1.3981376515235544	1.1369182335470747	1.5748355090085238	1.2011527477644692	1.7781935442856607	1.2744745588573094	1.201198583836273	1.1820372588562769	1.4785733536401768	1.1451215255717166	0.9641474112389532	0.6387855117139782	1.0471447225112784	0.8031156581839562	0.8593080474297119	0.6091872701539573
ENSG00000183615.5	3.1710494994918075	3.3949081608420713	2.5903332607269656	2.4108431691247945	2.0705166186144677	2.3729664281761202	1.5681329872221292	1.424689585676842	2.565991542982438	2.4558367926019633	2.64296896849938	1.8404110447643818	2.069837805982745	3.039083351958882	1.8615693744688027	2.4529160024273335
ENSG00000182866.16	0.0	0.0	0.0009786337762581574	0.0	0.0	0.0	0.0	0.0	0.0	0.002623493030185322	0.0	0.0	0.0	0.0	0.0	0.0013900758369750268
ENSG00000277617.1	0.0	0.0	0.0	0.0	0.0	0.0	0.0	0.0	0.0	0.0	0.0	0.0	0.0	0.0	0.0	0.0
ENSG00000252450.1	0.0	0.0	0.0	0.0	0.0	0.0	0.0	0.0	0.0	0.0	0.0	0.0	0.0	0.0	0.0	0.0
ENSG00000116478.11	3.036944391698817	3.3280495283452547	3.003449317607689	3.088001912855067	3.2883158100226253	3.5742006342176307	3.3023913607723525	3.314366068146268	3.530331568351287	3.6233121656649003	3.027078156611169	2.991278688494078	3.2404891080566407	3.750228751495922	3.2322797025730927	3.3056716691596644
ENSG00000175130.6	11.996767686888587	9.418021567520988	8.763009585804413	8.252814027137116	10.988510063282162	10.969148759484224	6.661640723103038	4.5728290780333865	14.130721836496468	10.037002278232611	14.855331092897659	10.503735816808076	20.304773976394806	17.4443378765269	12.356559574838318	8.806439878748206
ENSG00000233775.1	0.04899973187292819	0.0	0.0	0.0	0.0	0.0	0.06079036552521743	0.0	0.029842028406438296	0.0	0.0	0.0	0.0	0.0	0.0	0.0
ENSG00000162526.6	0.16038208697192935	0.12183298583624304	0.21377383015928328	0.14939422837874808	0.16138499647797566	0.12247990617120384	0.1570849469566296	0.1305584897723038	0.1679351924574963	0.13968792843866193	0.14580695787712467	0.10830031988171364	0.08984834704588741	0.11234522943265524	0.1495979329228741	0.07211679969991446
ENSG00000225828.1	0.6221727922721474	0.4348118643502748	0.7272290057360087	0.4991431736112802	0.7181809519401008	0.5642266799054269	0.47500556891778944	0.5836480441027266	0.903574555585634	0.5330758169928257	0.5657672301739528	0.41735385177654355	0.558402054373337	0.37443598207051193	0.48547476589163974	0.38736533523023764
ENSG00000160058.18	1.7297891034962887	1.3562701922436542	1.720063015895851	1.4480994373136338	1.8325653444833836	1.2558293302316008	1.78584009456435	1.305059835410212	1.5506332130434939	1.1458153625124738	1.6185447692682438	1.1162854976581984	1.5545569105116674	1.4301441862640387	1.5704211306651867	1.233900056625115
ENSG00000224333.1	0.0	0.0	0.0	0.0	0.0	0.0	0.0	0.0	0.0	0.0	0.0	0.0	0.0	0.0	0.0	0.0
ENSG00000270850.1	0.0	0.0	0.0	0.0	0.0	0.0	0.0	0.0	0.0	0.0	0.0	0.0	0.0	0.0	0.0	0.0
ENSG00000229259.1	0.0	0.0	0.00956077294254333	0.0	0.0	0.0	0.012489656916999218	0.0	0.0	0.0	0.0	0.0	0.0	0.0	0.0	0.0
ENSG00000263529.2	0.0	0.0	0.0	0.0	0.0	0.0	0.0	0.0	0.0	0.0	0.0	0.0	0.0	0.0	0.0	0.0
ENSG00000254553.1	0.0010606049452437695	0.00020501682925124385	0.0	0.0	0.00035367743576099234	0.0004809127097640833	0.0	0.00031546643821955833	0.0003229671030247015	0.00033752575817678766	0.00034350329653484756	0.0022324947833206694	0.0	0.0005722628570468065	0.0	0.0
ENSG00000273274.1	0.0	0.0	0.0	0.0	0.0	0.0	0.0	0.0	0.0	0.0	0.0	0.0	0.0	0.0	0.0	0.0
ENSG00000160062.14	0.09307090639936418	0.09999522307405886	0.07913885529704762	0.09781941434575966	0.09238663794663131	0.08489345375383552	0.08659967417454166	0.09785625485240597	0.07447809702585305	0.10056610209848503	0.08026537444168778	0.10739107680529211	0.09171076623236556	0.09576377360329502	0.06662376321544289	0.08175331267147666
ENSG00000176261.15	0.5235623910187327	0.5907770827686373	0.45679918583871104	0.5067153407580225	0.43434863683044683	0.5661576182279918	0.44271181939190873	0.6220697376930535	0.5150186686349271	0.6357670336763103	0.4622930010731947	0.6152421789368473	0.39208509527536317	0.4532164805497524	0.46255032299760696	0.5780306393337925
ENSG00000200591.1	0.0	0.0	0.0	0.4504718470515244	0.0	0.0	0.0	0.0	0.4340390072183946	0.4536045424368938	0.0	0.0	0.8752857631865544	0.0	0.4985688275186249	0.0
ENSG00000162521.18	3.528320223632521	3.7176420601324924	3.372265559690602	3.691032903448068	3.3415164065045384	3.776737210436303	3.5981174071002098	3.884054334902583	4.050156112867418	4.316337797751895	3.8217448362114785	3.9328433602860606	2.7805030048268193	3.1684866827749767	3.5983564304066005	3.9441771352350705
ENSG00000162520.14	2.85307876733286	2.5102170223533853	2.4433029260971333	2.3770939513847313	2.791214301507046	2.1870330764622126	3.2532852577343276	2.4398977524984002	2.5828085509158294	2.0446367258225577	3.486472162682313	2.6343428835270384	1.9365452659518667	1.5160144109018805	2.8909525050307456	2.595061006338428
ENSG00000224409.1	0.023983941797058348	0.022253466068306745	0.009110959154896016	0.024255714542025304	0.019194884743309996	0.01740015638006873	0.01785306816404327	0.03424217272429567	0.029213607709621392	0.024424394927962827	0.0031071184829506555	0.005769647939186821	0.011782468623462881	0.01035267211798591	0.013422751320640042	0.019412150612630862
ENSG00000162522.10	1.0899889275135888	0.7729755059279358	1.1456961603741265	0.7288426166742664	1.5873963722793416	0.8730522547067802	1.3630657008630778	0.7441863766131406	1.075907724346229	0.6369795085875196	1.0343980126064873	0.5430017356023356	0.9405518952035178	0.6573766870893009	0.7336051884921172	0.4666414629268959
ENSG00000134684.10	1.4273346959002033	1.3461376536731033	1.3642915108773368	1.319894268046741	1.5269071023445795	1.4366164262794157	1.55126131293932	1.3399907046298756	1.6537800452359184	1.4411636536785926	1.823036971869567	1.423285540035677	1.7241595806343033	1.676924821325532	1.689622757813142	1.6731554073296369
ENSG00000116497.17	0.6948165935676591	0.6383408221312544	0.6095412760131055	0.6471574913271793	0.7261607402949909	0.6580061143402575	0.6997849899235291	0.6629591023605884	0.7567957395285206	0.7626247912489199	0.7993814876430411	0.7750857247278665	0.6633648465487764	0.6372789744106497	0.7282121488374597	0.6825008287389901
ENSG00000160097.16	0.0599016205239199	0.04359186891469369	0.08031273922755215	0.06236216876158758	0.04230053462768403	0.03195451667310938	0.07868703961316817	0.05869176795420447	0.05150335585947663	0.017941671739230967	0.06847281176104984	0.07628882247688828	0.04327582831498042	0.015209731525601778	0.029580253522252464	0.038026072983896445
ENSG00000121905.9	2.2148768493990496	2.2066518717183383	2.238009726417435	2.076216672423223	2.765372670904163	2.8109828914330945	2.815992683413166	2.435642692226727	2.2258839807796713	2.190034946392314	2.2157094804752697	2.3093387865224737	3.160578342284863	3.23884432632344	1.9661564608001303	1.7825382363429525
ENSG00000121900.18	4.1438279970491845	3.793612805973642	4.180079172508598	3.9288595883039954	4.89603622247615	4.916734654170259	5.14094279673853	4.567282437750464	4.3684212295759	3.942793779226823	3.8865870959113638	3.997526371162804	5.6963914637773705	6.083341468595716	3.9142460900395606	3.2418546796845016
ENSG00000116514.16	0.6474176329609846	0.4897484341803661	0.5821694806187658	0.5316652500788707	0.5439819460965246	0.4414960039669659	0.6703902958494127	0.4533686706985762	0.6830273895462273	0.48507094819588376	0.6463828580893829	0.470606523573996	0.6605246069146126	0.5831208557742434	0.6633225208048787	0.5020020642775997
ENSG00000278966.2	0.0	0.0	0.0	0.04999742478264172	0.05275429312419593	0.03586631135155376	0.09813301863356529	0.0	0.0	0.0	0.0	0.0	0.0	0.0	0.22134264430497194	0.053351416134274486
ENSG00000217644.5	0.0	0.0	0.0	0.0	0.0	0.0	0.0	0.0	0.0	0.0	0.0	0.0	0.0	0.0	0.0	0.0
ENSG00000239670.1	0.0	0.0	0.0	0.0	0.0	0.0	0.0	0.0	0.0	0.0	0.0	0.0	0.0	0.0	0.0	0.0
ENSG00000236065.2	2.0518769952196982	2.558794162115588	1.8454994002240601	2.3904461135173474	1.9035892879550809	2.686907719608061	2.043965893903372	3.133618947141315	2.2926216882579937	2.960140864865585	2.0717159106831904	2.9248229557173486	1.813102956298077	2.9166610251834535	2.264076236364208	3.072730820899926
ENSG00000004455.16	1.2375115156645915	1.4775604220891072	1.1195818756041205	1.4249156563655645	1.1959546138892534	1.650323590953543	1.2492563237733847	1.8035019495121356	1.4005386460745326	1.8073274942731046	1.1768680792448327	1.7124827793679795	1.1253776792612935	1.7607262891544453	1.291695634304646	1.7896487752017232
ENSG00000276645.1	0.0	0.0	0.0	0.0	0.0	0.0	0.0	0.0	0.0	0.0	0.0	0.0	0.0	0.0	0.0	0.0
ENSG00000142920.16	0.09584999293283378	0.08964010636227447	0.14044340409054862	0.05770006664663415	0.10715172204600035	0.08195596788062391	0.13250421668335233	0.12055501207533668	0.08116901537617877	0.0918000975017495	0.10939104514411992	0.08893783664346412	0.09193320005467259	0.05812014704983575	0.1060087881369815	0.09235616474317034
ENSG00000278997.1	0.10593172350453497	0.040953582514227496	0.025150672015888453	0.033478775976603356	0.03532480260707748	0.0	0.06571085132931892	0.031508342157271337	0.03225749796104331	0.0	0.017154311977614987	0.03185406069736477	0.0	0.0	0.0	0.0
ENSG00000116525.13	0.1148720696755843	0.08730161556095759	0.09883664529494489	0.07198799901868211	0.09691120656309447	0.06677785279055962	0.1656565238029577	0.08994537055305521	0.10643469558027524	0.07123881798317368	0.12592183145267197	0.06022787169909307	0.15675726424202005	0.09323589905488512	0.1222586461130185	0.058275109856680864
ENSG00000279179.1	0.0730873575354396	0.11302333346615787	0.09915800194253671	0.13199204105658244	0.1810511423438462	0.12309209843019467	0.19430166874792085	0.07453409398038598	0.13989478880755335	0.05316397886408619	0.1285005771900193	0.08791055393502496	0.12823304624578183	0.07887042244107019	0.07304243048938369	0.014084650038349227
ENSG00000160094.14	0.48395526821287316	0.3546688345241341	0.4797268354042489	0.35430782482813794	0.4966479802951818	0.32731439523592765	0.4396925275738763	0.2878954042319991	0.4624548357346168	0.28209860981179763	0.491860499368484	0.24303521947195733	0.5023174125626464	0.41322685837355333	0.43431491492154223	0.25278334307293093
ENSG00000270115.1	0.0	0.0	0.0	0.0	0.0	0.0	0.0	0.0	0.0	0.0	0.0	0.0	0.0	0.0	0.0	0.0
ENSG00000184389.9	0.015067109849567021	0.003883332307900863	0.011924282469157272	0.003174550415308677	0.013398383126714567	0.004554611126139258	0.0	0.002987708414159346	0.012234981783158766	0.003196627043408197	0.004879858354223856	0.0	0.006168285101998464	0.0027098834392006795	0.0035134978774337927	0.0
ENSG00000225313.5	1.7592701307550296	1.564189421554608	1.8265863894936964	1.6430282445875506	2.1335162268300847	1.7629083455998091	1.9886358643925803	1.457409541260937	2.024641701690502	1.594312187272886	2.1945563680351974	1.7172453642644705	2.7789074721766696	2.372164320694732	2.3040170102316058	1.7265958215734487
ENSG00000134686.18	0.7417227282792728	0.6165052562886544	0.7397253032403014	0.6361176231875039	0.8432368310612174	0.7145685384017123	0.7768091332963237	0.5484561496488182	0.824289886834066	0.6132479734005677	0.9244444656888322	0.6713325796622829	1.091172040329171	0.9862346191559322	0.9684011110873357	0.7497426153436488
ENSG00000284154.1	0.0	0.0	0.0	0.0	0.0	0.0	0.0	0.0	0.0	0.0	0.0	0.0	0.0	0.0	0.0	0.0
ENSG00000222112.1	0.0	0.0	0.0	0.0	0.0	0.0	0.0	0.0	0.0	0.0	0.0	0.0	0.0	0.0	0.0	0.0
ENSG00000233246.1	0.13957303599110277	0.08633509444944569	0.1696660861904843	0.15174119535754058	0.15638478889372284	0.10379058997335537	0.14545272520650218	0.10627742059531653	0.21420850096413907	0.11370898015636709	0.19166580761834714	0.11415874727235216	0.2536991310810637	0.1988141831801127	0.30854577482130674	0.18451404990516554
ENSG00000234512.1	0.0	0.0	0.0	0.0	0.0	0.0	0.0	0.0	0.0	0.0	0.0	0.0	0.0	0.0	0.0	0.0
ENSG00000121903.14	0.09200437879057126	0.08863150231329044	0.10313230053686419	0.09724165971680505	0.13680477992310972	0.07659656468339535	0.12162786128940128	0.08972390619338644	0.10655437533674277	0.12479732717702656	0.12505351090143668	0.13062007087066246	0.12225829556201431	0.12207081170047818	0.12872695274252988	0.09155730830184143
ENSG00000235907.2	0.04896639872199423	0.0	0.0	0.0	0.0	0.0	0.0	0.0	0.0	0.0	0.0	0.0	0.0	0.0	0.0	0.0
ENSG00000121904.17	0.07238443507490731	0.05071714457358611	0.1024066802366735	0.07608035315544129	0.11194373223212922	0.05733114126062785	0.051579665930506224	0.02942930578727673	0.09509474946710758	0.05995215434478197	0.1012129749595346	0.05478923069261761	0.11473570679019078	0.06214392971467206	0.0944005869971814	0.059957044701197636
ENSG00000227000.2	0.0	0.0	0.0	0.0	0.0	0.0	0.0	0.0	0.0	0.0	0.0	0.0	0.0	0.0	0.0	0.0
ENSG00000176256.10	0.0	0.0	0.0	0.0	0.022245786257191053	0.0	0.0	0.01984237117318431	0.0	0.010614934843866143	0.005401461996658657	0.0	0.0	0.0	0.0	0.0
ENSG00000231163.5	0.0	0.0	0.0020708732668641263	0.0	0.0029085978032728443	0.0	0.0	0.0	0.005312079942933397	0.005551536962875041	0.0	0.0	0.005356186736252166	0.0	0.0061018420574833225	0.002941520065567391
ENSG00000201148.1	0.0	0.0	0.0	0.0	0.0	0.0	0.0	0.0	0.0	0.0	0.0	0.0	0.0	0.0	0.0	0.0
ENSG00000142698.14	0.014465555892550545	0.012250096928563858	0.06214740297449239	0.05224811271497929	0.022970451856060663	0.013742986396763633	0.02478305735855715	0.016390995633031598	0.024332036673990927	0.028936302632486737	0.02900256753450122	0.030656058299754874	0.054144150716179444	0.03419365860374962	0.027949550141671498	0.02230123504005043
ENSG00000270241.1	0.0	0.0	0.0	0.0	0.0	0.0	0.0	0.0	0.0	0.0	0.0	0.0	0.0	0.0	0.0	0.0
ENSG00000207941.1	0.0	0.0	0.0	0.0	0.0	0.0	0.0	0.0	0.0	0.0	0.0	0.0	0.0	0.0	0.0	0.0
ENSG00000163866.8	0.26892583620823957	0.303294275779842	0.22077098094298156	0.23726502475227898	0.23174313659695123	0.3384131900415337	0.30418907203087286	0.3417924287511682	0.2727222435023895	0.3242640703047849	0.27976076197435745	0.3605534705665352	0.2710797720878626	0.3675750095885123	0.2834824407816722	0.30368581230233144
ENSG00000189280.3	0.010386811850119988	0.01606231418090481	0.029592868631681736	0.0	0.013854662840697921	0.10361378834893309	0.038658461885949964	0.07414690388178657	0.02530328411489631	0.0	0.013456109655168118	0.06246705409483221	0.02551338011019971	0.04483468912048963	0.0	0.04203444907548899
ENSG00000189433.5	0.009035978674533205	0.0	0.025744235452868997	0.0	0.0	0.00819441208383478	0.0	0.0	0.0	0.0	0.0	0.0	0.022195295526447903	0.0	0.0	0.0
ENSG00000255811.1	0.0	0.0	0.0	0.0	0.0	0.0	0.0	0.0	0.0	0.0	0.0	0.0	0.0	0.0	0.0	0.0
ENSG00000188910.7	0.0	0.0	0.0	0.0	0.0	0.012601676961356728	0.008619792177272627	0.0	0.008462922727617348	0.0	0.0	0.0	0.0	0.0	0.0	0.0
ENSG00000187513.8	0.0	0.0	0.0	0.016550620790179688	0.0	0.0	0.0	0.0	0.0	0.0	0.0	0.0	0.0	0.0	0.0	0.0
ENSG00000230163.1	0.5852081798482237	0.2262435716944519	0.4366752566382305	0.3170568400850451	0.3902959897806365	0.4548898025075111	0.25929456143015217	0.5967921531948674	0.356406014057381	0.5853131784522521	0.9747474555085199	0.45250524551622356	1.1294337780490848	0.5864049278259161	0.4678787603194529	0.281938377945353
ENSG00000116544.11	0.00336625385218779	0.004338019192570045	0.004795365000644307	0.00212774898527821	0.004490147008653444	0.0015263687663056597	0.007656483472244217	0.0026700236631424807	0.003416884108018664	0.0035709098182455123	0.0007268300356226524	0.004048979889418577	0.005512407805692497	0.002421739977279405	0.0007849764077285868	0.0
ENSG00000241014.1	0.1806577227650467	0.14222558381230124	0.2277195143451899	0.14118100965364014	0.19716056433657236	0.14000202030719672	0.2037534155255645	0.10160771760381723	0.12002721473685643	0.16306911496385185	0.1255316134596283	0.10272258653652337	0.14522857693466787	0.09924846076640283	0.17463787168170872	0.07975688566938177
ENSG00000271741.1	0.005734592584554774	0.008868055869476605	0.003403816450525056	0.005437100448399136	0.004780752742891401	0.009100876486193335	0.005335865616428324	0.008528488884586469	0.006111886115826263	0.005474911422816237	0.006036194027018085	0.0077598593130470935	0.008803762555951443	0.007735430499247957	0.004011747257758215	0.005801838991657479
ENSG00000243749.1	0.0	0.0	0.0	0.0	0.0	0.0	0.0	0.0	0.0	0.0	0.0	0.0	0.0	0.0	0.0	0.0
ENSG00000163867.16	0.002357289024343324	0.0012151151373673158	0.0014924683217078535	0.0009933335491606218	0.0	0.003562904540086231	0.002924515215920718	0.004674348513386869	0.0019141951282255684	0.0020004828847947197	0.0025448889786235363	0.0018902547207701995	0.0	0.0016958736087428396	0.002198783991414585	0.0021199392477431515
ENSG00000233940.1	0.0	0.0	0.0	0.0	0.0	0.0	0.0	0.0	0.0	0.0	0.0	0.0	0.0	0.0	0.0	0.0
ENSG00000197056.9	0.22079546756672588	0.23920739734769453	0.1926204268220213	0.23611752637974345	0.19263177495727207	0.24505096110238014	0.2380915328233444	0.31003965934840455	0.2658124143149051	0.28187987589773267	0.24695931601094623	0.29722901160579435	0.17342437231827473	0.1461457106643428	0.2694101523694886	0.2562862242064483
ENSG00000228348.1	0.0	0.0	0.0	0.0	0.41563988522093764	0.07064576478336347	0.0	0.0	0.0	0.0	0.1009208224137609	0.0	0.0	0.0	0.0	0.0
ENSG00000116560.10	12.458181828691993	12.73581322414162	11.645984932763923	11.419179274193588	14.774064710835862	13.740411682122378	14.545367308396008	11.523310932837528	17.50119299260837	15.815002165347941	16.338358996212477	14.24144907851784	18.192112584641425	15.366157310965482	16.887242676352972	14.692318280388381
ENSG00000201868.1	0.0	0.0	0.0	0.0	0.0	0.0	0.0	0.0	0.0	0.0	0.0	0.0	0.0	0.0	0.0	0.0
ENSG00000146463.11	0.2832845509409583	0.2835673980621423	0.28332246565188524	0.2980851227169499	0.3355315153407423	0.2669210198447475	0.31528447707580626	0.23830598217371007	0.31670549764739925	0.2783120802078335	0.33425477918875307	0.2793775758592347	0.2956592966660555	0.18519557713357168	0.2966903170310584	0.26416950684406065
ENSG00000240374.3	0.0	0.0	0.0	0.0	0.0	0.0	0.0	0.0	0.0	0.0	0.0	0.0	0.0	0.0	0.0	0.0
ENSG00000201542.1	0.0	0.0	0.0	0.0	0.0	0.0	0.0	0.0	0.0	0.0	0.0	0.0	0.0	0.0	0.0	0.0
ENSG00000229994.1	0.0	0.0	0.0	0.0	0.0	0.0	0.0	0.0	0.0	0.0	0.0	0.0	0.0	0.0	0.0	0.0
ENSG00000227409.1	0.6647416416442745	0.5485042291569558	0.6265897332675107	0.627121385971109	0.7411051075421157	0.5308510700110053	0.6031359477423399	0.5843092849319701	0.5800747365940117	0.7704087073614618	0.6265993722436747	0.7100579669246765	0.49959453416340754	0.25695746018331617	0.5622042147387829	0.5219687825238873
ENSG00000278702.1	0.0	0.0	0.0	0.0	0.0	0.0	0.0	0.0	0.0	0.0	0.0	0.0	0.0	0.0	0.0	0.0
ENSG00000142687.17	0.31461875084367946	0.2352162397796505	0.2998899364486173	0.2646657829326343	0.3629602181036495	0.23417998227232148	0.33758751882576044	0.2139959714675972	0.30185693674917713	0.21092283211031942	0.3676912235737355	0.23651755239955594	0.3750380779303597	0.24995402225574428	0.31032164037751336	0.20401365483517
ENSG00000236274.1	0.0	0.0	0.0	0.0	0.0	0.0	0.0	0.0	0.0	0.0	0.0	0.0	0.0	0.0	0.0	0.0
ENSG00000020129.15	4.109085718282317	3.154460034972139	3.846574725677015	2.96633022516665	4.290747097937356	2.770646020864033	4.441818221744251	2.7262093952495263	3.7303174914839565	2.318515779810084	5.2234171115970796	2.742871557073087	5.438988759856211	3.562433063576278	4.701075216318102	2.9176436622599513
ENSG00000239636.1	0.03182568486920924	0.014061626739978567	0.03886026647629253	0.022990225645378455	0.09096716790617414	0.016492341248061607	0.028202705582536767	0.010818554065621967	0.027689451572168938	0.034725158251232645	0.02650510229891472	0.01640588750166197	0.0	0.01962508815089648	0.012722448605199879	0.006133121359548988
ENSG00000116819.6	0.013112415724807636	0.006336633417983783	0.020235764755656308	0.018648278940242083	0.015303982475686677	0.010404791115283609	0.02643486680105377	0.007800316420754486	0.01597156015267615	0.014605082953952268	0.01592543262882237	0.011828855584584767	0.020130217251535205	0.003537485148977515	0.006879786626201992	0.004422059266070661
ENSG00000126067.11	2.2436508078244826	2.2387363016684403	2.007960088059979	2.17270132944331	2.1722047873791257	2.268480600235152	2.4014170428621577	2.403174775848018	2.5214588028557396	2.2766229685209796	2.694464280860109	2.5564442525371485	2.2821989927510984	2.663574029698833	2.4451559703084826	2.4711039014835605
ENSG00000142686.7	5.459311648830664	5.613322506788181	5.673217809085465	5.665868611199958	5.17203202895123	6.000510145878404	5.991163682719748	6.36521428928369	5.568836009891037	5.8034961013692214	5.718840593034777	6.4273207992307055	5.528202917392299	6.377017588908983	6.0818805195035965	5.829097372598095
ENSG00000092853.13	0.2510328883404896	0.1968972578359965	0.17657036644526017	0.18199428438538642	0.278876993481925	0.1922256647503423	0.3868293959503773	0.21776153809942173	0.4009379600940989	0.2910057001430361	0.5965362077922726	0.42028804357008465	0.611287233032898	0.46450460156226986	0.4645953139748725	0.362056957950761
ENSG00000232335.1	0.4039991029021473	0.33896009678511985	0.24489918750603587	0.13039691393036723	0.37836432350599564	0.21046937423159207	0.6611732638292039	0.24544449195165077	0.5339706057277169	0.3939111813471569	0.8463176299479276	0.39288450024679045	1.0345806644399949	0.5380002073408645	0.6614640164475666	0.3362655533278012
ENSG00000134698.10	0.22947274770165826	0.16287735149562566	0.16705584445293362	0.16746593083095307	0.19021807249637163	0.1601785223158413	0.2254169796260172	0.15588701266147967	0.22307813571446233	0.20364670726364512	0.22178912706453915	0.1567267453998425	0.2347099600708625	0.1351418511395868	0.2015514474495523	0.19237114064104321
ENSG00000092847.11	0.456991496373078	0.37763897362279464	0.4379422895873335	0.36041457183152353	0.5392023945773794	0.30746265455716015	0.48827318164645495	0.32721351060875375	0.445454690593358	0.3357585006558991	0.5628529780489209	0.36074723739765596	0.5401487620613206	0.3511543008628566	0.451142385691425	0.405381140676387
ENSG00000271164.1	0.0	0.0	0.0	0.0	0.0	0.0	0.0	0.0	0.0	0.0	0.0	0.0	0.0	0.0	0.0	0.0
ENSG00000271914.1	0.0	0.28180211968017804	0.0	0.2303678812769821	0.0	0.08262871729092132	0.0	0.43361860244791645	0.0	0.11598495895221841	0.11803903786115831	0.10959409743726259	0.0	0.19664835164872982	0.25496431179433476	0.24582171484653056
ENSG00000126070.19	0.09011410183617345	0.07713523587012533	0.0814825576245379	0.07573208832094439	0.09243591598964604	0.0761964963267658	0.08439957323339319	0.06795265494307912	0.09770484937708795	0.08142883309661185	0.10260210059111277	0.07938464548960282	0.08292811257342247	0.06218163959664611	0.08594898705202514	0.0753336355114313
ENSG00000271554.1	0.07023803394581858	0.04784324588919896	0.04129333418565134	0.05919494370436835	0.046844223855926036	0.04398085389003781	0.058092777166099244	0.07560772295366416	0.08759032611632768	0.04470495025828966	0.058495717614853095	0.06436826316653498	0.05340133855601254	0.046921113596776524	0.0655152011627095	0.05639815608265158
ENSG00000232862.5	0.00908846036885499	0.007027262454145855	0.0	0.0	0.012122829985610682	0.008242005891392404	0.0	0.0	0.0	0.0	0.0	0.0	0.0	0.0	0.0	0.0
ENSG00000092850.11	0.05998383843444293	0.0198771137988697	0.008138038873712478	0.010832775369572372	0.0	0.031084136504679928	0.02126215403727248	0.020390398567491308	0.041750418789578914	0.04363243693916788	0.022202580931027397	0.041228255702589256	0.02104853859091476	0.036988618524403945	0.0	0.0
ENSG00000116863.10	4.782575372111408	3.8354929098155144	4.393285767299795	3.661765120970341	4.879433076114575	3.8143683820405636	5.474258365934105	3.979696141212956	4.525094826689382	4.113028018370838	5.771705139792093	3.9976814680175288	6.380741479112583	5.9981247025780995	4.998702134239533	4.473838545758442
ENSG00000171812.12	0.2736722618006868	0.23573578131263562	0.7329771805745703	0.5705415842992493	0.7188792898751073	0.44738390837095193	0.539070487564519	0.291330267686542	0.3976760807865441	0.3055900399288039	0.35842980588526585	0.22522639688114063	0.5395513194029177	0.34066191987440464	0.3140498080757827	0.19916035245161898
ENSG00000054116.11	3.565225319872962	4.082138671253783	3.436747741371017	4.110038265763947	3.1662594397566344	4.3555762797195605	3.352857149756826	4.771434897554259	3.897105764550029	5.0768645957628005	3.0943216138181335	4.566045718947902	3.1263286441712848	4.244018235404137	3.6778631420961516	4.637435545735009
ENSG00000116871.15	11.494963830733413	9.541014623457457	10.878822159767777	9.050918855873737	11.839173993766916	8.528333241290923	13.024100061667767	8.579217834948075	11.956117159187448	8.178362452877547	13.749609398727106	9.034812489284866	16.711723354371163	13.219076506720151	13.297266655686988	9.552415881592703
ENSG00000264592.2	0.0	0.0	0.0	0.0	0.0	0.0	0.0	0.0	0.0	0.0	0.0	0.0	0.0	0.0	0.0	0.0
ENSG00000054118.13	1.22900875526223	1.113242142709333	1.135933126539128	1.1208451485044009	1.330331603570379	0.9681701774764746	1.3371822551158477	1.0792116166483336	1.3626747428164907	1.258823917919779	1.5653942838381119	1.2980322138309799	1.5520179886373715	1.2216512509270834	1.3207722131308746	1.154647746052252
ENSG00000231849.1	0.0	0.0	0.1324797025953194	0.0	0.0	0.0	0.0	0.0	0.0	0.17757387126405533	0.0	0.0	0.0	0.0	0.0	0.0
ENSG00000214193.10	9.992226418702597	9.758363808777494	10.490983071773917	9.840322388527383	10.33620833869084	10.5348152885516	10.475337688291335	10.395366664677404	8.384162968885168	8.056280514150428	8.648852833997681	8.41737053626273	9.82052741111332	11.33292561405855	8.658883803125105	7.86024201865822
ENSG00000142694.6	84.27121832999033	82.39592664888032	88.70960697854647	84.52320180965258	85.20402289575739	88.69081614238033	85.68357637799386	84.81272470571456	70.2067805364092	65.45173824697173	71.59626427405256	69.41028334064744	84.73945329088481	95.00046669669861	69.85247522434167	70.02329389772261
ENSG00000116883.8	0.7411890369701533	0.8469599428058567	1.1710944951126978	0.953568526244479	1.2773711289376108	0.9219870997150825	1.1067015113987644	0.9130528390801192	0.8868254619875018	0.584469494264414	1.0239407881531772	0.6390492340997297	1.0633597407329272	0.693662993650659	0.6240515231270122	0.4601037017448275
ENSG00000196182.10	0.4612346497876641	0.37407051123910223	0.4668397818633817	0.3313604395334703	0.47516714834678375	0.38018817113640224	0.5818695033151396	0.34887358544871344	0.4272759080611406	0.34158563021294874	0.5516817389663026	0.36673474341255485	0.4547052034811202	0.39449090685065147	0.4570645241904406	0.36093376786551884
ENSG00000181817.5	6.2742337767316325	8.02970873029182	6.020240840391088	7.316274798746355	5.497577688334827	9.162672879512956	6.837824379975861	12.181838206394378	6.245621710722401	8.76484773590904	5.4445373166752935	10.077501726401607	4.88918263392213	9.554837233344111	7.000119132991815	10.667236407177857
ENSG00000222821.1	0.0	0.0	0.0	0.0	0.0	0.0	0.0	0.0	0.0	0.0	0.0	0.0	0.0	0.0	0.0	0.0
ENSG00000116885.18	0.19853708077019291	0.20977060368839504	0.17769054379986807	0.18396695694629606	0.16915381303859264	0.20266993460985136	0.18827912511055173	0.23497484485989578	0.17092542350458673	0.24214339064987028	0.1676543664630636	0.20879663347530691	0.13276920137060375	0.18956880652597852	0.15416121382319772	0.20331906651217418
ENSG00000201448.1	0.0	0.0	0.0	0.0	0.0	0.0	0.0	0.0	0.0	0.0	0.0	0.0	0.0	0.0	0.0	0.0
ENSG00000116898.11	6.819128415669209	9.66111169364033	6.1703116626148	9.241466883123435	5.4343758980799475	11.589438117836162	6.186240665414936	13.75597699436181	8.381448047750826	13.136271013340485	5.617617119267461	11.533650636193437	5.434622098390562	9.888802589790753	7.583060892731667	12.829305324436893
ENSG00000119535.17	0.0	0.001614619049516541	0.0	0.0	0.0	0.0	0.0	0.0	0.0	0.0	0.0013526376546317822	0.0	0.005129321849831273	0.0022534406411734344	0.0	0.0028169300076698453
ENSG00000230214.1	0.0	0.0	0.0	0.0	0.0	0.0	0.0	0.0	0.0	0.0	0.0	0.0	0.0	0.0	0.0	0.0
ENSG00000234481.1	0.0	0.0	0.0	0.0	0.0	0.0	0.0	0.0	0.0	0.0	0.0	0.0	0.0	0.0	0.0	0.0
ENSG00000163873.9	0.0	0.0	0.0	0.0	0.0006035960311692899	0.0005471595934638255	0.0003742678056200049	0.0003589226996565976	0.0	0.0	0.0005862325540669089	0.00036286090215269544	0.0	0.0013021868869707426	0.00021104371119848582	0.001017380170371367
ENSG00000264698.1	0.0	0.0	0.0	0.0	0.0	0.0	0.0	0.0	0.0	0.0	0.0	0.0	0.0	0.0	0.0	0.0
ENSG00000207328.1	0.0	0.0	0.0	0.0	0.0	0.0	0.0	0.0	0.0	0.0	0.0	0.0	0.0	0.0	0.0	0.0
ENSG00000223944.1	0.0005771283824933173	0.0	0.0	0.0	0.0	0.0	0.0	0.0	0.0	0.0	0.0	0.0006941785488962448	0.0	0.0	0.0	0.0
ENSG00000252368.1	0.0	0.0	0.0	0.0	0.0	0.0	0.0	0.0	0.0	0.0	0.0	0.0	0.0	0.0	0.0	0.0
ENSG00000230451.2	0.0	0.0	0.0	0.0	0.0	0.0	0.0	0.0	0.0	0.0	0.0	0.0	0.0	0.0	0.0	0.0
ENSG00000233621.1	0.1768927449223793	0.22083420511748544	0.12424550441025295	0.11879891891062883	0.1573013532435578	0.1537337490452632	0.15773531230804744	0.12496061378910042	0.18179772261180047	0.20641189704992383	0.1062272776983673	0.10860095002550774	0.19914857319276305	0.2107737682657259	0.1314831062128014	0.1565961850797643
ENSG00000163874.10	0.3552517957550197	0.33131894171719317	0.3860744604584061	0.2314931136267628	0.39569746068835676	0.3221653915744022	0.34531797947987053	0.20043884213082938	0.40594815460916506	0.27039945146996275	0.2965389994095193	0.3656296412415441	0.3328526403814138	0.23713065707107445	0.2715822665825989	0.15809435614430375
ENSG00000283724.1	0.0	0.0	0.0	0.0	0.0	0.0	0.0	0.0	0.0	0.0	0.0	0.0	0.0	0.0	0.0	0.0
ENSG00000163875.15	2.683181745366991	3.367084045644832	2.6806147958178466	3.279258096469496	2.285813411746941	2.9434642707548844	2.228603991798081	3.2559973351071303	3.086566953309493	3.524952133280944	2.3765332978630007	3.47307984939083	2.0747967090697634	2.80976203512331	2.6653297718713818	3.4642490775525303
ENSG00000263675.1	0.0	0.0	0.0	0.0	0.0	0.0	0.0	0.0	0.0	0.0	0.0	0.0	0.0	0.0	0.0	0.0
ENSG00000163877.10	0.8520448726601443	0.9903088814998567	0.8246436978841093	0.8735915960262335	0.9410655254977198	0.8448729235941528	0.8505930333382844	0.8845917569038326	1.0686806116407672	0.9994119885990854	1.005393574303221	0.8486037049615633	0.9198089696376623	0.9624105744738728	0.8225947103945144	0.8638665591100871
ENSG00000232273.1	0.06777834851349483	0.20962681219146956	0.12873733811522564	0.0	0.0	0.0	0.0	0.0	0.0	0.1725576602113984	0.0	0.0	0.0	0.07314133606520554	0.0	0.0
ENSG00000237749.4	1.2853679664523487	1.6564261499058086	1.0850718498283303	1.8054625615953954	0.952508070297982	0.9066206480531646	0.7087384679090827	1.3593599044994205	0.6958403131596486	1.999820026378528	0.9251075387928083	0.5153531962823658	0.701617953030492	1.8494309262201971	0.5994696616592989	1.9265789159599118
ENSG00000163879.10	1.0936880181446025	1.268471077806718	1.3757199947511534	1.332241704235395	1.0772216445656149	1.2151526496345495	1.361351239073906	1.3313875659534222	1.0189740468315924	1.1617169263537754	1.0063546569109771	1.123841262812581	0.8539717005289628	1.2857434362301612	0.9424546180081392	1.1138409961299325
ENSG00000134697.12	2.039355748827175	2.0336514794324194	1.5435416291601365	1.5702855467208692	1.968462160485039	1.907704946856468	1.737320756237591	1.702852818998776	1.6394627688088192	1.7102195096163764	1.9566696378722659	1.9564272031950902	1.897469480447517	1.8579416492571663	1.8762891913743092	1.8406870670399917
ENSG00000169218.13	0.2549688461855165	0.21957325894988633	0.15659502113078436	0.1428255455335805	0.3848984378072566	0.2547599021212473	0.05303587398259118	0.041778995071048666	0.31986279359427955	0.2118411915194402	0.030657702002500394	0.03672817926247718	0.2287632285662564	0.1911175385514105	0.02990609265309191	0.028833709818464216
ENSG00000116922.14	1.2874141557425152	1.3967399751542116	1.2450536484569197	1.529512005079242	1.3755932637291506	1.497592305614554	1.187447201781937	1.7081422004380302	1.432666070366251	1.5530189419025857	1.1919411600110505	1.4228554770286799	1.183795512473397	1.0001370539302967	1.254288802333119	1.4639041067202088
ENSG00000134690.10	2.8166505025224806	2.2614941796251733	2.5801266302576544	2.198487999401336	2.747028650112023	2.3977420017525346	2.7692047680588447	2.2769926612561817	3.3624036772706654	2.8360705716398615	3.564078255054381	3.00758230866643	3.193596543618938	3.1472715640584386	2.9047304014925355	2.747254096287139
ENSG00000183317.16	0.0	0.0	0.0	0.0	0.0018733110937123015	0.002547233787674003	0.0	0.0008354601094907957	0.0	0.0008938805296495088	0.0	0.0	0.0	0.0	0.0	0.0
ENSG00000200421.1	0.0	0.0	0.0	0.0	0.0	0.0	0.0	0.0	0.0	0.0	0.0	0.0	0.0	0.0	0.0	0.0
ENSG00000214141.4	0.0	0.0	0.0	0.0	0.0	0.0	0.0	0.0	0.0	0.0	0.0	0.0	0.0	0.0	0.0	0.0
ENSG00000227416.2	0.0	0.0	0.0	0.0	0.0	0.0	0.0	0.0	0.0	0.0	0.0	0.0	0.0	0.0	0.0	0.0
ENSG00000185090.14	0.10794637591474393	0.12899122247119263	0.1444543505599679	0.1302591394132629	0.15053133675384062	0.13793982866084956	0.346977483062238	0.2510229026100157	0.10160122363926156	0.09993523388930067	0.21930156625125222	0.1357412917815311	0.20488965990338295	0.16414172228620974	0.2746036895944437	0.1919487214428771
ENSG00000233728.1	0.7763223265889939	0.5522373290108753	0.6193054604499055	0.6673513040444068	0.621308111428192	0.3097685734504341	1.117226213002497	0.9975285580472452	0.41606327611702887	0.47434745939043593	0.9051526738490462	0.522912302698932	0.9153117730648007	0.7037092652830949	0.8254992062193626	0.4607831540156062
ENSG00000196449.3	2.533948068953571	3.1380125848473175	2.8955952855750864	2.78663380142291	2.3998623481531753	3.325486612893348	2.99033271148131	3.031131372625926	3.362497952887094	3.3217596524953223	3.674164938271334	4.088606354020372	3.4241526431241986	3.9793994571618323	3.9200580508276084	4.04813158826883
ENSG00000197982.13	25.113233691220106	25.97276203052308	25.53469991332378	26.691958510626325	21.64652522230643	27.614016538521113	23.380637748622537	26.98947301297031	21.095347966589053	22.657134526956995	24.29231476047501	26.900812175398542	27.610579955258125	32.29442657348868	27.934559603430408	28.8748642182559
ENSG00000188786.9	0.221465513409487	0.15789543976246367	0.21578736925241643	0.17543499319871667	0.2551236528008884	0.16171476526519196	0.19893046841657247	0.15056622601132374	0.21370262109943697	0.1757397016549706	0.28737422444540983	0.215354273538888	0.279060400154457	0.1652748992664364	0.2102629089183596	0.19011365116395015
ENSG00000235673.1	0.0	0.0	0.0	0.0	0.0	0.0	0.0	0.0	0.0	0.0	0.0	0.0	0.0	0.0	0.0	0.0
ENSG00000230955.1	3.505284329804366	2.489704174580962	3.290237687333357	3.9675193142918523	4.0231869750660865	3.696301622866809	2.6294759013252036	2.3276921581009327	4.468193177367166	4.565840513226628	3.643435987435866	3.676925409489132	3.6042344676628675	3.738657081883411	3.3076061060069137	2.8591042032546645
ENSG00000204084.12	0.26171734972322946	0.2175066296888822	0.24182301247939972	0.21284220990146369	0.26293458070226555	0.23507468215848146	0.26316716593840384	0.24642726939428758	0.31472351357128153	0.27479947257078985	0.2688682160452577	0.26918193582567107	0.2722953602798746	0.22396188775371492	0.3381908512742131	0.273781230757601
ENSG00000252448.1	0.899757576516644	0.3478494914802198	0.8544940817398101	0.0	1.2001601685754575	0.0	0.0	0.5352479623966468	0.0	0.0	0.0	0.541120856096484	1.105048276023025	0.0	0.0	1.2137447170547446
ENSG00000222282.1	0.38287556447516763	0.2960421204086977	0.0	0.48401762289578687	0.5107064547129606	0.0	0.0	0.4555301807631037	0.0	0.4873836041077263	0.0	0.0	0.0	0.413170738836427	0.0	0.0
ENSG00000277168.1	0.0	0.0	0.0	0.0	0.0	0.0	0.0	0.0	0.0	0.0	0.0	0.0	0.0	0.0	0.0	0.0
ENSG00000183431.11	2.3049230794169375	2.183870960474414	2.0339103813284822	2.0814782485586747	2.223121174807776	2.4142720821720927	2.1860946804008843	2.1494432991784276	2.566016209321804	2.5291800555352806	2.42494488101192	2.4880145884504574	2.333407777803878	2.7504469121339903	2.4594750108588315	2.3784333523384675
ENSG00000212541.1	0.6727159450591731	0.5201487723068707	0.6388740798054655	0.8504234869570835	0.0	0.9150937382218857	0.4172946119464692	0.4001853924460911	0.4097003712996061	0.4281687737021147	0.6536273825489374	0.809152682013434	0.8262043185218878	0.0	0.47061169700356187	0.9074726856484072
ENSG00000183386.9	2.04879158437244	1.990410852109542	2.1275316657170467	1.9051757496961825	2.678492363547761	2.234743969510856	1.8343300161399743	1.4877421861092854	2.3963020472085725	1.5917741112879997	2.319134457932519	1.8421135526688817	1.630809135280698	2.0043176266958587	2.4220311137660673	1.956057579318647
ENSG00000183520.11	2.4855181671730495	2.851445144088144	2.1299222903446378	2.586754853443435	2.522757337516958	3.5519307208579076	2.3664834812780784	3.8429469534529908	3.2415179640335086	3.935076230055944	2.716770904492348	3.6403813471941286	2.072941645886697	3.011533193299713	3.073215919337791	4.0796044967431735
ENSG00000185668.7	0.0	0.02549515283409765	0.0	0.02084180327631881	0.021991024618881493	0.0	0.0	0.0	0.0	0.0	0.010679207502326508	0.07932142645482129	0.04049650118270361	0.0	0.0	0.0
ENSG00000224592.5	0.0015056394302407896	0.0034925134758371553	0.0019065283300800384	0.0025378341706128187	0.0013388854357913932	0.002730823164918681	0.001245290777656767	0.002985583591898854	0.0012226280411389565	0.0006388707281466759	0.0009752775715404374	0.0036220107225713254	0.003698338975129701	0.0010831824810872569	0.0014043996480144223	0.003385100520296034
ENSG00000223589.2	0.0	0.0	0.0	0.0	0.0	0.0	0.0	0.0	0.0	0.0	0.0	0.0	0.0	0.0	0.0	0.0
ENSG00000265596.1	0.0	0.0	0.0	0.0	0.0	0.0	0.0	0.0	0.0	0.0	0.0	0.0	0.0	0.0	0.0	0.0
ENSG00000237290.1	0.0	0.0	0.0	0.0	0.0	0.0	0.0	0.0	0.0	0.007991288816697414	0.0	0.0	0.0	0.0	0.0	0.0
ENSG00000275350.1	0.0	0.0	0.0	0.0	0.0	0.0	0.0	0.0	0.0	0.0	0.0	0.0	0.0	0.0	0.0	0.0
ENSG00000200796.1	0.0	0.0	0.0	0.0	0.0	0.0	0.0	0.0	0.0	0.0	0.0	0.0	0.0	0.0	0.0	0.0
ENSG00000238063.2	0.0	0.0	0.0	0.0	0.0	0.0	0.0	0.0	0.0	0.0	0.0	0.0	0.0	0.0	0.0	0.0
ENSG00000215895.4	0.3674354574851022	0.36933483526230587	0.296608461247101	0.23224939536602332	0.12252783752684608	0.4165179087533681	0.36468013050145753	0.26229609183296626	0.2461548427869507	0.16370516156349357	0.4522118321327173	0.3535654394096475	0.3158892468468065	0.3172071420163278	0.4369794164622149	0.37174417061401055
ENSG00000116954.7	0.8770816052240858	0.8235789116202198	0.785541842542771	0.8100160819698742	0.8036216990045143	0.7501159137557096	1.0282525175574364	0.908869603662653	0.8899355163494289	0.7584477708870846	1.0133617285051582	0.9628823372297205	0.6827026574643983	0.6734921870050429	0.8592444685683991	0.7992473882478411
ENSG00000273637.1	0.022518889318695338	0.04036363940841549	0.026246511995648442	0.03623146052335574	0.028671953061727033	0.02320635315400154	0.038096632756410974	0.0474950553931213	0.019948438203262867	0.027362567461353536	0.021216880045576647	0.04432263205136014	0.035199626550604025	0.026509859981655226	0.018617811510820353	0.024854133735656442
ENSG00000228436.2	0.496263354547196	0.5542540890579838	0.44597812199363784	0.5308417400275667	0.409779248075801	0.5478555508775705	0.5051712535759803	0.6567592346196313	0.5328808755535688	0.6926564884830864	0.48316293996901244	0.6501175885757475	0.385490610128579	0.5865332742475899	0.549369193606286	0.687426296075857
ENSG00000214114.8	0.0	0.0	0.0	0.0	0.0	0.0	0.0	0.0	0.0	0.0	0.0	0.0	0.0	0.0	0.0	0.0
ENSG00000274944.4	0.0	0.0	0.0	0.0	0.0	0.0	0.0	0.0	0.0	0.0026766802282149026	0.0	0.0	0.0	0.0	0.0	0.0
ENSG00000131233.9	0.0	0.0	0.0	0.0	0.0	0.0	0.0	0.0	0.0	0.0	0.0	0.0	0.0	0.0	0.0	0.0
ENSG00000158315.10	0.0385665485004991	0.043735898342990916	0.03967860788190288	0.04062871173757319	0.03858208857400742	0.03264300661657343	0.06698535455377314	0.05200294533929416	0.03758074558856224	0.036820128685806586	0.04496665019250084	0.04252271336663327	0.03947164866491731	0.054103583675322954	0.03957065061960224	0.03468337525517201
ENSG00000199963.1	0.0	0.0	0.0	0.0	0.0	0.0	0.0	0.0	0.0	0.0	0.0	0.0	0.0	0.0	0.0	0.0
ENSG00000207466.1	0.0	0.0	0.0	0.0	0.0	0.0	0.0	0.0	0.0	0.0	0.0	0.0	0.0	0.0	0.0	0.0
ENSG00000235549.1	0.0	0.0	0.0	0.0	0.0	0.0	0.0	0.0	0.0	0.0	0.0	0.0	0.0	0.0	0.0	0.0
ENSG00000174574.15	3.1269547482608626	3.3893989274993648	2.879799412711681	2.9593717021351327	3.067543380451695	3.6365045513849905	3.485124439730333	3.685692359021397	3.7792346261435026	3.7087277299904056	4.164106325194374	4.592743205693534	3.0151222845384233	3.6047448162246862	4.293586293334936	4.551951742850227
ENSG00000168653.10	19.4143411677335	22.585543803635144	18.31029395639622	21.293865948272426	19.247579524881704	29.703325199260444	17.537059413743123	27.360835971514096	20.511813107176387	28.22758490970151	19.033014361353377	28.046167766327986	14.145893295375293	25.171426375128004	19.783796076150214	27.479250434689767
ENSG00000127603.23	0.2216023893613915	0.16325385079411983	0.20927537192520868	0.1743179461408639	0.29014789728656826	0.1388810921245484	0.28295684085466727	0.14337952765050951	0.24140726823824984	0.17485291037993206	0.37778375730246455	0.18612399691290654	0.2990642181396317	0.145836104880122	0.2755609875248064	0.19402642097297307
ENSG00000206654.1	0.0	0.0	0.0	0.0	0.0	0.0	0.0	0.0	0.0	0.0	0.0	0.0	0.0	0.0	0.0	0.0
ENSG00000222378.1	0.0	0.0	0.0	0.0	0.0	0.0	0.0	0.0	0.0	0.0	0.0	0.0	0.0	0.0	0.0	0.0
ENSG00000270040.1	0.0	0.0	0.0	0.0	0.0	0.0	0.0	0.0	0.0	0.0	0.0	0.0	0.0	0.0	0.0	0.0
ENSG00000226438.1	0.018430573837237618	0.017813314120098313	0.01312754958504381	0.02329927361526256	0.006146000095124606	0.008357020440382518	0.011432729094423813	0.038373941741406	0.016837001560257785	0.035191954002913535	0.017907599521888695	0.01108428331525252	0.022635734754024323	0.009944449993758582	0.03223367787695629	0.01864669902017275
ENSG00000217897.2	0.0	0.0	0.056589012035749016	0.0	0.0	0.0	0.0	0.0	0.0	0.0	0.0	0.0	0.0	0.0	0.0	0.08038044483806256
ENSG00000183682.7	0.08606855991643361	0.04707112019797077	0.048843897465951996	0.02521086863110255	0.0658024765062224	0.03521883703831594	0.03776328212750135	0.042458936035430585	0.06008875053999006	0.04943626746439593	0.05983022187952205	0.03408734722996896	0.03609478459989466	0.026051361584308527	0.04552535795621962	0.026902096443804306
ENSG00000237624.1	0.0	0.0	0.0	0.0	0.0	0.0	0.0	0.0	0.0	0.0	0.0	0.0	0.0	0.0	0.0	0.0
ENSG00000182109.7	0.06021718000696994	0.03608427401476325	0.048609693862305674	0.03806220483724764	0.0602414440243673	0.04368707853587843	0.04295654159870585	0.032239806995907956	0.053176904343609735	0.04407593391395425	0.05558307059530639	0.043458068503168495	0.02588476323139223	0.022743660530754085	0.04633872651300391	0.020307771231099586
ENSG00000243970.1	0.07367102118934894	0.044534677535150405	0.07632534877276953	0.044026166599326476	0.053600513688285716	0.04858884711736786	0.06480964738742104	0.05896512593301108	0.09789260425559089	0.0528577848959736	0.042514525620654275	0.045111865631624705	0.009870541748689047	0.017345513171591415	0.04310452143085956	0.04155886485132922
ENSG00000090621.13	11.817274292800294	10.43853338149231	13.12713457236443	11.022657496996954	12.547060733197783	9.617420937392314	13.640575596216875	9.234652462533859	12.225993582881731	9.09742046260126	15.871148178675917	10.474181088333095	14.10676376903814	11.838140902409474	13.28710582240462	10.178617897624488
ENSG00000228060.1	9.625157513799833	7.954305417511131	9.969628823879619	8.711474709734441	10.2124781719886	7.211032711333712	10.686591781135645	7.006204834156282	9.952514975165938	7.234098552577442	12.443300252859089	7.928096690589292	10.013169011134908	7.938549458762413	9.422473533130496	7.7686905425809085
ENSG00000201457.1	0.0	0.0	0.0	0.0	0.0	0.0	0.0	0.0	0.0	0.0	0.0	0.0	0.0	0.0	0.0	0.0
ENSG00000163909.7	0.011395106085570466	0.010572932871739204	0.006493116122642934	0.0	0.009119758119874297	0.004133528790515948	0.016964484604206766	0.0054229783424179015	0.008327876088346857	0.005802185763187218	0.051668240198534506	0.021929923246058115	0.005598015582690095	0.0	0.006377336826162755	0.0030743280573828384
ENSG00000225903.1	0.0	0.0	0.0	0.0	0.0	0.0	0.0	0.0	0.0	0.0	0.0	0.0	0.0	0.0	0.0	0.0
ENSG00000116981.3	0.0	0.0	0.0	0.0	0.0	0.005053548553056271	0.0	0.0	0.0	0.0	0.0	0.0	0.0	0.0030067391383931364	0.0	0.0
ENSG00000116983.12	0.0	0.0	0.0	0.0034888165441456917	0.0	0.0	0.0	0.0	0.0	0.0	0.0	0.0	0.0	0.0	0.0	0.0
ENSG00000084072.16	0.42747641509629214	0.47911015666990625	0.443138067260371	0.5150295143086714	0.39887105362793324	0.5068744001216209	0.370988010832686	0.42741040659789115	0.45712902076249484	0.48987039381250835	0.42867150588895325	0.5232273264212922	0.3919091638602821	0.5284383017873356	0.41136863081354674	0.5042323170723163
ENSG00000225333.6	0.0	0.0	0.0	0.0	0.0	0.0	0.0	0.0	0.0	0.0	0.0	0.0	0.0	0.0	0.0	0.0
ENSG00000252413.1	0.0	0.0	0.0	0.0	0.0	0.0	0.0	0.0	0.0	0.0	0.0	0.0	0.0	0.0	0.0	0.0
ENSG00000116985.11	0.034082802229236174	0.017568710703252995	0.02697351815839547	0.008617252416844717	0.024246425325556133	0.01854509864384768	0.03946509225012222	0.01757182615904898	0.035979242809290206	0.020246750939289997	0.038267019755487734	0.032796238634592294	0.016743684222704378	0.023293757364874483	0.017485083726544153	0.012260434655687309
ENSG00000198754.5	0.0	0.0	0.0	0.0	0.0	0.0	0.0	0.0	0.0	0.0	0.0	0.0	0.0	0.0	0.0	0.0
ENSG00000261798.1	0.0	0.0	0.0	0.0	0.0	0.0	0.0	0.0	0.0	0.0	0.0	0.0	0.0	0.0	0.0	0.0
ENSG00000229213.1	0.0	0.0	0.0	0.0	0.0	0.0	0.0	0.0	0.0	0.0	0.0	0.0	0.0	0.0	0.0	0.0
ENSG00000043514.15	0.3057850127068262	0.4551867948480835	0.3322328656909238	0.40155384233746355	0.30845039988806505	0.41634263185326426	0.21332712622300495	0.3194682935907873	0.28992118110252674	0.34396396132585566	0.2820196504618957	0.36780273303835015	0.27048182048623076	0.3327225870231633	0.36620853722207547	0.4490589788439498
ENSG00000202222.1	0.0	0.0	0.0	0.0	0.0	0.0	0.0	0.0	0.0	0.0	0.0	0.0	0.0	0.0	0.0	0.0
ENSG00000116990.10	0.010538888158320867	0.008148743577867521	0.010008715452296459	0.01998432937871331	0.0	0.0	0.006537411929468844	0.0062693758406635065	0.019255317596950743	0.013415536979831999	0.0034132811094551635	0.012676330450283666	0.05177385773460732	0.005686390841965467	0.01474537381533854	0.03554157297378461
ENSG00000236546.1	0.026600371811282896	0.041135194853536707	0.02526220492948441	0.03362724061508054	0.0	0.07236883221710404	0.033001126000201185	0.0	0.0	0.0	0.051691152943633634	0.0	0.0	0.02870513632714275	0.07443525732354933	0.03588306628395402
ENSG00000207356.1	0.0	0.0	0.0	0.0	0.0	0.0	0.0	0.0	0.0	0.0	0.0	0.0	0.0	0.0	0.0	0.0
ENSG00000168389.17	0.06056526497823398	0.04495631553863907	0.06442066313601152	0.05512640131527136	0.051703184429745065	0.0483335725133351	0.07814442719676072	0.0432348919544949	0.11508344436142007	0.07401301904059171	0.12710887911846258	0.09907436245169873	0.14876794238328284	0.1516294337733037	0.14914107899116646	0.08170064062027091
ENSG00000228477.1	0.0	0.0	0.0	0.0	0.0	0.0	0.0	0.0	0.0	0.0	0.0	0.0	0.0	0.0	0.0	0.0
ENSG00000131236.16	13.7828116422478	16.012923407158294	13.935086110899963	17.02232165181175	15.302634528492352	19.371968338707546	16.54835232810841	20.178795344450094	17.29256340435164	20.669749807104417	16.623682475682788	22.04947298866991	14.568528851221618	18.917015139927955	18.341153035468682	21.772219831965472
ENSG00000131238.16	2.4388980472344906	2.689509149263816	2.3900402510299834	2.9011626747825074	2.5963941881974852	3.1465880240456254	2.3255853095731824	2.3741216925570123	3.2162085552081017	3.427165770463883	2.1542667432677396	2.448659542428765	2.18905474952637	2.496709555450556	2.3165360955391745	2.5228488478344078
ENSG00000226745.2	0.0	0.0	0.0	0.0	0.0	0.04771687621332445	0.0	0.0	0.0	0.0	0.0	0.0	0.0	0.0	0.0	0.0
ENSG00000117000.8	0.20766768623781345	0.24837646598376434	0.20151743567957506	0.2436516529798221	0.17923647109514299	0.20063546397556078	0.166706962752638	0.19701388267428244	0.1972894657691295	0.24822571701136953	0.17525268475124584	0.23073891787087966	0.13113661846504446	0.14158790089858955	0.17154834034812041	0.20995031058823962
ENSG00000207508.1	0.0	0.0	0.0	0.0	0.0	0.0	0.0	0.0	0.0	0.0	0.0	0.0	0.0	0.0	0.0	0.0
ENSG00000188800.5	0.0	0.004844700438443173	0.0059505158895529955	0.0	0.0	0.0	0.0	0.007454706997167783	0.007631953295448792	0.0	0.012175858275197824	0.007536502174045738	0.0	0.0	0.017533235229589526	0.008452261260826913
ENSG00000259943.1	2.0565887463237575	3.5778804837965468	2.596774222430072	4.047518797176586	2.026244440452071	4.620233016831971	2.23252617391361	4.2541786102175045	3.1028152145891603	5.027646710945026	1.5895029530167342	3.794873536261057	1.607342946942582	2.9002439524816728	2.12539243679206	3.7200487431807754
ENSG00000084073.8	1.9722490548254068	2.366498854918789	1.7527112023933793	2.172920759471337	1.8443019027586374	2.1911485862197946	1.955479310798295	2.4758760419312145	2.0815031947189655	2.4216927711600964	2.0587713498507623	2.7310276763047874	1.698142207575921	1.80965050105328	2.201140536648946	2.414234024332635
ENSG00000231296.1	0.34606060635255537	0.6243452411183432	0.10955052329997567	0.8749549336962301	0.6154667531156192	0.732270523427556	0.1431106521739494	0.6862153364059574	1.6860746049637636	1.3215593880613348	0.6724820185840029	0.8324936247638215	0.850037135402327	1.2448092772635941	0.48418703441712607	0.4668248911749018
ENSG00000049089.13	0.05399895432958103	0.03693479510206039	0.07495129576112364	0.060386987171832836	0.058176152207477884	0.04520285301621179	0.059262625656429146	0.07165879581973689	0.06324360858828822	0.015862678326317596	0.08340862246003138	0.042467791810907624	0.07142097461744983	0.07396016110973493	0.0842696113914278	0.025214847835403547
ENSG00000227311.3	0.07513633206819574	0.40667163930881645	0.07135649951898206	0.37993867684512705	0.10022214351360813	0.20441551146083878	0.2796483725152748	0.35757692686206055	0.18303941431756934	0.2869356500174923	0.09733908132600738	0.18075018157711367	0.0	0.6486521828914261	0.4205048148591325	0.10135655257242127
ENSG00000084070.11	0.5164009537477655	0.4964465957207887	0.4429484077319878	0.40757495993933673	0.4551298055049392	0.3501896768921393	0.4398141425238852	0.32683982820285584	0.5072232182321288	0.40982554243157965	0.6467170806512689	0.4688849866782317	0.4877780758631631	0.4221527114198276	0.5184668545305564	0.4373910571169297
ENSG00000213172.3	0.0	0.0	0.0	0.0	0.0	0.0	0.0	0.0	0.0	0.0	0.0	0.0	0.0	0.0	0.0	0.0
ENSG00000187801.14	0.10837268107280378	0.11649483557210652	0.0727976744137911	0.06014672575937657	0.06346322865557648	0.06711762729418257	0.06558537526185694	0.06918598808887326	0.10302688537968945	0.07065916822184574	0.10272933303868435	0.14942820350490452	0.03895587342031816	0.05990004689065121	0.06656860520188455	0.08200977817937462
ENSG00000260920.2	0.32344226606807464	0.3410289132159018	0.29320875353817016	0.22302772819707828	0.4314301259584977	0.2799857883693596	0.25535430093783124	0.17491763477014602	0.376060757479663	0.29943829271977956	0.5047277895472527	0.4597758908009341	0.2527888213124567	0.2697086767404454	0.5965310848864592	0.3173188802757502
ENSG00000279667.1	0.03584691539906948	0.0	0.0	0.18126556395300383	0.0	0.0	0.08894526589297252	0.0	0.04366328658272695	0.0	0.02321983065495893	0.08623439937792574	0.0	0.0	0.0	0.0483563632292727
ENSG00000187815.9	0.15616871361539408	0.14984733426375008	0.1786896866875387	0.16887984186566718	0.18823089218561126	0.1535681147894319	0.19141274180355086	0.12536129608620755	0.17647016724892595	0.11736140111460619	0.18037855900677843	0.1968946653299628	0.1756245691713716	0.13400832620980727	0.14215779931443853	0.1878233146425159
ENSG00000238287.1	0.11142508687512619	0.11128311904939953	0.10361512343078194	0.12325216558259589	0.11766276162504484	0.11999390930115413	0.11807736471937309	0.12152172520873301	0.11592850418546002	0.10637939346623748	0.12781090996479588	0.13123158016787795	0.07412604534726173	0.11272653671814281	0.0909412180226181	0.15344037960702395
ENSG00000164002.11	0.6723716246778249	0.7264112221314379	0.6210526403432017	0.7684824907090113	0.6941425415177309	0.7684523573517801	0.7027529606944953	0.9478991426192697	0.8414191886575405	0.9379717729725149	0.9665154232547052	0.9859962880120194	1.029398777920361	1.1976928877287802	0.9149678981794137	1.1617159927792051
ENSG00000227278.1	3.2608663846911927	3.31507569061686	2.293943843596806	3.969594195829876	3.9468354537045243	4.216698718797605	3.2214303851773574	4.5981033011255565	4.560322589264408	3.7665920814097102	4.14622023091166	4.575921333433355	4.301530201968823	5.14799648758273	2.872626432380802	5.213400126946554
ENSG00000238186.1	0.5829415284474031	0.7446918690844142	0.6739671630623855	0.4806090480866616	0.7775685599221274	0.9193899529553219	0.8175447960810404	0.9951088878360195	0.802666502081341	0.8711123853700067	1.0178788863449884	1.1279702352433751	1.680918504373052	0.8205221714920593	1.1702323254363216	1.2650297050993113
ENSG00000117010.15	0.15602732540751052	0.21950040165659343	0.1625843748975072	0.2054626831295338	0.15030907698921914	0.22993052562619998	0.14786722009302575	0.24751350862272684	0.21116541295307253	0.2758553635966178	0.15019628899331217	0.27368829426845287	0.11178234006013257	0.13563384321629335	0.17282398482807823	0.2864811711738077
ENSG00000236505.1	0.0	0.0	0.0	0.0	0.0	0.0	0.0	0.0	0.0	0.0	0.0	0.0	0.0	0.0	0.0	0.0
ENSG00000233910.1	0.0	0.0	0.0	0.0	0.0	0.0	0.0	0.0	0.0	0.0	0.0	0.0	0.0	0.0	0.0	0.0
ENSG00000117016.9	0.00800175709472759	0.0018561047168671962	0.0007599218122102451	0.001011553571795188	0.003201992534773776	0.0014513025625823258	0.0029781575533553433	0.0028560520915824456	0.0009746529354141549	0.0061115290301204505	0.0031098817169610167	0.0009624631706104923	0.005896473525846547	0.0025904697485853623	0.004478229497032427	0.005397059527123236
ENSG00000237899.1	0.02529185035886561	0.010530067313310075	0.02771481966830024	0.039351451691186735	0.010380324718745509	0.02293629186922974	0.026550395062489556	0.018517687222760905	0.026067211039495997	0.04953138957362698	0.006301073024914527	0.023401085727725132	0.043009609099766366	0.03359148014541252	0.008166190320457503	0.04461573099071443
ENSG00000272145.1	1.707724937635386	2.0136483018072036	2.1691783332422223	2.0509026678336304	1.9931485599117917	1.9358448001135187	2.0127163608236582	1.7016186704899332	2.964131156057293	1.8749525837738512	2.1847023585156853	2.131104676441669	1.9924951121648848	1.9580274040943368	1.821875768886268	2.01570890139578
ENSG00000066136.20	0.3330976707509557	0.2833088472915004	0.32617296447625543	0.31923188450736567	0.35184484211629946	0.2869708631221248	0.3763923810187664	0.27955668700749137	0.3503526169328744	0.30368896450061816	0.3603840852015178	0.2782926596546485	0.42236602232835524	0.35071067104434533	0.3659122927599328	0.309071883424859
ENSG00000198974.3	0.0	0.0	0.0	0.0	0.0	0.0	0.0	0.0	0.0	0.0	0.0	0.0	0.0	0.0	0.0	0.0
ENSG00000207962.1	0.0	0.0	0.0	0.0	0.0	0.0	0.0	0.0	0.0	0.0	0.0	0.0	0.0	0.0	0.0	0.0
ENSG00000117013.14	0.0012753473798960227	0.0019722154017305163	0.0006055946716795252	0.0	0.0	0.0011565678004930519	0.0015822297476354432	0.0	0.0007767175713865673	0.0008117303115897638	0.0004130529762150738	0.000767003339612309	0.0	0.0006881298626970967	0.0008921943936814514	0.0008602017838800458
ENSG00000264582.2	0.0	0.0	0.0	0.0	0.0	0.0	0.0	0.0	0.0	0.0	0.0	0.0	0.0	0.0	0.0	0.0
ENSG00000179862.6	3.256917159102072	2.3912999262214347	3.924824527534945	3.909684555436539	2.5189673500138876	2.680563558654528	3.055929363531938	2.084007275643218	2.6002732310771965	1.9858565405393138	2.4287766288428068	2.10687359940228	2.6218635902599527	2.7762560063564026	2.374173382449908	1.6244796213052093
ENSG00000229528.1	0.0	0.0	0.0	0.007133530346849163	0.0	0.0	0.0	0.0	0.0	0.0035915693623491903	0.0	0.0	0.0	0.0	0.0	0.003806035487785339
ENSG00000228940.1	0.0	0.0	0.0	0.0	0.0	0.03934700823377206	0.0	0.0	0.0	0.0	0.0	0.0	0.0	0.0	0.0	0.0
ENSG00000233118.2	0.0	0.0	0.0	0.0	0.0	0.0	0.0	0.0	0.0	0.0	0.0	0.0	0.0	0.0	0.0	0.0
ENSG00000171793.13	0.7949708831335741	0.6548740351189453	0.7230927950202667	0.6174975355114051	0.8321303124880692	0.7307531579132097	0.9849182578866544	0.7306303814117334	1.1952203850293837	0.9388917855357205	1.5300939049382876	1.1737583902327586	1.2982571380059853	1.3849861149259586	1.5471837515061124	1.21118792710007
ENSG00000281207.1	0.388154804340286	0.34381301273949366	0.3347983637669973	0.29969446124830595	0.43254919386200785	0.3196998135046176	0.4693638645497556	0.29228557673537026	0.4084558889430988	0.26268811863717456	0.5092196036058161	0.3176545639883797	0.5642157750615855	0.5633505466387461	0.4159050949559805	0.3048860449666525
ENSG00000171790.15	0.0	0.029139224417191186	0.013421373011620054	0.005955190648194236	0.03141780546009051	0.034176275738129765	0.011688618711589582	0.01681407211717215	0.04016565158421532	0.023986418212631557	0.061028036590520335	0.06232805672315522	0.011571186136366754	0.020334057303991696	0.052728221549090175	0.006354684382485574
ENSG00000010803.16	0.11351929005801886	0.07793496054824468	0.08904541172051576	0.07979668450078108	0.11032669748435031	0.08184107788095873	0.1250482202420977	0.07868583795479052	0.10400992427133018	0.07523638895532335	0.1297114784241475	0.08478535143951534	0.12708204259185302	0.11924929351122533	0.09581296321988368	0.07317905939424012
ENSG00000215893.3	0.0	0.0	0.0	0.0	0.0	0.0	0.0	0.0	0.0	0.0	0.0	0.0	0.0	0.0	0.0	0.0
ENSG00000235358.1	0.001694139665819326	0.0019648813301462236	0.0	0.001070835448884484	0.0	0.0023045337504646432	0.0021017945527335817	0.0020156202688632907	0.002063544517466478	0.0	0.0010973785528892283	0.0010188681154142045	0.0	0.0	0.0	0.0022853412107978624
ENSG00000213987.4	0.0	0.0	0.0	0.0	0.0	0.0	0.0	0.0	0.0	0.0	0.0	0.0	0.0	0.0	0.0	0.0
ENSG00000204060.6	0.008304943479016466	0.0038528649600910445	0.009464582777254682	0.020997626247094316	0.017724351760390732	0.010544046672946164	0.02884933213475221	0.03161885692577571	0.002023165023493532	0.0	0.010759050201947003	0.017980755786850124	0.04079927177489478	0.034055886079096306	0.004647909505204091	0.004481243186467582
ENSG00000229901.1	0.05412075648220415	0.12553966609812445	0.0	0.0	0.1443801706556941	0.0	0.0	0.06439073231839361	0.0	0.0	0.03505670673320115	0.0	0.0	0.0	0.0	0.0
ENSG00000252563.1	0.0	0.0	0.0	0.0	0.0	0.0	0.0	0.0	0.0	0.0	0.0	0.0	0.0	0.0	0.0	0.0
ENSG00000127129.9	0.0	0.0047182026650419776	0.005795144671005834	0.007714082155341465	0.016278876481186266	0.022135193848703914	0.015140903180153343	0.007260060527591005	0.02229803648477002	0.007767727837593468	0.007905293312166418	0.0	0.0	0.0	0.0	0.00823156810481346
ENSG00000127124.14	0.010398286064434362	0.007777282988000987	0.01826586790032225	0.015121209217440703	0.00879337837841373	0.007149421833729917	0.015008295904396958	0.009056238656760246	0.01771530912836767	0.010295099697010777	0.025445174044566296	0.014142141869429976	0.03388848100803294	0.01914179867552855	0.022536147035866236	0.015952230588981462
ENSG00000230881.1	0.0	0.0	0.0	0.0	0.0	0.0	0.0	0.0	0.0	0.0	0.0	0.0	0.0	0.0	0.0	0.0
ENSG00000230638.4	0.0	0.0	0.0	0.0	0.0	0.0	0.019924374599853727	0.0	0.019561775871957992	0.0	0.010402815697268525	0.0	0.039448398965569835	0.0	0.0	0.0
ENSG00000227538.1	0.0	0.0	0.0	0.0	0.0	0.0	0.0	0.0	0.0	0.0	0.0	0.0	0.0	0.0	0.0	0.0
ENSG00000228776.2	0.0	0.0	0.0	0.0	0.0	0.0	0.0	0.0	0.0	0.0	0.0	0.0	0.0	0.0	0.0	0.0
ENSG00000044012.3	0.0	0.0	0.0	0.0	0.0	0.0	0.0	0.0	0.0	0.0	0.0	0.0	0.0	0.0	0.0	0.0
ENSG00000197273.3	0.0	0.0	0.0	0.0	0.0	0.0	0.0	0.0	0.0	0.0	0.0	0.0	0.0	0.0	0.0	0.0
ENSG00000198815.8	0.17143832621876332	0.15456290399527772	0.16066878389916223	0.1553347297217171	0.17896424961624263	0.12187810993798581	0.15692611397050568	0.13436793794239837	0.20909534570588292	0.15095194406052728	0.19517726537354602	0.13883079113095598	0.17032964929348612	0.11992318423544338	0.1886693983412025	0.13498071010185939
ENSG00000227527.2	0.13240579721315163	0.1209911274713808	0.16003902534257314	0.1825992905105176	0.17661219872013417	0.15282167445444647	0.07466642722119099	0.08592609429778945	0.14661518304032728	0.16854670456434417	0.14814096641270788	0.11582519996714039	0.11826603622988896	0.1428824561728647	0.2863018986118659	0.14613648767214316
ENSG00000177181.14	0.0008613623497754053	0.0013320230389592697	0.002454091132967408	0.0021778070771463977	0.0	0.0015622785979902795	0.0	0.003074444414599125	0.0010491812394767695	0.0032894281492085015	0.0027897362536891523	0.0010360593659555016	0.0	0.0	0.0	0.0023239015236909645
ENSG00000235002.1	0.0	0.0	0.0	0.0	0.0	0.0	0.0	0.0	0.0	0.0	0.0	0.0	0.0	0.0	0.0	0.0
ENSG00000066185.12	0.024975921624334325	0.018238696445874735	0.014495234635111282	0.022803205149921024	0.029613019812178763	0.033974680773678614	0.018935760592990757	0.023111948410989454	0.02366146797003663	0.015896619981306828	0.010785431402997347	0.01168276965895717	0.02385793178243866	0.02844949261939466	0.01553102061203828	0.024332918994080775
ENSG00000127125.8	1.5339855833130644	1.671160169863275	1.5142181434583153	1.7626784939439688	1.5012427404001554	2.0734458323439644	1.6522865706865844	2.2838238284332255	1.5765207650998918	1.7563647739411394	1.518809284501744	1.9879955472991049	1.3669116965399475	1.6261240301599058	1.7059265215391448	1.942778780367914
ENSG00000186409.14	0.10966345074251381	0.15315020415761818	0.10736219242280533	0.15718038080532903	0.08104189207352017	0.12844906042535661	0.07701021641647501	0.17814183702540307	0.12784748329525483	0.21909260136361305	0.08017269886819295	0.1757976753475987	0.05174842188615878	0.13660931815709726	0.09790328947040138	0.19614384610854682
ENSG00000230116.1	0.0	0.0	0.0	0.0	0.0	0.0	0.0	0.0	0.0	0.0	0.0	0.0	0.0	0.0	0.0	0.0
ENSG00000236876.3	1.8800904583929874	1.6613707055771691	3.315947182870905	2.7162780031166545	2.5077973671725973	1.4614183580558473	0.9996385853344525	3.1955102232635633	2.6171904315855437	4.786543455266924	1.9137299235325853	2.9075150476826006	0.6597303140435969	2.3186895194402473	1.503147808339735	3.6231185583723717
ENSG00000200254.1	0.0	0.0	0.0	0.0	0.0	0.0	0.0	0.0	0.0	0.0	0.0	0.0	0.0	0.0	0.0	0.0
ENSG00000236180.2	0.0	0.0	0.0	0.0	0.0	0.0	0.0	0.0	0.0	0.0	0.0	0.0	0.0	0.0	0.0	0.0
ENSG00000171960.10	1.9258434136536906	2.47420355037477	1.909129852618918	2.370057383262684	1.7020762768211364	2.816443525223576	1.7608862965576177	2.980314842167114	2.5035904050795605	3.5735615591643795	1.7446701625068495	2.937454186370048	1.552721518046862	3.2179674420715685	2.0133391156759046	2.8945027562119368
ENSG00000234917.2	0.036925755534198794	0.028551257850633636	0.0	0.031120148120522547	0.03283611952326833	0.03348667236311278	0.030540713733428322	0.029288534194070962	0.029984910895388413	0.015668282758593118	0.039864415146338525	0.014804948183214336	0.15116939480479138	0.039847519956180716	0.034442853337469985	0.016603894898149722
ENSG00000065978.18	59.72128494024137	56.42139006071294	58.679663856369814	51.22311709714801	62.26711927716057	52.941876553868504	62.154819651613536	47.29483451290359	59.55596018306149	50.0707510265198	62.654809638566526	51.35568843684089	64.073053137221	60.9181492437056	60.55696762066122	50.37265997695326
ENSG00000164007.10	0.0	0.0	0.0	0.0	0.0	0.0	0.006235235788056445	0.0	0.0	0.0	0.0097665312013317	0.0	0.0	0.0	0.0	0.0
ENSG00000117385.15	5.028477930159045	4.259559438782315	4.783750182413434	4.170636790317217	5.263606696243993	4.118134986636206	4.015512883052482	2.84997806571794	4.272028248694154	3.0934260137530925	4.987475039301757	3.369454653605751	4.921030445058919	3.9626078696308884	4.089302419936247	3.0839376106379164
ENSG00000164008.14	0.0	0.0	0.0	0.0	0.0	0.0	0.0	0.0	0.0	0.0	0.002749788862653782	0.0	0.0	0.009162078190758231	0.0	0.0
ENSG00000283580.1	0.14025117181098382	0.14220382872909246	0.11560377268491971	0.11541260623146478	0.17119302430325264	0.1307885527355839	0.18548984055897794	0.15269748127634936	0.1337652658913938	0.12800516406549747	0.10456051679219917	0.1018542988571743	0.13000090008726445	0.09566373711230533	0.14254511862109281	0.10530633183519712
ENSG00000228452.1	0.9946143118095961	1.196288936922762	0.5947348777718229	0.6053935876956515	1.474096419949385	1.0356076184517211	1.0054365573408275	1.4901478584635408	0.5833093310928886	1.0785295313008232	0.6681227015068634	0.8861754040474662	0.723880139871787	0.7155423644946105	0.7731133814643978	0.8944689828857892
ENSG00000274386.5	0.5999901845176153	0.7843449244815281	0.4724964111353879	0.567065566290281	0.4981051946004682	0.7991293729391805	0.4858844766710629	1.1174985928817756	0.6240374819080108	0.9072377831239734	0.4520653934030047	0.7203076560970533	0.33278690331960004	0.6253500939632951	0.3807083679448338	0.7417926082974081
ENSG00000177868.11	2.678101963043658	3.535787772222469	2.204929826607039	2.7655438296437707	2.4050268476159165	3.647814842755085	2.4120037682870574	4.571647302352536	2.6990417793968957	4.114282141969771	1.9312980324562805	3.2934100731833063	1.6727397433132847	2.9052384049829625	1.8907978387159772	2.974864502585158
ENSG00000164010.13	0.7090858202155212	0.7200415815029276	0.8475943448515467	0.7919025095215835	0.8614104924281051	0.8831620624710245	0.6425573269257906	0.6454093499561218	0.7394161734310853	0.7859005957210967	0.570582027802215	0.5064572735329734	0.5298203828339355	0.48225247119741443	0.5078012522449702	0.5749660960029653
ENSG00000228192.7	1.1832260438989	1.2869927527383314	1.6535308352890288	1.4919170234731733	1.5046723176416603	1.5317031917879713	1.190325683391466	1.2436389076041672	1.2358707137652798	1.170617292891396	1.0265455292060492	0.9070146025022405	0.9788350285869567	0.8832091988175322	0.922103917005957	0.9345245074674126
ENSG00000164011.17	0.8473326770719073	1.0180960726250337	1.0536444639339122	0.9401616021966266	0.9269529757290118	0.8568670759039054	0.8394661426301177	0.826805795572056	0.8687396592648662	0.9544595580442974	0.9397738778224504	0.6599034830444926	0.7187305860312357	0.9538477592040143	0.8017297507557292	0.8058738636271339
ENSG00000233708.1	0.0	0.0256478887727351	0.0	0.04193332401124789	0.0	0.0150407112119419	0.0	0.01973264377499159	0.0	0.0	0.0	0.019949155985123836	0.0	0.0	0.0	0.0
ENSG00000237090.1	0.0	0.0	0.0	0.034055132149853264	0.0	0.0	0.0	0.0	0.0	0.0	0.0	0.0	0.0	0.0	0.0	0.0
ENSG00000225099.1	0.052926916265684944	0.040923469585908215	0.1507930732482018	0.20072495537737045	0.0705976569750269	0.14399269116138497	0.0	0.0	0.0	0.0	0.10285019107755339	0.06366127718782165	0.0	0.0	0.14810426935112092	0.0
ENSG00000117394.20	0.6559567632809665	0.6183442052231376	0.7119519895198844	0.5694274430907829	1.0269433716551934	0.9367179427781674	1.1242557393931492	0.8957223727189285	0.6770638658668621	0.5530544998147677	0.9153194313346064	0.7902753256678635	0.8553187437352012	0.8595437892498626	0.7956036198411005	0.6464111754241494
ENSG00000284138.1	0.0	0.0	0.0	0.0	0.0	0.0	0.0	0.0	0.0	0.0	0.0	0.0	0.0	0.0	0.0	0.0
ENSG00000227533.5	0.03997442028211672	0.04235610246334488	0.044993723502692706	0.0655073421089777	0.05134586265656653	0.07116015453064453	0.04224616561768319	0.05812886670480677	0.037870613119018265	0.050885663220429034	0.014385233850165846	0.026712124205676122	0.0290933768009682	0.02236754668265819	0.020714735932938877	0.019971939891476317
ENSG00000283973.1	0.07714963142693625	0.13918950713034875	0.146537034381961	0.13003974720172623	0.2229665193494955	0.2565357460729211	0.19142775339023455	0.2141756762716129	0.17228200679515412	0.18004810526880638	0.05830259730012554	0.15466119502579037	0.12633635167108537	0.02775137509869535	0.10794309020231749	0.06938162012460133
ENSG00000207256.1	0.0	0.0	0.0	0.0	0.0	0.0	0.0	0.0	0.0	0.0	0.0	0.0	0.0	0.0	0.0	0.0
ENSG00000283136.1	0.0	0.0	0.0	0.0	0.0	0.0	0.0	0.0	0.0	0.0	0.0	0.0	0.0	0.0	0.0	0.0
ENSG00000277513.1	0.0	0.0	0.0	0.0	0.0	0.0	0.0	0.0	0.0	0.0	0.0	0.0	0.0	0.0	0.0	0.0
ENSG00000186973.10	0.0032011298639745404	0.012375682343866221	0.0030400927928126305	0.01618701647325588	0.012809678931695712	0.017417954280839948	0.01985703258839821	0.015234310056650982	0.0	0.004074896272002693	0.004147062168029666	0.015401465262908021	0.0	0.006908840958929848	0.013436480898171604	0.00431822366647601
ENSG00000117395.12	0.5852246242852329	0.5828281585596025	0.4200396156808688	0.49392366073757643	0.49507829473368686	0.5949196440648973	0.6198150616311144	0.6786295013161183	0.7267930547712405	0.7844446891752497	0.7415625845004964	0.8356984924568736	0.6284929077108501	0.7850480111131115	0.9376704764830758	0.8863118380456148
ENSG00000284410.1	0.0	0.0	0.0	0.0	0.0	0.0	0.0	0.0	0.0	0.0	0.0	0.0	0.0	0.0	0.0	0.0
ENSG00000243710.7	0.1935033141482595	0.1882074393441129	0.14718140589759895	0.1488750576280318	0.1489086805516387	0.17865750098482241	0.20204594063809633	0.20470016589121115	0.23516319892608492	0.28087296559023517	0.2452954558576997	0.29804464674243447	0.2720648238843195	0.23763260559870505	0.34485420378780385	0.32067699709799474
ENSG00000199240.1	0.0	0.0	0.0	0.0	0.0	0.0	0.0	0.0	0.0	0.0	0.0	0.0	0.0	0.0	0.0	0.0
ENSG00000179178.10	0.008979616532102235	0.0	0.0	0.0	0.0	0.0	0.0	0.0	0.0	0.0	0.0	0.0	0.0	0.0	0.0	0.0
ENSG00000253313.5	0.0	0.0149051737109896	0.0	0.0	0.0	0.0	0.0	0.0	0.0	0.012269431919155404	0.0	0.0	0.0	0.010401191604344976	0.0	0.0
ENSG00000066056.13	0.013019327356333986	0.015099955316346869	0.01700101270474865	0.03291713790799292	0.00651228669360411	0.013282617678915908	0.0161521224429653	0.013553644989469692	0.013875902242975583	0.006214884755070261	0.00843326610086503	0.003914959845147521	0.0039974615456406055	0.01580567239681742	0.009107927032219057	0.008781331889159355
ENSG00000117400.16	0.0	0.0	0.004580816627969229	0.0	0.0	0.0021871167546682253	0.002992060810713141	0.0	0.0	0.0030700300734521394	0.0	0.002900869026852424	0.0	0.0	0.0033743517777511975	0.006506706249707134
ENSG00000234694.1	0.05433865585404996	0.03501253059690184	0.06020592422927701	0.04579532617232407	0.06040061240943419	0.0657037611070235	0.08988530141574677	0.07542497708659342	0.044124750608009924	0.05764224809527715	0.08212831899499315	0.08714578457517609	0.04449112334264821	0.09773037103830937	0.025342451725908967	0.07330114043611946
ENSG00000117399.13	36.219054986898804	33.71716257342168	34.34873102586864	32.66663194073025	34.94251639581275	36.94863302108194	36.0630758130772	33.233757665192925	45.46844690353788	44.13162159906514	38.83256492498761	38.571420721755025	45.180034034764354	55.50513140648285	39.40242962567392	40.16100692778129
ENSG00000066322.14	29.880339274014354	25.400375952603092	26.41861112242389	24.173974028699348	28.51438912381972	25.64590800458278	33.56665395544261	27.026760487404772	31.1374034167052	24.51840691504684	33.33164242464598	27.49916721766353	34.30682268089443	34.86871277382313	33.59183428002332	26.812936533268378
ENSG00000283836.1	0.0	0.0	0.0	0.0	0.0	0.0	0.0	0.0	0.0	0.0	0.0	0.0	0.0	0.0	0.0	0.0
ENSG00000159479.16	7.007448244879243	8.838246797616584	7.020457232423495	7.893159904320567	5.867359167369407	8.410287756715215	6.0105016327057985	9.660085445936426	7.657314544423788	10.514447034262895	5.932057758681136	9.170854909637237	6.4978564388792375	9.47382058403444	7.51357018134035	9.568206528606746
ENSG00000229431.1	6.998609155290274	8.764223704192377	6.773377134820266	8.543473855300052	6.045339196485975	8.486615249811859	6.672171247124298	9.428415369282844	6.78934939890901	9.895020613628956	5.911807948297437	9.028498400580624	6.058354724559682	8.820714843066046	6.814555174151773	9.705153205148278
ENSG00000198198.15	0.58376254789614	0.38867918010187846	0.5735126906107325	0.40220875597302974	0.601152238559353	0.38335411415233317	0.695095541446885	0.4064774396325347	0.6116129865096552	0.4028704617874228	0.7359811492960469	0.4620523926211879	0.8391945891712183	0.5943521899924614	0.6102268660283892	0.43145310535559006
ENSG00000229372.1	2.36341851896077	1.8274120750573761	2.835187736648218	1.6773329604499156	2.820652930753379	1.3160622310449162	3.2407638008423376	1.0359637981870584	2.727245098351526	2.005684601235943	3.357245100457772	1.446313808921478	2.749889719135638	1.6555389742777569	2.262514529488322	1.3983234067450974
ENSG00000274975.1	0.0	0.0	0.0	0.0	0.0	0.0	0.0	0.0	0.0	0.0	0.0	0.0	0.0	0.0	0.0	0.0
ENSG00000178922.16	5.86981834914408	4.967281418860205	5.81490949127694	5.241525068304811	5.771701279552435	4.634513587368889	7.5663646617567775	5.30587397419315	6.415666330073103	5.646206843032307	7.471622052425614	5.610549800652091	9.29632039306711	8.805545705985447	6.155304697412627	6.4873964113173885
ENSG00000229348.1	0.01173086801195103	0.0	0.033422193549145114	0.02965948927783831	0.06258983929989348	0.03191493806706055	0.04366087693442524	0.027913844192784712	0.014288767838675965	0.0	0.0607893350132432	0.0	0.028814818149231418	0.0	0.0	0.0
ENSG00000142949.16	0.3303773796123219	0.2577107697925125	0.5105497798471799	0.35066076344319913	0.597161306067257	0.3281101544147969	0.6361222640361489	0.35785015936590775	0.5889336230215939	0.4112514136712967	0.44220739688783534	0.25671631918305154	0.5413085920384115	0.2729102673649398	0.5854749952618464	0.3791142019781268
ENSG00000066135.12	0.7808290546066365	0.593185902338146	0.7927961420986803	0.6599819031273333	0.9426624298582092	0.576626258226707	0.7735219035652772	0.4989214527461202	0.8330927000193086	0.618225371917487	0.8351085478898549	0.575558574470455	0.8432039160216878	0.625820404103487	0.7631956911519908	0.5279724838173717
ENSG00000236200.5	1.891285482705474	1.6019439139468858	2.1921095038541885	1.733399312092806	2.402327054260679	1.5981990642857649	2.3890403103148152	1.534211285981073	2.287970818296702	1.8713015770757417	2.3471413485129466	1.5200241891065691	2.449503881880729	2.0965960052170205	1.9966571031117317	1.5075773387518623
ENSG00000126091.19	0.08193371588002864	0.07014383042970959	0.09874379668371339	0.07531086617158919	0.08201999013078864	0.07705476877937972	0.09213810810015301	0.07524886926358616	0.08637596016571192	0.07420811772795936	0.09466155572880468	0.07338501809394896	0.07963923122118889	0.09841318817395141	0.08893840769586396	0.0678668481762741
ENSG00000229444.1	0.01603935293216679	0.0015502177771944507	0.0	0.007603641560727085	0.010697210571671393	0.014545526524389247	0.0	0.011926866746067558	0.0170946230351181	0.002552173070365232	0.020778973853337435	0.004823092695417383	0.03447312320054003	0.0021635591025917296	0.016830968162012516	0.005409145861755867
ENSG00000283414.1	0.0	0.0	0.0	0.0	0.0	0.0	0.0	0.0	0.0	0.0	0.0	0.0	0.0	0.0	0.0	0.0
ENSG00000233674.2	0.0	0.0	0.0	0.0	0.0	0.0	0.0	0.0	0.0	0.0	0.0	0.0	0.0	0.0	0.0	0.0
ENSG00000283477.1	0.0	0.0	0.0	0.0	0.0	0.0	0.0	0.0	0.0	0.0	0.0	0.0	0.0	0.0	0.0	0.0
ENSG00000224751.2	0.0	0.0	0.026071520419216176	0.0	0.0	0.0	0.0	0.03266196566875038	0.0	0.0	0.0	0.033020342095895286	0.0	0.0	0.0	0.0
ENSG00000117407.16	0.1560405896534858	0.08516590457052053	0.15690786504786108	0.19726094399068284	0.2326247712617566	0.2580435203334179	0.5238265952564451	0.48050824474271786	0.21242561970214213	0.15189562974232124	0.23187852311287221	0.06624279799191847	0.22546254037705177	0.17829249939077646	0.06421251157788972	0.12381991502726289
ENSG00000237950.1	0.03300348744673614	0.11483339471148934	0.12537281346021975	0.0	0.06603357186109807	0.014964852512569429	0.0614175013456289	0.07853248416640395	0.06029977954478385	0.0630179625668862	0.08551200358580015	0.019848541259843522	0.08106727380269783	0.017807450458791445	0.06926472019172092	0.04452066820925244
ENSG00000117408.10	1.4424800116806225	1.0005024504748152	1.2823693376771612	1.0768548413200103	1.4459075217861128	1.0170939414577358	1.9145317660844317	1.0744056238972677	1.3328330582140155	0.8670402435926758	1.834453628648825	0.9773695489329844	1.790468581745792	1.4460877872570292	1.4688897557899439	1.0339541392735005
ENSG00000132768.13	2.692061849595658	2.354101634238353	2.6479424794786635	2.0662337347839737	2.7643938581613385	2.5575905726023374	2.862722787565093	2.6563805079465523	3.0448435430690233	2.2437873848948753	3.2038541762003474	2.492785896888522	3.804856040922259	3.446891298823573	3.049127967406871	2.723630175403345
ENSG00000117410.13	15.509476712855175	17.43632114856732	13.813722602915627	15.544236127735651	13.476588447554244	17.853379505307434	16.14594822205379	20.487852678291816	16.082353414257835	16.915589982482548	15.794850772624269	20.655810830405702	17.132891338340176	23.81482286428765	17.0981089527678	18.512156818944213
ENSG00000117411.16	7.4117594754851055	6.827830044594156	8.526071642451692	7.200291602888253	8.967582645052245	7.388806276044961	8.548857075540626	6.034070429112113	6.794217370292357	5.241994621885226	9.449398106557648	6.521597231894814	11.944318324953217	10.847463717500732	7.2112861466832685	6.003703319495457
ENSG00000159214.12	0.8842655230614339	0.6837204166065067	0.8794560872230198	0.5897355366604112	1.0494726179069582	0.8587376074421152	0.9933856065005425	0.9029526469527492	0.7632839186719302	0.7267852235369229	0.8614292137197804	0.8793606483285868	0.940648561520857	0.9617470167691797	0.7306362678377991	0.7701843048828714
ENSG00000196517.11	0.2341301272493081	0.1705869850880053	0.15735673034265776	0.16620356435613828	0.302690081798499	0.21804082540813716	0.21449947476238557	0.1317797170161134	0.1722059833728347	0.10545933916289982	0.20123814502626355	0.14730640063877062	0.21455637455747675	0.17297202197340547	0.16505027039554948	0.11175671325747391
ENSG00000230615.6	0.04295087062346914	0.0377681441551005	0.020794988768208785	0.028213125041146717	0.03482388227526775	0.03475007889343825	0.026642994002479027	0.015530770407671512	0.013335514601094002	0.023585101048198855	0.05373351896084026	0.0536879005463693	0.02896113417914562	0.02453790418080851	0.026512171768715925	0.03237788645003881
ENSG00000227163.2	0.0	0.0	0.0	0.0	0.0	0.0	0.08603183714503315	0.0	0.0	0.0	0.0	0.0	0.0	0.0	0.0	0.0
ENSG00000271647.1	0.1288128241255038	0.11951879449570903	0.09786617972682149	0.03256811492641658	0.0	0.09345266522523671	0.0958851613706633	0.06130255832746134	0.03138005707162338	0.16397300925599956	0.10012617026877066	0.24790075010862547	0.0632812183835662	0.0	0.1441816795401034	0.0
ENSG00000239560.3	0.0	0.0	0.0	0.0	0.0	0.0	0.0	0.0	0.0	0.0	0.0	0.0	0.0	0.0	0.0	0.0
ENSG00000171872.4	0.04639633912056359	0.044415404682557225	0.014687436641322703	0.03630874985749856	0.014734931474222926	0.016028652341271418	0.03837368500281221	0.03680035100578542	0.013455475668832984	0.016874423125645036	0.041502061961312724	0.04783388783173339	0.016280637584132965	0.007152495294774243	0.01854712765354737	0.029803430744131235
ENSG00000233514.1	0.3007546216768726	0.2325456210452723	0.0	0.0	0.267445162913751	0.3636584215032192	0.12437471720967189	0.11927531195468453	0.48844501090872267	0.2552315252708985	0.12987582160211011	0.12058403478473181	0.0	0.5409199087830661	0.5610635273468648	0.4057085405196918
ENSG00000283039.1	0.0	0.0	0.0	0.0	0.0	0.0	0.0	0.0	0.0	0.0	0.0	0.0	0.0	0.0	0.0	0.0
ENSG00000226804.4	0.0	0.0	0.0	0.0	0.0	0.0	0.0	0.0	0.0	0.0	0.0	0.0	0.0	0.0	0.0	0.0
ENSG00000200171.1	0.0	0.0	0.0	0.0	0.0	0.0	0.0	0.0	0.0	0.0	0.0	0.0	0.0	0.0	0.0	0.0
ENSG00000238037.1	0.0	0.0	0.0	0.0	0.0	0.0	0.0	0.0	0.0	0.0	0.0	0.0	0.0	0.0	0.0	0.0
ENSG00000227994.1	0.0	0.0	0.0	0.0	0.0	0.0	0.0	0.0	0.0	0.0	0.0	0.0	0.0	0.0	0.0	0.0
ENSG00000271329.1	0.0	0.0	0.0	0.0	0.0	0.0	0.0	0.0	0.0	0.0	0.0	0.0	0.0	0.0	0.0	0.0
ENSG00000178028.13	3.6209452428873523	3.3119353741819983	3.2779651184372454	3.028559756657917	3.826693922499106	2.886230471604622	3.577726694425631	2.7732748010144554	3.5914835759206	3.1510638273878717	3.5617536417446662	2.5221354045570967	4.13513775029928	4.5201770810925685	3.156797614926605	2.6135991969792176
ENSG00000117419.14	0.422689601487512	0.4566448052698079	0.41034055166043193	0.45772290293967777	0.38100322811919285	0.49569225505898035	0.4358907948173231	0.5127914005940303	0.43971880822201265	0.44963943230738734	0.36795826613392824	0.4361549429569693	0.37485503781629104	0.4989700965263881	0.4011474606033118	0.46346433640275064
ENSG00000233602.1	0.0	0.0	0.0	0.0	0.0	0.0	0.0	0.0	0.0	0.0	0.0	0.0	0.0	0.0	0.0	0.0
ENSG00000199385.1	0.0	0.0	0.0	0.0	0.0	0.0	0.0	0.0	0.0	0.0	0.0	0.0	0.0	0.0	0.0	0.0
ENSG00000187147.17	0.19985691351986137	0.1889587632297531	0.20117160793485003	0.18584407637232547	0.22549555432772964	0.20758902503267362	0.20357436575499113	0.18428526770870637	0.22903203006135775	0.19587075796283251	0.2278031815032136	0.1847269348520671	0.2456360099219639	0.24891136223577714	0.220393186444458	0.20520374723904494
ENSG00000263381.1	0.0	0.0	0.0	0.0	0.0	0.0	0.0	0.0	0.0	0.0	0.0	0.0	0.0	0.0	0.0	0.0
ENSG00000126106.13	1.3868125527611117	1.2917065329529742	1.4344077471533296	1.3203659009096504	1.5311451549137765	1.3398348331378558	1.5694743608864408	1.2132486814555832	1.4929674516674332	1.3901409601914858	1.4965862091057	1.3278566573286055	1.4592696922734556	1.7099133606081438	1.5074488518689515	1.3336157839297242
ENSG00000198520.10	0.017677313434775615	0.0207757019607432	0.0214886819903526	0.02681643444008957	0.020749738665718432	0.025008259295205074	0.018421992436859592	0.033650827711139114	0.025838193125046385	0.037804091809609294	0.02290095088074301	0.0255150406615368	0.005210546105925971	0.005341290519545943	0.01879709974671882	0.01430768443845354
ENSG00000199377.1	0.0	0.0	0.0	0.0	0.0	0.0	0.0	0.0	0.0	0.0	0.0	0.0	0.0	0.0	0.0	0.0
ENSG00000200169.1	0.0	0.0	0.0	0.0	0.0	0.0	0.0	0.0	0.0	0.0	0.0	0.0	0.0	0.3377221691358621	0.0	0.0
ENSG00000142945.12	1.605778665306458	1.3949325916885411	1.5506794456275061	1.3267233206929132	1.6678314411059703	1.4153519666483836	1.5592297010552676	1.1643735415834602	1.7927927693410546	1.4670858568672587	2.22041697235374	1.8090927329655968	2.210966388608092	2.1066400575028155	1.479188011974378	1.222907840432989
ENSG00000225721.5	7.072320925770843	8.26725816989655	6.977374914152769	8.167497995509816	6.5170564689592	10.015474460088651	6.205232828227063	9.144497472389144	7.396492543566073	9.6255138116204	7.145450545205535	9.890061983243196	7.083693473916154	7.840316904537849	7.22923313677635	9.711115544550571
ENSG00000142937.11	310.0593172408943	389.16549230501323	311.5512548819594	398.01422170370495	261.40903626420766	449.341545883574	267.8272046052144	462.9470074760839	345.44743832413195	478.98286800631166	238.1887595951826	384.24488908529247	209.0821500030866	334.94515095937925	311.3103045345469	459.98447746340014
ENSG00000264294.1	0.0	0.0	0.0	0.0	0.0	0.0	0.0	0.0	0.0	0.0	0.0	0.0	0.0	0.0	0.0	0.0
ENSG00000200913.1	0.0	0.0	0.0	0.0	0.0	0.0	0.0	0.0	0.0	0.0	0.0	0.0	0.0	0.0	0.0	0.0
ENSG00000202031.1	0.0	0.0	0.0	0.0	0.0	0.0	0.0	0.0	0.0	0.0	0.0	0.0	0.0	0.0	0.0	0.0
ENSG00000207421.1	0.0	0.0	0.0	0.0	0.0	0.0	0.0	0.0	0.0	0.0	0.0	0.0	0.0	0.0	0.0	0.0
ENSG00000281859.1	0.0	0.0	0.0	0.0	0.0	0.0	0.0	0.0	0.0	0.0	0.0	0.0	0.0	0.0	0.0	0.0
ENSG00000234093.3	0.09372474755381709	0.2898745762335165	0.2670294005436907	0.0	0.0	0.4249784287749209	0.0	0.3345299764979042	0.5708065068887742	0.5965372237776859	0.24284072893311215	0.0	0.0	0.0	0.26226797697594334	0.25286348271973846
ENSG00000142959.4	0.026206531354853707	0.02701743623147338	0.09955270855221089	0.07730184365665722	0.058260202358031914	0.01584385598539511	0.06502503419165856	0.08314531454705194	0.031920829899799406	0.04447966872439444	0.07355952177391359	0.021014402178504234	0.02145724807811699	0.14140066547557334	0.061110984926433395	0.047135717167174546
ENSG00000173846.12	3.302492683277049	2.862442302831158	3.2252890231844353	2.7306485979293273	3.3225596340788033	3.261003600699119	4.097159916739982	3.520659624298499	3.0036402763187957	2.84500139556517	3.9993530213053603	3.8746693737489784	3.143589198053358	3.173065271681521	3.9917504547748774	3.393853397905027
ENSG00000188396.3	0.42508231961416254	0.6938730013778662	0.3588426589983455	0.8956231604764561	0.7560064054018629	0.5996546018619356	0.996140287573002	0.3933580826012103	0.5177709416817857	0.6012343672719984	0.7954467971352336	0.90896941706496	0.4640622681461522	0.5096856883284008	0.4625828885244984	0.3185681672059697
ENSG00000222009.8	1.1147214801276175	0.8344861797582634	1.082704031487863	1.063298745271837	1.0002742781876262	1.084421938034589	0.5531812003502681	0.7113530571623745	0.944277738778805	0.5869462691169212	0.8796010522301999	0.6764962976399801	0.8587732625154298	0.6452048198189003	0.928701134295217	0.7792025777516028
ENSG00000117425.13	0.15500367397676798	0.11265895068397662	0.1369015885297426	0.11952956844327671	0.1302555504031247	0.08574611064751925	0.1211500486296201	0.09774113271724806	0.11516922879850681	0.065113223650552	0.12851659749042085	0.07644069115795114	0.06472568393950273	0.09199761918189102	0.09108613490391519	0.0794561337664504
ENSG00000202444.1	0.0	0.0	0.0	0.0	0.0	0.0	0.0	0.0	0.0	0.0	0.0	0.0	0.0	0.0	0.0	0.0
ENSG00000226499.1	0.8941690201407642	0.5185334034487749	0.2122966662707603	0.0	0.0	0.6081678881350421	0.0	0.2659617204455388	0.0	0.0	0.0	0.26887992849514736	0.0	0.7236903624339902	0.312766779996156	0.6031029649961464
ENSG00000070785.16	0.23227222019328342	0.30892712547318196	0.20879268017842056	0.2779298843717599	0.19914551989578075	0.2957101003606004	0.2350545178701995	0.338597389428011	0.22723631019614426	0.3266185835633525	0.25743256832803574	0.4027019821875156	0.23821011295180625	0.35501741237905327	0.2506681069810602	0.2937226569318971
ENSG00000253039.1	0.0	0.0	0.0	0.0	0.0	0.0	0.0	0.0	0.0	0.0	0.0	0.0	0.0	0.0	0.0	0.0
ENSG00000229815.1	0.12884356704295616	0.0	0.0	0.0	0.0	0.03894790373498081	0.0	0.0	0.0	0.0	0.027819462980404257	0.0	0.0	0.0	0.060090037684225675	0.0
ENSG00000232369.1	0.0	0.0	0.0	0.0	0.0	0.06647320433791024	0.0	0.0	0.0	0.09330765536889261	0.0	0.0	0.0	0.0	0.0	0.09887940668470424
ENSG00000268949.1	0.0	0.008893563220970784	0.0	0.0	0.0	0.0	0.014269902038437905	0.0	0.014010207647509702	0.0	0.0	0.0	0.0	0.0	0.0	0.046548215419165664
ENSG00000126107.14	8.451926899216534	6.908704884831854	7.808961730042274	6.320700722521452	9.995645049462224	6.361301868715731	8.976843211526566	5.783040904447103	7.741094829843873	5.327337362546484	9.14842834368747	5.92530107984135	10.672032958110634	7.812683061634257	8.084144064001224	5.573641686236146
ENSG00000126088.13	31.402274344939116	38.0645569556768	29.26417887872045	35.941555992814564	30.305094571730336	38.40813214494538	28.121493637569923	37.07388453659855	30.960225228719104	35.8039275052603	25.26450337418469	34.81610735724636	24.215643668275856	39.087301809992205	29.26139426666487	36.270714356793476
ENSG00000162415.6	0.003849761550259268	0.00384085563899349	0.002476708977127913	0.0045527484904382695	0.0033129572301175457	0.0032659741091318577	0.0026191604814555314	0.0022162711944928616	0.0021177017915420793	0.002055080101513549	0.00683751543457505	0.0044811775115819385	0.0027453668221820433	0.0046904238320687516	0.006081366430690242	0.007203481292343814
ENSG00000234315.1	0.0	0.0	0.0	0.0	0.0	0.0	0.0	0.0	0.0	0.0	0.0	0.0	0.0	0.0	0.0	0.0
ENSG00000281912.1	0.14741493354280885	0.032566365498440705	0.2999979222023909	0.2662238534359507	0.19663244423705561	0.13368543201252048	0.2351402640751608	0.12527746340471546	0.205209782230815	0.26807524158061014	0.15005255105521734	0.07599122613408786	0.10345683099103803	0.3863351905562378	0.14732431708420454	0.05681660466025721
ENSG00000186603.5	0.7737473016727897	0.3760535043029403	0.6088532769153437	0.3912574887781668	0.8551509800660508	0.621491795594184	0.9873580130330463	0.7364591128799073	0.9963168120240423	0.5909675887645282	0.9880694032266185	0.6913583419414537	1.4661574178192467	1.3598088566864717	1.082580347222567	0.954295600632723
ENSG00000132781.17	0.8912430226396403	0.7826382827679129	0.7950188148848326	0.8007458790031475	0.8533906213272023	0.7505058163772548	0.7305515913575977	0.7043857504609626	1.0623149806104055	0.854936446791602	1.0391444086583266	0.9418288182523044	1.172776095540488	1.2125083095489804	1.0866481104951793	1.0047448971108524
ENSG00000132773.11	2.2990321351180216	2.3270767374286483	2.2865904347601886	1.9868895311996155	2.219111484752762	2.1304005750768438	2.478856007272255	1.9594675696564816	2.678136619916891	2.1177695002181482	3.0542086939266957	2.6446417682392624	3.18294973813833	3.906358980748026	2.292605925565319	2.5712780068616192
ENSG00000070759.16	0.03298881006762408	0.02550718350377419	0.02575961735519209	0.021006094698979988	0.025749788724417928	0.021495483545294774	0.028497173516003796	0.023258536011206588	0.022918608115922785	0.021463237822713505	0.02105192335176481	0.020868440095788577	0.01920740062749227	0.02267792109580655	0.02153944073315325	0.02010780001502941
ENSG00000236872.1	0.11108118228600543	0.0	0.0	0.2808497318037282	0.0	0.10073562756146272	0.1378102576489883	0.0	0.13530228311437612	0.28280283201312517	0.0	0.0	0.0	0.0	0.15541806043018863	0.14984502679688205
ENSG00000280670.2	0.23170966078007893	0.2060334988970238	0.35208511978978174	0.4100867160668634	0.2240762587393418	0.1470905541988717	0.3162116583041972	0.15851541136485275	0.2398985917894684	0.1990953785973619	0.30017975184392426	0.33444456581530635	0.14228852741323353	0.16877954855413677	0.20262132455891324	0.19535566023736434
ENSG00000132763.14	8.840292011450197	9.015014504983654	8.067337027994427	8.635987026564337	7.916428991008644	10.17667903662107	8.706332847177542	10.70736864681836	9.389850545911935	10.713663533375016	8.3620726538228	10.045385597757821	7.209467933300491	10.373130470719628	8.504022920338127	9.787176996702224
ENSG00000117450.13	35.69665143299569	38.29790754586984	33.32889746178222	36.31933486158785	32.06688879354224	40.043179361386365	33.97023424731092	43.978478821913484	37.88873968257011	41.5801394411425	32.805879946801795	40.784771343520525	26.371745719693603	37.00786578656176	34.00491780537509	41.32653729803583
ENSG00000234379.1	0.0	0.0	0.0	0.0	0.0	0.0	0.0	0.0	0.0	0.0	0.0	0.0	0.0	0.0	0.0	0.0
ENSG00000117448.13	3.557331298111534	4.065912235081006	3.7095539240093878	4.2591367202052925	3.4307869886069673	5.187063689261415	3.1612002934222247	4.144563326176025	3.665522387885439	4.608181243636817	2.9627913480169057	4.081292953394583	3.0863852187908543	4.906026548053823	3.2243391275836673	3.8927442581228755
ENSG00000281133.1	0.0	0.2675765319078614	0.657303139799854	0.0	0.4616000648367144	0.0	0.0	0.0	0.8430373024818819	0.44051979602044494	0.0	0.4162468123819108	0.8500371354023268	0.7468855663581565	0.0	0.0
ENSG00000280836.1	0.3528461084378996	0.8184693917181642	1.3403828733173493	0.4460554563941565	0.47065104650017936	1.279935032545644	0.4377502301791393	0.0	0.4297837228339006	0.4491574390796694	0.6856679405170226	1.2732255437564328	0.8667045302141372	0.3807651906923935	0.49368089783706975	0.47597832041362537
ENSG00000132780.16	1.4382570194532698	1.075557215940893	1.3093565540265444	0.9538700885923304	1.693876579984986	1.093903058150746	1.2405045886199193	0.83299471813455	1.6918458683728475	1.2963530810610207	1.9357435890447772	1.1471305272716839	2.024881660440388	1.655087166388056	1.579981651472395	1.1868095413496675
ENSG00000281112.1	0.0	0.0	0.0	0.0	0.0	0.0	0.0	0.0	0.0	0.0	0.0	0.0	0.0	0.0	0.0	0.0
ENSG00000281825.1	0.0	0.0	0.0	0.0	0.0	0.0	0.0	0.0	0.0	0.0	0.0	0.0	0.0	0.0	0.0	0.0
ENSG00000159588.14	0.08968428372954337	0.07627898143598141	0.06813807778637908	0.04535026818061696	0.14355267403843	0.06506522467961909	0.04450587937031867	0.04268112334087391	0.05461990995397192	0.057082056798064135	0.046474378225923284	0.021574716415508958	0.08811748027096136	0.0387122346878885	0.06274040814774622	0.09678502602978277
ENSG00000159592.10	0.7173320940901331	0.6681382789536034	0.7189053794965989	0.7392274938508694	0.7523574738294733	0.6650151685731281	0.7702543888027684	0.6450191696036158	0.786515026466512	0.7458750875407425	0.8215747254839135	0.6862675002410966	0.7036371137103311	0.5697107354167431	0.705534456176433	0.7169614734102916
ENSG00000225447.1	0.0	0.0	0.0	0.0	0.0	0.0	0.0	0.0	0.0	0.0	0.0	0.0	0.0	0.0	0.0	0.0
ENSG00000234329.1	0.0	0.0	0.0	0.0	0.0	0.0	0.0	0.0	0.0	0.0	0.0	0.0	0.0	0.0	0.0	0.0
ENSG00000159596.6	2.0710978106566547	1.9170457519120152	1.952724060083229	1.825193028100588	1.9125529315243146	2.2168248132504824	1.93327069424529	1.9843194621981097	2.316515835731097	1.9582990959901811	2.128425589321066	1.8144652859010613	1.5897775723667809	1.789053875647785	2.054898079390985	1.7192897914843803
ENSG00000197429.10	0.37826686453705444	0.44365847864110697	0.3525626257790929	0.3949926153823765	0.34688434372063426	0.38186038870882494	0.37257653720817985	0.46525122037673244	0.37747045358436715	0.3749650445691903	0.3824334058744236	0.4911070937693474	0.2291475315830865	0.3261441854586731	0.4237560637827406	0.4214900164327452
ENSG00000230896.1	0.0	0.0	0.0	0.0	0.0	0.0	0.0	0.0	0.0	0.0	0.0	0.0	0.0	0.0	0.0	0.0
ENSG00000236111.5	0.052926916265684944	0.16369387834363286	0.1005287154988012	0.06690831845912347	0.0705976569750269	0.0	0.06566253452687089	0.1889110455517577	0.0	0.1347472317239008	0.0	0.1273225543756433	0.5200227181284823	0.1713443358115771	0.0	0.0
ENSG00000086015.20	0.21120035592743486	0.15604129120856944	0.2420078206270486	0.17166377197715205	0.2418269484760913	0.16650812353171388	0.2552103679223063	0.15588849569313548	0.22857096179229164	0.1623757768141605	0.2427305847057616	0.15186491873252933	0.30161430365447806	0.2096724954988198	0.23425652705339917	0.1619385093137499
ENSG00000232467.2	0.0	0.0	0.0	0.0758294275870066	0.0	0.0	0.0	0.0	0.0	0.1527135292870876	0.038854516629297946	0.0	0.0	0.0647300824177069	0.08392575263230186	0.0809163144703163
ENSG00000117461.14	0.04184198168437717	0.03774460551714407	0.052246882366109644	0.04163043410843672	0.056845340399285356	0.03583696843406842	0.03604879931181553	0.023047190940262093	0.032561335701268	0.027124668804221333	0.049689077845769425	0.030290092702610627	0.040920664716663856	0.02299445314959016	0.04824357550987038	0.04128738918675716
ENSG00000278139.1	0.0024386060631196357	0.0020950529123158384	0.0012866270889801172	0.0010275995818366137	0.002529943815648385	0.0019657655946404826	0.0003361554765090848	0.0003223729888631961	0.0009901136003009445	0.0006898305131656406	0.0010530709860606096	0.0016295507874046211	0.002662225664415879	0.0014619787185822213	0.0015164221605360692	0.0014620457793126332
ENSG00000226957.1	0.0	0.0	0.0	0.0	0.0	0.0	0.0	0.0	0.0	0.0	0.0	0.0	0.0	0.0	0.0	0.0
ENSG00000233114.2	0.0	0.0	0.0	0.0	0.0	0.0	0.0	0.0	0.0	0.0	0.0	0.0	0.0	0.0	0.0	0.0
ENSG00000227857.2	0.015819913433259676	0.024464140060147327	0.007512035883426902	0.019998969913056688	0.0	0.02869304908124301	0.009813301863356529	0.02823285955498796	0.01926942405672873	0.010069023909038742	0.015371017567634352	0.0	0.0	0.0	0.011067132215248597	0.032010849680564696
ENSG00000117472.9	0.09919238326320376	0.1099313046111122	0.16642420333379856	0.15047456461914036	0.11025816890909117	0.15592042748328194	0.05742832601707036	0.12588284646168268	0.08054743174838376	0.08417833493087051	0.06425184192258733	0.07158603884050868	0.0893378486816961	0.1284492218853899	0.032382927060695246	0.04906271708811094
ENSG00000250719.1	0.0	0.0	0.0	0.0	0.0	0.0	0.0	0.0	0.0	0.0	0.0	0.0	0.0	0.0	0.0	0.0
ENSG00000085998.13	2.0656610712174164	1.93686046421393	2.162783616432799	2.078996733957396	2.1784521922724362	2.00228903203469	2.507647272472929	2.2057842222284734	2.194461581478626	1.7312652262410555	2.5868608073656483	2.1122587508000503	2.6781424872530954	2.4833360525301837	2.501610044309766	2.1677988052762855
ENSG00000171357.5	0.17466148079867913	0.18161829866987544	0.224979754884359	0.16496612237927472	0.15799509108261725	0.17660061934521395	0.20174554592179667	0.16242254227911856	0.18095652032968604	0.17633569789940945	0.16385348676158448	0.13764216566073337	0.18739034747085379	0.2123126483048567	0.1629171747422382	0.16790801016878262
ENSG00000085999.11	0.3554020506883999	0.2639520585018007	0.2875607824208034	0.2527237053898612	0.4303968900787088	0.30957921885122186	0.4467227945852798	0.2990503476765414	0.4912811176392711	0.2976388422031917	0.6285382258044625	0.400765162221856	0.5886890279934257	0.5752850592653762	0.4203784653532872	0.32645139701845977
ENSG00000132128.16	2.3446479146614045	1.8640769693394408	2.340328976112806	1.9213030011552699	2.5841419078164383	1.8677086499505116	2.637214970128074	1.78601083746047	2.35252171138677	1.714300464339866	2.763753319043338	1.7729452551911586	2.918169549056371	2.4230283609910277	2.5039999854030643	1.8555882168685662
ENSG00000173660.11	11.44461519920752	15.034930930346269	10.250028665555973	13.502195375439154	9.557456557358607	16.74251419350396	9.388668459029622	18.085639785324812	12.202588168019984	17.900418860824992	9.119357527935339	15.537516616588583	7.6264723926062254	15.047712883379898	11.067090118891748	16.498433323951446
ENSG00000117481.10	0.5620107384848707	0.5872005830152579	0.588480408645635	0.6175657886365223	0.6054862111732037	0.703080228688436	0.6525501929757499	0.7440964666431062	0.6143455017085185	0.5851725626736449	0.6058037547727175	0.7678607863887645	0.5521922916823765	0.5598277398288164	0.4899449342858703	0.526806515830768
ENSG00000225779.1	0.0	0.0	0.0	0.0	0.0	0.0	0.0	0.0	0.0	0.0	0.0	0.0	0.0	0.0	0.0	0.0
ENSG00000117480.15	0.03675667983523031	0.025578474581602232	0.01570841390115568	0.013939944815055089	0.029417192509636907	0.018333338948529496	0.022800655404316094	0.034985313377302145	0.04924856630951707	0.030413254568740316	0.019047304276222247	0.0088422955599691	0.045143166053128736	0.02379903964701474	0.017999701836065352	0.007437541032863675
ENSG00000232022.7	0.003573018729714256	0.003867757033375488	0.0013573093189418	0.0018067530995236265	0.00190637783905243	0.0012960981387464825	0.00531933803648704	0.005951450618340923	0.002611266364609117	0.0036386354369094013	0.0032401908077803864	0.0017190718961051037	0.0035105973346772294	0.0015422940771433618	0.004999151336210499	0.0038559120548161212
ENSG00000224863.2	0.0	0.006039053671531593	0.0	0.0	0.0	0.0	0.0	0.0	0.0	0.0	0.0	0.0	0.0	0.0	0.0	0.0
ENSG00000197587.10	0.004977911903273273	0.0	0.0	0.0	0.0066398902825751446	0.0	0.0	0.005922522405495401	0.006063338828362083	0.0	0.0	0.005987506014898855	0.036682100448897095	0.005371791072008872	0.0	0.0
ENSG00000282881.1	0.0	0.019218203949183416	0.0	0.0	0.0	0.0	0.0	0.0	0.0	0.0	0.0	0.0	0.0	0.0	0.0	0.0
ENSG00000269956.1	0.20299356585438402	0.21162616801610382	0.22527300485044582	0.17444204324651225	0.20535710606506766	0.18512194480352964	0.23203161856955676	0.23065915550538346	0.22780893296889917	0.16839667984380519	0.24524920664647648	0.1810651871218629	0.2268992309207897	0.1882892856537119	0.23295718909311583	0.17383713429092953
ENSG00000162456.9	0.0	0.0	0.0	0.0	0.0	0.0	0.0	0.0	0.0	0.0	0.0	0.0	0.0	0.0	0.0	0.008252556294779837
ENSG00000079277.19	0.20527824913881876	0.19149718787301742	0.2352069180998283	0.23730585566052376	0.2196978654681749	0.21087110017139643	0.23063364529030986	0.22550027725098065	0.22864913461778305	0.18808160753453035	0.24161906866641747	0.20393887737126679	0.1978247439536466	0.19668970950850284	0.20672550156253036	0.19114411628892755
ENSG00000142961.14	0.0	0.0	0.0	0.0	0.0	0.0	0.0	0.0	0.0	0.0	0.0	0.0	0.0	0.0	0.0	0.0
ENSG00000123472.12	1.170800522615385	1.2185303849372737	1.1592698701940531	1.3030935915024622	1.2208777401701225	1.2990266965978383	1.2354071412174514	1.3836023185512154	1.2566236552530807	1.2854224128176446	1.0542582192632266	1.2019645371498853	1.1542152671516934	1.156737431972151	1.1728792271589377	1.2583047589402945
ENSG00000233647.2	0.0	0.0	0.0	0.0	0.0	0.0	0.0	0.0	0.0	0.0	0.0	0.0	0.0	0.0	0.0	0.0
ENSG00000186118.8	0.0	0.0	0.0	0.009600687181304909	0.0	0.006887179432351535	0.009421929410903609	0.0	0.0	0.0	0.004919331077775642	0.0	0.0	0.008195410308213576	0.010625754711833956	0.0
ENSG00000228237.5	1.998575682086577	1.4467087697926095	1.837479245641359	1.6751158015289358	2.187425132848193	1.62992944765709	2.0691223647056716	1.39397985556075	2.213498008686788	1.5447216144807276	2.6188400257173803	1.3948946439958088	2.1535654587537634	1.3933703933121715	2.0296073939646466	1.4407422618565897
ENSG00000159658.10	1.122212160119609	0.9019288488807249	1.213671584951476	0.8984504778672324	1.4039454790578634	0.8667875714082596	1.1857991202748068	0.8153372901739606	1.3010098045088805	0.9286986065289234	1.454356283534637	0.9337277316449066	1.3933600401010058	0.8049795011973115	1.2180273221114393	0.868046557693178
ENSG00000236476.2	0.0	0.0	0.0	0.0	0.0	0.0	0.0	0.0	0.0	0.0	0.0	0.0	0.0	0.0	0.0	0.0
ENSG00000142973.13	0.0	0.0004519360019231439	0.0	0.0	0.0	0.0	0.0	0.0	0.0007119438039635868	0.0	0.0003786067393841456	0.001406079366227161	0.0	0.0	0.0008177905250407002	0.00078846591444888
ENSG00000154198.14	0.0006276429678188023	0.0	0.0011921371165844374	0.0	0.0	0.0011383747804371638	0.0	0.0007467447419296807	0.001528999327859435	0.0	0.0	0.0	0.0	0.0	0.0	0.0
ENSG00000238145.2	0.0	0.0233652051372104	0.0	0.0	0.0	0.0	0.0	0.0	0.0	0.0	0.0	0.0	0.0	0.0	0.0	0.0
ENSG00000187048.12	0.0	0.0	0.0	0.0	0.0	0.0	0.0	0.0	0.0	0.0	0.0	0.0	0.0	0.0	0.0	0.0
ENSG00000259832.1	0.0	0.0	0.0	0.0	0.0	0.0	0.0	0.0	0.0	0.0	0.0	0.0	0.0	0.0	0.0	0.0
ENSG00000261196.1	0.0	0.0	0.0	0.0	0.0	0.0	0.0	0.0	0.0	0.0	0.0	0.0	0.0	0.0	0.0	0.0
ENSG00000261593.1	0.0	0.0	0.0	0.0	0.0	0.0	0.0	0.0	0.0	0.0	0.0	0.0	0.0	0.0	0.0	0.0
ENSG00000261290.1	0.0	0.0	0.0	0.0	0.0	0.0	0.0	0.0	0.0	0.0	0.0	0.0	0.0	0.0	0.0	0.0
ENSG00000186377.7	0.0026480008137928675	0.0	0.0	0.0016737540577641894	0.0	0.0012006895239640189	0.0016425899819104662	0.0015752432399562869	0.0	0.003370787535307087	0.0	0.0	0.0	0.0	0.001852461155110956	0.0
ENSG00000186160.4	0.008496461543703432	0.003832222762269542	0.005379357206364998	0.005370461712601047	0.0028332950409996832	0.0057788571928395135	0.0035136450967537293	0.004211980581901964	0.004312126431612388	0.003605206176240977	0.0022931587001611977	0.0017032782549121096	0.0	0.0022921868220548963	0.004953222598353477	0.002865364955373086
ENSG00000225154.2	0.0	0.023170657217666597	0.0	0.0	0.0	0.0	0.0	0.0	0.0	0.0	0.0	0.0	0.0	0.0	0.0	0.0
ENSG00000225506.2	0.0039206072229537375	0.002694614666868487	0.006619334918703896	0.004956291715725819	0.003486388443899753	0.0027653586786099576	0.0037831182593128067	0.0020731480787107774	0.001591830099822963	0.002218115121940801	0.0016930482445166018	0.001571921439191897	0.002140062990676172	0.0	0.0012189946883095963	0.0017629253437092323
ENSG00000162365.11	0.0	0.0	0.0	0.0	0.0	0.0	0.0	0.0	0.0	0.0	0.0	0.0	0.0	0.0	0.0	0.0
ENSG00000225514.1	0.0	0.0	0.0	0.0	0.0	0.0	0.0	0.0	0.0	0.0	0.0	0.0	0.0	0.0	0.0	0.0
ENSG00000224805.2	0.03304894679583632	0.05110736330287894	0.09415912746444188	0.04177929894600915	0.04408301812949338	0.029970930514154198	0.0	0.0	0.08051044945648826	0.08413968555762401	0.06422234153602967	0.15900704678684563	0.0	0.07132791450986986	0.0	0.08916398288740089
ENSG00000162366.7	0.00483026480481355	0.0	0.0	0.006106248362931682	0.012885896320767224	0.0	0.0059925544864142	0.0	0.0	0.0	0.0	0.0058099139025256635	0.0	0.0	0.0	0.0
ENSG00000162367.11	0.0	0.0017468901015955797	0.0	0.0	0.0	0.0	0.0	0.0	0.0	0.0	0.0	0.0	0.0	0.0	0.0	0.0
ENSG00000226252.1	0.0	0.0	0.0	0.0	0.0	0.0	0.0	0.0	0.0	0.0	0.0	0.0	0.0	0.0	0.0	0.0
ENSG00000123473.15	0.2378436788317338	0.24607275612773954	0.20612093210321628	0.22390579011911402	0.25725217961591174	0.22487047569822585	0.26089388484054815	0.24350738446741588	0.35887827174769277	0.3106377564238659	0.3594807640899613	0.3334240495632629	0.30108801921387257	0.30156403226097045	0.3453637552079163	0.31250020211633217
ENSG00000162368.13	2.388326802724789	2.4150680026573936	2.2287190782556925	2.390945185805843	2.1081806433482124	2.237627196900098	2.2502705984565052	2.5763011910570808	2.409811703946256	2.3963838750524733	2.3177104764352765	2.5392146029162306	1.9784000039628953	1.9650973468756365	2.3879766567549856	2.4176807427323763
ENSG00000225762.1	0.006532052535603064	0.005050629663221457	0.006203448994444881	0.00495455260287531	0.006970330210609212	0.01066264074809341	0.008103837431172132	0.010880208317620321	0.007956357713357629	0.0016630026057615984	0.007616043769218807	0.003142739735577968	0.006417936192373007	0.011278245874804643	0.012794953031168746	0.01586076075863763
ENSG00000186790.5	0.0	0.0	0.017262506701814347	0.0	0.048491319942442726	0.01648401178278481	0.0	0.0	0.022140373600534273	0.0	0.0	0.0	0.0	0.0	0.0	0.024520095294035246
ENSG00000237424.1	0.34440481397766276	0.17753084094684263	0.38159225340852765	0.16326910246006207	0.306260968057533	0.2732875637672218	0.23144210734351622	0.1195131016515639	0.3321056040080141	0.2192060229001257	0.5112436398591835	0.1035638002098534	1.0574624650938038	0.6503979573071028	0.421636556286684	0.4452333092864294
ENSG00000186564.5	0.13860193733247406	0.11312178584722594	0.1023784094510684	0.06813940861476846	0.061625682596942614	0.05586365995706277	0.07642366021099223	0.045806415267149916	0.15944479576251255	0.16663222065985167	0.14963228483683422	0.11114163924959876	0.2458815162738438	0.10802196038898455	0.226244005812367	0.14542084757181364
ENSG00000271355.1	0.0	0.0	0.0	0.0	0.0	0.0	0.0	0.0	0.0	0.0	0.0	0.0	0.0	0.0	0.0	0.0
ENSG00000229554.2	0.0	0.0	0.0	0.0	0.0	0.0	0.0	0.0	0.0	0.0	0.0	0.0	0.0	0.0	0.0	0.0
ENSG00000227883.1	0.0	0.0	0.0	0.0	0.0	0.0	0.0	0.0	0.0	0.0	0.0	0.0	0.0	0.0	0.0	0.0
ENSG00000227947.1	0.0	0.0	0.0	0.0	0.0	0.0	0.0	0.0	0.0	0.0	0.0	0.0	0.0	0.0	0.0	0.0
ENSG00000269113.3	0.007765489497662337	0.005533403935260111	0.006651813114357125	0.006159595077445358	0.0069054387002526665	0.00704225001724272	0.0034002607073275867	0.001992740978685896	0.0044511736134798365	0.0027135633273924356	0.006016386841785464	0.004944941760772043	0.00822824237647609	0.007886999342674565	0.0063911779029282145	0.003902600553214306
ENSG00000223814.1	0.0	0.0	0.0	0.0	0.0	0.0	0.0	0.0	0.0	0.0	0.0	0.0	0.0	0.0	0.0	0.0
ENSG00000225028.1	0.0	0.012818037456664018	0.03148757555927444	0.0	0.044225155912499585	0.0	0.020566800312423864	0.0	0.0	0.021102744719542273	0.0	0.019939967060211294	0.0	0.0	0.0	0.022362869038318647
ENSG00000226133.6	0.001752333571617487	0.000677458415132984	0.0	0.0	0.0	0.0	0.0	0.0010424285364493938	0.0	0.0	0.000567536820546261	0.0	0.0	0.0	0.0024517589687358433	0.0023638429623482624
ENSG00000231413.1	0.0	0.0	0.0	0.0	0.0	0.0	0.0	0.0	0.0	0.0	0.0	0.0	0.0	0.0	0.0	0.0
ENSG00000237180.1	0.0	0.0	0.0	0.0	0.0	0.0	0.0	0.0	0.0	0.0	0.0	0.0	0.0	0.0	0.0	0.0
ENSG00000242267.6	0.0008337264422874759	0.00032232161923667515	0.00039589236552066816	0.0005269836053581815	0.000556041590333329	0.0003780386319717606	0.0005171715562253545	0.0	0.001015519359920725	0.0	0.0005400460984427995	0.0010028184879475241	0.0	0.0008996953634781352	0.0011664995269500815	0.0011246707904510236
ENSG00000279096.2	0.0	0.0	0.0	0.0	0.0	0.0	0.0	0.0	0.0	0.0	0.0	0.0	0.0	0.0	0.0	0.0
ENSG00000223720.2	1.8566046849651394	1.2441894161842302	1.3829262341039157	1.2527464530974266	1.2906547600085485	0.9949950910373642	1.4692440217876204	1.5783378014659275	1.8797853453245115	1.4399283637959122	1.7199874559228838	1.9048220662590707	2.1967257451058275	1.324975215137126	2.585760240464015	1.9328217480381884
ENSG00000117834.12	0.0013864287168483284	0.0021439931675655906	0.0026333651735114916	0.0	0.0018493164891952038	0.0037719107049478703	0.0	0.0016495179703275068	0.0016887376142785877	0.0017648622360694277	0.003592235444751919	0.0033352339063691763	0.010216556348300243	0.0	0.0038796141283856172	0.0
ENSG00000272491.1	0.0	0.0	0.0	0.0	0.0	0.0	0.0	0.0	0.0	0.0	0.0	0.0	0.0	0.0	0.0	0.0290195987341242
ENSG00000279214.1	0.0	0.058646911103092905	0.0	0.0	0.0	0.034392353350804976	0.0	0.0	0.0	0.0	0.02456555319028321	0.0	0.0	0.0	0.0	0.0
ENSG00000132122.11	0.05861480287651688	0.0571238279116559	0.07267519616688199	0.07564246548410938	0.05565220533329611	0.05463225602057568	0.05580179199200479	0.04649171380495202	0.06271912252851025	0.05414699657479467	0.05668792152253427	0.051653057357713646	0.06348984643621171	0.06303309389676948	0.05097166771872933	0.04886936135984631
ENSG00000224986.2	0.0	0.0	0.0	0.0	0.0	0.0	0.0	0.0	0.0	0.0	0.0	0.0	0.0	0.0	0.0	0.0
ENSG00000206700.1	0.0	0.0	0.0	0.0	0.0	0.0	0.0	0.0	0.0	0.0	0.0	0.0	0.0	0.0	0.0	0.0
ENSG00000235105.1	0.8882956965610179	0.8197726869279066	0.5442637463310892	0.5433637327094423	0.5351032598744078	0.7016204378245827	1.0309436153422722	0.9204901264146156	0.663153546856767	0.8389517134402105	0.6125154691561301	0.5514607450664806	0.9853933671542898	1.2059585418585521	1.082481841276505	0.502505774576805
ENSG00000223175.1	0.0	0.0	0.0	0.0	0.0	0.0	0.0	0.0	0.0	0.0	0.0	0.0	0.0	0.0	0.0	0.0
ENSG00000232514.1	0.0	0.0	0.0	0.0	0.0	0.0	0.0	0.0	0.0	0.0	0.0	0.0	0.0	0.0	0.0	0.0
ENSG00000186094.16	0.00024137426619665875	0.00014930584494187395	0.00011461580726434654	0.00012205469284817616	6.439240692584499e-05	6.56681564296907e-05	8.98365928319466e-05	2.871775409925821e-05	0.0001470027984459956	0.00012290349211399227	0.0001719851338803497	0.0001161314140367946	5.92893516428214e-05	5.2094619324833964e-05	0.00010131487489966408	0.00016280315280220415
ENSG00000162373.12	0.0	0.0	0.0	0.0	0.0	0.0	0.0	0.0	0.0	0.0	0.0	0.0	0.0	0.0	0.0	0.0
ENSG00000229846.1	0.0	0.0	0.0002454226229066943	0.0	0.0	0.0	0.0003206063336296822	0.0	0.0	0.0	0.0001673933896098828	0.0	0.0	0.0	0.0	0.0
ENSG00000230114.1	0.0	0.0	0.0	0.0	0.0	0.0	0.0	0.0	0.0	0.0	0.0	0.0	0.0	0.0	0.0	0.0
ENSG00000225623.1	0.0	0.0	0.0	0.0	0.0	0.0	0.0	0.0	0.0	0.0	0.0	0.0	0.0	0.0	0.0	0.0
ENSG00000237478.2	0.0	0.0	0.0	0.0	0.0	0.0	0.0	0.0	0.0	0.0	0.0	0.0	0.0	0.0	0.0	0.0
ENSG00000215887.5	0.0	0.0	0.0	0.0	0.0	0.007127832131450955	0.0	0.0	0.0	0.0	0.0	0.0	0.0	0.016963550753712225	0.0	0.0
ENSG00000279324.1	0.0	0.014646294378114518	0.0	0.0	0.0	0.0	0.0	0.0	0.0	0.0	0.0	0.0	0.0	0.0	0.0	0.0
ENSG00000233595.2	0.0	0.0	0.0	0.0	0.0	0.0	0.0	0.0	0.0	0.0	0.0	0.0	0.0	0.0	0.0	0.0
ENSG00000162374.16	0.0006931342550779169	0.0	0.0	0.00029207852856870273	0.0	0.0002095263804144129	0.0	0.000274887893791771	0.0	0.0	0.0	0.0	0.0	0.0	0.0	0.00031167211489991644
ENSG00000230828.1	0.0	0.0	0.0	0.0	0.0	0.0	0.0	0.0	0.0	0.0	0.0	0.0	0.0	0.0	0.0	0.0
ENSG00000237337.1	0.0	0.0	0.0	0.0	0.0	0.0	0.0	0.0	0.0	0.0	0.0	0.0	0.0	0.0	0.0	0.0
ENSG00000233407.1	0.0	0.0	0.0020055015707089365	0.0	0.0	0.0	0.0	0.0	0.0	0.0	0.0	0.0	0.0	0.0	0.0	0.0
ENSG00000234080.3	0.04108482084550886	0.03176707684750866	0.039017994599991335	0.2596898205034473	0.10960366836305548	0.14903353118682156	0.0	0.0	0.050043310192988424	0.10459830773088191	0.10645073049122725	0.04941742978050082	0.10091765077835844	0.13300701866652104	0.11496678442781078	0.11084426639769357
ENSG00000229316.1	0.0	0.0	0.0	0.0	0.0	0.0	0.0	0.0	0.0	0.0	0.024591466221074647	0.0	0.0	0.0	0.0	0.0
ENSG00000225671.2	0.0	0.0	0.05754168900604782	0.0	0.0	0.0	0.0	0.0	0.0	0.0	0.0	0.0	0.0	0.0	0.08477348750737562	0.0
ENSG00000142700.11	0.006048790430363993	0.0	0.0	0.0	0.008068303654288789	0.0	0.015008579320427632	0.0	0.0	0.007699841812794332	0.0	0.0	0.0	0.006527403269012461	0.0	0.0
ENSG00000185104.19	0.10558375337682291	0.11338922141459629	0.1011214340426941	0.10791057895837457	0.09752942820688304	0.11845578752091611	0.09694113480810196	0.13110242789712892	0.1243332394773321	0.13133885955486427	0.103367487167301	0.12741137246378173	0.09833258044976356	0.11972779680995486	0.11606386156265087	0.1297172486123851
ENSG00000225767.1	0.0	0.0	0.0	0.0	0.0	0.003371381399639905	0.0	0.0	0.0	0.00473236843158003	0.0	0.0	0.0	0.0	0.0	0.0
ENSG00000207194.1	0.0	0.0	0.0	0.0	0.0	0.0	0.0	0.0	0.0	0.0	0.0	0.0	0.0	0.0	0.0	0.0
ENSG00000230585.2	0.08886494582880435	0.13742202132551892	0.0	0.0	0.059267168818541105	0.04029425102458509	0.055124103059595315	0.05286399628608858	0.0	0.0	0.11512449371643835	0.0	0.10914057047140986	0.04794820919830141	0.0	0.05993801071875282
ENSG00000237130.1	0.0	0.0	0.0	0.0	0.0	0.0	0.0	0.0	0.0	0.0	0.0	0.0	0.0	0.0	0.0	0.0
ENSG00000123080.10	5.644216594623417	5.528322275310636	5.530092746743529	5.022170758534611	5.077866611858718	5.677868482508067	4.732543963134842	5.022574485853328	6.224684414293066	6.059938507352677	5.8416064747965235	5.532773730249189	7.434887018403762	7.3240820500564965	5.761435236148948	6.005799031970193
ENSG00000265538.1	0.0	0.0	0.0	0.0	0.0	0.0	0.0	0.0	0.0	0.0	0.0	0.0	0.0	0.0	0.0	0.0
ENSG00000275816.1	0.0	0.0	0.4021148619952048	0.0	0.0	0.0	0.0	0.0	0.5157404674006807	0.0	0.0	0.0	0.0	0.0	0.0	0.0
ENSG00000204006.8	0.0007849232980167879	0.0	0.0014908733869664313	0.0009922720176263624	0.0	0.0	0.0009737966387130813	0.0	0.0009560747563695773	0.0	0.0	0.0009441173446680345	0.0019280263038000958	0.0	0.0	0.0010588368813179312
ENSG00000200262.1	0.0	0.0	0.0	0.0	0.0	0.0	0.0	0.0	0.0	0.0	0.0	0.0	0.0	0.0	0.0	0.0
ENSG00000213478.2	0.10538888158320867	0.0407437178893376	0.0	0.0	0.0702875647774792	0.1911469594724095	0.0	0.0	0.0	0.0	0.034132811094551636	0.0	0.0	0.0	0.07372686907669271	0.0
ENSG00000203356.2	0.0008997350831395655	0.001391363181841333	0.004272363599609061	0.004549651913922548	0.0	0.0024478145543796845	0.0011162351810772783	0.0053523458153210855	0.002191842190398133	0.0	0.0	0.003246643970479642	0.0	0.0019418539261830525	0.0	0.0012137143741953898
ENSG00000123091.4	2.602676552552986	2.727116064875045	2.6372025823058465	2.9843154133720273	2.345838023129955	2.5946359424275376	2.716208156945238	3.190989896301868	2.515871433460883	2.3840954106915433	2.8438697412407836	3.2225097454282867	1.9162412015373453	1.9918287516765336	2.563545337773463	2.869848201469803
ENSG00000233406.5	0.745483837850384	0.6724823310549704	0.7079812875174492	0.7853450498078935	0.9943789659083192	0.4507020943141163	0.719340999649955	0.640572935434422	0.7566963129296524	0.369043051211604	0.29509759465289576	0.3487084918458355	0.7121139638353211	0.983241758243649	0.521517910488412	0.7262914302283857
ENSG00000236434.2	0.06215941806678024	0.0	0.0	0.0392898588533713	0.0	0.028185097866937757	0.0	0.0	0.0	0.0	0.06039562170357193	0.03738313340908352	0.0	0.0	0.043484845923472466	0.041925551539024
ENSG00000085831.15	0.009330681079712164	0.0072145492373788195	0.015359567302869137	0.012581881586561296	0.00995673685430225	0.009589889671411675	0.015434520197128213	0.01184135974053213	0.014395949650041468	0.011085706782221436	0.010073243966944402	0.008978464894269152	0.009167672102233952	0.007383914825207672	0.008703282446572836	0.015104154935867403
ENSG00000261664.5	0.012694992261257764	0.0049079293330542475	0.01808453083047217	0.016048556103070183	0.0	0.005756321574940727	0.007874871865656474	0.015103998938882451	0.0	0.0	0.00411158906130137	0.0	0.0	0.0	0.008881032024582208	0.0
ENSG00000085832.16	0.3516939317048064	0.3958443551306727	0.3234410094635649	0.3445434870521004	0.30566584973745026	0.2851270171249864	0.36193257452475214	0.37225617837297464	0.3850907982136364	0.368033453187553	0.3309101231482571	0.3611296974379104	0.2715339900978032	0.222348509561929	0.33435055845274103	0.33236156187486415
ENSG00000232027.2	0.15090273819985645	0.0	0.17913922049052622	0.09538292778239825	0.0	0.03421209992653451	0.04680348372984508	0.04488452514856577	0.0459517187935617	0.0	0.07331040873452442	0.04537701099341585	0.0	0.0	0.0527834922215735	0.0
ENSG00000206595.1	0.0	0.0	0.0	0.0	0.0	0.0	0.0	0.0	0.0	0.0	0.0	0.0	0.0	0.0	0.0	0.0
ENSG00000238140.1	0.021233217144935552	0.01641767511411067	0.0	0.0	0.028322363860187785	0.0	0.05268498345518844	0.025262440703086576	0.0	0.02702894323665267	0.027507622392423322	0.0	0.0	0.02291330351069271	0.0	0.0
ENSG00000227070.1	0.037386048885733124	0.04175478660427385	0.034716287716114166	0.04201076320609785	0.037678158570235966	0.04219176423072899	0.03916712585813351	0.053376528106036804	0.048573894436629204	0.05499379171003154	0.04412839838784531	0.043969192369797405	0.05509936002330872	0.023310001978675613	0.048821074938458144	0.04370825850889662
ENSG00000252032.1	0.0	0.0	0.0	0.0	0.0	0.0	0.0	0.0	0.0	0.0	0.0	0.0	0.0	0.0	0.0	0.0
ENSG00000227742.1	0.0	0.0	0.0	0.0	0.0	0.0	0.002703552631060047	0.0	0.0	0.0013870018705496737	0.0	0.0	0.0	0.0	0.0	0.0
ENSG00000117859.18	0.24839633702287303	0.2529379980354072	0.23234724814446675	0.24512405359699127	0.23824411793025965	0.25830624082784603	0.24580713767598145	0.2432769340224852	0.25777932269446174	0.2751974441656504	0.26500336994508694	0.2547509960361665	0.20457937421311426	0.19660568856983582	0.23351484904019482	0.23918530184944886
ENSG00000236973.2	0.0	0.0	0.0	0.0	0.0	0.0	0.0	0.0	0.0	0.0	0.0	0.0	0.0	0.0	0.0	0.0
ENSG00000232846.1	0.0	0.0	0.0	0.0	0.0	0.0	0.0	0.0	0.0	0.0	0.0	0.0	0.0	0.0	0.0	0.0
ENSG00000212624.1	0.0	0.0	0.0	0.0	0.0	0.0	0.0	0.0	0.0	0.0	0.0	0.0	0.0	0.0	0.0	0.0
ENSG00000078618.21	1.2929014893988189	1.1798340339021116	1.2206242203445687	1.1462371745206825	1.2800495992695249	1.1503028541942566	1.425895307743277	1.2476753697477159	1.3686839204067047	1.2930605364613226	1.583516591528538	1.4248844596162626	1.2510073412067317	0.9905766852280733	1.4543414803306647	1.3507991703187652
ENSG00000266993.3	0.006894694072924475	0.01599308006805608	0.013095694739307436	0.0	0.009196629644256379	0.0062525561934701004	0.04276870064968602	0.0	0.016796145490060484	0.0	0.01786414557668871	0.024879119820527998	0.0	0.0	0.0	0.0
ENSG00000272175.1	0.0	0.0	0.0	0.0	0.0	0.0	0.16003771856011542	0.0	0.3142504640075832	0.0	0.1671162005561202	0.0	0.0	0.0	0.0	0.0
ENSG00000283899.1	0.0	0.0	0.0	0.0	0.0	0.0	0.0	0.0	0.0	0.0	0.0	0.0	0.0	0.0	0.0	0.0
ENSG00000230604.2	0.0	0.0779494658779204	0.0	0.0	0.0	0.09142393089611743	0.0	0.0	0.0	0.0	0.0	0.0	0.0	0.0	0.0	0.0
ENSG00000169213.6	1.1904337755188328	0.994047720798464	1.25685174326042	1.2104064508804142	1.5293317190136493	1.0472427570715546	1.4057085632771669	0.9064724935574552	1.4515944200690352	1.1983534360297254	2.2784001768977027	1.4987861022399958	1.4732553578511973	1.0787304817944585	2.1064545004223767	1.6398628024355715
ENSG00000200839.1	0.0	0.0	0.5468762123134785	0.0	0.0	0.0	0.0	0.0	0.0	0.0	0.0	0.0	0.0	0.0	0.0	0.0
ENSG00000229032.1	0.0	0.0	0.0	0.0	0.0	0.0	0.0	0.0	0.0	0.0	0.0	0.0	0.0	0.0	0.0	0.0
ENSG00000264613.2	0.0	0.0	0.0	0.0	0.0	0.0	0.0	0.0	0.0	0.0	0.0	0.0	0.0	0.0	0.0	0.0
ENSG00000117862.11	1.505920560917979	1.511079810936271	1.3628279638846916	1.57676395764991	1.3506797013712695	1.772287400017801	1.315728522028998	1.6502983790653551	1.6627764597564398	1.788578821089891	1.3247622096027	1.6203596778560643	1.2681686097755913	1.5097699023397453	1.4642761724525917	1.8239848467171191
ENSG00000198841.3	0.0	0.0	0.0	0.0	0.0	0.0	0.0	0.0	0.0	0.0	0.0	0.0	0.0	0.0	0.0	0.0
ENSG00000223390.1	1.6196958577999836	1.712411163054719	1.2870777866029468	1.5294032235586563	1.3888701436490414	1.792590862535684	1.5665411433412917	1.7815380379550405	1.6910300042435986	1.834582074830185	1.5095022533241214	1.8408446463826018	1.8025034333366021	1.740720805648841	1.7389465277229335	1.88616464112475
ENSG00000228369.2	0.0	0.03153309837781029	0.0	0.025777709094733123	0.0	0.03698395844749453	0.0	0.024260530873502408	0.0	0.0	0.0	0.0	0.0	0.0	0.0	0.0
ENSG00000134717.17	1.1392958240995925	1.4826668504479086	0.9811946727965442	1.2784748104634807	0.8326976394383214	1.5945997579588485	1.0455587874707435	1.9892884867657172	1.1900154781759802	1.9919731841905095	0.925337538643452	1.8797109672618173	0.863823115367078	1.272108641772633	1.2344662756010287	1.9930241949845189
ENSG00000157077.14	0.09165044525009218	0.08229019408208844	0.08019026339937219	0.0744980983859991	0.0990200186006966	0.07800964792527523	0.09668111119141798	0.07367141736279803	0.10520659853253016	0.07412046149511123	0.1162262658223701	0.08357814114261015	0.09981471485153623	0.07365470393193363	0.11051066395138677	0.0880384941791097
ENSG00000241745.3	0.0	0.0	0.0	0.0	0.0	0.0	0.0	0.0	0.0	0.0	0.0	0.0	0.0	0.0	0.0	0.0
ENSG00000228407.2	1.0616608572467776	0.9029721312760868	1.2099031245873417	1.744747891382453	1.840953650912206	1.2516178858079086	1.4488370450176822	1.6420586457006274	1.422470020706892	1.7568813103824237	1.100304895696933	1.1492832341872226	0.5215567084474454	0.6873991053207813	1.4854115510141923	1.8617913063966582
ENSG00000223429.1	0.0	0.0	0.0	0.0	0.0	0.0	0.0	0.0	0.0	0.0	0.0	0.0	0.0	0.0	0.0	0.0
ENSG00000224255.2	0.0	0.0	0.0	0.0	0.0	0.0	0.0	0.0	0.0	0.0	0.0	0.0	0.0	0.0	0.0	0.0
ENSG00000236004.2	0.0	0.0	0.0	0.0	0.0	0.0	0.0	0.0	0.0	0.0	0.0	0.0	0.0	0.0	0.0	0.0
ENSG00000237663.2	0.0	0.0	0.0	0.0	0.0	0.0	0.0	0.0	0.0	0.0	0.0	0.0	0.0	0.0	0.0	0.0
ENSG00000213735.2	0.0	0.0	0.0	0.0	0.0	0.0	0.0	0.0	0.0	0.0	0.0	0.0	0.0	0.0	0.0	0.0
ENSG00000154222.14	1.8373163995308117	1.555211795811906	1.7883012438560557	1.4047151412307235	2.021569253174488	1.3983305862400837	2.148547417005282	1.3241307677462724	1.753945903180185	1.3562930935218624	2.259522061334454	1.5501381046164056	2.474617145720345	2.1041229526498375	1.85727239581987	1.605676938829628
ENSG00000272100.1	12.550464657052675	10.845768759998649	11.568535260477429	10.49945920435476	12.924801815428003	10.209943298075638	11.56334069565511	9.66191193659588	13.601001813374362	11.512250669334295	15.48203047228949	8.324936247638215	17.45409584692778	14.53937235843878	11.620488826011027	8.963037910558114
ENSG00000224680.4	0.12694992261257765	0.3435550533137973	0.3616906166094434	0.24072834154605274	0.3386695361059492	0.11512643149881455	0.3937435932828237	0.22655998408323674	0.23194677105321618	0.08080080914660719	0.5756224685821918	0.15269724334292317	1.2473208053875413	0.34248720855929576	0.17762064049164417	0.5993801071875282
ENSG00000085840.12	0.20936502570858362	0.14252701263305875	0.16749488797934942	0.11507469251268787	0.19578964495255644	0.17541948675578145	0.2216292186559828	0.21660366483329369	0.33678847151947705	0.2954811252725185	0.3228253863477553	0.26003910884181336	0.3717266410649695	0.3683659448367765	0.313627061686313	0.27475220278570883
ENSG00000134748.12	2.1361986332782257	2.0911578646036686	1.8355215420966982	1.9009773551765714	1.734425017812274	2.017460730561807	1.7421248791829709	1.8548685148492092	2.084827364073166	2.395561537756895	1.631531592286465	1.8167031383786105	1.3634021125986078	1.8040900389967343	1.5934290361524592	1.9986702560409926
ENSG00000134744.13	0.3591470619806803	0.35550335412461426	0.32883942899776586	0.32054063326266075	0.3319336962913837	0.3259226461098116	0.29366240778037916	0.3055084268684556	0.3957958678061696	0.38744991005380713	0.3087382754511482	0.31452498367510245	0.28979882477157665	0.2920777521440829	0.2958107516766784	0.3236541127671892
ENSG00000272371.1	0.0	0.0	0.07512035883426903	0.0	0.0	0.07173262270310753	0.0	0.09410953184995989	0.0	0.0	0.0	0.0	0.0	0.0	0.0	0.0
ENSG00000236290.1	0.0	0.0	0.0	0.0	0.0	0.0	0.0	0.0	0.0	0.0	0.0	0.0	0.0	0.0	0.0	0.0
ENSG00000116157.5	2.3386422411032997	2.9040406714982865	3.137025735029218	4.0259193026429925	3.7878988401812608	4.920918061569595	2.553750556774964	3.4940576673894	2.0347000023967565	2.455671963682169	1.5637212262247775	2.041659765478574	1.5883311049290372	2.581837693678263	2.601082616392646	3.5400130391116074
ENSG00000182183.14	0.0029712129993119587	0.0007657877024248764	0.0	0.0037561014242717713	0.0013210712111785766	0.0	0.001228721854709051	0.0011783438452277648	0.0	0.001260740768489124	0.0	0.0	0.007298263195066623	0.001068770451873308	0.0027714274789829726	0.0
ENSG00000162377.5	1.1949349632790214	1.1779136211676575	1.0463944773874498	1.1901650725837043	1.1039921061994864	1.1305556223513122	1.280313249574604	1.455535960983767	1.310570098978661	1.399279553295269	1.5229071771195903	1.7919402837891472	1.264273701350094	1.426248168829963	1.4909411462957256	1.4653906752798926
ENSG00000233664.1	0.0	0.0	0.0	0.0	0.0	0.10199482290598101	0.13953288586960064	0.0	0.0	0.0	0.07285221867993365	0.0	0.0	0.12136890453320044	0.15736078618556598	0.0
ENSG00000239640.3	0.0	0.0	0.0	0.0	0.0	0.0	0.0	0.0	0.0	0.0	0.0	0.0	0.0	0.0	0.0	0.0
ENSG00000162378.12	0.3953135642252061	0.35641857188991843	0.370683132757711	0.37300185346887416	0.4149847502345671	0.3313176066402167	0.46653434196876237	0.385007109308557	0.41675919901032454	0.3978499677486654	0.4518101413250705	0.42399199470499227	0.34616630009742344	0.249102532783681	0.39236069334714796	0.34989537915194024
ENSG00000252018.1	0.0	0.0	0.0	0.0	0.0	0.0	0.0	0.0	0.0	0.0	0.0	0.0	0.0	0.0	0.0	0.0
ENSG00000228929.1	8.640843686371294	10.849226430308178	9.26015612810543	9.32000453602416	7.296127897066658	12.077624844549645	6.589394434018145	10.75211765871678	10.042171215466999	14.733155468666158	6.059250610912543	10.584037890169116	2.7261102844620884	7.61362643415319	6.876735678241474	13.474170427215666
ENSG00000206627.1	0.0	0.0	0.0	0.0	0.0	0.3138302243260954	0.42933195652184813	0.0	0.0	0.0	0.0	0.0	0.0	0.37344278317907825	0.0	0.0
ENSG00000203995.9	0.01165688936367706	0.01007356539809732	0.003907226163003304	0.004334183374188272	0.013719513425139072	0.014302244300265212	0.012760452153372894	0.01876381295958676	0.019209949392579702	0.019203027288562463	0.01376900964629226	0.013196309482414684	0.010105800912436451	0.010359378366238077	0.01343144630311002	0.01109984308850339
ENSG00000242391.2	0.14004008973021698	0.10827999734792834	0.06649759390971285	0.0	0.1867953569767249	0.06349872243173915	0.17373744544074787	0.08330707585940028	0.2558634614536451	0.08913241008973984	0.18142186752979583	0.1684422898354814	0.0	0.0	0.1959356092582923	0.0
ENSG00000121310.16	0.3081400939319668	0.24447922856574134	0.3188451496620338	0.2936082877626095	0.40795170256350605	0.3002952807812667	0.5177988634148876	0.44321855425599277	0.2422836743060191	0.2180785495857394	0.37163894571630585	0.3194656386385223	0.3276099930194132	0.2617988765600183	0.22039156815459754	0.1830194576863585
ENSG00000230953.2	0.6205224665632028	0.31986160136112163	0.0	0.2614807847827814	0.27589888932769135	0.187576685804103	0.7698366116943485	0.7382730515815817	0.7558265470527217	0.7898975652780392	0.40194327547549596	0.0	0.5080681728841494	0.4464143615014269	0.8681974410238122	0.2790217740355735
ENSG00000231866.2	0.0	0.0	0.0	0.0	0.0	0.0	0.0	0.0	0.0	0.0	0.0	0.0	0.0	0.0	0.0	0.0
ENSG00000116171.17	0.951845989328789	1.0585775934950854	0.8292726599464069	1.0095644664523302	0.8087587362831544	1.005313626354821	0.9057519785869927	1.188885684106118	0.82517066042051	0.9915570670969374	0.8248242584094421	0.998478704213253	0.548999673741214	0.6979828447792005	0.751646360159472	0.8994313085554383
ENSG00000264834.1	0.0	0.0	0.0	0.0	0.0	0.0	0.0	0.0	0.0	0.0	0.0	0.0	0.0	0.0	0.0	0.0
ENSG00000266188.1	0.0	0.0	0.0	0.0	0.0	0.0	0.0	0.0	0.0	0.0	0.0	0.0	0.0	0.0	0.0	0.0
ENSG00000265815.1	0.0	0.0	0.0	0.0	0.0	0.0	0.0	0.0	0.0	0.0	0.0	0.0	0.0	0.0	0.0	0.0
ENSG00000237279.2	0.0	0.0	0.0	0.0	0.0	0.0	0.0	0.0	0.0	0.0	0.0	0.0	0.0	0.0	0.0	0.0
ENSG00000236360.2	4.669400596693162	4.388041489331316	3.7522694208135374	4.177429543715334	3.257919818887469	3.583051662964602	6.862455704245429	5.5554678731787694	3.0625307195948603	4.297925674546776	3.6760560643287876	4.233919672451531	2.470367403484607	3.0233212147192443	5.4275337031668265	5.523628652464706
ENSG00000226147.1	0.0	0.0	0.0	0.0	0.0	0.0	0.0	0.0	0.0	0.0	0.0	0.0	0.0	0.0	0.0	0.0
ENSG00000174348.13	1.1526105585739865	1.0787042652640333	1.442983609249317	1.17964073278209	1.3265736276961986	0.9032957279792808	1.1005544806158352	0.7340543484296871	0.6075620644752155	0.43762683019583304	0.7346734615535484	0.5131994814322305	0.7652871642905724	0.5465482438680582	0.438060218430437	0.33953796775603945
ENSG00000232993.1	1.6094352949256854	1.3677967668073407	2.1016469705088623	1.751034199098572	1.6748572899935064	1.3379120434647316	1.523350550434499	1.0482111214244278	0.8224542791624836	0.5622259848464481	0.9616268186588004	0.5896562400023366	0.9201635606051403	0.7436223808973268	0.5467791902412881	0.5521275119986887
ENSG00000227644.2	0.0	0.0	0.0	0.0	0.0	0.0	0.0	0.0	0.0	0.0	0.0	0.0	0.0	0.0	0.0	0.0
ENSG00000162383.11	0.014927541709110643	0.010538422550389866	0.012327471289052858	0.010666141330111113	0.007791420855267788	0.00882865038769244	0.0048311748844901675	0.004633095088640659	0.005533795792894975	0.0024785345492286948	0.005465263010270391	0.0039032756106719855	0.007971062168128144	0.004202266725041834	0.0036322977353348686	0.005253074352932009
ENSG00000235563.1	0.026771859454995606	0.013800128598273039	0.0	0.0	0.0	0.0	0.0	0.0	0.0	0.0	0.0	0.02146772550841494	0.0	0.0	0.0	0.0
ENSG00000277397.1	0.0	0.004654283210974676	0.005716635435623416	0.007609576275665489	0.016058339770201806	0.010917659585186125	0.014935783066824622	0.007161705467759115	0.007331985236504074	0.022987485592637368	0.0077981970154135365	0.02896114299228548	0.0	0.0	0.03368820978717586	0.008120051627728681
ENSG00000157184.6	0.8507388161571149	0.858268893881857	0.8117886143498422	0.7630741587436279	0.9429443917893621	0.7917112773071195	0.8418463172681895	0.6410443854007567	0.9054774808962311	0.7529100160709631	0.8712088825479684	0.6553872592974075	0.6816371626076291	0.7060271258752587	0.8672201814098729	0.5765424027432487
ENSG00000236723.2	2.930072268215524	2.6001575214854107	3.1251537057618304	2.473194256470005	2.693746270149323	2.2238550565472415	2.6508452065006294	1.9951126454063388	2.6794732700125548	2.088717108986719	2.8732097467356597	2.396547278503466	2.258816115317606	2.140373466717763	2.648959126169848	1.9215597724914795
ENSG00000162384.13	6.294713944332458	7.364717677856755	6.864269733031061	8.118099811324518	7.350474674675093	9.353854762239829	6.857191470044565	9.059305801104339	7.6134623770011505	8.329189883639097	5.733395841371397	7.538167188333959	5.547281311978118	7.871289248891452	5.925534114971665	7.6869257318226225
ENSG00000259818.1	0.0	0.015503041403018152	0.0	0.0	0.013372258145687547	0.0	0.0	0.0	0.0	0.012761576263544924	0.01948137324031652	0.0	0.0	0.0	0.0	0.04057085405196918
ENSG00000162385.10	2.288169976121863	2.3486816663180567	1.825954241915416	2.0772526246312615	1.9214033762139942	2.222682879098081	1.9166422008509063	2.0975069494157723	2.5925663280625617	2.470940873257536	2.315753064849094	2.050329920693283	2.1199424172211643	2.893464513602566	2.4236622879988863	2.432046932620362
ENSG00000226754.1	0.18111583136208503	0.25340581214950114	0.30305565324105416	0.1635429782609776	0.10353646314094529	0.21899679205310085	0.16049792767171894	0.1333951308153637	0.2731335808664041	0.153701611072554	0.18435644123175157	0.1452325326690779	0.40250979620297095	0.15821874925967178	0.1930714654373587	0.2094167736111709
ENSG00000157193.15	0.12177896398843804	0.08799123719799273	0.11365869987904972	0.08652974141844498	0.09858268483853196	0.07730594936145109	0.16462751054924998	0.10941526032237245	0.13145346312239367	0.11492804049911498	0.17734915764802178	0.09445275718390078	0.1732883208847625	0.12053906557144214	0.14923441417360284	0.10649616447216856
ENSG00000234578.1	0.0	0.0	0.0	0.0	0.0	0.0	0.06704282804545376	0.0	0.0	0.06878987805724666	0.0	0.0	0.0	0.0	0.0	0.0
ENSG00000228838.1	0.34235722293142223	0.297802180577596	0.3454553957093168	0.5409947271367891	0.34249517295851345	0.17464036264519936	0.557467891226942	0.2545769143384765	0.5733856563848233	0.35409201202119	0.6237050826343904	0.38605530755991724	0.7358228710735958	0.2539943780956394	0.8981352838177368	0.40410050032738226
ENSG00000225030.1	0.0	0.0	0.0	0.0	0.0	0.0	0.0	0.0	0.0	0.0	0.0	0.0	0.0	0.0	0.0	0.0
ENSG00000232762.1	0.0	0.0	0.011681395512505948	0.0	0.0	0.0	0.015259919165506564	0.0	0.0	0.0	0.0	0.0	0.0	0.0	0.0	0.0
ENSG00000225675.2	0.008697511614467317	0.006724978085649489	0.020649929476554134	0.0	0.0232027098806275	0.015774936360519055	0.016185545001790314	0.0	0.00529699610065948	0.011071546347541391	0.008450716521596943	0.005230747763136627	0.010681955302300868	0.018771411044284262	0.0	0.0
ENSG00000226938.1	0.0	0.0	0.0	0.0	0.0	0.0	0.0	0.0	0.0	0.0	0.0	0.0	0.0	0.0	0.0	0.0
ENSG00000230138.1	0.0	0.0	0.0	0.0	0.0	0.0	0.0	0.0	0.0	0.0	0.0	0.0	0.0	0.0	0.0	0.0
ENSG00000236253.7	0.0	0.0	0.0	0.0	0.0	0.0	0.0	0.0	0.0	0.0	0.0	0.0	0.0	0.0	0.0	0.0
ENSG00000143006.7	0.0	0.0	0.0	0.0	0.0	0.0	0.0	0.0	0.0	0.0	0.002882026205659385	0.010703342437314555	0.0	0.0	0.0	0.006001951870712051
ENSG00000174332.5	0.0465654784304919	0.03300436372505525	0.031103468121585886	0.02315412354890075	0.03892372187609141	0.023788777381864124	0.020219628174609722	0.011080352351991446	0.0073734723030385975	0.0035565472665611744	0.04665176211393739	0.025951135855991538	0.0049564633783038955	0.005694998819683618	0.027798014405378827	0.019053995014768125
ENSG00000239007.1	0.0	0.0	0.0	0.0	0.0	0.0	0.0	0.0	0.0	0.0	0.0	0.0	0.0	0.0	0.0	0.0
ENSG00000058804.11	0.3373477998056954	0.3101263041207845	0.2877805681281759	0.3006316543299581	0.3250570047858323	0.31482216726946943	0.3929732720294802	0.2858544976287269	0.45629681134877664	0.39010608639412697	0.4700655417822422	0.40930558488388	0.38300310820198574	0.31006944111806195	0.4054505706187226	0.39686475762007994
ENSG00000201003.1	0.0	0.0	0.0	0.0	0.0	0.0	0.0	0.0	0.0	0.0	0.0	0.0	0.0	0.0	0.0	0.0
ENSG00000229687.2	0.0	0.0	0.0	0.0	0.0	0.0	0.0	0.0	0.0	0.0	0.0	0.0	0.0	0.0	0.0	0.0
ENSG00000058799.14	0.46268525514170855	0.43952332440475894	0.39188132097105816	0.387950633070085	0.4483872701171327	0.4735407021236364	0.4744447595093859	0.4965595684204495	0.4163540386178393	0.4002645041526971	0.4672939898431111	0.4713423172610067	0.4105334799550317	0.5196748057147662	0.3844532706178645	0.42543957549131284
ENSG00000211452.10	0.0	0.00560849686469846	0.00688865083278932	0.004584839678762932	0.007256473030133264	0.0131559805834288	0.00674920997807309	0.010787483496682558	0.011043971312807441	0.006925085723705286	0.012920834874457925	0.004362338740133896	0.013362804768757293	0.005870617642559199	0.007611546064299054	0.002446202886188834
ENSG00000081870.11	1.1095630819248004	1.4731612597792856	0.897720915716428	1.1515843576320064	0.7457305901828085	1.3553445927155534	0.9156741656930631	1.9035900962088206	1.2156049374707238	1.7183198338792378	0.9625278314708046	1.6074174297943589	0.7558974410677002	1.483135868988236	1.0669763543646757	1.8176194093587659
ENSG00000116212.14	1.6992388797371953	1.8227810933751414	1.5472257149786068	1.7712183529444303	1.718938379146597	1.9251170774920936	1.7705789039412636	1.8860034128357697	1.9745031927215866	2.0054408965725457	1.726476552592407	2.096779017783669	1.6887614774585722	2.15718105454329	1.8030493051147736	1.8482808511032367
ENSG00000219102.3	0.06777834851349483	0.07861005457180108	0.06436866905761282	0.17136593804973244	0.04520377282770084	0.12293161329534434	0.16817522967334164	0.0	0.12383598793519168	0.1294182451585488	0.15366193017236476	0.04076239970594983	0.08324280798666854	0.03657066803260277	0.09483135890655578	0.045715431904133505
ENSG00000203985.10	0.0	0.0	0.0	0.0	0.0	0.0	0.0	0.0	0.0	0.0	0.0021413346172112395	0.0	0.0	0.0	0.0	0.0
ENSG00000116209.11	8.101608689568648	10.22111826436454	8.14131556982537	9.987331833850686	6.3732921154191615	10.027684725117275	6.691835528563333	11.340719605907704	7.1306315862461105	9.417989044726552	5.591121920954563	8.679559971925261	4.864634844454341	6.627213672426898	6.675762808644792	9.129669839800368
ENSG00000280378.1	0.0	0.0	0.0	0.0	0.0	0.0	0.0	0.0	0.0	0.0	0.0	0.0	0.0	0.0	0.0	0.0
ENSG00000116205.12	0.2290158767350448	0.221463940140125	0.20647518706262974	0.20227356982076697	0.21587079662831482	0.18497941139264323	0.21214529583106323	0.24123033125050805	0.2670505050351553	0.2339990445704203	0.2456592835144983	0.24534631906091856	0.18301213557973128	0.20891301289363762	0.22387036438264188	0.23973373560234212
ENSG00000283749.1	0.0	0.0	0.0	0.0	0.0	0.0	0.0	0.0	0.0	0.0	0.0	0.0	0.0	0.0	0.0	0.0
ENSG00000225183.1	0.0	0.0	0.0	0.0	0.0	0.0	0.0	0.0	0.0	0.0	0.0	0.0	0.0	0.0	0.0	0.0
ENSG00000279049.1	3.0929166692759638	2.9349800843643545	2.2697499046213707	1.7772522090704674	2.625350368758813	1.6574158722221914	1.3953288586960064	2.508974823734282	3.082355137199381	3.042339841266198	4.280067847446102	2.198303477891966	2.4172931038003673	4.247911658662015	2.950514740979362	2.8447141805970575
ENSG00000256407.2	0.0005340837707668506	0.0012388721556865975	0.0015216479411277726	0.0006751696403194083	0.004274391803435526	0.003390392854844369	0.00397559085386845	0.0006354317151933124	0.0032527000555788105	0.0013597298822065466	0.004497384209246946	0.0038544231220608177	0.006559415175170434	0.0034580601110562104	0.0007472576547313446	0.0007204622357752947
ENSG00000157211.11	0.0	0.0	0.0	0.0	0.0	0.0	0.0	0.0	0.0	0.0	0.0	0.0	0.0	0.0	0.0	0.0
ENSG00000280425.2	0.0	0.0	0.0	0.0	0.0	0.0	0.0	0.0	0.0	0.0	0.0	0.0	0.0	0.0	0.0	0.0
ENSG00000215883.10	0.0	0.0	0.0	0.0	0.0	0.0	0.0	0.0	0.0	0.0	0.0	0.0	0.0	0.0	0.0	0.0
ENSG00000116221.15	2.303316838805131	2.1470718678430485	2.0257180510066717	1.9539949063653248	2.281935515945321	2.3165084467553516	2.5029214570781466	2.2628159036018825	2.4182143321559812	2.297173070487031	2.551718297524132	2.3963307786094448	2.486311936010089	2.941239435255967	2.5625689092855515	2.4882601784585594
ENSG00000157216.15	0.34813829131733565	0.28753303671787034	0.33771344480317517	0.2850151261040924	0.40208081288323566	0.29749009804715026	0.3350326707038245	0.24137065314115969	0.3879154238522937	0.2684812455519692	0.34997516720131067	0.23273891548965753	0.41088119172084586	0.32033382451152126	0.32240856648377725	0.24991728368099309
ENSG00000198711.5	0.02744209154454118	0.02121842113489713	0.0	0.08672828164735792	0.07320839762564742	0.0995450806859746	0.051068078701798185	0.048974270291725214	0.06685160461922662	0.0	0.062214628228384056	0.04951162998976598	0.03370334048106824	0.02961345745377365	0.03839531191717965	0.055527779659385955
ENSG00000225632.1	0.0	0.0	0.0	0.0	0.0	0.0	0.0	0.021780181582773016	0.0	0.0	0.0	0.0	0.0	0.0	0.0	0.0
ENSG00000232245.1	0.0	0.0	0.0	0.0	0.0	0.0	0.0	0.0	0.0	0.0	0.0	0.0	0.0	0.0	0.0	0.0
ENSG00000235741.1	0.042491503023218136	0.03285473355185075	0.0	0.0	0.0	0.0	0.0	0.0	0.0	0.0	0.0	0.0	0.0	0.04585365932777349	0.0	0.0
ENSG00000237173.1	0.0	0.0	0.0	0.0	0.0	0.0	0.0	0.0	0.0	0.0	0.0	0.0	0.0	0.0	0.0	0.0
ENSG00000227453.1	0.0	0.028927192638687718	0.0	0.0	0.0	0.0	0.0	0.0	0.0	0.0	0.0	0.0	0.0	0.0	0.0	0.0
ENSG00000162390.17	0.07648426709132043	0.05856402435608591	0.043370411947798684	0.03942645226579804	0.06240065249518033	0.04478155117221387	0.09166404469155794	0.0636102184640158	0.06828832618855663	0.04726265929347117	0.06830153849107515	0.050910632976736314	0.0875511503570107	0.10016518659571913	0.0784409469075829	0.06360781103459125
ENSG00000162391.11	0.21282703215226031	0.12583952662426207	0.1260280682682898	0.09179296229399714	0.13693214668594336	0.14078038725856848	0.21123108365955964	0.13107505410019457	0.1646896302608268	0.08286945376647302	0.1816490550639225	0.1325132470752486	0.26446125431467965	0.2215611559031014	0.24172298309289666	0.09795073547958144
ENSG00000230728.1	0.0	0.0	0.009820360083204254	0.0	0.006896481359433744	0.0	0.006414383490629537	0.0	0.0	0.0	0.0	0.0	0.0	0.0	0.0	0.0
ENSG00000184313.19	0.0	0.0	0.0	0.0	0.0	0.0	0.0	0.0	0.0	0.0	0.0	0.0	0.0	0.0	0.0	0.0
ENSG00000271723.5	0.0	0.0	0.0	0.0	0.0	0.0	0.0	0.0	0.0	0.0	0.0	0.0	0.0008794479027659815	0.0	0.0	0.0
ENSG00000243725.6	0.004023510683137592	0.004148009587243165	0.011463307971914725	0.0016954595324093148	0.005366842564898636	0.004865040928625142	0.006655565265999211	0.003191342425320048	0.001633610573096995	0.006829000750680272	0.008687426859541185	0.006452717493977078	0.003294349248438308	0.008683744986165264	0.007505936512670932	0.00542758956760087
ENSG00000162396.5	0.7513731862717773	0.7782766983748615	0.6866470299694903	0.7288227546440236	0.598819411841746	0.6256825270703037	0.6214489874864566	0.82648582428894	0.7655522562978854	0.7158446685332231	0.7132170988413673	0.7787138370296041	0.5107365981619023	0.7088351987443219	0.707462358061158	0.7394663192140251
ENSG00000006555.10	0.0	0.0	0.0015856999893107124	0.0	0.0022271587447468474	0.0	0.0	0.0	0.0	0.0	0.0	0.0	0.0	0.0	0.0	0.0
ENSG00000237453.1	0.0	0.0	0.0	0.0	0.0	0.0	0.0	0.0	0.0	0.0	0.0	0.0	0.0	0.0	0.0	0.0
ENSG00000162398.11	0.0	0.0	0.0	0.0	0.0013265469270501615	0.0	0.0	0.0011832279695966107	0.0012113609032871275	0.003797899261056642	0.0	0.0	0.0	0.0	0.0013914573925607537	0.001341562040459526
ENSG00000116133.11	2.167940564835633	2.456649435107345	2.494481592350458	2.6341067089954993	3.853540751461652	3.7401448642261346	4.723439705989365	4.041025989348743	2.9287499443837777	2.916936082884134	3.5392396735949037	3.4253950800179718	2.977764783706584	3.2839516071327264	3.3079050139548216	3.2022063627284414
ENSG00000242396.1	7.767001459806199	8.328616598851443	8.833313598091822	9.535920911474367	14.28254552301166	11.8553129857325	17.249536157236598	15.629620784726242	9.772045179390341	9.642923563332085	11.842691036567544	14.032619003567792	11.619690575588468	9.347345826926414	14.444769858028508	11.986537525442948
ENSG00000233203.6	0.0	0.06486703803826943	0.02655770261817592	0.0	0.037301015340340554	0.0	0.10408047430832683	0.06654209322724436	0.06812422646318238	0.0	0.07245597506628987	0.0	0.0	0.060354389200659116	0.07825245000680826	0.15089289411713996
ENSG00000143001.4	0.0	0.0	0.002971894902146979	0.0	0.0	0.002837870039989038	0.0	0.0	0.0	0.007966969617620428	0.004054031819420705	0.003763991695306384	0.0	0.003376928045441626	0.0043783541934945755	0.01688541472295967
ENSG00000233271.1	0.0	0.002457431942636664	0.006036694325254752	0.0	0.0	0.005764454844562685	0.0	0.0	0.0	0.004045748744800978	0.0	0.0	0.0	0.0	0.0	0.0
ENSG00000162399.6	0.0	0.0	0.002860231235949155	0.0	0.00401727253079651	0.0	0.0	0.0	0.0036684468392517034	0.0	0.0	0.0	0.0	0.0	0.0	0.0
ENSG00000169174.10	0.024179384762540227	0.015396436549867458	0.010806121805119319	0.005394126211532244	0.04932684853455879	0.027086832513760366	0.021174766113628934	0.023691025841141498	0.008662254925912476	0.0036210922214769425	0.020268717179368196	0.01710783610801404	0.017468357192902705	0.023022871552298534	0.0039800388538872205	0.007674642535913655
ENSG00000162402.13	0.2240411729041	0.1857641717411879	0.20220089326835794	0.1985020846658266	0.282060310938852	0.16631394277851186	0.2851553390453944	0.18566757774356976	0.25432688859578184	0.19464676682866885	0.3115591341101859	0.21767933654768007	0.26921595065056686	0.14986514906932422	0.24846996692032308	0.19517306177951174
ENSG00000231090.1	0.0	0.0	0.0	0.0	0.0	0.0	0.0	0.002624407758747962	0.0	0.0	0.0	0.0	0.0	0.0	0.0	0.0
ENSG00000231095.1	0.0	0.0	0.0	0.0	0.0	0.0	0.0	0.0	0.0	0.0	0.0	0.0	0.0	0.0	0.0	0.0
ENSG00000265822.1	0.0	0.0	0.0	0.0	0.0	0.0	0.0	0.0	0.0	0.0	0.0	0.0	0.0	0.0	0.0	0.0
ENSG00000231900.3	0.0	0.0	0.0	0.0	0.0	0.0	0.0	0.0	0.0	0.0	0.0	0.0	0.0	0.0	0.0	0.0
ENSG00000232198.2	0.0	0.0	0.0	0.0	0.0	0.0	0.0	0.0	0.0	0.0	0.0	0.0	0.0	0.0	0.0	0.0
ENSG00000199831.1	0.0	0.0	0.0	0.0	0.0	0.0	0.0	0.0	0.0	0.0	0.0	0.0	0.0	0.0	0.0	0.0
ENSG00000252162.1	0.0	0.0	0.0	0.0	0.0	0.0	0.0	0.0	0.0	0.0	0.0	0.0	0.0	0.0	0.0	0.0
ENSG00000272051.1	0.0	0.0	0.0	0.0	0.0	0.0	0.0	0.0	0.0	0.0	0.0	0.0	0.0	0.0	0.0	0.0
ENSG00000234810.2	0.0006265481311764828	0.002906708933684739	0.0015470748770231686	0.002851415224137207	0.0008357341247901072	0.0005681945212738009	0.0004663873265119255	0.002087238016246747	0.0024421315188656624	0.00287124468822668	0.002191570550552126	0.0030144854123079355	0.000615602202435436	0.001622697575676035	0.0015779307345973172	0.0028736587651490586
ENSG00000230250.2	0.0	0.0	0.0	0.0	0.0	0.001111395216736947	0.0	0.0	0.0	0.0	0.0	0.0014740922970585596	0.003010313007179555	0.0	0.0	0.0
ENSG00000227104.3	0.0	0.0	0.0	0.0	0.0	0.0	0.0	0.0	0.0	0.0	0.0	0.0	0.0	0.0	0.0	0.0
ENSG00000233079.1	0.0	0.0	0.0	0.0	0.0	0.0	0.0	0.0	0.0	0.0	0.004632891489979882	0.0	0.0	0.0	0.0	0.0
ENSG00000235612.1	0.003787256977866543	0.0	0.0	0.0	0.01010342139177487	0.0	0.0	0.004505928337549379	0.0	0.0	0.0	0.0	0.0	0.0	0.0	0.0
ENSG00000229871.1	0.0	0.0	0.0	0.0	0.0	0.0	0.0	0.0	0.0	0.0	0.0	0.04869479019990857	0.0	0.0	0.0	0.0
ENSG00000260971.3	0.02801619387810899	0.010831160579319873	0.016629251371797413	0.008854268084500138	0.014013741386499455	0.028582766368514676	0.008689408091519355	0.01666627887193996	0.012796907578785013	0.008915842908655498	0.01134217669435573	0.004212286512378974	0.017204215643055753	0.0	0.0	0.004724120724159753
ENSG00000223956.2	0.0	0.0	0.0	0.0	0.0	0.0	0.04451697256059044	0.0	0.0	0.0	0.04648596206895068	0.0	0.0	0.0	0.0	0.0
ENSG00000162407.8	3.322111944113554	3.070513305508674	3.4380908840330204	3.097868388197211	2.847464778186919	2.2387726102795082	2.2415123905627303	1.784705003673876	2.969428307165084	2.446597451017278	2.9061528810871735	2.465619693147894	1.7803612646103388	1.2400501063349378	2.7309288504167726	2.454674013635165
ENSG00000236776.1	0.0	0.0	0.0	0.0	0.0	0.0	0.0	0.0	0.0	0.0	0.0	0.0	0.1926010067142527	0.0	0.0	0.0
ENSG00000224980.1	0.0	0.0	0.0	0.0	0.0	0.0	0.0	0.0	0.0	0.0	0.0	0.0	0.0	0.0	0.0	0.0
ENSG00000225475.1	0.0	0.0	0.0	0.0	0.0	0.0	0.0	0.0	0.0	0.0	0.0	0.0	0.0	0.0	0.0	0.0
ENSG00000162409.10	0.019533965353652878	0.022258233782745843	0.014645750047673607	0.012996916730379776	0.013713569406544012	0.018647018885015024	0.0267853396667395	0.03057991872347403	0.020036479958434168	0.02290277602037364	0.02697112690762973	0.022877433248762267	0.017677489454041222	0.01664178771826267	0.020138440635634396	0.01802943033060909
ENSG00000187889.12	0.0	0.0	0.0	0.0004509540553483325	0.0	0.0	0.0	0.0016976504377644113	0.0	0.0022704505206620085	0.0004621319822697293	0.0004290693859544733	0.0008762227142076873	0.00038494676932387245	0.0004991025213037815	0.00048120553346340427
ENSG00000229913.1	0.0	0.0	0.0	0.0	0.0	0.0	0.0	0.0	0.0	0.0	0.0	0.0	0.0	0.0	0.0	0.0
ENSG00000157131.10	0.0005675361201713437	0.0004388229806578504	0.0	0.0014349178128898199	0.0	0.0	0.0	0.0	0.0	0.0	0.0	0.0006826408339938298	0.0	0.0	0.0015881243106325355	0.0022967652140119745
ENSG00000021852.12	0.0	0.0	0.0009255283853125483	0.0	0.0	0.0	0.0	0.0	0.0	0.0	0.0	0.0	0.0	0.0	0.0	0.0
ENSG00000236341.1	0.0021897905789702633	0.0	0.0031194454019889024	0.0041523826368717685	0.0043813458741460524	0.003971688519353098	0.0040750683105112906	0.0	0.005334542877193618	0.0013937531193491612	0.009219836016808858	0.005267824950590943	0.0	0.0011815292948381291	0.0015319111551027082	0.0014769793642478107
ENSG00000173406.15	0.0005565668572150101	0.00039447967919527797	0.0006607100317842595	0.0005276939668003934	0.0007733210017393904	0.0005888527852835969	0.0004315572427144089	0.0005242267840344077	0.0009039006720099355	0.0008265657312523909	0.001051505131866183	0.0011157447372920036	0.00039874006387609833	0.00047547929165637343	0.0006813752987629826	0.00046924450837062826
ENSG00000227935.1	0.0	0.0	0.0	0.0	0.0	0.0	0.0	0.0	0.0	0.0	0.0	0.0	0.0	0.0	0.0	0.0
ENSG00000236888.1	0.0	0.0	0.0	0.0	0.0	0.0	0.0	0.0	0.0	0.0	0.0	0.0	0.0	0.0	0.0	0.0
ENSG00000226759.7	0.0017665686477527	0.0013659234927805223	0.0	0.0	0.0	0.0	0.0	0.0	0.0	0.0	0.0	0.0	0.0	0.0	0.0	0.0
ENSG00000229887.4	0.0	0.0	0.0	0.0	0.0	0.0	0.0	0.0	0.0	0.0	0.0	0.0	0.0	0.0	0.0	0.0
ENSG00000223416.3	0.0	0.0	0.0	0.0	0.0	0.0	0.0	0.0	0.0	0.0	0.0	0.0	0.0	0.0	0.0	0.0
ENSG00000235038.1	0.0	0.0	0.0	0.0	0.0	0.0	0.0	0.0	0.0	0.0	0.0	0.0	0.0	0.0	0.0	0.0
ENSG00000230546.1	0.0	0.0	0.0	0.0	0.0	0.0	0.0	0.0	0.0	0.0	0.0	0.0	0.0	0.0	0.0	0.0
ENSG00000233216.1	0.0	0.0	0.0	0.0	0.0	0.0	0.0	0.0	0.0	0.0	0.0	0.0	0.0	0.0	0.0	0.0
ENSG00000162600.11	0.0	0.0	0.0	0.0	0.0	0.0	0.0	0.0	0.0	0.0	0.0	0.0	0.0	0.0	0.000383170125701054	0.0
ENSG00000270209.1	0.0	0.0	0.0	0.0	0.0	0.0	0.0	0.0	0.0	0.0	0.0	0.0	0.0	0.0	0.0	0.0
ENSG00000264128.2	0.0	0.0	0.0	0.0	0.0	0.0	0.0	0.0	0.0	0.0	0.0	0.0	0.0	0.0	0.0	0.0
ENSG00000184292.6	0.15315022579006707	0.08289179371443535	0.08726748068832103	0.19360704915831475	0.22471084007370265	0.20832985104200374	0.3040035641073852	0.16399086507471733	0.13058109706527873	0.07798137665723621	0.2876887614254401	0.2210536263202658	0.15047465886270978	0.11568780687419955	0.3428456277745097	0.20659484545612672
ENSG00000185839.3	0.6790623218993539	0.9289449409631414	1.2401946033959508	1.3867210269902515	0.6967548148478707	1.563229796643192	0.6480482362593935	1.6779907094002282	1.1452582222395378	1.86181951525622	0.6428758919796758	1.3822535656455905	0.5132299685448011	1.7474303816681398	1.461696707674343	1.6206750938902248
ENSG00000162601.9	0.3467854924152964	0.34851676609841	0.3278327127703282	0.34108445368000684	0.3302537627901508	0.3281609718969142	0.3170125142769751	0.3304509723084716	0.4504328250334259	0.37982241755966484	0.3844929125576901	0.41998223126576495	0.24170570630715515	0.20381134146029029	0.3441931071728032	0.36289503149212476
ENSG00000283445.1	0.002585231696344917	0.0014991897057654124	0.0012275890985020438	0.0032681576376255407	0.002586273394193422	0.00644725382733637	0.001603653466877571	0.0030758062702820636	0.003936172442719701	0.0049363278511072375	0.005023749591117071	0.0	0.003175083937860216	0.005579578271109311	0.003617099563939311	0.006974792756842264
ENSG00000177606.6	68.24835372707768	58.96633708076108	66.852874075196	59.27937111110836	66.67179687537013	53.75781386551802	71.4357908827288	49.59551054792553	62.56723186534932	53.46483831215075	71.6442593151022	62.77552378608999	106.36440936549398	92.18412415519717	66.16356310938745	62.07623446931584
ENSG00000234807.5	0.012265776074994883	0.010213523003421522	0.01135004460426544	0.013915601825743562	0.013424375760495879	0.01483120272956922	0.009754645358519366	0.017586839039196323	0.013407972198096939	0.017215202892526957	0.013241922405426883	0.012861987945736725	0.020085817275703827	0.01459388054578917	0.012321099010981624	0.01866744762934399
ENSG00000272226.1	0.0	0.05211228336782319	0.19202114196400227	0.25560481209103353	0.08989963809553989	0.0	0.0	0.0	0.1641870401837373	0.0857941175770155	0.08731352051527627	0.0	0.0	0.0	0.09429859846326052	0.09091720727001833
ENSG00000231740.1	0.0	0.0	0.0	0.0	0.0	0.007646027642491158	0.0	0.0	0.003423234400207548	0.0	0.0018204521300623745	0.003380420778363167	0.006903315795864594	0.0	0.0	0.0
ENSG00000232453.6	0.04654141398716296	0.04664871766581807	0.055659368320616014	0.06101510529535472	0.04138681552633409	0.08285033749151961	0.059879048680091085	0.0922885513974773	0.056689706053190396	0.05705088981461196	0.055828128688104724	0.06842085636738914	0.08468208446941138	0.06882551030571833	0.053059051427098256	0.05580702755747664
ENSG00000237352.3	0.017941678293067267	0.018496845027099584	0.020714198102857455	0.02431190593577785	0.019082934595741553	0.019141974896336757	0.020513123665534035	0.028880285740826267	0.03528037715396365	0.03716928838802472	0.016179254070301186	0.017349042148855055	0.02102714110876885	0.02417001435287382	0.022149625831562308	0.026575580292096376
ENSG00000228121.1	0.0	0.0	0.0	0.0	0.0	0.0	0.0	0.0	0.0	0.0	0.0	0.0	0.0	0.0	0.0	0.0
ENSG00000241042.1	0.0	0.0	0.0	0.0	0.0	0.0	0.02702816191178705	0.025919998179014376	0.053072566257939296	0.05546496221080663	0.0141118099137886	0.07861319943290324	0.10702646741143099	0.0	0.06096301643992871	0.05877698387674308
ENSG00000235215.2	0.019527225063434874	0.03271361135230172	0.050998426002466395	0.028799891112305267	0.03907018679632542	0.023611407210680595	0.018169494565467733	0.05033755761563618	0.021803017453526086	0.05592890478932086	0.03689220279492051	0.0371887553134085	0.047965200749744724	0.028096432210968317	0.02504453440218801	0.024146478975633566
ENSG00000224609.6	0.0023620334095074986	0.0018263410985376112	0.004037774751280851	0.0017915989979210068	0.0018903881371537033	0.0012852271443163585	0.002344320980679777	0.0028102537895735216	0.0017262429505437234	0.0012027054875927354	0.0018360078738002574	0.002272870958205354	0.0011603840924308197	0.0015293581197331815	0.0006609628086812512	0.0019117853389324585
ENSG00000270457.1	0.10679615151532866	0.0	0.0	0.13500788294422542	0.0	0.0	0.0	0.0	0.0	0.0	0.0	0.0	0.0	0.0	0.0	0.0
ENSG00000172456.17	0.01596429069886285	0.015754463757754276	0.024736671802027543	0.022571399373964292	0.020080149277053386	0.017906326190856046	0.01928451877725182	0.017994013315358402	0.019615855243163657	0.020143571971822552	0.01972928263950002	0.020044281520512394	0.01685491593341851	0.018965330202596956	0.019985082210999705	0.0178516525215198
ENSG00000266150.1	0.0	0.0	0.0	0.0	0.0	0.0	0.0	0.0	0.0	0.0	0.0	0.0	0.0	0.0	0.0	0.0
ENSG00000226883.1	0.03344532301267037	0.042830894260959256	0.05161456918887193	0.05681426547828577	0.050188199295735696	0.043599935913345156	0.03760317063655856	0.04103541805509359	0.039464966795434694	0.06253116779288326	0.04400540579476172	0.041485670396245615	0.01797087366263668	0.05075394875208614	0.04825700311077615	0.022558345256716614
ENSG00000134709.10	0.0	0.0	0.0	0.0	0.0	0.0005299120556227095	0.0	0.0	0.0	0.0	0.0	0.0	0.0	0.0	0.0	0.0
ENSG00000134716.9	0.0021498299420981875	0.004986791586837868	0.002041679903804576	0.0054354765608032925	0.005735189862375999	0.004874013399724319	0.013335679911078254	0.00767334752853445	0.010474389756659186	0.004104957181720889	0.00417765545264538	0.003878770845921873	0.0	0.003479904078366657	0.019551426752641852	0.0
ENSG00000265535.2	0.0	0.0	0.0	0.0	0.0	0.0	0.0	0.0	0.0	0.0	0.0	0.0	0.0	0.0	0.0	0.0
ENSG00000162598.13	0.0	0.0009651203795939093	0.0	0.0	0.00332988567135767	0.0007546350523095438	0.0	0.0	0.0005067911322303541	0.0005296361751439437	0.00026950798230747353	0.0015013584289563838	0.0	0.0	0.0	0.0005612627447334688
ENSG00000229332.2	0.0	0.0	0.0	0.0	0.0	0.0	0.0	0.0	0.0	0.0	0.0	0.0	0.0	0.0	0.0	0.0
ENSG00000238242.1	0.001034085250565043	0.0007995620997131819	0.0009820642245027126	0.003921760994615903	0.0041380077068456185	0.0037511025548688567	0.005131654232648225	0.0012303136706048657	0.00125956613403798	0.002632689276297338	0.0006698284673479706	0.0024876260480242917	0.0	0.004463630554031047	0.004340488298418094	0.005579794125064911
ENSG00000226476.3	0.0008653248582007395	0.0	0.0005478623645697039	0.0	0.0	0.0	0.0	0.0006863528269562292	0.0	0.0003671733823772893	0.00037367597639877804	0.0	0.0	0.0	0.00040357003870471745	0.000389098687094288
ENSG00000231252.2	0.0006909021689742764	0.0	0.0	0.0	0.0	0.00031327747032796867	0.00042857576754737754	0.0	0.0	0.0006596158525984384	0.0	0.00020775683523647565	0.0	0.0	0.0	0.00023300133265915325
ENSG00000162599.15	0.016925020434062462	0.012713975930956231	0.01836163968835106	0.015989898275182386	0.01976385621367571	0.010159642563208102	0.015991076699150595	0.009530902542617362	0.02215615814024888	0.016637799282700906	0.02095098397406641	0.013982310660363617	0.02189627968971241	0.010594547022348074	0.01592742898061538	0.014462545035813497
ENSG00000237928.5	0.0023571603668117863	0.004556433067822246	0.008954321189270042	0.00297983800322258	0.0	0.00320643907357441	0.0	0.0	0.0	0.0015002802759316984	0.00229027507393445	0.002835227329974701	0.0	0.0	0.0049469939659476485	0.003179735316644712
ENSG00000270742.1	0.0	0.0	0.0	0.0	0.0	0.0	0.0	0.0	0.0	0.0	0.0	0.0	0.0	0.0	0.0	0.0
ENSG00000237853.6	0.0	0.0	0.0	0.0	0.0	0.0	0.0	0.0	0.0	0.0	0.0	0.0	0.0	0.0	0.0	0.0
ENSG00000223920.2	0.050406586919699944	0.0	0.0	0.0	0.0	0.0	0.0	0.0	0.0	0.0	0.0	0.0	0.0	0.0	0.0	0.0
ENSG00000162604.12	0.6950377385355151	0.8904545650258686	0.6369665417660707	0.8571115865795912	0.5452200238520228	0.920083996343203	0.4910078522071532	1.0430683414395299	0.7626222924224862	1.1149736009422984	0.5248078344097435	0.9286739617438814	0.36854033587535817	0.5259857070064472	0.5242404540566977	1.0163542755426078
ENSG00000271200.1	0.08448427948513089	0.13064769633059897	0.40117093039427704	0.21360402137184958	0.11269109564088801	0.0	0.0	0.10051604927636561	0.10290596180530014	0.0	0.10944934261774068	0.20323788022403155	0.4150416060180375	0.0	0.11820528539760826	0.2279332801980741
ENSG00000132849.19	0.012706400926511645	0.010845425894045798	0.008776137181267107	0.012203691480950999	0.013096718468262526	0.008455180437049856	0.018834786771149994	0.011681760581240807	0.014472013445692855	0.011973467786689519	0.013361311822600499	0.010519775101440594	0.011754808597808418	0.02288267875783567	0.010274313936709748	0.010573707180702408
ENSG00000200575.1	0.0	0.0	0.0	0.0	0.0	0.0	0.0	0.0	0.0	0.0	0.0	0.0	0.0	0.0	0.0	0.0
ENSG00000212360.1	0.0	0.0	0.0	0.0	0.0	0.0	0.0	0.0	0.0	0.0	0.0	0.0	0.0	0.0	0.0	0.0
ENSG00000236646.1	0.0	0.0	0.0	0.0	0.0	0.0	0.0	0.0	0.0	0.0	0.0	0.0	0.0	0.0	0.0	0.0
ENSG00000242860.3	0.0	0.0	0.0	0.0	0.0	0.0	0.0	0.0	0.0	0.0	0.0	0.0	0.0	0.0	0.0	0.0
ENSG00000263908.1	0.0	0.0	0.0	0.0	0.0	0.0	0.0	0.0	0.0	0.0	0.0	0.0	0.0	0.0	0.0	0.0
ENSG00000283690.1	0.0	0.0	0.0	0.0	0.0	0.0	0.0	0.0	0.0	0.0	0.0	0.0	0.0	0.0	0.0	0.0
ENSG00000234204.1	0.0	0.0	0.0	0.0	0.0	0.0	0.0	0.0	0.0	0.0	0.0	0.0	0.0	0.0	0.0	0.0
ENSG00000234088.1	0.0	0.0	0.0	0.0	0.0	0.0	0.0	0.0	0.0	0.0	0.0	0.0	0.0	0.0	0.0	0.0
ENSG00000240563.1	0.0	0.0	0.001953464209269727	0.0	0.002743693589930748	0.0037307359352933556	0.0	0.0	0.007516363901650201	0.0	0.0	0.0	0.0	0.0	0.0	0.0
ENSG00000237227.1	0.0	0.0	0.0	0.0	0.0	0.0	0.0	0.0	0.0	0.0	0.0	0.0	0.0	0.0	0.0	0.0
ENSG00000200174.1	0.0	0.0	0.0	0.0	0.0	0.0	0.0	0.0	0.0	0.0	0.0	0.0	0.0	0.0	0.0	0.0
ENSG00000132854.18	0.00043659007776630993	0.00033757456563859503	0.0	0.0	0.0	0.0	0.0	0.0	0.0	0.0	0.00028280111575882533	0.0	0.0	0.0	0.0	0.0005889463053580371
ENSG00000201153.1	0.0	0.0	0.0	0.0	0.0	0.0	0.0	0.0	0.0	0.0	0.0	0.0	0.0	0.0	0.0	0.0
ENSG00000162607.12	2.6388711278762473	2.268300804699802	2.074105709465819	2.188769703227198	2.538547335350165	2.3930996560335416	2.640390148292746	2.3222727097469784	3.3216985349611776	3.102132051681988	3.236748860625981	3.394611264658926	2.9530663931382057	2.7900681684397557	2.9420287051602045	2.852186592472747
ENSG00000116641.17	0.23786473633891542	0.22315153433019955	0.24663399907011394	0.24996789988522364	0.2649817469644962	0.1970264413430528	0.28117602258714586	0.20799826829409576	0.2736242574620991	0.224304316524547	0.3106435785024487	0.2400563493700983	0.25871169105849434	0.16708640918006795	0.27751754832913933	0.22089770131384678
ENSG00000270549.1	0.0	0.0	0.0	0.0	0.0	0.0	0.0	0.0	0.0	0.0	0.0	0.0	0.0	0.0	0.0	0.20485142903877546
ENSG00000132855.4	0.0	0.0	0.003941393365958534	0.0	0.0	0.0	0.0	0.0	0.0	0.005282986483640022	0.0	0.0	0.0	0.0	0.0	0.0
ENSG00000278967.1	0.0	0.0	0.0	0.0	0.0	0.0	0.0	0.0	0.0	0.0	0.0	0.0	0.0	0.0	0.0	0.0
ENSG00000213703.2	0.0	0.0	0.0	0.0	0.0	0.0	0.0	0.0	0.0	0.0	0.0	0.0	0.0	0.0	0.0	0.0
ENSG00000235545.1	0.004860926939582085	0.015034013678237484	0.0184655663260899	0.01229002067860723	0.017290259947062236	0.014694013744783867	0.014071387734013391	0.028916691647576813	0.011841690904661766	0.012375488597008717	0.0146937664184271	0.011693589542873776	0.003980004595796957	0.020982198514653775	0.00906815263450047	0.010928729669140505
ENSG00000125703.14	0.1401966879283227	0.15969496671951894	0.15078442593555597	0.14815894942532443	0.12211317795724629	0.17847652660192798	0.13826749141690134	0.2041595609721536	0.17292116607716548	0.23251009214615928	0.12117865173039175	0.17607805880501973	0.10537460519966911	0.13458588248760117	0.14850829928299378	0.19687667754334867
ENSG00000234318.1	0.0	0.0049427991684578305	0.0	0.008081288908029123	0.0	0.005797219063927873	0.0	0.022816964649235386	0.007786490182781147	0.0	0.0	0.0	0.0	0.0	0.008944129943051708	0.0
ENSG00000237163.1	0.0	0.0	0.0	0.1506544918947151	0.0	0.0	0.0	0.0	0.0	0.0	0.0	0.0	0.0	0.0	0.0	0.0
ENSG00000229537.5	0.0	0.0	0.0	0.0	0.0	0.0	0.0	0.0	0.0	0.0	0.0	0.0	0.0	0.0	0.0	0.0
ENSG00000227485.1	0.0	0.0	0.0	0.0	0.0	0.0	0.0	0.0	0.0	0.0	0.0	0.0	0.0	0.0	0.0	0.0
ENSG00000229225.1	0.0	0.0	0.0	0.0	0.0	0.0	0.0	0.0	0.0	0.0	0.0	0.0	0.0	0.0	0.0	0.0
ENSG00000203605.3	0.0	0.0	0.0	0.0	0.0	0.0	0.0	0.0	0.0	0.0	0.0	0.0	0.0	0.0	0.0021066582261381884	0.0
ENSG00000224209.7	0.0	0.0	0.0	0.0005752388824897617	0.0	0.00020632759537707855	0.0	0.0002706912514412167	0.0	0.0	0.0	0.00027366135325733925	0.0	0.0	0.0	0.0003069138973631827
ENSG00000252259.1	0.0	0.0	0.0	0.0	0.0	0.0	0.0	0.0	0.0	0.0	0.0	0.0	0.0	0.0	0.0	0.0
ENSG00000228734.2	0.0	0.0	0.0	0.0	0.0	0.0	0.0	0.0	0.0	0.0	0.0	0.0	0.0	0.0	0.0	0.026228951205937216
ENSG00000223683.1	0.0	0.0	0.0	0.0	0.0	0.0	0.0	0.0	0.0	0.0	0.0	0.0	0.0	0.0	0.0	0.0
ENSG00000230798.5	0.01011816223240533	0.0	0.0	0.0	0.0	0.0	0.0	0.01203818863978964	0.0	0.0	0.006554037103620682	0.0	0.0	0.021837531318877786	0.0	0.0
ENSG00000187140.5	0.017261536240127464	0.0	0.0	0.0	0.0	0.0	0.0	0.0	0.0	0.0	0.0	0.0	0.0	0.07450944738728851	0.0	0.0
ENSG00000275836.1	0.0	0.0	0.0	0.0	0.0	0.0	0.0	0.0	0.0	0.0	0.0	0.0	0.0	0.0	0.0	0.0
ENSG00000252784.1	0.0	0.0	0.0	0.0	0.0	0.0	0.0	0.0	0.0	0.0	0.0	0.0	0.0	0.0	0.0	0.0
ENSG00000236674.1	0.0	0.0	0.0	0.0	0.0	0.0	0.0	0.0	0.0	0.0	0.0	0.0	0.0	0.0	0.0	0.0
ENSG00000088035.15	0.11156324569332225	0.10429799327479959	0.07898158676961554	0.11218635372591576	0.08455166604967153	0.08783638020646958	0.11764707054101481	0.14178354411679198	0.11056460592207289	0.14266058433937198	0.11233932835952119	0.129310287428794	0.08096504304964958	0.09084027798009929	0.10075063580386798	0.1108192775533273
ENSG00000142856.16	0.2230701813097733	0.25780948378368046	0.22503299496230522	0.26087730577951684	0.18957620200445274	0.3333165018948915	0.203473104879051	0.38522203647326847	0.26225206015055763	0.3402708761697501	0.2396034029509701	0.4010530185948273	0.16588259257859478	0.216089990143779	0.20642472517519964	0.31646827622011764
ENSG00000203965.12	0.15178084460206562	0.1670095082875774	0.1288991700927432	0.1706588767899624	0.0846811173058655	0.1555120675276205	0.12312141264461426	0.17971465009404658	0.1475456295497578	0.19228138457712007	0.1219496598652769	0.18695280687504487	0.06631947643048912	0.11103110181338585	0.12047491507404497	0.1742323269347254
ENSG00000264271.2	0.0	0.0	0.0	0.0	0.0	0.0	0.0	0.0	0.0	0.0	0.0	0.0	0.0	0.0	0.0	0.0
ENSG00000251720.1	0.0	0.0	0.0	0.0	0.0	0.0	0.0	0.0	0.0	0.0	0.0	0.0	0.0	0.0	0.0	0.0
ENSG00000116652.6	0.0	0.0	0.0	0.0	0.0	0.0	0.0	0.0	0.0	0.0	0.0	0.0	0.0	0.0	0.0	0.0
ENSG00000276884.1	0.0	0.0	0.0	0.0	0.0	0.0	0.0	0.0	0.0	0.0	0.0	0.0	0.0	0.0	0.0	0.0
ENSG00000278287.1	0.0	0.0	0.0	0.0	0.0	0.0	0.0	0.0	0.0	0.0	0.0	0.0	0.0	0.0	0.0	0.0
ENSG00000277565.1	0.0	0.0	0.0	0.0	0.0	0.0	0.0	0.0	0.0	0.0	0.0	0.0	0.0	0.0	0.0	0.0
ENSG00000275823.1	0.0	0.0	0.0	0.0	0.0	0.0	0.0	0.0	0.0	0.0	0.0	0.0	0.0	0.0	0.0	0.0
ENSG00000277689.1	0.0	0.0	0.0	0.0	0.0	0.0	0.0	0.0	0.0	0.0	0.0	0.0	0.0	0.0	0.0	0.0
ENSG00000274199.1	0.0	0.0	0.0	0.0	0.0	0.0	0.0	0.0	0.0	0.0	0.0	0.0	0.0	0.0	0.0	0.0
ENSG00000079739.15	0.8383710787773236	0.8888292341545373	0.8584623007578794	0.891351601434867	0.7397842547864666	0.7407947238493805	0.8387516393505418	0.8529567792108311	0.7292249377797257	0.7333642583692062	0.9071797727541141	0.9728523805643906	0.7484804879930179	0.8455535561081993	0.7767352279636951	0.7742563620866175
ENSG00000244256.3	0.0	0.0	0.0	0.0	0.0	0.0	0.0	0.0	0.0	0.0	0.0	0.0	0.0	0.0	0.0	0.0
ENSG00000185483.11	0.04610563124617775	0.04111268273392148	0.045463859692642224	0.037070212663645755	0.02968914610735506	0.023629149403460833	0.028819090387619373	0.02543070156769744	0.027971866636452312	0.02338622207814513	0.056754774017998944	0.03728973887833706	0.031024532187670945	0.02135027112502284	0.03423136598839826	0.029072015133294493
ENSG00000177452.7	0.0	0.0	0.0	0.0	0.0	0.0	0.0	0.0	0.0	0.0	0.0	0.0	0.0	0.0	0.0	0.0
ENSG00000228056.3	0.0	0.0	0.06989726639998448	0.0	0.09817261092641778	0.06674507838428205	0.0	0.0	0.0	0.09368928177121938	0.0	0.0	0.0	0.0	0.1029763835979164	0.0
ENSG00000207190.1	0.0	0.0	0.0	0.0	0.0	0.0	0.0	0.0	0.0	0.0	0.0	0.0	0.0	0.0	0.0	0.0
ENSG00000200508.1	0.0	0.0	0.0	0.0	0.0	0.0	0.0	0.0	0.0	0.0	0.0	0.0	0.0	0.0	0.0	0.0
ENSG00000223949.6	0.06368721900007213	0.06662344043443934	0.07738310856689973	0.07636715497019467	0.04559843461375754	0.030151875303153844	0.04647767716169119	0.04401492579984136	0.05247661772263773	0.041131612207959314	0.10070678176509207	0.06421211642183247	0.04601072777664016	0.03335256344728636	0.05569206146961674	0.03790237877732596
ENSG00000177414.13	0.03670117662012322	0.04103839249354816	0.002681144261118621	0.013562000509748439	0.0007531480011769237	0.014849342755330222	0.014710484508302604	0.02754292083056434	0.00550200840640189	0.005031273615143847	0.007314824046556774	0.020374485097999117	0.013869230492436893	0.021325861388617137	0.008690010626962116	0.009901746958291636
ENSG00000238653.1	0.0	0.0	0.0	0.0	0.0	0.0	0.0	0.0	0.0	0.0	0.0	0.0	0.0	0.0	0.0	0.0
ENSG00000158966.13	0.03578530668841448	0.023162213176586854	0.07458264055569594	0.056496959536808576	0.04146936596087352	0.02393550953711305	0.03696335165973242	0.022732855070160735	0.04082699793902341	0.024734719004864233	0.06314169241585496	0.03252577829019745	0.032614600031993395	0.01869683753348143	0.02854591749976164	0.02031408468881273
ENSG00000264470.1	0.0	0.0	0.0	0.0	0.0	0.0	0.0	0.0	0.0	0.0	0.0	0.0	0.0	0.0	0.0	0.0
ENSG00000162437.14	0.055534919684701575	0.05209631922505759	0.05545578074533639	0.055235023328293734	0.07080831973623312	0.055917376843062534	0.12665090563064377	0.1068831947783676	0.07908406704244754	0.0649756328019536	0.05290107441274101	0.05451913727647615	0.05215744611520455	0.045828166863688465	0.04399253175865239	0.03855912054816121
ENSG00000162434.11	1.1668662504230858	0.9907609601642576	1.2169047211721327	1.0306315898038174	1.2383869921778046	0.8216217735648937	1.149472489618848	0.7894079121266921	1.3048591776790284	0.9583912653965113	1.502403796641711	0.9721701578221131	1.015541645824799	0.6763692573618355	1.1629643966335403	0.9482280993415119
ENSG00000234784.2	0.0	0.0	0.0	0.0	0.0	0.0	0.0	0.0	0.0	0.0	0.0	0.0	0.0	0.0	0.0	0.0
ENSG00000233877.2	0.0	0.0	0.0	0.0	0.0	0.0	0.0	0.0	0.0	0.0	0.0	0.0	0.0	0.0	0.0	0.0
ENSG00000226891.7	0.0	0.0	0.002258773676288158	0.0	0.0015862545183392247	0.0010784543791274757	0.0	0.0014148769822803248	0.005794070807435614	0.0015138137320290204	0.0	0.0	0.0	0.0	0.0	0.0
ENSG00000185031.6	0.0	0.0	0.0	0.0	0.0	0.0	0.0	0.0	0.0	0.0	0.0	0.0	0.0	0.0	0.0	0.0
ENSG00000272506.1	0.0	0.0	0.0	0.0	0.0	0.0	0.0	0.0	0.0	0.0	0.0	0.0	0.0	0.0	0.0	0.0
ENSG00000212257.1	0.0	0.0	0.0	0.0	0.0	0.0	0.0	0.0	0.0	0.0	0.0	0.0	0.0	0.0	0.0	0.0
ENSG00000265996.1	0.0	0.0	0.0	0.0	0.0	0.0	0.0	0.0	0.0	0.0	0.0	0.0	0.0	0.0	0.0	0.0
ENSG00000199135.1	0.0	0.0	0.0	0.0	0.0	0.0	0.0	0.0	0.0	0.0	0.0	0.0	0.0	0.0	0.0	0.0
ENSG00000231485.1	0.032423696451050234	0.02507023362019602	0.03079257952215532	0.0	0.08649803016760053	0.0	0.0	0.0	0.0	0.0	0.0	0.0	0.0	0.0	0.045365271693136144	0.0
ENSG00000235804.2	0.0	0.0	0.0	0.0	0.0	0.0	0.0	0.0	0.0	0.0	0.0	0.0	0.0	0.0	0.0	0.0
ENSG00000234496.2	0.0	0.1253511681009801	0.3079257952215532	0.20494439888380164	0.0	0.0	0.0	0.0	0.0	0.0	0.0	0.0	0.0	0.0	0.22682635846568072	0.0
ENSG00000162433.14	0.09785060409420215	0.1108565687539213	0.04161562741462974	0.03818541793000239	0.037453577533680164	0.06520261032147445	0.1409249818986557	0.1938625652256993	0.04871112504765519	0.053614731427331086	0.11133309885741431	0.13918849388457483	0.017765209411689842	0.025709617112333345	0.06309610226741688	0.07518112342624783
ENSG00000231622.1	0.0	0.0	0.0	0.0	0.0	0.0	0.0	0.0	0.0	0.0	0.0	0.0	0.0	0.0	0.0	0.0
ENSG00000116675.15	0.015027266413639148	0.010955235997706892	0.005504644248607187	0.005970464921851997	0.00944951638842591	0.005451080305622367	0.02530151941804867	0.016857197980639997	0.005229697551930553	0.004645624809807019	0.017521034638681328	0.013685370890838605	0.005800432346556887	0.004864891371685696	0.006908293386971462	0.005791803004138357
ENSG00000229294.1	0.0	0.0010281898879888262	0.0	0.0016810514151932002	0.0	0.0	0.0	0.0	0.0	0.0	0.0	0.0	0.006532707340243265	0.0	0.0	0.0
ENSG00000234144.1	0.0	0.0	0.0	0.0	0.0	0.0	0.0	0.0	0.0	0.0	0.0	0.0	0.0	0.0	0.0	0.0
ENSG00000222624.1	0.0	0.0	0.0	0.0	0.0	0.0	0.0	0.0	0.0	0.0	0.0	0.0	0.0	0.0	0.0	0.0
ENSG00000213625.8	0.0	0.0	0.0	0.0	0.0	0.0	0.0	0.0	0.0	0.002971080336324661	0.0	0.0	0.0	0.0	0.0	0.0
ENSG00000116678.19	0.09498271528004154	0.10934315656989803	0.09004975950469103	0.11945588324624525	0.10735361455748815	0.11273094995054174	0.089742889199314	0.14382667388477938	0.09188014003428498	0.11779792125428223	0.07144501828742786	0.09563009873841362	0.04201951734708909	0.034459105833325024	0.07294356677426228	0.09955797812215987
ENSG00000237852.1	0.0	0.0	0.0	0.0	0.0	0.0	0.0	0.0	0.0	0.0	0.0	0.0	0.0	0.0	0.0	0.0
ENSG00000224570.1	0.0	0.0	0.0	0.0	0.0	0.0	0.0	0.0	0.0	0.020352758234618514	0.0	0.0	0.0	0.0	0.0	0.0
ENSG00000239319.3	0.0	0.0	0.0	0.0	0.0	0.0	0.0	0.0	0.0	0.0	0.0	0.0	0.0	0.0	0.0	0.0
ENSG00000184588.17	0.014963368937629154	0.011761019804198372	0.009219284501431984	0.00969257628009465	0.010721883082804117	0.009812838914442436	0.017950267571346323	0.019347696784423475	0.01784953865253316	0.014167714226938107	0.01818348522900494	0.01680820024949865	0.01488421135787329	0.013011295375725575	0.02093583926573532	0.016932141775376507
ENSG00000227466.1	0.0	0.0	0.0	0.0	0.005841616785473144	0.0	0.0	0.0	0.0	0.0	0.0	0.005267664697945817	0.0	0.0	0.0	0.011815475464149376
ENSG00000223152.1	0.0	0.0	0.0	0.0	0.0	0.0	0.0	0.0	0.0	0.0	0.0	0.0	0.0	0.0	0.0	0.0
ENSG00000118473.21	0.03299005054510206	0.025767108565044477	0.01892549567776013	0.019052974602627802	0.03819676316819654	0.03568841167027942	0.04633003934399813	0.045227451642144395	0.04140734875485653	0.03794460377045207	0.07039935963561866	0.05378073985287694	0.04277951225833147	0.034154699260027	0.05716991841170035	0.05331269020918306
ENSG00000264720.3	0.0	0.0	0.0	0.0	0.0	0.0	0.0	0.0	0.0	0.0	0.0	0.0	0.0	0.0	0.0	0.0
ENSG00000248458.2	0.05158513383236157	0.08974348611153211	0.030618797159896446	0.03260604249911598	0.09031035936606506	0.07017112245076898	0.0839972223455806	0.07288156435034518	0.08639565296419179	0.08618608210236063	0.15245255113887396	0.14736248343037817	0.06335491325402992	0.03131259025849836	0.13983866334863518	0.11307842925171856
ENSG00000152760.9	0.0437439113469046	0.0465067688396526	0.032455715654049304	0.024193527489017607	0.052878524595393904	0.08305868288910032	0.08479664896359808	0.13499112998760768	0.10489935441091786	0.1496509060926337	0.07615060232724757	0.10029891285896544	0.023504521215925785	0.026552905276178762	0.09563098522368033	0.11801832557202013
ENSG00000172410.4	0.0	0.0	0.0	0.0	0.0	0.0	0.012702851629664924	0.0	0.0	0.0	0.006632349922497515	0.0	0.0	0.0	0.014325875271516677	0.0
ENSG00000152763.16	0.037275005402021645	0.03503278748501704	0.037536034018677035	0.02924797121264518	0.029574847460476263	0.03555184627282994	0.031095345005493043	0.030585051689599647	0.03679189956010998	0.036405164478895365	0.03684174984403352	0.05140556337267718	0.013418203740927073	0.018725153750233956	0.031471595244340976	0.04031294394246219
ENSG00000231080.1	0.4008820885470196	0.2755243496873028	0.23265927968163147	0.33785388528864335	0.32677628352302057	0.3231519141575636	0.38682384201473446	0.2914716626912433	0.27127437951149663	0.34020340682767036	0.27409745641955235	0.2946697731218477	0.27352680099579824	0.16823412509552535	0.24928441375931246	0.33047504672282646
ENSG00000198160.14	0.6568439278694728	0.9236101619241289	0.6275551287650354	0.8382124284772998	0.6237729079031314	0.8512479852852448	0.6025900789547752	1.006592740782345	0.839280121609607	1.069790337608372	0.5955855226209629	0.9062271320478434	0.420349793026146	0.38153001939756936	0.5974000595381979	0.8266355018544961
ENSG00000116704.7	0.33580522694323595	0.28098784857824827	0.26149544086693116	0.24008659856459083	0.329585497386654	0.2580459521582838	0.33671127132262896	0.24159310589305805	0.340188879888429	0.3011496186208019	0.37288757719719906	0.3296107466061443	0.34866314038888147	0.27018636844610433	0.3218070745664979	0.2889921140539717
ENSG00000203963.11	0.0	0.0	0.0	0.0	0.0	0.0	0.0003196446615190439	0.0	0.0	0.0	0.0	0.0	0.0	0.0	0.0	0.0003475587644048865
ENSG00000252433.1	0.0	0.0	0.0	0.0	0.0	0.0	0.0	0.0	0.0	0.0	0.0	0.0	0.0	0.0	0.0	0.0
ENSG00000275678.1	0.0	0.0	0.0	0.0	0.0	0.0	0.0	0.0	0.0	0.0	0.0	0.0	0.0	0.0	0.0	0.0
ENSG00000162594.15	0.001189054548059527	0.00045969273355387844	0.0	0.0	0.0003965112226032303	0.0002695779645988661	0.0003687931435697123	0.0003536725005924718	0.0	0.0	0.00019255244794484907	0.00035755309640312147	0.0007301759455682733	0.0	0.0	0.0
ENSG00000253074.1	0.0	0.0	0.0	0.0	0.0	0.0	0.0	0.0	0.0	0.0	0.0	0.0	0.0	0.0	0.0	0.0
ENSG00000252116.1	0.0	0.0	0.0	0.0	0.0	0.0	0.0	0.0	0.0	0.0	0.0	0.0	0.0	0.0	0.0	0.0
ENSG00000228523.1	0.0	0.03827779823716311	0.0	0.0	0.0	0.0	0.0	0.058899363124802956	0.0	0.0	0.0	0.0	0.0	0.0	0.0	0.06678100231387867
ENSG00000081985.10	0.002411787642557123	0.0027972171402090586	0.0022904594757142873	0.00152444792772306	0.002144675068933984	0.0029162208121795855	0.0014960638227619798	0.0009564831350905055	0.0019584497734568378	0.0005116831083153846	0.002082979805001677	0.0009669779415591209	0.006911488502645797	0.00043377020919657054	0.0016872135759710433	0.0
ENSG00000142864.14	10.667331586218118	8.976840493249327	9.770830800624026	8.558108191106891	10.735341123023998	8.785857958970414	11.16411230697609	8.177537548918645	11.8336256680695	9.39588482780276	13.057386464327573	9.404802563290717	11.85757619253019	9.85684095103874	11.980164503159108	9.641229878095551
ENSG00000223263.1	0.0	0.0	0.0	0.0	0.0	0.3138302243260954	0.0	0.823458403687149	0.42151865124094096	0.0	0.0	1.6649872495276432	0.0	0.0	0.0	0.0
ENSG00000235200.2	0.0	0.0	0.0	0.0	0.0	0.0	0.0	0.0	0.0	0.0	0.0	0.0	0.0	0.0	0.0	0.004729643320232809
ENSG00000207504.1	0.0	0.0	0.0	0.0	0.0	0.0	0.0	0.0	0.0	0.0	0.0	0.0	0.0	0.0	0.0	0.0
ENSG00000238139.2	0.0	0.0	0.0	0.0	0.0	0.0	0.0	0.0	0.0	0.0	0.0	0.0	0.0	0.0	0.0	0.0
ENSG00000242482.3	0.0	0.0	0.0	0.0	0.0	0.0	0.0	0.0	0.0	0.0	0.0	0.0	0.0	0.0	0.0	0.0
ENSG00000232048.2	0.0	0.0	0.0	0.0	0.0	0.0	0.0	0.0	0.0	0.0	0.0	0.0	0.0	0.0	0.0	0.0
ENSG00000116717.11	13.56363267620452	13.960685114274796	13.392375965259887	14.494828636100378	13.873075125309224	14.640941316745032	16.71839862918523	15.954537981966574	15.504477310338132	15.36455618124894	16.910073731066444	17.186407904339962	10.790828450636802	12.396887313198915	16.211474341241097	14.20788750266097
ENSG00000172380.5	1.9630925677592856	2.2095653943253057	1.8746940255895714	2.2793463896464785	1.732581735924267	1.8794103654568959	1.7934491063082796	2.0001902628845083	2.1135040525126643	2.451380650195149	2.004877869603065	2.401246601670264	1.3930200008350797	1.3243086080958422	2.277422488684974	2.3255908200504996
ENSG00000238778.1	0.0	0.0	0.0	0.0	0.0	0.0	0.0	0.0	0.0	0.0	0.0	0.0	0.0	0.0	0.0	0.0
ENSG00000232284.7	0.31943136760580537	0.32040695139527536	0.3541681613409384	0.3456350984963105	0.30214130345917734	0.28501450658493854	0.20417022934810078	0.21289551093589582	0.28418428949975194	0.2845117764070278	0.35791302695125976	0.35163425401830417	0.26710709264943466	0.23846564877259482	0.2810626553013875	0.28486740831479856
ENSG00000235055.3	0.0	0.0	0.0	0.0	0.0	0.0	0.0	0.0	0.0	0.0	0.0	0.0	0.0	0.0	0.0	0.0
ENSG00000162595.5	0.4507517229330162	0.4761531229293536	0.3738128986972533	0.5377214656901862	0.3980069001449744	0.5411896759590596	0.16540148051573758	0.21149328554744912	0.7036959808333507	0.7596615850936443	0.5592747498590073	0.5879880884731596	0.8264958000242769	1.3427866806001643	0.8527294675640478	0.7022548371740276
ENSG00000228431.1	0.0	0.0	0.0	0.0	0.0	0.0	0.0	0.0	0.0	0.0	0.0	0.0	0.0	0.0	0.0	0.0
ENSG00000116729.13	0.7187529237942933	0.7016563450060358	0.8201802871512404	0.7808943704066438	0.6456854041427298	0.6055135401317888	0.42147849815357175	0.3657178588493729	0.5814801693026754	0.5137821768554122	0.8466519996016263	0.7262795391932727	0.6000960284507162	0.5624647888829092	0.5740611983508731	0.571865432203859
ENSG00000234383.1	0.0	0.0	0.0	0.0	0.0	0.0	0.0	0.0	0.0	0.0	0.0	0.0	0.0	0.0	0.0	0.0
ENSG00000221203.1	0.0	0.0	0.0	0.0	0.0	0.0	0.0	0.0	0.0	0.0	0.0	0.0	0.0	0.0	0.0	0.0
ENSG00000229133.1	0.3097272208318912	0.5747599170757505	0.1764875900323188	0.2349276586172322	0.1652544121962764	0.39323305216763765	0.3074046366834575	0.22110070735833948	0.301810256310209	0.8673918186702049	0.16050058504357154	0.3725444792402644	0.0	0.33423450473858984	0.08667031252905529	0.41781229502745076
ENSG00000225242.2	0.0	0.0	0.0	0.0	0.0	0.0	0.0	0.0	0.0	0.0	0.0	0.0	0.0	0.0	0.0	0.0
ENSG00000237622.1	0.0	0.0	0.0	0.0	0.0	0.0	0.0	0.0	0.0	0.0	0.0	0.0	0.0	0.0	0.0	0.0
ENSG00000229440.1	0.0	0.0	0.0	0.0	0.0	0.0	0.0	0.0	0.0	0.0	0.0	0.0	0.0	0.0	0.0	0.0
ENSG00000116745.6	0.0034054315239310934	0.0	0.0016170583937925157	0.0	0.0	0.0030882663887887517	0.0	0.0	0.0	0.0	0.0	0.0	0.0	0.0	0.0	0.0
ENSG00000024526.16	2.502425164042996	3.0302065025733653	2.4698801582387855	3.0056971947444118	2.224580554349411	3.1479610693596807	2.1445567650927915	3.5304230767815588	3.7739888292474277	4.732537261577828	2.701238621963156	4.203426997810479	1.9275713133281254	2.58426485355707	2.759083219746748	3.4325157284950163
ENSG00000233589.1	2.709474062617014	3.1487872335352325	2.410409609261505	3.1982479662547005	2.231590336126701	3.086210695821793	2.409710790890881	3.621723174130599	3.757537691062103	5.620273424783291	2.6167327525853716	4.613638138146893	1.9845764957148202	2.0167603909734533	2.7518512087598297	3.2256435564357386
ENSG00000234264.1	0.1261131927705625	0.13134218362009684	0.14258202598695313	0.1615968827031153	0.10871275155745365	0.1563802295371433	0.12240018593123654	0.179645093336149	0.17242163608244254	0.23479827987454766	0.11169828384289605	0.25075419995984954	0.10536561951066958	0.14349831147879052	0.1392394074803511	0.2083135554049763
ENSG00000225167.1	0.0	0.0	0.0	0.0	0.0	0.0	0.0	0.0	0.0	0.0	0.0	0.0	0.0	0.0	0.0	0.0
ENSG00000223883.1	0.0005575353868659736	0.0006466355133825394	0.0	0.0	0.0	0.0	0.0	0.0	0.0	0.0	0.0	0.0	0.0	0.0	0.0	0.00037604886473947396
ENSG00000235446.1	0.0	0.0	0.0	0.0	0.0	0.0	0.0	0.0	0.0	0.0	0.0	0.0	0.0	0.0	0.0	0.0
ENSG00000229639.1	0.0	0.0	0.0	0.0	0.0	0.0	0.0	0.0	0.0	0.0	0.0	0.0	0.0	0.0	0.0	0.0
ENSG00000033122.18	0.016467244141770514	0.016786037251640382	0.013237368196439846	0.015983321982979627	0.013491716529868202	0.01806569975608168	0.014155409664483509	0.022453838541659738	0.01893105578766163	0.027399860707634636	0.018856405926887088	0.022626024791069458	0.014088940862709098	0.015241125949054538	0.017172112724933623	0.019468269996473993
ENSG00000270615.1	0.0	0.0	0.0	0.0	0.0	0.0	0.0	0.0	0.0	0.0	0.0	0.0	0.0	0.0	0.0	0.0
ENSG00000240692.3	0.0	0.0	0.0	0.0	0.0	0.0	0.0	0.0	0.0	0.0	0.0	0.0	0.0	0.0	0.0	0.0
ENSG00000229359.2	0.0	0.0	0.0	0.0	0.0	0.0	0.0	0.0	0.0	0.0	0.0	0.0	0.0	0.0	0.0	0.0
ENSG00000237919.5	0.0	0.0	0.0	0.0	0.0	0.0	0.0	0.0	0.0	0.0	0.0	0.0	0.0	0.0	0.0	0.0
ENSG00000066557.5	0.37283385559844495	0.4392804562308786	0.33946521441805166	0.42867972053626363	0.33075202541025517	0.516288519006449	0.3847220965652329	0.5527184418072748	0.5081928390855183	0.6079412224024321	0.38487150896142536	0.5253272275579448	0.29654506067081754	0.39722546671525466	0.4065530991609986	0.5620167924403783
ENSG00000244389.3	0.0	0.0	0.0	0.0	0.0	0.0	0.0	0.0	0.0	0.0	0.0	0.0	0.0	0.0	0.0	0.0
ENSG00000116754.13	2.3750408986202483	2.270531196235676	2.2093822067023843	2.226378887228389	2.216381919927824	2.337806605834873	2.1547624376468284	2.6548841301396693	2.6800648818946917	2.812482223982588	2.1747702214676075	2.50124177012637	2.1816363684541544	1.9275544491960597	2.4513335727686902	2.59608644146056
ENSG00000228988.1	0.0	0.0	0.0	0.0	0.0	0.0	0.0	0.0	0.0	0.0	0.0	0.0	0.0	0.0	0.0	0.0
ENSG00000118454.12	0.3413776542091488	0.3455365543223308	0.3140387826163345	0.3498853200751563	0.3319543134037018	0.3064633176517739	0.3120689614928209	0.29609026280051587	0.342243809623962	0.3260406112495975	0.3513769619334255	0.33934288598492146	0.29390955358290893	0.23596716042908894	0.3754756124394615	0.3645901110860597
ENSG00000197568.13	0.26167050761340793	0.2406033032050253	0.19701442115177387	0.19519856580659983	0.2468397805283904	0.1956120007000147	0.20618732594603986	0.19492884462732404	0.22684202781132973	0.1620461894577074	0.22599600947675758	0.17721911839146	0.23741130185075796	0.20605764102315816	0.21933828060711627	0.19239288761855516
ENSG00000226088.1	0.041131774926475156	0.0	0.03906258659381989	0.0	0.0	0.0	0.05102916968945395	0.0	0.10020100509498939	0.052358924327001455	0.026643097117232877	0.04947390684310711	0.0	0.04438634222928473	0.0	0.1664564183389364
ENSG00000116761.11	0.08672967943233115	0.10107595323980822	0.09191638220789353	0.09216163447867251	0.07041766783804591	0.10942901406320457	0.07485157430087892	0.11216036651345933	0.08114451177452822	0.09760268172925306	0.05455074803540592	0.0831534162268896	0.08953696784735857	0.08816656355570737	0.08265659289040311	0.06443236719600502
ENSG00000278636.1	0.0	0.0	0.0	0.0	0.0	0.0	0.0	0.0	0.0	0.0	0.0	0.0	0.0	0.0	0.0	0.0
ENSG00000271992.1	0.07739850120573281	0.1795352214091457	0.0	0.1956888453858235	0.10323958439358773	0.07018998565572887	0.09602263113606926	0.0	0.09427513920227497	0.19704971520914527	0.050134860166836055	0.0	0.0	0.0	0.21658258743819836	0.0
ENSG00000233020.1	0.0	0.0	0.0	0.0	0.0	0.0	0.046222073994070606	0.0	0.0	0.0	0.0	0.0	0.0	0.040205020135221675	0.0	0.0
ENSG00000237033.2	0.0	0.0	0.0	0.0	0.0	0.0	0.0	0.0	0.0	0.0	0.0	0.0	0.0	0.0	0.0	0.0
ENSG00000229051.1	0.005847327873381927	0.005216764228910376	0.0012815008412019899	0.003411684550562067	0.005399708313280818	0.008565959006788632	0.0011160538268642681	0.004281180977739848	0.00383510064492164	0.0028628418912782774	0.009323335865556715	0.009197330054255055	0.0011048411183133412	0.0004853846085187045	0.005034601170218696	0.0024270343651660205
ENSG00000226208.1	0.0	0.0	0.0	0.0	0.0	0.0	0.0	0.0	0.0	0.0	0.0	0.0	0.0	0.0	0.0	0.0
ENSG00000050628.20	0.06665723418669774	0.06050949175169462	0.06697628268529274	0.05540120365007058	0.09849105473868837	0.07263912076187642	0.03152527302960561	0.026070249428339402	0.06481883083931197	0.05883363820479238	0.11975114894727217	0.10431779109112337	0.04432518218526268	0.03656187408311295	0.16411154821348017	0.14183279699946466
ENSG00000235782.1	0.017496501244854527	0.0	0.0	0.0	0.023338068421496497	0.015866963213375752	0.0	0.0	0.0	0.0	0.0	0.0	0.0	0.0	0.0	0.011801115382156
ENSG00000269933.1	0.0	0.0	0.0	0.0	0.0	0.0	0.0	0.0	0.0	0.0	0.0	0.0	0.0	0.0	0.0	0.0
[truncated: 56,331 more rows]
