# Supplementary material for: An alternative splicing modulator decreases mutant HTT and improves the molecular fingerprint in Huntington’s disease patient neurons
Source: Nat Commun. 2022 Nov 10;13:6797. doi: 10.1038/s41467-022-34419-x (PMC9649613; doi:10.1038/s41467-022-34419-x)
Supplement: Supplementary file 4 — Source Data [file 41467_2022_34419_MOESM4_ESM.zip › Source_Data/Figure-5i_neurons-counts.csv]

fcLim.annotation...c..GeneID...	ALH01_UKERi33Q.S1.109.10nM.B_Aligned_sorted.bam	ALH01_UKERi33Q.S1.109.DMSO_Aligned_sorted.bam	ALH01_UKERi4L6.S1.027.10nM.B_Aligned_sorted.bam	ALH01_UKERi4L6.S1.027.DMSO_Aligned_sorted.bam	ALH01_UKERi4Q4.S1.109.10nM.B_Aligned_sorted.bam	ALH01_UKERi4Q4.S1.109.DMSO_Aligned_sorted.bam	ALH01_UKERi919.S1.101.10nM.B_Aligned_sorted.bam	ALH01_UKERi919.S1.101.DMSO_Aligned_sorted.bam	ALH01_UKERiB26.S1.018.10nM.B_Aligned_sorted.bam	ALH01_UKERiB26.S1.018.DMSO_Aligned_sorted.bam	ALH01_UKERiOP5.S1.106.10nM.B_Aligned_sorted.bam	ALH01_UKERiOP5.S1.106.DMSO_Aligned_sorted.bam
ENSG00000223972.5	0	5	2	5	15	10	9	7	4	7	16	15
ENSG00000227232.5	2418	3606	2274	2696	2728	2816	8052	3009	7693	9539	5201	2896
ENSG00000278267.1	0	0	0	0	0	0	0	0	0	0	0	0
ENSG00000243485.5	48	38	26	27	64	43	174	51	82	84	81	55
ENSG00000284332.1	0	0	0	0	0	0	0	0	0	0	0	0
ENSG00000237613.2	4	4	7	6	5	6	27	12	5	0	0	0
ENSG00000268020.3	0	0	0	0	0	0	5	0	0	0	0	0
ENSG00000240361.1	0	0	0	0	0	0	0	0	0	0	0	0
ENSG00000186092.4	0	0	0	0	0	0	0	0	0	0	0	0
ENSG00000238009.6	166	155	153	138	173	156	186	65	236	309	306	189
ENSG00000239945.1	0	0	0	0	0	0	0	0	0	0	0	0
ENSG00000233750.3	0	0	0	0	1	4	1	0	0	0	0	0
ENSG00000268903.1	280	380	474	456	476	427	446	175	527	752	531	299
ENSG00000269981.1	103	131	157	133	123	150	173	69	202	263	183	110
ENSG00000239906.1	35	26	14	20	17	16	40	17	33	34	41	16
ENSG00000241860.6	326	395	452	490	465	583	548	215	644	645	624	409
ENSG00000222623.1	0	0	0	0	0	0	0	0	0	0	0	0
ENSG00000241599.1	0	0	0	0	0	0	0	0	0	0	0	0
ENSG00000279928.2	0	0	0	1	10	16	16	7	2	1	14	13
ENSG00000279457.4	1517	2531	2227	2463	2783	2476	5636	2058	4788	6302	4069	2297
ENSG00000273874.1	0	0	0	0	0	0	0	0	0	0	0	0
ENSG00000228463.9	111	143	221	224	301	328	79	55	125	138	283	146
ENSG00000241670.3	0	0	0	0	0	0	0	0	0	0	0	0
ENSG00000236679.2	2	16	13	8	14	9	42	18	121	117	21	26
ENSG00000236743.1	14	1	10	8	7	4	0	0	1	2	6	4
ENSG00000236601.2	0	0	2	0	4	4	2	0	6	1	1	0
ENSG00000237094.11	1235	1587	1709	1665	1129	1944	1890	802	2160	2622	1980	1106
ENSG00000269732.1	0	0	0	0	0	0	0	0	0	0	0	0
ENSG00000278566.1	0	0	0	0	0	0	0	0	0	0	0	0
ENSG00000224813.3	0	0	0	0	0	0	0	0	0	0	0	0
ENSG00000233653.3	1	1	0	1	2	0	0	0	0	0	0	0
ENSG00000250575.1	0	0	0	0	0	0	0	0	0	0	0	0
ENSG00000278757.1	0	0	0	0	0	0	0	0	0	0	0	1
ENSG00000230021.8	865	1190	842	840	1383	1111	1892	777	2031	2445	1219	728
ENSG00000235146.2	0	0	1	0	0	0	0	0	2	1	0	0
ENSG00000225972.1	262	346	214	287	672	203	599	251	1080	1420	310	179
ENSG00000225630.1	6077	9160	6777	7056	14008	8529	19195	6740	24915	35349	9167	4580
ENSG00000237973.1	11389	16693	14159	13276	24875	15266	28456	9242	48166	64600	13782	7201
ENSG00000278791.1	0	0	0	0	0	0	0	0	0	0	0	0
ENSG00000229344.1	126	143	84	95	238	105	202	82	579	482	110	61
ENSG00000240409.1	0	0	1	1	1	3	4	1	17	6	0	1
ENSG00000248527.1	4954	7958	6578	5273	14644	7555	14753	4822	16895	25106	7141	3463
ENSG00000198744.5	164	221	163	152	379	231	299	99	656	680	118	60
ENSG00000268663.1	0	0	0	0	0	0	0	0	0	0	0	0
ENSG00000273547.1	0	0	0	0	0	0	0	0	0	0	0	0
ENSG00000283574.1	0	0	0	0	0	0	0	0	0	0	0	0
ENSG00000229376.3	1	0	0	0	1	0	1	0	0	0	0	0
ENSG00000228327.3	0	0	0	0	0	0	0	0	0	0	0	0
ENSG00000223181.1	0	0	0	0	0	0	0	0	0	0	0	0
ENSG00000229905.1	0	0	0	0	0	1	0	0	0	0	0	0
ENSG00000237491.8	69	97	74	94	101	115	160	89	171	269	209	142
ENSG00000230092.7	0	0	0	0	0	0	0	0	0	0	0	0
ENSG00000177757.2	1	0	0	1	2	0	4	3	4	5	2	1
ENSG00000228794.8	682	1098	1180	1263	971	1345	2137	987	1507	1918	2208	1487
ENSG00000225880.5	0	0	0	0	0	0	0	0	0	0	0	0
ENSG00000230368.2	1	2	2	2	18	5	15	4	11	14	8	4
ENSG00000234711.1	0	0	0	0	0	0	0	0	1	0	0	0
ENSG00000283040.1	0	0	0	0	0	0	0	0	0	0	0	0
ENSG00000272438.1	1097	1439	1351	1315	1184	1899	3415	1144	1264	1489	1963	1018
ENSG00000230699.2	0	0	0	0	0	0	0	0	0	0	0	0
ENSG00000241180.1	0	0	0	0	0	0	0	0	0	0	0	0
ENSG00000223764.2	25	47	66	76	40	40	302	151	53	55	38	20
ENSG00000187634.11	144	277	278	334	186	181	1294	765	153	208	175	103
ENSG00000188976.10	2963	4904	4267	4552	4082	4217	9238	3709	6453	8734	6423	3856
ENSG00000187961.13	705	971	798	937	832	863	1984	783	1562	1992	1455	779
ENSG00000187583.10	13	9	13	11	10	7	26	9	10	14	44	21
ENSG00000187642.9	0	0	0	7	0	0	12	0	8	12	12	3
ENSG00000272512.1	329	291	236	218	269	259	921	259	987	954	244	87
ENSG00000188290.10	3779	5639	4719	6288	6757	3682	10727	4430	6441	9018	3688	1976
ENSG00000187608.8	400	597	345	397	544	392	966	379	1170	1284	749	395
ENSG00000231702.2	2	0	0	0	3	0	0	0	0	3	0	0
ENSG00000224969.1	2	1	1	2	3	0	5	4	0	3	5	9
ENSG00000188157.14	13575	19001	19050	20439	11970	17984	41704	15813	36304	45288	19918	11191
ENSG00000242590.1	0	0	0	0	0	0	0	0	0	0	0	0
ENSG00000217801.9	107	184	155	151	263	152	290	92	161	206	92	44
ENSG00000273443.1	0	2	0	0	0	0	0	1	2	0	1	1
ENSG00000237330.2	1	0	3	0	0	0	5	6	2	0	1	1
ENSG00000131591.17	1184	1434	1149	1368	1391	1327	3345	1357	2143	2672	1753	1078
ENSG00000223823.1	0	1	0	0	0	1	0	0	0	0	0	0
ENSG00000207730.3	0	0	0	0	0	0	0	0	0	0	0	0
ENSG00000207607.3	0	0	0	0	0	0	0	0	0	0	0	0
ENSG00000198976.1	0	0	0	0	0	0	0	0	0	0	0	0
ENSG00000272141.1	0	0	0	0	0	0	1	0	0	0	0	0
ENSG00000205231.1	0	0	2	0	2	0	0	1	3	2	6	5
ENSG00000162571.13	19	29	60	24	16	13	41	23	86	89	13	7
ENSG00000186891.13	0	0	0	1	0	1	0	0	2	3	6	2
ENSG00000186827.10	0	6	0	1	2	1	3	2	3	2	15	7
ENSG00000078808.16	3160	4566	4033	4528	5047	3989	11921	5024	7413	10833	5071	3026
ENSG00000176022.4	1780	2867	2630	2997	2129	2028	5743	2403	3690	5632	3177	1998
ENSG00000184163.3	15	23	17	17	26	17	75	43	40	70	93	29
ENSG00000260179.1	5	5	1	3	4	6	25	9	12	26	13	7
ENSG00000160087.20	2227	3277	2643	3153	3796	2555	6697	2912	4599	6390	3600	2140
ENSG00000230415.1	79	128	100	94	63	99	229	98	235	206	186	107
ENSG00000162572.20	298	386	312	304	316	374	1018	343	754	988	641	350
ENSG00000131584.18	5561	8626	4408	5020	4686	5802	14239	5649	11269	14545	14520	7911
ENSG00000278073.1	0	0	0	0	0	0	0	0	0	0	0	0
ENSG00000169972.11	397	658	521	517	646	473	1111	464	787	1025	616	422
ENSG00000127054.20	2456	3773	3121	3354	3463	2943	6957	2889	5632	7487	4708	2627
ENSG00000283712.1	0	0	0	0	0	0	0	0	0	0	0	0
ENSG00000240731.1	0	0	0	0	0	0	0	0	0	0	0	0
ENSG00000224051.6	912	1256	1154	1387	1412	1127	2598	1008	1705	2522	1586	949
ENSG00000169962.4	56	92	58	50	58	61	233	69	137	204	182	75
ENSG00000107404.19	2330	3603	3508	3969	3052	3332	7406	2873	4728	6544	5866	3165
ENSG00000284372.1	0	0	0	0	0	0	0	0	0	0	0	0
ENSG00000162576.16	74	118	157	185	356	312	786	331	656	1043	395	285
ENSG00000175756.13	1795	2993	2402	2886	3783	2234	5661	2305	3877	5713	2743	1643
ENSG00000223663.2	0	0	0	0	0	0	1	0	0	3	0	1
ENSG00000221978.11	4709	6709	4210	5127	5421	4498	12876	4781	12785	16321	8819	4743
ENSG00000224870.6	765	1103	1100	1199	788	999	2115	838	1352	1899	1269	716
ENSG00000242485.5	1575	2369	1894	2063	3654	1693	4293	1950	3260	4650	1963	1238
ENSG00000264293.2	0	0	0	0	0	0	0	0	0	0	0	0
ENSG00000272455.1	82	69	62	81	95	80	151	46	156	213	173	83
ENSG00000235098.8	23	25	19	17	11	16	42	17	34	39	36	9
ENSG00000225905.1	0	0	0	0	0	0	2	1	1	1	1	0
ENSG00000205116.3	4	11	8	3	2	2	3	2	5	2	4	1
ENSG00000225285.1	14	15	33	32	12	21	43	11	22	16	0	1
ENSG00000179403.11	562	833	1288	1433	1095	937	1606	615	674	850	207	113
ENSG00000215915.9	29	55	39	34	38	52	79	48	176	187	63	45
ENSG00000160072.19	1121	1617	953	1214	1047	1071	2991	1251	2502	3266	1950	1173
ENSG00000197785.13	1633	2370	2037	2267	2079	2112	4676	1960	3871	5324	2437	1460
ENSG00000205090.8	450	624	665	691	590	602	1198	436	945	1202	1102	643
ENSG00000160075.11	4015	5605	5123	5852	6825	4324	12418	5496	7976	11638	6155	3661
ENSG00000215014.4	31	65	53	52	96	48	146	46	76	129	89	58
ENSG00000274481.1	0	0	0	0	1	0	0	0	0	0	0	0
ENSG00000228594.3	827	1105	1337	1340	1357	895	2546	952	1011	1475	911	574
ENSG00000272106.1	922	1249	1383	1515	1109	1043	2774	1227	1568	2100	1496	921
ENSG00000197530.12	1899	2690	2168	2406	1791	2306	5663	2243	4358	5891	5113	2630
ENSG00000189409.13	50	83	79	81	84	73	321	156	91	122	135	76
ENSG00000248333.8	2485	3654	3362	3585	2951	3204	7527	3011	5585	7993	5115	3043
ENSG00000272004.1	78	103	126	139	120	75	229	106	156	176	165	126
ENSG00000189339.11	7028	10214	12558	13921	10443	11106	27060	10970	13746	16855	17714	10903
ENSG00000269737.2	1	2	3	2	4	3	7	2	5	14	5	3
ENSG00000215914.4	41	59	60	65	67	57	280	132	94	134	117	72
ENSG00000008128.22	1	2	0	0	4	1	6	1	10	9	4	2
ENSG00000268575.1	4	1	13	9	4	7	17	6	13	14	13	8
ENSG00000227775.3	57	76	69	74	95	52	167	86	149	215	124	91
ENSG00000215790.6	922	1408	1108	1303	1055	1315	3192	1277	2360	2764	2285	1359
ENSG00000008130.15	2340	3304	3401	3443	3293	2970	6742	2505	4641	6201	2948	1622
ENSG00000078369.17	24537	35427	28522	34136	29733	29142	70128	29870	45949	64323	49747	30443
ENSG00000231050.1	41	44	26	32	67	40	72	37	43	92	70	54
ENSG00000169885.9	6	2	0	5	2	11	10	6	9	12	8	8
ENSG00000178821.12	68	94	94	118	135	95	164	67	86	93	57	28
ENSG00000142609.17	32	66	52	68	90	88	155	56	342	454	47	33
ENSG00000233542.1	4	5	9	9	15	4	17	4	12	15	2	4
ENSG00000187730.8	66	91	184	218	169	149	247	89	170	201	29	25
ENSG00000226969.1	0	0	0	0	2	0	1	0	1	1	0	2
ENSG00000067606.16	1527	2236	1914	2067	2432	2092	4883	1916	2612	3479	2993	1601
ENSG00000271806.1	0	0	0	0	1	2	0	1	1	0	0	1
ENSG00000182873.5	155	212	274	250	222	191	417	225	273	345	486	336
ENSG00000162585.16	2579	3647	2975	3189	4002	2419	7105	2622	5309	6953	3667	1847
ENSG00000234396.3	6	6	4	2	6	11	13	2	23	38	24	9
ENSG00000157933.9	3647	5149	5360	5658	4263	5252	11972	5290	7876	10593	7489	4493
ENSG00000116151.13	1030	1390	1252	1411	1055	1153	2824	1063	2544	3104	1735	1083
ENSG00000272161.1	0	0	0	0	0	0	0	0	0	0	0	0
ENSG00000269896.2	0	0	0	0	0	0	0	0	0	0	0	0
ENSG00000272420.1	0	0	0	0	0	0	0	0	0	0	0	0
ENSG00000157916.19	2995	4656	3381	4035	4776	3347	8913	3876	6816	9428	4870	3029
ENSG00000157911.9	1259	1805	1718	2060	1929	1605	4000	1601	3012	4275	1865	1094
ENSG00000149527.17	307	370	764	750	446	564	937	321	517	583	1367	718
ENSG00000224387.1	3	2	0	0	3	0	3	4	1	8	6	1
ENSG00000229393.1	5	12	4	6	4	6	19	8	9	21	1	6
ENSG00000157881.13	1151	1733	1398	1579	1396	1348	3120	1211	2612	3493	2279	1251
ENSG00000197921.5	1520	2235	2460	2630	2006	1337	2337	694	3785	5357	834	456
ENSG00000272449.1	216	333	361	348	283	271	523	219	849	1353	171	95
ENSG00000238164.6	0	0	1	0	0	0	0	1	0	0	0	2
ENSG00000157873.17	12	20	14	21	7	17	40	18	49	51	19	20
ENSG00000225931.3	0	0	0	0	0	0	0	0	1	0	4	2
ENSG00000228037.1	0	0	0	1	0	0	0	1	0	3	3	1
ENSG00000157870.14	2320	3734	3658	4094	2925	3143	7139	2704	4293	5795	3205	1793
ENSG00000142606.15	10	15	103	83	70	55	54	17	30	19	37	18
ENSG00000237058.1	2	2	0	1	0	0	2	0	0	0	2	1
ENSG00000215912.12	24	42	34	60	52	58	78	56	45	87	70	64
ENSG00000283259.1	2	0	2	1	0	3	7	1	7	0	3	9
ENSG00000233234.1	0	0	1	0	0	0	0	0	0	0	0	0
ENSG00000231630.1	0	0	0	0	0	0	0	0	0	0	0	0
ENSG00000169717.6	0	0	0	0	0	1	0	0	0	0	1	0
ENSG00000177133.10	603	907	588	687	525	553	1772	599	1335	1541	529	254
ENSG00000142611.16	1558	2022	2263	2673	1462	2257	6261	2568	3375	3847	1755	1147
ENSG00000283572.1	0	0	0	0	0	0	0	0	0	0	0	0
ENSG00000226286.1	0	0	0	0	0	0	0	0	0	0	0	0
ENSG00000279839.1	0	0	0	0	0	0	0	0	0	0	0	0
ENSG00000272235.1	0	0	5	3	1	4	8	3	14	13	3	1
ENSG00000130762.14	78	157	179	190	115	117	215	91	207	275	104	84
ENSG00000272088.1	0	1	3	0	0	3	1	1	1	1	2	2
ENSG00000162591.15	1055	1561	2127	2341	1145	1808	3666	1328	1691	2146	1124	648
ENSG00000207776.1	0	0	0	0	0	0	0	0	0	0	0	0
ENSG00000238260.1	10	25	17	18	9	24	34	8	37	68	32	25
ENSG00000158109.14	709	1147	940	1086	1336	1099	2129	893	1733	2654	2066	1322
ENSG00000116213.15	614	857	958	1077	996	716	1752	649	1718	2331	1058	666
ENSG00000078900.14	62	99	111	136	95	99	321	161	158	220	41	27
ENSG00000227589.1	0	2	2	3	6	5	2	0	1	1	0	2
ENSG00000235131.1	0	1	0	0	0	0	1	0	0	2	0	1
ENSG00000227372.11	2059	3040	2314	2478	2244	2236	5346	2227	3791	5358	3500	1755
ENSG00000276189.1	0	0	0	0	0	0	0	0	0	0	0	2
ENSG00000162592.9	0	2	1	2	2	3	4	2	5	1	8	2
ENSG00000235169.7	22	30	51	44	58	37	96	35	47	73	13	4
ENSG00000130764.9	3213	4728	4016	4415	3682	3656	8816	3593	5974	7869	6840	4109
ENSG00000266075.2	3	2	3	4	7	5	9	9	8	7	0	0
ENSG00000272153.1	4	7	4	4	9	5	17	3	15	13	3	0
ENSG00000116198.12	1012	1499	1357	1504	1195	1449	2822	1171	2365	3345	2791	1807
ENSG00000169598.15	411	614	554	582	546	406	1112	427	936	1227	753	432
ENSG00000198912.10	1209	1759	1358	1626	2090	1126	2705	1103	2331	3058	1435	924
ENSG00000236423.5	8	14	2	4	10	3	18	5	12	46	9	14
ENSG00000233304.6	0	0	1	1	3	1	0	1	2	2	4	0
ENSG00000226374.2	0	0	0	0	0	0	0	0	0	0	0	0
ENSG00000229280.1	0	0	0	0	0	0	0	0	0	0	0	0
ENSG00000235054.3	0	0	0	0	0	0	3	1	0	1	3	0
ENSG00000227169.2	0	0	0	0	0	0	0	0	0	0	0	0
ENSG00000232596.2	3	7	3	1	0	3	2	0	6	10	38	20
ENSG00000196581.10	641	1050	1024	1061	353	491	2338	1023	1104	1535	3697	2360
ENSG00000231510.1	0	0	0	0	1	0	0	0	0	0	0	0
ENSG00000260972.1	0	0	0	0	0	0	0	0	0	0	0	0
ENSG00000283356.1	0	0	0	0	0	0	0	0	0	0	0	0
ENSG00000236948.2	15	21	16	17	11	18	34	5	37	28	54	42
ENSG00000264341.1	0	0	0	0	0	0	0	0	0	0	0	0
ENSG00000264101.1	0	0	0	1	0	0	1	0	0	0	0	0
ENSG00000131697.17	883	1290	1306	1244	1188	1331	2770	1175	2319	3164	1613	1001
ENSG00000069424.14	831	1127	1074	1160	1079	1148	2247	885	1684	2027	1887	1088
ENSG00000116254.17	1509	2253	2229	2452	1370	2413	4430	1769	1928	2236	7073	4070
ENSG00000116251.9	19182	27514	26649	29314	40665	23471	54006	22379	36418	50877	27802	16429
ENSG00000226944.1	0	0	0	0	0	0	0	0	0	0	0	0
ENSG00000158286.12	54	106	80	147	83	107	252	89	266	467	122	107
ENSG00000116237.15	2096	3350	3276	3780	3494	3332	6606	2903	5084	7519	2725	1822
ENSG00000225077.2	1	4	7	1	15	2	21	0	18	27	13	3
ENSG00000173673.7	1	3	6	4	0	1	16	10	4	5	3	2
ENSG00000158292.6	2992	4171	3743	3946	3089	3193	9257	3437	4661	6114	6764	3928
ENSG00000097021.19	3864	5607	4116	4676	5597	4241	9111	3910	6604	8961	8087	4727
ENSG00000271746.1	16	15	12	21	16	13	32	12	26	26	12	12
ENSG00000069812.11	13	32	40	61	17	19	81	33	15	21	20	15
ENSG00000187017.15	61	120	361	432	36	29	436	195	116	137	110	31
ENSG00000265392.1	0	0	0	0	0	0	0	0	0	0	0	0
ENSG00000231868.1	0	0	0	0	0	0	1	0	0	0	0	0
ENSG00000215788.9	435	790	519	678	597	755	1006	426	1438	2312	616	368
ENSG00000171680.21	1648	2321	2212	2552	2137	2682	4597	1703	5054	5559	2261	1104
ENSG00000162408.10	1187	1724	1553	1562	1579	1472	2852	1268	2540	3544	2371	1515
ENSG00000253022.1	0	0	0	0	0	0	0	0	0	0	0	0
ENSG00000229519.2	0	0	0	0	0	0	0	0	1	0	0	0
ENSG00000173662.20	0	0	3	1	4	8	2	0	6	1	2	2
ENSG00000204859.12	746	1200	845	899	936	814	1998	835	1842	2405	1312	731
ENSG00000162413.16	690	966	999	1118	814	997	2192	887	1986	2632	1593	1057
ENSG00000116273.5	1664	2286	2434	2475	1935	1977	3653	1434	3048	4131	1953	1162
ENSG00000041988.15	604	886	848	875	1138	717	1607	669	1288	1722	1283	697
ENSG00000007923.15	2646	3803	3073	3305	3184	3192	7399	3079	5509	7590	4218	2576
ENSG00000228750.6	0	0	1	0	0	0	0	0	0	0	0	0
ENSG00000237436.1	36	38	50	53	62	37	84	26	63	72	41	19
ENSG00000171735.18	3697	5271	4737	5253	6046	4633	10198	4257	6788	9147	9639	6059
ENSG00000227950.1	0	0	0	0	0	0	0	0	0	0	0	0
ENSG00000237365.1	0	0	0	0	0	0	0	0	0	0	1	0
ENSG00000207056.1	0	0	0	0	0	0	0	0	0	0	0	0
ENSG00000237402.1	0	0	0	0	0	0	0	0	0	0	0	0
ENSG00000237728.2	0	0	0	0	0	0	0	0	0	0	0	0
ENSG00000225126.1	0	0	0	0	0	0	0	0	1	0	0	0
ENSG00000270171.1	111	128	124	94	134	128	189	75	136	168	263	142
ENSG00000270035.1	54	76	46	58	36	66	119	46	60	117	127	78
ENSG00000269978.1	33	66	28	47	44	37	94	27	74	93	102	48
ENSG00000049245.12	933	1497	1426	1563	1961	1494	3617	1785	3534	5102	1244	870
ENSG00000269925.1	0	0	0	0	0	0	0	0	0	0	0	0
ENSG00000049246.14	519	653	1010	1056	644	858	1549	657	1133	1473	935	595
ENSG00000236266.1	1	0	0	3	2	3	3	1	1	2	4	2
ENSG00000049247.13	0	0	1	0	3	2	3	3	1	4	5	2
ENSG00000049249.8	4	8	0	0	9	9	12	6	23	50	28	40
ENSG00000270330.1	0	0	0	0	1	0	0	0	0	0	0	1
ENSG00000116288.12	7082	10482	8478	9736	14976	7382	19407	8409	12842	17756	8104	4865
ENSG00000200344.1	0	0	1	0	0	0	0	0	0	0	0	0
ENSG00000116285.12	1172	1886	1056	1121	1212	1008	4043	1916	2384	3095	1994	1287
ENSG00000238290.1	18	19	19	17	16	20	31	12	18	35	50	26
ENSG00000232848.1	0	1	5	1	1	2	0	1	4	8	1	1
ENSG00000229305.1	0	0	0	0	0	0	0	0	1	0	2	0
ENSG00000227634.2	0	0	0	0	1	2	1	3	0	0	2	1
ENSG00000200975.1	0	0	0	0	0	0	0	0	0	0	0	0
ENSG00000233645.1	0	0	0	0	0	0	0	0	0	0	0	0
ENSG00000251977.1	0	0	0	0	0	0	0	0	0	0	0	0
ENSG00000162426.14	338	478	400	461	506	397	1207	427	538	754	996	641
ENSG00000252254.1	0	0	0	0	0	0	0	0	0	0	0	0
ENSG00000142599.17	6801	9611	8486	9599	5611	10180	22010	9881	15278	20108	15535	10430
ENSG00000232912.5	1	4	4	1	4	0	8	3	13	11	7	0
ENSG00000221083.1	0	0	0	0	0	0	0	0	0	0	0	0
ENSG00000270282.1	0	0	0	0	0	0	0	0	0	0	0	0
ENSG00000234619.1	0	0	0	1	1	3	1	1	3	8	1	2
ENSG00000224315.2	0	0	0	0	0	0	0	0	0	0	0	0
ENSG00000222511.2	0	0	0	0	0	0	0	0	0	0	0	0
ENSG00000226545.1	0	0	0	0	0	0	0	0	0	0	0	0
ENSG00000228423.2	0	0	0	0	0	0	0	0	0	0	0	0
ENSG00000229716.2	0	0	0	0	0	0	0	0	2	0	0	0
ENSG00000074800.13	25705	39327	41425	44214	60515	42996	64803	29449	42409	62449	21654	13634
ENSG00000274258.1	0	0	0	0	0	0	0	0	0	0	0	0
ENSG00000236269.1	0	0	0	0	0	0	0	0	0	0	0	0
ENSG00000230679.1	7	22	8	8	15	9	48	9	16	33	14	10
ENSG00000201725.1	0	0	0	0	0	0	0	0	0	0	0	0
ENSG00000238249.2	9	12	13	19	10	11	18	4	11	14	1	0
ENSG00000232208.2	0	0	0	0	0	0	0	1	0	1	0	0
ENSG00000232663.2	0	0	0	0	0	0	0	0	0	0	0	0
ENSG00000131686.14	0	1	0	0	4	7	3	0	1	1	5	0
ENSG00000265141.2	0	0	0	0	0	0	0	0	0	0	0	0
ENSG00000197241.3	1	1	0	0	7	1	1	0	1	0	0	0
ENSG00000142583.17	31	37	35	55	40	47	72	40	5	7	39	31
ENSG00000252404.1	0	0	0	0	0	0	0	0	0	0	0	0
ENSG00000180758.11	66	88	157	133	199	193	216	145	134	164	62	23
ENSG00000228526.6	117	149	74	69	154	153	341	125	482	647	141	88
ENSG00000284357.1	0	0	0	0	0	0	0	0	0	0	0	0
ENSG00000234546.3	59	112	70	108	252	183	277	137	381	600	109	75
ENSG00000281937.1	1	0	0	0	0	0	0	0	0	0	0	0
ENSG00000049239.12	1748	2474	3540	3750	2396	3098	7227	3131	3589	4227	2139	1477
ENSG00000171621.13	133	196	177	174	151	161	1137	585	140	162	149	84
ENSG00000252956.1	0	0	0	0	0	0	0	0	0	0	0	0
ENSG00000235263.1	0	1	0	0	1	1	0	0	0	0	0	0
ENSG00000171612.6	1196	1617	1057	1327	1870	902	3056	1344	1573	2292	1498	898
ENSG00000231181.1	0	0	0	0	0	0	0	0	0	0	0	0
ENSG00000188807.12	1334	2107	1740	1824	1514	1686	3612	1616	2660	3792	2041	1246
ENSG00000171608.15	519	749	510	659	428	557	1154	461	705	960	1329	803
ENSG00000179840.5	0	0	0	0	0	0	0	0	0	0	0	0
ENSG00000233268.3	0	0	0	0	0	0	0	0	0	0	0	0
ENSG00000231789.2	93	112	112	145	343	145	174	97	190	297	35	16
ENSG00000171603.16	14148	20503	20116	20488	17252	20739	41073	17032	28303	39086	23945	14324
ENSG00000271264.1	0	0	0	0	0	0	0	0	0	0	0	0
ENSG00000280113.2	0	0	0	0	1	0	0	1	0	0	0	0
ENSG00000178585.14	3715	5688	4105	4678	5540	3787	10765	4629	6263	8965	4941	2992
ENSG00000223989.1	4	2	3	3	3	1	6	1	3	3	0	0
ENSG00000162441.11	3672	5380	3943	4340	5214	3690	10092	4270	5274	7080	4392	2732
ENSG00000228150.1	5	2	3	5	2	3	14	3	1	8	6	8
ENSG00000173614.13	314	444	422	429	505	308	884	398	671	900	466	257
ENSG00000202415.1	0	0	0	0	0	0	0	0	0	0	0	0
ENSG00000283611.1	0	0	0	0	1	4	0	1	2	0	0	0
ENSG00000265521.1	0	0	0	0	0	0	0	0	0	0	0	0
ENSG00000241326.1	0	0	0	0	0	0	0	0	0	0	0	0
ENSG00000162444.11	7	4	9	6	26	15	18	4	7	9	8	6
ENSG00000130939.18	3298	4643	4249	4575	3785	4388	8322	3383	6051	8127	4680	3059
ENSG00000224340.1	0	0	0	0	0	0	0	0	0	0	0	0
ENSG00000233623.2	0	0	0	0	0	0	0	0	0	0	0	0
ENSG00000201746.1	0	0	0	0	0	0	0	0	0	0	0	0
ENSG00000054523.17	17604	24551	27737	30230	17016	28632	51830	23026	33598	43581	39008	26741
ENSG00000264881.1	0	0	0	0	0	0	0	0	0	0	0	0
ENSG00000199562.1	0	0	0	0	0	0	0	0	0	0	0	0
ENSG00000264501.2	0	0	0	0	0	0	0	0	0	0	0	0
ENSG00000142657.20	12860	18173	17530	18805	19894	15333	33003	13763	25533	36302	19150	12380
ENSG00000271989.1	11	9	5	2	11	3	19	11	15	12	10	5
ENSG00000251503.8	24	35	25	22	36	22	109	32	55	77	33	28
ENSG00000175279.21	0	0	0	0	0	0	0	0	0	0	0	0
ENSG00000241563.3	0	0	0	0	0	0	0	0	0	0	0	0
ENSG00000160049.11	2821	4256	3965	4450	5176	3698	7533	3388	5516	8003	4023	2611
ENSG00000203469.2	4	4	7	1	4	7	12	0	1	0	2	0
ENSG00000142655.12	1011	1474	1334	1471	1270	1203	3186	1360	2031	3028	1974	1154
ENSG00000243267.3	0	0	0	0	0	0	0	0	0	0	0	0
ENSG00000130940.14	438	619	724	957	507	782	1166	489	710	1080	342	218
ENSG00000272078.1	2	4	2	0	0	0	8	0	0	2	0	2
ENSG00000225158.2	1	0	0	0	0	4	0	0	0	0	0	0
ENSG00000175262.14	3	3	2	3	5	6	7	4	5	5	13	7
ENSG00000215785.2	0	0	0	1	1	0	0	0	0	0	1	0
ENSG00000120948.16	0	0	0	0	1	1	0	0	2	2	0	1
ENSG00000277726.4	252	356	225	244	264	264	860	381	533	785	547	322
ENSG00000009724.16	11	9	5	3	10	15	31	4	14	15	17	9
ENSG00000271895.2	0	0	0	0	0	0	0	0	0	0	0	0
ENSG00000116649.9	2328	3737	2619	3085	3888	2648	6804	2968	4932	6926	3702	2223
ENSG00000171824.13	2790	4304	3272	3733	3056	3241	7506	3348	6317	9037	5279	3179
ENSG00000226849.1	14	38	20	26	23	20	58	15	65	47	51	22
ENSG00000230337.1	8	16	8	14	27	8	23	10	31	32	10	4
ENSG00000198793.12	3403	4973	4519	4996	3381	5064	10302	4392	6746	8555	6008	3949
ENSG00000225602.5	1	1	1	1	0	0	1	0	4	0	0	0
ENSG00000253086.1	0	0	0	0	0	0	0	0	0	0	0	0
ENSG00000171819.4	1	0	3	8	5	1	2	0	5	5	4	2
ENSG00000207451.1	0	0	0	0	0	0	0	0	0	0	0	0
ENSG00000238173.1	0	0	0	0	0	0	0	0	0	0	0	0
ENSG00000120942.13	1064	1644	1321	1381	1488	1228	3213	1373	2368	3266	2019	1260
ENSG00000238199.1	0	0	0	0	0	0	0	0	0	0	0	0
ENSG00000224338.2	0	1	0	0	0	0	0	0	0	0	0	0
ENSG00000204624.7	1555	2290	2048	2235	1620	1911	4406	1718	2526	3431	1317	920
ENSG00000235643.1	0	4	1	2	2	0	1	0	3	7	0	0
ENSG00000116661.9	218	362	286	336	272	237	1061	538	292	388	653	373
ENSG00000132879.13	1448	2233	1608	1999	2245	1708	4698	1859	2971	4069	4215	2339
ENSG00000116663.10	21	35	70	68	132	67	160	79	165	207	105	78
ENSG00000116670.14	2822	4035	4043	4477	6299	3504	7048	2967	4235	6188	2634	1542
ENSG00000162490.6	6991	9692	10344	11272	10082	10573	17919	6795	9155	11887	12201	7025
ENSG00000177674.15	550	833	1083	1107	1417	941	2144	862	1840	2561	348	259
ENSG00000215910.7	6	9	6	2	18	13	12	12	13	16	16	10
ENSG00000177553.6	0	0	0	0	1	0	0	0	1	0	0	1
ENSG00000177000.10	2017	2730	2781	2786	2270	2395	4900	1867	3673	4661	5024	2989
ENSG00000011021.21	1919	2610	2294	2307	1338	1863	4505	1609	3386	3992	4630	2707
ENSG00000242349.5	15	29	13	12	24	25	81	36	84	110	36	24
ENSG00000276470.1	0	0	0	0	0	0	0	0	0	0	0	0
ENSG00000278852.1	0	0	0	0	0	0	0	0	0	0	0	0
ENSG00000175206.10	134	196	70	62	94	21	261	125	36	55	4	2
ENSG00000275915.1	0	0	0	0	0	0	0	0	0	0	0	0
ENSG00000120937.8	9	46	0	0	0	0	17	23	7	9	15	29
ENSG00000224904.1	0	0	0	0	0	0	0	0	0	0	0	0
ENSG00000199347.1	9	10	4	5	5	3	10	4	13	18	6	4
ENSG00000201801.1	2	1	2	0	0	0	0	0	0	4	0	0
ENSG00000116685.15	1417	2181	2066	2247	2384	2128	4821	1924	3531	5371	2562	1612
ENSG00000083444.16	581	833	938	1095	1630	1503	7761	3483	2606	4085	801	605
ENSG00000116688.16	4292	6297	5445	5974	4853	5333	12247	5199	9222	12229	9853	6010
ENSG00000270914.1	1	2	4	5	2	1	0	0	0	2	0	2
ENSG00000116691.10	959	1550	1324	1497	1744	1109	2650	1051	1913	2596	1668	984
ENSG00000202461.1	0	0	0	0	0	0	0	0	0	0	0	0
ENSG00000276869.1	0	0	0	0	0	0	0	0	0	0	0	0
ENSG00000243539.3	0	0	0	0	0	0	0	0	0	0	0	0
ENSG00000120949.14	2	3	8	6	8	17	9	5	9	9	12	5
ENSG00000201135.1	0	0	0	0	0	0	0	0	0	0	0	0
ENSG00000227875.2	0	0	0	0	0	0	0	0	0	1	0	0
ENSG00000283789.1	0	0	0	0	0	0	0	0	0	0	0	0
ENSG00000028137.18	2	6	7	6	10	4	17	10	14	19	4	5
ENSG00000263676.1	0	0	0	0	0	0	0	0	0	0	0	0
ENSG00000225196.2	0	0	0	0	0	0	0	0	0	0	0	0
ENSG00000252969.1	0	0	0	0	0	0	0	0	0	0	0	0
ENSG00000048707.13	1563	2091	3003	3510	1633	3659	5878	2910	3494	4357	4177	3347
ENSG00000239149.1	0	0	0	0	0	0	0	0	0	0	0	0
ENSG00000229484.1	0	0	0	0	0	0	3	1	0	1	0	0
ENSG00000162496.8	487	821	937	1089	1411	933	879	412	3006	4022	238	132
ENSG00000221340.1	0	0	0	0	0	0	0	0	0	0	0	0
ENSG00000276830.1	0	0	0	0	0	0	0	0	0	0	0	0
ENSG00000272482.1	1	2	1	5	6	1	3	6	22	16	0	2
ENSG00000204518.2	0	0	0	0	4	2	1	0	0	2	0	2
ENSG00000226166.2	0	0	0	0	0	0	0	0	0	0	0	0
ENSG00000188984.11	0	0	0	0	0	0	0	1	0	0	0	0
ENSG00000157330.9	8	37	27	50	48	26	57	38	173	202	14	11
ENSG00000116726.4	0	0	4	4	1	0	3	0	0	2	0	0
ENSG00000116721.9	0	0	1	3	1	0	0	0	0	0	0	0
ENSG00000228338.1	0	0	0	0	0	0	0	0	0	0	0	0
ENSG00000239810.3	0	0	0	2	0	0	1	0	0	0	0	0
ENSG00000231103.2	0	0	0	0	0	0	0	0	0	0	0	0
ENSG00000179172.9	4	3	0	3	9	1	9	4	3	3	2	2
ENSG00000120952.4	0	0	3	4	0	0	0	0	0	0	0	0
ENSG00000243073.3	0	0	0	2	0	0	0	0	0	0	0	0
ENSG00000187545.5	0	0	1	0	0	0	0	0	0	0	2	0
ENSG00000204510.5	0	0	5	3	0	0	2	0	0	0	0	0
ENSG00000207434.1	0	0	0	0	0	0	0	0	0	0	0	0
ENSG00000234064.1	0	0	0	0	0	0	0	0	0	1	0	0
ENSG00000232423.6	0	0	0	1	2	1	1	0	0	0	0	0
ENSG00000274178.2	0	0	1	0	0	0	2	0	0	0	0	0
ENSG00000274764.5	0	0	0	4	0	2	0	2	0	0	0	0
ENSG00000277058.2	1	0	1	4	0	3	3	0	0	0	2	1
ENSG00000229571.7	1	0	0	2	1	3	1	1	0	0	0	0
ENSG00000277862.1	0	0	2	4	0	1	2	0	0	0	0	0
ENSG00000236179.1	0	0	0	0	0	0	0	0	0	0	0	0
ENSG00000275774.2	2	2	0	4	0	0	3	0	0	0	1	1
ENSG00000229978.1	0	0	3	4	0	1	2	0	0	0	0	0
ENSG00000233336.1	0	0	0	0	0	0	0	0	0	0	0	0
ENSG00000280267.4	0	0	0	1	0	0	2	1	0	0	0	0
ENSG00000179412.10	1	0	1	4	0	3	3	0	0	0	2	3
ENSG00000204505.4	0	0	0	2	0	2	0	1	0	0	0	0
ENSG00000279169.2	0	0	1	0	0	0	0	0	0	0	0	0
ENSG00000279804.2	0	0	0	0	0	0	0	0	0	0	0	0
ENSG00000250894.1	0	0	0	0	0	0	1	0	0	0	1	0
ENSG00000270601.4	0	0	1	1	2	1	1	0	0	0	0	0
ENSG00000231219.1	0	0	0	0	0	0	0	0	0	1	0	0
ENSG00000207511.1	0	0	0	0	0	0	0	0	0	0	0	0
ENSG00000182330.10	0	0	6	6	0	0	2	0	0	0	0	0
ENSG00000237700.2	0	0	0	0	0	0	0	0	0	0	1	0
ENSG00000204501.7	0	0	1	1	0	1	0	1	0	0	0	0
ENSG00000228229.2	0	0	0	0	0	0	0	0	0	0	0	0
ENSG00000204481.7	0	0	2	2	0	0	0	0	0	0	0	0
ENSG00000204480.7	0	0	0	1	0	0	0	1	0	0	0	0
ENSG00000204479.4	0	0	0	0	0	1	0	0	0	0	0	0
ENSG00000204478.9	0	0	2	0	5	1	2	0	1	0	0	0
ENSG00000162494.5	0	0	0	2	3	4	79	26	0	1	0	0
ENSG00000259961.1	0	0	0	0	1	0	4	4	0	0	0	0
ENSG00000215909.3	0	0	0	0	0	0	0	0	0	0	0	0
ENSG00000162493.16	258	467	651	773	997	774	14072	7089	3587	5275	2118	1548
ENSG00000222952.1	0	0	0	0	0	0	0	0	0	0	0	0
ENSG00000237445.2	0	0	0	1	1	4	0	1	0	8	0	0
ENSG00000253085.1	2	0	0	1	0	0	0	0	0	2	0	0
ENSG00000116731.22	3103	4572	3821	4157	3294	4302	8918	3688	5519	7343	6219	4154
ENSG00000189337.16	3605	5085	4449	5194	4230	5161	11033	4726	7246	9154	4636	3039
ENSG00000252151.1	0	0	0	0	0	0	0	0	0	0	0	0
ENSG00000231606.1	0	0	0	0	0	1	0	0	0	0	0	0
ENSG00000234593.2	3	0	2	0	0	1	0	4	17	16	5	6
ENSG00000235829.1	0	0	0	0	0	0	0	0	0	0	0	0
ENSG00000175147.11	36	56	76	78	53	57	162	58	73	123	37	16
ENSG00000171729.13	234	313	352	442	521	300	713	301	658	942	115	75
ENSG00000204464.7	0	0	0	0	0	0	0	0	1	0	0	0
ENSG00000215720.4	0	0	0	0	0	0	0	0	0	3	0	0
ENSG00000278480.1	0	1	0	2	0	0	1	0	1	1	1	0
ENSG00000142621.19	38	68	188	232	272	296	433	172	768	1084	49	33
ENSG00000233485.1	1	0	2	0	1	7	3	1	2	2	0	1
ENSG00000236045.1	0	0	0	0	0	0	0	0	0	0	0	0
ENSG00000228140.1	4	8	4	7	13	9	24	7	31	18	13	13
ENSG00000142634.12	1313	1962	1916	2172	1734	1752	3398	1313	2902	4079	1107	647
ENSG00000162438.11	6	9	0	4	3	5	12	4	9	18	16	8
ENSG00000142615.7	5	1	0	6	2	6	28	2	5	6	5	1
ENSG00000215704.9	0	1	0	0	1	1	16	2	0	1	2	0
ENSG00000132906.17	412	582	493	606	620	456	1188	545	989	1188	691	391
ENSG00000116138.12	779	1139	853	869	724	835	2272	974	1814	2444	1722	1164
ENSG00000251866.1	0	0	0	0	0	0	0	0	0	0	0	0
ENSG00000272510.1	1	2	0	1	0	1	0	2	0	1	1	1
ENSG00000116771.5	6	4	7	4	10	14	9	8	11	26	10	11
ENSG00000237301.1	14	25	14	16	26	32	36	15	26	53	24	15
ENSG00000235084.3	1	8	7	9	12	9	19	5	12	13	4	5
ENSG00000252417.1	0	0	0	0	0	0	0	0	0	0	0	0
ENSG00000236500.1	0	0	0	0	0	0	0	0	0	1	0	0
ENSG00000197312.11	916	1344	1451	1553	951	1499	2246	1022	1526	2008	1414	1086
ENSG00000215695.1	0	0	0	0	0	0	0	0	0	0	0	0
ENSG00000271742.1	0	0	0	0	0	0	5	0	0	0	0	1
ENSG00000116786.11	2975	4142	4039	4332	4148	3837	9252	3755	6340	8638	6880	4096
ENSG00000237938.5	6	7	4	8	7	7	18	8	15	15	8	9
ENSG00000162461.7	125	141	91	90	64	101	318	116	314	379	231	123
ENSG00000224459.1	0	2	2	0	2	4	4	3	0	5	2	2
ENSG00000162460.6	0	1	0	0	0	1	0	0	0	0	0	0
ENSG00000162458.12	668	959	1069	1032	796	698	2203	925	1028	1394	2277	1395
ENSG00000224321.1	1	2	2	2	0	2	1	1	1	0	1	1
ENSG00000233954.6	262	375	298	347	526	272	767	309	523	670	219	126
ENSG00000178715.8	1	2	13	11	38	12	10	3	27	34	4	11
ENSG00000179743.4	586	819	578	644	815	457	1588	668	919	1213	603	346
ENSG00000065526.10	6528	8688	11189	12032	5365	11742	19808	7996	12508	14295	12496	8439
ENSG00000270620.1	0	0	0	0	0	0	0	0	0	0	0	0
ENSG00000116809.11	1564	2329	1973	2301	1652	1988	3971	1611	2980	4136	3270	1757
ENSG00000234607.2	0	0	0	2	0	0	1	0	0	0	0	0
ENSG00000231353.1	0	0	0	0	0	0	0	0	0	0	0	0
ENSG00000275503.1	0	0	0	0	0	0	0	0	0	0	0	0
ENSG00000224966.4	0	0	0	0	0	0	0	0	0	0	1	0
ENSG00000183888.4	0	0	1	0	0	0	0	1	0	0	0	0
ENSG00000233078.1	0	0	0	0	0	0	0	0	0	0	0	0
ENSG00000173641.17	0	0	3	1	0	3	67	37	2	0	12	10
ENSG00000186510.11	3	2	2	2	1	2	8	5	4	9	1	1
ENSG00000232456.1	0	6	28	10	11	29	45	12	2	11	38	17
ENSG00000184908.17	1	2	4	8	23	4	36	8	10	11	1	3
ENSG00000185519.8	91	140	141	141	195	133	283	105	43	79	450	225
ENSG00000142627.12	1274	2033	1203	1352	1296	1309	3925	2002	3304	5181	1704	1355
ENSG00000227959.1	3	4	5	4	2	3	16	3	12	11	2	3
ENSG00000224621.1	2	0	1	4	1	1	3	4	2	3	2	2
ENSG00000234166.1	0	0	0	0	0	0	0	0	0	0	0	0
ENSG00000142632.16	95	132	252	216	299	189	490	194	208	301	84	42
ENSG00000237276.8	16	17	16	18	28	25	38	26	32	52	37	22
ENSG00000132881.11	119	224	242	285	158	207	427	216	381	538	437	262
ENSG00000233929.1	6	6	1	1	4	0	9	5	5	9	7	8
ENSG00000037637.10	1768	2506	2388	2490	2238	2208	5005	2117	3037	4132	3935	2430
ENSG00000055070.16	5746	8231	7254	8395	8357	6700	16802	7008	14824	20794	8160	4726
ENSG00000226457.1	0	0	0	1	0	1	2	2	0	0	0	1
ENSG00000187144.11	36	44	31	47	73	39	84	31	77	78	53	37
ENSG00000157191.19	863	1324	1423	1496	2126	1331	2926	1263	2249	3123	1039	578
ENSG00000226029.1	20	32	22	34	33	39	82	49	83	72	32	15
ENSG00000080947.14	755	1258	840	953	754	1178	2597	927	2000	2455	2087	1377
ENSG00000206652.1	24	37	46	73	157	47	124	82	78	105	90	60
ENSG00000261135.1	182	211	119	189	436	127	540	222	288	382	335	173
ENSG00000224174.2	9	15	26	21	13	8	33	5	18	26	63	32
ENSG00000233421.4	2	3	3	4	10	7	4	0	11	11	29	21
ENSG00000277344.1	0	0	0	0	0	0	0	0	0	0	0	0
ENSG00000268991.2	0	1	0	0	0	1	0	0	1	0	0	2
ENSG00000225710.1	0	2	2	2	0	1	5	1	3	0	0	0
ENSG00000219481.10	5691	8113	6408	6550	5169	6766	12814	5389	9462	11897	8001	5070
ENSG00000271732.1	0	0	0	0	0	0	0	0	1	2	0	0
ENSG00000215908.10	1948	2879	1966	2298	1690	1969	5040	1827	2847	3716	3174	1939
ENSG00000283773.1	0	0	0	0	0	0	0	0	0	0	0	0
ENSG00000186301.8	77	119	62	85	84	68	251	91	152	181	202	102
ENSG00000282143.1	18	47	7	39	81	43	81	42	61	60	60	20
ENSG00000207513.1	22	38	47	71	154	47	124	84	75	101	93	59
ENSG00000237847.2	0	0	0	0	0	0	0	0	0	3	0	0
ENSG00000280114.1	1156	1630	1213	1487	2423	1325	3151	1553	1945	2671	887	598
ENSG00000236698.1	0	0	0	0	0	0	0	0	0	0	0	0
ENSG00000268869.5	6	11	9	11	8	10	14	9	34	44	18	13
ENSG00000279151.1	0	0	0	0	2	0	0	0	0	0	0	0
ENSG00000279132.2	0	0	0	0	0	0	0	0	0	3	0	0
ENSG00000282740.1	23	45	7	34	76	41	82	40	58	59	59	21
ENSG00000058453.16	2219	3153	3204	3524	2348	3985	5485	2187	5213	7299	2446	1536
ENSG00000227684.2	0	0	0	0	0	0	0	0	0	0	0	0
ENSG00000207389.1	0	0	0	0	0	0	0	0	0	0	0	0
ENSG00000186715.10	22	14	19	18	23	26	42	8	76	93	19	6
ENSG00000223643.6	0	0	0	0	0	0	0	0	0	0	0	0
ENSG00000230239.1	0	0	0	0	0	0	0	0	0	0	0	0
ENSG00000263811.1	0	0	0	0	0	0	0	0	0	0	0	0
ENSG00000228549.3	0	0	0	0	0	0	0	0	0	0	0	0
ENSG00000277234.1	0	0	0	0	0	0	0	0	0	0	0	0
ENSG00000238142.1	2	8	3	2	18	5	29	10	16	16	8	8
ENSG00000235241.1	0	0	0	0	0	0	0	0	0	0	0	0
ENSG00000207005.1	0	0	0	0	0	0	0	0	0	0	0	0
ENSG00000272426.1	1	6	0	4	14	3	8	4	10	13	4	3
ENSG00000117122.13	2089	2797	3048	3394	4349	2357	6709	2770	2175	2982	1031	647
ENSG00000226526.1	6	5	9	16	5	18	13	8	7	13	17	9
ENSG00000159363.17	4040	6085	5276	5868	5457	5633	12273	5183	6724	9453	9572	5532
ENSG00000117118.9	1561	2298	1461	1990	2780	1372	3793	1728	2502	3862	2296	1329
ENSG00000117115.12	6	19	8	6	25	25	37	24	9	22	48	25
ENSG00000204362.6	0	1	0	0	0	0	0	0	0	0	1	1
ENSG00000282843.1	0	0	0	0	0	0	2	0	0	0	0	0
ENSG00000142623.9	3	2	0	0	2	4	6	5	0	0	12	3
ENSG00000142619.4	0	0	0	0	3	4	0	1	0	1	3	0
ENSG00000266634.1	0	0	0	0	0	0	0	0	0	0	0	0
ENSG00000159339.13	0	0	2	4	1	8	2	1	1	1	1	1
ENSG00000276747.1	0	0	1	1	4	3	1	0	1	0	0	2
ENSG00000227751.1	3	3	3	4	5	0	0	0	9	6	1	0
ENSG00000179051.13	6786	9677	9208	9595	8038	8089	14424	5493	14081	19172	6840	4222
ENSG00000074964.16	1296	1864	1446	1605	1591	1658	3763	1522	3208	4303	4981	3152
ENSG00000236648.1	1	0	1	0	0	2	1	0	2	3	4	0
ENSG00000117148.7	1	4	3	5	15	21	3	5	2	2	1	2
ENSG00000261781.1	2	0	0	0	0	1	0	0	0	1	1	0
ENSG00000117154.11	1031	1469	862	1068	2246	2022	1981	861	419	765	317	166
ENSG00000280222.1	0	0	0	0	0	0	0	0	0	0	0	0
ENSG00000230035.2	0	0	0	0	0	0	0	0	0	0	0	0
ENSG00000225387.1	1	3	1	1	4	8	6	4	0	1	0	0
ENSG00000179023.8	45	79	26	17	20	35	269	129	163	229	35	34
ENSG00000235282.3	0	0	0	0	0	0	0	0	0	0	0	0
ENSG00000225478.2	0	0	0	0	0	0	0	0	0	0	0	0
ENSG00000009709.11	2	1	3	11	5	8	22	1	3	3	3	0
ENSG00000179002.5	0	2	0	0	0	0	0	0	0	0	0	2
ENSG00000255275.3	0	0	0	0	0	2	2	0	0	0	0	0
ENSG00000159423.16	0	0	0	0	0	0	0	0	0	0	0	0
ENSG00000265606.1	0	0	0	0	0	0	0	0	0	0	0	0
ENSG00000221662.1	0	0	0	0	0	0	0	0	0	0	0	0
ENSG00000169991.10	40	71	41	65	26	72	161	68	137	165	137	89
ENSG00000272084.1	12	27	18	14	20	15	39	13	32	24	63	50
ENSG00000127481.14	4339	5790	7080	8482	3473	8714	19075	9546	9141	10675	11156	8712
ENSG00000230424.1	166	248	241	247	235	259	531	227	479	562	318	210
ENSG00000127463.13	2528	3390	3306	3681	2688	3044	8653	3838	6826	9345	6194	4012
ENSG00000053372.4	2248	3433	2722	3085	3728	1977	5601	2602	3878	5804	2491	1538
ENSG00000211454.13	37	44	34	19	27	34	117	54	91	106	81	42
ENSG00000162482.4	39	49	44	38	42	50	135	49	109	131	75	36
ENSG00000270728.1	0	0	0	0	0	2	0	0	3	0	0	1
ENSG00000053371.12	1821	2626	2284	2586	3967	2003	5060	2197	3710	5152	1412	928
ENSG00000200403.1	0	0	0	0	0	0	0	0	0	0	0	0
ENSG00000040487.12	634	964	816	899	863	730	1887	718	1296	1753	1219	695
ENSG00000077549.17	7491	10654	8594	9483	11503	7729	21561	9353	14110	20394	11174	6695
ENSG00000240490.3	0	0	0	0	0	0	0	0	0	0	0	0
ENSG00000201609.1	0	0	0	0	0	0	0	0	0	0	0	0
ENSG00000235185.1	0	0	1	1	1	1	2	2	4	2	1	0
ENSG00000173436.13	0	0	0	0	0	0	0	0	0	0	0	0
ENSG00000270136.5	3	4	1	3	3	1	2	2	5	7	0	1
ENSG00000226396.1	0	0	0	0	0	0	0	0	0	0	0	0
ENSG00000158747.13	44	49	51	43	25	20	174	65	91	161	238	107
ENSG00000158748.3	3	9	1	2	2	3	26	6	6	9	102	69
ENSG00000162542.13	2	6	6	1	11	12	50	35	21	27	9	8
ENSG00000178828.6	0	0	0	0	0	0	0	0	0	0	0	0
ENSG00000235434.1	0	0	0	0	3	3	0	0	0	0	0	0
ENSG00000169914.5	738	1242	998	1084	835	1150	2227	942	1724	2290	1690	1101
ENSG00000188784.4	0	0	0	0	0	1	0	0	0	0	0	0
ENSG00000242688.3	0	0	0	0	0	0	0	0	0	0	0	0
ENSG00000188257.10	1	1	0	0	0	0	28	16	0	2	0	0
ENSG00000127472.10	1	4	2	2	9	5	16	4	3	5	3	1
ENSG00000117215.14	0	0	0	0	0	0	0	0	2	7	0	0
ENSG00000158786.4	0	0	1	0	1	4	0	0	4	8	1	0
ENSG00000227066.1	0	0	0	0	0	0	1	0	0	2	0	0
ENSG00000187980.6	0	1	1	0	1	4	1	1	5	5	1	0
ENSG00000225986.1	2	7	5	7	23	12	23	11	49	64	8	3
ENSG00000162543.5	32	55	122	110	209	201	267	132	843	1214	95	43
ENSG00000228105.1	0	0	0	0	0	0	0	0	0	0	0	0
ENSG00000158816.15	22	25	21	19	19	26	114	53	157	192	301	182
ENSG00000226664.1	0	0	2	1	2	1	0	0	1	1	3	3
ENSG00000236963.6	10	18	4	8	32	26	39	6	10	33	47	33
ENSG00000226487.1	0	0	0	0	0	0	0	0	0	0	0	0
ENSG00000162545.5	3584	5559	3157	3321	5938	4087	14364	5428	8392	11197	9273	5584
ENSG00000090432.6	1112	1704	1569	1662	1773	1375	3545	1619	2469	3219	2136	1227
ENSG00000215520.3	0	0	0	1	0	0	0	0	1	2	1	0
ENSG00000183114.7	68	97	63	72	84	58	234	86	127	177	646	397
ENSG00000158825.5	1	0	0	0	2	4	4	6	2	1	3	0
ENSG00000158828.7	1787	2613	2544	2741	3274	2661	5767	2120	4144	5507	5069	2985
ENSG00000284005.1	0	0	0	0	0	0	0	0	0	0	0	0
ENSG00000117242.7	496	846	571	646	726	774	1641	792	1204	1899	716	616
ENSG00000244038.9	5508	8075	7163	7855	9438	6340	18295	8094	11715	16164	7355	4443
ENSG00000117245.12	171	266	285	286	208	216	276	135	381	599	1331	802
ENSG00000235432.1	0	0	0	0	0	0	0	0	0	0	0	0
ENSG00000189410.11	296	447	500	491	314	366	585	201	223	297	1058	656
ENSG00000233069.1	0	0	0	0	0	0	0	0	0	0	0	0
ENSG00000127483.17	14476	20168	17113	18216	16313	13985	40851	16808	29006	36441	19705	11990
ENSG00000075151.20	4861	7107	7837	7933	5451	7897	14500	6403	11887	16108	10341	7061
ENSG00000251914.1	0	0	0	0	0	0	0	0	0	0	0	0
ENSG00000221808.1	0	0	0	0	0	0	0	0	0	0	0	0
ENSG00000233072.1	0	0	0	0	0	0	0	0	0	0	0	0
ENSG00000236073.2	0	0	0	0	0	0	0	0	0	0	0	0
ENSG00000235112.1	0	0	0	0	0	0	0	0	0	0	0	0
ENSG00000117298.14	1324	2055	1394	1499	1520	1590	5814	2699	2450	3414	2001	1437
ENSG00000236936.1	0	1	0	0	0	0	0	0	0	2	0	0
ENSG00000231105.1	6	6	8	5	7	1	35	2	38	11	94	6
ENSG00000236216.5	0	0	0	0	2	0	0	1	0	1	0	0
ENSG00000228823.1	0	0	0	0	0	0	0	0	0	0	0	0
ENSG00000236009.1	0	2	0	0	0	0	1	0	0	1	0	0
ENSG00000227001.3	27	55	48	45	42	33	100	49	39	57	52	19
ENSG00000187952.9	331	470	403	484	416	444	1142	505	1002	1392	636	394
ENSG00000186543.7	0	0	0	0	0	0	1	0	0	1	0	0
ENSG00000142794.18	331	493	636	694	455	487	1732	785	484	678	616	375
ENSG00000176378.8	0	0	0	0	0	0	0	0	0	0	0	0
ENSG00000162551.13	483	715	485	464	421	321	1239	566	442	565	901	476
ENSG00000233431.1	0	0	0	0	0	0	2	1	0	0	2	2
ENSG00000076864.19	1077	1650	1141	1221	1245	1201	2834	1177	1737	2366	5005	2980
ENSG00000090686.15	2639	3973	3562	3694	3376	3464	6888	2955	4920	7031	4969	3035
ENSG00000231978.2	0	0	0	0	0	0	0	0	0	0	0	0
ENSG00000187942.11	0	1	2	3	0	3	21	23	12	12	4	1
ENSG00000142798.17	1503	2051	2355	2575	1195	2696	10141	5053	4216	5807	1542	1289
ENSG00000232037.3	1	1	0	3	1	0	1	0	1	4	2	0
ENSG00000283234.1	0	0	0	0	0	0	0	0	0	0	0	0
ENSG00000219073.7	0	0	0	0	0	3	0	0	0	0	0	0
ENSG00000273610.1	0	0	0	0	0	0	0	0	0	0	0	0
ENSG00000201919.1	0	0	0	0	0	0	0	0	0	0	0	0
ENSG00000142789.19	0	0	0	0	3	6	0	0	0	0	0	0
ENSG00000278124.1	0	0	0	0	0	0	0	0	0	0	0	0
ENSG00000201273.1	0	0	0	0	0	0	0	0	0	0	0	0
ENSG00000228397.2	1	0	0	0	5	0	4	4	2	4	1	0
ENSG00000218510.6	297	452	310	345	580	358	861	317	805	1110	490	280
ENSG00000070831.15	16598	22130	17224	20655	28469	13584	44014	18263	29352	39228	22457	13979
ENSG00000230068.2	0	0	0	0	0	0	0	0	0	0	0	0
ENSG00000271428.1	0	0	0	0	0	0	0	0	0	0	0	0
ENSG00000271840.1	2	1	0	2	0	0	1	2	0	3	8	5
ENSG00000162552.14	148	215	167	209	276	239	803	321	183	252	853	543
ENSG00000266564.1	0	0	0	0	0	0	0	0	0	0	0	0
ENSG00000234397.3	0	4	2	2	4	2	0	1	3	4	1	0
ENSG00000279625.1	0	0	0	0	0	0	0	0	0	0	0	0
ENSG00000184677.16	1582	2382	1651	2004	1203	1802	3772	1298	3391	4458	2341	1601
ENSG00000237200.1	0	0	0	0	0	0	0	0	0	0	0	0
ENSG00000070886.11	88	104	20	46	46	52	351	108	59	61	493	299
ENSG00000276835.2	0	0	0	0	0	0	0	0	0	0	0	0
ENSG00000173372.16	0	0	0	0	0	0	0	0	0	0	0	0
ENSG00000159189.11	0	0	0	0	0	2	0	0	0	0	1	0
ENSG00000173369.15	0	0	0	0	0	0	0	0	1	0	0	0
ENSG00000133216.16	5039	7107	9523	10499	7091	9093	15507	6399	18500	23840	10994	6919
ENSG00000265422.1	0	0	0	0	0	0	0	0	0	0	0	0
ENSG00000225952.1	0	0	0	0	0	0	0	0	0	0	0	0
ENSG00000264014.1	0	0	0	0	0	0	1	0	0	0	0	0
ENSG00000215906.8	0	0	0	0	1	0	1	1	0	2	0	0
ENSG00000227868.5	4	7	2	1	9	3	2	1	7	9	13	7
ENSG00000004487.15	12595	18317	16307	17595	17760	15199	29643	12172	18490	24829	14343	8922
ENSG00000240553.1	222	283	242	284	236	250	413	212	316	345	232	169
ENSG00000263793.1	0	0	0	0	0	0	0	0	0	0	0	0
ENSG00000266802.1	0	0	0	0	0	0	0	0	0	0	0	0
ENSG00000169641.13	845	1214	1281	1418	989	1294	2580	1292	1729	2160	1263	881
ENSG00000229010.1	0	0	0	0	0	0	0	0	0	0	0	0
ENSG00000206935.1	0	0	0	0	0	0	0	0	0	1	0	0
ENSG00000252578.1	0	0	0	0	0	0	0	0	0	0	0	0
ENSG00000179546.4	8	7	3	2	15	12	24	7	41	48	100	74
ENSG00000215381.3	0	0	0	0	0	0	2	0	0	0	0	0
ENSG00000261326.2	67	97	92	71	52	108	117	43	112	192	95	89
ENSG00000125944.18	15618	22283	19203	21116	16698	16983	41251	17360	25111	35498	15853	9621
ENSG00000125945.14	2599	3819	2614	2848	1866	2010	6589	2685	3843	5694	3210	2115
ENSG00000249087.6	85	152	98	137	146	143	300	112	256	385	250	144
ENSG00000201405.1	0	0	0	0	0	0	0	0	0	0	0	0
ENSG00000271420.1	0	2	0	1	0	1	1	0	2	0	1	0
ENSG00000204219.9	57	85	48	35	38	53	161	71	63	90	25	16
ENSG00000232482.2	0	0	0	0	0	0	0	0	0	1	0	0
ENSG00000088280.18	2560	3895	4316	4747	3296	3524	6420	2732	3220	4448	1205	728
ENSG00000007968.6	1279	1979	1757	1842	1152	1221	2798	1178	2413	3160	434	264
ENSG00000235052.1	9	8	1	11	12	6	17	3	8	7	1	0
ENSG00000117318.8	3936	6285	5092	6587	7785	4030	16149	8498	3621	6275	926	582
ENSG00000197880.8	0	2	2	2	5	7	7	2	7	4	0	1
ENSG00000229239.2	1	0	0	0	0	3	0	0	1	0	0	0
ENSG00000142676.12	22835	34383	31415	35760	60175	28537	68744	29137	44598	60779	27619	16179
ENSG00000011007.12	2546	3749	2863	3235	2887	3014	6972	3149	5423	7128	5707	3628
ENSG00000236810.5	152	195	203	203	259	199	323	150	341	441	351	198
ENSG00000057757.9	2221	3439	2828	2943	3972	2555	6481	2752	4175	6165	5332	3396
ENSG00000011009.10	2042	3115	2890	3110	4033	2853	5544	2232	3633	5274	3209	1805
ENSG00000117308.14	711	1087	869	1029	1157	764	1848	853	1558	2115	1363	822
ENSG00000117305.14	518	847	807	843	1246	722	1762	793	1359	2012	796	460
ENSG00000179163.11	471	715	554	598	973	741	1256	536	798	1218	991	603
ENSG00000188822.7	5	0	1	0	7	15	5	1	3	5	3	0
ENSG00000229106.1	0	0	0	0	0	0	0	0	0	0	0	0
ENSG00000232557.3	0	0	0	0	0	1	0	0	0	0	0	0
ENSG00000264926.1	0	0	0	0	0	0	0	0	0	0	0	0
ENSG00000230228.2	2	0	0	0	0	0	2	0	0	1	0	0
ENSG00000189266.11	5587	7795	6620	7283	8677	5644	11406	4581	11952	16833	5175	3261
ENSG00000188529.14	5978	8905	7484	8028	8180	6449	15089	6149	10765	14628	7054	4306
ENSG00000215905.4	0	1	0	0	0	0	0	0	0	0	0	0
ENSG00000225315.2	0	5	0	0	2	4	0	0	1	0	0	2
ENSG00000142661.18	0	1	2	0	2	1	3	3	2	8	4	0
ENSG00000230703.1	0	0	0	0	0	0	0	0	0	0	0	0
ENSG00000142677.3	0	1	0	1	5	1	3	1	2	4	2	1
ENSG00000185436.11	16	14	43	44	37	36	40	14	30	43	145	99
ENSG00000230023.2	0	0	0	2	2	1	0	0	1	1	0	1
ENSG00000232298.2	0	3	0	0	1	2	2	1	1	1	1	0
ENSG00000158055.15	13	32	45	44	28	42	63	28	53	83	38	39
ENSG00000001460.17	145	269	408	475	493	461	493	238	612	970	217	150
ENSG00000001461.16	475	694	950	982	965	990	2013	946	1508	1963	1612	1164
ENSG00000117602.11	417	648	730	818	760	760	1376	654	1326	1850	2428	1607
ENSG00000264443.1	2	1	5	2	3	10	9	5	4	8	6	3
ENSG00000184454.6	0	0	8	6	8	12	2	2	4	3	3	1
ENSG00000227312.2	0	0	0	0	0	0	0	0	0	0	0	0
ENSG00000239106.1	0	0	0	0	0	5	0	0	0	0	0	0
ENSG00000133226.16	4298	6167	5465	5315	5689	5364	11778	4993	8653	12098	7017	4246
ENSG00000169504.14	12242	16827	12010	14828	13288	10464	29857	12712	18380	24469	11091	7588
ENSG00000238482.1	0	0	0	0	0	0	0	0	0	0	0	0
ENSG00000020633.18	0	0	0	0	3	8	16	1	0	2	4	1
ENSG00000278034.1	0	0	0	0	0	0	0	0	0	0	0	0
ENSG00000229162.1	0	0	0	0	0	0	0	0	0	0	0	0
ENSG00000261025.1	0	0	0	0	1	0	2	0	2	2	0	0
ENSG00000264371.1	0	0	0	0	0	0	0	0	0	0	0	0
ENSG00000233755.1	0	0	0	0	3	2	1	0	0	4	2	1
ENSG00000233419.3	0	0	0	0	0	0	0	0	0	0	0	0
ENSG00000231953.2	0	1	0	0	1	4	0	0	0	0	0	0
ENSG00000117614.9	1671	2537	2291	2286	3121	1854	4507	1915	2993	4464	2423	1398
ENSG00000117616.17	1437	2485	1414	1644	1914	1814	2909	1003	3342	5144	2970	2029
ENSG00000272432.1	5	8	11	5	6	4	20	9	12	14	9	5
ENSG00000261349.1	0	0	0	0	0	0	0	0	0	0	0	0
ENSG00000187010.19	5	0	1	0	10	17	8	2	1	8	8	5
ENSG00000224183.1	0	0	0	0	0	0	0	0	0	0	0	0
ENSG00000259984.1	0	0	0	0	0	0	0	0	0	0	0	0
ENSG00000183726.10	4051	5813	4656	5269	7317	4047	11017	4606	7010	9438	4459	2868
ENSG00000188672.17	12	22	20	19	27	28	39	13	31	44	27	27
ENSG00000238084.4	7	12	6	9	6	10	13	6	7	7	1	6
ENSG00000204178.9	2508	3562	2849	3166	2976	2845	7744	3216	3979	5445	6003	3782
ENSG00000157978.11	179	303	288	282	339	353	907	422	414	540	94	86
ENSG00000225643.1	2	9	4	4	8	8	20	4	1	6	0	0
ENSG00000117643.14	414	600	848	930	896	994	1129	487	1009	1521	205	188
ENSG00000233478.1	0	0	0	1	0	0	0	0	0	0	1	0
ENSG00000162430.16	1721	2538	2487	2657	1802	2616	5178	2026	3670	4461	2044	1191
ENSG00000255054.3	0	4	2	2	4	3	8	4	6	6	5	0
ENSG00000228172.5	22	32	27	16	39	36	85	26	58	61	54	29
ENSG00000117640.17	1883	2610	2459	2715	3657	2202	5952	2769	4197	5745	3210	1878
ENSG00000272478.1	0	0	0	0	0	0	0	0	0	0	0	0
ENSG00000127423.10	304	358	383	390	462	298	543	223	366	472	90	55
ENSG00000236528.1	8	5	4	3	10	1	10	4	9	11	4	3
ENSG00000182749.5	186	250	245	262	311	345	616	266	557	782	560	310
ENSG00000207302.1	0	0	0	0	0	0	0	0	1	0	0	0
ENSG00000117632.22	43736	60648	45426	52922	85827	36414	104515	42778	75462	102495	56880	33581
ENSG00000229786.1	0	0	0	0	0	2	0	0	0	0	0	0
ENSG00000223624.1	0	0	0	0	0	0	0	0	0	0	0	0
ENSG00000283938.1	0	0	0	0	0	0	0	0	0	0	0	0
ENSG00000158006.13	277	381	476	473	481	372	745	325	697	1030	364	239
ENSG00000207237.1	0	0	0	0	0	0	0	0	0	0	0	0
ENSG00000252190.1	1	0	0	0	0	0	0	0	0	0	0	0
ENSG00000252691.1	0	0	0	0	0	0	0	0	0	0	0	0
ENSG00000158008.9	207	295	231	232	342	342	554	206	169	228	151	82
ENSG00000158014.14	0	5	1	0	0	1	9	2	0	0	5	11
ENSG00000284309.1	0	0	0	0	0	0	0	0	0	1	0	0
ENSG00000158022.6	1	0	0	0	0	0	7	1	0	0	4	5
ENSG00000175087.9	2017	2861	1917	2123	2200	1747	4597	1914	3160	4131	4023	2621
ENSG00000197245.5	15	39	27	26	32	26	53	17	23	28	13	12
ENSG00000282872.1	20	46	33	35	103	51	68	30	52	65	90	49
ENSG00000236782.6	4	1	4	5	10	2	4	2	4	1	6	6
ENSG00000142684.8	286	489	359	463	970	408	938	404	615	933	386	232
ENSG00000142675.17	107	153	79	95	98	92	248	85	190	216	366	180
ENSG00000188782.8	1	1	0	0	0	4	4	0	0	0	3	3
ENSG00000236155.6	2	0	0	4	1	1	3	1	1	2	5	1
ENSG00000278572.1	1	4	6	2	6	2	12	5	15	8	5	1
ENSG00000130695.14	1318	2081	1658	1713	1526	1644	2771	1018	2282	2953	1580	981
ENSG00000270733.1	0	0	0	0	0	0	0	0	0	0	0	0
ENSG00000142669.14	2106	3289	2988	3263	4598	2875	6698	2952	5332	8176	2820	1696
ENSG00000158062.20	978	1429	1159	1360	1901	1270	3077	1282	2924	4120	1356	682
ENSG00000169442.8	0	3	3	0	2	0	1	0	0	1	0	0
ENSG00000176092.14	9	7	18	17	22	18	14	19	11	22	29	29
ENSG00000225854.2	0	0	0	0	0	0	0	1	0	0	0	0
ENSG00000176083.17	0	0	1	0	2	5	0	1	1	0	0	0
ENSG00000131914.10	28	25	10	10	4	3	36	25	35	33	77	24
ENSG00000117682.16	1204	1809	1521	1658	1628	1498	3543	1562	2519	3363	2417	1458
ENSG00000223583.1	3	0	0	0	1	1	2	1	1	3	1	1
ENSG00000225891.1	23	27	20	21	16	26	56	14	68	57	24	10
ENSG00000198830.10	65539	91866	68846	86048	102219	52079	145846	59728	113278	152246	30454	19018
ENSG00000224129.1	0	0	0	0	0	0	0	0	0	0	0	0
ENSG00000117676.13	495	709	848	831	980	950	1267	549	777	1026	511	296
ENSG00000238705.1	0	0	0	0	0	0	0	0	0	0	0	0
ENSG00000243905.3	0	0	0	0	0	0	1	0	0	0	0	0
ENSG00000252802.1	0	0	0	0	0	0	0	0	0	0	0	0
ENSG00000252429.2	0	0	0	0	0	0	0	0	0	0	0	0
ENSG00000229247.2	0	0	0	0	0	0	0	0	0	0	0	0
ENSG00000238316.1	0	0	0	0	0	0	0	0	0	0	0	0
ENSG00000235069.2	0	0	0	0	0	0	0	0	0	0	0	0
ENSG00000260063.1	24	33	44	32	31	34	111	43	78	82	64	38
ENSG00000117713.18	8802	11699	12770	13235	8022	13087	26138	11110	19525	23309	18240	12284
ENSG00000060642.10	264	407	437	471	529	380	1023	396	755	987	414	273
ENSG00000241188.3	0	0	0	0	1	0	0	0	0	0	0	0
ENSG00000204160.11	1315	1849	1696	1856	1780	1577	3507	1518	2325	3257	2554	1456
ENSG00000175793.11	10	36	1	2	12	6	29	11	3	9	30	6
ENSG00000226698.1	1	6	1	2	2	1	7	2	3	4	0	0
ENSG00000142751.14	1127	1686	1341	1397	1557	1328	3682	1522	2704	3783	2561	1509
ENSG00000198746.12	585	857	748	740	794	651	1732	756	1028	1454	964	605
ENSG00000090273.13	4661	7051	5886	6151	5526	5553	11632	4849	7858	12028	6301	3738
ENSG00000131910.4	0	1	0	0	1	0	0	0	0	0	0	0
ENSG00000175707.8	1	4	5	7	2	1	23	13	24	23	50	29
ENSG00000172746.6	0	3	0	4	0	3	0	1	5	3	1	0
ENSG00000224064.1	0	0	0	0	0	0	0	0	0	0	1	0
ENSG00000225294.1	0	0	0	0	0	0	1	0	0	1	0	0
ENSG00000253368.3	228	326	386	440	513	392	794	371	361	607	558	362
ENSG00000158246.7	139	276	99	91	141	110	425	278	304	498	144	109
ENSG00000090020.10	527	721	776	775	723	842	2082	896	1421	1964	1299	860
ENSG00000229985.2	0	0	0	1	0	1	0	1	0	0	0	0
ENSG00000214973.3	0	0	0	1	2	1	0	1	2	4	1	0
ENSG00000225159.1	56	90	61	83	90	45	110	65	152	117	47	22
ENSG00000225990.2	0	0	0	0	0	0	0	0	0	0	0	0
ENSG00000224311.1	0	1	0	0	1	3	0	0	0	3	2	1
ENSG00000142784.15	2421	3367	3487	3690	3547	3445	7481	3058	5488	7420	4193	2598
ENSG00000252098.1	0	0	0	0	0	0	0	0	0	0	0	0
ENSG00000243659.1	5	12	10	13	6	2	7	8	20	22	22	8
ENSG00000186501.14	1419	2063	1763	1950	2295	1584	4294	1836	2948	4327	3047	1759
ENSG00000206888.1	0	0	0	0	0	0	0	0	0	0	0	0
ENSG00000241547.1	0	0	0	0	0	0	0	0	0	0	0	0
ENSG00000142765.17	17	40	38	41	65	51	66	32	99	173	59	23
ENSG00000142733.14	213	323	250	286	220	244	603	292	539	870	442	226
ENSG00000142748.12	1	1	1	0	0	1	0	0	2	5	7	4
ENSG00000174950.10	0	2	0	4	1	2	1	0	0	2	3	0
ENSG00000231207.1	0	0	0	0	0	0	0	0	0	0	0	0
ENSG00000181773.6	56	98	62	58	61	53	134	93	66	115	129	56
ENSG00000158195.10	2335	3604	4114	4275	4081	4637	8538	3689	8237	11772	3491	2244
ENSG00000241169.1	0	0	0	0	0	2	0	0	0	0	0	0
ENSG00000237429.1	2	7	5	4	3	4	17	2	8	6	4	5
ENSG00000126705.13	2618	3970	3737	4093	3097	4378	7113	2783	6076	8203	7143	4402
ENSG00000000938.12	1	2	1	0	5	6	3	0	2	2	1	1
ENSG00000235912.1	19	17	11	19	42	12	26	17	34	34	16	17
ENSG00000233975.1	0	0	0	1	0	1	0	0	1	6	1	0
ENSG00000126709.14	658	875	1163	1273	2830	1309	2392	926	1729	2356	380	269
ENSG00000225886.3	0	1	1	1	3	6	1	0	3	1	0	0
ENSG00000206767.1	0	0	0	0	0	0	0	0	0	0	0	0
ENSG00000226662.2	0	0	0	0	0	0	0	0	0	0	0	0
ENSG00000207095.1	0	0	0	0	0	0	0	0	0	0	0	0
ENSG00000009780.15	697	981	888	951	1260	775	1798	680	1472	2034	770	551
ENSG00000231344.1	0	0	0	0	0	0	0	0	0	0	0	0
ENSG00000230833.1	0	0	0	0	0	0	0	0	0	0	0	0
ENSG00000117758.13	2928	4256	3037	3409	4486	3062	8227	3524	5369	7677	7797	4679
ENSG00000269971.1	0	0	0	0	0	0	0	0	0	0	0	0
ENSG00000270031.1	0	0	0	0	0	0	0	0	0	0	0	0
ENSG00000223062.1	0	0	0	0	0	0	1	0	0	1	0	1
ENSG00000117751.17	3173	4497	3751	4036	5033	2938	8463	3706	5668	7925	4175	2481
ENSG00000252947.1	0	0	0	0	0	0	0	0	0	0	0	0
ENSG00000130775.15	64	102	127	127	257	158	162	60	118	164	35	15
ENSG00000117748.9	2503	3549	3046	3559	4426	2476	5395	2321	3718	5047	1923	1232
ENSG00000130768.14	22	42	53	64	122	84	170	88	30	42	30	17
ENSG00000227050.1	1	0	0	0	1	3	2	0	3	2	3	3
ENSG00000158156.7	36	51	30	43	129	119	238	115	171	249	32	20
ENSG00000158161.15	1382	1953	2149	2377	1764	2057	3053	1233	2558	3614	1912	1269
ENSG00000238231.2	0	0	0	0	0	0	0	0	0	0	0	0
ENSG00000240750.3	0	0	0	0	0	0	0	0	0	0	0	0
ENSG00000228589.3	597	904	748	811	1128	693	1668	721	1340	2020	885	583
ENSG00000228943.1	0	0	0	0	0	0	0	0	0	0	0	0
ENSG00000214812.3	0	0	0	0	0	0	0	0	1	0	1	0
ENSG00000253005.1	0	0	0	0	0	0	0	0	0	0	0	0
ENSG00000169403.11	8	19	13	13	21	21	26	6	29	37	38	31
ENSG00000126698.10	5704	8063	6439	7283	11580	5436	14664	6373	9827	13976	7427	4585
ENSG00000130770.17	2820	4050	3169	3782	7179	3268	7470	3321	5257	7494	3378	2009
ENSG00000270605.1	70	87	50	43	102	70	166	66	285	332	62	31
ENSG00000271398.1	0	0	0	1	2	1	0	0	0	1	1	1
ENSG00000130766.4	1272	1922	2082	2152	1894	1801	4708	1944	3158	4361	3250	1901
ENSG00000130772.13	608	965	684	903	1245	530	1434	580	1266	1827	790	479
ENSG00000204138.12	3372	4668	4405	4579	4866	4382	10094	4376	7084	9508	3959	2507
ENSG00000206779.1	0	0	0	0	0	0	0	0	0	0	0	0
ENSG00000229820.2	0	0	0	0	0	0	0	0	0	0	0	0
ENSG00000221216.1	0	0	0	0	0	0	0	0	0	0	0	0
ENSG00000180198.15	2598	3600	3386	3399	3651	2812	6007	2149	5218	6071	3389	1336
ENSG00000242125.3	0	0	0	0	0	0	0	0	0	0	0	0
ENSG00000274266.1	0	0	0	0	0	0	0	0	0	0	0	0
ENSG00000200087.1	0	0	0	0	0	0	0	0	0	0	0	0
ENSG00000231468.2	0	0	0	0	0	0	1	0	0	0	2	0
ENSG00000279443.1	66	53	66	47	62	36	173	55	119	122	103	34
ENSG00000180098.9	734	1174	871	1052	1677	770	1950	860	1481	2260	1283	785
ENSG00000197989.13	215	352	176	266	290	203	418	177	456	689	726	354
ENSG00000221539.1	0	0	0	0	0	0	0	0	0	0	0	0
ENSG00000278274.1	0	0	0	0	0	0	0	0	0	0	0	0
ENSG00000273544.1	0	0	0	0	0	0	0	0	0	0	0	0
ENSG00000280498.1	0	0	0	0	0	0	0	0	0	0	0	0
ENSG00000274582.1	0	0	0	0	0	0	0	0	0	0	0	0
ENSG00000120656.11	540	781	743	817	1244	691	1546	670	1196	1698	977	698
ENSG00000188060.7	45	69	33	38	40	43	116	84	54	81	11	14
ENSG00000229388.1	7	12	9	19	23	4	26	12	25	33	11	7
ENSG00000270103.3	0	0	0	0	0	0	0	0	0	0	0	0
ENSG00000274978.1	0	0	0	1	0	0	0	0	0	0	0	0
ENSG00000162419.12	1439	1932	1696	1850	1791	1688	4028	1845	2758	3500	2012	1208
ENSG00000252777.1	0	0	0	0	0	0	0	0	0	0	0	0
ENSG00000198492.15	5236	7360	6411	7136	8033	5760	14930	6093	9004	12038	6970	4331
ENSG00000116329.10	33	48	48	31	44	60	106	48	36	27	81	52
ENSG00000233427.1	0	0	3	1	1	8	2	0	0	0	1	0
ENSG00000199756.1	0	0	0	0	0	0	0	0	0	0	0	0
ENSG00000159023.19	5344	7731	7644	7784	5949	6796	12369	5198	8737	11240	7394	4776
ENSG00000225616.2	5	3	1	1	3	1	2	4	9	7	4	3
ENSG00000206704.1	0	0	0	0	0	0	0	0	0	0	0	0
ENSG00000277958.1	0	0	0	0	0	0	0	0	0	0	0	0
ENSG00000253304.1	16	14	10	11	21	18	291	147	35	65	40	27
ENSG00000225750.1	2	3	0	7	1	2	15	5	6	2	6	1
ENSG00000116350.16	5537	7628	7762	7726	5827	6647	13707	5834	9522	13677	6831	4237
ENSG00000277916.1	0	0	0	0	0	0	0	0	0	0	0	0
ENSG00000116353.15	547	843	685	827	1066	816	1538	707	1250	1749	947	598
ENSG00000237934.1	0	0	0	0	0	0	0	0	0	0	0	0
ENSG00000060656.19	528	783	623	724	836	959	2233	960	1675	2297	989	628
ENSG00000230523.1	0	0	0	0	0	2	3	2	1	0	1	0
ENSG00000225011.4	0	0	0	0	3	0	0	0	2	1	0	0
ENSG00000228176.1	0	0	0	0	0	0	2	0	0	0	0	0
ENSG00000270927.1	0	0	0	0	0	0	0	0	0	0	0	0
ENSG00000233399.2	1	1	1	4	0	1	5	0	3	6	1	1
ENSG00000233372.1	0	0	0	0	0	0	0	0	0	0	0	0
ENSG00000231251.1	0	0	0	0	0	0	0	0	0	0	0	0
ENSG00000236335.1	0	0	0	0	0	0	0	0	0	0	0	0
ENSG00000231949.1	0	0	0	0	0	0	0	0	0	0	0	0
ENSG00000162510.5	10	10	10	3	11	3	111	57	13	15	54	28
ENSG00000186056.9	2	12	20	15	17	20	61	24	15	35	13	11
ENSG00000162511.7	3	0	5	2	6	7	15	2	11	20	35	17
ENSG00000264773.1	0	0	0	0	0	0	0	0	0	0	0	0
ENSG00000229607.1	0	1	0	1	0	1	0	0	0	1	4	1
ENSG00000223382.4	5	10	7	8	11	5	26	6	24	14	8	4
ENSG00000222784.1	0	0	0	0	2	0	0	0	0	0	0	0
ENSG00000235143.1	0	0	0	0	0	0	0	0	0	0	0	0
ENSG00000162512.15	6558	9917	11953	13069	10618	14122	22776	9477	18384	24910	37788	22972
ENSG00000266210.2	0	0	0	0	0	0	0	0	0	0	0	0
ENSG00000134644.15	6670	9500	9434	9904	7817	9401	17994	7652	13960	18080	12381	7786
ENSG00000237329.2	0	0	0	0	0	0	0	0	0	0	0	0
ENSG00000232768.1	0	0	0	0	0	0	0	0	0	0	0	0
ENSG00000215900.4	0	0	0	1	0	0	0	0	1	1	0	0
ENSG00000225142.2	0	0	0	0	0	0	0	0	0	0	0	0
ENSG00000084628.9	3402	5166	4531	5303	5206	4511	7736	3184	3770	5290	7661	4351
ENSG00000060688.12	2822	4143	3364	3935	5318	2894	6311	2563	4592	6490	2311	1514
ENSG00000229447.2	0	0	0	0	0	0	0	0	0	0	0	0
ENSG00000121766.15	2585	3867	2899	3383	5416	2551	7026	3073	3692	5350	3568	2417
ENSG00000229044.1	21	37	18	26	51	13	42	18	23	23	27	16
ENSG00000121769.7	57	98	128	127	495	130	155	60	85	114	317	221
ENSG00000168528.11	2248	3093	3351	3606	3381	2653	6134	2376	2988	4115	2246	1239
ENSG00000215899.3	4	4	2	2	2	1	4	1	10	7	4	1
ENSG00000206981.1	0	0	0	0	0	0	1	0	0	0	0	0
ENSG00000260386.6	0	0	1	0	3	0	0	0	0	0	0	0
ENSG00000265961.1	0	0	0	0	0	0	0	0	0	0	0	0
ENSG00000284543.1	0	5	0	4	16	12	9	6	3	5	19	9
ENSG00000229167.1	0	0	0	0	0	0	0	0	1	0	0	0
ENSG00000142910.15	3	0	4	0	1	3	12	3	0	2	6	9
ENSG00000121764.11	19	44	35	30	32	31	101	47	61	41	148	100
ENSG00000162517.12	1501	2256	2305	2563	3077	1933	4410	1928	3819	5668	2632	1606
ENSG00000235790.7	6	2	2	10	8	8	10	6	9	8	9	13
ENSG00000264078.1	0	0	0	0	0	0	0	0	0	0	0	0
ENSG00000084636.17	161	257	95	123	150	189	982	451	56	71	291	156
ENSG00000121753.12	8025	11665	9188	10093	8528	9505	22068	8460	9235	11730	14715	8780
ENSG00000266580.1	0	0	0	0	0	0	0	0	0	0	0	0
ENSG00000254545.1	0	0	0	0	0	0	0	0	0	0	0	0
ENSG00000134668.12	6	13	5	2	9	14	58	36	10	26	22	29
ENSG00000203620.2	0	1	0	4	2	5	1	0	0	2	3	3
ENSG00000269967.1	8	4	3	6	25	18	19	8	9	10	12	11
ENSG00000184007.18	769	1115	730	1046	486	664	2142	857	1163	1719	984	604
ENSG00000228634.1	0	0	0	0	0	0	0	0	2	0	0	0
ENSG00000121774.17	16217	23178	22062	23761	23649	19750	42273	17544	30859	43374	24207	15165
ENSG00000203325.3	10	7	6	6	23	10	12	3	21	20	19	6
ENSG00000121775.17	1243	1752	1438	1446	1616	1150	3312	1393	2202	2863	1828	1009
ENSG00000266203.1	0	0	0	0	0	0	0	0	0	0	0	0
ENSG00000276493.1	0	0	0	0	1	0	0	0	0	0	0	0
ENSG00000025800.13	628	990	910	1080	719	1066	1929	845	1358	1583	1390	952
ENSG00000250135.1	0	0	0	0	0	0	0	0	0	0	0	0
ENSG00000084652.15	2780	4217	4131	4441	3434	4082	8556	3793	6574	8788	3875	2636
ENSG00000160050.14	1262	1836	1554	1720	2483	1369	3575	1512	2229	2967	2155	1256
ENSG00000224066.1	37	63	29	40	52	42	108	47	161	232	94	60
ENSG00000160051.11	230	388	357	331	359	290	576	220	421	530	280	177
ENSG00000222046.2	1	4	3	2	9	2	5	2	4	2	5	7
ENSG00000160055.19	219	350	311	343	406	296	681	296	703	1044	513	335
ENSG00000084623.11	6848	10235	7297	8680	14010	6510	18454	8008	12829	16959	7603	4639
ENSG00000220785.7	31	45	137	119	195	113	95	32	87	114	121	54
ENSG00000183615.5	6	7	18	24	11	20	16	3	19	25	26	8
ENSG00000182866.16	1	0	0	0	6	7	5	0	2	4	2	3
ENSG00000277617.1	0	1	0	0	0	0	0	0	0	0	0	0
ENSG00000252450.1	0	0	0	0	0	0	0	0	0	0	0	0
ENSG00000116478.11	2810	3986	3737	4318	4355	3223	6292	2718	5518	7845	2010	1316
ENSG00000175130.6	49859	71391	60561	68220	69947	49973	131946	49924	85484	119671	73386	42073
ENSG00000233775.1	0	1	3	3	0	0	1	1	2	7	4	2
ENSG00000162526.6	66	81	30	22	35	50	113	45	120	143	132	81
ENSG00000225828.1	274	338	244	251	301	248	1100	383	826	887	828	345
ENSG00000160058.18	3126	4223	3817	4057	4013	3526	8302	3323	6200	7604	6668	4094
ENSG00000224333.1	0	0	0	0	0	0	0	0	0	0	0	0
ENSG00000270850.1	0	0	0	0	0	0	0	0	0	0	0	0
ENSG00000229259.1	0	0	0	0	0	0	0	0	1	0	0	0
ENSG00000263529.2	0	0	0	0	0	0	0	0	0	0	0	0
ENSG00000254553.1	29	43	61	64	59	74	79	32	72	129	165	103
ENSG00000273274.1	0	0	0	0	0	0	0	0	0	0	0	0
ENSG00000160062.14	821	1223	998	1149	1287	940	2305	998	1590	2093	1344	914
ENSG00000176261.15	918	1194	929	1063	1678	890	2347	1066	1860	2396	1095	784
ENSG00000200591.1	0	0	0	0	0	0	0	0	0	0	0	0
ENSG00000162521.18	20835	28699	24233	27156	29365	19406	47961	20237	32219	42954	18586	12100
ENSG00000162520.14	69	107	87	111	160	163	434	225	460	640	111	119
ENSG00000224409.1	0	0	0	1	2	3	0	0	0	1	0	1
ENSG00000162522.10	1552	2303	2178	2511	2215	2319	5339	2315	2095	2814	2349	1252
ENSG00000134684.10	3691	5590	5218	5635	5265	4186	11550	5241	6068	8321	6973	4386
ENSG00000116497.17	1606	2345	2268	2454	2284	1972	4272	1816	3147	4383	2065	1431
ENSG00000160097.16	709	1049	957	1096	793	810	1467	674	758	1189	314	198
ENSG00000121905.9	434	612	875	1025	1539	1118	979	348	191	271	275	164
ENSG00000121900.18	41	49	73	70	36	45	118	83	138	167	89	34
ENSG00000116514.16	1131	1860	1514	1581	1652	1368	3368	1295	2082	2972	3606	2183
ENSG00000278966.2	0	0	1	1	1	0	2	2	2	1	0	0
ENSG00000217644.5	0	0	0	0	0	0	0	0	0	0	0	0
ENSG00000239670.1	0	0	0	0	0	0	0	0	0	0	0	0
ENSG00000236065.2	28	22	33	33	48	27	47	11	48	39	20	14
ENSG00000004455.16	2245	3344	3534	3915	4248	2704	5634	2482	4594	6555	2355	1415
ENSG00000276645.1	0	0	0	0	0	0	0	0	0	0	0	0
ENSG00000142920.16	292	439	448	412	588	439	815	330	452	603	525	320
ENSG00000278997.1	15	21	11	27	15	20	48	15	31	29	24	10
ENSG00000116525.13	636	875	711	862	746	861	1847	825	841	1190	828	461
ENSG00000279179.1	1	1	1	1	6	1	8	2	0	4	5	2
ENSG00000160094.14	3754	5212	5134	5623	4434	4751	11432	4508	6234	8497	6495	3842
ENSG00000270115.1	0	0	0	0	0	0	0	0	0	0	0	0
ENSG00000184389.9	82	81	76	77	37	50	161	77	114	113	119	43
ENSG00000225313.5	54	40	30	23	34	32	54	35	71	48	32	18
ENSG00000134686.18	7749	11197	9142	10355	10757	8523	21025	8646	12473	16892	9465	5455
ENSG00000284154.1	0	0	0	0	0	0	0	0	0	0	0	0
ENSG00000222112.1	0	0	0	0	0	0	0	0	0	0	0	0
ENSG00000233246.1	13	25	20	16	15	29	38	6	30	46	19	13
ENSG00000234512.1	0	0	0	0	0	0	0	0	0	0	0	0
ENSG00000121903.14	234	315	393	413	221	342	562	219	511	682	453	327
ENSG00000235907.2	0	0	0	0	0	0	1	0	0	0	0	0
ENSG00000121904.17	281	376	254	228	85	135	2020	933	574	703	1164	873
ENSG00000227000.2	0	0	0	0	0	0	0	0	0	0	0	0
ENSG00000176256.10	0	0	0	0	0	0	0	0	0	0	0	0
ENSG00000231163.5	0	0	0	0	0	0	0	0	0	1	0	0
ENSG00000201148.1	0	0	0	0	0	0	0	0	0	0	0	0
ENSG00000142698.14	5	6	11	14	3	2	43	19	21	21	9	1
ENSG00000270241.1	0	0	0	0	0	0	0	0	0	0	0	0
ENSG00000207941.1	0	0	0	0	0	0	0	0	0	0	0	0
ENSG00000163866.8	1196	1614	1318	1450	2101	1210	2942	1305	1838	2558	1327	888
ENSG00000189280.3	0	0	0	0	0	0	0	0	0	0	0	0
ENSG00000189433.5	0	0	0	0	0	0	0	0	0	0	0	0
ENSG00000255811.1	0	0	0	0	0	0	0	0	0	0	0	0
ENSG00000188910.7	1	1	0	0	0	0	0	0	0	0	0	0
ENSG00000187513.8	0	0	0	0	0	0	0	0	0	0	0	0
ENSG00000230163.1	0	0	0	0	1	0	0	0	0	2	1	0
ENSG00000116544.11	825	1384	795	1063	772	1101	2054	880	1212	1404	2863	1637
ENSG00000241014.1	38	37	27	47	49	53	134	59	192	169	89	49
ENSG00000271741.1	2	1	4	0	0	2	0	1	2	4	3	0
ENSG00000243749.1	0	0	0	0	0	0	0	0	0	0	0	0
ENSG00000163867.16	1	5	1	0	1	0	5	0	8	10	3	1
ENSG00000233940.1	0	0	0	0	0	0	0	0	0	0	0	1
ENSG00000197056.9	954	1395	1217	1333	1357	1060	2194	943	1821	2570	973	708
ENSG00000228348.1	1	1	0	1	0	1	1	0	1	6	1	1
ENSG00000116560.10	29162	41678	32715	34354	30944	29679	68527	27400	49607	66367	27813	15874
ENSG00000201868.1	2	0	0	0	0	0	0	0	1	0	1	1
ENSG00000146463.11	6654	9541	9666	10536	7397	8664	14671	5870	12398	16200	8207	5397
ENSG00000240374.3	0	0	0	0	0	0	0	0	0	0	0	0
ENSG00000201542.1	0	0	0	0	0	0	0	0	0	0	0	0
ENSG00000229994.1	0	0	0	0	0	0	0	0	0	0	0	0
ENSG00000227409.1	19	14	10	12	6	18	14	6	14	11	6	5
ENSG00000278702.1	0	0	0	0	0	0	0	0	0	0	0	0
ENSG00000142687.17	2121	3429	3237	3608	3548	3555	7878	3429	5249	8187	4273	2860
ENSG00000236274.1	0	0	0	0	0	0	0	0	0	0	0	0
ENSG00000020129.15	3106	4777	3218	3757	3447	4011	9691	3941	4962	6731	7632	4664
ENSG00000239636.1	10	24	12	27	20	30	38	16	54	41	141	46
ENSG00000116819.6	240	308	90	90	93	142	512	257	121	106	404	184
ENSG00000126067.11	4868	7302	5700	6691	8144	5171	12396	5660	9126	12945	5938	3680
ENSG00000142686.7	356	550	690	676	1239	1029	1556	665	970	1360	1274	760
ENSG00000092853.13	1595	2352	2455	2389	2195	2507	3317	1483	2676	3959	1120	788
ENSG00000232335.1	13	17	16	15	17	18	10	9	26	15	10	4
ENSG00000134698.10	2299	3546	2935	3140	2222	2911	6445	2699	3501	4744	5391	3794
ENSG00000092847.11	7060	9899	12320	13215	6850	10140	17179	7636	9753	13342	4925	3314
ENSG00000271164.1	0	0	0	0	0	0	0	0	0	0	0	0
ENSG00000271914.1	1	4	1	6	3	1	9	1	4	10	2	1
ENSG00000126070.19	1509	2230	2806	2962	2050	2674	4514	1984	2646	3863	2427	1668
ENSG00000271554.1	2	0	0	1	2	7	0	0	4	0	0	2
ENSG00000232862.5	16	20	14	24	43	28	41	14	47	66	27	15
ENSG00000092850.11	410	663	654	720	868	653	1421	548	1698	2201	852	400
ENSG00000116863.10	1034	1464	1278	1445	1702	1310	3023	1134	2822	3679	2103	1124
ENSG00000171812.12	7	3	8	10	13	15	261	144	13	21	16	6
ENSG00000054116.11	1968	2760	2253	2596	3644	1901	5516	2334	3372	4921	2788	1622
ENSG00000116871.15	8884	12729	11038	12634	9798	10855	24726	9611	16348	24370	18368	10825
ENSG00000264592.2	0	1	0	1	0	0	1	1	1	0	0	1
ENSG00000054118.13	7842	11869	11127	11693	8569	10404	21257	8922	14363	19787	11176	7138
ENSG00000231849.1	0	0	0	0	0	0	0	0	0	0	0	0
ENSG00000214193.10	223	305	272	352	247	363	615	194	422	455	287	148
ENSG00000142694.6	93	118	219	221	239	164	760	329	435	788	83	53
ENSG00000116883.8	241	290	225	227	248	312	425	197	313	326	260	125
ENSG00000196182.10	2487	3845	3645	3703	3144	3333	7098	2887	4544	6405	3413	2220
ENSG00000181817.5	755	1206	981	1223	1925	833	2333	1069	1401	2208	952	539
ENSG00000222821.1	0	0	0	0	0	0	0	0	0	0	0	0
ENSG00000116885.18	412	606	499	594	779	451	1094	483	1131	1581	544	329
ENSG00000201448.1	0	0	0	0	0	0	0	0	0	0	0	0
ENSG00000116898.11	1243	2015	1382	1874	3275	1333	3432	1725	2614	4136	1347	1052
ENSG00000119535.17	1	0	1	1	4	3	15	6	4	1	6	2
ENSG00000230214.1	0	0	0	0	0	0	0	0	0	0	0	0
ENSG00000234481.1	0	0	0	0	0	0	0	0	0	0	0	0
ENSG00000163873.9	2909	3776	1102	1295	869	2062	9325	3140	11434	13489	7685	4957
ENSG00000264698.1	0	0	0	0	0	0	0	0	0	0	0	0
ENSG00000207328.1	0	0	0	0	0	0	0	0	0	0	0	0
ENSG00000223944.1	0	0	0	0	1	2	3	0	3	1	2	1
ENSG00000252368.1	0	0	0	0	0	0	0	0	0	0	0	0
ENSG00000230451.2	0	0	0	0	0	0	0	0	0	0	0	0
ENSG00000233621.1	10	31	19	18	44	30	27	10	65	66	21	15
ENSG00000163874.10	25	34	60	44	60	44	127	47	106	164	32	18
ENSG00000283724.1	0	0	0	0	0	0	0	0	0	0	0	0
ENSG00000163875.15	2289	3487	3889	4776	6316	3710	10882	4739	7209	10160	7181	4597
ENSG00000263675.1	0	0	0	0	0	0	0	0	0	0	0	0
ENSG00000163877.10	768	1141	963	1065	909	859	1947	849	1683	2268	1476	986
ENSG00000232273.1	0	0	0	2	1	0	1	0	2	0	0	0
ENSG00000237749.4	13	13	14	16	15	5	28	2	24	24	12	3
ENSG00000163879.10	1405	2242	1496	1682	3116	2071	5197	2194	8307	11726	2248	1310
ENSG00000134697.12	1729	2685	2183	2343	2373	2146	4202	1907	3459	5048	3327	2082
ENSG00000169218.13	937	1536	1595	1621	1603	2022	4003	1583	688	993	86	104
ENSG00000116922.14	904	1314	1204	1276	1301	1021	2100	856	1569	2020	1075	690
ENSG00000134690.10	1778	2665	2515	2479	2933	2131	3635	1648	3853	4908	956	501
ENSG00000183317.16	298	367	377	355	383	450	839	253	500	628	1763	1088
ENSG00000200421.1	0	0	0	0	0	0	0	0	0	0	0	0
ENSG00000214141.4	2	0	0	0	0	0	1	0	2	1	9	1
ENSG00000227416.2	0	0	0	0	0	0	5	0	1	2	4	3
ENSG00000185090.14	1433	2230	2038	2477	2183	1776	4201	1725	3845	5352	3843	2376
ENSG00000233728.1	5	3	3	2	4	0	6	9	9	3	8	4
ENSG00000196449.3	788	1083	709	833	1078	584	2442	1137	1121	1600	1048	591
ENSG00000197982.13	1279	1930	2001	2460	2753	1512	5474	2207	3415	5058	2076	1206
ENSG00000188786.9	659	1007	1080	1036	823	1099	2370	1044	1507	1905	1254	747
ENSG00000235673.1	0	0	0	0	0	0	0	0	0	0	1	0
ENSG00000230955.1	8	7	4	7	6	4	7	5	12	20	1	7
ENSG00000204084.12	888	1172	1082	1109	1157	1049	2035	795	1721	2197	1008	573
ENSG00000252448.1	0	0	0	0	0	0	0	0	0	0	0	0
ENSG00000222282.1	0	0	0	0	0	0	0	0	0	0	0	0
ENSG00000277168.1	0	0	0	0	0	0	0	0	0	0	0	0
ENSG00000183431.11	4808	6871	6023	6238	7258	5220	10989	4758	7669	11388	5645	3446
ENSG00000212541.1	2	0	0	0	1	0	0	1	7	0	3	0
ENSG00000183386.9	233	370	449	420	473	390	832	425	439	654	351	196
ENSG00000183520.11	1574	2333	1840	2083	2822	1644	3681	1598	3006	4087	1988	1363
ENSG00000185668.7	245	327	226	231	451	442	450	194	1357	1891	1492	905
ENSG00000224592.5	53	72	59	85	110	130	91	38	205	327	274	238
ENSG00000223589.2	0	0	0	0	0	0	0	0	0	0	0	0
ENSG00000265596.1	0	0	0	0	0	0	0	0	0	0	0	0
ENSG00000237290.1	0	1	0	0	0	0	1	1	0	2	0	0
ENSG00000275350.1	0	0	0	0	0	0	0	0	0	2	0	0
ENSG00000200796.1	0	0	0	0	0	0	0	0	0	0	0	0
ENSG00000238063.2	0	0	0	0	3	3	0	0	1	0	1	0
ENSG00000215895.4	4	9	2	6	13	3	15	7	12	23	7	8
ENSG00000116954.7	574	794	720	747	993	639	1530	695	984	1645	1106	814
ENSG00000273637.1	9	17	8	11	14	7	27	10	21	33	5	1
ENSG00000228436.2	112	148	143	182	172	206	402	202	270	419	426	296
ENSG00000214114.8	0	0	0	0	0	0	0	0	0	0	0	0
ENSG00000274944.4	0	0	0	0	0	0	0	0	0	0	0	0
ENSG00000131233.9	0	0	0	0	0	0	0	0	0	0	0	0
ENSG00000158315.10	2	5	2	0	4	9	0	0	12	9	3	2
ENSG00000199963.1	1	0	0	0	1	1	0	0	0	0	1	0
ENSG00000207466.1	0	0	0	0	0	0	0	0	0	0	0	0
ENSG00000235549.1	0	0	0	0	0	0	0	0	0	0	0	0
ENSG00000174574.15	4983	7269	6517	7224	9316	6018	16598	6855	11168	15935	8587	5108
ENSG00000168653.10	4876	7008	6024	7041	11887	4583	15035	6540	8487	11950	5331	3226
ENSG00000127603.23	9064	12535	15860	18312	8142	19358	38170	18670	21070	26729	24441	20238
ENSG00000206654.1	0	0	0	0	0	0	0	0	0	0	0	0
ENSG00000222378.1	0	0	0	0	0	0	0	0	0	0	0	0
ENSG00000270040.1	0	0	0	0	0	0	0	0	0	0	0	0
ENSG00000226438.1	0	1	2	2	2	4	7	2	2	6	2	5
ENSG00000217897.2	0	0	0	0	0	0	0	0	0	0	0	0
ENSG00000183682.7	32	51	56	41	45	33	44	18	53	58	75	42
ENSG00000237624.1	0	0	0	0	0	0	0	0	0	0	0	0
ENSG00000182109.7	357	477	91	140	143	176	495	189	205	192	442	226
ENSG00000243970.1	413	618	134	153	239	215	665	276	216	247	671	368
ENSG00000090621.13	5254	8091	6424	7033	7291	6435	14751	6481	10392	14824	8838	5305
ENSG00000228060.1	22	56	29	31	54	35	59	31	62	43	46	23
ENSG00000201457.1	0	0	0	0	0	0	0	0	0	0	0	0
ENSG00000163909.7	29	57	38	20	31	24	140	69	74	115	71	50
ENSG00000225903.1	0	0	0	0	0	0	1	0	0	0	0	0
ENSG00000116981.3	3	5	2	0	7	2	16	6	6	5	21	16
ENSG00000116983.12	1248	1831	1462	1652	2065	1704	3262	1464	1878	2444	5684	3623
ENSG00000084072.16	1408	2093	1896	2033	2401	1494	3961	1691	2953	4129	1965	1196
ENSG00000225333.6	0	0	0	0	0	0	0	0	0	0	0	0
ENSG00000252413.1	0	0	0	0	0	0	0	0	0	0	0	0
ENSG00000116985.11	70	96	117	113	159	141	177	63	314	368	223	122
ENSG00000198754.5	0	0	0	0	0	0	0	0	0	0	0	0
ENSG00000261798.1	0	0	0	2	3	0	1	1	2	2	4	3
ENSG00000229213.1	0	0	0	0	0	0	0	0	0	0	1	0
ENSG00000043514.15	957	1282	956	1074	1290	789	2396	1097	1991	2798	1767	1092
ENSG00000202222.1	0	0	0	0	0	0	0	0	0	0	0	0
ENSG00000116990.10	1257	1646	1812	1971	1717	1327	3075	1181	2192	2952	1344	805
ENSG00000236546.1	1	0	1	0	2	2	12	5	3	2	7	7
ENSG00000207356.1	0	0	0	0	0	0	0	0	0	0	0	0
ENSG00000168389.17	626	797	745	804	952	657	1439	540	1279	1643	684	347
ENSG00000228477.1	0	0	0	0	0	0	0	0	0	0	0	0
ENSG00000131236.16	6691	10403	8420	9501	10844	7565	18542	8435	14132	20749	9524	6234
ENSG00000131238.16	3795	5941	5336	6127	8105	4478	9630	4723	7284	10633	4514	2976
ENSG00000226745.2	0	0	0	0	0	0	0	0	0	0	0	0
ENSG00000117000.8	2286	3254	2991	3206	2611	2896	5494	2361	3573	4650	3449	2211
ENSG00000207508.1	0	0	0	0	0	0	0	0	0	0	0	0
ENSG00000188800.5	1	1	1	1	0	4	4	4	2	4	2	1
ENSG00000259943.1	807	1058	589	789	1451	547	2174	989	1168	1444	1142	739
ENSG00000084073.8	2395	3285	2426	2702	3339	2110	6387	2773	4358	6431	2003	1380
ENSG00000231296.1	0	0	0	0	0	0	0	0	2	0	0	0
ENSG00000049089.13	272	378	368	446	359	513	971	368	853	1290	132	69
ENSG00000227311.3	2	2	3	2	5	1	5	2	4	5	1	1
ENSG00000084070.11	2043	3021	2126	2267	2631	2393	5466	2171	3776	5314	6108	3524
ENSG00000213172.3	0	0	0	0	0	0	0	0	0	0	0	0
ENSG00000187801.14	522	696	605	657	416	614	1197	434	783	1060	1096	714
ENSG00000260920.2	413	568	505	465	367	432	829	306	718	935	900	566
ENSG00000279667.1	44	22	17	26	34	36	67	49	34	54	72	43
ENSG00000187815.9	238	329	324	373	346	277	794	315	412	570	356	244
ENSG00000238287.1	44	51	35	39	42	49	116	47	70	92	83	51
ENSG00000164002.11	260	509	367	455	572	463	880	399	561	800	666	425
ENSG00000227278.1	2	0	0	1	1	1	3	2	5	4	1	1
ENSG00000238186.1	3	0	0	3	5	2	1	0	3	1	5	3
ENSG00000117010.15	186	197	155	242	259	153	409	153	325	447	199	166
ENSG00000236505.1	0	1	0	0	0	0	1	0	0	0	1	0
ENSG00000233910.1	0	2	0	0	0	2	0	0	0	0	1	0
ENSG00000117016.9	3191	4837	4474	5118	3585	4472	9259	3797	5044	6098	4346	2607
ENSG00000237899.1	71	92	20	24	56	31	60	40	270	369	100	55
ENSG00000272145.1	81	131	63	56	75	69	153	60	140	238	105	72
ENSG00000066136.20	2502	3603	3273	3381	3732	2879	6841	2720	5402	7096	3278	2029
ENSG00000198974.3	0	0	0	0	0	0	0	0	0	0	0	0
ENSG00000207962.1	0	0	0	0	0	0	0	0	0	0	0	0
ENSG00000117013.14	45	70	93	82	82	90	173	93	167	162	82	55
ENSG00000264582.2	0	0	0	0	0	0	0	0	0	0	0	0
ENSG00000179862.6	136	170	192	239	260	170	473	203	390	614	213	119
ENSG00000229528.1	0	0	0	0	4	0	2	0	0	1	0	0
ENSG00000228940.1	0	0	0	0	0	0	0	0	0	0	0	0
ENSG00000233118.2	0	0	0	0	0	0	0	0	0	0	0	0
ENSG00000171793.13	3316	4415	4031	3892	4407	3523	7054	2791	5242	6213	3537	1933
ENSG00000281207.1	52	51	53	42	48	64	212	86	93	115	112	48
ENSG00000171790.15	20	24	23	27	18	22	41	18	42	60	77	56
ENSG00000010803.16	1204	1827	1592	1685	1828	1773	3777	1748	2962	3790	3342	2056
ENSG00000215893.3	0	0	0	0	0	0	0	0	0	0	1	0
ENSG00000235358.1	1	3	2	3	3	6	3	6	11	10	8	6
ENSG00000213987.4	0	0	0	0	0	0	0	0	0	1	0	0
ENSG00000204060.6	1584	2295	1774	1935	1684	1800	4619	1857	628	946	1184	825
ENSG00000229901.1	0	0	0	0	1	0	0	0	0	0	1	0
ENSG00000252563.1	0	0	0	0	0	0	0	0	0	0	0	0
ENSG00000127129.9	7	21	5	7	9	3	49	19	19	15	5	4
ENSG00000127124.14	476	677	640	644	596	1056	1707	858	1017	1177	2400	1678
ENSG00000230881.1	0	0	0	0	0	0	0	0	0	0	0	0
ENSG00000230638.4	0	0	0	0	1	0	0	0	0	0	1	0
ENSG00000227538.1	0	0	0	0	0	0	0	0	0	0	0	0
ENSG00000228776.2	0	0	0	0	0	0	0	0	0	0	0	0
ENSG00000044012.3	0	0	0	0	0	0	0	0	0	0	0	0
ENSG00000197273.3	0	0	0	0	0	0	0	0	2	3	0	0
ENSG00000198815.8	2702	3920	3247	3494	3010	3174	7701	3213	5435	6937	6375	4128
ENSG00000227527.2	0	1	0	0	1	5	0	0	2	0	0	0
ENSG00000177181.14	1364	1837	1089	1261	1377	1385	3915	1466	2996	3872	4503	2780
ENSG00000235002.1	0	0	0	0	0	0	0	0	0	0	0	0
ENSG00000066185.12	2	19	19	29	64	34	23	9	25	45	5	7
ENSG00000127125.8	528	864	616	702	1520	812	1538	723	938	1475	854	598
ENSG00000186409.14	312	409	375	413	493	523	1111	440	979	1273	777	489
ENSG00000230116.1	0	0	0	0	0	0	0	0	0	0	0	0
ENSG00000236876.3	11	15	10	5	26	7	35	8	21	26	5	5
ENSG00000200254.1	0	0	0	0	0	0	0	0	0	0	0	0
ENSG00000236180.2	0	0	0	0	0	0	0	0	0	0	0	0
ENSG00000171960.10	1379	2231	1402	1693	2914	1313	3210	1498	2349	3376	1218	719
ENSG00000234917.2	32	13	15	7	23	8	51	13	23	30	28	11
ENSG00000065978.18	66565	96929	78801	88324	106543	69033	168043	67304	98931	149695	79543	47004
ENSG00000164007.10	40	41	104	67	86	84	295	141	39	70	3	3
ENSG00000117385.15	900	1422	1165	1310	1723	1444	7853	3690	3334	4752	1966	1200
ENSG00000164008.14	0	0	0	0	0	0	0	0	0	0	2	0
ENSG00000283580.1	922	1183	1075	1155	935	1049	1838	781	1677	2175	1592	1042
ENSG00000228452.1	6	5	5	2	4	5	7	2	3	5	2	2
ENSG00000274386.5	46	40	59	42	76	42	127	49	71	79	99	48
ENSG00000177868.11	1787	2512	1912	2375	4339	1717	4509	2017	3880	5098	2967	1670
ENSG00000164010.13	370	466	264	270	286	212	1069	495	755	1087	822	439
ENSG00000228192.7	22	30	24	46	38	14	65	23	45	54	18	15
ENSG00000164011.17	416	706	587	693	803	560	776	292	809	1191	551	398
ENSG00000233708.1	0	1	0	0	0	0	0	1	1	2	0	0
ENSG00000237090.1	0	0	0	0	0	0	1	0	6	13	0	0
ENSG00000225099.1	0	0	0	1	0	0	1	0	0	0	0	0
ENSG00000117394.20	3332	5116	3555	4348	4661	4086	13277	6233	15656	25886	5136	3317
ENSG00000284138.1	0	0	0	0	0	0	0	0	0	0	0	0
ENSG00000227533.5	24	70	41	56	101	68	46	17	91	140	56	30
ENSG00000283973.1	0	0	0	2	0	0	0	0	3	1	1	0
ENSG00000207256.1	0	1	0	0	0	0	0	0	1	0	1	0
ENSG00000283136.1	0	0	0	0	0	0	0	0	0	0	0	0
ENSG00000277513.1	0	0	0	0	0	0	0	0	0	0	0	0
ENSG00000186973.10	22	35	58	44	198	46	134	35	355	398	15	10
ENSG00000117395.12	2246	3413	2582	2896	3920	2232	5859	2591	3630	5564	3163	1947
ENSG00000284410.1	0	0	0	0	0	0	0	0	0	0	0	0
ENSG00000243710.7	71	98	112	110	152	149	230	81	455	638	56	26
ENSG00000199240.1	0	0	0	0	0	0	0	0	0	0	0	0
ENSG00000179178.10	0	1	1	1	8	4	5	3	5	5	11	8
ENSG00000253313.5	1	0	2	0	0	0	0	0	0	0	0	0
ENSG00000066056.13	1	7	6	11	2	1	4	10	10	6	12	0
ENSG00000117400.16	1	0	2	0	5	7	7	1	1	3	1	0
ENSG00000234694.1	7	12	10	4	18	11	13	4	16	29	9	4
ENSG00000117399.13	4739	6821	6112	6932	8379	5749	8711	3698	7990	11198	1691	1017
ENSG00000066322.14	413	627	552	631	783	510	1474	737	1433	1977	494	347
ENSG00000283836.1	0	0	0	0	0	0	0	0	0	0	0	0
ENSG00000159479.16	750	1243	895	924	1211	766	2608	1202	1667	2379	1326	833
ENSG00000229431.1	4	0	4	1	0	0	5	0	10	2	6	0
ENSG00000198198.15	1248	1742	1807	1866	1080	2041	4447	1755	3339	4031	3191	2003
ENSG00000229372.1	0	3	2	0	4	2	1	2	6	8	3	0
ENSG00000274975.1	0	0	0	0	0	0	0	0	0	0	0	0
ENSG00000178922.16	160	261	152	187	416	301	774	322	699	1012	374	222
ENSG00000229348.1	23	27	28	26	18	20	127	46	32	47	46	29
ENSG00000142949.16	8826	13161	16407	17726	11206	16261	28822	12259	18321	23925	16429	10157
ENSG00000066135.12	4563	6720	5691	6182	5195	5739	12003	4888	9432	12486	7703	4732
ENSG00000236200.5	28	52	42	58	59	64	48	29	63	116	22	26
ENSG00000126091.19	1238	1823	1644	1834	1776	1523	3575	1655	2417	3283	2190	1526
ENSG00000229444.1	0	3	0	0	1	0	2	0	3	0	1	1
ENSG00000283414.1	0	0	0	0	0	0	0	0	0	0	0	0
ENSG00000233674.2	0	0	0	0	0	0	0	0	0	0	0	0
ENSG00000283477.1	0	0	0	0	0	0	0	0	0	0	0	0
ENSG00000224751.2	0	0	0	0	0	0	0	0	0	0	0	0
ENSG00000117407.16	20	42	39	27	23	30	103	29	102	119	98	51
ENSG00000237950.1	21	36	11	16	26	25	44	13	41	43	65	37
ENSG00000117408.10	1441	2144	1913	2040	2190	2148	4347	1719	3517	4565	4071	2331
ENSG00000132768.13	755	1228	946	1099	1162	902	2023	886	1218	1797	975	525
ENSG00000117410.13	4006	5778	3849	4842	8293	3219	11475	4770	6533	9538	7176	3882
ENSG00000117411.16	3404	5254	5299	5787	5971	4568	10621	4575	6318	9057	5875	3260
ENSG00000159214.12	228	391	419	375	538	389	816	359	808	1045	572	323
ENSG00000196517.11	890	1370	1589	1726	1184	1351	3640	1458	1538	2069	1285	785
ENSG00000230615.6	50	65	60	75	128	68	150	73	107	178	103	56
ENSG00000227163.2	0	0	0	0	0	0	0	0	0	0	0	0
ENSG00000271647.1	0	0	0	0	0	0	1	1	0	1	0	0
ENSG00000239560.3	0	0	0	0	0	0	0	0	0	0	0	0
ENSG00000171872.4	1	5	0	3	4	7	3	3	4	2	0	0
ENSG00000233514.1	1	4	3	7	5	7	10	8	1	6	2	0
ENSG00000283039.1	0	1	2	0	0	0	1	0	0	0	0	0
ENSG00000226804.4	0	0	0	0	0	0	0	0	0	0	0	0
ENSG00000200171.1	0	0	0	0	0	0	0	0	0	0	0	0
ENSG00000238037.1	0	0	0	0	0	0	0	0	0	0	0	0
ENSG00000227994.1	0	0	0	0	0	0	0	0	0	0	0	0
ENSG00000271329.1	0	2	0	0	0	0	0	2	0	3	0	3
ENSG00000178028.13	1752	2566	1821	1940	2337	1805	4287	1733	3721	5241	3426	1883
ENSG00000117419.14	3461	4976	4225	4908	6552	3853	10204	4292	6397	8428	4487	2665
ENSG00000233602.1	0	0	0	0	0	0	0	0	0	0	0	0
ENSG00000199385.1	0	0	0	0	0	0	0	0	0	0	0	0
ENSG00000187147.17	2735	4101	4029	4257	4589	4057	8103	3353	5096	7061	5123	3094
ENSG00000263381.1	0	0	0	0	0	0	0	0	0	0	0	0
ENSG00000126106.13	318	398	465	515	659	354	924	365	947	1154	761	349
ENSG00000198520.10	187	255	180	202	235	211	542	230	500	633	605	408
ENSG00000199377.1	0	0	0	0	0	0	0	0	0	0	0	0
ENSG00000200169.1	0	1	1	2	3	1	1	4	2	5	0	2
ENSG00000142945.12	2509	3763	3832	4210	4184	3459	5506	2428	5252	7487	1188	712
ENSG00000225721.5	17	22	10	23	30	16	26	6	43	52	14	23
ENSG00000142937.11	42686	61660	55461	65990	126334	45826	119972	51634	73153	104700	46218	26828
ENSG00000264294.1	0	0	0	0	0	0	0	0	0	0	0	0
ENSG00000200913.1	0	0	0	0	0	0	0	0	0	0	0	0
ENSG00000202031.1	0	0	0	0	0	0	0	0	0	0	0	0
ENSG00000207421.1	0	0	0	0	0	0	0	0	0	0	0	0
ENSG00000281859.1	0	0	0	0	0	0	0	0	0	0	0	0
ENSG00000234093.3	0	1	3	0	3	1	2	0	6	4	2	0
ENSG00000142959.4	9	15	5	13	17	14	30	11	35	58	56	21
ENSG00000173846.12	555	817	517	652	644	417	1489	619	1277	1731	1255	614
ENSG00000188396.3	3	1	8	2	16	4	10	3	11	19	0	0
ENSG00000222009.8	105	169	82	112	150	155	298	136	620	841	149	75
ENSG00000117425.13	292	526	264	309	354	385	930	350	747	973	975	552
ENSG00000202444.1	0	0	0	0	0	0	0	0	0	0	0	0
ENSG00000226499.1	5	3	2	7	3	2	6	9	6	18	9	4
ENSG00000070785.16	826	1417	895	1087	1715	1029	2111	980	1091	1731	1048	831
ENSG00000253039.1	0	0	0	0	0	0	0	0	0	0	0	0
ENSG00000229815.1	0	0	0	0	0	0	0	0	0	0	0	0
ENSG00000232369.1	0	0	0	0	0	0	0	1	0	0	0	0
ENSG00000268949.1	0	1	0	0	0	1	5	2	1	2	5	1
ENSG00000126107.14	1415	2195	1743	1869	1793	1930	3860	1541	2772	3706	2605	1519
ENSG00000126088.13	1642	2413	2061	2311	3891	1790	5105	2195	3282	4691	1882	1167
ENSG00000162415.6	1511	2198	1581	1771	1519	1932	3667	1394	3193	4098	3118	1923
ENSG00000234315.1	0	0	0	0	0	0	0	0	0	0	0	0
ENSG00000281912.1	44	35	57	65	66	31	116	56	46	93	50	25
ENSG00000186603.5	18	12	34	45	71	45	41	31	48	92	6	8
ENSG00000132781.17	851	1174	1260	1319	1248	1009	2024	832	1649	2013	1073	571
ENSG00000132773.11	523	682	526	614	784	502	1370	589	988	1322	637	418
ENSG00000070759.16	29	40	22	42	80	75	149	61	108	152	51	35
ENSG00000236872.1	0	0	0	1	0	0	0	0	1	1	0	0
ENSG00000280670.2	121	182	60	66	190	125	544	258	255	318	56	41
ENSG00000132763.14	509	753	662	758	714	654	1080	447	944	1271	570	359
ENSG00000117450.13	8472	12708	9820	11361	17067	8892	20710	9556	14702	20501	6207	4252
ENSG00000234379.1	0	0	0	0	0	0	0	0	0	0	0	0
ENSG00000117448.13	2840	4323	4055	4500	6537	3640	7801	3355	4924	6819	2801	1666
ENSG00000281133.1	8	23	14	17	7	2	19	9	7	20	15	2
ENSG00000280836.1	25	39	37	51	1	3	47	18	23	40	25	13
ENSG00000132780.16	13097	19775	21414	21035	18114	19097	31489	12975	19833	28082	9815	6107
ENSG00000281112.1	0	0	0	0	0	0	0	0	0	0	0	0
ENSG00000281825.1	0	0	0	0	0	0	2	0	0	0	0	0
ENSG00000159588.14	19	16	14	22	28	18	54	27	51	77	43	26
ENSG00000159592.10	2333	3283	3357	3527	3161	2875	5708	2158	5411	7223	3219	2067
ENSG00000225447.1	0	0	0	0	0	0	0	0	0	0	0	0
ENSG00000234329.1	0	0	0	0	0	0	0	0	0	0	0	0
ENSG00000159596.6	589	893	749	907	1141	752	1567	696	1249	1828	907	574
ENSG00000197429.10	1043	1589	1324	1531	1452	1272	2771	1197	2263	2950	1169	907
ENSG00000230896.1	0	0	0	0	0	0	0	0	0	0	0	0
ENSG00000236111.5	1	0	2	2	2	2	1	3	6	4	3	0
ENSG00000086015.20	2451	3796	3066	3455	2937	3505	7157	3047	5449	7098	9140	5216
ENSG00000232467.2	0	0	0	1	0	0	0	0	0	0	0	0
ENSG00000117461.14	4144	6013	5397	5877	6059	5998	8523	3106	12856	17859	9944	6377
ENSG00000278139.1	2	1	2	0	4	6	2	2	6	3	11	4
ENSG00000226957.1	1	2	0	0	0	0	2	1	1	1	1	0
ENSG00000233114.2	0	0	0	0	0	0	0	0	0	0	0	0
ENSG00000227857.2	41	62	44	48	81	39	103	24	31	52	20	10
ENSG00000117472.9	25	43	14	25	38	21	85	31	14	17	57	38
ENSG00000250719.1	0	0	0	0	0	0	0	0	0	0	0	0
ENSG00000085998.13	2323	3519	2760	3129	3542	2742	7516	3268	5362	7473	5087	3015
ENSG00000171357.5	35	52	61	69	83	49	83	37	76	98	81	42
ENSG00000085999.11	1015	1451	1447	1373	1321	1229	1802	679	1636	2239	376	243
ENSG00000132128.16	2690	4094	3915	3925	4552	3969	8527	3614	5804	8171	4713	2809
ENSG00000173660.11	6792	9750	7193	8439	16111	5999	17327	7507	10718	14441	7222	4238
ENSG00000117481.10	614	992	880	958	993	861	1592	681	1295	1831	962	684
ENSG00000225779.1	0	0	0	1	1	0	1	2	0	2	2	1
ENSG00000117480.15	532	910	512	515	654	564	1431	536	830	1102	2560	1467
ENSG00000232022.7	5	4	2	1	8	5	26	7	22	34	22	12
ENSG00000224863.2	0	0	0	0	0	0	0	1	0	0	1	2
ENSG00000197587.10	1	0	0	0	2	2	8	7	3	2	1	1
ENSG00000282881.1	0	0	0	0	0	0	2	1	0	0	0	0
ENSG00000269956.1	3	5	10	0	3	1	11	2	15	18	17	13
ENSG00000162456.9	4	4	19	12	14	14	24	11	42	68	34	24
ENSG00000079277.19	317	488	503	521	535	510	1054	460	1025	1353	420	230
ENSG00000142961.14	0	0	0	0	0	0	0	0	0	0	0	0
ENSG00000123472.12	2845	4026	3920	4496	4804	3732	7211	3188	5790	8165	3710	2491
ENSG00000233647.2	0	0	0	0	0	0	0	0	0	0	0	0
ENSG00000186118.8	4	1	3	7	11	9	13	10	2	14	11	12
ENSG00000228237.5	14	21	12	10	14	18	18	10	27	39	8	4
ENSG00000159658.10	1446	2268	2403	2480	1989	2270	4771	2117	4296	6271	2274	1438
ENSG00000236476.2	0	0	0	0	0	0	0	0	0	0	0	0
ENSG00000142973.13	1	2	0	4	5	14	1	4	4	9	0	1
ENSG00000154198.14	1	1	1	1	4	2	7	2	3	7	26	13
ENSG00000238145.2	0	0	0	0	0	0	0	0	0	0	0	0
ENSG00000187048.12	2	0	0	0	0	0	4	6	11	6	66	40
ENSG00000259832.1	0	0	0	0	0	0	0	0	0	0	0	0
ENSG00000261196.1	0	0	0	0	0	0	0	0	0	0	0	0
ENSG00000261593.1	0	0	0	0	0	0	0	0	0	0	0	0
ENSG00000261290.1	0	0	0	0	0	0	0	0	0	0	0	0
ENSG00000186377.7	67	106	22	43	37	29	308	119	141	184	1187	721
ENSG00000186160.4	1	1	1	4	7	5	16	6	3	12	56	28
ENSG00000225154.2	0	0	0	0	0	0	0	0	1	0	0	0
ENSG00000225506.2	1	1	1	4	3	6	14	0	9	8	9	6
ENSG00000162365.11	1	0	0	0	0	0	0	1	2	1	12	11
ENSG00000225514.1	0	0	0	0	0	0	0	0	0	0	0	0
ENSG00000224805.2	0	1	1	2	8	2	0	1	7	1	0	0
ENSG00000162366.7	0	0	0	0	0	3	0	0	0	0	1	0
ENSG00000162367.11	1	1	2	2	7	3	11	0	7	10	2	3
ENSG00000226252.1	0	0	0	0	0	0	0	0	0	0	0	0
ENSG00000123473.15	929	1322	1265	1324	1018	1140	1900	883	1702	2322	585	420
ENSG00000162368.13	4150	5847	4972	5708	7534	4736	11800	5191	7122	10859	6902	4256
ENSG00000225762.1	1	1	0	2	3	5	1	1	0	2	0	0
ENSG00000186790.5	3	0	2	3	6	9	8	3	8	5	36	10
ENSG00000237424.1	3	3	3	5	9	9	13	7	19	37	6	5
ENSG00000186564.5	0	0	0	0	2	0	1	0	1	5	0	1
ENSG00000271355.1	0	0	0	0	0	0	0	0	0	0	0	0
ENSG00000229554.2	0	0	0	0	0	0	0	0	0	0	0	0
ENSG00000227883.1	0	0	0	0	0	0	0	0	0	0	0	0
ENSG00000227947.1	0	0	0	0	1	0	1	0	0	0	0	0
ENSG00000269113.3	66	92	69	94	94	116	225	114	200	257	20	7
ENSG00000223814.1	0	0	0	0	0	0	0	0	0	0	0	0
ENSG00000225028.1	0	3	0	0	0	1	0	0	2	5	0	0
ENSG00000226133.6	0	0	1	0	0	4	0	0	0	0	0	1
ENSG00000231413.1	0	0	0	1	1	0	2	0	0	0	0	0
ENSG00000237180.1	0	0	0	0	0	0	0	0	0	0	0	0
ENSG00000242267.6	5	2	3	0	12	12	14	9	16	18	6	5
ENSG00000279096.2	0	0	0	0	0	0	0	0	0	0	0	0
ENSG00000223720.2	1	3	1	1	5	3	8	0	11	8	6	0
ENSG00000117834.12	0	1	0	0	0	3	0	0	0	0	0	0
ENSG00000272491.1	1	1	2	4	4	2	16	4	7	17	3	2
ENSG00000279214.1	0	1	2	4	2	1	2	2	2	0	0	1
ENSG00000132122.11	570	849	775	937	831	835	1819	826	1804	3047	747	527
ENSG00000224986.2	0	0	0	0	0	0	0	0	0	0	0	0
ENSG00000206700.1	0	0	0	0	0	0	0	0	0	0	0	0
ENSG00000235105.1	27	37	24	41	26	20	78	31	84	82	37	26
ENSG00000223175.1	0	0	0	0	0	0	0	0	0	0	0	0
ENSG00000232514.1	0	0	0	0	0	0	0	0	0	0	0	0
ENSG00000186094.16	80	112	88	81	122	135	294	106	279	419	334	253
ENSG00000162373.12	0	0	0	0	0	0	0	0	0	0	0	0
ENSG00000229846.1	1	1	1	1	2	6	1	0	0	2	1	3
ENSG00000230114.1	0	1	1	0	1	1	3	1	0	2	2	1
ENSG00000225623.1	0	0	0	0	0	0	0	0	0	0	0	0
ENSG00000237478.2	0	0	0	0	0	0	0	0	0	0	0	0
ENSG00000215887.5	0	0	0	1	1	1	1	2	2	0	0	0
ENSG00000279324.1	0	0	0	0	0	0	0	0	0	0	0	0
ENSG00000233595.2	0	0	0	0	0	0	0	0	0	0	0	0
ENSG00000162374.16	4513	6544	4391	4974	6903	4971	10549	3909	3774	5243	3641	2187
ENSG00000230828.1	0	0	0	0	0	0	0	0	0	0	0	0
ENSG00000237337.1	0	0	0	0	0	1	1	0	0	3	1	1
ENSG00000233407.1	0	1	0	0	0	0	1	0	0	0	0	0
ENSG00000234080.3	3	3	3	1	0	1	4	1	5	1	0	0
ENSG00000229316.1	0	0	1	2	5	1	12	1	0	2	0	0
ENSG00000225671.2	1	1	4	4	6	5	6	2	0	1	0	1
ENSG00000142700.11	5496	7811	9940	11163	7669	8290	14647	4962	2369	3709	600	407
ENSG00000185104.19	2813	3567	3126	3438	4130	2704	7654	2919	5039	5478	4659	2578
ENSG00000225767.1	0	0	0	1	1	1	1	3	0	0	0	0
ENSG00000207194.1	0	0	0	0	0	0	0	0	0	0	0	0
ENSG00000230585.2	0	0	0	0	0	0	0	0	0	0	0	0
ENSG00000237130.1	0	0	0	0	0	0	0	0	0	0	0	0
ENSG00000123080.10	992	1487	1500	1631	1410	1247	2501	1010	2480	3267	615	344
ENSG00000265538.1	0	0	0	0	0	0	0	0	0	0	0	0
ENSG00000275816.1	0	0	0	0	0	0	0	0	0	0	0	0
ENSG00000204006.8	1	1	3	0	2	5	0	0	4	1	6	6
ENSG00000200262.1	0	0	0	0	0	0	0	0	0	0	0	0
ENSG00000213478.2	1	1	0	0	0	0	0	0	0	1	0	0
ENSG00000203356.2	11	21	10	9	22	31	41	14	18	55	38	26
ENSG00000123091.4	5083	6722	6121	7096	8702	5426	13986	5955	8110	11439	8719	5544
ENSG00000233406.5	9	10	5	16	12	3	11	11	17	35	9	6
ENSG00000236434.2	0	0	0	0	0	0	2	0	0	0	0	0
ENSG00000085831.15	9	13	7	18	31	34	24	16	19	26	91	54
ENSG00000261664.5	0	0	0	0	1	1	1	1	1	2	1	2
ENSG00000085832.16	3480	4690	4190	4286	5155	4068	9349	4016	5621	7345	7049	4381
ENSG00000232027.2	0	0	0	0	0	0	0	0	0	0	0	0
ENSG00000206595.1	0	0	0	0	0	0	0	0	0	1	0	0
ENSG00000238140.1	0	0	0	0	0	0	0	0	0	0	0	0
ENSG00000227070.1	0	3	2	2	10	4	7	3	2	8	2	2
ENSG00000252032.1	0	0	0	0	0	0	0	0	0	0	0	0
ENSG00000227742.1	1	1	1	1	1	7	4	3	7	2	0	1
ENSG00000117859.18	2905	4271	3854	4173	4384	3656	8348	3636	5461	7320	4185	2746
ENSG00000236973.2	0	0	0	0	0	0	0	0	0	0	0	0
ENSG00000232846.1	0	0	0	0	0	0	0	0	0	0	0	0
ENSG00000212624.1	0	0	0	0	0	0	0	0	0	0	0	0
ENSG00000078618.21	5612	8228	7756	8255	8408	8157	15569	6794	9799	13263	9610	5919
ENSG00000266993.3	9	6	5	4	9	7	21	6	12	16	4	4
ENSG00000272175.1	2	1	4	0	4	1	8	2	5	6	4	1
ENSG00000283899.1	0	0	0	0	0	0	0	0	0	0	0	0
ENSG00000230604.2	0	0	0	0	0	0	0	0	0	0	0	0
ENSG00000169213.6	2654	3920	3183	3758	4572	7874	3180	1371	1509	2163	4368	3142
ENSG00000200839.1	0	0	0	0	0	0	0	0	0	0	0	0
ENSG00000229032.1	0	0	0	0	1	0	1	0	0	0	0	0
ENSG00000264613.2	0	0	0	0	0	0	0	0	0	0	0	0
ENSG00000117862.11	2010	2697	2556	2874	4302	2261	5466	2294	4096	5601	2559	1412
ENSG00000198841.3	0	0	0	0	0	0	0	0	0	0	0	0
ENSG00000223390.1	1	7	5	6	1	5	5	2	7	9	5	0
ENSG00000228369.2	0	0	0	0	0	0	0	0	0	0	0	0
ENSG00000134717.17	7948	10878	8373	10081	14587	6338	19930	8134	13273	17279	10683	6656
ENSG00000157077.14	1529	2323	2081	2283	1822	2132	4359	1856	2441	3264	4155	2554
ENSG00000241745.3	0	0	0	0	0	0	0	0	0	0	0	0
ENSG00000228407.2	9	4	5	8	10	1	12	0	9	4	3	3
ENSG00000223429.1	0	0	0	0	0	1	0	0	0	0	0	0
ENSG00000224255.2	0	0	0	0	0	0	0	0	0	0	0	0
ENSG00000236004.2	0	0	0	0	0	0	0	0	0	0	0	0
ENSG00000237663.2	0	0	0	0	0	0	2	0	0	0	0	0
ENSG00000213735.2	0	0	0	0	0	0	0	0	0	0	0	0
ENSG00000154222.14	771	1135	897	1046	820	920	2037	933	1868	2677	1869	1090
ENSG00000272100.1	1	2	1	2	7	3	5	0	4	2	1	2
ENSG00000224680.4	6	7	2	2	1	7	8	4	10	10	21	2
ENSG00000085840.12	1142	1634	1576	1670	1640	1405	2278	993	1583	2112	346	243
ENSG00000134748.12	3078	4620	4199	4484	5032	3985	7484	3051	5857	8429	3977	2594
ENSG00000134744.13	3935	5579	5148	5050	4360	4887	9167	3732	7348	9603	6199	4311
ENSG00000272371.1	4	7	8	16	12	2	19	16	8	15	11	4
ENSG00000236290.1	7	10	5	17	35	15	36	25	9	14	2	6
ENSG00000116157.5	46	51	74	83	159	80	129	63	104	178	44	22
ENSG00000182183.14	9	20	1	7	10	12	24	14	20	24	39	24
ENSG00000162377.5	1243	1923	2002	2158	2137	2071	3056	1288	1765	2641	3135	2021
ENSG00000233664.1	0	0	1	2	0	1	0	1	0	0	0	0
ENSG00000239640.3	0	0	0	0	0	0	0	0	0	0	0	0
ENSG00000162378.12	3033	4180	3473	3960	3402	3793	8330	3584	5388	7161	7092	4883
ENSG00000252018.1	0	0	0	0	0	0	0	0	0	0	0	0
ENSG00000228929.1	77	126	67	141	179	41	183	71	213	275	79	58
ENSG00000206627.1	0	0	0	0	0	0	0	0	0	0	0	0
ENSG00000203995.9	34	65	43	69	38	52	94	36	77	82	54	42
ENSG00000242391.2	0	0	0	0	0	0	0	0	0	0	0	0
ENSG00000121310.16	12	24	60	49	50	56	133	43	137	230	72	34
ENSG00000230953.2	0	1	0	0	2	0	1	1	4	1	0	0
ENSG00000231866.2	0	0	0	0	0	0	0	0	0	0	0	0
ENSG00000116171.17	2119	2927	3174	3517	4667	2885	7055	2947	5725	8230	2896	1774
ENSG00000264834.1	0	0	0	0	0	0	0	0	0	0	0	0
ENSG00000266188.1	0	0	0	0	0	0	0	0	0	0	0	0
ENSG00000265815.1	0	0	0	0	0	0	0	0	0	0	0	0
ENSG00000237279.2	0	0	0	0	0	0	1	0	0	0	0	0
ENSG00000236360.2	5	13	9	16	20	7	14	13	7	13	5	2
ENSG00000226147.1	0	0	0	0	0	0	0	0	0	0	0	0
ENSG00000174348.13	15	19	22	16	13	18	38	32	32	45	23	14
ENSG00000232993.1	0	0	0	0	1	3	0	0	0	0	0	0
ENSG00000227644.2	0	0	0	0	0	0	0	0	0	0	0	0
ENSG00000162383.11	1	1	0	0	1	7	0	0	0	3	0	0
ENSG00000235563.1	0	0	0	0	0	0	0	0	0	0	0	0
ENSG00000277397.1	0	0	0	0	0	0	0	0	0	0	0	0
ENSG00000157184.6	671	1016	973	1112	1254	968	1987	891	1567	2266	631	360
ENSG00000236723.2	41	90	86	75	98	79	186	75	130	191	128	71
ENSG00000162384.13	1052	1490	1387	1596	1993	1145	2894	1166	2399	3138	1577	892
ENSG00000259818.1	1	1	4	5	0	1	5	1	5	3	2	2
ENSG00000162385.10	1561	2184	1994	2128	2819	1488	3302	1522	2400	3442	1253	817
ENSG00000226754.1	14	29	40	36	30	29	74	29	63	94	21	13
ENSG00000157193.15	3544	5167	4555	4970	3795	5115	8996	3752	6184	8322	4879	3288
ENSG00000234578.1	0	0	0	0	0	0	1	0	0	1	1	0
ENSG00000228838.1	3	2	6	8	7	8	1	3	18	14	3	4
ENSG00000225030.1	0	0	0	0	0	0	0	0	0	0	0	0
ENSG00000232762.1	0	1	0	0	0	0	2	0	3	4	0	0
ENSG00000225675.2	13	18	8	6	13	10	27	7	56	52	57	40
ENSG00000226938.1	0	0	0	0	0	0	0	0	0	0	0	0
ENSG00000230138.1	0	0	0	0	0	0	0	0	2	0	0	0
ENSG00000236253.7	0	0	1	6	7	3	2	2	10	13	0	1
ENSG00000143006.7	0	0	0	0	0	0	1	0	0	0	0	0
ENSG00000174332.5	5	13	13	26	37	29	31	14	16	10	19	14
ENSG00000239007.1	0	0	0	0	0	0	0	0	0	0	0	0
ENSG00000058804.11	2554	3758	3464	4087	3681	3256	6398	2814	4857	6457	2094	1390
ENSG00000201003.1	0	0	0	0	0	0	0	0	0	0	0	0
ENSG00000229687.2	0	0	0	0	0	0	1	0	0	1	0	0
ENSG00000058799.14	873	1213	1108	1201	1709	971	2594	1083	1827	2679	1153	737
ENSG00000211452.10	0	0	0	0	1	3	0	0	0	1	2	0
ENSG00000081870.11	1150	1597	1145	1328	1896	1023	2603	1081	2065	2817	1117	674
ENSG00000116212.14	2272	3163	3106	3344	3852	2229	5490	2449	3421	4909	1642	1012
ENSG00000219102.3	7	15	11	16	6	4	9	13	20	22	8	4
ENSG00000203985.10	0	0	0	0	0	0	1	1	0	0	0	1
ENSG00000116209.11	5836	7913	5947	7636	12076	5721	19160	8205	11410	16010	8030	4995
ENSG00000280378.1	0	0	0	0	0	0	0	0	0	0	0	0
ENSG00000116205.12	634	846	991	1032	1388	1036	1803	664	1409	1842	989	633
ENSG00000283749.1	0	0	0	0	0	0	0	0	0	0	0	0
ENSG00000225183.1	0	0	0	0	0	0	0	0	0	0	0	0
ENSG00000279049.1	0	3	0	0	0	0	0	1	0	0	0	0
ENSG00000256407.2	20	32	34	34	36	29	65	23	61	84	36	16
ENSG00000157211.11	0	0	0	0	0	0	0	0	0	0	0	0
ENSG00000280425.2	0	0	0	1	0	0	0	2	0	0	0	0
ENSG00000215883.10	0	0	0	0	0	0	0	0	0	0	0	0
ENSG00000116221.15	2391	3552	2944	3181	4087	2858	6488	2796	4604	6423	3292	1940
ENSG00000157216.15	7540	10102	9517	10709	10488	10367	21148	8433	15971	21501	15461	9064
ENSG00000198711.5	7	6	7	3	10	10	15	11	6	14	31	17
ENSG00000225632.1	0	0	0	0	0	0	0	0	0	0	0	0
ENSG00000232245.1	0	0	0	0	0	0	0	0	0	0	0	0
ENSG00000235741.1	0	0	0	0	0	0	0	0	0	0	1	0
ENSG00000237173.1	0	0	0	0	0	0	0	0	0	0	0	0
ENSG00000227453.1	0	0	1	1	0	0	0	0	0	2	1	0
ENSG00000162390.17	21	35	63	66	68	69	74	43	70	71	19	7
ENSG00000162391.11	1	2	1	5	5	1	8	7	42	50	10	7
ENSG00000230728.1	0	1	0	0	0	0	0	0	1	0	0	0
ENSG00000184313.19	0	0	0	0	0	0	0	0	0	0	0	0
ENSG00000271723.5	0	0	1	3	2	1	1	1	0	1	0	0
ENSG00000243725.6	8	17	20	21	44	14	18	10	20	33	22	23
ENSG00000162396.5	189	302	325	295	369	319	509	192	441	721	350	222
ENSG00000006555.10	1	1	4	7	4	5	5	0	3	7	26	7
ENSG00000237453.1	0	0	0	0	0	2	0	1	0	0	0	0
ENSG00000162398.11	3	0	2	4	3	12	5	1	4	5	4	4
ENSG00000116133.11	15025	21446	22883	23573	19573	16845	36112	13655	31900	39968	17742	11602
ENSG00000242396.1	6	13	2	9	5	6	21	7	21	26	16	4
ENSG00000233203.6	5	1	2	2	3	1	5	8	15	20	7	6
ENSG00000143001.4	0	2	1	0	3	6	0	1	4	3	0	0
ENSG00000233271.1	0	0	0	0	0	2	0	0	0	0	0	0
ENSG00000162399.6	0	1	0	0	2	1	2	1	1	0	0	0
ENSG00000169174.10	546	717	823	784	639	649	974	256	300	342	106	75
ENSG00000162402.13	3345	5181	5511	6188	3273	5999	9740	4269	6015	7875	6710	4809
ENSG00000231090.1	0	1	0	0	2	5	0	0	3	3	9	9
ENSG00000231095.1	0	0	0	0	0	0	0	0	0	0	0	0
ENSG00000265822.1	0	0	0	0	0	0	0	0	0	0	0	0
ENSG00000231900.3	0	0	0	0	0	0	0	0	0	0	0	0
ENSG00000232198.2	0	0	0	0	0	0	0	0	0	0	0	0
ENSG00000199831.1	0	0	0	0	0	0	0	0	0	0	0	0
ENSG00000252162.1	0	0	0	0	0	0	0	0	0	0	0	0
ENSG00000272051.1	0	0	0	0	0	0	0	0	0	0	0	0
ENSG00000234810.2	3	4	2	5	8	16	4	0	0	5	3	1
ENSG00000230250.2	0	0	0	0	1	1	2	0	0	0	1	0
ENSG00000227104.3	0	0	0	0	0	0	0	0	0	0	0	0
ENSG00000233079.1	0	0	0	0	0	0	1	0	0	0	0	0
ENSG00000235612.1	0	0	0	0	0	0	0	0	0	0	1	0
ENSG00000229871.1	1	3	0	0	0	0	2	0	0	0	0	0
ENSG00000260971.3	8	13	9	19	31	12	24	3	21	14	7	5
ENSG00000223956.2	0	0	0	0	0	0	0	0	0	0	0	0
ENSG00000162407.8	4138	5796	5779	6336	6094	5626	12222	5088	9640	12602	2612	1508
ENSG00000236776.1	0	0	0	0	0	0	0	0	0	0	0	0
ENSG00000224980.1	0	0	0	0	0	0	0	0	0	0	0	0
ENSG00000225475.1	0	0	0	0	0	0	0	0	0	0	0	0
ENSG00000162409.10	683	1099	1164	1249	941	1404	1962	849	1546	2090	1872	1308
ENSG00000187889.12	161	275	186	168	309	334	810	307	213	279	11	13
ENSG00000229913.1	0	0	0	0	0	0	0	0	0	0	0	0
ENSG00000157131.10	0	0	0	1	2	2	0	2	0	0	0	0
ENSG00000021852.12	0	5	1	2	5	2	18	4	1	1	1	1
ENSG00000236341.1	20	19	15	15	15	25	24	5	6	2	1	2
ENSG00000173406.15	5977	8617	7250	7892	6837	8061	14373	5439	1586	2237	1571	1057
ENSG00000227935.1	0	0	0	0	0	0	0	0	0	0	0	0
ENSG00000236888.1	0	0	0	0	0	0	0	0	0	0	0	0
ENSG00000226759.7	0	1	0	1	1	0	1	0	0	6	0	0
ENSG00000229887.4	0	0	0	0	0	0	0	0	0	0	0	0
ENSG00000223416.3	0	0	0	0	0	0	0	0	0	0	0	0
ENSG00000235038.1	1	0	2	3	4	3	4	2	1	4	0	1
ENSG00000230546.1	0	0	0	0	0	0	0	0	0	0	0	0
ENSG00000233216.1	0	0	0	0	0	0	0	0	0	0	0	0
ENSG00000162600.11	0	0	0	0	0	0	0	0	0	0	0	0
ENSG00000270209.1	0	0	0	0	0	0	0	0	0	0	0	0
ENSG00000264128.2	0	0	0	0	0	0	0	0	0	0	0	0
ENSG00000184292.6	0	5	1	0	5	4	6	0	2	4	1	0
ENSG00000185839.3	14	17	11	16	22	7	15	8	19	18	10	3
ENSG00000162601.9	1487	2155	1402	1483	1094	1335	3692	1589	2280	2809	2465	1625
ENSG00000283445.1	0	2	1	1	2	8	0	1	1	3	5	2
ENSG00000177606.6	3096	4639	4828	5241	3999	4426	9020	3721	5383	8084	9756	5947
ENSG00000234807.5	7	15	12	16	25	24	36	18	29	48	19	12
ENSG00000272226.1	0	0	0	1	0	0	0	0	0	1	0	0
ENSG00000231740.1	0	0	0	0	2	0	0	0	0	1	0	0
ENSG00000232453.6	0	2	6	3	10	12	11	4	1	22	0	1
ENSG00000237352.3	4	0	5	6	9	17	15	5	8	11	8	3
ENSG00000228121.1	0	0	0	0	0	0	0	0	0	0	0	0
ENSG00000241042.1	0	0	0	0	0	0	0	0	2	1	0	0
ENSG00000235215.2	0	0	0	1	1	2	0	0	0	2	0	0
ENSG00000224609.6	2	0	1	0	3	7	2	0	0	3	0	0
ENSG00000270457.1	6	0	2	1	4	2	16	3	1	2	7	2
ENSG00000172456.17	83	121	234	219	268	225	539	269	492	667	218	151
ENSG00000266150.1	0	0	0	0	0	0	0	0	0	0	0	0
ENSG00000226883.1	0	1	1	1	3	1	2	0	2	1	0	0
ENSG00000134709.10	289	339	393	405	425	532	680	299	307	461	1027	700
ENSG00000134716.9	14	29	20	12	30	58	74	28	13	23	6	3
ENSG00000265535.2	0	1	0	0	1	0	1	0	0	0	0	0
ENSG00000162598.13	50	13	17	3	36	13	62	2	12	2	1	1
ENSG00000229332.2	0	0	1	0	0	1	4	0	0	0	0	0
ENSG00000238242.1	2	1	3	0	5	8	1	2	0	1	1	0
ENSG00000226476.3	92	131	65	81	38	94	342	131	48	51	11	9
ENSG00000231252.2	247	459	255	282	299	214	752	350	73	95	15	11
ENSG00000162599.15	7097	9805	10693	11937	9643	10332	20265	8744	4520	6389	1015	762
ENSG00000237928.5	19	14	31	22	34	40	101	28	72	82	19	12
ENSG00000270742.1	0	0	0	0	0	0	0	0	0	0	0	0
ENSG00000237853.6	0	0	0	0	0	1	0	0	0	0	0	0
ENSG00000223920.2	0	0	0	0	0	0	0	0	0	0	0	0
ENSG00000162604.12	1135	1522	1056	1399	2004	997	3226	1325	2134	2992	1558	1022
ENSG00000271200.1	4	11	3	3	5	9	21	13	22	22	14	9
ENSG00000132849.19	453	646	532	579	887	926	1530	739	977	1534	1235	895
ENSG00000200575.1	0	0	0	0	0	0	0	0	0	0	0	0
ENSG00000212360.1	0	0	0	0	0	0	0	0	0	0	0	0
ENSG00000236646.1	0	0	0	0	0	0	0	0	0	0	0	0
ENSG00000242860.3	0	0	0	0	0	0	0	0	0	0	0	0
ENSG00000263908.1	0	0	0	0	0	0	0	0	0	0	0	0
ENSG00000283690.1	0	0	0	0	0	0	0	0	0	0	0	0
ENSG00000234204.1	0	0	0	0	0	0	0	0	0	0	0	0
ENSG00000234088.1	0	0	0	0	0	0	0	0	0	0	0	0
ENSG00000240563.1	2	1	13	18	31	26	8	1	0	7	0	1
ENSG00000237227.1	0	0	0	0	0	0	0	0	0	0	0	0
ENSG00000200174.1	0	0	0	0	0	0	0	0	0	0	0	0
ENSG00000132854.18	423	608	839	774	777	903	1139	363	21	42	49	39
ENSG00000201153.1	0	0	0	0	0	0	0	0	0	0	0	0
ENSG00000162607.12	5800	8386	7466	7960	9207	6388	14354	5962	7408	10268	3083	1983
ENSG00000116641.17	3466	4974	4343	4768	3571	4799	10895	4711	7293	9472	4809	3372
ENSG00000270549.1	0	0	0	0	0	0	0	0	0	0	0	0
ENSG00000132855.4	0	0	0	0	0	0	0	1	0	0	0	0
ENSG00000278967.1	0	0	0	0	0	0	2	0	0	0	0	0
ENSG00000213703.2	0	0	0	0	0	0	0	0	0	0	0	0
ENSG00000235545.1	133	219	102	126	92	133	436	167	275	317	349	284
ENSG00000125703.14	556	836	862	866	1225	788	1088	389	889	1305	503	389
ENSG00000234318.1	0	1	0	0	0	0	0	0	1	1	1	2
ENSG00000237163.1	0	0	1	0	0	0	1	0	0	0	0	0
ENSG00000229537.5	0	0	0	0	1	2	1	0	0	0	0	0
ENSG00000227485.1	0	0	0	0	0	0	0	0	0	0	0	0
ENSG00000229225.1	0	0	0	0	0	0	0	0	0	0	0	0
ENSG00000203605.3	0	0	1	0	2	1	0	0	0	1	0	0
ENSG00000224209.7	2	3	2	1	11	14	6	1	3	9	2	1
ENSG00000252259.1	0	0	0	0	0	0	0	0	0	0	0	0
ENSG00000228734.2	0	0	0	0	0	5	0	0	0	0	0	0
ENSG00000223683.1	0	0	0	0	0	0	0	0	0	0	0	0
ENSG00000230798.5	0	2	0	0	0	0	1	1	1	2	17	7
ENSG00000187140.5	1	2	0	0	0	0	5	7	1	3	111	59
ENSG00000275836.1	0	0	0	0	0	0	0	0	0	0	0	0
ENSG00000252784.1	0	0	0	0	0	0	0	0	0	0	0	0
ENSG00000236674.1	0	2	0	0	0	0	0	0	0	0	0	1
ENSG00000088035.15	611	845	637	716	880	667	1396	570	1114	1602	829	440
ENSG00000142856.16	1026	1295	1253	1502	2378	999	2500	1009	1637	2258	663	393
ENSG00000203965.12	875	1271	850	997	1437	844	2392	819	1600	2152	1479	945
ENSG00000264271.2	0	0	0	0	0	0	0	0	0	0	0	0
ENSG00000251720.1	0	0	0	0	0	0	0	0	0	0	0	0
ENSG00000116652.6	0	0	0	0	0	0	0	0	0	0	0	0
ENSG00000276884.1	0	0	0	0	0	0	0	0	0	0	0	0
ENSG00000278287.1	0	0	0	0	0	0	0	0	0	0	0	0
ENSG00000277565.1	0	0	0	0	0	0	0	0	0	0	0	0
ENSG00000275823.1	0	0	0	0	0	0	0	0	0	0	0	0
ENSG00000277689.1	0	0	0	0	0	0	0	0	0	0	0	0
ENSG00000274199.1	0	0	0	0	0	0	0	0	0	0	0	0
ENSG00000079739.15	2355	3359	2299	2692	3643	2509	4462	1937	1317	2082	862	532
ENSG00000244256.3	0	0	0	0	0	0	0	0	0	0	0	0
ENSG00000185483.11	1380	1844	1219	1499	1263	1422	2571	1152	510	770	213	138
ENSG00000177452.7	0	0	0	0	0	0	0	0	0	0	0	0
ENSG00000228056.3	0	0	0	0	0	0	1	0	0	0	0	0
ENSG00000207190.1	0	0	0	0	0	0	0	0	0	0	0	0
ENSG00000200508.1	0	0	0	0	0	0	0	0	0	0	0	0
ENSG00000223949.6	3	2	5	6	1	6	1	0	4	1	0	0
ENSG00000177414.13	4	6	7	2	22	4	16	5	28	11	12	16
ENSG00000238653.1	0	0	0	0	0	0	0	0	0	0	0	0
ENSG00000158966.13	5671	7963	10250	10822	7421	9365	15288	6399	7495	10527	1790	1178
ENSG00000264470.1	0	0	0	0	0	0	0	0	0	0	0	0
ENSG00000162437.14	1558	2446	2015	2328	2095	2078	4038	1694	2412	3246	789	528
ENSG00000162434.11	2377	3423	3173	3327	2725	3315	8068	3590	4975	6233	5243	3240
ENSG00000234784.2	0	0	0	0	0	0	0	0	0	0	0	0
ENSG00000233877.2	0	0	0	0	0	0	0	0	0	0	0	0
ENSG00000226891.7	24	23	12	16	21	21	44	19	31	27	41	27
ENSG00000185031.6	0	0	0	0	0	0	0	0	0	0	0	0
ENSG00000272506.1	0	0	1	1	0	3	1	0	3	0	1	2
ENSG00000212257.1	0	0	1	0	0	1	0	0	0	0	0	0
ENSG00000265996.1	1	3	2	2	5	3	13	0	7	7	5	5
ENSG00000199135.1	0	0	0	0	4	0	0	1	0	2	0	0
ENSG00000231485.1	1	0	3	2	3	4	9	0	5	3	3	4
ENSG00000235804.2	1	0	0	0	0	0	0	0	0	0	0	0
ENSG00000234496.2	0	0	0	1	0	0	0	0	0	1	0	0
ENSG00000162433.14	389	620	965	1022	1627	1324	2483	1011	1120	1537	664	514
ENSG00000231622.1	0	0	0	0	0	0	0	0	0	0	0	0
ENSG00000116675.15	1813	2631	1942	1962	1947	2230	4883	1826	2515	3288	7922	4816
ENSG00000229294.1	9	6	11	13	11	12	33	10	17	29	83	58
ENSG00000234144.1	0	0	0	0	0	0	0	0	0	0	0	0
ENSG00000222624.1	0	0	0	0	0	0	0	0	0	0	0	0
ENSG00000213625.8	0	0	0	0	1	0	0	0	2	0	0	0
ENSG00000116678.19	138	195	258	323	418	356	682	271	599	910	280	196
ENSG00000237852.1	0	0	0	0	0	0	0	0	0	0	0	0
ENSG00000224570.1	0	0	0	0	0	0	0	0	0	0	0	0
ENSG00000239319.3	0	0	0	0	0	0	0	0	0	0	0	0
ENSG00000184588.17	1940	2552	1716	2009	1285	1291	4642	1929	2705	3366	6234	4051
ENSG00000227466.1	0	0	0	0	0	0	0	0	0	0	2	0
ENSG00000223152.1	0	0	0	0	0	0	0	0	0	0	0	0
ENSG00000118473.21	677	1092	570	664	808	1052	2127	894	996	1334	4057	2910
ENSG00000264720.3	0	0	0	0	0	0	0	0	0	0	0	0
ENSG00000248458.2	1	1	1	2	0	1	0	0	0	0	2	0
ENSG00000152760.9	3	7	37	39	135	82	42	18	302	458	6	4
ENSG00000172410.4	0	0	2	0	0	0	0	2	14	8	4	3
ENSG00000152763.16	346	462	691	665	936	741	1291	501	1864	2494	685	487
ENSG00000231080.1	3	0	1	0	1	3	0	2	6	1	1	0
ENSG00000198160.14	1927	2723	2262	2642	2703	1743	5314	2280	3225	4420	2057	1351
ENSG00000116704.7	677	1061	834	897	696	799	1968	901	1575	2091	1500	961
ENSG00000203963.11	2	1	0	0	6	10	7	0	8	5	0	4
ENSG00000252433.1	0	0	0	0	0	0	0	0	0	0	0	0
ENSG00000275678.1	0	0	0	0	0	0	0	0	0	0	0	0
ENSG00000162594.15	0	2	5	2	9	6	2	0	4	2	1	0
ENSG00000253074.1	0	0	0	0	0	0	0	0	0	0	0	0
ENSG00000252116.1	0	0	0	0	0	0	0	0	0	0	0	0
ENSG00000228523.1	0	0	0	1	0	0	0	0	0	0	0	0
ENSG00000081985.10	0	3	2	7	17	30	5	5	9	17	9	6
ENSG00000142864.14	15636	23274	23760	24811	22324	22536	39369	17340	28085	40663	19516	12753
ENSG00000223263.1	0	0	0	0	0	0	0	0	0	0	0	0
ENSG00000235200.2	0	0	0	0	2	3	0	0	0	0	0	0
ENSG00000207504.1	0	0	0	0	0	0	0	0	0	0	0	0
ENSG00000238139.2	0	0	0	0	0	0	0	0	0	0	0	0
ENSG00000242482.3	0	0	0	0	0	0	0	0	0	0	0	0
ENSG00000232048.2	0	0	0	0	0	2	0	0	0	0	0	0
ENSG00000116717.11	1264	1887	1519	1610	1698	1323	3628	1698	1505	2500	1983	1230
ENSG00000172380.5	2258	3385	3102	3625	3966	2805	8293	4118	7428	10662	1431	1058
ENSG00000238778.1	0	0	0	0	0	0	0	0	0	0	0	0
ENSG00000232284.7	104	116	154	176	253	207	324	175	616	524	61	49
ENSG00000235055.3	0	0	0	0	0	0	0	0	0	0	0	0
ENSG00000162595.5	264	353	311	324	297	146	1106	413	200	212	304	208
ENSG00000228431.1	0	0	0	0	0	0	0	0	0	0	0	0
ENSG00000116729.13	7277	11590	16637	18620	30093	25844	40553	20292	86964	126922	8339	5808
ENSG00000234383.1	0	0	0	0	0	0	0	0	0	0	0	0
ENSG00000221203.1	0	0	0	0	0	0	0	0	0	0	0	0
ENSG00000229133.1	4	11	5	10	28	3	13	6	8	4	4	6
ENSG00000225242.2	0	0	0	0	0	0	0	0	0	0	0	0
ENSG00000237622.1	0	0	0	0	0	0	0	1	0	0	0	0
ENSG00000229440.1	0	0	0	0	0	0	0	0	0	0	0	0
ENSG00000116745.6	284	375	304	383	775	470	1019	599	1364	1947	252	155
ENSG00000024526.16	1453	2170	1421	1861	1863	1368	2816	1323	2779	4042	544	405
ENSG00000233589.1	7	9	6	10	11	15	8	6	25	18	0	1
ENSG00000234264.1	6	5	9	11	10	2	7	12	28	30	6	9
ENSG00000225167.1	0	0	0	0	0	0	0	0	0	0	0	0
ENSG00000223883.1	15	11	17	31	19	15	46	15	36	45	24	18
ENSG00000235446.1	0	0	0	0	0	0	0	0	0	0	0	1
ENSG00000229639.1	1	0	0	1	0	0	1	0	1	1	2	0
ENSG00000033122.18	996	1428	989	1115	1236	1988	3874	1942	2351	3317	5298	4218
ENSG00000270615.1	0	0	0	0	0	0	0	0	0	0	0	0
ENSG00000240692.3	0	0	0	0	0	0	0	0	0	0	0	0
ENSG00000229359.2	0	0	0	0	0	0	0	0	0	0	0	0
ENSG00000237919.5	0	2	0	0	2	1	1	1	5	1	2	4
ENSG00000066557.5	2556	3684	2843	3240	4062	2415	5475	2139	4176	5648	3596	2423
ENSG00000244389.3	0	0	0	0	0	0	0	0	0	0	0	0
ENSG00000116754.13	7593	10765	8642	8979	10729	8006	20098	7875	15217	20376	11441	6850
ENSG00000228988.1	0	1	0	2	0	0	0	0	0	0	0	0
ENSG00000118454.12	1516	2326	1746	2136	1890	1794	3641	1749	2716	3933	2737	1850
ENSG00000197568.13	138	268	234	261	430	248	378	176	443	811	266	218
ENSG00000226088.1	2	3	0	2	2	0	8	5	1	4	2	0
ENSG00000116761.11	367	536	577	602	514	357	981	410	594	845	464	338
ENSG00000278636.1	0	0	0	0	0	0	0	0	0	0	0	0
ENSG00000271992.1	7	29	12	20	27	5	28	15	11	26	18	16
ENSG00000233020.1	0	0	0	0	0	0	0	0	0	0	0	0
ENSG00000237033.2	0	0	0	0	0	0	0	0	0	0	0	0
ENSG00000229051.1	1	0	0	0	10	5	1	0	1	3	3	1
ENSG00000226208.1	0	0	0	0	0	0	0	0	0	0	0	0
ENSG00000050628.20	60	109	78	109	110	75	151	63	65	93	306	225
ENSG00000235782.1	0	0	0	0	2	1	0	1	0	0	0	2
ENSG00000269933.1	0	0	0	0	0	0	0	0	0	0	0	0
ENSG00000235079.1	15	25	20	21	37	21	35	17	28	31	33	10
ENSG00000132485.13	4801	6961	5559	6420	8152	4941	11688	4951	9377	13145	6563	4100
ENSG00000207721.1	0	0	0	0	0	0	0	0	0	0	0	0
ENSG00000229956.10	111	151	127	182	140	173	366	177	297	353	300	213
ENSG00000226324.1	0	0	0	0	0	0	0	0	0	0	0	0
ENSG00000172260.14	1720	2703	2375	2763	3598	3585	6463	2675	7473	9969	13913	8998
ENSG00000231985.1	0	4	0	1	0	0	0	0	0	0	0	0
ENSG00000271618.1	0	0	0	0	0	0	2	0	0	0	0	0
ENSG00000228853.1	0	0	0	0	0	0	0	0	0	0	0	0
ENSG00000233994.2	53	76	45	63	60	45	99	64	131	139	54	41
ENSG00000227207.2	0	0	0	3	2	0	1	0	0	1	0	0
ENSG00000212366.1	0	0	0	0	0	0	0	0	0	0	0	0
ENSG00000225087.1	2	1	4	8	4	7	8	6	4	11	5	2
ENSG00000227016.3	0	4	0	0	0	1	1	0	2	5	7	11
ENSG00000280317.1	0	0	0	0	0	0	0	0	0	0	0	0
ENSG00000229636.2	0	0	0	0	0	0	0	0	0	0	0	0
ENSG00000251825.1	0	0	0	0	0	0	0	0	0	0	0	0
ENSG00000233973.6	0	0	1	0	5	3	1	0	0	0	2	0
ENSG00000223479.3	1	3	2	3	13	7	5	3	15	15	10	5
ENSG00000200601.1	0	0	0	0	0	0	0	0	0	0	0	0
ENSG00000252005.2	0	0	0	0	0	0	0	0	0	0	0	0
ENSG00000162620.15	39	58	15	17	93	53	155	51	29	35	22	29
ENSG00000254685.6	0	0	0	0	0	0	0	0	0	0	0	0
ENSG00000259030.6	0	1	1	1	5	5	7	0	2	6	3	1
ENSG00000116783.14	4	0	0	1	8	3	10	1	6	7	1	1
ENSG00000237324.3	1	0	2	1	4	1	2	0	0	0	2	0
ENSG00000233894.1	0	0	0	0	0	0	0	0	0	0	0	0
ENSG00000162621.6	0	0	3	4	8	8	12	7	5	15	2	6
ENSG00000178965.13	6	12	25	27	31	51	35	10	43	62	6	10
ENSG00000234497.5	0	0	0	0	0	1	1	0	0	0	0	0
ENSG00000272864.1	7	6	0	0	2	1	9	5	10	26	0	0
ENSG00000116791.13	2221	3151	72	71	2348	1089	3867	1728	4121	5559	221	128
ENSG00000162623.15	628	862	20	44	672	476	1092	495	1146	1616	123	86
ENSG00000229943.1	0	0	0	0	0	0	0	0	0	0	1	0
ENSG00000261213.1	2	0	0	0	0	0	2	3	32	38	132	74
ENSG00000224127.1	0	0	0	0	0	0	13	1	71	57	262	172
ENSG00000162624.14	12	11	2	1	0	1	51	15	408	652	1906	987
ENSG00000224149.1	0	0	0	0	0	0	0	0	0	0	0	0
ENSG00000206999.1	0	0	0	0	0	0	0	0	0	0	0	0
ENSG00000137968.16	1675	2142	2395	2579	2375	2648	5746	2162	3368	4129	1763	1199
ENSG00000224493.1	0	0	0	0	0	0	0	0	0	0	0	0
ENSG00000252338.1	0	0	0	0	0	0	0	0	0	0	0	0
ENSG00000213579.3	0	0	0	0	0	1	4	0	0	1	1	0
ENSG00000230863.2	1	0	0	0	1	1	0	0	1	0	1	0
ENSG00000178193.5	3	2	0	0	2	5	1	1	9	13	0	1
ENSG00000117054.13	2692	3752	3075	3229	3086	1979	5287	2318	4391	6055	2465	1471
ENSG00000181227.3	6	3	4	14	3	5	3	4	9	9	6	4
ENSG00000137955.15	1107	1606	1220	1503	2249	1242	3089	1279	2290	3359	2030	1191
ENSG00000206620.1	0	0	0	0	0	0	0	0	0	0	0	0
ENSG00000207241.1	0	0	0	0	0	0	0	0	0	0	0	0
ENSG00000201487.1	0	0	0	0	0	0	0	0	0	0	0	0
ENSG00000057468.6	24	42	18	9	40	48	165	68	91	163	183	131
ENSG00000154007.6	0	0	0	1	1	0	0	0	1	0	0	1
ENSG00000225605.2	0	0	0	0	1	6	10	0	3	5	4	2
ENSG00000230027.1	3	15	2	0	3	8	10	2	0	1	1	0
ENSG00000184005.10	1381	1912	1792	2340	3035	2034	6210	2996	1579	2268	533	335
ENSG00000223905.1	0	0	0	0	0	0	1	0	0	0	0	0
ENSG00000272855.1	5	0	14	16	5	6	14	9	3	7	2	1
ENSG00000226415.1	54	79	93	130	146	87	136	47	167	167	48	30
ENSG00000199921.1	0	0	0	0	0	0	0	0	0	1	0	0
ENSG00000237552.1	11	7	18	14	148	37	41	19	174	232	47	13
ENSG00000117069.14	1615	2224	2017	2405	3915	3143	5183	2305	5475	7613	3491	2377
ENSG00000276081.1	0	0	0	0	0	0	0	0	0	0	0	0
ENSG00000230498.1	81	111	97	95	103	116	145	53	217	312	186	127
ENSG00000142892.14	880	1191	1031	1216	1701	1175	2603	1320	1665	2476	1278	910
ENSG00000226084.5	1435	2048	1538	1993	3917	1394	3681	1656	3184	4087	1428	847
ENSG00000228187.1	0	0	0	0	0	0	1	0	0	0	0	0
ENSG00000154027.18	259	355	246	331	310	293	682	360	263	440	521	398
ENSG00000233099.1	0	0	0	1	0	1	2	0	0	0	0	0
ENSG00000251767.1	0	0	0	0	0	0	0	0	0	0	0	0
ENSG00000036549.12	2166	3345	2862	3339	2697	2578	5522	2479	4122	5486	3274	2428
ENSG00000251785.1	0	0	0	0	0	0	0	0	0	0	0	0
ENSG00000243437.3	0	0	0	0	0	0	0	0	0	0	0	0
ENSG00000077254.14	5202	7283	5297	6085	6732	5067	12337	5097	9391	12370	7337	4748
ENSG00000232672.1	0	0	0	0	0	0	0	0	0	0	0	0
ENSG00000180488.14	583	858	766	865	1007	785	1942	926	1513	2009	1270	873
ENSG00000222849.1	0	0	0	0	0	0	0	0	0	0	0	0
ENSG00000219201.4	114	147	162	194	137	153	279	117	294	345	100	66
ENSG00000235613.2	0	0	0	0	0	0	0	0	0	0	0	0
ENSG00000232015.2	0	0	0	0	0	0	0	0	0	0	0	0
ENSG00000235927.4	6	13	7	9	10	19	26	12	24	37	22	8
ENSG00000162614.18	54	155	122	139	185	179	423	311	276	532	177	152
ENSG00000162613.16	9750	14409	13417	14209	12231	12474	25773	11323	18610	25069	12369	7600
ENSG00000162616.8	46	55	49	39	47	45	59	34	39	48	58	39
ENSG00000137960.5	84	111	81	98	91	106	186	75	114	161	210	168
ENSG00000273338.1	0	1	0	1	1	0	1	3	1	0	0	1
ENSG00000213561.4	0	0	0	0	0	0	0	0	0	1	0	0
ENSG00000251958.1	0	0	0	0	0	0	0	0	0	0	0	0
ENSG00000213560.4	0	0	0	0	0	0	0	0	0	0	0	0
ENSG00000202263.1	0	0	0	0	0	0	0	0	1	0	0	0
ENSG00000233333.2	0	0	0	0	0	0	0	0	0	0	0	0
ENSG00000237413.5	2	0	1	7	5	4	1	1	1	4	4	0
ENSG00000122420.9	16	33	61	41	53	28	163	94	68	101	18	14
ENSG00000227556.1	0	0	0	0	0	0	0	0	0	0	0	0
ENSG00000212308.1	0	0	0	0	0	0	0	0	0	0	0	0
ENSG00000137959.15	2235	3344	4817	5273	4689	3546	5203	2084	3037	4277	499	396
ENSG00000137965.10	648	1008	846	1047	1245	818	2085	799	1299	1953	288	177
ENSG00000238015.2	4	2	4	0	0	6	2	4	4	2	0	0
ENSG00000235400.1	0	0	1	1	1	0	1	1	2	1	0	0
ENSG00000162618.13	0	1	0	2	7	9	5	5	29	44	60	60
ENSG00000230787.1	1	2	3	1	4	1	2	1	3	2	0	0
ENSG00000282898.1	0	0	0	0	0	0	0	0	0	0	0	0
ENSG00000235011.2	0	0	0	0	0	0	0	0	0	0	0	0
ENSG00000232676.1	1	0	0	1	0	0	0	1	1	0	0	0
ENSG00000235756.2	0	0	0	0	0	0	0	0	0	1	0	0
ENSG00000260322.1	0	0	0	0	0	0	0	0	0	0	0	0
ENSG00000277670.1	0	0	0	0	0	0	1	0	0	0	0	0
ENSG00000236407.1	0	0	0	0	0	0	0	0	0	0	0	0
ENSG00000225598.1	0	0	0	0	0	0	0	0	1	0	0	0
ENSG00000213559.4	0	0	0	1	0	0	0	1	0	0	0	1
ENSG00000227062.2	0	0	0	0	0	0	0	0	0	0	0	0
[truncated: 61,857 more rows]
