# Supplementary material for: An alternative splicing modulator decreases mutant HTT and improves the molecular fingerprint in Huntington’s disease patient neurons
Source: Nat Commun. 2022 Nov 10;13:6797. doi: 10.1038/s41467-022-34419-x (PMC9649613; doi:10.1038/s41467-022-34419-x)
Supplement: Supplementary file 4 — Source Data [file 41467_2022_34419_MOESM4_ESM.zip › Source_Data/Figure-5i_neurons-rpkm.csv]

	ALH01_UKERi33Q.S1.109.10nM.B_Aligned_sorted.bam	ALH01_UKERi33Q.S1.109.DMSO_Aligned_sorted.bam	ALH01_UKERi4L6.S1.027.10nM.B_Aligned_sorted.bam	ALH01_UKERi4L6.S1.027.DMSO_Aligned_sorted.bam	ALH01_UKERi4Q4.S1.109.10nM.B_Aligned_sorted.bam	ALH01_UKERi4Q4.S1.109.DMSO_Aligned_sorted.bam	ALH01_UKERi919.S1.101.10nM.B_Aligned_sorted.bam	ALH01_UKERi919.S1.101.DMSO_Aligned_sorted.bam	ALH01_UKERiB26.S1.018.10nM.B_Aligned_sorted.bam	ALH01_UKERiB26.S1.018.DMSO_Aligned_sorted.bam	ALH01_UKERiOP5.S1.106.10nM.B_Aligned_sorted.bam	ALH01_UKERiOP5.S1.106.DMSO_Aligned_sorted.bam
ENSG00000223972.5	0.0	0.038377206675376155	0.01650405312246984	0.03540337677951519	0.09652128395922474	0.0882155740086685	0.03348786462259549	0.05896181062376832	0.022326555239396736	0.028294967031752945	0.11271637581118421	0.16167878977346734
ENSG00000227232.5	4.46720828826609	4.635448324797208	3.1427782761855765	3.197107472581238	2.939942674876009	4.16045261293263	5.017777237757651	4.244803827584012	7.191510635961441	6.457682164148792	6.1364408516940925	5.227848736064274
ENSG00000278267.1	0.0	0.0	0.0	0.0	0.0	0.0	0.0	0.0	0.0	0.0	0.0	0.0
ENSG00000243485.5	0.8648918436465228	0.4764203200395249	0.3504590573015782	0.31227827389571083	0.6726902431044619	0.6196080381496317	1.0575417398072386	0.7016915891780384	0.7476165474697029	0.554617746062913	0.9320846929016495	0.9683398470033606
ENSG00000284332.1	0.0	0.0	0.0	0.0	0.0	0.0	0.0	0.0	0.0	0.0	0.0	0.0
ENSG00000237613.2	0.07339591884252035	0.0510690792170035	0.09608450049689383	0.07066764402355094	0.05351758595425253	0.08804226246837643	0.1671103657001818	0.16813134884577216	0.046422274318981424	0.0	0.0	0.0
ENSG00000268020.3	0.0	0.0	0.0	0.0	0.0	0.0	0.0563231202101659	0.0	0.0	0.0	0.0	0.0
ENSG00000240361.1	0.0	0.0	0.0	0.0	0.0	0.0	0.0	0.0	0.0	0.0	0.0	0.0
ENSG00000186092.4	0.0	0.0	0.0	0.0	0.0	0.0	0.0	0.0	0.0	0.0	0.0	0.0
ENSG00000238009.6	0.10468929672751276	0.06801614417977668	0.07218201499565848	0.05586383194722096	0.0636436220361972	0.07867682327630054	0.03956715675374642	0.03130135093050763	0.07530965985810738	0.07140795323586675	0.12324389452524986	0.1164663722857218
ENSG00000239945.1	0.0	0.0	0.0	0.0	0.0	0.0	0.0	0.0	0.0	0.0	0.0	0.0
ENSG00000233750.3	0.0	0.0	0.0	0.0	0.004288709197173635	0.023517980370718238	0.002479931663937507	0.0	0.0	0.0	0.0	0.0
ENSG00000268903.1	10.40489358763528	9.825379279329724	13.176538327141106	10.876818865014766	10.318133789395322	12.68923703691269	5.59039088698218	4.965616677200647	9.909111509400425	10.239797390680309	12.601548799036523	10.856637814443634
ENSG00000269981.1	10.197688614373185	9.024474734391987	11.628067675227072	8.452274730498813	7.103693647712837	11.876372331202367	5.777478395155442	5.21637906608866	10.119530885361906	9.541445672161334	11.570853755422846	10.641473230319617
ENSG00000239906.1	1.7862681614474045	0.9232898830024923	0.5345028497586771	0.6551881750088786	0.5061067445487948	0.6530202054120743	0.6885988758663635	0.6624957019865512	0.8521911931540229	0.6358452648613542	1.3363255210583702	0.7978902266416165
ENSG00000241860.6	0.28202293435565884	0.2377661569556928	0.292515334519655	0.27209486686294065	0.23465746260804485	0.40333267353191454	0.15990980378701	0.14202369829054798	0.28190136777815555	0.20446569491399305	0.344747566625167	0.3457281041210001
ENSG00000222623.1	0.0	0.0	0.0	0.0	0.0	0.0	0.0	0.0	0.0	0.0	0.0	0.0
ENSG00000241599.1	0.0	0.0	0.0	0.0	0.0	0.0	0.0	0.0	0.0	0.0	0.0	0.0
ENSG00000279928.2	0.0	0.0	0.0	0.012168413669819836	0.1105836992586517	0.242562985636826	0.10231144326133519	0.10132814545627303	0.019184523108277302	0.006946570293896432	0.16949400895829292	0.24080440407396891
ENSG00000279457.4	4.169576141995925	4.840437191333288	4.578992388243106	4.345384210323378	4.46204684112646	5.4423315044484655	5.22522526031531	4.3192389348053	6.658937808392883	6.347148194661172	7.142394118269937	6.168958848201703
ENSG00000273874.1	0.0	0.0	0.0	0.0	0.0	0.0	0.0	0.0	0.0	0.0	0.0	0.0
ENSG00000228463.9	0.07846251107555044	0.0703333619689698	0.11686241964487637	0.10163532596232384	0.12411386790148456	0.1854133887131084	0.018836231548766368	0.029686393807314894	0.04470887335705929	0.03574474654181068	0.12775427818727522	0.10084088063574116
ENSG00000241670.3	0.0	0.0	0.0	0.0	0.0	0.0	0.0	0.0	0.0	0.0	0.0	0.0
ENSG00000236679.2	0.14593172926110493	0.812317541295462	0.7095883256561902	0.37468573758320245	0.5958848711093805	0.5251583390203547	1.0337052656072012	1.0028772253417737	4.467346020362105	3.1282359756310787	0.9785630673451443	1.8536922355277399
ENSG00000236743.1	0.17069821072839428	0.00848373411274634	0.09121038931913271	0.06261067155437325	0.04978672552349915	0.039002185897653266	0.0	0.0	0.0061694354121048425	0.008935623058641363	0.04671990772852609	0.04765467084706782
ENSG00000236601.2	0.0	0.0	0.005826309232949742	0.0	0.009086460458890187	0.012456848254733454	0.002627107594514479	0.0	0.011822679007936283	0.0014269674627350837	0.0024869665962509373	0.0
ENSG00000237094.11	0.2540104210763808	0.22711594175104644	0.2629480871671185	0.21981445919817905	0.13545439760720285	0.31974875408656295	0.13112155349628882	0.1259547284022437	0.22479301734119683	0.1976110271387787	0.26007557056442493	0.22227174216911616
ENSG00000269732.1	0.0	0.0	0.0	0.0	0.0	0.0	0.0	0.0	0.0	0.0	0.0	0.0
ENSG00000278566.1	0.0	0.0	0.0	0.0	0.0	0.0	0.0	0.0	0.0	0.0	0.0	0.0
ENSG00000224813.3	0.0	0.0	0.0	0.0	0.0	0.0	0.0	0.0	0.0	0.0	0.0	0.0
ENSG00000233653.3	0.009988909810385792	0.006950310513757964	0.0	0.0064117345468783305	0.011653668984262905	0.0	0.0	0.0	0.0	0.0	0.0	0.0
ENSG00000250575.1	0.0	0.0	0.0	0.0	0.0	0.0	0.0	0.0	0.0	0.0	0.0	0.0
ENSG00000278757.1	0.0	0.0	0.0	0.0	0.0	0.0	0.0	0.0	0.0	0.0	0.0	0.26580202331689773
ENSG00000230021.8	0.10023010746456598	0.09594341346362344	0.0729856628053857	0.062476805631576926	0.0934800334475136	0.10294948323167732	0.07394876504334022	0.0687477735849882	0.11907936244162237	0.10381374623876262	0.0902060335745908	0.0824248219298625
ENSG00000235146.2	0.0	0.0	0.0029360060884629073	0.0	0.0	0.0	0.0	0.0	0.0039718062969651005	0.0014381609321163925	0.0	0.0
ENSG00000225972.1	19.786926438680922	18.181899900047213	12.090219831872918	13.912859086108346	29.604716830965234	12.260300342412306	15.259193323957513	14.474590968454851	41.271028526087015	39.29699156339104	14.951629769832623	13.209142598096074
ENSG00000225630.1	163.25101322549287	171.2175343033503	136.19071847933097	121.66976326997091	219.51154810355277	183.22839904397236	173.933193356134	138.25539147440955	338.6663361518473	347.96670669741195	157.26919842613012	120.21998703692554
ENSG00000237973.1	206.94368430253374	211.05084384194782	192.46091307687036	154.84289033944265	263.6600096737448	221.82978859620536	174.40869839166064	128.22953831884024	442.84490653994635	430.12334356477214	159.92951573571423	127.85094559028082
ENSG00000278791.1	0.0	0.0	0.0	0.0	0.0	0.0	0.0	0.0	0.0	0.0	0.0	0.0
ENSG00000229344.1	5.1841121795663	4.09379412881942	2.5853926389208257	2.5089089036408265	5.71209462349785	3.454786136286621	2.80338612833436	2.576162348797664	12.053880957551836	7.2668265654781825	2.890322632309551	2.4523261563877656
ENSG00000240409.1	0.0	0.0	0.10174828866765387	0.08730541458249377	0.07934112014771225	0.32631197764371556	0.1835149431313755	0.10385783563409953	1.169976523346057	0.2990397347877357	0.0	0.13290101165844886
ENSG00000248527.1	204.12586920268626	228.15610565750418	202.7586029827947	139.4624395959689	351.97867774893854	248.9456471403156	205.04542902188956	151.71369350895787	352.24491285103085	379.06482005040783	187.91042323123833	139.42449690423666
ENSG00000198744.5	8.415930935849216	7.891084686870202	6.257333400883666	5.006789636276639	11.345198927495394	9.479781299239223	5.175558336645579	3.879261355168179	17.03360778484085	12.786778403255806	3.867141959492689	3.008528395784667
ENSG00000268663.1	0.0	0.0	0.0	0.0	0.0	0.0	0.0	0.0	0.0	0.0	0.0	0.0
ENSG00000273547.1	0.0	0.0	0.0	0.0	0.0	0.0	0.0	0.0	0.0	0.0	0.0	0.0
ENSG00000283574.1	0.0	0.0	0.0	0.0	0.0	0.0	0.0	0.0	0.0	0.0	0.0	0.0
ENSG00000229376.3	0.009967588764899376	0.0	0.0	0.0	0.005814397278701076	0.0	0.003362155663915275	0.0	0.0	0.0	0.0	0.0
ENSG00000228327.3	0.0	0.0	0.0	0.0	0.0	0.0	0.0	0.0	0.0	0.0	0.0	0.0
ENSG00000223181.1	0.0	0.0	0.0	0.0	0.0	0.0	0.0	0.0	0.0	0.0	0.0	0.0
ENSG00000229905.1	0.0	0.0	0.0	0.0	0.0	0.020785487753433952	0.0	0.0	0.0	0.0	0.0	0.0
ENSG00000237491.8	0.06178662669386763	0.06043704813473427	0.04957017936879883	0.0540294678164081	0.0527571539083829	0.08235145147948887	0.048327361182567405	0.060854252429388966	0.07747935444774351	0.08826562194272711	0.11952024461314568	0.12424481920846744
ENSG00000230092.7	0.0	0.0	0.0	0.0	0.0	0.0	0.0	0.0	0.0	0.0	0.0	0.0
ENSG00000177757.2	0.011362081110353668	0.0	0.0	0.0072931530429820425	0.013255694039277148	0.0	0.015330120959068676	0.026027632774482366	0.022996532971641406	0.020817175373842103	0.014512347656143954	0.011102030982011544
ENSG00000228794.8	0.5569804231189847	0.6239417001346045	0.7209098172243588	0.662088963368429	0.46258268912983236	0.8784273798700426	0.5886915245364084	0.6155002581554269	0.6227493705131314	0.5739817318240288	1.1516073233454673	1.1866183890999
ENSG00000225880.5	0.0	0.0	0.0	0.0	0.0	0.0	0.0	0.0	0.0	0.0	0.0	0.0
ENSG00000230368.2	0.003172428896980542	0.004414769246170989	0.004746410205058129	0.004072671060686983	0.033310334409841144	0.012684984034308084	0.01605132400011182	0.00968963502745675	0.017657494151628872	0.016274731943082536	0.016208083931182515	0.01239927916740963
ENSG00000234711.1	0.0	0.0	0.0	0.0	0.0	0.0	0.0	0.0	0.013412831198691511	0.0	0.0	0.0
ENSG00000283040.1	0.0	0.0	0.0	0.0	0.0	0.0	0.0	0.0	0.0	0.0	0.0	0.0
ENSG00000272438.1	2.758636200313316	2.5178781732346143	2.5414790186627245	2.1226138714998863	1.7368171395178251	3.8189220302266396	2.8967179892185277	2.1966929614857684	1.6083455660877217	1.372070454292786	3.152520329171607	2.5013826380245914
ENSG00000230699.2	0.0	0.0	0.0	0.0	0.0	0.0	0.0	0.0	0.0	0.0	0.0	0.0
ENSG00000241180.1	0.0	0.0	0.0	0.0	0.0	0.0	0.0	0.0	0.0	0.0	0.0	0.0
ENSG00000223764.2	0.1687478440022413	0.22074058939563504	0.3332618002229395	0.3292829609018363	0.15749718863337725	0.21591670246400194	0.6875952566905043	0.7782707384327391	0.18101667467643873	0.13603630431000746	0.16380668202384216	0.13190849627386395
ENSG00000187634.11	0.195357596988865	0.26147712267139067	0.2821343628247326	0.2908517767362563	0.14719577589598326	0.19636967024037796	0.5921473551163509	0.7924735543300124	0.10502767027955212	0.10340107616476137	0.15161970733087016	0.13653675811596222
ENSG00000188976.10	5.496191794089742	6.329462121172505	5.921016169178755	5.419883145910585	4.416902562280705	6.255497464483084	5.780107169768541	5.253425670147387	6.056704449486278	5.936593699536943	7.608831081849967	6.988947897830231
ENSG00000187961.13	3.852051262243206	3.6915460183988773	3.261739016672832	3.286245267851426	2.651800558571899	3.770871734369764	3.6565567139998874	3.2667825998652473	4.3184556055578085	3.9882850120130304	5.07710011317026	4.1589619627297045
ENSG00000187583.10	0.038881895413718816	0.0187297810546349	0.029086455705804554	0.02111806889879706	0.01744691583094441	0.016742879012319876	0.02623041298600681	0.02055427276533097	0.015133820001085534	0.01534355599074562	0.08404396723325382	0.06137166699769959
ENSG00000187642.9	0.0	0.0	0.0	0.01827469993147859	0.0	0.0	0.016462800820901447	0.0	0.016463768415754886	0.01788421697380565	0.03116921119470256	0.011922314589188765
ENSG00000272512.1	4.421206462333561	2.7209715627853748	2.3724675308713	1.88043719811541	2.108685291062507	2.783381175891734	4.174766918530377	2.657664730178296	6.711298255882833	4.697720610665465	2.0940378019406336	1.142375026831041
ENSG00000188290.10	87.5069363111747	90.85603865186994	81.74457511559312	93.462105834969	91.27127062863379	68.18320235452812	83.78602226526334	78.32940796939384	75.46809285831903	76.5190781863712	54.53888970758183	44.7092183484641
ENSG00000187608.8	0.8361976279379884	0.8683791488235006	0.539524798598087	0.5327174076986873	0.6633800856698668	0.6553344977165639	0.6811672689579049	0.6049837095647755	1.2375971211750953	0.9835758910977052	0.9999552167693125	0.8068458791798839
ENSG00000231702.2	0.36626002638081234	0.0	0.0	0.0	0.32047589706722984	0.0	0.0	0.0	0.0	0.20131433126233186	0.0	0.0
ENSG00000224969.1	0.04685433447848185	0.016300686447400573	0.01752520691098386	0.03007510937122695	0.04099733465826603	0.0	0.03951095138489063	0.07155422789506523	0.0	0.02575342197586687	0.07480654122084238	0.20601879232003698
ENSG00000188157.14	10.566924826952183	10.291326418994908	11.092952054965247	10.212354103131755	5.435224916867115	11.194974198495935	10.95000195027283	9.398933593712883	14.299068509404709	12.917718992766574	9.901575434876728	8.511815963960508
ENSG00000242590.1	0.0	0.0	0.0	0.0	0.0	0.0	0.0	0.0	0.0	0.0	0.0	0.0
ENSG00000217801.9	0.31161224882446104	0.3728504586176863	0.3376803718073161	0.2822702656691665	0.44678756962506544	0.3539992600900814	0.2848763824620199	0.20458514717154708	0.23724720662090484	0.21983248770835243	0.17110723092426414	0.12520681526579155
ENSG00000273443.1	0.0	0.036103001835353865	0.0	0.0	0.0	0.0	0.0	0.019809920500578244	0.02625437514262394	0.0	0.01656826357409768	0.025349637408926356
ENSG00000237330.2	0.008386378933891693	0.0	0.01882084477599823	0.0	0.0	0.0	0.014143998161128163	0.0384221145895681	0.008486897681542609	0.0	0.005355799060169259	0.008194435319257846
ENSG00000131591.17	0.9603788944060578	0.8093309932902358	0.6971950739050361	0.7122532574664447	0.6581617292605261	0.8607754087431256	0.9151973038208676	0.8404778707358206	0.8795439887255675	0.7941842500587815	0.9080768702493903	0.8543861811935392
ENSG00000223823.1	0.0	0.002769657762621265	0.0	0.0	0.0	0.0031832299755933796	0.0	0.0	0.0	0.0	0.0	0.0
ENSG00000207730.3	0.0	0.0	0.0	0.0	0.0	0.0	0.0	0.0	0.0	0.0	0.0	0.0
ENSG00000207607.3	0.0	0.0	0.0	0.0	0.0	0.0	0.0	0.0	0.0	0.0	0.0	0.0
ENSG00000198976.1	0.0	0.0	0.0	0.0	0.0	0.0	0.0	0.0	0.0	0.0	0.0	0.0
ENSG00000272141.1	0.0	0.0	0.0	0.0	0.0	0.0	0.009585212546922758	0.0	0.0	0.0	0.0	0.0
ENSG00000205231.1	0.0	0.0	0.0064502684922408664	0.0	0.005029780197085313	0.0	0.0	0.003292000944856825	0.006544404943999197	0.0031595725171192266	0.01651982581322557	0.02106293922268077
ENSG00000162571.13	0.02213458685063036	0.02350725577903794	0.05228925399909367	0.01794677849968189	0.010873075215452978	0.012111256304379169	0.016111255349960475	0.020459790662939736	0.050694490109494644	0.03799283811898567	0.009671881442781232	0.007968203351689462
ENSG00000186891.13	0.0	0.0	0.0	0.005650303300029443	0.0	0.0070395085762493875	0.0	0.0	0.008908176297214531	0.00967674919357109	0.03372992395857775	0.017202392963644654
ENSG00000186827.10	0.0	0.04159805332380744	0.0	0.006395773614507012	0.011624659139707484	0.007968263086131508	0.010082880054693285	0.015216724139846732	0.01512520900819729	0.007302297933413177	0.09545016710539915	0.06815194125586176
ENSG00000078808.16	5.8546385490509545	5.886200188145335	5.589649853105171	5.38489036231459	5.454574785255159	5.910239296371551	7.449950691599554	7.10752124859469	6.949466956518315	7.354542463717974	6.000071265687316	5.478056141199766
ENSG00000176022.4	17.96600424793776	20.134706549516622	19.857776597392476	19.416711623115695	12.534925226103296	16.369200561510535	19.552307419949464	18.519992103717826	18.845269419737917	20.829941641621797	20.478517019056554	19.704777228558232
ENSG00000184163.3	0.09828891026005196	0.10486419148622426	0.08333080142986993	0.07150223617116304	0.09938050503067045	0.08908205064766853	0.16576858462229604	0.21514796727007804	0.1326226620862201	0.16807580977701703	0.389175957292416	0.18567601582029317
ENSG00000260179.1	0.08997717411089322	0.06260636156419745	0.013461880196234231	0.03465301619266612	0.04198913487586056	0.08634587976185665	0.1517504748115902	0.12366886786488153	0.10926676359935975	0.17144688712514583	0.1494016830959097	0.12308494464449792
ENSG00000160087.20	3.1236520086293695	3.1981953337908235	2.7732113411800903	2.838728387504615	3.105869631989759	2.8659021357832195	3.16847607472804	3.118812954420232	3.264001326176454	3.2842574797297424	3.2247401269569376	2.932923607304295
ENSG00000230415.1	0.4259173502852491	0.4801692297209273	0.4033124392060169	0.32529960515208955	0.1981314329953838	0.426836410240904	0.4164486207080772	0.40344082851283464	0.6410775842984372	0.4069671664887548	0.640414236437318	0.5636721375746642
ENSG00000162572.20	0.7202302959892504	0.649125308596667	0.564096093267269	0.4716134117841878	0.4455093208949777	0.7228609219811502	0.8299092489906515	0.6330015483683434	0.922084998108407	0.8749958184806675	0.989379583117083	0.8265473079077169
ENSG00000131584.18	9.041551587815984	9.758557805904468	5.361360762959773	5.239034139618664	4.4443366063081875	7.543898168697663	7.809033115258764	7.013215353124112	9.270858172135075	8.665581405370016	15.076706439016432	12.567995129424808
ENSG00000278073.1	0.0	0.0	0.0	0.0	0.0	0.0	0.0	0.0	0.0	0.0	0.0	0.0
ENSG00000169972.11	3.576688145079891	4.124796981394834	3.511330170271582	2.989775326001528	3.3949835706678315	3.4078442098229744	3.376232393465063	3.192008797829508	3.5876477003576595	3.383828510205273	3.544223276712445	3.7149037766856194
ENSG00000127054.20	5.250602685528197	5.612465893437102	4.991349018765453	4.602579449488396	4.318648680660359	5.031518565092927	5.0168429083852	4.716109350851838	6.09239325757358	5.86519611675683	6.42786934987029	5.487637514963337
ENSG00000283712.1	0.0	0.0	0.0	0.0	0.0	0.0	0.0	0.0	0.0	0.0	0.0	0.0
ENSG00000240731.1	0.0	0.0	0.0	0.0	0.0	0.0	0.0	0.0	0.0	0.0	0.0	0.0
ENSG00000224051.6	6.170787133672184	5.913185212463271	5.841103640480403	6.023926023989201	5.5730766239085625	6.0981438745649434	5.9294249809583786	5.207889846353417	5.837334748566496	6.252946610872652	6.85328358145386	6.274172995208114
ENSG00000169962.4	0.3930505894327155	0.4492978785521994	0.3045312006515853	0.22526196648288724	0.2374668596004173	0.3423878015256287	0.5516251403068487	0.3697984157572873	0.48654776379041054	0.5246679114361976	0.815796064159479	0.5143588752813213
ENSG00000107404.19	4.638625721347727	4.990956546177432	5.22439941090683	5.07191482438902	3.5443167777681155	5.30476838991107	4.973301900298053	4.3674160669329405	4.762723480470089	4.7738702694909545	7.458049513692592	6.156752209122643
ENSG00000284372.1	0.0	0.0	0.0	0.0	0.0	0.0	0.0	0.0	0.0	0.0	0.0	0.0
ENSG00000162576.16	0.22814678799975557	0.2531341633966492	0.3620976179675684	0.3661101837300657	0.6402465214736603	0.7692460177199562	0.8173967190817506	0.7792308957467772	1.023365960664954	1.178313514836842	0.7777312104654567	0.8585627634757409
ENSG00000175756.13	28.495133808808614	33.05971310273973	28.524801253381955	29.407629380127972	35.03137464525317	28.36073226809225	30.31287353707417	27.940405719059196	31.14200266917543	33.23260481562992	27.808774358328574	25.48521847246192
ENSG00000223663.2	0.0	0.0	0.0	0.0	0.0	0.0	0.02582245784498863	0.0	0.0	0.08415599093753218	0.0	0.07480220874765155
ENSG00000221978.11	9.689429574310367	9.605355161139023	6.480298217662443	6.771584143076726	6.506740966297577	7.401453152699691	8.936720863598365	7.5117961596772975	13.311124370063993	12.305809739822168	11.58880500673899	9.536020903942184
ENSG00000224870.6	8.492255306605028	8.51967906227158	9.134771082444678	8.543547372974826	5.102727952194071	8.868601046911094	7.91953502108845	7.10331634304411	7.594213234598608	7.724679741848486	8.996488349275893	7.766389705061242
ENSG00000242485.5	8.164617008058858	8.544889200350562	7.344776928719057	6.864547729590941	11.049392289003986	7.018434332350721	7.5066099943467615	7.718722030382569	8.551008695851097	8.832875792573915	6.498682980135069	6.270763959524681
ENSG00000264293.2	0.0	0.0	0.0	0.0	0.0	0.0	0.0	0.0	0.0	0.0	0.0	0.0
ENSG00000272455.1	1.5095592283093535	0.8838356428287023	0.8538299230376315	0.9571472718288377	1.020174586919007	1.177753261403511	0.9376504305263743	0.6466207953145382	1.4531330893657295	1.4368446652448825	2.0339121985442907	1.4929970416137706
ENSG00000235098.8	0.19242595294626438	0.1455331516205665	0.11891394501200275	0.09129398682230312	0.053683779711769464	0.10704929613951293	0.11852577545331898	0.10860260985088581	0.14393261499509571	0.11956231856696868	0.19234818983604593	0.07357374607786331
ENSG00000225905.1	0.0	0.0	0.0	0.0	0.0	0.0	0.007727734727118429	0.008746816901318276	0.005796141691339709	0.004197477879958678	0.007315504766976899	0.0
ENSG00000205116.3	0.06755609889845002	0.12926572085714402	0.10107364660897744	0.03252245100179695	0.01970376220666513	0.027012363831466907	0.01709045130427819	0.025792301555906574	0.042728639472624855	0.012377372989004131	0.04314339881862687	0.01650247643257412
ENSG00000225285.1	0.09723958558598167	0.07249239337292174	0.17146377450736514	0.14266665665042116	0.048619546109356634	0.11664399399163058	0.10074215209827245	0.05833957747815308	0.07731828871947755	0.04072198669064522	0.0	0.006786715022717021
ENSG00000179403.11	1.9631738329622572	2.0246667853857216	3.365748651740589	3.2131135486751026	2.231264988370459	2.617520282123811	1.8923248262626775	1.640412566573254	1.1913155936802653	1.0880159905525604	0.4617879322559877	0.38569626597498724
ENSG00000215915.9	0.03969651026067869	0.05238454025648589	0.03993579320709029	0.029873815219883058	0.030342580903624575	0.05692272712426077	0.03647616132346481	0.05017080847867391	0.12190218445234156	0.09379719464794856	0.055073753167306956	0.06018820548506624
ENSG00000160072.19	1.204385825849386	1.2088047525823185	0.7659427330287385	0.8372133632596485	0.6561774406878665	0.9201900172504363	1.083937249804675	1.0262965370574506	1.3601656952987595	1.2857902105541459	1.3379639973560995	1.2314097417509977
ENSG00000197785.13	2.0303004377711127	2.0502583310652236	1.8945607200611576	1.80918544643476	1.5077981403151097	2.099887657339466	1.9609942986882793	1.8607401364760396	2.4352400841157493	2.4255268229354545	1.9349932107065198	1.7736647260558696
ENSG00000205090.8	2.3884261049743256	2.304464386899193	2.6403671272176363	2.354153541231229	1.8266944009761217	2.5551935954759393	2.1447852711453823	1.7670193910422964	2.5379063525821173	2.3377478944958265	3.7353446818238485	3.3346850165286646
ENSG00000160075.11	3.3888375543077647	3.2917506824637166	3.2346919949977258	3.170494184364719	3.360334012280878	2.9186291140927993	3.535448880466899	3.542154142573571	3.4063936593049466	3.599460945559162	3.3177453693956176	3.019322338787979
ENSG00000215014.4	0.4136122155057602	0.603435887819486	0.5289941979397357	0.4453407623846063	0.7471666628767416	0.5121544182446126	0.657070884478482	0.46864611927082245	0.5130855027872793	0.6306890406547054	0.7583530927344138	0.7561434701405463
ENSG00000274481.1	0.0	0.0	0.0	0.0	0.04096308458754066	0.0	0.0	0.0	0.0	0.0	0.0	0.0
ENSG00000228594.3	11.118821352684877	10.337169479441291	13.447081171507948	11.564197044794424	10.642598564458625	9.622862974755572	11.546207211344925	9.77340108535246	6.8777896186967915	7.266732518814258	7.822064858581203	7.540665653810762
ENSG00000272106.1	12.682090545271398	11.9538687372964	14.230674494274547	13.376115285739068	8.898279952000713	11.47287496196587	12.87046062380532	12.887243127415939	10.913158822171106	10.584567932349408	13.141390324692264	12.378388482037737
ENSG00000197530.12	3.5016700192453403	3.4513471843392574	2.990562665698161	2.8477595565652436	1.9264619226072945	3.4004592873085455	3.522285214351987	3.158166753367605	4.066136631170765	3.980459295741116	6.021099979382057	4.738605468661693
ENSG00000189409.13	0.4422173613972877	0.5107754236933586	0.522680445005492	0.45984158703393024	0.43337081535227673	0.5163172895418976	0.9576317179218226	1.0535275902580248	0.40724115988274634	0.3953843968163601	0.7625166758533592	0.6567860601403648
ENSG00000248333.8	2.9273469272675374	2.9950388522786136	2.9627082522234343	2.710780816620453	2.027830270528281	3.0183412056942847	2.990869216435483	2.708407999891544	3.329012822898446	3.4502576387963315	3.8480723832680432	3.5026303286185385
ENSG00000272004.1	0.6669129012555103	0.6127705102479042	0.8059135125595434	0.7628633631843535	0.5985085413644939	0.5128186404837153	0.6604465919499167	0.6920475126353974	0.6749064882559171	0.5514181987826338	0.9009656908465691	1.0526636126355504
ENSG00000189339.11	5.931406762355274	5.99802020551837	7.928477721383471	7.541432191903265	5.141215682602704	7.495690529679484	7.70338231869796	7.069490470274731	5.870117352440576	5.212530670344191	9.547559824925196	8.991176372875268
ENSG00000269737.2	0.011640586629884564	0.016199103440873358	0.026123989362945615	0.01494384329372141	0.027161230993649726	0.027926991023932448	0.02748530826707971	0.01777707863782676	0.02945027539887189	0.05971683943552346	0.037170180016671155	0.0341224865828506
ENSG00000215914.4	0.6243340069257707	0.6251313252578119	0.6834830695283706	0.6353366854671694	0.5951446414558285	0.6941223263573384	1.438198630410019	1.5348381883491493	0.7242783055649952	0.7477076846993348	1.1378074919690124	1.0712977200641922
ENSG00000008128.22	0.0012975313521409718	0.0018056516616737138	0.0	0.0	0.003027557793911035	0.0010376380382607112	0.0026260126622022336	0.0009907712392620406	0.006565417512742858	0.004279118183264348	0.0033145734296611087	0.0025356680931407304
ENSG00000268575.1	0.0032065566511938824	0.0005577827017364124	0.0077958891351561305	0.004631043678071167	0.0018704818894974505	0.0044875054528328165	0.004596799402366653	0.0036727021298851863	0.005273109221252577	0.0041124522923239	0.006655367949769153	0.006266332891197177
ENSG00000227775.3	0.12536909059059048	0.11630953727317077	0.11352933315974818	0.10447317214031988	0.12188599743235173	0.09146332534001834	0.12389671625727254	0.14443405417173305	0.16582361441051274	0.1732798212019365	0.17417551282229068	0.1955696965656082
ENSG00000215790.6	1.221207262962931	1.297619095937234	1.097846430548107	1.1077973324857622	0.8151274294082586	1.3928752895261116	1.4260969306741305	1.291531150495296	1.5816666201077785	1.3414991676308665	1.9328335467598683	1.7588243272113735
ENSG00000008130.15	2.2434288219821803	2.2040558342023933	2.4391945775976156	2.1188045760804233	1.8416316024349628	2.2770937457881724	2.1802831120436026	1.8338326406249574	2.2513991349849634	2.178472491909109	1.8049854678444879	1.5194689761321074
ENSG00000078369.17	6.496140613887184	6.526110862984579	5.648814404074738	5.801015498438369	4.591845587558557	6.169945550222965	6.262577485956334	6.038439331964376	6.15537486820008	6.240137465219742	8.411058287307132	7.875279051431899
ENSG00000231050.1	0.9677966071974878	0.7226683433934353	0.4591102224970127	0.48485028890294773	0.9225494020882261	0.7550718044886875	0.5732716167911881	0.6668950490337883	0.5135860074235281	0.7957597660344239	1.0552322882913097	1.2454851336887827
ENSG00000169885.9	0.06808965253495053	0.015792321580470708	0.0	0.036421456873215304	0.01323958748515895	0.09982758759830693	0.03827873459402932	0.051992014922538285	0.0516793289563193	0.049900514674988704	0.05797885673560306	0.08870833017947498
ENSG00000178821.12	1.1320764451770564	1.0888819804887475	1.1706796564233213	1.2609744608860716	1.3110377607295765	1.2647901371533992	0.920954967134639	0.8517206461211181	0.7244522766627782	0.5673403881029353	0.6060263253841077	0.4554801160106554
ENSG00000142609.17	0.010949424133310074	0.015713442901253104	0.013310305402729506	0.014935083499884873	0.017963807824763513	0.0240797512424805	0.017889603027943787	0.014631365457770221	0.059212295158388356	0.0569234304526785	0.01027043766970176	0.011033156794252196
ENSG00000233542.1	0.04837098319919231	0.0420708264805591	0.0814161964565517	0.0698594038135276	0.10581098888926666	0.038682357873460166	0.06934282810164837	0.03693519920694779	0.0734261333293928	0.06646761476723517	0.015445597462257656	0.04726389020568056
ENSG00000187730.8	0.1613653467012846	0.1548081597023812	0.3365329086962262	0.34212142740581414	0.24102807651155797	0.29132692966248414	0.2036999855237925	0.16615441173783427	0.2103099160639509	0.18007619631502306	0.04528080411350256	0.05972427661788933
ENSG00000226969.1	0.0	0.0	0.0	0.0	0.03770304671379175	0.0	0.01090082995532392	0.0	0.01635220597118446	0.011842019486019524	0.0	0.06315480600147742
ENSG00000067606.16	0.31710096803177906	0.3230847399375925	0.2973334982326273	0.2755221059110988	0.2946026790071718	0.34741473507384224	0.3420368987696208	0.3038152476815753	0.2744581882613913	0.26473226223119717	0.39693102025166804	0.32485863295183537
ENSG00000271806.1	0.0	0.0	0.0	0.0	0.003896131287348921	0.010682601095686198	0.0	0.005100051046632778	0.0033795858348073726	0.0	0.0	0.006526247533168168
ENSG00000182873.5	1.6735754384626138	1.5927058381931831	2.2131331042609075	1.732650809633306	1.3982381913661566	1.6492063034514621	1.5187187519143948	1.8550330179732228	1.4914913231312605	1.3649809859578919	3.3511946762128675	3.54484640576154
ENSG00000162585.16	2.5570870347415977	2.5160313441561692	2.2066045758863253	2.0295797877963113	2.3146527316329575	1.9180417663700113	2.376216216208775	1.985099985021319	2.663491911298449	2.526156828218149	2.321960732096447	1.789392502134893
ENSG00000234396.3	0.020464193805087384	0.014239041502927149	0.010205793044692244	0.004378555180521903	0.011937385818937593	0.03000295968109797	0.014955965237547887	0.005208694860772856	0.03969316363620077	0.047492047959391256	0.05227624976757295	0.02999372801153551
ENSG00000157933.9	1.2549727253651004	1.2328423128700137	1.3797699746423253	1.249737808948178	0.8557136250869233	1.4452775772764277	1.3896100204754693	1.3899837615924497	1.3713512926973044	1.3357076324444386	1.6457813909772416	1.5107043936501598
ENSG00000116151.13	0.4096212958622095	0.38463271322588655	0.37247146545053433	0.3601884298270522	0.24474416841772365	0.3666930115440809	0.37882418697667597	0.32280042483725335	0.5119256592376737	0.45233576370613715	0.4406508116663956	0.4208412566919781
ENSG00000272161.1	0.0	0.0	0.0	0.0	0.0	0.0	0.0	0.0	0.0	0.0	0.0	0.0
ENSG00000269896.2	0.0	0.0	0.0	0.0	0.0	0.0	0.0	0.0	0.0	0.0	0.0	0.0
ENSG00000272420.1	0.0	0.0	0.0	0.0	0.0	0.0	0.0	0.0	0.0	0.0	0.0	0.0
ENSG00000157916.19	6.13918952332327	6.6406914430112005	5.184450843586186	5.30903018912244	5.7107496601102925	5.486532420556107	6.162626193481046	6.066713878781226	7.06949325663526	7.081539781418137	6.375187584631221	6.066777075760404
ENSG00000157911.9	3.5874895810869902	3.5787242844421243	3.662110581286692	3.767815085144621	3.2063559724984243	3.6573622552744727	3.8446128633238437	3.4834676435614598	4.342745457334993	4.46369948881012	3.393857062030667	3.0459781949958984
ENSG00000149527.17	0.10813073349549426	0.09067730693530737	0.2013017305301073	0.1695623702450696	0.09163475493012206	0.15886122275532139	0.111321248752685	0.08633190746876764	0.09213949028683534	0.07524423647294674	0.3074886437492753	0.24710399537872854
ENSG00000224387.1	0.08774183304216747	0.04070067012753881	0.0	0.0	0.051182476253952155	0.0	0.029596094690811602	0.08933074797755534	0.014798917095007231	0.08573720997393676	0.1120692567433747	0.02857787933365393
ENSG00000229393.1	0.1344476584363347	0.22451770815076108	0.08046121867768405	0.10355997353547244	0.062741922266521	0.12902162647716967	0.1723314509155959	0.1642588417706296	0.12245322763258382	0.20691712934928735	0.017172480479870918	0.15764457812844798
ENSG00000157881.13	1.7822461847399889	1.8671407116640428	1.6193581739055154	1.5693938338163071	1.2609340683945012	1.6692073399268321	1.629576184711214	1.4318319328154892	2.0464919066685945	1.9819142809652162	2.2536500967227466	1.8927542476071966
ENSG00000197921.5	28.392477245040574	29.048475276725718	34.374641843480184	31.533551675002315	21.857738083573345	19.971888334797203	14.724688492032175	9.898621075728938	35.77421156933938	36.66698966745861	9.948910910974174	8.322792954098702
ENSG00000272449.1	6.082493141624667	6.524665115611389	7.60463641714447	6.290201568431973	4.6486719822827425	6.102744544032852	4.967721844997019	4.708987333464086	12.097066158680775	13.96109829155245	3.0752029315219693	2.6139425107093914
ENSG00000238164.6	0.0	0.0	0.00294756679307224	0.0	0.0	0.0	0.0	0.0030086786866297993	0.0	0.0	0.0	0.007700072676596953
ENSG00000157873.17	0.034509566275026764	0.04001974954550157	0.03011824535743752	0.03876457184479812	0.01174277894416515	0.03909625870567901	0.038801270948438216	0.0395263116628596	0.07130152584150974	0.053743054050428535	0.034894875145282195	0.05619954511267672
ENSG00000225931.3	0.0	0.0	0.0	0.0	0.0	0.0	0.0	0.0	0.0040762974632021064	0.0	0.02057932680853996	0.015743305578861683
ENSG00000228037.1	0.0	0.0	0.0	0.0060494165502837935	0.0	0.0	0.0	0.007196338426042551	0.0	0.010360273354570055	0.018056230736655392	0.009208748201022693
ENSG00000157870.14	13.058222073536877	14.623673921400988	15.402213625739904	14.79112970348539	9.603654468662919	14.14713408472243	13.55380247474223	11.621395547659432	12.226480020717892	11.952077949563252	11.52056800630408	9.860998767404853
ENSG00000142606.15	0.006615874954105486	0.006905015580892217	0.05097625059503388	0.03524705387196237	0.027014685663384823	0.02909899574746993	0.012050602272634773	0.008587994153399366	0.010042758785164642	0.004606115250955104	0.015632873188848984	0.011636016888137904
ENSG00000237058.1	0.013829660423559795	0.009622715197971908	0.0	0.00443852798716528	0.0	0.0	0.004664866520861717	0.0	0.0	0.0	0.008832045735451873	0.006756566732882642
ENSG00000215912.12	0.004057254441780679	0.004940335110961232	0.004299750899465115	0.006510730140638846	0.005127892790693272	0.007841100489895104	0.004447780130195518	0.007228772554014832	0.0038492667231750845	0.00538932242360651	0.007557337811415308	0.010571716942126509
ENSG00000283259.1	0.019525360291381286	0.0	0.014606374540443692	0.006266521046687706	0.0	0.0234216959563085	0.02305126724698985	0.007454604230182754	0.034578933114675435	0.0	0.0187042418049047	0.0858531273919039
ENSG00000233234.1	0.0	0.0	0.02489328677617185	0.0	0.0	0.0	0.0	0.0	0.0	0.0	0.0	0.0
ENSG00000231630.1	0.0	0.0	0.0	0.0	0.0	0.0	0.0	0.0	0.0	0.0	0.0	0.0
ENSG00000169717.6	0.0	0.0	0.0	0.0	0.0	0.01577940549169141	0.0	0.0	0.0	0.0	0.012601214549313728	0.0
ENSG00000177133.10	1.9151430386458497	2.0043672907412846	1.3970263783422783	1.4005482750559604	0.9726527027856585	1.4045495303112214	1.8983458037047232	1.4526676230145181	2.145406828419587	1.793413580620939	1.0729744213504293	0.7882467166194376
ENSG00000142611.16	0.1181569340734813	0.1066986751873342	0.12838659779324987	0.1301212302373379	0.06467757424388702	0.13688357608827498	0.16016335917070754	0.14871073157647582	0.1295120047676758	0.10690742219084898	0.08499995067936852	0.08499624265246626
ENSG00000283572.1	0.0	0.0	0.0	0.0	0.0	0.0	0.0	0.0	0.0	0.0	0.0	0.0
ENSG00000226286.1	0.0	0.0	0.0	0.0	0.0	0.0	0.0	0.0	0.0	0.0	0.0	0.0
ENSG00000279839.1	0.0	0.0	0.0	0.0	0.0	0.0	0.0	0.0	0.0	0.0	0.0	0.0
ENSG00000272235.1	0.0	0.0	0.030289230441527017	0.015593857286699753	0.004723777673534313	0.025903763928556995	0.02185206837286899	0.01855033017973223	0.05736505088966387	0.03857554960315781	0.015514790167652162	0.007912603584289152
ENSG00000130762.14	0.08189281588092731	0.11469301516098852	0.14058779167126573	0.12804488802633515	0.07043096400117298	0.09823473707758874	0.07614078794252466	0.07295383470591786	0.10996792646016802	0.10579808505842563	0.06973235525321884	0.08617375897394983
ENSG00000272088.1	0.0	0.05116960890050154	0.16504053122469842	0.0	0.0	0.176431148017337	0.02480582564636703	0.056154105355969826	0.03721092539899456	0.02694758764928852	0.09393031317598685	0.1437144797986376
ENSG00000162591.15	0.2431415264579841	0.250320085273232	0.3667056027900189	0.3463104006641932	0.153931235938646	0.33322158735882257	0.2849881780650674	0.23370084621632195	0.19719448996698025	0.18123009088494488	0.16543324300118165	0.1459238350340368
ENSG00000207776.1	0.0	0.0	0.0	0.0	0.0	0.0	0.0	0.0	0.0	0.0	0.0	0.0
ENSG00000238260.1	0.18041784944064485	0.31383807133115077	0.22944140818681508	0.20845362348479518	0.09471889037595524	0.3462731095665442	0.20691221212043692	0.11021101939793691	0.3377736093687227	0.4495544757358448	0.36870520870625617	0.44072132005216463
ENSG00000158109.14	3.876174525045013	4.363215078396386	3.8443977790447796	3.8110474397535956	4.260672336111761	4.804882853116834	3.9260918375073115	3.727898483429791	4.794023287018602	5.316819510962277	7.213353199534179	7.062087474530477
ENSG00000116213.15	0.7821951304507201	0.759650231397884	0.9129681400374717	0.8806835450623457	0.7401515716753209	0.7294369897023046	0.7528501540810106	0.6313162443059609	1.1074251571935565	1.0881353557696316	0.8607602387154213	0.8290209691503387
ENSG00000078900.14	0.020759447247573438	0.023064572341607026	0.02780292263087885	0.029229436729283173	0.018555056957860548	0.026508631876076747	0.03625407538600559	0.04116285628327272	0.02676860084330582	0.026992349479133423	0.008767136041168787	0.008833491794365418
ENSG00000227589.1	0.0	0.003964942239392127	0.004262791837611694	0.005486551374006624	0.009972099298614229	0.011392493287676327	0.00192211095612484	0.0	0.00144166794559863	0.0010440340547466878	0.0	0.005567949644425557
ENSG00000235131.1	0.0	0.009292479023398992	0.0	0.0	0.0	0.0	0.0045047757727673205	0.0	0.0	0.00978744603849278	0.0	0.013049384366844836
ENSG00000227372.11	4.916139639142232	5.050420776558747	4.1330874508097075	3.7977520554832913	3.1253978324637455	4.26940826286998	4.305509214144625	4.060164328178165	4.580006947547607	4.687750450113531	5.336858654460096	4.09439307583119
ENSG00000276189.1	0.0	0.0	0.0	0.0	0.0	0.0	0.0	0.0	0.0	0.0	0.0	0.3422201050205058
ENSG00000162592.9	0.0	0.0015481930507120181	0.0008322472688321103	0.0014282243719669421	0.0012979369267761543	0.0026690596543420845	0.0015010553220195892	0.0016990044979650193	0.0028146441487029833	0.00040766451833944517	0.005683930803264004	0.002174120182778675
ENSG00000235169.7	0.1929917421411732	0.18311478701713604	0.33467987499761165	0.24775713142633798	0.29679640060265056	0.2595647979127948	0.28406320564856624	0.23444426891730044	0.2086211775578571	0.23465662344698232	0.07282981232947133	0.03428629730950591
ENSG00000130764.9	5.016421489705706	5.1362585559945755	4.690513330078868	4.424573805228589	3.3533714979983595	4.564755332565796	4.642827846889537	4.283473080756929	4.719467515607886	4.501909400861906	6.820075597602495	6.2685051221631936
ENSG00000266075.2	0.2839752569405285	0.13172716885872357	0.21243392701557465	0.24303939735126645	0.38651991639527383	0.3784924965912466	0.2873620815587586	0.6505149569784477	0.38317196154099803	0.2428014062859881	0.0	0.0
ENSG00000272153.1	0.21146333598590297	0.2574893338445992	0.15818979219272977	0.135735210596179	0.27754422029029907	0.21138448866228113	0.3031459107764514	0.1211021555129689	0.40124611067029037	0.251832833258351	0.1012852339246726	0.0
ENSG00000116198.12	0.6282569012108598	0.6475070539438003	0.6302022934600691	0.5993245024174451	0.4327521668571183	0.7193713945803383	0.5909373901604634	0.5550973845893535	0.7429034740576748	0.7609336481443181	1.106538132322938	1.0961234214823816
ENSG00000169598.15	0.40891146294483033	0.4250518886630895	0.4123258893511586	0.37167888520433	0.3168799030514197	0.3230290055418625	0.3731813707566087	0.3243925480451198	0.4712027331896827	0.44732784984741647	0.478445233612641	0.4199675743735772
ENSG00000198912.10	3.033205627679241	3.0706301328195935	2.5486998798530474	2.6185057706745867	3.0586968005368935	2.259133867189759	2.2891303671448866	2.1130345359159053	2.959118209798214	2.8112983949687282	2.299202622415525	2.2651244773563564
ENSG00000236423.5	0.013300370031748481	0.016195258640911127	0.0024874084691789825	0.0042686561215199	0.009698137275516954	0.003988623235898973	0.01009424745047084	0.00634744975393832	0.010094840736023444	0.028023700299141436	0.009555777721487536	0.022742925154154544
ENSG00000233304.6	0.0	0.0	0.0014261514231160574	0.0012237133703472626	0.003336246325868284	0.0015245802407431314	0.0	0.0014557198163315307	0.0019292865995804488	0.0013971600863276758	0.004870034608430426	0.0
ENSG00000226374.2	0.0	0.0	0.0	0.0	0.0	0.0	0.0	0.0	0.0	0.0	0.0	0.0
ENSG00000229280.1	0.0	0.0	0.0	0.0	0.0	0.0	0.0	0.0	0.0	0.0	0.0	0.0
ENSG00000235054.3	0.0	0.0	0.0	0.0	0.0	0.0	0.0022392243495338426	0.0016896788927992816	0.0	0.0008108538062216812	0.004239549358717144	0.0
ENSG00000227169.2	0.0	0.0	0.0	0.0	0.0	0.0	0.0	0.0	0.0	0.0	0.0	0.0
ENSG00000232596.2	0.0037312089867896146	0.006057765755399396	0.0027912128194517976	0.0007983360886005734	0.0	0.002983854198979288	0.0008390464818240268	0.0	0.0037759310840776617	0.004557453344450873	0.0301829517525288	0.02430540518611547
ENSG00000196581.10	0.13033272219287606	0.14854938274223625	0.15575384250380675	0.13847400795080864	0.041868242659042244	0.07983713659393248	0.16034951421328814	0.15882782953700866	0.1135818659019948	0.11436620965495169	0.48005907075451915	0.46886950717603154
ENSG00000231510.1	0.0	0.0	0.0	0.0	0.00368114206090737	0.0	0.0	0.0	0.0	0.0	0.0	0.0
ENSG00000260972.1	0.0	0.0	0.0	0.0	0.0	0.0	0.0	0.0	0.0	0.0	0.0	0.0
ENSG00000283356.1	0.0	0.0	0.0	0.0	0.0	0.0	0.0	0.0	0.0	0.0	0.0	0.0
ENSG00000236948.2	0.00394313868868315	0.003841105218442505	0.0031464015860299395	0.0028685152071368956	0.001686778547414444	0.0037840016922263	0.0030147924251124774	0.0010036362252371092	0.004921494524136625	0.002697135318358977	0.00906555393430072	0.010788091802571629
ENSG00000264341.1	0.0	0.0	0.0	0.0	0.0	0.0	0.0	0.0	0.0	0.0	0.0	0.0
ENSG00000264101.1	0.0	0.0	0.0	0.2606509478839669	0.0	0.0	0.13697129813428752	0.0	0.0	0.0	0.0	0.0
ENSG00000131697.17	0.19080903928684337	0.19396084495463206	0.21111777228479375	0.1725504370021146	0.14975084181571563	0.23000873013995307	0.20190436837628892	0.19387938729337656	0.25356159719965954	0.25053512786949855	0.22259858614413724	0.21135711318691758
ENSG00000069424.14	0.21219662678345177	0.20023845413580663	0.20515641891226785	0.19013097841582025	0.16072131872476778	0.23442685625539444	0.1935388826508912	0.17255845885199345	0.21758253282871587	0.1896640901774958	0.30772242413870887	0.2714631580284235
ENSG00000116254.17	0.5397741357763489	0.5607511054886789	0.5964530665221663	0.5629900749469244	0.2858630272958937	0.6902527989411584	0.534508064607528	0.4831769349516756	0.34895895631927276	0.2930815917251536	1.6157578771908632	1.4225311655135542
ENSG00000116251.9	19.113029398713042	19.07548065252063	19.86369024925631	18.748570773565852	23.63583819581024	18.70231028945926	18.151200674458853	17.0267534762815	18.360995388684298	18.575950597913106	17.691370305762046	15.995260612750755
ENSG00000226944.1	0.0	0.0	0.0	0.0	0.0	0.0	0.0	0.0	0.0	0.0	0.0	0.0
ENSG00000158286.12	0.09561553140666935	0.13059503444487203	0.10596636736873961	0.16707422676864736	0.08572892266718807	0.1515118093028054	0.15050915899639733	0.12033174662004428	0.238320174765325	0.3030019860765267	0.13795717950727443	0.18512412152272054
ENSG00000116237.15	3.9737193091552188	4.4191305447022895	4.646149475410936	4.599971596663932	3.8640558902495403	5.051715969930875	4.224469537031067	4.202507283999792	4.877035749479265	5.223479619381226	3.2993030447641565	3.3751947024689715
ENSG00000225077.2	0.008744972539991307	0.024339102360912718	0.04579308122932487	0.005613269476901909	0.07651812149077117	0.01398673895018839	0.06194488483039408	0.0	0.07964810436526364	0.08651992326723813	0.07260250330222578	0.02563446479554351
ENSG00000173673.7	0.02021565080673315	0.04219831383353049	0.09073656911487749	0.05190451776044363	0.0	0.016166490474893075	0.10910267903337187	0.1543630168876227	0.04091590931318016	0.037038350989822964	0.038731005757630936	0.03950592842949562
ENSG00000158292.6	6.1510400556351446	5.966412440666294	5.75638946096587	5.207166790238404	3.7044135555120934	5.249451263016974	6.419259532702903	5.395379888570432	4.848535253611849	4.605813110883612	8.880560099817481	7.89047221378265
ENSG00000097021.19	0.8320268575495505	0.8400727540081441	0.6630083073434857	0.6462970476097403	0.7030239574410903	0.7302919670783866	0.6617500446796318	0.6428838496936861	0.7195347632115998	0.7070507972866199	1.112083670137457	0.9945586058818223
ENSG00000271746.1	0.536246737189132	0.349801812041108	0.30086336074933057	0.4517741907701771	0.31280900957758323	0.3484304131299323	0.3617615146896015	0.3071011599132704	0.44092275957229676	0.31930957327015796	0.2568477223927104	0.39298002490393014
ENSG00000069812.11	0.0297294805938392	0.05091902315662054	0.06843012558124942	0.08954291867806208	0.022678142569155103	0.03474766243599692	0.062482254756164944	0.057625331916471484	0.01735720197969751	0.01759775128811275	0.02920947544894792	0.03351812977673906
ENSG00000187017.15	0.046721130968948144	0.0639515203906547	0.20683979101904618	0.2123854205490483	0.01608424216870138	0.01776272259985381	0.11264131357148065	0.11404431844682571	0.044955826880267995	0.03845014576922839	0.053805415576042986	0.023200094594359368
ENSG00000265392.1	0.0	0.0	0.0	0.0	0.0	0.0	0.0	0.0	0.0	0.0	0.0	0.0
ENSG00000231868.1	0.0	0.0	0.0	0.0	0.0	0.0	0.0023794107681938165	0.0	0.0	0.0	0.0	0.0
ENSG00000215788.9	2.4163794662742832	3.0534378633945196	2.156684483468189	2.4174806986335726	1.9344824817616868	3.353905754885479	1.8849575116362873	1.8069286724635287	4.041841273939402	4.706061742229198	2.185276445395659	1.9974147287477582
ENSG00000171680.21	0.8555862448050137	0.8384319946695773	0.8590829215617701	0.8504419965348989	0.6471809111465134	1.1135081074464457	0.8050239390966861	0.675113457382637	1.3276582939139794	1.057540898327789	0.7496472318612101	0.5600414992942444
ENSG00000162408.10	1.002121996671172	1.012729016169731	0.9808096002765605	0.8464637176400561	0.7776185222046207	0.993815371066441	0.8121702970124796	0.8174188721921137	1.0850458281795528	1.0963709018223127	1.2783542596396422	1.2497612609523112
ENSG00000253022.1	0.0	0.0	0.0	0.0	0.0	0.0	0.0	0.0	0.0	0.0	0.0	0.0
ENSG00000229519.2	0.0	0.0	0.0	0.0	0.0	0.0	0.0	0.0	0.019856250107866846	0.0	0.0	0.0
ENSG00000173662.20	0.0	0.0	0.0025586117511641475	0.0007318080812171923	0.0026602003174525917	0.007293865819727148	0.0007691259416720246	0.0	0.0034612701604045232	0.00041776655657466334	0.001456195040692179	0.0022279954753939182
ENSG00000204859.12	2.252623498817392	2.521257160179901	1.9087535950402532	1.7424764466203633	1.648694624679522	1.9656319883323918	2.0350401016692685	1.9252706441881087	2.814387527412995	2.6610851709215777	2.530075089336507	2.156809111067915
ENSG00000162413.16	0.8094894063773891	0.7885428914874173	0.8767402469568798	0.84190157943579	0.557058844820541	0.935373928351011	0.8674218021276522	0.7945865863892281	1.1789240077861078	1.1314669561615094	1.1935143567985853	1.2116623573476522
ENSG00000116273.5	4.505550475277531	4.3068215679971225	4.930131323068837	4.301571861701241	3.0562585912330476	4.280842308952934	3.33635238633882	2.964826060848042	4.17593748886235	4.09867651958633	3.3771206282402195	3.0742927099638795
ENSG00000041988.15	1.578676378633565	1.6112985259427894	1.6580415159305149	1.4679851659043377	1.7350541151108103	1.4986608122491316	1.4167713107298696	1.335173858216212	1.7033995335072578	1.6492376119515402	2.141571710710141	1.7800553223827802
ENSG00000007923.15	1.0941907473873553	1.0942476921471074	0.9506247883817561	0.8772676281096763	0.7680523949076843	1.0555871732076885	1.0320575861590995	0.9722286563401448	1.1527110578662592	1.1501086913090508	1.1139342732154722	1.0408630858171357
ENSG00000228750.6	0.0	0.0	0.003899562319169618	0.0	0.0	0.0	0.0	0.0	0.0	0.0	0.0	0.0
ENSG00000237436.1	1.060652063777873	0.7790048345546385	1.10200565013337	1.0023138973834562	1.065557083624165	0.8717665242202592	0.8347903722253738	0.58492383560067	0.939194366300806	0.7773146418457231	0.7714434396015197	0.546976403397654
ENSG00000171735.18	0.10522931523639659	0.10439180952520577	0.10086350476161422	0.09597367751257031	0.10038527823252767	0.10545753540096114	0.09791066637521716	0.0925223115585601	0.09776279652898053	0.09540252827752237	0.17521410590399433	0.16851276161646553
ENSG00000227950.1	0.0	0.0	0.0	0.0	0.0	0.0	0.0	0.0	0.0	0.0	0.0	0.0
ENSG00000237365.1	0.0	0.0	0.0	0.0	0.0	0.0	0.0	0.0	0.0	0.0	0.0030312933525369293	0.0
ENSG00000207056.1	0.0	0.0	0.0	0.0	0.0	0.0	0.0	0.0	0.0	0.0	0.0	0.0
ENSG00000237402.1	0.0	0.0	0.0	0.0	0.0	0.0	0.0	0.0	0.0	0.0	0.0	0.0
ENSG00000237728.2	0.0	0.0	0.0	0.0	0.0	0.0	0.0	0.0	0.0	0.0	0.0	0.0
ENSG00000225126.1	0.0	0.0	0.0	0.0	0.0	0.0	0.0	0.0	0.03095494012449111	0.0	0.0	0.0
ENSG00000270171.1	1.8081959383794584	1.4508369109649182	1.5110803986782269	0.9828965395205868	1.2733327212543306	1.6674795012615293	1.0385131970751416	0.9329090468295569	1.1210007619036642	1.0028262734044533	2.7360753404573863	2.2602444145540384
ENSG00000270035.1	2.6590864129686045	2.6039845260508305	1.6944934682156205	1.8332602696513807	1.0340839139111317	2.5990261558546903	1.9765752706162298	1.7296253962543535	1.494976721653806	2.111146950162275	3.993854185981086	3.7529937703479024
ENSG00000269978.1	3.476027957136695	4.837259343654179	2.2063313121617574	3.177785804465055	2.7035635827776834	3.1167291899754384	3.339833983830785	2.171643916529555	3.9440783108994464	3.5896010269821055	6.861503441062408	4.940320313077979
ENSG00000049245.12	2.572235191667548	2.871685980878024	2.9409790697486304	2.7659571756806236	3.1537060849739964	3.2938790871311117	3.3636069850702093	3.757705868445807	4.929922202811947	5.154225290083763	2.190277819253342	2.343650428950822
ENSG00000269925.1	0.0	0.0	0.0	0.0	0.0	0.0	0.0	0.0	0.0	0.0	0.0	0.0
ENSG00000049246.14	0.23895040763446415	0.20918941957675335	0.34786054094339297	0.31207701113458375	0.17295808803056506	0.31590443950337915	0.24055785391805024	0.23097305470841972	0.26394583695811785	0.24850611281233312	0.2749171427629334	0.2676713771460321
ENSG00000236266.1	0.0016385316969667922	0.0	0.0	0.0031552483164901256	0.0019116106140852308	0.00393100978915821	0.0016580736089940068	0.0012511528737207313	0.0008290855308197033	0.0012008223268279445	0.004185666587140467	0.0032020594621801715
ENSG00000049247.13	0.0	0.0	0.0020097945599325626	0.0	0.004701583301494503	0.004297009454061137	0.0027186747256493925	0.00615439087370539	0.0013594172573609096	0.003937877416580277	0.008578830501498463	0.005250284476295036
ENSG00000049249.8	0.004109697776851915	0.005719077698974321	0.0	0.0	0.005393950964535899	0.007394697744263731	0.004158711996450078	0.0047071352295019265	0.01195699971659966	0.018824082164898476	0.018372054214393085	0.040156368892435866
ENSG00000270330.1	0.0	0.0	0.0	0.0	0.04617025635714329	0.0	0.0	0.0	0.0	0.0	0.0	0.07733787684079227
ENSG00000116288.12	6.35707673711834	6.54684113630476	5.6929624595636605	5.609698736889947	7.8417312346517765	5.299118065686092	5.876079221488951	5.763700621788667	5.832821497214435	5.84037292755149	4.645695670046985	4.267061731081594
ENSG00000200344.1	0.0	0.0	0.20549164181898721	0.0	0.0	0.0	0.0	0.0	0.0	0.0	0.0	0.0
ENSG00000116285.12	1.4991846897941414	1.6786313545104907	1.0104965176957064	0.920429609563411	0.9043670630715674	1.0311363150377746	1.7444517954085	1.8714514377938527	1.5430438451245594	1.4507149661296006	1.6289301941239425	1.6086094783104126
ENSG00000238290.1	0.005255513070801327	0.0038599558045801616	0.0041499187387478344	0.0031860235282803254	0.0027250670252059062	0.004669825309116294	0.003053036625289077	0.002675342521023447	0.0026592527029542816	0.0037445925691224043	0.009323144439594793	0.007417550523557293
ENSG00000232848.1	0.0	0.01600625697133915	0.0860432982985907	0.014765940397367585	0.013418941502815043	0.03679270246010148	0.0	0.0175654467492812	0.04655948301154984	0.06743534249181561	0.01469107114944622	0.02247751100298889
ENSG00000229305.1	0.0	0.0	0.0	0.0	0.0	0.0	0.0	0.0	0.004812410922273227	0.0	0.01214781035982722	0.0
ENSG00000227634.2	0.0	0.0	0.0	0.0	0.001278794362759465	0.0035062601984511073	0.0007394585377721492	0.005021840421083915	0.0	0.0	0.002800050803540489	0.0021420552696690765
ENSG00000200975.1	0.0	0.0	0.0	0.0	0.0	0.0	0.0	0.0	0.0	0.0	0.0	0.0
ENSG00000233645.1	0.0	0.0	0.0	0.0	0.0	0.0	0.0	0.0	0.0	0.0	0.0	0.0
ENSG00000251977.1	0.0	0.0	0.0	0.0	0.0	0.0	0.0	0.0	0.0	0.0	0.0	0.0
ENSG00000162426.14	0.35953021913096184	0.3537795388839277	0.3182893203073034	0.31475820968228624	0.313966857739529	0.3377047967763606	0.43306558682350205	0.34681837963807993	0.2895645976399949	0.29388942311839755	0.6765935143459015	0.6662255413785179
ENSG00000252254.1	0.0	0.0	0.0	0.0	0.0	0.0	0.0	0.0	0.0	0.0	0.0	0.0
ENSG00000142599.17	0.40958220944471685	0.40273836496257126	0.38230916846688506	0.37106649592459834	0.19711658602256776	0.4902799250841368	0.44711172318206094	0.4543857882142151	0.46556390694743127	0.4437425732282952	0.5974882376065481	0.6137580024956906
ENSG00000232912.5	0.002748836654383611	0.0076505919713886344	0.008225310493686529	0.0017644378891389892	0.006413919650908947	0.0	0.007417654917112402	0.0062968843737735225	0.0180815965369587	0.011079892066925162	0.012288440363011719	0.0
ENSG00000221083.1	0.0	0.0	0.0	0.0	0.0	0.0	0.0	0.0	0.0	0.0	0.0	0.0
ENSG00000270282.1	0.0	0.0	0.0	0.0	0.0	0.0	0.0	0.0	0.0	0.0	0.0	0.0
ENSG00000234619.1	0.0	0.0	0.0	0.027374300462699723	0.02487712442987629	0.10231395341644657	0.01438511350268773	0.03256425287766287	0.06473681542016861	0.12501711895742984	0.027235501765640022	0.08334127367318254
ENSG00000224315.2	0.0	0.0	0.0	0.0	0.0	0.0	0.0	0.0	0.0	0.0	0.0	0.0
ENSG00000222511.2	0.0	0.0	0.0	0.0	0.0	0.0	0.0	0.0	0.0	0.0	0.0	0.0
ENSG00000226545.1	0.0	0.0	0.0	0.0	0.0	0.0	0.0	0.0	0.0	0.0	0.0	0.0
ENSG00000228423.2	0.0	0.0	0.0	0.0	0.0	0.0	0.0	0.0	0.0	0.0	0.0	0.0
ENSG00000229716.2	0.0	0.0	0.0	0.0	0.0	0.0	0.0	0.0	0.07705088357074417	0.0	0.0	0.0
ENSG00000074800.13	39.47090586540729	42.018100877768354	47.5844856009129	43.57894720623544	54.20472102056196	52.797767978269555	33.564663850317324	34.52912460827813	32.95049978235934	35.13814941212635	21.234762634306577	20.45631133599858
ENSG00000274258.1	0.0	0.0	0.0	0.0	0.0	0.0	0.0	0.0	0.0	0.0	0.0	0.0
ENSG00000236269.1	0.0	0.0	0.0	0.0	0.0	0.0	0.0	0.0	0.0	0.0	0.0	0.0
ENSG00000230679.1	0.1852051408186261	0.4050081792294654	0.15833916876703832	0.13586338359957484	0.23150525142250317	0.19042568667027027	0.4283748247599247	0.18182476606763034	0.2142000011636174	0.319935806906992	0.23655537794179124	0.25852321436865405
ENSG00000201725.1	0.0	0.0	0.0	0.0	0.0	0.0	0.0	0.0	0.0	0.0	0.0	0.0
ENSG00000238249.2	0.33985178997734405	0.3152930618505297	0.3672263033045513	0.4605301788084644	0.22027319070658655	0.3321756250407275	0.2292700165536187	0.11533538620282752	0.21017653416062831	0.19371756404488538	0.024115531886826812	0.0
ENSG00000232208.2	0.0	0.0	0.0	0.0	0.0	0.0	0.0	0.06095360154024075	0.0	0.02925080026888583	0.0	0.0
ENSG00000232663.2	0.0	0.0	0.0	0.0	0.0	0.0	0.0	0.0	0.0	0.0	0.0	0.0
ENSG00000131686.14	0.0	0.0006670871168893443	0.0	0.0	0.0022370259367567114	0.005366887616335761	0.0009701645411051332	0.0	0.00048511078107842353	0.0003513098680711352	0.0030613729101840025	0.0
ENSG00000265141.2	0.0	0.0	0.0	0.0	0.0	0.0	0.0	0.0	0.0	0.0	0.0	0.0
ENSG00000197241.3	0.0012158338910016118	0.000845980515994406	0.0	0.0	0.004964629865610807	0.0009723044390627815	0.00041011150233308046	0.0	0.0006152034097208473	0.0	0.0	0.0
ENSG00000142583.17	0.01627448712900445	0.01351554171123588	0.013745389093211376	0.018533854475645095	0.012249551816850892	0.019732017809587315	0.012749871824233016	0.016034711090760528	0.0013281897076143343	0.0013465967709177732	0.013075551549361906	0.015902004093062794
ENSG00000252404.1	0.0	0.0	0.0	0.0	0.0	0.0	0.0	0.0	0.0	0.0	0.0	0.0
ENSG00000180758.11	0.06406536889647399	0.059435809707812766	0.11400461292531652	0.08286830932725321	0.11268005817894737	0.149818252868628	0.07072302883746479	0.10747388014517766	0.0658155754484763	0.058333381835376535	0.038434468349959484	0.02181482741166571
ENSG00000228526.6	0.06694050408644656	0.05931649774713248	0.03167219865330629	0.025340177302858088	0.05139707783153686	0.07000395403750868	0.06580898623298315	0.05460955786118727	0.1395386907237229	0.1356442250400875	0.05151954539458455	0.04919606181786247
ENSG00000284357.1	0.0	0.0	0.0	0.0	0.0	0.0	0.0	0.0	0.0	0.0	0.0	0.0
ENSG00000234546.3	0.11576432976679248	0.15290683130267518	0.10274582090949361	0.13602036860163313	0.2884283073605069	0.28714539993493904	0.1833286009272155	0.20525741157321828	0.37826156455486337	0.43138785270499685	0.13658375265705736	0.1437899600926495
ENSG00000281937.1	0.015892735120891746	0.0	0.0	0.0	0.0	0.0	0.0	0.0	0.0	0.0	0.0	0.0
ENSG00000049239.12	1.3395608349569221	1.3191884013992492	2.029399978885179	1.8446319338377668	1.0710812515187138	1.8985867694007215	1.8681286155445056	1.8321440286170152	1.3916786359858255	1.1869903066172451	1.0468430897597103	1.1059769052355715
ENSG00000171621.13	0.048615987037671234	0.049850515501928885	0.04839986042634237	0.04082574858183618	0.03219726665076889	0.04706319056920223	0.1401895482509166	0.16328220753881614	0.025894050524218153	0.02169883375371009	0.03478271896811302	0.030002075689320555
ENSG00000252956.1	0.0	0.0	0.0	0.0	0.0	0.0	0.0	0.0	0.0	0.0	0.0	0.0
ENSG00000235263.1	0.0	0.008194880618365315	0.0	0.0	0.006870227301567349	0.00941856065498184	0.0	0.0	0.0	0.0	0.0	0.0
ENSG00000171612.6	0.7333215496353381	0.6898575211194232	0.4848212327083241	0.5222658542376888	0.6688357288947132	0.4422805376715763	0.6320396483311465	0.6292425280652851	0.48801871750109693	0.5149579799530931	0.5865767893016651	0.538002327169686
ENSG00000231181.1	0.0	0.0	0.0	0.0	0.0	0.0	0.0	0.0	0.0	0.0	0.0	0.0
ENSG00000188807.12	1.4402991003116752	1.5828782485541566	1.4053661357956861	1.2640933180565117	0.9535365078859808	1.4557354350802756	1.3154438245698512	1.332274596402805	1.4531919561814584	1.5002343320675462	1.4073096231787614	1.3144965538300653
ENSG00000171608.15	0.18792231988589833	0.1887030591394281	0.1381416247631712	0.15316299980915274	0.09040019489265583	0.16128509187664317	0.14094332771498252	0.12745810677971486	0.12916493004570745	0.1273726403892865	0.3073164311231796	0.28409991401769524
ENSG00000179840.5	0.0	0.0	0.0	0.0	0.0	0.0	0.0	0.0	0.0	0.0	0.0	0.0
ENSG00000233268.3	0.0	0.0	0.0	0.0	0.0	0.0	0.0	0.0	0.0	0.0	0.0	0.0
ENSG00000231789.2	0.1722359017573065	0.1443260989491838	0.1551679896979384	0.17237178488856425	0.3705522418796386	0.21475177412514118	0.10869703254678141	0.1371727987071569	0.17804870709453477	0.20155384861065112	0.041396018448072724	0.028953779788898636
ENSG00000171603.16	4.1509035002359544	4.185536305553304	4.415019124782578	3.858376406251552	2.9525796752502234	4.865902706794839	4.064730124090071	3.8156520549017436	4.201695214840943	4.20206460248895	4.486546984128905	4.1063545837183035
ENSG00000271264.1	0.0	0.0	0.0	0.0	0.0	0.0	0.0	0.0	0.0	0.0	0.0	0.0
ENSG00000280113.2	0.0	0.0	0.0	0.0	0.00824635254814769	0.0	0.0	0.010794507639063826	0.0	0.0	0.0	0.0
ENSG00000178585.14	1.6772507870989515	1.7868368062733821	1.386422902771965	1.3556789278099033	1.459027714427572	1.3672959105348084	1.6393848805136442	1.5958126290195105	1.4307576832074929	1.4831442469885123	1.4246357322782142	1.319913057326914
ENSG00000223989.1	0.06104333773013539	0.021237059903149332	0.0342486069698312	0.029387116673192343	0.026706324755602487	0.012204115358497712	0.030885684873417772	0.01165289441210485	0.023165625125844653	0.01677619427186099	0.0	0.0
ENSG00000162441.11	4.8316601620447654	4.925633555558845	3.8811806826623085	3.6655646122538146	4.002020648667951	3.882827505182899	4.479181436705872	4.290195800716945	3.5113839687793402	3.4136648225886534	3.6906752468691635	3.5125211868733803
ENSG00000228150.1	0.01986873636231183	0.005529888240275446	0.008917946730479378	0.01275345015174707	0.004636014962538285	0.009533437440732578	0.01876532037976482	0.009102842493529077	0.0020106882111781206	0.011648879188062887	0.01522654204512168	0.031062383663753187
ENSG00000173614.13	0.20911111861986298	0.2057389708374597	0.21023416990603205	0.18338432506151936	0.19617941979337114	0.16403110749996802	0.1985763150000951	0.20238861569102634	0.22610724904756874	0.21962607384643437	0.19819066126902957	0.1672342205029734
ENSG00000202415.1	0.0	0.0	0.0	0.0	0.0	0.0	0.0	0.0	0.0	0.0	0.0	0.0
ENSG00000283611.1	0.0	0.0	0.0	0.0	0.0017023508749535177	0.00933517583510126	0.0	0.0022283839329886998	0.0029533095671319502	0.0	0.0	0.0
ENSG00000265521.1	0.0	0.0	0.0	0.0	0.0	0.0	0.0	0.0	0.0	0.0	0.0	0.0
ENSG00000241326.1	0.0	0.0	0.0	0.0	0.0	0.0	0.0	0.0	0.0	0.0	0.0	0.0
ENSG00000162444.11	0.010424803025774691	0.004144917825255892	0.010026646496748712	0.00573559543020954	0.022586958621831976	0.017864427393059795	0.009042115035759812	0.004548679523891677	0.005274877114867572	0.004911410547964831	0.007608684877229933	0.00873103276335935
ENSG00000130939.18	0.6226546313570103	0.6099319321975103	0.6001042173284644	0.5544279445933901	0.41684735080132823	0.6625081326521626	0.5299708563078178	0.4877015096170173	0.578053737044273	0.5622387089464616	0.5642768293201758	0.5643137055571381
ENSG00000224340.1	0.0	0.0	0.0	0.0	0.0	0.0	0.0	0.0	0.0	0.0	0.0	0.0
ENSG00000233623.2	0.0	0.0	0.0	0.0	0.0	0.0	0.0	0.0	0.0	0.0	0.0	0.0
ENSG00000201746.1	0.0	0.0	0.0	0.0	0.0	0.0	0.0	0.0	0.0	0.0	0.0	0.0
ENSG00000054523.17	2.88788261623203	2.8023571174854345	3.40385490609721	3.1831988235385076	1.6283218251343408	3.756192882903277	2.86798641892006	2.8843118057706754	2.788856004535268	2.6197465626525367	4.086689607245252	4.286377043456409
ENSG00000264881.1	0.0	0.0	0.0	0.0	0.0	0.0	0.0	0.0	0.0	0.0	0.0	0.0
ENSG00000199562.1	0.0	0.0	0.0	0.0	0.0	0.0	0.0	0.0	0.0	0.0	0.0	0.0
ENSG00000264501.2	0.0	0.0	0.0	0.0	0.0	0.0	0.0	0.0	0.0	0.0	0.0	0.0
ENSG00000142657.20	16.71877094251946	16.439027481027207	17.048598045232847	15.692573040650604	15.086902482787167	15.94110925453917	14.472531501043358	13.66255803254524	16.796148787999872	17.293696897167028	15.899444471023022	15.726373051796072
ENSG00000271989.1	0.3871957439691628	0.22042787552741178	0.13165921774834607	0.04518822965827567	0.2258630380084371	0.08444757210377563	0.2255896631332298	0.29565559742069036	0.2671613550945401	0.15477936021676772	0.22479553592996854	0.17196990202035467
ENSG00000251503.8	0.030495370207027864	0.03094402678736511	0.0237632618311377	0.01794331952690861	0.026683313546570858	0.0223549329989769	0.04671720707759178	0.031047610199083222	0.035361432213320526	0.035851497839879246	0.02677850953611361	0.034763640435623466
ENSG00000175279.21	0.0	0.0	0.0	0.0	0.0	0.0	0.0	0.0	0.0	0.0	0.0	0.0
ENSG00000241563.3	0.0	0.0	0.0	0.0	0.0	0.0	0.0	0.0	0.0	0.0	0.0	0.0
ENSG00000160049.11	4.938846187400074	5.184539048868012	5.192888321722882	5.000804395636843	5.28605007524488	5.177467067092618	4.44854601539275	4.529198419672321	4.886424142390988	5.134156976238099	4.498028886983414	4.4665668293353695
ENSG00000203469.2	0.14313610226376575	0.09959448782166583	0.18738318296137532	0.022969240618127353	0.08349563601751583	0.20031582450499694	0.1448432118201661	0.0	0.018106465615602717	0.0	0.045705554687166014	0.0
ENSG00000142655.12	0.17875370625564208	0.18133744772429017	0.17644246052266013	0.1669452297549994	0.13098519500879963	0.17009735107740748	0.19001040167888536	0.18361084893828059	0.18170141600253284	0.1961795263972953	0.2228952639546307	0.19936745185519716
ENSG00000243267.3	0.0	0.0	0.0	0.0	0.0	0.0	0.0	0.0	0.0	0.0	0.0	0.0
ENSG00000130940.14	0.0766796714940822	0.07540200563266425	0.09481740727696143	0.10754135711996543	0.05177602233399999	0.10948154302009303	0.06885450945413174	0.06536880156183461	0.06289396442074165	0.06928253980686327	0.0382368433683361	0.03729127020705061
ENSG00000272078.1	0.003713078719604048	0.005167140469411897	0.002777650074945229	0.0	0.0	0.0	0.0050098168943895245	0.0	0.0	0.0013605924853404355	0.0	0.0036280954680149038
ENSG00000225158.2	0.11822317307228754	0.0	0.0	0.0	0.0	0.3781730936405367	0.0	0.0	0.0	0.0	0.0	0.0
ENSG00000175262.14	0.0023633997653488286	0.0016444599610097638	0.001178662062955446	0.001517031609176774	0.002297738113708137	0.003780029657234741	0.0018601230669420476	0.0024061985200050052	0.001993106137465125	0.0014433772274614696	0.006540471815226098	0.005388383816326921
ENSG00000215785.2	0.0	0.0	0.0	0.021959603667879996	0.019956374542648012	0.0	0.0	0.0	0.0	0.0	0.021848259658150786	0.0
ENSG00000120948.16	0.0	0.0	0.0	0.0	0.0011611445545914125	0.001591841133717093	0.0	0.0	0.002014402184856057	0.0014587995019009557	0.0	0.0019449849674368048
ENSG00000277726.4	0.39520658169535994	0.388472017957485	0.2639669304682501	0.24562405454911376	0.24151390787603172	0.3310972534828879	0.4549354545666977	0.45625132024952064	0.4229561319573504	0.451114925114041	0.5478488407608835	0.49342829426442575
ENSG00000009724.16	0.014882076880707562	0.008472264071454358	0.005060392917802196	0.002605250903523957	0.007891970425122512	0.016228939496524722	0.014146866572150698	0.004132248023297828	0.009583924484704829	0.0074362850514574546	0.01468823366588283	0.01189756038699972
ENSG00000271895.2	0.0	0.0	0.0	0.0	0.0	0.0	0.0	0.0	0.0	0.0	0.0	0.0
ENSG00000116649.9	11.990437613641845	13.392488169799151	10.090923936073642	10.199166180389819	11.681346448100529	10.906817895889406	11.820723743178817	11.672704332605427	12.853447101074904	13.071591171777285	12.176942774157054	11.187577845008596
ENSG00000171824.13	2.3501400574388565	2.5225972625937536	2.0617984699887586	2.0183894778916076	1.5016111419087328	2.1832154508604766	2.132680543003379	2.1534288231010685	2.6924330156334646	2.78938033828886	2.839821197134191	2.616523377591169
ENSG00000226849.1	0.08479560922046045	0.16014561125409885	0.0906188822548063	0.101082533615183	0.08126204653261146	0.09687313358496238	0.11849527348322929	0.06937326245338685	0.19920634835843065	0.1043126787798983	0.19727193204956772	0.13020047229487466
ENSG00000230337.1	0.09243345820414728	0.12863090138451852	0.06914687823682208	0.10383043944573692	0.1819774475305466	0.07391919438582037	0.08963853613984094	0.0882256253221629	0.18123638758248442	0.13548246953407242	0.0737885552990742	0.04515894169342757
ENSG00000198793.12	0.6113167077276928	0.6215969737433384	0.6072814761416173	0.5760818439101416	0.3542942284974195	0.727488339971879	0.6242428360422426	0.6024516227632063	0.6131901106900994	0.5631424185200659	0.6892615197434999	0.6931640010904405
ENSG00000225602.5	0.004968769643222583	0.003457283381998774	0.0037169972451740903	0.0031893802808997548	0.0	0.0	0.0016760098548086254	0.0	0.010056650169900285	0.0	0.0	0.0
ENSG00000253086.1	0.0	0.0	0.0	0.0	0.0	0.0	0.0	0.0	0.0	0.0	0.0	0.0
ENSG00000171819.4	0.0042197126533331545	0.0	0.009469946144067785	0.021668572775896046	0.012307432793997533	0.0033745114153918374	0.0028466926419475416	0.0	0.01067572483209106	0.007731197962634733	0.010779352204834634	0.008246267590855562
ENSG00000207451.1	0.0	0.0	0.0	0.0	0.0	0.0	0.0	0.0	0.0	0.0	0.0	0.0
ENSG00000238173.1	0.0	0.0	0.0	0.0	0.0	0.0	0.0	0.0	0.0	0.0	0.0	0.0
ENSG00000120942.13	1.305086945991884	1.4030907021561854	1.2121155190637822	1.087298873743174	1.0646707909047821	1.2045482695001448	1.3293405368155295	1.2859494162359342	1.4696841300344126	1.4679386639688994	1.5815536526984841	1.5101250530169847
ENSG00000238199.1	0.0	0.0	0.0	0.0	0.0	0.0	0.0	0.0	0.0	0.0	0.0	0.0
ENSG00000224338.2	0.0	0.03456670388491327	0.0	0.0	0.0	0.0	0.0	0.0	0.0	0.0	0.0	0.0
ENSG00000204624.7	0.7458211011707947	0.764233148508997	0.7348143039717066	0.6880804876566462	0.4532458936576831	0.7329814497306247	0.7128144104727531	0.6291916685540911	0.6130305362995098	0.6030022081997688	0.4034036662887051	0.43115820003268224
ENSG00000235643.1	0.0	0.02039290898649695	0.005481210111280517	0.009406336508364916	0.008548258760684478	0.0	0.002471500933908431	0.0	0.011122407879458887	0.018794251114187362	0.0	0.0
ENSG00000116661.9	0.8234185036334333	0.9513905094061705	0.8081156882102313	0.814630840623064	0.5993046163543561	0.7158804427303621	1.3517837375455724	1.5516791867964388	0.5580735875558025	0.5370191408761154	1.5751688060119504	1.376630888893488
ENSG00000132879.13	4.532099602575441	4.863016272688382	3.764959464318924	4.0160685760258525	4.098848060177891	4.275104881962542	4.95988493585868	4.4428924918924215	4.705199309240091	4.666727961263165	8.425161912646052	7.153287092430412
ENSG00000116663.10	0.0575167871339956	0.06670056057558045	0.143422318923516	0.11954782477727983	0.21089381613456415	0.14675001353661002	0.14781653288392319	0.16521822259133292	0.2286671383389827	0.20774930548743278	0.1836599305281209	0.20874422828230269
ENSG00000116670.14	4.605085222782114	4.58152770524476	4.935461630935635	4.689485513318571	5.996072303841032	4.572700775591096	3.879486659189378	3.6970365087497323	3.4968625808775005	3.700197272825672	2.7450245052129962	2.458722897806034
ENSG00000162490.6	5.739570853808071	5.536555281459647	6.352899829568436	5.940165448717099	4.828379562406891	6.941708540037143	4.9622837464109395	4.259759803842695	3.8031456397266163	3.576072323062655	6.3971324008723345	5.635481101193281
ENSG00000177674.15	0.8232925852106358	0.867606169760598	1.2127278397893069	1.0636446923934737	1.2373026847610589	1.1264428467842662	1.0825401197133218	0.9852678485531745	1.393650344145269	1.4047369441449102	0.3326752955277739	0.37882255454775515
ENSG00000215910.7	0.006047677966357036	0.00631198607525073	0.004524098308986984	0.001293971897546134	0.010583382743640441	0.010478733195791906	0.004079870309201743	0.009235792851553855	0.006630178915793225	0.005909507673575899	0.010299287522858044	0.009848769120670718
ENSG00000177553.6	0.0	0.0	0.0	0.0	0.006429689516297688	0.0	0.0	0.0	0.0055772472765605536	0.0	0.0	0.01077010558679798
ENSG00000177000.10	2.666136962804762	2.5108763176713054	2.749925465946009	2.3638238578820823	1.7503181866996838	2.5316875093972406	2.1847429305657693	1.88441436526612	2.4566425789207518	2.257613388625757	4.24107527914177	3.860530806836031
ENSG00000011021.21	1.4513132634095116	1.373449870080645	1.2978454514667779	1.1199308960541325	0.5902784027227821	1.1267487057884353	1.1492345921116551	0.9291755304541359	1.2957393026824475	1.106294194838066	2.236232594901696	2.000409899137355
ENSG00000242349.5	0.05951336452449479	0.08005848325426812	0.038584242006793695	0.030560603915027552	0.055545525065178326	0.07932156541419498	0.1084016688293023	0.10906396333368482	0.16863472903843416	0.15992259960091787	0.09121694813946726	0.09304199966572801
ENSG00000276470.1	0.0	0.0	0.0	0.0	0.0	0.0	0.0	0.0	0.0	0.0	0.0	0.0
ENSG00000278852.1	0.0	0.0	0.0	0.0	0.0	0.0	0.0	0.0	0.0	0.0	0.0	0.0
ENSG00000175206.10	1.4243291086607388	1.449598525892964	0.5566048264747985	0.4230139434930236	0.5828381830577769	0.17850602115411146	0.9357800106602366	1.014544486941602	0.19362103671191555	0.21422105432125985	0.027152844704135804	0.020772085281973038
ENSG00000275915.1	0.0	0.0	0.0	0.0	0.0	0.0	0.0	0.0	0.0	0.0	0.0	0.0
ENSG00000120937.8	0.17189504305602543	0.6113146323041513	0.0	0.0	0.0	0.0	0.109521017526598	0.3354317827091776	0.06764931018344819	0.06298791959741672	0.1829624198366615	0.5412069827181824
ENSG00000224904.1	0.0	0.0	0.0	0.0	0.0	0.0	0.0	0.0	0.0	0.0	0.0	0.0
ENSG00000199347.1	2.1190758669175573	1.6382874782429484	0.7045427719508133	0.7556687144535175	0.686734065144064	0.5648761965933227	0.794203325316457	0.7191500551470422	1.548787508413614	1.5529962697379889	0.9022046047071677	0.9202557445929568
ENSG00000201801.1	0.47090574820390163	0.16382874782429485	0.35227138597540664	0.0	0.0	0.0	0.0	0.0	0.0	0.34511028216399753	0.0	0.0
ENSG00000116685.15	5.807045486279546	6.219094541695139	6.333723075003483	5.910794926542911	5.699099234901576	6.974049486408283	6.664233633621853	6.020685974339849	7.321963910991191	8.065558422364957	6.705239517183752	6.454980948287909
ENSG00000083444.16	0.39384937610468096	0.3929028206415908	0.47566395670949174	0.47645906097726076	0.6445494235404838	0.8147812635109309	1.7745956715601137	1.802864281610218	0.8938670523723444	1.0147054702910001	0.346765863902461	0.4007319353299417
ENSG00000116688.16	3.6077486137408328	3.682954590972927	3.423874327238692	3.22328877159147	2.3795861744166618	3.5848927090813967	3.4724338250170317	3.3369669341825454	3.9223483540410435	3.766703291253709	5.289258964846584	4.936232157137348
ENSG00000270914.1	0.304553174110132	0.4238178476324149	0.9113107593711607	0.9774410545648758	0.3553102337049722	0.24355169345871522	0.0	0.0	0.0	0.22319632379084622	0.0	0.5951654000356623
ENSG00000116691.10	2.1361091855782437	2.4022746272510678	2.2061559141720792	2.1403464790347875	2.2660313370496614	1.9754425773277524	1.9910328216753694	1.7875701217740958	2.1560771611283394	2.1188657446385	2.3727428836093907	2.1416302303215056
ENSG00000202461.1	0.0	0.0	0.0	0.0	0.0	0.0	0.0	0.0	0.0	0.0	0.0	0.0
ENSG00000276869.1	0.0	0.0	0.0	0.0	0.0	0.0	0.0	0.0	0.0	0.0	0.0	0.0
ENSG00000243539.3	0.0	0.0	0.0	0.0	0.0	0.0	0.0	0.0	0.0	0.0	0.0	0.0
ENSG00000120949.14	0.000693279525377512	0.0007235786585831159	0.0020744918931621128	0.0013350178451560348	0.0016176440183524655	0.00471254297376507	0.0010523218624445445	0.0013234389546346965	0.0015785755683923339	0.0011431804781567528	0.002656497537056859	0.001693530149798371
ENSG00000201135.1	0.0	0.0	0.0	0.0	0.0	0.0	0.0	0.0	0.0	0.0	0.0	0.0
ENSG00000227875.2	0.0	0.0	0.0	0.0	0.0	0.0	0.0	0.0	0.0	0.04042138147393278	0.0	0.0
ENSG00000283789.1	0.0	0.0	0.0	0.0	0.0	0.0	0.0	0.0	0.0	0.0	0.0	0.0
ENSG00000028137.18	0.0013271233637954835	0.00277024809820122	0.0034747432151274573	0.0025555830058960876	0.00387075683846743	0.0021226056410374706	0.0038050286018121793	0.0050668357941088225	0.004700605709372102	0.0046198599643149695	0.001695083449143919	0.003241871924409765
ENSG00000263676.1	0.0	0.0	0.0	0.0	0.0	0.0	0.0	0.0	0.0	0.0	0.0	0.0
ENSG00000225196.2	0.0	0.0	0.0	0.0	0.0	0.0	0.0	0.0	0.0	0.0	0.0	0.0
ENSG00000252969.1	0.0	0.0	0.0	0.0	0.0	0.0	0.0	0.0	0.0	0.0	0.0	0.0
ENSG00000048707.13	0.1553072140731277	0.14456820871115492	0.22321910362084793	0.22387067546640876	0.09465279145843714	0.2907522500376636	0.19701075622349315	0.22079090059301124	0.1756709867511779	0.15864051920990488	0.2650616636106337	0.3249622502315435
ENSG00000239149.1	0.0	0.0	0.0	0.0	0.0	0.0	0.0	0.0	0.0	0.0	0.0	0.0
ENSG00000229484.1	0.0	0.0	0.0	0.0	0.0	0.0	0.04073715332442172	0.030739531811242105	0.0	0.014751481170084665	0.0	0.0
ENSG00000162496.8	0.2738845148196615	0.3212682369620397	0.394204415310971	0.3931188228849111	0.46289247563988933	0.4196122751394448	0.16674587429282173	0.17692583902244627	0.8554053894243969	0.8288472382568002	0.08548014831268076	0.07253656709051487
ENSG00000221340.1	0.0	0.0	0.0	0.0	0.0	0.0	0.0	0.0	0.0	0.0	0.0	0.0
ENSG00000276830.1	0.0	0.0	0.0	0.0	0.0	0.0	0.0	0.0	0.0	0.0	0.0	0.0
ENSG00000272482.1	0.0814502674945702	0.11334663366913422	0.06093066123702528	0.26140865412781567	0.2850744898330591	0.06513591801802848	0.08242168230755093	0.3731636187318228	0.9066917927161989	0.47753632066878726	0.0	0.1591721418700027
ENSG00000204518.2	0.0	0.0	0.0	0.0	0.002900620391397795	0.0019882652999868495	0.0004193184955528568	0.0	0.0	0.000911045822297256	0.0	0.0024293543104521465
ENSG00000226166.2	0.0	0.0	0.0	0.0	0.0	0.0	0.0	0.0	0.0	0.0	0.0	0.0
ENSG00000188984.11	0.0	0.0	0.0	0.0	0.0	0.0	0.0	0.0016920843198848865	0.0	0.0	0.0	0.0
ENSG00000157330.9	0.012820357821154036	0.04125703366909003	0.032368106930307186	0.05143249657971207	0.04487102470948173	0.03332050164454626	0.030811491395684787	0.046499607489346326	0.14028161323632626	0.1186193228474344	0.014328079686590993	0.017224530566120173
ENSG00000116726.4	0.0	0.0	0.027354189188302378	0.023471341473401262	0.0053325516314612475	0.0	0.009250590118694132	0.0	0.0	0.006699530763053133	0.0	0.0
ENSG00000116721.9	0.0	0.0	0.004006910240018485	0.010314422904221208	0.003124502150722371	0.0	0.0	0.0	0.0	0.0	0.0	0.0
ENSG00000228338.1	0.0	0.0	0.0	0.0	0.0	0.0	0.0	0.0	0.0	0.0	0.0	0.0
ENSG00000239810.3	0.0	0.0	0.0	0.005285794387654289	0.0	0.0	0.0013888346173792563	0.0	0.0	0.0	0.0	0.0
ENSG00000231103.2	0.0	0.0	0.0	0.0	0.0	0.0	0.0	0.0	0.0	0.0	0.0	0.0
ENSG00000179172.9	0.08509914052583795	0.04440915943300931	0.0	0.0409679166377989	0.11169205524210972	0.017013482003190434	0.06458555515671416	0.06498014925018832	0.032294675574070446	0.023387314110202565	0.027173461898292322	0.04157571511258992
ENSG00000120952.4	0.0	0.0	0.013037620235664543	0.014915957208371319	0.0	0.0	0.0	0.0	0.0	0.0	0.0	0.0
ENSG00000243073.3	0.0	0.0	0.0	0.005155486714631996	0.0	0.0	0.0	0.0	0.0	0.0	0.0	0.0
ENSG00000187545.5	0.0	0.0	0.0039002879541378296	0.0	0.0	0.0	0.0	0.0	0.0	0.0	0.006659369058438963	0.0
ENSG00000204510.5	0.0	0.0	0.02706630612801743	0.013934593546482734	0.0	0.0	0.004881724985157975	0.0	0.0	0.0	0.0	0.0
ENSG00000207434.1	0.0	0.0	0.0	0.0	0.0	0.0	0.0	0.0	0.0	0.0	0.0	0.0
ENSG00000234064.1	0.0	0.0	0.0	0.0	0.0	0.0	0.0	0.0	0.0	0.00491010564054468	0.0	0.0
ENSG00000232423.6	0.0	0.0	0.0	0.0019746283930603555	0.0035889922596461844	0.0024601181157445982	0.0010376613495021781	0.0	0.0	0.0	0.0	0.0
ENSG00000274178.2	0.0	0.0	0.007509905935340988	0.0	0.0	0.0	0.006772497005564915	0.0	0.0	0.0	0.0	0.0
ENSG00000274764.5	0.0	0.0	0.0	0.010255119261008534	0.0	0.006388241139900727	0.0	0.006099704673021954	0.0	0.0	0.0	0.0
ENSG00000277058.2	0.020602126483920697	0.0	0.015411873136424042	0.05289681001174623	0.0	0.049426667201915735	0.020847837289556997	0.0	0.0	0.0	0.026314300970625728	0.02013059441297093
ENSG00000229571.7	0.003043216250475958	0.0	0.0	0.00390679165938823	0.0017752004725131664	0.007300995698338807	0.0010265037005828	0.0023237443402437824	0.0	0.0	0.0	0.0
ENSG00000277862.1	0.0	0.0	0.015014432281903078	0.025766354446982404	0.0	0.008025342334599499	0.006770071326121661	0.0	0.0	0.0	0.0	0.0
ENSG00000236179.1	0.0	0.0	0.0	0.0	0.0	0.0	0.0	0.0	0.0	0.0	0.0	0.0
ENSG00000275774.2	0.04126493669828004	0.028712254773330025	0.0	0.052974714002927005	0.0	0.0	0.02087854102636047	0.0	0.0	0.0	0.013176527731977536	0.02016024182742302
ENSG00000229978.1	0.0	0.0	0.02248138805742227	0.02572029374900782	0.0	0.008010995995066786	0.006757968946203674	0.0	0.0	0.0	0.0	0.0
ENSG00000233336.1	0.0	0.0	0.0	0.0	0.0	0.0	0.0	0.0	0.0	0.0	0.0	0.0
ENSG00000280267.4	0.0	0.0	0.0	0.002548882568593214	0.0	0.0	0.002678860422694399	0.003032130688864017	0.0	0.0	0.0	0.0
ENSG00000179412.10	0.03180350966870845	0.0	0.02379131380878172	0.08165682362766728	0.0	0.07629996299047151	0.03218281352303918	0.0	0.0	0.0	0.040621395368956856	0.09322681635064858
ENSG00000204505.4	0.0	0.0	0.0	0.005131949038092087	0.0	0.006393709744100956	0.0	0.0030524631389106157	0.0	0.0	0.0	0.0
ENSG00000279169.2	0.0	0.0	0.004126825647870978	0.0	0.0	0.0	0.0	0.0	0.0	0.0	0.0	0.0
ENSG00000279804.2	0.0	0.0	0.0	0.0	0.0	0.0	0.0	0.0	0.0	0.0	0.0	0.0
ENSG00000250894.1	0.0	0.0	0.0	0.0	0.0	0.0	0.0033886767914183716	0.0	0.0	0.0	0.006415820960927032	0.0
ENSG00000270601.4	0.0	0.0	0.0023028067969167983	0.001975930059766394	0.0035913581082023124	0.0024617398152276203	0.0010383453714860292	0.0	0.0	0.0	0.0	0.0
ENSG00000231219.1	0.0	0.0	0.0	0.0	0.0	0.0	0.0	0.0	0.0	0.004917160390028222	0.0	0.0
ENSG00000207511.1	0.0	0.0	0.0	0.0	0.0	0.0	0.0	0.0	0.0	0.0	0.0	0.0
ENSG00000182330.10	0.0	0.0	0.03038436453085774	0.02607139222613247	0.0	0.0	0.004566813032745029	0.0	0.0	0.0	0.0	0.0
ENSG00000237700.2	0.0	0.0	0.0	0.0	0.0	0.0	0.0	0.0	0.0	0.0	0.0033334062332387284	0.0
ENSG00000204501.7	0.0	0.0	0.0029870525104085358	0.002563049081372911	0.0	0.0031932101750323217	0.0	0.003048983061226237	0.0	0.0	0.0	0.0
ENSG00000228229.2	0.0	0.0	0.0	0.0	0.0	0.0	0.0	0.0	0.0	0.0	0.0	0.0
ENSG00000204481.7	0.0	0.0	0.008219665672759488	0.007052908001566164	0.0	0.0	0.0	0.0	0.0	0.0	0.0	0.0
ENSG00000204480.7	0.0	0.0	0.0	0.006848787282556633	0.0	0.0	0.0	0.008147263572210397	0.0	0.0	0.0	0.0
ENSG00000204479.4	0.0	0.0	0.0	0.0	0.0	0.007476394994394995	0.0	0.0	0.0	0.0	0.0	0.0
ENSG00000204478.9	0.0	0.0	0.0038536766805546416	0.0	0.007512534818178306	0.002059823110700662	0.0017376391930990695	0.0	0.0013033059916360476	0.0	0.0	0.0
ENSG00000162494.5	0.0	0.0	0.0	0.0009206273401752562	0.0012549669128326935	0.0022939526296436538	0.019109583735507186	0.014237223712119914	0.0	0.0002627788102269951	0.0	0.0
ENSG00000259961.1	0.0	0.0	0.0	0.0	0.0053587772952225325	0.0	0.012394779765594542	0.02805864149590099	0.0	0.0	0.0	0.0
ENSG00000215909.3	0.0	0.0	0.0	0.0	0.0	0.0	0.0	0.0	0.0	0.0	0.0	0.0
ENSG00000162493.16	0.2095811823228022	0.2639584542166165	0.3956006030402525	0.4030598285772684	0.47243528755008224	0.502807288293175	3.8558143165618946	4.397168286642906	1.4743766544056511	1.5701782432984122	1.0987738846669952	1.2287063030772192
ENSG00000222952.1	0.0	0.0	0.0	0.0	0.0	0.0	0.0	0.0	0.0	0.0	0.0	0.0
ENSG00000237445.2	0.0	0.0	0.0	0.006919936669485848	0.006288676702742872	0.03448519553397738	0.0	0.008231902324211044	0.0	0.03160301929781893	0.0	0.0
ENSG00000253085.1	0.4344014266377077	0.0	0.0	0.13941794886816836	0.0	0.0	0.0	0.0	0.0	0.15917877355626242	0.0	0.0
ENSG00000116731.22	0.6962037614390023	0.7137513246311965	0.641320324675617	0.5986762864999631	0.43111464395634413	0.7718857427780379	0.6749160603818735	0.63183114925908	0.6265553932348109	0.6037011863888379	0.8910969135472854	0.910679649429573
ENSG00000189337.16	0.08243870498809337	0.08091014228080465	0.07610823910706685	0.0762404198065077	0.05642620595642321	0.09438169540324348	0.08510345956034804	0.08252302510146199	0.08384336697792098	0.0767062428899423	0.06770474582259324	0.067904904327836
ENSG00000252151.1	0.0	0.0	0.0	0.0	0.0	0.0	0.0	0.0	0.0	0.0	0.0	0.0
ENSG00000231606.1	0.0	0.0	0.0	0.0	0.0	0.018261414668461123	0.0	0.0	0.0	0.0	0.0	0.0
ENSG00000234593.2	0.001972235477578518	0.0	0.000983582706031755	0.0	0.0	0.0005257333598827264	0.0	0.0020079506467033793	0.005654978034004875	0.0038543522832018497	0.0020992168770560178	0.003854191703656565
ENSG00000235829.1	0.0	0.0	0.0	0.0	0.0	0.0	0.0	0.0	0.0	0.0	0.0	0.0
ENSG00000175147.11	0.024814389349129308	0.026858096767475234	0.039188447621855124	0.03451064974566435	0.021310397544163997	0.03141984010670626	0.03766550642193082	0.03052703437123229	0.025460588652174362	0.03106705700038397	0.016287431730693087	0.010776199523389197
ENSG00000171729.13	0.09649173974573089	0.08980587169911565	0.10858262064915697	0.11699141414854333	0.1253217910898535	0.09892898598134661	0.09917255775464388	0.0947755483064693	0.137291819857496	0.14233742130018467	0.030284604931755634	0.03021900026671918
ENSG00000204464.7	0.0	0.0	0.0	0.0	0.0	0.0	0.0	0.0	0.0020331797758521334	0.0	0.0	0.0
ENSG00000215720.4	0.0	0.0	0.0	0.0	0.0	0.0	0.0	0.0	0.0	0.030286226827076476	0.0	0.0
ENSG00000278480.1	0.0	0.016577909006029835	0.0	0.030586590823118567	0.0	0.0	0.008036581268083196	0.0	0.012055580422633442	0.008730468447601128	0.015215752261926441	0.0
ENSG00000142621.19	0.0069584402212195294	0.008664097531512073	0.025753100911182197	0.02726928373598331	0.0290543924562065	0.043345901381389135	0.026745080251472823	0.0240498449927614	0.07115968433085856	0.07273634895208028	0.005730258009824452	0.005904549851018132
ENSG00000233485.1	0.0016293842764673265	0.0	0.0024377933781736098	0.0	0.0009504693388246525	0.009121149720133321	0.001648817091986364	0.0012441680705178241	0.0016489140005834994	0.0011941185036495612	0.0	0.0015920916725773707
ENSG00000236045.1	0.0	0.0	0.0	0.0	0.0	0.0	0.0	0.0	0.0	0.0	0.0	0.0
ENSG00000228140.1	0.017365287894720884	0.024165628746316812	0.012990484949201547	0.019506415839472577	0.03292152459801261	0.031245863369044963	0.03514478923309267	0.023204679111306404	0.06809703128099237	0.028634421459377234	0.036042519457752	0.05514547710277751
ENSG00000142634.12	1.7991395353974722	1.8706185634057468	1.9639887785587005	1.91036953528337	1.3860018330029051	1.919827668155788	1.5705479510544464	1.3737900854186216	2.0120650527436976	2.0480838721719308	0.9687183684784929	0.8662613769494024
ENSG00000162438.11	0.015561728418845957	0.016241839203908152	0.0	0.006659229993147725	0.0045388144266672375	0.010370617327687588	0.01049821668566047	0.007921767709200965	0.011811187928645037	0.017106966222236477	0.0265018600907533	0.020274078238741434
ENSG00000142615.7	0.009118952033500015	0.001268998307042315	0.0	0.007023985707476554	0.0021277446788294896	0.00875092981769256	0.017225056824542305	0.002785226080924885	0.004614125684116685	0.004009775783783997	0.005823642732547515	0.0017820483240018527
ENSG00000215704.9	0.0	0.0007648040873677411	0.0	0.0	0.0006411780922846779	0.0008790065434153936	0.005932145193999977	0.0016786092456650978	0.0	0.0004027708169306393	0.0014039248880016865	0.0
ENSG00000132906.17	0.3233371663063819	0.3178099662992273	0.2894334407178755	0.30527305850709185	0.28383417918508225	0.28618790667133553	0.31448689851167483	0.3265956867021555	0.39273462519381946	0.34164003984432706	0.34632692118306024	0.299833199401754
ENSG00000116138.12	0.33289688073277224	0.33867419560218326	0.2726871516960437	0.23836884187033736	0.1804784800553701	0.2853558413125477	0.32749773458676734	0.3178240486375296	0.39224195032042075	0.38270785934572943	0.4699538459653464	0.4860375221838987
ENSG00000251866.1	0.0	0.0	0.0	0.0	0.0	0.0	0.0	0.0	0.0	0.0	0.0	0.0
ENSG00000272510.1	0.08121417976270187	0.11301809270197731	0.0	0.052130189576793384	0.0	0.0649471182556574	0.0	0.1240273283514464	0.0	0.029759509838779497	0.05186586857978404	0.07935538667142164
ENSG00000116771.5	0.013178125900195412	0.0061129171407356235	0.01150121754791541	0.005639230353215871	0.01281200184246196	0.0245899961726758	0.006667647263572355	0.01341676829387756	0.012224738445338732	0.02092520210502877	0.014026592976425096	0.02360693677338286
ENSG00000237301.1	0.02242792957426244	0.027866811022142775	0.01677770523256225	0.016452752799536847	0.024296800429453792	0.04099577961935149	0.019453213525761587	0.018348811441358925	0.021075553287732425	0.031112214831451292	0.024553996102950934	0.023479938594888908
ENSG00000235084.3	0.06282262784334562	0.3496972375083603	0.3289709243469885	0.3629243018743127	0.43975616368866516	0.452154264986135	0.40262190998666125	0.2398510553881671	0.3814537016237738	0.2992632323473678	0.1604818355159237	0.30692386100493796
ENSG00000252417.1	0.0	0.0	0.0	0.0	0.0	0.0	0.0	0.0	0.0	0.0	0.0	0.0
ENSG00000236500.1	0.0	0.0	0.0	0.0	0.0	0.0	0.0	0.0	0.0	0.045834959349905925	0.0	0.0
ENSG00000197312.11	0.4979300226720675	0.5083446106632473	0.5900429530594007	0.5418782714263977	0.30155598098047715	0.6516321383964089	0.4118227137409412	0.42420840159316786	0.4197317882300138	0.3999728006346594	0.49087627404307094	0.5768291697225971
ENSG00000215695.1	0.0	0.0	0.0	0.0	0.0	0.0	0.0	0.0	0.0	0.0	0.0	0.0
ENSG00000271742.1	0.0	0.0	0.0	0.0	0.0	0.0	0.18531410924050665	0.0	0.0	0.0	0.0	0.10736317020251163
ENSG00000116786.11	1.6526796548950797	1.601024290602123	1.678490703517313	1.5447122852291133	1.3441726326462387	1.704596268566733	1.7336644343111511	1.5928217696937765	1.7821138992859868	1.7583641546016846	2.440843540674017	2.223341674031353
ENSG00000237938.5	0.010137081048528273	0.00822897653989614	0.005055510724924432	0.008675791318858523	0.006898811821816272	0.009457747864653436	0.010257980721344977	0.010320653227508202	0.012823229537822835	0.009286388290863718	0.008631801572612395	0.014857602244016173
ENSG00000162461.7	0.701735424216894	0.5507678941582534	0.3821625765104868	0.3243122393026316	0.2095839166554675	0.4534326458862717	0.6021687484797709	0.4972524224228496	0.8919438688005039	0.7796443015366886	0.8281808047417129	0.6747036332201517
ENSG00000224459.1	0.0	0.0039605121363313536	0.004258028941703748	0.0	0.003320319096074906	0.009103811395917441	0.0038399266922359934	0.00651946596463926	0.0	0.005214337681248819	0.003635088808537429	0.00556172847163849
ENSG00000162460.6	0.0	0.0035064066530739366	0.0	0.0	0.0	0.004029992050036295	0.0	0.0	0.0	0.0	0.0	0.0
ENSG00000162458.12	0.6241577973159127	0.6234801924319322	0.7472037096294637	0.6189493012612637	0.43385598817291704	0.5215565260661238	0.6943207428385182	0.6599563337472126	0.4860215669848068	0.4772815242193025	1.3587224814378913	1.2736106886413596
ENSG00000224321.1	0.05729834768534181	0.07973669117010669	0.08572657450117258	0.07355793621265325	0.0	0.09164317299878037	0.019327238387046704	0.043751971657718824	0.02899256150719208	0.0	0.0365924839673323	0.05598692924670852
ENSG00000233954.6	3.3689535148006526	3.3551435849743725	2.8665093826204386	2.8640503190389257	3.9454274505394715	2.796988332772322	3.326724190528177	3.0339452360959025	3.402827272960006	3.156911748156898	1.7984055532563483	1.5831017249227621
ENSG00000178715.8	0.06411645770739621	0.08922481002787683	0.6235284143065837	0.4527095410616267	1.421240934819889	0.6152884887378068	0.2162704707383487	0.14687446778460758	0.8759468869095127	0.7988078956725022	0.16378695340984434	0.6891388842518195
ENSG00000179743.4	1.2008389323941664	1.1677695890955606	0.8860502622014342	0.8470917516398707	0.974225163577811	0.7489129964000748	1.0976537028574673	1.0452474984229625	0.9528995983528529	0.9108394993696801	0.7891403473996469	0.6927998615495942
ENSG00000065526.10	1.9753264406061457	1.8292146007451657	2.5327561664854863	2.3369746224550996	0.9469848867775076	2.8413768044244407	2.0217481928769465	1.8475110616920118	1.9150983964029518	1.5850275026474874	2.414790955890952	2.4951362618411586
ENSG00000270620.1	0.0	0.0	0.0	0.0	0.0	0.0	0.0	0.0	0.0	0.0	0.0	0.0
ENSG00000116809.11	1.2789757790140581	1.3251992320652348	1.20696876950366	1.207812811037841	0.788043524493134	1.3000796931624543	1.095350632387609	1.0059505729371647	1.233066003546404	1.239367241022422	1.7077453707580588	1.4039184531909727
ENSG00000234607.2	0.0	0.0	0.0	0.06400325766545807	0.0	0.0	0.016816760802964126	0.0	0.0	0.0	0.0	0.0
ENSG00000231353.1	0.0	0.0	0.0	0.0	0.0	0.0	0.0	0.0	0.0	0.0	0.0	0.0
ENSG00000275503.1	0.0	0.0	0.0	0.0	0.0	0.0	0.0	0.0	0.0	0.0	0.0	0.0
ENSG00000224966.4	0.0	0.0	0.0	0.0	0.0	0.0	0.0	0.0	0.0	0.0	0.0036667468565626015	0.0
ENSG00000183888.4	0.0	0.0	0.004585462145162261	0.0	0.0	0.0	0.0	0.00468053251818519	0.0	0.0	0.0	0.0
ENSG00000233078.1	0.0	0.0	0.0	0.0	0.0	0.0	0.0	0.0	0.0	0.0	0.0	0.0
ENSG00000173641.17	0.0	0.0	0.011297240818650753	0.0032312100977351273	0.0	0.012076943477291664	0.11376541704542062	0.14222141990713377	0.005094273293933499	0.0	0.03857791877835176	0.04918722314344316
ENSG00000186510.11	0.0055391549294495175	0.0025694393398472603	0.002762457656083914	0.002370334814364905	0.0010770524382490098	0.0029531144379837627	0.004982415589464693	0.007049329206136575	0.003737031321783704	0.006089178125167073	0.0011791581324563753	0.0018041257595809203
ENSG00000232456.1	0.0	0.024113322190588853	0.12098209215316996	0.03707465554317402	0.037061838436346306	0.13395092107768547	0.08767179565181668	0.05292446293289921	0.005845129901882881	0.023281249193603006	0.14016935417047388	0.0959429690430608
ENSG00000184908.17	0.0020644630134196984	0.0028729179179326682	0.00617746757015523	0.01060118797759724	0.027698071563502843	0.006603818390274624	0.025069017430413364	0.012611089973842915	0.010446037855155414	0.008321348352355451	0.001318429462129789	0.006051637577727778
ENSG00000185519.8	0.16073373092416474	0.17205994696796015	0.18630654936901433	0.15986087574627209	0.2009161442560424	0.18786474949006113	0.16860861997530305	0.14161539335343712	0.03843072500861929	0.05113127659685653	0.5076073943775751	0.38832263067320844
ENSG00000142627.12	1.1242856198771767	1.2483337787366355	0.7941750362532487	0.7658458464944725	0.6671551147261614	0.9237934910187765	1.1683543879438871	1.349046227071819	1.4753387702193363	1.675385419331566	0.9603435219112895	1.1683987207629238
ENSG00000227959.1	0.03968681588970559	0.03681892538449686	0.04948099023969947	0.03396584589989371	0.015433683428166877	0.03173761444504504	0.07139580412665411	0.030304127677938393	0.08032500043635653	0.05332263448449867	0.016896812710127947	0.03877848215529811
ENSG00000224621.1	0.021412985875530872	0.0	0.008009227155344554	0.02748936248222196	0.006245422525956715	0.008562000687123348	0.010834183688879449	0.03270112975257853	0.010834820463902887	0.011769618908344201	0.013674990187256778	0.020922895224792102
ENSG00000234166.1	0.0	0.0	0.0	0.0	0.0	0.0	0.0	0.0	0.0	0.0	0.0	0.0
ENSG00000142632.16	0.18039950808014596	0.17441016406804632	0.35797744231211437	0.26328307199340173	0.3312054865725644	0.2870130020915039	0.3138596807807699	0.28129952851786877	0.19985709359671439	0.20944603857729965	0.10186871375412684	0.07793016285116229
ENSG00000237276.8	0.03699474107031807	0.0273498561518855	0.027674728457549688	0.02671467876480334	0.03776527323089653	0.046226183772490916	0.02963680010794701	0.04590382634562115	0.03743815831527823	0.04405723770487738	0.05463507281902486	0.049703530684608865
ENSG00000132881.11	0.6104445533060647	0.7995274811432448	0.9286627035261591	0.9384293098019423	0.47279289245106887	0.8491758422240522	0.7388475571092115	0.846074378318362	0.9889372284590716	1.011289385055998	1.431629014359418	1.313243024758294
ENSG00000233929.1	0.9087208222096912	0.6322904105218731	0.11329809440830646	0.09721575894050657	0.35338963784710753	0.0	0.45977933049401376	0.5782355173141758	0.38317196154099803	0.49947717864546126	0.6770598520009646	1.1838965795303984
ENSG00000037637.10	0.4690375523179248	0.46258605504591455	0.47391783503954577	0.42401590073327045	0.3463379059741465	0.4684383544234207	0.44787532977498956	0.42884637443262863	0.40767552096198845	0.4016794172757063	0.6666837715968406	0.6299066270509524
ENSG00000055070.16	3.5329504835678582	3.5213617813840403	3.336513270024209	3.3132184510978107	2.9973462949601237	3.294388058985123	3.4846616378408735	3.290194353686559	4.611920624132082	4.684938345791428	3.2041429279308327	2.8392928967775477
ENSG00000226457.1	0.0	0.0	0.0	0.04732872474735189	0.0	0.05896514683737316	0.049742208269820204	0.11260375863486581	0.0	0.0	0.0	0.07204633789905386
ENSG00000187144.11	0.020050492230758287	0.017051450565686837	0.01291598726681451	0.016802652195275103	0.023717012836807938	0.017370613952926436	0.015780818653195985	0.013183774392417748	0.021699900976609687	0.015918826599907693	0.01885159931980343	0.020135796427151235
ENSG00000157191.19	1.2460220453286635	1.3301145105742862	1.5369622716406637	1.3864492138706894	1.7905760906632722	1.536812942770617	1.4250068672330127	1.3924314108836828	1.6430427927296232	1.6522692715214566	0.9580325632158347	0.8154311891244043
ENSG00000226029.1	0.07438973056719009	0.08281692177285474	0.06121375869398744	0.08117444892284433	0.07159975239136437	0.11600470942916105	0.10287848199174283	0.1391664665990443	0.15620882701346142	0.09813171703110084	0.07601210528618291	0.0545153492665083
ENSG00000080947.14	0.6647893992548873	0.7707328873006061	0.553298886617354	0.5386262021937089	0.38727821708378923	0.8294886499570007	0.7713239001469904	0.6232645111202952	0.8910695815352709	0.7921046115992666	1.1735710180532732	1.184719737565096
ENSG00000206652.1	4.12548103334461	4.425386359940921	5.915133640580908	8.054594015285529	15.742641152253434	6.460843696414016	7.189732679981374	10.76298502779883	6.784259392682946	6.613731557728756	9.87997067117972	10.077647264407535
ENSG00000261135.1	4.5982311517583865	3.7092660316683674	2.249105093236129	3.065057719887117	6.425700673748353	2.56596752603393	4.601939196107802	4.2828012075911985	3.6817677386662533	3.5365246182621726	5.405227918041966	4.270808163646349
ENSG00000224174.2	0.22882942664536235	0.2653668918932543	0.4945225354845319	0.34272524817047917	0.19280900159307932	0.16266247403413286	0.28301601256966663	0.09707220571971191	0.2315721655048137	0.24223484868770603	1.022962480564071	0.7949940733688702
ENSG00000233421.4	0.024513466332574056	0.02558480445025077	0.0275067552041164	0.03146966824845795	0.07149724737720352	0.06861211311785329	0.016537217097578022	0.0	0.0682200298981567	0.049403910690362283	0.22699825684196823	0.2515003396476158
ENSG00000277344.1	0.0	0.0	0.0	0.0	0.0	0.0	0.0	0.0	0.0	0.0	0.0	0.0
ENSG00000268991.2	0.0	0.03830180941275263	0.0	0.0	0.0	0.044021131234188215	0.0	0.0	0.027853364591388857	0.0	0.0	0.10757409980998218
ENSG00000225710.1	0.0	0.010049289170665509	0.010804199724503452	0.009270574950512226	0.0	0.005774937061392217	0.012179148932043606	0.005514101582635182	0.010961878281198654	0.0	0.0	0.0
ENSG00000219481.10	3.111752131514354	3.0866259411182404	2.621092148374591	2.298873912459435	1.6486844156073235	2.9585330626745776	2.363354307636174	2.249987598380763	2.6178444802945604	2.383679069344615	2.793897527562086	2.7087499677286098
ENSG00000271732.1	0.0	0.0	0.0	0.0	0.0	0.0	0.0	0.0	0.041944859695316354	0.06075166209691672	0.0	0.0
ENSG00000215908.10	1.4002617217301987	1.4399520981387732	1.0571756565649488	1.0602974832185936	0.7086333042978152	1.131863366598921	1.2220205402698843	1.0028000393781515	1.035505047763339	0.978790805395523	1.457058469199336	1.3618918569173366
ENSG00000283773.1	0.0	0.0	0.0	0.0	0.0	0.0	0.0	0.0	0.0	0.0	0.0	0.0
ENSG00000186301.8	0.46227869839215235	0.49710282792797067	0.27845064128203884	0.3275589906448395	0.29417586094622084	0.32647512197937056	0.5082935316879634	0.41716712809017137	0.4617439707963516	0.39818568499734	0.7744873326173451	0.5983535583816858
ENSG00000282143.1	0.04737811708091861	0.08607742476104095	0.013783093683302666	0.06589118842233489	0.12436692633017628	0.0905110849528114	0.0719147567188852	0.0844131511419661	0.08124181467337084	0.057869596398566044	0.10085706713025173	0.05143749817123619
ENSG00000207513.1	3.7816909472325597	4.544991396696081	6.043723502332668	7.83392020664757	15.441826353165785	6.460843696414016	7.189732679981374	11.025496857745143	6.523326339118218	6.361779879339089	10.209303026885712	9.909686476667408
ENSG00000237847.2	0.0	0.0	0.0	0.0	0.0	0.0	0.0	0.0	0.0	0.06051295222620192	0.0	0.0
ENSG00000280114.1	4.232859275086351	4.152883195959027	3.32261616253215	3.4949776797881147	5.175400944627391	3.879894332542784	3.8918142536668396	4.342131607473844	3.6036291443149406	3.5838002507692255	2.0741941679877955	2.1395465008077625
ENSG00000236698.1	0.0	0.0	0.0	0.0	0.0	0.0	0.0	0.0	0.0	0.0	0.0	0.0
ENSG00000268869.5	0.005122595895813055	0.0065345795265403725	0.005748105527144563	0.006028218338836336	0.003984221037340173	0.006827581143945945	0.004031759217433169	0.005867280981949556	0.014687986093563763	0.013765292197960653	0.009814341028717744	0.010844929892782193
ENSG00000279151.1	0.0	0.0	0.0	0.0	0.008075232584203914	0.0	0.0	0.0	0.0	0.0	0.0	0.0
ENSG00000279132.2	0.0	0.0	0.0	0.0	0.0	0.0	0.0	0.0	0.0	0.06051295222620192	0.0	0.0
ENSG00000282740.1	0.06050460204835596	0.08236812924599557	0.0137753292891519	0.05741124060987572	0.11662422092128277	0.0862526511807599	0.07276158152697387	0.08034818943056804	0.0772028006259489	0.05687304692220041	0.09912024738911877	0.053978948120782064
ENSG00000058453.16	0.2671779902032403	0.2641517321638041	0.28858865899280456	0.27235585624639613	0.16491344323741822	0.3837070030675366	0.2227653878644862	0.20107019082252192	0.3175964139901388	0.3220332028313485	0.18808303403617593	0.18070873335848564
ENSG00000227684.2	0.0	0.0	0.0	0.0	0.0	0.0	0.0	0.0	0.0	0.0	0.0	0.0
ENSG00000207389.1	0.0	0.0	0.0	0.0	0.0	0.0	0.0	0.0	0.0	0.0	0.0	0.0
ENSG00000186715.10	0.04021763061257305	0.01780770495695669	0.025983088787446807	0.021121450856128852	0.024526536651651373	0.038009763864634095	0.025898272459918135	0.011167072037906702	0.07029944254278636	0.062297505916176686	0.02218182087430576	0.010717403954449195
ENSG00000223643.6	0.0	0.0	0.0	0.0	0.0	0.0	0.0	0.0	0.0	0.0	0.0	0.0
ENSG00000230239.1	0.0	0.0	0.0	0.0	0.0	0.0	0.0	0.0	0.0	0.0	0.0	0.0
ENSG00000263811.1	0.0	0.0	0.0	0.0	0.0	0.0	0.0	0.0	0.0	0.0	0.0	0.0
ENSG00000228549.3	0.0	0.0	0.0	0.0	0.0	0.0	0.0	0.0	0.0	0.0	0.0	0.0
ENSG00000277234.1	0.0	0.0	0.0	0.0	0.0	0.0	0.0	0.0	0.0	0.0	0.0	0.0
ENSG00000238142.1	0.050439049537591624	0.1403825093867945	0.056598057962745356	0.03237608533572226	0.26480366652359766	0.10084048514042214	0.2466962804380822	0.19257168443406394	0.20417443855289905	0.14786003088214475	0.1288477023224158	0.19713849434124547
ENSG00000235241.1	0.0	0.0	0.0	0.0	0.0	0.0	0.0	0.0	0.0	0.0	0.0	0.0
ENSG00000207005.1	0.0	0.0	0.0	0.0	0.0	0.0	0.0	0.0	0.0	0.0	0.0	0.0
ENSG00000272426.1	0.06411645770739621	0.2676744300836305	0.0	0.164621651295137	0.5236150812494328	0.1538221221844517	0.17301637659067898	0.1958326237128101	0.32442477292944916	0.3054265483453685	0.16378695340984434	0.18794696843231443
ENSG00000117122.13	9.242296767073748	8.610335056384299	10.087877700135142	9.638528798540134	11.223943390749174	8.339289975740035	10.01214121326741	9.3578648617606	4.869061046109556	4.834404883473544	2.9130633387788225	2.79698604703322
ENSG00000226526.1	0.0064251233368543045	0.003725515190348001	0.007209681910561065	0.010997846224494534	0.003123307997406597	0.01541454631636279	0.004695710087003856	0.0065414757548249965	0.0037929118302739728	0.005101142810125206	0.011625962897780753	0.009417102068211895
ENSG00000159363.17	4.3587340682808575	4.5679959080011265	4.258210936779808	4.063745998869277	3.4343737191024077	4.860117651569917	4.46639827486121	4.269880762066107	3.6707195212884796	3.7371676181965343	6.59525346344875	5.83184172806604
ENSG00000117118.9	1.2338493128047925	1.2638494989146727	0.8638787927992867	1.009647417455075	1.281795099475058	0.8672441027740033	1.0112761575776157	1.0429379946682222	1.0006703105308155	1.118575753613502	1.158993224425032	1.0264286155997568
ENSG00000117115.12	0.003191581275558964	0.007032251183330117	0.0031833766132113297	0.0020486291609515565	0.00775727624180275	0.010634637486331871	0.00663871595354133	0.00974813265320629	0.0024223765651583767	0.004288162654750662	0.016305934306891895	0.012993890914701973
ENSG00000204362.6	0.0	0.0024885908847448414	0.0	0.0	0.0	0.0	0.0	0.0	0.0	0.0	0.002284110883332333	0.0034947164158336055
ENSG00000282843.1	0.0	0.0	0.0	0.0	0.0	0.0	0.002223507721742345	0.0	0.0	0.0	0.0	0.0
ENSG00000142623.9	0.0020562312202939514	0.0009538208366687584	0.0	0.0	0.0007996414173746287	0.0021924954913967367	0.001387169877628979	0.0026168343331080144	0.0	0.0	0.0052526895452507626	0.002009169138308701
ENSG00000142619.4	0.0	0.0	0.0	0.0	0.001395554639285219	0.0025509327790752016	0.0	0.0006089288214209337	0.0	0.000292216618596241	0.001527854674258616	0.0
ENSG00000266634.1	0.0	0.0	0.0	0.0	0.0	0.0	0.0	0.0	0.0	0.0	0.0	0.0
ENSG00000159339.13	0.0	0.0	0.0007511386144004263	0.0012890333389950523	0.0002928608423449394	0.0032119200556471965	0.00033869159351595043	0.00038335598452981606	0.0002540336249891044	0.00018396729728859012	0.00032062435557034697	0.0004905590209758366
ENSG00000276747.1	0.0	0.0	0.0007104412251478391	0.0006095961564584523	0.0022159469546051214	0.0022784214281464732	0.0003203409677411056	0.0	0.0004805396934893715	0.0	0.0	0.0018559203065207244
ENSG00000227751.1	0.1351393505697692	0.09403032632359046	0.10109395883699372	0.11565861996137439	0.1313848131063402	0.0	0.0	0.0	0.20513868680571115	0.09903888322552018	0.028768046077211406	0.0
ENSG00000179051.13	5.767995426375584	5.723186637871267	5.854903466286309	5.234961269910196	3.985415856447824	5.498369362081494	4.135466153862955	3.565136657397476	6.056044243628667	5.9713480253316575	3.712931582167649	3.506499899033068
ENSG00000074964.16	0.2297691332867157	0.22994221380414825	0.1917778094974409	0.1826497840622246	0.1645399854715108	0.23507109709260743	0.22503424247605558	0.20604252698403872	0.28778326328988607	0.2795451372035543	0.5639661256499154	0.5460311801642047
ENSG00000236648.1	0.000867699731136606	0.0	0.0006491018384545754	0.0	0.0	0.0013878019137345886	0.00029268277759331824	0.0	0.0008780999397365784	0.0009538599821354798	0.002216558751358025	0.0
ENSG00000117148.7	0.00039050720582762573	0.001086863888005078	0.0008763824724266215	0.0012533042093375412	0.0034169207143753427	0.00655807486776638	0.00039516458137696885	0.001490920846036551	0.00039518780702486205	0.0002861890144774614	0.00024938989073206263	0.0007631389101502568
ENSG00000261781.1	0.0064006606551986625	0.0	0.0	0.0	0.0	0.002559309628578161	0.0	0.0	0.0	0.001172704842304846	0.002043829201601998	0.0
ENSG00000117154.11	0.10669940817359372	0.10578187405457254	0.0667350495694812	0.07094667389926493	0.1355900084046987	0.16734491489513453	0.06915371659831358	0.06803964317798342	0.02194127481567016	0.029010732312908388	0.0209513687350753	0.016786338751896925
ENSG00000280222.1	0.0	0.0	0.0	0.0	0.0	0.0	0.0	0.0	0.0	0.0	0.0	0.0
ENSG00000230035.2	0.0	0.0	0.0	0.0	0.0	0.0	0.0	0.0	0.0	0.0	0.0	0.0
ENSG00000225387.1	0.010435341533754989	0.021782816749822444	0.0078063863931235366	0.006698292515453899	0.024349006704549307	0.06676128357006123	0.021119596807297962	0.03187294471601416	0.0	0.0038238476329158014	0.0	0.0
ENSG00000179023.8	0.24511083608397097	0.2994078651431174	0.1059416473763519	0.0594369288234629	0.0635469313780277	0.15245654217283494	0.4942310001303481	0.5365315171346347	0.44924379861076186	0.45706649976920183	0.12174968178477688	0.18095619861115395
ENSG00000235282.3	0.0	0.0	0.0	0.0	0.0	0.0	0.0	0.0	0.0	0.0	0.0	0.0
ENSG00000225478.2	0.0	0.0	0.0	0.0	0.0	0.0	0.0	0.0	0.0	0.0	0.0	0.0
ENSG00000009709.11	0.00047546058065725685	0.0001654133802061012	0.0005335180926235372	0.001678551412217299	0.0006933764954364807	0.0015209065534160394	0.001764147552756223	0.00018152650721724506	0.00036086957178899353	0.0002613362691594839	0.00045546558611977327	0.0
ENSG00000179002.5	0.0	0.0019415048539651533	0.0	0.0	0.0	0.0	0.0	0.0	0.0	0.0	0.0	0.0027264460888951317
ENSG00000255275.3	0.0	0.0	0.0	0.0	0.0	0.0006237266395223751	0.00026308372038931743	0.0	0.0	0.0	0.0	0.0
ENSG00000159423.16	0.0	0.0	0.0	0.0	0.0	0.0	0.0	0.0	0.0	0.0	0.0	0.0
ENSG00000265606.1	0.0	0.0	0.0	0.0	0.0	0.0	0.0	0.0	0.0	0.0	0.0	0.0
ENSG00000221662.1	0.0	0.0	0.0	0.0	0.0	0.0	0.0	0.0	0.0	0.0	0.0	0.0
ENSG00000169991.10	0.02138642649986234	0.026413301982014446	0.016398550636141675	0.02230740389771189	0.008108978904897372	0.030784971233098552	0.029035667416731227	0.02776148385769423	0.03706323200174256	0.03232630660380732	0.046778747799322444	0.0464956997947906
ENSG00000272084.1	0.09886113031978411	0.15477264532768578	0.11093285927070289	0.07403375938133255	0.09611450014953674	0.09882426844252484	0.10837687835323954	0.08177926604766791	0.13339476696987407	0.0724518498868257	0.33146270319953136	0.4024935078159434
ENSG00000127481.14	0.8954406162383102	0.8314034436062266	1.093009089312807	1.1235770233238174	0.41808685509493226	1.4381120278819364	1.327820566560329	1.5042641318877623	0.9545206696362358	0.8072516373093838	1.4702982419330075	1.756748356743697
ENSG00000230424.1	0.1539958307125099	0.16008058821277985	0.167248138899922	0.147080558381169	0.1271696065407658	0.19214481183108517	0.16615870583525344	0.1607985998053757	0.22484377957127133	0.1910429878701108	0.18839865052769947	0.19035518870127136
ENSG00000127463.13	1.9736892282054743	1.8415669627674651	1.9308472893742843	1.8446966563224718	1.2241807784538679	1.9005284398608528	2.278747000394653	2.288032569987652	2.696574814721287	2.673467557622912	3.0883228528811277	3.060604238391149
ENSG00000053372.4	7.333387967954484	7.792346822961428	6.642626778576189	6.459828154770126	7.0941252017229335	5.157545257078235	6.163134313500985	6.481435113971936	6.401188971204057	6.937926104433029	5.1895759841801725	4.902405602715454
ENSG00000211454.13	0.12624196354979167	0.10445778417048317	0.08678093202974277	0.0416114701261423	0.05373786047997753	0.09277029921320765	0.13465286042841002	0.14068613779757955	0.15710423703221388	0.13252621466197834	0.17649679706065086	0.14002186469421574
ENSG00000162482.4	0.16329001624434453	0.14275036290547866	0.13781328279791014	0.1021259392336762	0.10257910512821375	0.1674144934115496	0.19065864347293607	0.1566558566782129	0.23092237311638453	0.20098342007824854	0.20054234152748238	0.14727942355933307
ENSG00000270728.1	0.0	0.0	0.0	0.0	0.0	0.05445141141725832	0.0	0.0	0.0516793289563193	0.0	0.0	0.033265623817303115
ENSG00000053371.12	6.236695069675912	6.257853651461336	5.851726782946561	5.685000762098491	7.92540301515105	5.485971380491163	5.845515099695042	5.7455307379234855	6.429289226345532	6.465681844253787	3.0883680748021023	3.105539738017645
ENSG00000200403.1	0.0	0.0	0.0	0.0	0.0	0.0	0.0	0.0	0.0	0.0	0.0	0.0
ENSG00000040487.12	1.0465404465356298	1.1072097699665258	1.007628156703072	0.952541472145066	0.8309830127029567	0.9636462668014206	1.050670079591059	0.9049961560603508	1.0824709496767961	1.060333755028058	1.2850506869666005	1.1209754824519926
ENSG00000077549.17	1.4301255773446162	1.415250070106801	1.2273632136084869	1.1620841273077847	1.281032320422597	1.1800100540620027	1.3884523549945336	1.3634551035156066	1.3630314586217838	1.4266935675883146	1.3623629889762738	1.2489052979905215
ENSG00000240490.3	0.0	0.0	0.0	0.0	0.0	0.0	0.0	0.0	0.0	0.0	0.0	0.0
ENSG00000201609.1	0.0	0.0	0.0	0.0	0.0	0.0	0.0	0.0	0.0	0.0	0.0	0.0
ENSG00000235185.1	0.0	0.0	0.004167027329132544	0.003575529901390401	0.003249358002073305	0.004454623419125606	0.00375786066451922	0.008506844588717496	0.011274244594049247	0.004082318447069156	0.003557400528832106	0.0
ENSG00000173436.13	0.0	0.0	0.0	0.0	0.0	0.0	0.0	0.0	0.0	0.0	0.0	0.0
ENSG00000270136.5	0.0013762410736348615	0.0012767896911171856	0.00034317578573827623	0.0008833889387491387	0.0008028032197273306	0.0003668607789872096	0.00030947884052150035	0.0007005816965674314	0.0011606138625846823	0.0011766985323551007	0.0	0.00044824743195704547
ENSG00000226396.1	0.0	0.0	0.0	0.0	0.0	0.0	0.0	0.0	0.0	0.0	0.0	0.0
ENSG00000158747.13	0.06886555964684474	0.05336193880926507	0.059712184154975506	0.04319916000288961	0.02282464354601263	0.025032684390796336	0.09185998242655882	0.07768162323430862	0.07206680787110605	0.09233560350770903	0.2378899826324471	0.1636355769732728
ENSG00000158748.3	0.0058883836115163875	0.012291459819251822	0.0014683115562547598	0.002519777990051659	0.002289915341566196	0.0047089504304452115	0.017213765944161945	0.008992524332311526	0.0059589615034747155	0.0064730842766662225	0.12785708688774786	0.13233309840372623
ENSG00000162542.13	0.0004759775085470755	0.0009935593207160884	0.0010681962830260269	0.00015276148714023135	0.0015270867585254302	0.002283840158821914	0.004013785364754628	0.006360335294752978	0.0025288334022810746	0.002354583580914543	0.0013678823254529733	0.001860334210011923
ENSG00000178828.6	0.0	0.0	0.0	0.0	0.0	0.0	0.0	0.0	0.0	0.0	0.0	0.0
ENSG00000235434.1	0.0	0.0	0.0	0.0	0.009548746300153099	0.01309060708755704	0.0	0.0	0.0	0.0	0.0	0.0
ENSG00000169914.5	0.6794802283577	0.7956611879250503	0.6873760242706896	0.6406298730917845	0.4484577443680331	0.846732688220691	0.6916213388935668	0.6622575157882585	0.8031602616580304	0.7725913757928411	0.993703820828177	0.9904950989158173
ENSG00000188784.4	0.0	0.0	0.0	0.0	0.0	0.006210298170233315	0.0	0.0	0.0	0.0	0.0	0.0
ENSG00000242688.3	0.0	0.0	0.0	0.0	0.0	0.0	0.0	0.0	0.0	0.0	0.0	0.0
ENSG00000188257.10	0.00562064032460023	0.003910856768523789	0.0	0.0	0.0	0.0	0.05308496449256639	0.06866909252758116	0.0	0.004119169867353631	0.0	0.0
ENSG00000127472.10	0.0004446666775345915	0.001237601116699693	0.0006652853459090221	0.0005708500231386177	0.002334488212436852	0.0017780035071814286	0.002399839919065773	0.00135815741001568	0.0006749946474591861	0.0008147014723126855	0.0008519333763958115	0.00043448934950469703
ENSG00000117215.14	0.0	0.0	0.0	0.0	0.0	0.0	0.0	0.0	0.003717677350732117	0.009422999378609215	0.0	0.0
ENSG00000158786.4	0.0	0.0	0.0018951308739183269	0.0	0.0014777821654998846	0.008103709149440072	0.0	0.0	0.005127436736714982	0.007426423793402479	0.0016178774556985076	0.0
ENSG00000227066.1	0.0	0.0	0.0	0.0	0.0	0.0	0.0015170175876831201	0.0	0.0	0.0032959970768471672	0.0	0.0
ENSG00000187980.6	0.0	0.0012055915522287482	0.001296156543536992	0.0	0.0010107149063402834	0.005542453972717036	0.0005844424940489666	0.001323029753300631	0.004383576333256115	0.003174519477576812	0.0011065317333514002	0.0
ENSG00000225986.1	0.02497227452596448	0.06081521699538217	0.04670264586795164	0.05610267728518539	0.16752149164877925	0.11982222351979573	0.09686873892117392	0.10487604970894364	0.3095769903181058	0.29282084547248277	0.06379224477727449	0.03660108075085624
ENSG00000162543.5	0.0899934301495763	0.10762412471243699	0.25666345385882533	0.1985687739073882	0.3428638549472652	0.4520483705147608	0.2532793561706292	0.28345902504892445	1.1995901487930611	1.2510464223402606	0.17062168450290294	0.11816091149960255
ENSG00000228105.1	0.0	0.0	0.0	0.0	0.0	0.0	0.0	0.0	0.0	0.0	0.0	0.0
ENSG00000158816.15	0.009635257903851616	0.00761845290781207	0.006880235979308646	0.005341358228618688	0.0048541015124368226	0.009106301692117964	0.016841207207882854	0.017724421249755352	0.034792433366028254	0.030813129061676492	0.08418931024099528	0.07788549791478805
ENSG00000226664.1	0.0	0.0	0.0014467247008239023	0.0006206831655160725	0.001128124706683374	0.0007732867130798523	0.0	0.0	0.0004892794925806504	0.00035432878569778185	0.0018526081577883932	0.0028345121895679668
ENSG00000236963.6	0.003965592246568841	0.00496668569584091	0.0011866193455827157	0.0020363643511704726	0.007402401302295933	0.008245356319485484	0.0052167541331734155	0.0018168322814202398	0.0020065618253509204	0.004795301387226729	0.011902980100788312	0.012786937615938508
ENSG00000226487.1	0.0	0.0	0.0	0.0	0.0	0.0	0.0	0.0	0.0	0.0	0.0	0.0
ENSG00000162545.5	26.226092711670308	28.304036847603903	17.28158410778254	15.59882581788016	25.346638734929684	23.91653459055909	35.45428182858775	30.329200406192168	31.072454099327775	30.023490447730698	43.33468497582043	39.92597683853757
ENSG00000090432.6	3.5759219469944847	3.8127554423068073	3.7744142515123467	3.4306128086121377	3.3258799541501345	3.5360139128345547	3.8452730839133937	3.9754438418077664	4.017434661156294	3.793133530242828	4.386663132539247	3.8554258589249226
ENSG00000215520.3	0.0	0.0	0.0	0.023602251186343463	0.0	0.0	0.0	0.0	0.01860546269949728	0.02694758764928852	0.023482578293996713	0.0
ENSG00000183114.7	0.741067544625821	0.7355407375090764	0.5136092144413893	0.503661574907642	0.5340018448214752	0.5054810720714524	0.8601861453427484	0.7156536040815664	0.7003209052046478	0.7068317651906145	4.4960506146932975	4.227503125418617
ENSG00000158825.5	0.0009352100139563466	0.0	0.0	0.0	0.0010910728137802886	0.0029915561813353537	0.0012618183673252122	0.0042846557023947605	0.0009464193976646813	0.0003426912848591097	0.001791761481310964	0.0
ENSG00000158828.7	2.7730261429110623	2.82133682153971	2.953179837855857	2.7302089677861527	2.963621091986245	3.3021919128829746	3.018610426865867	2.51200675554519	3.2538209193153604	3.131398933060741	5.023443193490763	4.526039049562295
ENSG00000284005.1	0.0	0.0	0.0	0.0	0.0	0.0	0.0	0.0	0.0	0.0	0.0	0.0
ENSG00000117242.7	1.457358477453182	1.7295821474898343	1.2550591655643304	1.2183573144903461	1.244331015605207	1.8186691472114296	1.6263761657348197	1.776909983155894	1.790010962953899	2.0445775659003336	1.3435305008995653	1.7685200058106678
ENSG00000244038.9	15.78480691785536	16.10178372742769	15.356196818619141	14.44937204647342	15.77756237522208	14.529899944829644	17.685016166135675	17.711856014545845	16.987603824256244	16.97415233473877	13.461015124730237	12.441312685740881
ENSG00000117245.12	0.08872156241506207	0.09602864995704366	0.11061685513171413	0.09524814927952525	0.06295221221208404	0.08962204419035218	0.048302527668266045	0.05348381402855967	0.1000236124260402	0.11388166408779098	0.4410226750827534	0.40658559595051486
ENSG00000235432.1	0.0	0.0	0.0	0.0	0.0	0.0	0.0	0.0	0.0	0.0	0.0	0.0
ENSG00000189410.11	0.6328570803027176	0.6649784496770481	0.7997003992955627	0.6738339155559644	0.39161396532885306	0.6257819627731293	0.4218883211896616	0.3281447952892427	0.24124775693817435	0.23268280622896154	1.4446059282950763	1.3704472423865812
ENSG00000233069.1	0.0	0.0	0.0	0.0	0.0	0.0	0.0	0.0	0.0	0.0	0.0	0.0
ENSG00000127483.17	9.081578990069431	8.803629128752071	8.031234686707482	7.335390690053054	5.969819729339119	7.016221392634727	8.644565861488083	8.051640214849686	9.207571960703797	8.377163423538185	7.894761641346164	7.349816952569729
ENSG00000075151.20	0.3675156615293753	0.3738717589603891	0.4432445997458448	0.3849861679561629	0.24040361973844016	0.4774637355459843	0.3697821449323648	0.36964876750536624	0.45474400412578714	0.44625774063037843	0.49930114385833535	0.5216281150470683
ENSG00000251914.1	0.0	0.0	0.0	0.0	0.0	0.0	0.0	0.0	0.0	0.0	0.0	0.0
ENSG00000221808.1	0.0	0.0	0.0	0.0	0.0	0.0	0.0	0.0	0.0	0.0	0.0	0.0
ENSG00000233072.1	0.0	0.0	0.0	0.0	0.0	0.0	0.0	0.0	0.0	0.0	0.0	0.0
ENSG00000236073.2	0.0	0.0	0.0	0.0	0.0	0.0	0.0	0.0	0.0	0.0	0.0	0.0
ENSG00000235112.1	0.0	0.0	0.0	0.0	0.0	0.0	0.0	0.0	0.0	0.0	0.0	0.0
ENSG00000117298.14	0.2892396752770372	0.312368924399387	0.22781170280731777	0.2101981817022586	0.19369930327897628	0.2777761971599278	0.42842283686145466	0.4502236405462901	0.2708198251455396	0.27329224505024796	0.27916872408298193	0.3067405543023566
ENSG00000236936.1	0.0	0.016677177922233607	0.0	0.0	0.0	0.0	0.0	0.0	0.0	0.01756549340355676	0.0	0.0
ENSG00000231105.1	0.02592741395878977	0.018040364889967075	0.025860761832864523	0.013868688621216622	0.017644956084670118	0.0034556995370453114	0.05101568244822707	0.006599233232765116	0.08308756599732314	0.01741785006757683	0.2594093334426891	0.02533399913785361
ENSG00000236216.5	0.0	0.0	0.0	0.0	0.08716944400228653	0.0	0.0	0.05705257104166535	0.0	0.02737874905167714	0.0	0.0
ENSG00000228823.1	0.0	0.0	0.0	0.0	0.0	0.0	0.0	0.0	0.0	0.0	0.0	0.0
ENSG00000236009.1	0.0	0.024461255948671375	0.0	0.0	0.0	0.0	0.005929121437431517	0.0	0.0	0.006441048239886403	0.0	0.0
ENSG00000227001.3	0.2263644777048378	0.32084355311490415	0.30104341063607465	0.2421667244702924	0.2054037616750468	0.22125162816895852	0.2827953193077749	0.3136867124149015	0.16544498518960507	0.17511093985026896	0.2784182173313362	0.1556476839111816
ENSG00000187952.9	7.521697695054128	7.431420815744372	6.850721353293827	7.059772145606617	5.514368720339293	8.068612793513056	8.753499067628214	8.762636367409064	11.521263018792345	11.591003248155284	9.229853109307554	8.748400413825097
ENSG00000186543.7	0.0	0.0	0.0	0.0	0.0	0.0	0.002916981349156123	0.0	0.0	0.003168836695795965	0.0	0.0
ENSG00000142794.18	0.20665938583242507	0.21417075893236862	0.29704868391562134	0.2781275773864483	0.16571168285413618	0.24315551560318818	0.36475624256149997	0.3742418298992855	0.15290334664251604	0.15511391016308826	0.24561656061179898	0.22877204694197864
ENSG00000176378.8	0.0	0.0	0.0	0.0	0.0	0.0	0.0	0.0	0.0	0.0	0.0	0.0
ENSG00000162551.13	0.19601861015002647	0.20190279560588248	0.14724321437985657	0.12087196911142939	0.09966596155751002	0.10417973075351648	0.1696091142641711	0.1753969902026864	0.09076469088994035	0.08402190694270123	0.23352036382796887	0.18875639628013993
ENSG00000233431.1	0.0	0.0	0.0	0.0	0.0	0.0	0.0040089160429547565	0.004537585183589502	0.0	0.0	0.0075901271092366895	0.011612983415329996
ENSG00000076864.19	0.4125382334927588	0.4397628730149873	0.3269471244350819	0.300207547824634	0.2781841893733767	0.36789131232077926	0.3661643444108846	0.3442551887066637	0.33666099956633677	0.3320910359285358	1.2243409515424564	1.11534523208958
ENSG00000090686.15	0.7021485170723092	0.7355196395108148	0.7089684095438306	0.6308758831461313	0.523970240185431	0.7370475375562258	0.6181735747225197	0.6003473647353041	0.6623677581847845	0.6854891766853252	0.8443225380376295	0.789028767985137
ENSG00000231978.2	0.0	0.0	0.0	0.0	0.0	0.0	0.0	0.0	0.0	0.0	0.0	0.0
ENSG00000187942.11	0.0	0.0015047561740576634	0.003235589296933729	0.004164460189254488	0.0	0.005188350370068339	0.015318880132493256	0.03798073674238681	0.013131240423294468	0.00950944510130805	0.005524459604824172	0.002113121982219857
ENSG00000142798.17	0.36602922768185353	0.34754301231380436	0.42903336996609287	0.4025237037625058	0.16976152997568336	0.5250548763337626	0.8330388821768147	0.9396402544290896	0.5195195270373688	0.5182061016206447	0.2398230663157469	0.30672858559359734
ENSG00000232037.3	0.05813048136541939	0.04044734645454583	0.0	0.11193930749373682	0.03390927541582723	0.0	0.019607924421713357	0.0	0.029413615305014372	0.08520357588696205	0.07424782016608089	0.0
ENSG00000283234.1	0.0	0.0	0.0	0.0	0.0	0.0	0.0	0.0	0.0	0.0	0.0	0.0
ENSG00000219073.7	0.0	0.0	0.0	0.0	0.0	0.003109026751519606	0.0	0.0	0.0	0.0	0.0	0.0
ENSG00000273610.1	0.0	0.0	0.0	0.0	0.0	0.0	0.0	0.0	0.0	0.0	0.0	0.0
ENSG00000201919.1	0.0	0.0	0.0	0.0	0.0	0.0	0.0	0.0	0.0	0.0	0.0	0.0
ENSG00000142789.19	0.0	0.0	0.0	0.0	0.004505449990929539	0.012353260570542203	0.0	0.0	0.0	0.0	0.0	0.0
ENSG00000278124.1	0.0	0.0	0.0	0.0	0.0	0.0	0.0	0.0	0.0	0.0	0.0	0.0
ENSG00000201273.1	0.0	0.0	0.0	0.0	0.0	0.0	0.0	0.0	0.0	0.0	0.0	0.0
ENSG00000228397.2	0.01361462197188151	0.0	0.0	0.0	0.03970911261037104	0.0	0.018369328612761592	0.04158350659013509	0.013777806197295362	0.01995535645165972	0.00869471557824368	0.0
ENSG00000218510.6	1.2431447459493947	1.31640583925503	0.9706671219474717	0.9269190042392937	1.416145359314111	1.1983296348605086	1.215615155491468	1.0131646821897173	1.7049263332086384	1.7024804739708108	1.3098185066346717	1.1451643789153467
ENSG00000070831.15	11.534451988317105	10.700614909418531	8.954031100632557	9.213483163508277	11.540589895432806	7.5491299576570166	10.317150113090468	9.691005837203932	10.321038377950863	9.989213222666645	9.966501517651542	9.492090276210522
ENSG00000230068.2	0.0	0.0	0.0	0.0	0.0	0.0	0.0	0.0	0.0	0.0	0.0	0.0
ENSG00000271428.1	0.0	0.0	0.0	0.0	0.0	0.0	0.0	0.0	0.0	0.0	0.0	0.0
ENSG00000271840.1	0.07501711383703386	0.0260985555436293	0.0	0.04815238394643566	0.0	0.0	0.01265196729754463	0.05728169783299734	0.0	0.04123305580071857	0.19163292808594906	0.18325039090790138
ENSG00000162552.14	0.15552040274090748	0.1571991641570876	0.13127605110803436	0.14097087156595733	0.16918012027896517	0.2008406329046741	0.2846222890686494	0.2575646279305605	0.09730188087286595	0.09703314526640748	0.5724327608386494	0.5575323043088348
ENSG00000266564.1	0.0	0.0	0.0	0.0	0.0	0.0	0.0	0.0	0.0	0.0	0.0	0.0
ENSG00000234397.3	0.0	0.15882379626143453	0.08537738275167697	0.07325831121789701	0.13315088187721974	0.0912698810517385	0.0	0.04357375588721895	0.08662339660091808	0.08364179954687516	0.036443431079481656	0.0
ENSG00000279625.1	0.0	0.0	0.0	0.0	0.0	0.0	0.0	0.0	0.0	0.0	0.0	0.0
ENSG00000184677.16	0.5589222400913557	0.5855618641815117	0.4363503828915982	0.45446461137370947	0.24792774459392422	0.5091288672781333	0.4495151164201289	0.3501669350935693	0.6062017564706882	0.5771369597147914	0.5281972288240446	0.5526889649084102
ENSG00000237200.1	0.0	0.0	0.0	0.0	0.0	0.0	0.0	0.0	0.0	0.0	0.0	0.0
ENSG00000070886.11	0.06159536591545413	0.05065062660688166	0.01047221956809228	0.020667152350330027	0.018781824994247343	0.029106952323419776	0.08287054382998525	0.05772243635242185	0.020895937847714183	0.015645487997929412	0.22037487527835545	0.2044942521131776
ENSG00000276835.2	0.0	0.0	0.0	0.0	0.0	0.0	0.0	0.0	0.0	0.0	0.0	0.0
ENSG00000173372.16	0.0	0.0	0.0	0.0	0.0	0.0	0.0	0.0	0.0	0.0	0.0	0.0
ENSG00000159189.11	0.0	0.0	0.0	0.0	0.0	0.01000301598134009	0.0	0.0	0.0	0.0	0.003994134968755691	0.0
ENSG00000173369.15	0.0	0.0	0.0	0.0	0.0	0.0	0.0	0.0	0.0016154697558132323	0.0	0.0	0.0
ENSG00000133216.16	0.6702104180620423	0.6577172726972925	0.9475103807268833	0.8963387946821197	0.5501598487204089	0.9671682488597745	0.6957004879480272	0.6498819230225633	1.245039222612696	1.1618952559894502	0.9338397183736917	0.8991966834437812
ENSG00000265422.1	0.0	0.0	0.0	0.0	0.0	0.0	0.0	0.0	0.0	0.0	0.0	0.0
ENSG00000225952.1	0.0	0.0	0.0	0.0	0.0	0.0	0.0	0.0	0.0	0.0	0.0	0.0
ENSG00000264014.1	0.0	0.0	0.0	0.0	0.0	0.0	0.14105999360098267	0.0	0.0	0.0	0.0	0.0
ENSG00000215906.8	0.0	0.0	0.0	0.0	0.0013293428833207584	0.0	0.0007686880497166196	0.0017401150175375766	0.0	0.001670114826251147	0.0	0.0
ENSG00000227868.5	0.022343614049547166	0.027206807603197287	0.008357315576370294	0.0035855094505569613	0.029325844647898423	0.013401169735766627	0.0037683491113500154	0.004265293887684311	0.01978499562183383	0.01842170615020142	0.04637528320979494	0.038206391310104316
ENSG00000004487.15	5.49334451469271	5.55877538789582	5.320544896880604	4.925897581501991	4.5185200810637145	5.301291719880903	4.361024472704865	4.053742322188033	4.0805627877686055	3.968184026969293	3.9951073737760256	3.8022917164962604
ENSG00000240553.1	0.09159332108237747	0.08124251948106755	0.07469122361119526	0.07521190933330706	0.05679857308979662	0.08248573794452224	0.057476271633944295	0.06678858208261394	0.06596938013484338	0.052158349288933	0.06112918556825721	0.06813058002204707
ENSG00000263793.1	0.0	0.0	0.0	0.0	0.0	0.0	0.0	0.0	0.0	0.0	0.0	0.0
ENSG00000266802.1	0.0	0.0	0.0	0.0	0.0	0.0	0.0	0.0	0.0	0.0	0.0	0.0
ENSG00000169641.13	0.2524493656269304	0.2523610799507872	0.2862925724087275	0.2719263212972553	0.1723568136927441	0.30915756254063154	0.2599949938035492	0.2947376517533386	0.26137079379071565	0.2364641118713918	0.2409742948831071	0.2571804979671083
ENSG00000229010.1	0.0	0.0	0.0	0.0	0.0	0.0	0.0	0.0	0.0	0.0	0.0	0.0
ENSG00000206935.1	0.0	0.0	0.0	0.0	0.0	0.0	0.0	0.0	0.0	0.0968587820224427	0.0	0.0
ENSG00000252578.1	0.0	0.0	0.0	0.0	0.0	0.0	0.0	0.0	0.0	0.0	0.0	0.0
ENSG00000179546.4	0.07909355544991431	0.0481543214317705	0.022187876639594244	0.01269224799152697	0.08650813735230446	0.09487687705660607	0.08003686298884267	0.05284509491332799	0.20510651575783131	0.1738946658186974	0.631394659845642	0.7148705087231455
ENSG00000215381.3	0.0	0.0	0.0	0.0	0.0	0.0	0.041180913164557034	0.0	0.0	0.0	0.0	0.0
ENSG00000261326.2	0.3448954189261168	0.34743252547048237	0.35427770840150213	0.23460021930618297	0.15614588995449083	0.44459482384820764	0.2031543799077904	0.1690194209161958	0.29172599827776885	0.3621660723352478	0.3123100941948231	0.44765885499650954
ENSG00000125944.18	10.787601517051346	10.709254839011036	9.922290442023941	9.361998611382505	6.727884456813973	9.380843922614599	9.610846994559031	9.155977751294007	8.776229549401505	8.984569522708323	6.992954937393915	6.493281657393885
ENSG00000125945.14	7.286481924667345	7.449847565036707	5.482271910637675	5.12517901446609	3.0516719251851105	4.50646179251407	6.231015404749911	5.747929504460355	5.451631417197924	5.849557125534681	5.747334016277951	5.7938404812357
ENSG00000249087.6	0.8380034558554652	1.0426933112758074	0.722763705708162	0.8669716433311538	0.83964233974757	1.127433525384538	0.9976445712103277	0.8431414439654977	1.2770601054596529	1.3908539388936967	1.5740433374406664	1.3871835361844571
ENSG00000201405.1	0.0	0.0	0.0	0.0	0.0	0.0	0.0	0.0	0.0	0.0	0.0	0.0
ENSG00000271420.1	0.0	0.060078955288416294	0.0	0.027711734058541937	0.0	0.03452504745485639	0.014562433854030568	0.0	0.04368986926661611	0.0	0.027571224437635586	0.0
ENSG00000204219.9	0.03656395167090667	0.03793877571012941	0.023033656410306132	0.014411319836529683	0.014219242393742792	0.027188306905027482	0.03483628633837313	0.03477700276985141	0.02044858724677915	0.02115508094265215	0.01024160618376422	0.010028657579757948
ENSG00000232482.2	0.0	0.0	0.0	0.0	0.0	0.0	0.0	0.0	0.0	0.007813569934839365	0.0	0.0
ENSG00000088280.18	1.2807492825001034	1.3558690074154054	1.615284286425433	1.524406631957114	0.9618911953113662	1.4098992488681927	1.0833951548527219	1.0436632270723354	0.8151255691098027	0.8154227911471736	0.3850002359669801	0.35587713447717634
ENSG00000007968.6	1.4455894671718845	1.5563466696800832	1.4855578498163764	1.3363539400627844	0.7595239977609475	1.103616330359193	1.0667185462041877	1.016658864770297	1.379990959997654	1.3087461729018721	0.3132664986870135	0.29155662033211305
ENSG00000235052.1	0.14198762847026425	0.08781811257248237	0.01180188483419859	0.11139305711933045	0.1104342618272211	0.07569849931824932	0.0904658404907203	0.03613971983213599	0.06386199359016634	0.040466901047664684	0.010075295416681021	0.0
ENSG00000117318.8	58.78590564145423	65.31448716898053	56.89182883502818	63.14852759387346	67.82523869514264	48.13391570722455	81.35635130936676	96.91486181611249	27.364728087088643	34.342014318884736	8.832403536878255	8.493479791980144
ENSG00000197880.8	0.0	0.0006600518338696558	0.0007096354498852842	0.0006089047586543333	0.0013833960312180458	0.0026551434765021685	0.001119921740877573	0.0007243483195579877	0.0016799813457775718	0.0006952097164104702	0.0	0.00046345383511317296
ENSG00000229239.2	0.002811730257715218	0.0	0.0	0.0	0.0	0.006745636467095374	0.0	0.0	0.0014227157628717438	0.0	0.0	0.0
ENSG00000142676.12	137.71231150108642	144.27850549648835	141.7268688398268	138.4288796484751	211.69102290293765	137.62840943032387	139.84091463777418	134.17515839762723	136.0916952668534	134.31336003647368	106.37253150780114	95.33842581363348
ENSG00000011007.12	3.773598131515258	3.8663289830512313	3.174402358962736	3.077719071726601	2.4960807054849616	3.5724694231792333	3.485638407261184	3.5638994302172327	4.067067142147842	3.871318039310886	5.402004159689245	5.25422996620565
ENSG00000236810.5	0.23785934581156581	0.21232315516686748	0.23763808631689193	0.20390605009833704	0.23642368748176704	0.24903347689707667	0.1704931204422712	0.1792352483157596	0.2700072962168541	0.25287688491600707	0.3507789642931554	0.30275154780926067
ENSG00000057757.9	6.332549015189936	6.822574599405947	6.0318812488590385	5.386140839926071	6.606232158410795	5.825710905098768	6.2330373299454465	5.9914778991552495	6.023251120285506	6.441054794326456	9.708897922789857	9.461113069295921
ENSG00000011009.10	12.52234132217681	13.29149909985746	13.257786424907213	12.24186625222597	14.426886394501867	13.991349155672955	11.467816262442069	10.451521549983344	11.273004649223571	11.85124117683398	12.5675120232046	10.81562336724908
ENSG00000117308.14	3.8273645004595496	4.0714197919915485	3.499398299241381	3.5555192988875186	3.6331068699800255	3.288907095067469	3.3555204933139806	3.506184661278137	4.24367548414839	4.171905925381639	4.68571502624683	4.323610779279243
ENSG00000117305.14	0.3950942171060964	0.4495111196258105	0.4604556691081561	0.41272039432602975	0.5543748837630105	0.44038866711043145	0.45331962663863906	0.46184859979624965	0.5244871578104261	0.5623320037972069	0.38773390035062727	0.34282563943799144
ENSG00000179163.11	0.5684153051875884	0.6003949265034296	0.5001473788993982	0.4632372576813646	0.6849711607945534	0.7151400287060143	0.5112839979975834	0.49392974024959013	0.4872953153490765	0.5386244402529841	0.7637800378207892	0.7110607686690443
ENSG00000188822.7	0.003270484174308076	0.0	0.0004893115012031164	0.0	0.0026708818576197837	0.007846235338804441	0.0011031631771484078	0.0004994563951028225	0.000992905213629909	0.0011984114873446314	0.0012531789611559547	0.0
ENSG00000229106.1	0.0	0.0	0.0	0.0	0.0	0.0	0.0	0.0	0.0	0.0	0.0	0.0
ENSG00000232557.3	0.0	0.0	0.0	0.0	0.0	0.02894929689690155	0.0	0.0	0.0	0.0	0.0	0.0
ENSG00000264926.1	0.0	0.0	0.0	0.0	0.0	0.0	0.0	0.0	0.0	0.0	0.0	0.0
ENSG00000230228.2	0.15269150963559752	0.0	0.0	0.0	0.0	0.0	0.05150419384886016	0.0	0.0	0.027975561020106066	0.0	0.0
ENSG00000189266.11	35.96176193551672	34.91117978992764	31.875988105181005	30.090544196482018	32.57965479013784	29.052085854594754	24.764146388664862	22.515319429864654	38.92667988065847	39.70248817943497	21.27269127397931	20.50962118027787
ENSG00000188529.14	10.388695434124788	10.767754445553937	9.729314868949738	8.95508905682947	8.292261659648139	8.962424371556374	8.844906922460474	8.15952969364883	9.46593736535305	9.315023750106986	7.8287126311368755	7.3117894794680796
ENSG00000215905.4	0.0	0.03055739967255656	0.0	0.0	0.0	0.0	0.0	0.0	0.0	0.0	0.0	0.0
ENSG00000225315.2	0.0	0.002120748954735346	0.0	0.0	0.0007111770407461806	0.0019499395873467757	0.0	0.0	0.000308444925964166	0.0	0.0	0.0011912630929266585
ENSG00000142661.18	0.0	0.0003472679193283058	0.0007467099203967473	0.0	0.0005822682846608024	0.00039912283217317067	0.0005050420148521111	0.0011432871824345122	0.0005050716985043437	0.0014630610465805381	0.0012749358503758813	0.0
ENSG00000230703.1	0.0	0.0	0.0	0.0	0.0	0.0	0.0	0.0	0.0	0.0	0.0	0.0
ENSG00000142677.3	0.0	0.0008349302351645005	0.0	0.0007702319230832427	0.003499843843774887	0.0009596041027067152	0.001214263756479551	0.0009162618475642186	0.0012143351243697582	0.0017588061489300089	0.0015326530758051815	0.001172488582511369
ENSG00000185436.11	0.013262596067987525	0.008074631497404745	0.026663698627834978	0.02341093064835582	0.017890598715042387	0.023863771632899378	0.011183976772103236	0.008861191585371962	0.012582713369342281	0.013060834520392101	0.07675847806945436	0.08018410838892391
ENSG00000230023.2	0.0	0.0	0.0	0.0031406470626025875	0.0028541466428758794	0.0019564093074479873	0.0	0.0	0.0012378732713714247	0.000896449043427829	0.0	0.0023904311884781686
ENSG00000232298.2	0.0	0.004077160193326822	0.0	0.0	0.0011393705646865614	0.0031239812893972536	0.0013176743912535153	0.001491440511720077	0.0009883138777983219	0.0007157219166524173	0.001247384082260404	0.0
ENSG00000158055.15	0.008065668650038039	0.013814434714679247	0.02088588653563223	0.017522946806371203	0.01013373740062011	0.020838878288850213	0.013184549003315938	0.01326510177009491	0.01663862304211464	0.018869875204460825	0.015056721370260602	0.023643195918157178
ENSG00000001460.17	0.0677857569471788	0.08750015928261452	0.14268357664034326	0.14253499319090707	0.1344410691576101	0.17234528110404654	0.07774009591447498	0.08495773697286446	0.14476592804095037	0.1661636767756329	0.06478582216110007	0.06851824910730074
ENSG00000001461.16	0.23274760778938774	0.2366122375540767	0.34822391823055965	0.3088592026638073	0.2758249322192948	0.38793131125563607	0.33270788704414206	0.3539470388764083	0.3738844875335162	0.3524567459281912	0.5044364337022331	0.557300132550619
ENSG00000117602.11	0.3019948298369331	0.32653111742942503	0.39548470236609345	0.3802543565475163	0.3210640174293941	0.4401544213247529	0.33613179275922855	0.36165688045616134	0.4859051093883131	0.49094076235108197	1.122953900967766	1.13716603431043
ENSG00000264443.1	0.0032538488001547026	0.0011320184061718202	0.0060852826226735265	0.002088597770757603	0.002847103254632805	0.013010542212403785	0.004938983633805165	0.006211448769197684	0.0032928492804591633	0.004769262986588748	0.006234023223792414	0.004769064290147567
ENSG00000184454.6	0.0	0.0	0.0031508950095701293	0.002027725960199979	0.0024569999436914857	0.005052540909454152	0.0003551879877206847	0.0008040556266089597	0.0010656265912784959	0.0005787829581362493	0.001008722287616297	0.0005144523066245836
ENSG00000227312.2	0.0	0.0	0.0	0.0	0.0	0.0	0.0	0.0	0.0	0.0	0.0	0.0
ENSG00000239106.1	0.0	0.0	0.0	0.0	0.0	1.098370382264794	0.0	0.0	0.0	0.0	0.0	0.0
ENSG00000133226.16	2.898250292265697	2.8935403396322283	2.756785778902025	2.300542113841462	2.2377934658417127	2.89258593298728	2.678975440070493	2.5709082261350664	2.9524372067802815	2.989351393713659	3.021834996495846	2.797654094326621
ENSG00000169504.14	3.4658752522151195	3.314769715330258	2.5435889848241913	2.6946388756900665	2.194495839337323	2.369115893907905	2.851244266667517	2.7480837668679325	2.6329981121542647	2.5384621030702954	2.0053078319474444	2.0990965933255317
ENSG00000238482.1	0.0	0.0	0.0	0.0	0.0	0.0	0.0	0.0	0.0	0.0	0.0	0.0
ENSG00000020633.18	0.0	0.0	0.0	0.0	0.0007473374828728268	0.002732114714001134	0.002304775386987554	0.000326089226346967	0.0	0.0003129715255107126	0.001090914474014662	0.00041727798203994
ENSG00000278034.1	0.0	0.0	0.0	0.0	0.0	0.0	0.0	0.0	0.0	0.0	0.0	0.0
ENSG00000229162.1	0.0	0.0	0.0	0.0	0.0	0.0	0.0	0.0	0.0	0.0	0.0	0.0
ENSG00000261025.1	0.0	0.0	0.0	0.0	0.006692985565286127	0.0	0.007740392769259491	0.0	0.011611271561848425	0.008408706711203051	0.0	0.0
ENSG00000264371.1	0.0	0.0	0.0	0.0	0.0	0.0	0.0	0.0	0.0	0.0	0.0	0.0
ENSG00000233755.1	0.0	0.0	0.0	0.0	0.000706392350874997	0.0006456068977915318	0.00013615633341399792	0.0	0.0	0.0005916488781282426	0.0005155727215370462	0.0003944161526175279
ENSG00000233419.3	0.0	0.0	0.0	0.0	0.0	0.0	0.0	0.0	0.0	0.0	0.0	0.0
ENSG00000231953.2	0.0	0.015019738822104074	0.0	0.0	0.012591888097402715	0.06905009490971278	0.0	0.0	0.0	0.0	0.0	0.0
ENSG00000117614.9	4.766320733207658	5.035161402259807	4.888496166501534	4.185433840326747	5.192962334529985	4.229067011082779	4.336327517835196	4.170912916552573	4.319744089688656	4.665787021531867	4.413773272039273	3.8963551405368393
ENSG00000117616.17	0.41951266806343146	0.5047784671465924	0.3088027060543145	0.3080686934667591	0.32594538443278087	0.4235001981530597	0.2864571969326949	0.2235860869701423	0.4936728529256332	0.5502793085842835	0.5537255380540522	0.5787818563695977
ENSG00000272432.1	0.2894513638236792	0.32224166927423287	0.47636698785310677	0.1857945806197698	0.2026149266582073	0.18517979998513884	0.39053799881263795	0.3978355935240094	0.3515048572814114	0.29698023248203503	0.332734549463284	0.28282653307479816
ENSG00000261349.1	0.0	0.0	0.0	0.0	0.0	0.0	0.0	0.0	0.0	0.0	0.0	0.0
ENSG00000187010.19	0.0024132581149772744	0.0	0.00036105814555117304	0.0	0.0028154535158872603	0.006561614562279174	0.0013024212183925913	0.000737087926018897	0.000244218331444514	0.0014148736848865055	0.00246588915593268	0.0023580245643251277
ENSG00000224183.1	0.0	0.0	0.0	0.0	0.0	0.0	0.0	0.0	0.0	0.0	0.0	0.0
ENSG00000259984.1	0.0	0.0	0.0	0.0	0.0	0.0	0.0	0.0	0.0	0.0	0.0	0.0
ENSG00000183726.10	4.643451626798123	4.636231583260207	3.992409041054609	3.8767190011308656	4.89244923420418	3.709709569437191	4.259609009026172	4.031420934859944	4.065754854560983	3.9641727041870523	3.264118730938213	3.2121985311694017
ENSG00000188672.17	0.004948658496351143	0.00631269831776642	0.0061699211001977235	0.005029412782418801	0.00649508132201368	0.009234051518915126	0.005424985109273474	0.004093597336416092	0.0064686316454605295	0.006648946313125307	0.0071108218038751355	0.010879640681811114
ENSG00000238084.4	0.41117870886147806	0.4904558739897129	0.2636496536545497	0.3393380264904475	0.20558831132614744	0.46974330813840254	0.25757495686888027	0.2691159011399309	0.2080535388660765	0.1506692164793553	0.037513049601730596	0.3443724327250373
ENSG00000204178.9	1.0132713469376853	1.001332381224012	0.8610612699069091	0.8210442844233552	0.7013676767930653	0.9191968428124198	1.055337277903457	0.9921327836116048	0.8134233925098464	0.8061020492839793	1.5488749857122903	1.4930154572393222
ENSG00000157978.11	0.1981894282480698	0.23342974631710264	0.2385411550649873	0.2004167448006887	0.2189483831658633	0.31255768579646076	0.3387368509894142	0.356775838431342	0.23193820069884644	0.21908625159901288	0.06646685047191957	0.09304016132700073
ENSG00000225643.1	0.006311982883111545	0.0197635265735323	0.00944363481213638	0.0081031382761855	0.01472788533492113	0.020190813965489343	0.021290875357661273	0.009639429664620187	0.001596909504056874	0.006938745817332006	0.0	0.0
ENSG00000117643.14	0.06874416285213678	0.06932228230968923	0.1053354888364582	0.0991233284878668	0.08678768152225706	0.1319926944180811	0.06323494329087603	0.06174758524398114	0.08477565257711661	0.09254620443614307	0.02173897886857944	0.030502672052746593
ENSG00000233478.1	0.0	0.0	0.0	0.0012346341322162229	0.0	0.0	0.0	0.0	0.0	0.0	0.0012283740413280356	0.0
ENSG00000162430.16	2.6717926176421445	2.741571701872184	2.888291597229043	2.647712778613215	1.631891394740279	3.2477877420265906	2.7115125964103783	2.4016894309012216	2.8829189194177816	2.5377451695381423	2.026527770672214	1.806667309749213
ENSG00000255054.3	0.0	0.006353469444709495	0.0034153735482380146	0.0029305711917864945	0.005326469203333461	0.005476639025143018	0.006160025791928199	0.0069723689557192456	0.006930436325737458	0.00501891684587531	0.007289280047264745	0.0
ENSG00000228172.5	0.152276587055066	0.1541155809572418	0.13980335513080308	0.07108662215017279	0.15746703539197635	0.19926956737531246	0.19845273309229156	0.13741664220756847	0.20313414759559828	0.15471563353683657	0.23870087244105154	0.19613405228447964
ENSG00000117640.17	3.688964737109693	3.557794069832732	3.6037618946828935	3.4141410517300335	4.179205575046695	3.4498445159866002	3.9331889587592137	4.142215316416533	4.160424467608729	4.124184903384626	4.016141529763798	3.5949621436359105
ENSG00000272478.1	0.0	0.0	0.0	0.0	0.0	0.0	0.0	0.0	0.0	0.0	0.0	0.0
ENSG00000127423.10	0.3092301025054337	0.253382912136889	0.29144078705030146	0.25464211318052454	0.2741351637937219	0.24241108106241194	0.1863098067597513	0.17320825025809636	0.1883795499432999	0.1759316965745817	0.05846560970783425	0.05466576373535036
ENSG00000236528.1	0.058878680363818534	0.0256049658406765	0.022022744907314627	0.01417251016863177	0.04293215327141771	0.005885672655162017	0.02482537318430743	0.02247934241200368	0.033516223586328435	0.02966570523723882	0.018800866467061198	0.021574159496958602
ENSG00000182749.5	0.518920035385102	0.48530371878649525	0.5113249157678473	0.46918727828799695	0.5061304593630721	0.7697232649984687	0.5796901379965903	0.5666627463313868	0.7862980140793018	0.7994442058552544	0.9977582206127926	0.845072050633132
ENSG00000207302.1	0.0	0.0	0.0	0.0	0.0	0.0	0.0	0.0	0.13006754657813693	0.0	0.0	0.0
ENSG00000117632.22	53.723553761728525	51.83561691660202	41.7420280039224	41.72721144279507	61.498453559712665	35.77025890555547	43.3043976541363	40.1237650814395	46.90276785562698	46.13412238138396	44.62056372916484	40.30545671790831
ENSG00000229786.1	0.0	0.0	0.0	0.0	0.0	0.1792540463856144	0.0	0.0	0.0	0.0	0.0	0.0
ENSG00000223624.1	0.0	0.0	0.0	0.0	0.0	0.0	0.0	0.0	0.0	0.0	0.0	0.0
ENSG00000283938.1	0.0	0.0	0.0	0.0	0.0	0.0	0.0	0.0	0.0	0.0	0.0	0.0
ENSG00000158006.13	0.20216809296750726	0.19348350084932806	0.2598861733158497	0.22159064824404864	0.20478234516687197	0.21712198897971008	0.18340738683493227	0.18112222182086385	0.2574009303511539	0.2754634493672908	0.16966178109531857	0.17044147976014773
ENSG00000207237.1	0.0	0.0	0.0	0.0	0.0	0.0	0.0	0.0	0.0	0.0	0.0	0.0
ENSG00000252190.1	0.22595880659783987	0.0	0.0	0.0	0.0	0.0	0.0	0.0	0.0	0.0	0.0	0.0
ENSG00000252691.1	0.0	0.0	0.0	0.0	0.0	0.0	0.0	0.0	0.0	0.0	0.0	0.0
ENSG00000158008.9	0.3498136699489357	0.34687624803207906	0.2920261800083822	0.25165864739002064	0.3371375510643319	0.4621900170678538	0.31579401945001656	0.2658209356434649	0.14450990805282635	0.14118715584550032	0.16296456113774727	0.1354019233374257
ENSG00000158014.14	0.0	0.010976028032367463	0.002360111188552719	0.0	0.0	0.002522999189078009	0.009577657486926308	0.004818086733616598	0.0	0.0	0.01007416093909779	0.03390988542034063
ENSG00000284309.1	0.0	0.0	0.0	0.0	0.0	0.0	0.0	0.0	0.0	0.004218172101223881	0.0	0.0
ENSG00000158022.6	0.0016354711661295907	0.0	0.0	0.0	0.0	0.0	0.0038616120125414934	0.001248815908278339	0.0	0.0	0.004177848391320451	0.007990196241431375
ENSG00000175087.9	3.9305957157165485	3.879327559849186	2.794589142539564	2.6555832106467285	2.5008621262305737	2.7225345930907316	3.0217232556064166	2.8480652987310684	3.1159038630806433	2.9498612202447725	5.006708464826997	4.990729699589627
ENSG00000197245.5	0.08504317690651197	0.15385050964236188	0.11451314884044736	0.09461914214970388	0.1058309720788586	0.11788256793873873	0.10135654335837505	0.07359573864642181	0.06598125035843572	0.058170146710362185	0.047069692549642134	0.06647739798051105
ENSG00000282872.1	0.12678231682412736	0.2028956030747036	0.15648978876984412	0.1424144884931629	0.3808732776683616	0.2585394899792515	0.14540030109639754	0.1452129919046912	0.1667925009060815	0.15098574844674892	0.3643518595932793	0.3035074234571002
ENSG00000236782.6	0.04862280610521848	0.008457970061210884	0.036373357857764334	0.039012831678945155	0.07090789913418101	0.01944187054073909	0.016400901642109916	0.018563743289045122	0.024602798398294018	0.004454243338125348	0.04657802514540259	0.0712649242558971
ENSG00000142684.8	7.997408300584625	9.514330004634273	7.50967359294179	8.31039504196516	15.822298031852156	9.123708947770792	8.8473616345782	8.626212088635029	8.701674635594223	9.560019784885768	6.893191336097646	6.3389272945914055
ENSG00000142675.17	0.24016834462389966	0.23895137480068382	0.13264853398841617	0.1368715023134986	0.12831358916462507	0.16513831077742253	0.18776358677192403	0.14568218392638652	0.21578938473389542	0.17765590588687397	0.5246417708539077	0.39477445424139096
ENSG00000188782.8	0.0022583132117459616	0.001571340452252042	0.0	0.0	0.0	0.007223907728927799	0.0030469959123932745	0.0	0.0	0.0	0.004326684450719471	0.006619877908029452
ENSG00000236155.6	0.0027880881653945117	0.0	0.0	0.003579265715506984	0.0008131882556559393	0.0011148194337132096	0.001410670118602792	0.0010644665973742228	0.000705376515101096	0.0010216459420248696	0.0044513967510884855	0.0013621378377849877
ENSG00000278572.1	0.014785694996375803	0.041151706577500974	0.06636458300433783	0.018981441059623978	0.05174966992220176	0.02364829107989636	0.059848145042316656	0.056450433088719006	0.11222186736425008	0.04334366604487146	0.04721299382592479	0.014447286755483095
ENSG00000130695.14	0.8227447851152538	0.9038740622136694	0.7742436114038063	0.686379861580511	0.5556724332216605	0.8206907994261725	0.5834638572346583	0.485236025290314	0.7207918324775009	0.6754715880829	0.6298782435744743	0.5983610079538665
ENSG00000270733.1	0.0	0.0	0.0	0.0	0.0	0.0	0.0	0.0	0.0	0.0	0.0	0.0
ENSG00000142669.14	25.15250920297796	27.33209609535319	26.696044598049294	25.014824792511295	32.03365597206789	27.459259556619852	26.98334573245464	26.92122597746101	32.22237734895748	35.78143418262664	21.50908079338103	19.79216702863693
ENSG00000158062.20	0.7399075575464625	0.7522409179497546	0.6559419714474695	0.6604424179676375	0.8389485269762388	0.7683699166657563	0.7852244423055214	0.7405973681188232	1.119335984209464	1.142167335894186	0.6551610811123145	0.5041590098533495
ENSG00000169442.8	0.0	0.022793009732374615	0.024505238658070964	0.0	0.012739104248190743	0.0	0.0036831720854504438	0.0	0.0	0.004001181174738475	0.0	0.0
ENSG00000176092.14	0.006602519523556393	0.00357315075897776	0.00987831944020267	0.008005225090144612	0.009414655997419209	0.010560092277842338	0.0034643592804367747	0.0106433003082205	0.004083234842698563	0.005914033453154672	0.013586730949146163	0.020787857556294965
ENSG00000225854.2	0.0	0.0	0.0	0.0	0.0	0.0	0.0	0.0620136641757232	0.0	0.0	0.0	0.0
ENSG00000176083.17	0.0	0.0	0.0016263304985674036	0.0	0.0025363548650572196	0.008692875464851722	0.0	0.0016600492039590708	0.00110004365122726	0.0	0.0	0.0
ENSG00000131914.10	0.04141305830382708	0.025727962667719446	0.011064267032061178	0.009493726459033845	0.0034510706821006595	0.0035483671555429372	0.01796013009742241	0.02823415611885624	0.026193395808466663	0.017884925016601803	0.07273103878916612	0.03468447010342965
ENSG00000117682.16	0.8647274169443019	0.9040187217493022	0.8171943067538531	0.7643542945714544	0.6820586686583092	0.8603845018380574	0.8583246780732816	0.8566221544051951	0.9154305426921366	0.8850616450783433	1.1086110043904853	1.0231865336202142
ENSG00000223583.1	0.1574095057198435	0.0	0.0	0.0	0.03060724859630847	0.04196021685056517	0.03539707704593947	0.04006500775397847	0.026549368121754544	0.05767994884482543	0.033508847677950364	0.05126892959108701
ENSG00000225891.1	0.14238500141781693	0.11630176022082618	0.09262106701518646	0.08344746431371367	0.05777912770809977	0.12871755429811021	0.11693705169926799	0.06617896552557292	0.2130050055760387	0.12930197988943853	0.09488497389319749	0.06048963411763249
ENSG00000198830.10	521.3884622306538	508.51354854275235	409.7167269768142	439.3997730502133	474.3597421459607	331.3235193681294	391.366666777637	362.8232499123283	455.98616638254504	443.81441951891367	154.72330800579684	147.83286671845497
ENSG00000224129.1	0.0	0.0	0.0	0.0	0.0	0.0	0.0	0.0	0.0	0.0	0.0	0.0
ENSG00000117676.13	0.30637636238872984	0.3053390903859944	0.39263524820020584	0.33014788709091825	0.3538267983701904	0.47022063682192466	0.2645174798823437	0.25946449144453937	0.24334115448413157	0.23269729169261036	0.20198575849417985	0.17901371991618056
ENSG00000238705.1	0.0	0.0	0.0	0.0	0.0	0.0	0.0	0.0	0.0	0.0	0.0	0.0
ENSG00000243905.3	0.0	0.0	0.0	0.0	0.0	0.0	0.031191483733550622	0.0	0.0	0.0	0.0	0.0
ENSG00000252802.1	0.0	0.0	0.0	0.0	0.0	0.0	0.0	0.0	0.0	0.0	0.0	0.0
ENSG00000252429.2	0.0	0.0	0.0	0.0	0.0	0.0	0.0	0.0	0.0	0.0	0.0	0.0
ENSG00000229247.2	0.0	0.0	0.0	0.0	0.0	0.0	0.0	0.0	0.0	0.0	0.0	0.0
ENSG00000238316.1	0.0	0.0	0.0	0.0	0.0	0.0	0.0	0.0	0.0	0.0	0.0	0.0
ENSG00000235069.2	0.0	0.0	0.0	0.0	0.0	0.0	0.0	0.0	0.0	0.0	0.0	0.0
ENSG00000260063.1	0.33639490166841995	0.32183866568584585	0.46135392120240853	0.2879025977627809	0.25346292809569304	0.38110540127006565	0.5247939831968524	0.4602164622545541	0.5531937373723462	0.42115884609258225	0.5728856319367842	0.5204347770196788
ENSG00000117713.18	2.7751528957960026	2.566494913520892	3.011894980588104	2.678470938603961	1.4753762879769907	3.2996940758323237	2.779749173535429	2.674700388242542	3.1148782949571894	2.6929178457608858	3.67265537425018	3.7843379124741356
ENSG00000060642.10	0.6770078247104967	0.7262234800818297	0.8383291636865766	0.7752970121985209	0.7913343608801752	0.7792940878012706	0.8848977687538855	0.7754262126750232	0.9796731416481587	0.927472038509244	0.6780159261624158	0.6840643505077657
ENSG00000241188.3	0.0	0.0	0.0	0.0	0.056359554311823185	0.0	0.0	0.0	0.0	0.0	0.0	0.0
ENSG00000204160.11	1.1926985304882745	1.1668847343172153	1.1507319079875127	1.0805387475661123	0.941758446709929	1.143838336584366	1.0729226219224812	1.0513134813371745	1.067019551714501	1.0824718251648375	1.4793659452837342	1.290359893590202
ENSG00000175793.11	0.21242526169925813	0.5321018617735247	0.015890938184637375	0.02727053131765537	0.14869692873778975	0.10192610673935618	0.207793455319719	0.17842445454652733	0.03224570715015222	0.0700555557614938	0.40698388157753207	0.12453802153892556
ENSG00000226698.1	0.013266520841918629	0.05538528690650877	0.009924312246939723	0.017031169890145567	0.01547752911972417	0.01060925937414858	0.031324401988097	0.020260145966500477	0.02013829911508086	0.019445134269657056	0.0	0.0
ENSG00000142751.14	2.229404921239405	2.3206450854970044	1.9844364410678275	1.7738581487841867	1.7966696948896868	2.100831099972606	2.4568380444366578	2.298980155466711	2.706551003124384	2.742175788861584	3.2353734011808313	2.916747463857347
ENSG00000198746.12	1.642719165224224	1.6744585276974406	1.571275837264126	1.3338181398031017	1.3005964096853484	1.461895973604868	1.640525746385291	1.6210066035590425	1.460646294765825	1.496117751095105	1.7287583255426513	1.6599973023644499
ENSG00000090273.13	2.801047865831201	2.9483447067643973	2.646092741552612	2.372709648463567	1.9371662698796568	2.6686838312331544	2.357889920490825	2.2250979939063193	2.389449964185806	2.648675523283925	2.418247234960978	2.194953247368996
ENSG00000131910.4	0.0	0.007870658454215215	0.0	0.0	0.006598413706269166	0.0	0.0	0.0	0.0	0.0	0.0	0.0
ENSG00000175707.8	0.0025838151990162437	0.007191302468126554	0.00966439849941751	0.011609591278859832	0.003014435771012306	0.0020662814273516967	0.020045504439239605	0.025648403156410787	0.03137741625308062	0.02177625512455877	0.08250518563272544	0.0732156624536678
ENSG00000172746.6	0.0	0.07220600367070773	0.0	0.0888143970567591	0.0	0.08298798443778445	0.0	0.026413227334104325	0.08751458380874647	0.03802604034955157	0.022091018098796905	0.0
ENSG00000224064.1	0.0	0.0	0.0	0.0	0.0	0.0	0.0	0.0	0.0	0.0	0.04518617338390277	0.0
ENSG00000225294.1	0.0	0.0	0.0	0.0	0.0	0.0	0.021334129957710696	0.0	0.0	0.023176141973767328	0.0	0.0
ENSG00000253368.3	0.8883753831364385	0.8838231738417042	1.1251031736472208	1.1004537307408198	1.1659867744360914	1.2214501839653882	1.0435418633827112	1.1038018281423572	0.7117268655685037	0.8666510572782656	1.388499285258549	1.3782080713939435
ENSG00000158246.7	0.4982888933623808	0.6884328804428275	0.2654880500368645	0.2093944858960374	0.29484930601464304	0.31534584669936	0.5139052351315226	0.760968594049848	0.5514224953189798	0.6541685498209705	0.3296694410240112	0.381801345416941
ENSG00000090020.10	0.21661761132464338	0.20620753358825034	0.23860978249063283	0.2044759768520249	0.17335486536631114	0.2767727075387424	0.288663303514589	0.2812203132059906	0.295543705394787	0.2958138760754659	0.34099035198446614	0.34540303414327966
ENSG00000229985.2	0.0	0.0	0.0	0.03419185438021619	0.0	0.04259839505361559	0.0	0.04067436148407701	0.0	0.0	0.0	0.0
ENSG00000214973.3	0.0	0.0	0.0	0.02814540751798704	0.05115577699664702	0.03506534553709202	0.0	0.033481555775625206	0.04437359179035032	0.06426936397107309	0.02800269899847495	0.0
ENSG00000225159.1	1.8118452113341805	2.0261037981503436	1.4764076159327235	1.723727457888543	1.6985962673655717	1.1643233382437423	1.2004759270660996	1.6058388211785135	2.4884054407697147	1.3871161831897625	0.9711374815487277	0.6955050633211204
ENSG00000225990.2	0.0	0.0	0.0	0.0	0.0	0.0	0.0	0.0	0.0	0.0	0.0	0.0
ENSG00000224311.1	0.0	0.003716283071119155	0.0	0.0	0.003115568194896821	0.012813623216661341	0.0	0.0	0.0	0.005871348204944105	0.006821854616860653	0.0052187587498361545
ENSG00000142784.15	0.9152250843382479	0.8856504698922472	0.9861170070608154	0.8953996767372777	0.7821839571457382	1.0414786584023261	0.9539387375722133	0.8827264438931653	1.0497641003099005	1.0278528439668582	1.0122966053602669	0.9596587372325099
ENSG00000252098.1	0.0	0.0	0.0	0.0	0.0	0.0	0.0	0.0	0.0	0.0	0.0	0.0
ENSG00000243659.1	0.23427167239240926	0.3912164747376138	0.3505041382196772	0.3909764218259503	0.1639893386330641	0.0749389826026816	0.11063066387769376	0.2862169115802609	0.4741592835122718	0.37771685564604746	0.6582975627434129	0.3662556307911768
ENSG00000186501.14	2.78911313740649	2.82142869902637	2.5922651688348783	2.4602304481085753	2.6313645297954347	2.489814183398923	2.8469083156096464	2.7555731436118265	2.9319442214693723	3.1164814226571456	3.8247758007083608	3.378268199122103
ENSG00000206888.1	0.0	0.0	0.0	0.0	0.0	0.0	0.0	0.0	0.0	0.0	0.0	0.0
ENSG00000241547.1	0.0	0.0	0.0	0.0	0.0	0.0	0.0	0.0	0.0	0.0	0.0	0.0
ENSG00000142765.17	0.03996988875625128	0.06543801624936171	0.06683608321644663	0.061876439671372185	0.08914807407718947	0.09589196489957974	0.0523426442647936	0.05744993307879367	0.11777787153853114	0.1490472723611273	0.08859022866002383	0.05283922071307634
ENSG00000142733.14	0.5097389818809487	0.5378446856954578	0.44756037464846044	0.43933086825608153	0.30711817262506996	0.4669668956919405	0.48675818256519476	0.5335887025164294	0.6526817927068777	0.7629242294251507	0.6755232575786871	0.5284710880398655
ENSG00000142748.12	0.004905268210457309	0.0034130989130061427	0.003669493603910486	0.0	0.0	0.003922751365231408	0.0	0.0	0.004964062526966712	0.0089872469313541	0.021928584142188106	0.019171994679019935
ENSG00000174950.10	0.0	0.009274795904420118	0.0	0.01711219353377138	0.0038877903783132075	0.01065973158810742	0.0022481017058196572	0.0	0.0	0.004884410511122229	0.012769070880132368	0.0
ENSG00000231207.1	0.0	0.0	0.0	0.0	0.0	0.0	0.0	0.0	0.0	0.0	0.0	0.0
ENSG00000181773.6	0.49497096309634075	0.6027037404185888	0.4099461018496136	0.3290615436692857	0.31451120371487445	0.37462399284059794	0.3995068209935717	0.6276682697407189	0.2951753722659676	0.372463265884409	0.7281673442092393	0.48364229353055715
ENSG00000158195.10	0.7613474940922887	0.8176490486884079	1.0034684014478654	0.8947250541366794	0.776206406606382	1.2090970376141803	0.9390309209545656	0.9184599504813549	1.3589691331155849	1.406501509200632	0.7269351672037075	0.7149298660950659
ENSG00000241169.1	0.0	0.0	0.0	0.0	0.0	0.01879761392466594	0.0	0.0	0.0	0.0	0.0	0.0
ENSG00000237429.1	0.011782545003419742	0.028694143594961648	0.022035478832565913	0.015126085285108257	0.010309674569235948	0.018845042723466612	0.033782029586105815	0.008996936139875738	0.023847540079086505	0.012952520051781656	0.015049389957969297	0.02878217872333943
ENSG00000126705.13	1.042011752137479	1.0994604144359283	1.112677866337727	1.0456880895014815	0.7190494703403284	1.3934993022973958	0.9549562789137722	0.8458078506358031	1.2236725810835112	1.1963812493123236	1.8156553674436346	1.7119755694076557
ENSG00000000938.12	0.0012070345073076356	0.0016797157619515863	0.0009029486695186619	0.0	0.0035204994508311557	0.0057916053413695255	0.0012214301776503475	0.0	0.0012215019667442318	0.0008845931929848728	0.0007708492939312236	0.0011794084522310975
ENSG00000235912.1	2.7872196248403704	1.7352123395211962	1.207128911627768	1.7890753543239821	3.5940281231309235	1.4077542909865006	1.2865262243607947	1.9042415727257411	2.523718992767411	1.827639007376353	1.4989507568607745	2.4367504860098843
ENSG00000233975.1	0.0	0.0	0.0	0.007512495991643157	0.0	0.009359547117043359	0.0	0.0	0.005922039505855024	0.025731907003455953	0.007474404619893691	0.0
ENSG00000126709.14	2.994385406517939	2.7706136701648045	3.95917679103771	3.718498832107195	7.5124713697763985	4.76375561797079	3.6717295459587276	3.217720528539596	3.9812668337927994	3.9287193092669725	1.1043715073590528	1.1961306902779414
ENSG00000225886.3	0.0	0.0005803131713377314	0.0006239067559320344	0.0005353450038396701	0.001459527079960892	0.004001801898770972	0.0002813222078066926	0.0	0.0012660243408558053	0.00030561187362342394	0.0	0.0
ENSG00000206767.1	0.0	0.0	0.0	0.0	0.0	0.0	0.0	0.0	0.0	0.0	0.0	0.0
ENSG00000226662.2	0.0	0.0	0.0	0.0	0.0	0.0	0.0	0.0	0.0	0.0	0.0	0.0
ENSG00000207095.1	0.0	0.0	0.0	0.0	0.0	0.0	0.0	0.0	0.0	0.0	0.0	0.0
ENSG00000009780.15	0.5257832629738606	0.5149073632248433	0.5011068289959504	0.460481236012116	0.5544458214344611	0.46752377954409696	0.45750028778332325	0.3916863370116755	0.5618576235998416	0.5622362447612399	0.370949249878029	0.4061347287323021
ENSG00000231344.1	0.0	0.0	0.0	0.0	0.0	0.0	0.0	0.0	0.0	0.0	0.0	0.0
ENSG00000230833.1	0.0	0.0	0.0	0.0	0.0	0.0	0.0	0.0	0.0	0.0	0.0	0.0
ENSG00000117758.13	1.6001739029255675	1.6183924581732365	1.2416073622039623	1.195860590458456	1.4301117358720328	1.338225560359943	1.5165799608497152	1.470576227965452	1.4846839157386313	1.537381188947454	2.7212813039891315	2.4985825686335943
ENSG00000269971.1	0.0	0.0	0.0	0.0	0.0	0.0	0.0	0.0	0.0	0.0	0.0	0.0
ENSG00000270031.1	0.0	0.0	0.0	0.0	0.0	0.0	0.0	0.0	0.0	0.0	0.0	0.0
ENSG00000223062.1	0.0	0.0	0.0	0.0	0.0	0.0	0.0900097102025318	0.0	0.0	0.09778124661313263	0.0	0.2607391276346711
ENSG00000117751.17	4.25418434173286	4.195224786914375	3.76215490205896	3.4734002569872064	3.936296042057027	3.1501123808554357	3.82735087719508	3.794086065898862	3.8452144265734494	3.8934931494857397	3.574806223351825	3.2502558352220303
ENSG00000252947.1	0.0	0.0	0.0	0.0	0.0	0.0	0.0	0.0	0.0	0.0	0.0	0.0
ENSG00000130775.15	0.1268002467232681	0.14061330371173036	0.18822929770351865	0.16151069553862268	0.2970214667557758	0.25033711045933277	0.10826369470690607	0.09077095519993426	0.1182950632221749	0.1190632913787402	0.0442851338637316	0.029038617311880004
ENSG00000117748.9	3.0200364620353444	2.9795004262071427	2.749315699768529	2.7563652537599532	3.115138331814552	2.389076193107728	2.195687304580966	2.1383658393070997	2.269892087733569	2.2314057757269157	1.4817686900882363	1.4524680712609188
ENSG00000130768.14	0.025509668283351564	0.033885783877910344	0.04597284454864447	0.04763427354145001	0.08251949311174905	0.07789138747926466	0.06649037109399075	0.07791486692496923	0.017601426804771884	0.017845360766591413	0.022215350927030492	0.019260856763279585
ENSG00000227050.1	0.0013143302382086568	0.0	0.0	0.0	0.0007666887489646648	0.003153216408415677	0.0008866703791411801	0.0	0.00199512560892442	0.0009632264653700091	0.0025181149254187296	0.003852745342195394
ENSG00000158156.7	0.11682651293175321	0.11515828938448522	0.07282886541187178	0.08957046124296153	0.24419862483267377	0.3088260296486002	0.26052150312268585	0.284965499904079	0.28078862643848673	0.29609574851752984	0.06631910923335833	0.06341813389307496
ENSG00000158161.15	0.3271774770942496	0.3217093736954246	0.38058805008312796	0.3612118419231873	0.24360630664252622	0.3894374127763038	0.2437978466867869	0.22289173427901526	0.30642231201846437	0.3135143440946113	0.2890766657933009	0.29354962367920906
ENSG00000238231.2	0.0	0.0	0.0	0.0	0.0	0.0	0.0	0.0	0.0	0.0	0.0	0.0
ENSG00000240750.3	0.0	0.0	0.0	0.0	0.0	0.0	0.0	0.0	0.0	0.0	0.0	0.0
ENSG00000228589.3	24.59893902180131	25.917707905803443	23.056162212090367	21.449656459763094	27.112260891887644	22.83512024728507	23.18279506598738	22.68468955204451	27.93774390176865	30.49912118624328	23.288156359003768	23.472273085524105
ENSG00000228943.1	0.0	0.0	0.0	0.0	0.0	0.0	0.0	0.0	0.0	0.0	0.0	0.0
ENSG00000214812.3	0.0	0.0	0.0	0.0	0.0	0.0	0.0	0.0	0.016258443322267117	0.0	0.020520326444983365	0.0
ENSG00000253005.1	0.0	0.0	0.0	0.0	0.0	0.0	0.0	0.0	0.0	0.0	0.0	0.0
ENSG00000169403.11	0.004792626387535966	0.007919965765035933	0.005825997798844924	0.004999014330808601	0.00733867192129577	0.010060762706055972	0.00525393433510609	0.002744671474101925	0.00879075293422046	0.008122303679538598	0.014538412167649535	0.018146372898243626
ENSG00000126698.10	4.760933005791824	4.682689149249827	4.020447124745771	3.9019374687147734	5.638138022877197	3.6284406601038155	4.1285040064655565	4.061738902505287	4.150285741140497	4.274539717591821	3.9589112886892472	3.7393528112699674
ENSG00000130770.17	7.318076826075081	7.3128892297785395	6.151959555273296	6.2998008759752	10.86741870124366	6.782002218072009	6.538771528883562	6.580702571178473	6.902879972897841	7.126158147862895	5.598314522697612	5.094157199119728
ENSG00000270605.1	1.0089107208175156	0.8724892110210517	0.5390984430436393	0.3978144868167334	0.8575697615965687	0.8068276264784598	0.8070315065998607	0.7263637516878689	2.0784713654577285	1.7534229716737673	0.57068463421892	0.43657708870928724
ENSG00000271398.1	0.0	0.0	0.0	0.042417253311305934	0.07709561674730529	0.05284612216557028	0.0	0.0	0.0	0.024214695505610676	0.04220218080194692	0.0645698311359445
ENSG00000130766.4	1.5519957606281174	1.6317097868349184	1.9003234202772774	1.6854005377719248	1.3480251176324682	1.7572969514266437	1.9376154041769538	1.8111532960013077	1.9496651723662888	1.949770150251981	2.532424888742504	2.266366206737438
ENSG00000130772.13	2.4458702580078024	2.70111618900257	2.058397827196999	2.3317126503670242	2.921553063070174	1.7050366939048032	1.9458380567401599	1.7816129506909133	2.576962099426192	2.6931608677717582	2.0295825529677156	1.8828247558342834
ENSG00000204138.12	0.7223936926846063	0.6958303102480613	0.7059528055975681	0.6296721205845169	0.6080972992085312	0.7507351946884652	0.7294195260412532	0.7158453751471693	0.7679084044713	0.7463962759582743	0.5416536500496297	0.5247896523577469
ENSG00000206779.1	0.0	0.0	0.0	0.0	0.0	0.0	0.0	0.0	0.0	0.0	0.0	0.0
ENSG00000229820.2	0.0	0.0	0.0	0.0	0.0	0.0	0.0	0.0	0.0	0.0	0.0	0.0
ENSG00000221216.1	0.0	0.0	0.0	0.0	0.0	0.0	0.0	0.0	0.0	0.0	0.0	0.0
ENSG00000180198.15	2.1822430513267776	2.1040332034633784	2.1276211685195685	1.8326206630744564	1.7889178436254838	1.8888928052445801	1.701959845447549	1.3783386002398914	2.217749735494029	1.8686076253792145	1.81796423158037	1.0965160183647111
ENSG00000242125.3	0.0	0.0	0.0	0.0	0.0	0.0	0.0	0.0	0.0	0.0	0.0	0.0
ENSG00000274266.1	0.0	0.0	0.0	0.0	0.0	0.0	0.0	0.0	0.0	0.0	0.0	0.0
ENSG00000200087.1	0.0	0.0	0.0	0.0	0.0	0.0	0.0	0.0	0.0	0.0	0.0	0.0
ENSG00000231468.2	0.0	0.0	0.0	0.0	0.0	0.0	0.010397161244516874	0.0	0.0	0.0	0.03937013126518261	0.0
ENSG00000279443.1	0.8882069515834399	0.496286221194922	0.6644427150458319	0.4059995312140752	0.4867169964104615	0.38743669968072275	0.7853152669687752	0.5651821699012237	0.8103295613184507	0.6016223674900235	0.8852322958610115	0.4470887058865398
ENSG00000180098.9	0.8077716709076588	0.8989732538704216	0.7170576764525712	0.7431316184211072	1.0765648879995666	0.6776591502205572	0.7238604934787268	0.722680838999885	0.8246926149474497	0.911370377898522	0.901714404509533	0.844125003742646
ENSG00000197989.13	1.3552444958151657	1.543860199969418	0.8299180998727691	1.0762626540972617	1.066330375168578	1.0233006585005546	0.8887572960155502	0.8519379984005708	1.4544155984521303	1.5914475334594105	2.9225746013899907	2.180353964945045
ENSG00000221539.1	0.0	0.0	0.0	0.0	0.0	0.0	0.0	0.0	0.0	0.0	0.0	0.0
ENSG00000278274.1	0.0	0.0	0.0	0.0	0.0	0.0	0.0	0.0	0.0	0.0	0.0	0.0
ENSG00000273544.1	0.0	0.0	0.0	0.0	0.0	0.0	0.0	0.0	0.0	0.0	0.0	0.0
ENSG00000280498.1	0.0	0.0	0.0	0.0	0.0	0.0	0.0	0.0	0.0	0.0	0.0	0.0
ENSG00000274582.1	0.0	0.0	0.0	0.0	0.0	0.0	0.0	0.0	0.0	0.0	0.0	0.0
ENSG00000120656.11	0.2814292937351914	0.2832126779889539	0.28967280917550997	0.27330969616202644	0.37819040983470353	0.2879927877786809	0.2717770220076817	0.2666280732528257	0.3153923894593253	0.3242702737743279	0.32517705801207003	0.35544754035089926
ENSG00000188060.7	0.38879128609804087	0.41480044661895926	0.21328549687410145	0.2107390642466115	0.20159445883970056	0.29709851968013484	0.3380568209271777	0.554164658591569	0.2360707922167481	0.2564383294618233	0.06069410152953452	0.11818887376594713
ENSG00000229388.1	0.03663968692825052	0.04370398877136055	0.035240300240954654	0.06383586636949011	0.07022571030447611	0.01674332583463613	0.04590444775881035	0.047961249708106495	0.06621222948354627	0.06329385755921997	0.0367702169363498	0.03580109449121675
ENSG00000270103.3	0.0	0.0	0.0	0.0	0.0	0.0	0.0	0.0	0.0	0.0	0.0	0.0
ENSG00000274978.1	0.0	0.0	0.0	0.13522492784957682	0.0	0.0	0.0	0.0	0.0	0.0	0.0	0.0
ENSG00000162419.12	0.7964912904543996	0.7440694524957622	0.7022463029483859	0.6572784713338017	0.5782696689914826	0.7471721970598099	0.7520338759222219	0.7797800831562436	0.772429742348288	0.7098755087873855	0.7112102490265165	0.6533286768175596
ENSG00000252777.1	0.0	0.0	0.0	0.0	0.0	0.0	0.0	0.0	0.0	0.0	0.0	0.0
ENSG00000198492.15	4.425014134250465	4.327917309960499	4.053070682317541	3.871036868037014	3.9601112064364457	3.8928308318043783	4.2560089943596235	3.931893384171596	3.8503038138221757	3.7278915939715724	3.7618163986359927	3.5764137656845287
ENSG00000116329.10	0.015638451358957476	0.015827311755980924	0.0170162719381947	0.009429723087083385	0.012163178232877188	0.022738356835384492	0.016943899781043194	0.017369070253699388	0.00863230533230629	0.004688538421111729	0.02451402448138799	0.02407840400651677
ENSG00000233427.1	0.0	0.0	0.00917560811274042	0.002624385729460633	0.0023849804101019586	0.02615701829645621	0.0027582137957874913	0.0	0.0	0.0	0.0026110790398402883	0.0
ENSG00000199756.1	0.0	0.0	0.0	0.0	0.0	0.0	0.0	0.0	0.0	0.0	0.0	0.0
ENSG00000159023.19	0.6427548622905633	0.6469946808702333	0.6877696002513899	0.6009511772861157	0.417385618227986	0.6536726509608268	0.5018122001115544	0.4773871524670695	0.5317233664673302	0.4953807699032823	0.5679474582482819	0.5612906257699335
ENSG00000225616.2	0.4245286669413962	0.17723291810082806	0.06351559838041423	0.05449974364846581	0.14858427954935202	0.0678992599945509	0.05727890649252024	0.25932986837120614	0.38665534300955257	0.21778550382015902	0.21689363224273325	0.24888734910582244
ENSG00000206704.1	0.0	0.0	0.0	0.0	0.0	0.0	0.0	0.0	0.0	0.0	0.0	0.0
ENSG00000277958.1	0.0	0.0	0.0	0.0	0.0	0.0	0.0	0.0	0.0	0.0	0.0	0.0
ENSG00000253304.1	0.0994679991768614	0.06055884044270583	0.046505763180689365	0.04389484567205034	0.07615480047903332	0.08948781991738017	0.6102167062876324	0.6978085153476374	0.11009711342258542	0.14807122434759934	0.15880829518549364	0.16401052292972987
ENSG00000225750.1	0.022415113614505718	0.023394745189309306	0.0	0.050357763131182405	0.00653770830017149	0.01792540463856144	0.05670611742759503	0.04278942828124901	0.03402567018484062	0.008213624715503142	0.042944939184061184	0.010951043360656186
ENSG00000116350.16	4.53044635861458	4.342734403692408	4.750983081050573	4.057687665321091	2.781160660633926	4.349308077054298	3.7830021394504394	3.644923557306487	3.9422043703526213	4.10063606887106	3.5694437902299425	3.3874233967337535
ENSG00000277916.1	0.0	0.0	0.0	0.0	0.0	0.0	0.0	0.0	0.0	0.0	0.0	0.0
ENSG00000116353.15	0.40259355207434616	0.4317110640019382	0.37714941327307355	0.3906991262996875	0.4576687756430959	0.4802835044611802	0.381824269106277	0.3973328140329802	0.46551533324413985	0.4716971035296105	0.4451222058116615	0.43005620909876796
ENSG00000237934.1	0.0	0.0	0.0	0.0	0.0	0.0	0.0	0.0	0.0	0.0	0.0	0.0
ENSG00000060656.19	0.16383683827340637	0.1690540243421633	0.14461357377354023	0.14420278361951616	0.1513207564742839	0.23797112651002278	0.23371902391703622	0.22745966726468791	0.26298860777770416	0.2611755646852984	0.19598540027647887	0.19040652597794183
ENSG00000230523.1	0.0	0.0	0.0	0.0	0.0	0.0021866649554212747	0.0013834809560748275	0.002087900277215234	0.0006917811348207733	0.0	0.0008731201649275639	0.0
ENSG00000225011.4	0.0	0.0	0.0	0.0	0.005635955431182318	0.0	0.0	0.0	0.003259163810808489	0.0011801184936067733	0.0	0.0
ENSG00000228176.1	0.0	0.0	0.0	0.0	0.0	0.0	0.027158102216281146	0.0	0.0	0.0	0.0	0.0
ENSG00000270927.1	0.0	0.0	0.0	0.0	0.0	0.0	0.0	0.0	0.0	0.0	0.0	0.0
ENSG00000233399.2	0.001184230431873717	0.0008239907434949741	0.0008858895801156677	0.003040560507860307	0.0	0.0009470310988250972	0.0019972568831922734	0.0	0.0017976368440849864	0.0026036426612964306	0.0007562859112436811	0.0011571263060710256
ENSG00000233372.1	0.0	0.0	0.0	0.0	0.0	0.0	0.0	0.0	0.0	0.0	0.0	0.0
ENSG00000231251.1	0.0	0.0	0.0	0.0	0.0	0.0	0.0	0.0	0.0	0.0	0.0	0.0
ENSG00000236335.1	0.0	0.0	0.0	0.0	0.0	0.0	0.0	0.0	0.0	0.0	0.0	0.0
ENSG00000231949.1	0.0	0.0	0.0	0.0	0.0	0.0	0.0	0.0	0.0	0.0	0.0	0.0
ENSG00000162510.5	0.022761082061845773	0.015837222576028504	0.017026927266886024	0.004383001316976535	0.014604953554404219	0.0054606228590256215	0.08522040393261641	0.09906569504594612	0.014972031965980508	0.012510598165368309	0.07849399932098917	0.062272383041911704
ENSG00000186056.9	0.006732882859096995	0.028108548827717534	0.05036680876015066	0.03241303989666055	0.0333837081289545	0.0538429792099046	0.06926735478159511	0.06169327638771935	0.025550935799021256	0.043175066839272185	0.027948867064800122	0.03618331039505528
ENSG00000162511.7	0.003315714411833712	0.0	0.004133988297411679	0.0014188722657089438	0.003868313853598372	0.006187025781523909	0.005592098677329792	0.0016878793057965764	0.0061516700858816695	0.00809990209015733	0.024704365236120556	0.018359013168233518
ENSG00000264773.1	0.0	0.0	0.0	0.0	0.0	0.0	0.0	0.0	0.0	0.0	0.0	0.0
ENSG00000229607.1	0.0	0.0037672697567325774	0.0	0.0034753459717862256	0.0	0.0043298078837104926	0.0	0.0	0.0	0.0019839673225852997	0.01383089828794241	0.0052903591114281095
ENSG00000223382.4	0.01373071254441446	0.01910773399107232	0.014380185461017042	0.014101668453587155	0.017620991694081736	0.01098047427139165	0.024083750745164344	0.012581425545795064	0.03334869174246851	0.014087859700216109	0.014030167331197094	0.010733160208425156
ENSG00000222784.1	0.0	0.0	0.0	0.0	0.11389735714584476	0.0	0.0	0.0	0.0	0.0	0.0	0.0
ENSG00000235143.1	0.0	0.0	0.0	0.0	0.0	0.0	0.0	0.0	0.0	0.0	0.0	0.0
ENSG00000162512.15	4.676232856286218	4.920295041702303	6.375951612346927	5.981698463246141	4.416538576577905	8.052837720318772	5.478098991071175	5.160016946879891	6.632988080009142	6.508671542194204	17.20792150081548	16.005456817898022
ENSG00000266210.2	0.0	0.0	0.0	0.0	0.0	0.0	0.0	0.0	0.0	0.0	0.0	0.0
ENSG00000134644.15	1.3896420400858194	1.3771677095242243	1.4703352135172933	1.3244793260300687	0.9500179533487104	1.5663152861575278	1.2645398830007621	1.2173279741536878	1.4716584122776242	1.380287158942417	1.6473376585922268	1.5850247909816908
ENSG00000237329.2	0.0	0.0	0.0	0.0	0.0	0.0	0.0	0.0	0.0	0.0	0.0	0.0
ENSG00000232768.1	0.0	0.0	0.0	0.0	0.0	0.0	0.0	0.0	0.0	0.0	0.0	0.0
ENSG00000215900.4	0.0	0.0	0.0	0.03149722487564574	0.0	0.0	0.0	0.0	0.024829006264477982	0.017980789657406175	0.0	0.0
ENSG00000225142.2	0.0	0.0	0.0	0.0	0.0	0.0	0.0	0.0	0.0	0.0	0.0	0.0
ENSG00000084628.9	1.5937445977308693	1.6839334889393995	1.5878952693799724	1.5946430535099847	1.4226667144866478	1.6899944056193603	1.2224428999533938	1.1389718909152204	0.8936557527354381	0.9081006776783513	2.292026695321027	1.9916730618391492
ENSG00000060688.12	2.1247195484271755	2.170429348258461	1.8947153241808312	1.9017209145675087	2.335648730337506	1.7424934508517227	1.6027673594415732	1.4734952529268717	1.7494074529387256	1.7905366395582099	1.1112053982189207	1.1138200440716843
ENSG00000229447.2	0.0	0.0	0.0	0.0	0.0	0.0	0.0	0.0	0.0	0.0	0.0	0.0
ENSG00000121766.15	1.065584379615889	1.1091431106287863	0.8939616528017962	0.8951312885158486	1.3023284986879988	0.8409414903593119	0.9769293302689938	0.9672648122602154	0.7700758063636918	0.8081183929164976	0.9392948402549759	0.9735281150308956
ENSG00000229044.1	0.0428485823172717	0.05252970992356322	0.027474705387391534	0.03405241774714802	0.0607018502965238	0.021212337997132492	0.028906409990763562	0.028044338372505175	0.023745946640794442	0.01719645430896558	0.03518282594091817	0.03189933982131135
ENSG00000121769.7	0.14227856080476903	0.17020675787322284	0.23901103568718907	0.20348189365765718	0.720749578749418	0.25949917628206987	0.13050405644064186	0.11435927380289268	0.10735642040502795	0.1042709596400176	0.5053283489735485	0.5390157199788457
ENSG00000168528.11	2.5079223275636497	2.40095384134759	2.796633651483714	2.5822657753056477	2.2002778979573767	2.366917106614747	2.3082840553511708	2.024043033968697	1.6867194656630133	1.68221509577421	1.6002112516988753	1.350621413881447
ENSG00000215899.3	0.08357611340233302	0.05815248617775119	0.03126047347581908	0.02682314005069906	0.024376242729945895	0.01670899015525861	0.02819096068983099	0.015954298389727447	0.1057223160105662	0.05359374814366329	0.05337427191655628	0.02041581536289371
ENSG00000206981.1	0.0	0.0	0.0	0.0	0.0	0.0	0.08916056199307396	0.0	0.0	0.0	0.0	0.0
ENSG00000260386.6	0.0	0.0	0.0021917962423441072	0.0	0.005127346256539388	0.0	0.0	0.0	0.0	0.0	0.0	0.0
ENSG00000265961.1	0.0	0.0	0.0	0.0	0.0	0.0	0.0	0.0	0.0	0.0	0.0	0.0
ENSG00000284543.1	0.0	0.001264635507984632	0.0	0.0009333116452513605	0.0033926872341315463	0.003488337695620415	0.001103518112887812	0.0016653903067429558	0.0005517914858724803	0.0006659983714568581	0.004410752056830364	0.00319665899863472
ENSG00000229167.1	0.0	0.0	0.0	0.0	0.0	0.0	0.0	0.0	0.0035550056612379454	0.0	0.0	0.0
ENSG00000142910.15	0.007504390327149044	0.0	0.007485098639598856	0.0	0.0014591796045378737	0.006001273760789697	0.01012518836310955	0.005730215375580173	0.0	0.001833234692327279	0.0095850681153605	0.021997899795979305
ENSG00000121764.11	0.035892593604673055	0.057834905852751334	0.0494609736578873	0.03637725607603907	0.035262720065649886	0.04683181160627398	0.06435767102871155	0.0677960871500372	0.058307653532769184	0.028381085940502693	0.17855118997328567	0.18458473841451234
ENSG00000162517.12	2.7974163176278	2.925510240514932	3.2135918523388374	3.066072780393501	3.3451723492795784	2.880953768652659	2.7723158380525708	2.74371483724385	3.601393353839806	3.8707949387614575	3.132651543513842	2.9246001791296123
ENSG00000235790.7	0.010433398628982366	0.0024198623460672856	0.00260164432018081	0.011161742322344514	0.008114824427693774	0.011124808935990467	0.005865462403814211	0.007966752612409051	0.007918839644582159	0.00509751425277921	0.009994633025521595	0.02208830815002334
ENSG00000264078.1	0.0	0.0	0.0	0.0	0.0	0.0	0.0	0.0	0.0	0.0	0.0	0.0
ENSG00000084636.17	0.08663084987938384	0.09622012971866663	0.03823962992060966	0.04248242039274903	0.04708174474889208	0.08132733226801621	0.17823208670654198	0.18530143027772414	0.015246817950394606	0.013999062711263324	0.09999757789344405	0.08201926007558598
ENSG00000121753.12	5.952234446355106	6.02012968183708	5.097994359205611	4.805213658738579	3.689748542981156	5.637870972625691	5.521100696174675	4.791382931747228	3.465902779509512	3.188063119204384	6.970196907355864	6.363177725709532
ENSG00000266580.1	0.0	0.0	0.0	0.0	0.0	0.0	0.0	0.0	0.0	0.0	0.0	0.0
ENSG00000254545.1	0.0	0.0	0.0	0.0	0.0	0.0	0.0	0.0	0.0	0.0	0.0	0.0
ENSG00000134668.12	0.006559497136399893	0.00988891774490554	0.004089146565518884	0.0014034816343980426	0.005739530873380096	0.01223982914568751	0.02138823735352213	0.030052273169553324	0.005531765803198301	0.010415654268752276	0.01536001960749779	0.030978604067563056
ENSG00000203620.2	0.0	0.0014388974087453752	0.0	0.0053095919710661205	0.002412616540029334	0.00826878581378766	0.000697543698521355	0.0	0.0	0.0015155407623262125	0.0039620026555521794	0.006061910488222112
ENSG00000269967.1	0.0032054561283757174	0.001115182530093301	0.0008992169430930399	0.0015431514189446615	0.005843249753470971	0.005767669665479242	0.0025679180278865535	0.0024476277474687683	0.001824680574207075	0.0014682288774709594	0.003070654043020048	0.004306625277686265
ENSG00000184007.18	0.5605965386221834	0.5655682946550425	0.398098286713719	0.4894554836107045	0.20666880667902587	0.3870973292573434	0.5267096115949376	0.47704618234721474	0.4289910934583241	0.4591915209428223	0.45810914701353156	0.43023482436817595
ENSG00000228634.1	0.0	0.0	0.0	0.0	0.0	0.0	0.0	0.0	0.0296908116796166	0.0	0.0	0.0
ENSG00000121774.17	9.663392353587737	9.609950943865702	9.834388324039697	9.088270664475335	8.22027730113968	9.411399736596106	8.496691910765845	7.9825793769404365	9.304337035881103	9.470708789961751	9.211913673576428	8.829702290697298
ENSG00000203325.3	0.013227065107931901	0.006442399421122485	0.005936877911212774	0.005094155333237138	0.01774622231316908	0.010577706556295993	0.0053539269629037465	0.0030299835916477134	0.014054884299549425	0.009693651413283223	0.016049698746187245	0.007754598046067262
ENSG00000121775.17	1.1294789290915601	1.107712922860113	0.9774831216293748	0.8433983354686205	0.856570181050521	0.8356662613242118	1.0151378894124359	0.9665262460804259	1.0124388647508116	0.9532839127811533	1.0607987247779018	0.8958653114076611
ENSG00000266203.1	0.0	0.0	0.0	0.0	0.0	0.0	0.0	0.0	0.0	0.0	0.0	0.0
ENSG00000276493.1	0.0	0.0	0.0	0.0	0.056359554311823185	0.0	0.0	0.0	0.0	0.0	0.0	0.0
ENSG00000025800.13	0.25676147945990063	0.28163818446199	0.27832677941979267	0.28343365878174837	0.1714800914863308	0.348542268800279	0.2660297206037035	0.26380466144502707	0.28094058630656626	0.23716197148404844	0.3629399865378001	0.38032224133024545
ENSG00000250135.1	0.0	0.0	0.0	0.0	0.0	0.0	0.0	0.0	0.0	0.0	0.0	0.0
ENSG00000084652.15	4.1879950433038	4.420293226486968	4.655431430729184	4.294371165607618	3.0177012611953455	4.917704025391674	4.347702750241976	4.363145907596578	5.011128640319871	4.851156917027905	3.7280597374911975	3.8801750495577325
ENSG00000160050.14	7.070554234529648	7.157360555817483	6.513111210046795	6.185573784216995	8.114941866289644	6.133742988949863	6.756127767901495	6.468467862552339	6.319004435946957	6.091237885147425	7.710653197831421	6.87588005448119
ENSG00000224066.1	0.5069432785676721	0.6005985928795787	0.2972343650369507	0.35178318638618516	0.41560003864170836	0.46018764964522035	0.4991247499739416	0.4917122565326903	1.1161639975059783	1.164768297064015	0.8224988352285557	0.8032550142290602
ENSG00000160051.11	2.129658018562589	2.4997689836560943	2.472826386383543	1.967285855493034	1.9390592198955423	2.147375803528923	1.799004386334806	1.5554650069191642	1.9724618786927053	1.7982572286916163	1.6557312970281355	1.6014000948745415
ENSG00000222046.2	0.0039452114922743095	0.010980355387829393	0.00885390627944383	0.00506474666403653	0.020712255245544705	0.006309984736187497	0.0066537732830652205	0.006024982861341736	0.00798499722726946	0.0028913069260430658	0.012597665911028932	0.026984407041887253
ENSG00000160055.19	0.7780065109637301	0.8651537145786585	0.8265000458706622	0.7821511326955553	0.8413558925667631	0.8409280735726806	0.8160446719959473	0.8029460359610566	1.2636852911934702	1.3590440286207175	1.1638748257376796	1.162862788709212
ENSG00000084623.11	19.829823536602824	20.62191823520228	15.806758583714478	16.133636389692587	23.665071642569906	15.075235660013819	18.02491888881147	17.706580285047647	18.797166649498777	17.99489220109262	14.060147642638883	13.125746731625684
ENSG00000220785.7	0.08718988682614902	0.088064941236609	0.2882493678757807	0.2148368734265461	0.31992900987086936	0.2541621567151981	0.09012716916987097	0.06872423735193577	0.12381354589444617	0.11749061653876708	0.21733996023520225	0.14840301683282325
ENSG00000183615.5	0.10358185588958278	0.08408462534666518	0.2324600458285031	0.2659506898926982	0.11077447828386687	0.2761152901811682	0.09317086453496821	0.03954660654459243	0.16597035672416613	0.15814896633362488	0.2866523975111909	0.13494816217690925
ENSG00000182866.16	0.0008022359279084965	0.0	0.0	0.0	0.002807811501533881	0.004490846091376413	0.001353006294918662	0.0	0.0008118514904092611	0.0011758610656105969	0.0010246649865444364	0.0023516241540663518
ENSG00000277617.1	0.0	0.0752726679192706	0.0	0.0	0.0	0.0	0.0	0.0	0.0	0.0	0.0	0.0
ENSG00000252450.1	0.0	0.0	0.0	0.0	0.0	0.0	0.0	0.0	0.0	0.0	0.0	0.0
ENSG00000116478.11	1.8949454035223792	1.870310844316086	1.8851975036393327	1.8690910663179585	1.713141089270911	1.738115813559999	1.4312213324605803	1.3995723852371273	1.8828536595340297	1.9385510449445877	0.8656378388565608	0.8671431961433212
ENSG00000175130.6	548.4860373506285	546.4514637514659	498.377499277726	481.7161087006091	448.85461569699174	439.6281144497599	489.6051151748105	419.35991706185223	475.8294709594483	482.39727293334136	515.5668935612999	452.24111436286586
ENSG00000233775.1	0.0	0.013271355337706663	0.04280493015426146	0.03672889463034795	0.0	0.0	0.006433641641433519	0.014564134881296464	0.019302059328818146	0.04892390487450816	0.048723552511982286	0.037273803133615335
ENSG00000162526.6	0.14457406560837477	0.12345753266190118	0.04915991118490352	0.030933323343590162	0.04472281105972991	0.08758797513174028	0.08349348851169101	0.07526871521601929	0.1330062942101502	0.11478269235370075	0.18465887382717264	0.1733708295311452
ENSG00000225828.1	2.5522527968644306	2.190664858706379	1.7002247279225247	1.5007359595752736	1.635513795172555	1.847365504638978	3.4561574230028	2.7241274986233988	3.8931188459494623	3.027545346846445	4.925533250831486	3.1400514955338963
ENSG00000160058.18	2.9562257475591025	2.7787905847636583	2.700313314295719	2.4626975089105745	2.213769357414286	2.666606620239623	2.648250454996928	2.3995759109388155	2.9667762919368488	2.6350243999209315	4.027114757427095	3.783040664112194
ENSG00000224333.1	0.0	0.0	0.0	0.0	0.0	0.0	0.0	0.0	0.0	0.0	0.0	0.0
ENSG00000270850.1	0.0	0.0	0.0	0.0	0.0	0.0	0.0	0.0	0.0	0.0	0.0	0.0
ENSG00000229259.1	0.0	0.0	0.0	0.0	0.0	0.0	0.0	0.0	0.003965695825739001	0.0	0.0	0.0
ENSG00000263529.2	0.0	0.0	0.0	0.0	0.0	0.0	0.0	0.0	0.0	0.0	0.0	0.0
ENSG00000254553.1	0.0059862811251765	0.006176090931719282	0.009419596974971366	0.008480013156927821	0.007104372300993072	0.012215713920999986	0.005500648661951606	0.005043878531697677	0.007520316097876146	0.00975759373319248	0.021751682093079948	0.02077499293011359
ENSG00000273274.1	0.0	0.0	0.0	0.0	0.0	0.0	0.0	0.0	0.0	0.0	0.0	0.0
ENSG00000160062.14	0.34585503889353036	0.3584788379856928	0.31450305464586276	0.3106908196895114	0.31625986973481124	0.31666993099455276	0.32752886865178854	0.3210236455428081	0.3389163834715076	0.3230829874599334	0.3615763462694591	0.3762198412181168
ENSG00000176261.15	0.5070143082660564	0.45884708488621867	0.38382797491639414	0.3768497580265581	0.5406100080664563	0.3930932301827207	0.43723843278785995	0.4495626988213463	0.5197984347489993	0.48490678328698245	0.3862259467136054	0.4230952472233176
ENSG00000200591.1	0.0	0.0	0.0	0.0	0.0	0.0	0.0	0.0	0.0	0.0	0.0	0.0
ENSG00000162521.18	16.64642890295655	15.954399236457357	14.483653754950263	13.92678327613714	13.685862459332728	12.39914177820594	12.925385658487007	12.346084292789019	13.025191618492354	12.575495310306891	9.483383231093953	9.44620780917191
ENSG00000162520.14	0.0832029415239765	0.08977584119670969	0.07847877558537152	0.08591520097449228	0.11254447065194507	0.15718287119585528	0.17652532681741154	0.20717036846447381	0.2806673603644253	0.28278962697549115	0.08547957640139567	0.14021068169199583
ENSG00000224409.1	0.0	0.0	0.0	0.0023970299085690682	0.004356729508311002	0.008959118671811995	0.0	0.0	0.0	0.0013683900965452387	0.0	0.0036488882315927583
ENSG00000162522.10	1.3143515312722107	1.357062570424143	1.3798156620806687	1.3649727241779726	1.0942287958954093	1.5705385128012688	1.5251320384158473	1.497015663761394	0.8977353664455331	0.8732484490488831	1.270435521426625	1.0360213304776746
ENSG00000134684.10	2.4097709581257747	2.539391400414744	2.54846792513679	2.361473536711357	2.0051399361778177	2.185541051618807	2.5435566233600624	2.612771386219895	2.0045725630846007	1.9906786296981789	2.907375851765257	2.797981882039218
ENSG00000116497.17	1.0685396224620114	1.0856105438855574	1.1288377291944631	1.048038145929915	0.8864531343555091	1.0492525274043967	0.9587470461732442	0.9226064038605171	1.0594642864236385	1.068588440588498	0.8774349692000533	0.9303133933973097
ENSG00000160097.16	1.9449181947185914	2.002242649271054	1.963859518750599	1.9298479814741643	1.2689452423232794	1.776921107944337	1.3574158714555498	1.4117913971784721	1.0521285327373047	1.1951732654607934	0.5500910067797147	0.530719254310242
ENSG00000121905.9	0.9769582337807787	0.9585699402705667	1.4734577835899902	1.481042684108103	2.020875125324159	2.012593635606139	0.7433556809085929	0.5981650615358984	0.21755252287380356	0.223537026783698	0.39533817638844787	0.36072369067799764
ENSG00000121900.18	0.16785134026058124	0.1395799866398982	0.22356673947752467	0.18394857952652835	0.08597220149261163	0.1473267111220165	0.16294861329768687	0.25946248884743334	0.28586733425311744	0.25052515478686155	0.23269162693487272	0.1360079903062209
ENSG00000116514.16	1.1221447192814256	1.284060022784328	1.123713288343575	1.006875044394974	0.956116688374938	1.0854264140205405	1.127161257649552	0.9810961335732554	1.0452290681780894	1.0805104751449777	2.2848714987270515	2.1163356636253945
ENSG00000278966.2	0.0	0.0	0.023033129083007357	0.019763643301091996	0.01796073708838321	0.0	0.020771471585199645	0.0470213497596143	0.031159038630806435	0.011282451532284535	0.0	0.0
ENSG00000217644.5	0.0	0.0	0.0	0.0	0.0	0.0	0.0	0.0	0.0	0.0	0.0	0.0
ENSG00000239670.1	0.0	0.0	0.0	0.0	0.0	0.0	0.0	0.0	0.0	0.0	0.0	0.0
ENSG00000236065.2	0.017282657983603563	0.009448465916288581	0.01523736322779907	0.013074463769039799	0.017282570296087117	0.01332736499430428	0.009785388374003048	0.005184426478099959	0.014991263243970843	0.008820861895421821	0.00788373999208067	0.008443550196567092
ENSG00000004455.16	0.8610163789518542	0.8923751176386415	1.0139230336071874	0.9637941278832047	0.9503731678140223	0.8293345882383057	0.7288524455830012	0.7268626874867227	0.891518885222511	0.9212164300352313	0.5768139724917877	0.5302687785852122
ENSG00000276645.1	0.0	0.0	0.0	0.0	0.0	0.0	0.0	0.0	0.0	0.0	0.0	0.0
ENSG00000142920.16	0.20751576293041613	0.21707953165649538	0.2381714113671293	0.1879415904845891	0.24375871762928245	0.24949438937276391	0.19536805535894228	0.1790761341857172	0.1625365972914232	0.1570288547991298	0.23827437342143215	0.2222095746087594
ENSG00000278997.1	0.3092592937983681	0.3012568365069263	0.16965535108234267	0.35731620007934534	0.18040033940870556	0.3297535805474879	0.3338108457842239	0.2361447476890122	0.3233982633462286	0.21909043115304552	0.316003967505969	0.20145407212391805
ENSG00000116525.13	0.48612857908536006	0.46535909559442123	0.40654349368460574	0.42292050844975265	0.3326193081763327	0.5262901149098875	0.47619917473137474	0.48150801118518194	0.3252628945977913	0.3332996907633173	0.4041793932537062	0.34430197433385856
ENSG00000279179.1	0.008128486225161631	0.005655822741830892	0.006080692621275514	0.005217555962864438	0.028449557441999517	0.006500364316275544	0.02193448116336719	0.012413527206628664	0.0	0.011914164078188485	0.02595550429362561	0.015884890282355943
ENSG00000160094.14	2.381104736633949	2.3002484856604957	2.4360347056654454	2.2893371511897644	1.6405690339883405	2.4098903607836455	2.4458743998440498	2.18335154946202	2.000762401075826	1.9748938631216946	2.6309535397941226	2.3811466355571755
ENSG00000270115.1	0.0	0.0	0.0	0.0	0.0	0.0	0.0	0.0	0.0	0.0	0.0	0.0
ENSG00000184389.9	0.16030903889804884	0.1101831775243077	0.11114786543265343	0.0966256269960589	0.04219494960688409	0.07817037328426528	0.10616900299845101	0.11494508713564658	0.1127699786338215	0.08094993658001803	0.14857334876800404	0.0821404661785194
ENSG00000225313.5	0.036112852208490726	0.018612904018035743	0.015008340071272427	0.009873094834757989	0.013263603730925284	0.01711378345806281	0.012181183780422352	0.01787275926490817	0.024025413346258725	0.011762595959858424	0.013666830300995676	0.011762105908048987
ENSG00000134686.18	2.021040819969524	2.0319696565847853	1.7836679865765899	1.733552383512412	1.6365722520209791	1.7776650594166745	1.8496652345815772	1.7218693133124152	1.6460568694033468	1.6143749440825923	1.5765212736518195	1.3901726147590383
ENSG00000284154.1	0.0	0.0	0.0	0.0	0.0	0.0	0.0	0.0	0.0	0.0	0.0	0.0
ENSG00000222112.1	0.0	0.0	0.0	0.0	0.0	0.0	0.0	0.0	0.0	0.0	0.0	0.0
ENSG00000233246.1	0.0282514229609647	0.03780272432926993	0.032513995913343204	0.022318982894896415	0.01901528436022887	0.05039912496299171	0.027855327984805854	0.009956432548184832	0.03298851138683842	0.03663099520215858	0.02636940731718641	0.02760481728234903
ENSG00000234512.1	0.0	0.0	0.0	0.0	0.0	0.0	0.0	0.0	0.0	0.0	0.0	0.0
ENSG00000121903.14	0.27476409069830365	0.2573598446146045	0.3452073570512078	0.3112802808586625	0.15137389304520776	0.32114284146278665	0.22259127479052054	0.19635581245481376	0.30360540930582725	0.29344208657976817	0.3396973125048843	0.37517718327618943
ENSG00000235907.2	0.0	0.0	0.0	0.0	0.0	0.0	0.012858530028933115	0.0	0.0	0.0	0.0	0.0
ENSG00000121904.17	0.012078535256334934	0.011245581363380826	0.008167422916632259	0.006290718335719747	0.002131284701663501	0.0046405530668538935	0.029287818591220573	0.03062281606644953	0.01248430391859346	0.011072793170668989	0.031952932691261045	0.036666271072378055
ENSG00000227000.2	0.0	0.0	0.0	0.0	0.0	0.0	0.0	0.0	0.0	0.0	0.0	0.0
ENSG00000176256.10	0.0	0.0	0.0	0.0	0.0	0.0	0.0	0.0	0.0	0.0	0.0	0.0
ENSG00000231163.5	0.0	0.0	0.0	0.0	0.0	0.0	0.0	0.0	0.0	0.0006220557948730037	0.0	0.0
ENSG00000201148.1	0.0	0.0	0.0	0.0	0.0	0.0	0.0	0.0	0.0	0.0	0.0	0.0
ENSG00000142698.14	0.002681336320828754	0.00223881729341882	0.00441283153653544	0.004819109165057266	0.0009384629507595729	0.0008577076940055811	0.007778170294832932	0.007780193857599632	0.005698296855714199	0.0041266201343966745	0.0030822906511297934	0.0005239934237031171
ENSG00000270241.1	0.0	0.0	0.0	0.0	0.0	0.0	0.0	0.0	0.0	0.0	0.0	0.0
ENSG00000207941.1	0.0	0.0	0.0	0.0	0.0	0.0	0.0	0.0	0.0	0.0	0.0	0.0
ENSG00000163866.8	0.2278407852493289	0.21393898707239656	0.18782745571820156	0.1773069393712963	0.23347529454681326	0.18433749560320767	0.18904737983440256	0.18983064851892506	0.17717004070300393	0.17856434316130307	0.1614436637715366	0.16529427219832019
ENSG00000189280.3	0.0	0.0	0.0	0.0	0.0	0.0	0.0	0.0	0.0	0.0	0.0	0.0
ENSG00000189433.5	0.0	0.0	0.0	0.0	0.0	0.0	0.0	0.0	0.0	0.0	0.0	0.0
ENSG00000255811.1	0.0	0.0	0.0	0.0	0.0	0.0	0.0	0.0	0.0	0.0	0.0	0.0
ENSG00000188910.7	0.005409052513152924	0.0037636333959635304	0.0	0.0	0.0	0.0	0.0	0.0	0.0	0.0	0.0	0.0
ENSG00000187513.8	0.0	0.0	0.0	0.0	0.0	0.0	0.0	0.0	0.0	0.0	0.0	0.0
ENSG00000230163.1	0.0	0.0	0.0	0.0	0.018982892857640793	0.0	0.0	0.0	0.0	0.023849084539788446	0.020782490894338552	0.0
ENSG00000116544.11	0.36034210844999953	0.42061356298102953	0.2597595790285378	0.29802436631039175	0.1966948357625368	0.38457089173362297	0.30261413583033303	0.2934940286481405	0.26786019179323944	0.22470983765464797	0.7986053360403591	0.698641365469227
ENSG00000241014.1	0.09717239177594428	0.06583352894682579	0.05164953742534369	0.07714621009288168	0.073092020331387	0.10838350436293652	0.11558242425386715	0.1152038089163864	0.24843055715864287	0.15835796487633827	0.14534466503078114	0.12243340436984419
ENSG00000271741.1	0.0011161126520925807	0.0003882971038697237	0.0016698651581848866	0.0	0.0	0.0008925571940010277	0.0	0.0004261216168862433	0.0005647451632017577	0.0008179597589530694	0.001069175708653531	0.0
ENSG00000243749.1	0.0	0.0	0.0	0.0	0.0	0.0	0.0	0.0	0.0	0.0	0.0	0.0
ENSG00000163867.16	0.0006117261318719766	0.0021282035009814954	0.0004576151663763661	0.0	0.00035683843308142966	0.0	0.0010317031167462653	0.0	0.002476233011290427	0.002241562974997036	0.001172001265857618	0.0005977252232744682
ENSG00000233940.1	0.0	0.0	0.0	0.0	0.0	0.0	0.0	0.0	0.0	0.0	0.0	0.004717837050084519
ENSG00000197056.9	0.4767004259679002	0.48501758925993016	0.45491590365341894	0.42754787925603455	0.3955410876595113	0.42357571640707486	0.3697953906400095	0.3598026757014768	0.46041726415115697	0.4705699605613011	0.31049870872264385	0.34568057261714996
ENSG00000228348.1	0.06064695242019945	0.04219831383353049	0.0	0.03892838832033272	0.0	0.04849947142467922	0.020456752318757227	0.0	0.030686931984885122	0.13333806356336267	0.03873100575763094	0.05925889264424343
ENSG00000116560.10	48.72313232157243	48.451907672432576	40.88916066398527	36.842801657054274	30.158444490236516	39.654746889375744	38.61955981873191	34.95618172051946	41.93777133918179	40.63160640234026	29.67669433329094	25.91485723122485
ENSG00000201868.1	0.6025568175942397	0.0	0.0	0.0	0.0	0.0	0.0	0.0	0.15244475889265513	0.0	0.19240564150565048	0.2943828860391448
ENSG00000146463.11	1.2178227818007021	1.215014075784991	1.3234010190140355	1.2377544643151968	0.7897170358866378	1.2680832461452365	0.9057090758440478	0.8203419665784785	1.148146796544904	1.086451198887842	0.9592582077642007	0.9651576679468656
ENSG00000240374.3	0.0	0.0	0.0	0.0	0.0	0.0	0.0	0.0	0.0	0.0	0.0	0.0
ENSG00000201542.1	0.0	0.0	0.0	0.0	0.0	0.0	0.0	0.0	0.0	0.0	0.0	0.0
ENSG00000229994.1	0.0	0.0	0.0	0.0	0.0	0.0	0.0	0.0	0.0	0.0	0.0	0.0
ENSG00000227409.1	0.07337821479593531	0.03762077103725364	0.0288906236602849	0.02974762024092689	0.013516970985881782	0.055592226653016184	0.018237666987969914	0.017693767724844527	0.027358108349860372	0.015566828371904644	0.014798393929724736	0.018868096761985156
ENSG00000278702.1	0.0	0.0	0.0	0.0	0.0	0.0	0.0	0.0	0.0	0.0	0.0	0.0
ENSG00000142687.17	0.4774873049209246	0.5371242517953667	0.5451389791574988	0.5213689119203706	0.4659285924997678	0.6400129910220745	0.5982253911492229	0.5894462059151648	0.5979188186305788	0.6753670410756891	0.6143330023484568	0.6291174676899545
ENSG00000236274.1	0.0	0.0	0.0	0.0	0.0	0.0	0.0	0.0	0.0	0.0	0.0	0.0
ENSG00000020129.15	8.879367269494791	9.502150951376606	6.8819257773795615	6.894125821120742	5.74826051185877	9.169829354819653	9.344947522205615	8.602853630058275	7.177642394363636	7.051054479141368	13.933772738018016	13.028177286527
ENSG00000239636.1	0.035395265308403416	0.05910749163544544	0.031773846587473516	0.061343193015137736	0.04129426667617161	0.0849169623479098	0.045368714465399425	0.04324348487240931	0.09671268054053993	0.05317689068589388	0.31872349381803877	0.1590917112778501
ENSG00000116819.6	0.306245290297464	0.27346075531724445	0.0859100679432691	0.07371538329353468	0.06922384460287236	0.1449020549842725	0.22037171056052962	0.2504072107724063	0.07812464121591439	0.049563041934792156	0.32922236827809	0.22941433399680508
ENSG00000126067.11	3.2244909301245217	3.3654142902351563	2.824417034363101	2.8448479661494552	3.1467551061818324	2.7391331969858514	2.7696179339340743	2.8627442561686687	3.058690564488333	3.1420027169677347	2.5118897643317113	2.38178720846423
ENSG00000142686.7	1.782155718859218	1.9157747981240123	2.583973870148351	2.1721998951402095	3.6181081757693745	4.1194482251830715	2.627440852758557	2.5419840813856163	2.457038002448887	2.4947582662775307	4.0730043267594205	3.717524099561686
ENSG00000092853.13	0.8983121825347399	0.9217009501908829	1.0343356052964399	0.863654805124545	0.72113357649784	1.1291430337512696	0.6301439610422076	0.6377688208917996	0.7626007006391545	0.817045072480777	0.40284169770706046	0.4336480214776717
ENSG00000232335.1	0.08699441037394742	0.07915585308061822	0.08009609731277458	0.06443127085261662	0.0663607840356552	0.0963271087574952	0.02257229417546176	0.04598816032138059	0.08803712132850254	0.03678181595788963	0.04273638562222473	0.026154868308230682
ENSG00000134698.10	1.2956159288323303	1.3904717010822838	1.2373392495947182	1.135858931745852	0.7304591819351668	1.3119205544986812	1.2251462475724753	1.1614371749777854	0.998329506056886	0.9796611803156527	1.9402443710969355	2.089195990905184
ENSG00000092847.11	3.2577960745720183	3.1783127831161173	4.252783543732083	3.914207132143889	1.843844773393227	3.741839654047534	2.673897648464688	2.6905473843512633	2.277203840804448	2.255973751528386	1.4513602429286159	1.4942258603925642
ENSG00000271164.1	0.0	0.0	0.0	0.0	0.0	0.0	0.0	0.0	0.0	0.0	0.0	0.0
ENSG00000271914.1	0.07093390384337252	0.19742401003636545	0.053063664469713154	0.2731885884150944	0.1241337019019903	0.056725964046080504	0.21533968643390516	0.05416383326740381	0.14356822862801952	0.25992483276908673	0.09060113751911643	0.06931040101681131
ENSG00000126070.19	0.29820786880818023	0.3066343739694258	0.41482116057254076	0.375726957065279	0.2363188207133408	0.42259006788161835	0.3008978738111608	0.2993829460368666	0.26458437163241305	0.2797360761238083	0.3063017149559315	0.32208496716040325
ENSG00000271554.1	0.002603865249582468	0.0	0.0	0.0008356914364571218	0.0015189136889948165	0.0072881042046100365	0.0	0.0	0.0026350750572960227	0.0	0.0	0.002544269169800703
ENSG00000232862.5	0.11320764451770564	0.09846273227823782	0.0741015314438166	0.10899948729693161	0.1774756672395038	0.15843160665395212	0.0978514652580554	0.07563787827493512	0.16826667705045342	0.17111718157298209	0.12200266813653746	0.10370306212742601
ENSG00000092850.11	2.735177554150995	3.0775230278793786	3.2637943910621425	3.083128354970351	3.377815955088603	3.483717032434708	3.197594954944942	2.7915007973957686	5.731705156136844	5.380413094887623	3.6298698596051717	2.607391276346711
ENSG00000116863.10	5.72899631139977	5.643976494158068	5.2970275778042115	5.139055321093716	5.500879734472945	5.804399860716701	5.649680079876731	4.797628205550364	7.911512199395247	7.4693309591497075	7.441270112721695	6.085116045767032
ENSG00000171812.12	0.0065412301269652156	0.0019506024203999888	0.0055923552469414875	0.00599817082577165	0.007086296683416936	0.011209356222419524	0.08226774640142688	0.10274942756970146	0.006146802077815503	0.007190756696303277	0.00954841230524306	0.0054784435168704244
ENSG00000054116.11	2.8302201658719945	2.7617879143566904	2.423816262375105	2.396388666466544	3.0569482428046126	2.18627740965876	2.6757595829750227	2.563017133101555	2.4537323107170907	2.593238157944808	2.5605761100524087	2.279242458936552
ENSG00000116871.15	9.850409049825327	9.820330811064442	9.155445497609579	8.991745991850282	6.337204780874579	9.625062690521588	9.247562719395296	8.137103189772144	9.171805437636435	9.901366952750868	13.00640817393543	11.727843725673054
ENSG00000264592.2	0.0	0.07645341565133759	0.0	0.07052908001566163	0.0	0.0	0.03706282184810133	0.08390083976715491	0.05559750030202717	0.0	0.0	0.10736317020251163
ENSG00000054118.13	2.714621158698216	2.8587925222478114	2.881402019360112	2.5981593484006686	1.7303227790665265	2.8801211663371036	2.482058820948567	2.358305921135788	2.5157764136061345	2.5098990660737552	2.470691822444063	2.414368104803618
ENSG00000231849.1	0.0	0.0	0.0	0.0	0.0	0.0	0.0	0.0	0.0	0.0	0.0	0.0
ENSG00000214193.10	0.33775949619133294	0.321431666699972	0.308187475573057	0.3422179697392177	0.21822989758126896	0.4396806505620441	0.31419952626241904	0.22436750869134298	0.3234146174118138	0.25252711265162503	0.27760954524175996	0.21903270681889772
ENSG00000142694.6	1.2273937624523268	1.0836002246579124	2.1621631158514067	1.8721932662659497	1.8399814928650329	1.730903415405132	3.3833136477447185	3.315525648735498	2.904923561470732	3.810843308888645	0.6995662490730645	0.683473031223243
ENSG00000116883.8	1.2306457037306082	1.0303863837099352	0.8594921049290608	0.7440451606900991	0.7387241017142926	1.274085622205023	0.7320363254579881	0.768135353691093	0.8087323649728992	0.6099967325619701	0.8478892676520191	0.6236925551676797
ENSG00000196182.10	1.505942782872896	1.6200004908096737	1.6511008279711545	1.439275193226762	1.1105287698683417	1.6139721013875907	1.4497609119304313	1.334857791406962	1.3922444577706803	1.421169019677062	1.3198323449314275	1.3135004030870037
ENSG00000181817.5	3.1791799629831337	3.5334714330110986	3.0901569978496393	3.3056133963156467	4.7283921242223155	2.805053739089585	3.313680291518365	3.4371730412274717	2.9850443297867018	3.406913768378219	2.5600880487442548	2.2176932564599054
ENSG00000222821.1	0.0	0.0	0.0	0.0	0.0	0.0	0.0	0.0	0.0	0.0	0.0	0.0
ENSG00000116885.18	0.33340409864459464	0.34121841267910114	0.3020769866365184	0.30854435507082567	0.3677272098713024	0.29186249032431294	0.29861989980836495	0.29845329626622097	0.46310643122129574	0.4688128420752392	0.2811398514052065	0.2601442110715028
ENSG00000201448.1	0.0	0.0	0.0	0.0	0.0	0.0	0.0	0.0	0.0	0.0	0.0	0.0
ENSG00000116898.11	3.994435460320938	4.505525438358589	3.322275925836875	3.8655501166514767	6.139177280382391	3.4256457711897004	3.72013982894648	4.232811319254189	4.250444520738874	4.870333728541259	2.7644049910602524	3.303273774346344
ENSG00000119535.17	0.0016256972450323264	0.0	0.0012161385242551027	0.0010435111925728875	0.003793274325599936	0.0039002185897653264	0.008225430436262697	0.0074481163239771995	0.0032903655531225824	0.0005957082039094242	0.006229321030470146	0.0031769780564711884
ENSG00000230214.1	0.0	0.0	0.0	0.0	0.0	0.0	0.0	0.0	0.0	0.0	0.0	0.0
ENSG00000234481.1	0.0	0.0	0.0	0.0	0.0	0.0	0.0	0.0	0.0	0.0	0.0	0.0
ENSG00000163873.9	0.3416021528769516	0.3085282808289953	0.09680590484162514	0.09761219708205238	0.05952662292069035	0.19363932597334518	0.3693630292371981	0.2815542300632893	0.6793906325412676	0.5804309257017013	0.5763290920122042	0.5687748000726389
ENSG00000264698.1	0.0	0.0	0.0	0.0	0.0	0.0	0.0	0.0	0.0	0.0	0.0	0.0
ENSG00000207328.1	0.0	0.0	0.0	0.0	0.0	0.0	0.0	0.0	0.0	0.0	0.0	0.0
ENSG00000223944.1	0.0	0.0	0.0	0.0	0.0002620912228865593	0.0007186143839323231	0.00045466010349092407	0.0	0.0006820302389482333	0.000164638650669151	0.0005738754882065873	0.0004390181107044541
ENSG00000252368.1	0.0	0.0	0.0	0.0	0.0	0.0	0.0	0.0	0.0	0.0	0.0	0.0
ENSG00000230451.2	0.0	0.0	0.0	0.0	0.0	0.0	0.0	0.0	0.0	0.0	0.0	0.0
ENSG00000233621.1	0.014345121860604212	0.03094226145421993	0.020389248507331415	0.01657426158467576	0.03681895929852876	0.03441545535255243	0.013064587775147329	0.010953673018955818	0.047180450926996735	0.03469301858637155	0.019238593992450103	0.021025195884937897
ENSG00000163874.10	0.0712803806302334	0.06745203151491777	0.12797484969290748	0.08052674038625456	0.09979202656209661	0.1003253541386872	0.12214098764127011	0.10232538563237525	0.1529256571856919	0.1713435500842723	0.058267954525370494	0.05014724241676284
ENSG00000283724.1	0.0	0.0	0.0	0.0	0.0	0.0	0.0	0.0	0.0	0.0	0.0	0.0
ENSG00000163875.15	2.889105087143767	3.0623555293452234	3.671967813571432	3.8693615013952876	4.650228121073373	3.744721114073998	4.63291116602166	4.567302595270936	4.6040185061360885	4.698996976750749	5.788316445949956	5.669393478190064
ENSG00000263675.1	0.0	0.0	0.0	0.0	0.0	0.0	0.0	0.0	0.0	0.0	0.0	0.0
ENSG00000163877.10	1.0816038738339024	1.1180951772221628	1.0145575274848877	0.9627511890049413	0.7467676356943809	0.9674492702013242	0.9249125461299114	0.9129988592807341	1.199321498724277	1.17042604013327	1.3275263934756285	1.356839501584192
ENSG00000232273.1	0.0	0.0	0.0	0.06773979436532473	0.03078017090476219	0.0	0.017798530266037362	0.0	0.05339872910364191	0.0	0.0	0.0
ENSG00000237749.4	1.44541903268142	1.0057264796991434	1.164452636974261	1.1418993907297599	0.9728732589540906	0.4445784880595595	1.050113285696204	0.16979931857638494	1.3502250073349453	0.9778124661313262	0.8520821266678806	0.3259239095433389
ENSG00000163879.10	3.9612138544451265	4.398186985512801	3.155200302721161	3.04393516899954	5.124647580834766	4.669389339713819	4.942337362836442	4.723284647266065	11.85060886770775	12.114228644343658	4.047604451170992	3.608841518026666
ENSG00000134697.12	1.6636788454050784	1.79764903880901	1.5713452356628528	1.4471189529708188	1.3319466496365726	1.6513238072372356	1.363823765873109	1.4011373971005503	1.6841064993269532	1.7798678510534296	2.044452829558186	1.9574910090393025
ENSG00000169218.13	1.1137191626432708	1.2703208688888097	1.4182087645836776	1.236734733376058	1.1114353715240846	1.921964120984348	1.6049052451438997	1.4367213542870483	0.4137795551261038	0.4324931777083219	0.06528063126297852	0.12078527441439818
ENSG00000116922.14	2.3718586369876826	2.398843148449638	2.3631442596222665	2.1489607693132298	1.991187962010279	2.1422696572679127	1.858520563691194	1.7149429070488411	2.0829929659462083	1.9420734531927548	1.8012692208565788	1.7689437023253038
ENSG00000134690.10	2.8794630372948937	3.003053577322568	3.0469204598476844	2.5769958549506056	2.7708078209934364	2.7598865155752867	1.9856919335039203	2.0379451421160155	3.1573537951127806	2.91258237267278	0.9887521400488049	0.7927970527265402
ENSG00000183317.16	0.16291007007206174	0.1395994947365116	0.15417586472025704	0.12457114643860395	0.12213637635678304	0.19673073008781553	0.15471104950523948	0.10561065064636216	0.13830763640193675	0.12580132678418757	0.6155080985625221	0.5811725741124388
ENSG00000200421.1	0.0	0.0	0.0	0.0	0.0	0.0	0.0	0.0	0.0	0.0	0.0	0.0
ENSG00000214141.4	0.02039220670897536	0.0	0.0	0.0	0.0	0.0	0.003439235651843464	0.0	0.010318313374830369	0.003736183003776902	0.05860390172497433	0.009962739593027826
ENSG00000227416.2	0.0	0.0	0.0	0.0	0.0	0.0	0.11040910714095606	0.0	0.03312467891826385	0.04797677988027536	0.1672310715890233	0.19189912431056402
ENSG00000185090.14	5.4739021488729875	5.927094043644598	5.823691961112991	6.073433599958069	4.8642867141357735	5.425275841527797	5.412915230932214	5.031476740637665	7.431759933010237	7.491363237452762	9.374994392430535	8.868329592678629
ENSG00000233728.1	0.12087528912050106	0.05046321222888116	0.05425404865971535	0.031035229342525828	0.056408182054974026	0.0	0.048926762232610034	0.1661366930678348	0.1100916852399934	0.026575576085536477	0.1235114730631613	0.09448700052334932
ENSG00000196449.3	4.212724081337175	4.02857422884023	2.8354788309607937	2.8585068749335556	3.36178665692848	2.496765004035461	4.403623314831363	4.641440560559065	3.032402871367292	3.1343731026533646	3.5780620957272884	3.087228881009257
ENSG00000197982.13	14.479257733814551	15.202645863759919	16.945961647894517	17.875915916696783	18.180112071082938	13.688490814901462	20.902982276003716	19.078033983175064	19.561896242631438	20.98207768233075	15.009039351197144	13.340361912072083
ENSG00000188786.9	0.3688979649561282	0.39222604715059484	0.45225978987832166	0.37225285914006134	0.268741830212032	0.49197899471008283	0.44750397346612664	0.44624860773204367	0.42685324363303917	0.39075967182370397	0.44829941709132254	0.4085883658527047
ENSG00000235673.1	0.0	0.0	0.0	0.0	0.0	0.0	0.0	0.0	0.0	0.0	0.02593293428989202	0.0
ENSG00000230955.1	0.25385179631376803	0.15455192178667904	0.09494970539314472	0.14257577330459345	0.11105959739815666	0.10150285752299797	0.07492314495907233	0.12114787169096548	0.1926708390987578	0.2325488311297605	0.02026469383921347	0.21703653319533778
ENSG00000204084.12	0.2881053278381351	0.26457697778553446	0.262608609978123	0.23095496969695498	0.21897083439377063	0.2721709915738037	0.22270524348686868	0.19695226657939416	0.2825294232867778	0.26119345617126566	0.20885681400307662	0.18165087556901327
ENSG00000252448.1	0.0	0.0	0.0	0.0	0.0	0.0	0.0	0.0	0.0	0.0	0.0	0.0
ENSG00000222282.1	0.0	0.0	0.0	0.0	0.0	0.0	0.0	0.0	0.0	0.0	0.0	0.0
ENSG00000277168.1	0.0	0.0	0.0	0.0	0.0	0.0	0.0	0.0	0.0	0.0	0.0	0.0
ENSG00000183431.11	3.9685038833199604	3.946102982082921	3.7189350198823874	3.304952050023944	3.494571292836024	3.445568410611365	3.0594843006139247	2.9987642102483765	3.202916208187793	3.4443218000703237	2.9756105492795593	2.779215181525159
ENSG00000212541.1	0.5237176078155541	0.0	0.0	0.0	0.1527501939292404	0.0	0.0	0.19995059944508883	0.9274910097113878	0.0	0.5016932147670699	0.0
ENSG00000183386.9	0.7388413128366671	0.8163625811117815	1.0650867148060184	0.8548737516610866	0.8749253129190567	0.9889808466838729	0.8899103987430034	1.0290576629431207	0.7043755286679981	0.7599183120103913	0.7108077586768842	0.6072896386058773
ENSG00000183520.11	2.833209304673005	2.9219634955811062	2.477622467980696	2.40669271402537	2.9630946972703236	2.366485065671576	2.234948158925193	2.1963737117254247	2.7378357899597123	2.6957057217863722	2.285283606843806	2.397255573136063
ENSG00000185668.7	3.1445847661211066	2.9203243536815324	2.1699465539218017	1.9031220606150017	3.3766679379035063	4.536777857446264	1.9482175020932786	1.901316785744917	8.812955115442955	8.893703811850916	12.22970095866149	11.349855979608165
ENSG00000224592.5	0.020708137900196672	0.01957418961328887	0.017244895489766772	0.021317758912014418	0.025071046039619578	0.04061968531698392	0.011993177908343089	0.011337160789052322	0.040528779800706585	0.046817351626136976	0.06836999284415202	0.09086291921170296
ENSG00000223589.2	0.0	0.0	0.0	0.0	0.0	0.0	0.0	0.0	0.0	0.0	0.0	0.0
ENSG00000265596.1	0.0	0.0	0.0	0.0	0.0	0.0	0.0	0.0	0.0	0.0	0.0	0.0
ENSG00000237290.1	0.0	0.0034005967191856074	0.0	0.0	0.0	0.0	0.0016485294908888607	0.0037318531555249443	0.0	0.0035817306451696937	0.0	0.0
ENSG00000275350.1	0.0	0.0	0.0	0.0	0.0	0.0	0.0	0.0	0.0	0.03516106470677714	0.0	0.0
ENSG00000200796.1	0.0	0.0	0.0	0.0	0.0	0.0	0.0	0.0	0.0	0.0	0.0	0.0
ENSG00000238063.2	0.0	0.0	0.0	0.0	0.0023173501702011515	0.003176911356614462	0.0	0.0	0.000670039348599505	0.0	0.0008456791275592181	0.0
ENSG00000215895.4	0.05721060136423103	0.0895664057783664	0.021398823344090552	0.055083967546688255	0.10846121478079296	0.03431356171240704	0.07236615291934026	0.07644869779702478	0.08684448745492758	0.12054196557974237	0.06393878132729885	0.11180238244671961
ENSG00000116954.7	0.7437153303309989	0.7158160955804079	0.6978638693727826	0.6212592743021181	0.7505137967711316	0.6621002060139168	0.6686732922097911	0.6875989053287412	0.6451109722906199	0.781006511965472	0.9151657560225757	1.030537490817819
ENSG00000273637.1	0.007171867357674392	0.009425942289711569	0.004768953662418406	0.005626519992148428	0.006507772546457783	0.004460831335497074	0.007257402475019983	0.00608478545565385	0.00846746719710348	0.009636017733127741	0.002544541489153536	0.0007786356588731966
ENSG00000228436.2	0.05283379193936966	0.0485782191844818	0.05046301245154131	0.05510900739994034	0.04733003180472995	0.07771216402501128	0.06396575304143153	0.07276133504623458	0.0644468970266444	0.07242719955459577	0.12833737465773554	0.13643632714131554
ENSG00000214114.8	0.0	0.0	0.0	0.0	0.0	0.0	0.0	0.0	0.0	0.0	0.0	0.0
ENSG00000274944.4	0.0	0.0	0.0	0.0	0.0	0.0	0.0	0.0	0.0	0.0	0.0	0.0
ENSG00000131233.9	0.0	0.0	0.0	0.0	0.0	0.0	0.0	0.0	0.0	0.0	0.0	0.0
ENSG00000158315.10	0.0010008176888888466	0.0017409291497973896	0.0007486836500048827	0.0	0.001167614712846744	0.003601600267606376	0.0	0.0	0.003038440329407828	0.0016502942929241737	0.0009587293538376282	0.0009779114302629114
ENSG00000199963.1	0.26185880390777705	0.0	0.0	0.0	0.1527501939292404	0.20940893269347477	0.0	0.0	0.0	0.0	0.1672310715890233	0.0
ENSG00000207466.1	0.0	0.0	0.0	0.0	0.0	0.0	0.0	0.0	0.0	0.0	0.0	0.0
ENSG00000235549.1	0.0	0.0	0.0	0.0	0.0	0.0	0.0	0.0	0.0	0.0	0.0	0.0
ENSG00000174574.15	9.410766980746326	9.552013277449522	9.207150244870764	8.757281536697937	10.263091555068346	9.088963089348775	10.573471477748072	9.8854654511985	10.672201756546578	11.027577332294971	10.35679520461303	9.426046354514659
ENSG00000168653.10	16.424635426834854	16.425259906896652	15.179601867323042	15.223826564020168	23.357098630722074	12.3455352035536	17.082962160853796	16.821523260361175	14.465409496410516	14.750062417387372	11.468074797138243	10.617956804964193
ENSG00000127603.23	0.6257394458998272	0.6021214384316964	0.8190684465947997	0.8114595166274486	0.3278833207674318	1.0687155916473632	0.8888398171670031	0.9841776199375143	0.736008213397559	0.676161219668444	1.0775623290133398	1.3651669877923718
ENSG00000206654.1	0.0	0.0	0.0	0.0	0.0	0.0	0.0	0.0	0.0	0.0	0.0	0.0
ENSG00000222378.1	0.0	0.0	0.0	0.0	0.0	0.0	0.0	0.0	0.0	0.0	0.0	0.0
ENSG00000270040.1	0.0	0.0	0.0	0.0	0.0	0.0	0.0	0.0	0.0	0.0	0.0	0.0
ENSG00000226438.1	0.0	0.002495918703250683	0.005366828182188374	0.0046050225077438785	0.004184936819979189	0.011474462065395877	0.00846973972588156	0.00547809861493394	0.0036301017992617915	0.007886593952921976	0.004581673194219817	0.01752503418361315
ENSG00000217897.2	0.0	0.0	0.0	0.0	0.0	0.0	0.0	0.0	0.0	0.0	0.0	0.0
ENSG00000183682.7	0.026148459989507676	0.028996957349168694	0.03423162699612281	0.0215049004509826	0.02144979975412793	0.02156443586399893	0.012127646217028694	0.011231148605419846	0.021913739583595236	0.017366729618069284	0.039138771894832516	0.03353435658283705
ENSG00000237624.1	0.0	0.0	0.0	0.0	0.0	0.0	0.0	0.0	0.0	0.0	0.0	0.0
ENSG00000182109.7	0.4184023277899015	0.388982775452815	0.07978305179921527	0.10532012199603129	0.09776344657678952	0.1649554114060115	0.1956855602031451	0.16913878665570883	0.1215693867188886	0.08245576323757701	0.33082470823320653	0.25880869614634816
ENSG00000243970.1	0.430674844746309	0.44840871534088694	0.10453160744284928	0.10241140559049605	0.14538243735726916	0.17929407483022766	0.23391000836993495	0.21976780314907005	0.11397187527022429	0.09438224834983047	0.44686029427507934	0.3749659418587849
ENSG00000090621.13	9.215679145064874	9.87473828965306	8.42919665197244	7.918361715054952	7.460002381455855	9.026384973170689	8.727431432060998	8.680301887153338	9.22318466885939	9.527886939919444	9.90013387663111	9.092163050626185
ENSG00000228060.1	0.07664001298009539	0.1357397458039414	0.07557432257870995	0.0693189577923418	0.10973400727628384	0.09750546474413316	0.06932862796278558	0.0824612878726047	0.1092871415858572	0.054890255931654086	0.10233884550058096	0.07828981639161144
ENSG00000201457.1	0.0	0.0	0.0	0.0	0.0	0.0	0.0	0.0	0.0	0.0	0.0	0.0
ENSG00000163909.7	0.05145313250543517	0.07036793290857345	0.05043601847076966	0.02277724848530106	0.032084118114443415	0.034052820362008816	0.08378563449703758	0.09347994400348852	0.06643394318004386	0.07476624574807349	0.0804492433423132	0.0866818908359944
ENSG00000225903.1	0.0	0.0	0.0	0.0	0.0	0.0	0.019406611029293305	0.0	0.0	0.0	0.0	0.0
ENSG00000116981.3	0.006507445695935313	0.007546497248235305	0.003245358437026662	0.0	0.00885731170186584	0.0034693436244022297	0.011706767294282994	0.009937933331558955	0.006585443637230128	0.003974231978934321	0.029090982260628274	0.03391203332246245
ENSG00000116983.12	2.681357046133649	2.737250366895773	2.3497995241633807	2.278282359282081	2.5880621961226375	2.927774854699476	2.364023145576962	2.4017990569645176	2.041644576308396	1.9241333874597113	7.799089867923081	7.6059408971047775
ENSG00000084072.16	0.5499721179045622	0.5688442359665651	0.554012708340177	0.5097213658662691	0.5470723536466202	0.46667725927777687	0.5218798935173142	0.5043559584536335	0.5836412157744241	0.5909854815548233	0.49017410579588044	0.4564715837891317
ENSG00000225333.6	0.0	0.0	0.0	0.0	0.0	0.0	0.0	0.0	0.0	0.0	0.0	0.0
ENSG00000252413.1	0.0	0.0	0.0	0.0	0.0	0.0	0.0	0.0	0.0	0.0	0.0	0.0
ENSG00000116985.11	0.06191238490069921	0.059079504250283923	0.07741207908923242	0.06415276494369425	0.0820334937756295	0.09973018616580238	0.052805658768081486	0.042547649574145134	0.14052501181171487	0.1192672549364388	0.1259604343314399	0.10543477461410199
ENSG00000198754.5	0.0	0.0	0.0	0.0	0.0	0.0	0.0	0.0	0.0	0.0	0.0	0.0
ENSG00000261798.1	0.0	0.0	0.0	0.03010027682676773	0.0410316420512855	0.0	0.007908802988506977	0.017903526477510045	0.023727803476178956	0.017183315304399878	0.0598953126695414	0.0687303976610221
ENSG00000229213.1	0.0	0.0	0.0	0.0	0.0	0.0	0.0	0.0	0.0	0.0	0.11695244875833656	0.0
ENSG00000043514.15	0.6310828605369028	0.5882319214521117	0.4716020847055257	0.4546070546232966	0.4962251233978925	0.4160825231184829	0.532953067682293	0.5523782958475153	0.6643396853501071	0.676107991302978	0.7441505207057132	0.7036256060295933
ENSG00000202222.1	0.0	0.0	0.0	0.0	0.0	0.0	0.0	0.0	0.0	0.0	0.0	0.0
ENSG00000116990.10	5.156624782839255	4.698359026549916	5.560730191442532	5.1900832007718325	4.108801299924761	4.353406287586206	4.2550344336226145	3.6994373938620115	4.55004081534716	4.437521991245474	3.5211077515482088	3.226789862858064
ENSG00000236546.1	0.02070871546055591	0.0	0.015491609361076642	0.0	0.02416004545517919	0.03312159024124434	0.083822789989054	0.07906398425951405	0.03143539374061403	0.015176690161683557	0.0925765503475081	0.14164320680819162
ENSG00000207356.1	0.0	0.0	0.0	0.0	0.0	0.0	0.0	0.0	0.0	0.0	0.0	0.0
ENSG00000168389.17	1.1806560583838666	1.045908045900619	1.0511113261863785	0.9733354863227617	1.0473711466349047	0.9909288206393768	0.9154561902969536	0.7776753928336855	1.2205739590740878	1.1354827517140937	0.8238629286118362	0.6394742942494105
ENSG00000228477.1	0.0	0.0	0.0	0.0	0.0	0.0	0.0	0.0	0.0	0.0	0.0	0.0
ENSG00000131236.16	5.783391118377413	6.25656913778136	5.444362094639036	5.2713068007571655	5.467586130850477	5.229118571489284	5.405997189363622	5.567140109087108	6.180728280429516	6.571773939643026	5.257275224027728	5.265054626598799
ENSG00000131238.16	4.25360809700022	4.633310037125856	4.474091802388344	4.40809571486797	5.299236516210288	4.013819204110235	3.6408240047719826	4.042212772468579	4.131046844187186	4.367122949833231	3.2311494165675287	3.2592912474310753
ENSG00000226745.2	0.0	0.0	0.0	0.0	0.0	0.0	0.0	0.0	0.0	0.0	0.0	0.0
ENSG00000117000.8	0.8051891581617399	0.7974902034621913	0.7881002799494677	0.7248408355358256	0.5364671761624352	0.8157334539094938	0.6527367315901659	0.6349992468197121	0.6367943441404118	0.6001620865246393	0.7758266248356707	0.76094800844807
ENSG00000207508.1	0.0	0.0	0.0	0.0	0.0	0.0	0.0	0.0	0.0	0.0	0.0	0.0
ENSG00000188800.5	0.004877940810956154	0.003394084434382153	0.0036490507426073637	0.00313107858704626	0.0	0.015603590388719916	0.006581489952134985	0.014898826003220407	0.004936407582526785	0.00714974296265942	0.006230405522292999	0.004766296727305095
ENSG00000259943.1	14.682627180930288	13.393744810762577	8.016575881299424	9.214349515422755	15.399699259007843	7.95876326078986	13.341893862293462	13.739852133167297	10.752700967503747	9.627008189274784	13.269242572564359	13.137696499228769
ENSG00000084073.8	1.8600561682907806	1.7751785058550937	1.409466356720127	1.3469867622471663	1.5126956242393077	1.3104818785987138	1.6731896222433935	1.6444699479433365	1.7125854730337826	1.8301764470923547	0.9934620532203638	1.0472350692758223
ENSG00000231296.1	0.0	0.0	0.0	0.0	0.0	0.0	0.0	0.0	0.09088052933985209	0.0	0.0	0.0
ENSG00000049089.13	0.4397910225016991	0.4252608191258832	0.44511133171663136	0.4628814282521321	0.3385996421838485	0.6633196217022057	0.5295712391770516	0.4543398236337825	0.6978642898144981	0.76429510379992	0.13630167090561285	0.10901119393578348
ENSG00000227311.3	0.11698911072288996	0.08140134025507761	0.13127441001379977	0.0750935925010176	0.17060825417984052	0.04677819582088059	0.09865364896937201	0.08933074797755534	0.11839133676005785	0.10717151246742093	0.037356418914458234	0.05715575866730786
ENSG00000084070.11	0.7294280594454862	0.7505004206902259	0.5678331402177865	0.5195448700348355	0.5479608586622403	0.6832581505823042	0.658281168466016	0.5918742596372878	0.6821667910038218	0.6952316908701974	1.3927171392965456	1.2294037923362684
ENSG00000213172.3	0.0	0.0	0.0	0.0	0.0	0.0	0.0	0.0	0.0	0.0	0.0	0.0
ENSG00000187801.14	1.0741672762533034	0.9965446687573	0.9313226510465409	0.8678091524988155	0.49935492304482587	1.0104104039435888	0.8308512358111932	0.6819408003107399	0.8152816464309823	0.7992841324942467	1.4403291882629217	1.4356354581941313
ENSG00000260920.2	4.72704346547736	4.523493759370807	4.32388662994119	3.4162523132586102	2.4503052963265284	3.9541333761532584	3.2005290950079166	2.6743392675780626	4.158229710089115	3.9214354110475065	6.578575242656432	6.329953576523082
ENSG00000279667.1	1.2279195705157513	0.42719488227490426	0.3549028953327927	0.46574482121896077	0.5534912405523672	0.8034294907721761	0.6306955291581785	1.0441643355484072	0.4801098880663103	0.5522108249964761	1.2832153142647764	1.172546973377032
ENSG00000187815.9	0.3486248588621628	0.3353230502963701	0.3550338654764685	0.350709611338857	0.29564605184276127	0.32448093664271743	0.3923102017767187	0.35232825984403593	0.3053677008433173	0.30594979139460415	0.3330283343250249	0.3492333986825739
ENSG00000238287.1	0.07951697941162374	0.06413033220753647	0.04731715436621416	0.04524069277320401	0.04427627525270939	0.07081598517233541	0.07071196273650912	0.06485755705684673	0.0640102799529918	0.06092407393465307	0.09579328862113752	0.09005792237381732
ENSG00000164002.11	0.9321704318252537	1.2697723716526377	0.9843089084903349	1.0471063990808882	1.196279317881667	1.3274891790873236	1.0642222933735046	1.0923212977746866	1.0177223807685856	1.0510076411392375	1.5249162666125373	1.4888654601020088
ENSG00000227278.1	0.09402312757762465	0.0	0.0	0.03017603255703644	0.027423273071189132	0.03759522784933188	0.04757224616408979	0.0717943427537735	0.11893760551188698	0.06890624761328139	0.03002302795306291	0.04593558456651085
ENSG00000238186.1	0.059194842291828476	0.0	0.0	0.0379963001492825	0.057550249121227894	0.03155881098338282	0.006655647585398478	0.0	0.029952174458486466	0.007230303446745723	0.06300607274656865	0.05784001774994465
ENSG00000117010.15	0.3137953947117401	0.23125224802775435	0.19561794660152867	0.26206343495703754	0.2548871703011223	0.20642061880568854	0.2327472907422765	0.19709725815965493	0.2774351419514994	0.27633446590723626	0.21440578078908196	0.27364420728999983
ENSG00000236505.1	0.0	0.1559649679287287	0.0	0.0	0.0	0.0	0.0756081565701267	0.0	0.0	0.0	0.14314979728020397	0.0
ENSG00000233910.1	0.0	0.0541545027530308	0.0	0.0	0.0	0.06224098832833833	0.0	0.0	0.0	0.0	0.024852395361146522	0.0
ENSG00000117016.9	1.9878225894850743	2.0965876369315573	2.0849237351774463	2.0464848823344712	1.3027304602313792	2.227822756226565	1.9455509406899016	1.806121428074864	1.58990210410586	1.3919772865383673	1.7289814436495798	1.586851907667675
ENSG00000237899.1	0.10753777681428091	0.09695643716851612	0.022660843792136544	0.023333043391310294	0.049477223743121704	0.03754848530970624	0.030653612318284788	0.04626134199821505	0.20692404431561545	0.20479671333725194	0.09672806454416721	0.081397289696212
ENSG00000272145.1	1.3461033531842845	1.514784311881929	0.7832083572531506	0.5973637382109419	0.7270583074034129	0.9170024614922445	0.8576548009511703	0.7613777274243596	1.1772424441176572	1.4493199008672506	1.1143778702862852	1.1691505367248598
ENSG00000066136.20	0.8767840388889578	0.878528202500171	0.8580146664336391	0.7605152771046558	0.7628893557701206	0.8068169588271276	0.8086351683700782	0.7278296849790338	0.9578652071921137	0.9111981893128992	0.7336080224571768	0.6947553929951661
ENSG00000198974.3	0.0	0.0	0.0	0.0	0.0	0.0	0.0	0.0	0.0	0.0	0.0	0.0
ENSG00000207962.1	0.0	0.0	0.0	0.0	0.0	0.0	0.0	0.0	0.0	0.0	0.0	0.0
ENSG00000117013.14	0.022339655223528466	0.02417954410659773	0.03453745064307075	0.02612974952387464	0.023746105626065824	0.03573012086885475	0.02896928394452498	0.035253515504572626	0.041949318751981345	0.029469507528160632	0.025997261199895295	0.026679101029238584
ENSG00000264582.2	0.0	0.0	0.0	0.0	0.0	0.0	0.0	0.0	0.0	0.0	0.0	0.0
ENSG00000179862.6	2.897771341799218	2.5203464399129163	3.0603409227247496	3.2687412787486676	3.231566840388949	2.89669086364586	3.3994922108051266	3.3027581525070526	4.204693083678024	4.793883626729019	2.8983751730687684	2.4775174142929393
ENSG00000229528.1	0.0	0.0	0.0	0.0	0.005125202493078935	0.0	0.0014818155489598368	0.0	0.0	0.0008048785586687776	0.0	0.0
ENSG00000228940.1	0.0	0.0	0.0	0.0	0.0	0.0	0.0	0.0	0.0	0.0	0.0	0.0
ENSG00000233118.2	0.0	0.0	0.0	0.0	0.0	0.0	0.0	0.0	0.0	0.0	0.0	0.0
ENSG00000171793.13	2.7959869374699426	2.590224696830188	2.542592670285237	2.1064487135824117	2.1675955822190605	2.375534176258349	2.006244118438436	1.7969499598700869	2.236465080611578	1.9196227188316661	1.9046074066358765	1.5925644610403558
ENSG00000281207.1	0.04972636126084885	0.03393435735650667	0.03791425992059539	0.02578042481118553	0.026775597133808147	0.04894308433736912	0.06838280372383473	0.06279677188033131	0.044999819783705604	0.04029722023391046	0.06839922054344216	0.04485068953169769
ENSG00000171790.15	0.07334788486422028	0.06124278845368928	0.06309992038054242	0.06355925600887831	0.03850744417640275	0.0645220716702146	0.05071882230653133	0.05040639457215197	0.07793838065899358	0.08063113267836854	0.1803425129348119	0.20067356943610812
ENSG00000010803.16	0.15693937302786226	0.16570289248268658	0.15523579354249945	0.14098170983433392	0.13899404957239087	0.18481711449990135	0.16606576719052019	0.17398122536827243	0.19535969534469766	0.18102499646294615	0.2782029076630591	0.26186236531431284
ENSG00000215893.3	0.0	0.0	0.0	0.0	0.0	0.0	0.0	0.0	0.0	0.0	0.03593117401611545	0.0
ENSG00000235358.1	0.0006594542463314852	0.0013765501547089358	0.0009866384610024805	0.0012698819951982006	0.0011540390757693035	0.0031642001221335626	0.0006673192128082638	0.0030212832998434153	0.003670471388325791	0.0024164542681178037	0.003369181822637073	0.0038661657505611657
ENSG00000213987.4	0.0	0.0	0.0	0.0	0.0	0.0	0.0	0.0	0.0	0.03290715030249656	0.0	0.0
ENSG00000204060.6	2.04827048904935	2.0649090905738436	1.7160467788380145	1.6060924546210005	1.2702488436275599	1.8613697820178714	2.014687991493304	1.8335787409608504	0.41090011530213355	0.4482467798635067	0.9777630606179705	1.0423909420044946
ENSG00000229901.1	0.0	0.0	0.0	0.0	0.024577850752524395	0.0	0.0	0.0	0.0	0.0	0.026907856631617284	0.0
ENSG00000252563.1	0.0	0.0	0.0	0.0	0.0	0.0	0.0	0.0	0.0	0.0	0.0	0.0
ENSG00000127129.9	0.03325402579296796	0.06941472377295911	0.017768860177633686	0.021345270910131574	0.02494039280329917	0.011397129093693692	0.07851813479010276	0.06892159523090295	0.045671395212499424	0.026111472264442843	0.015169315581574682	0.01856738447042419
ENSG00000127124.14	0.025185045321834923	0.02492358828266611	0.025331396589514853	0.021871526399599578	0.018394866242268146	0.04468149807935097	0.030464707319568674	0.03466399413221509	0.027227089925270443	0.02281950178012689	0.0810955117155019	0.08675056065026192
ENSG00000230881.1	0.0	0.0	0.0	0.0	0.0	0.0	0.0	0.0	0.0	0.0	0.0	0.0
ENSG00000230638.4	0.0	0.0	0.0	0.0	0.0072932935075540935	0.0	0.0	0.0	0.0	0.0	0.007984705336914545	0.0
ENSG00000227538.1	0.0	0.0	0.0	0.0	0.0	0.0	0.0	0.0	0.0	0.0	0.0	0.0
ENSG00000228776.2	0.0	0.0	0.0	0.0	0.0	0.0	0.0	0.0	0.0	0.0	0.0	0.0
ENSG00000044012.3	0.0	0.0	0.0	0.0	0.0	0.0	0.0	0.0	0.0	0.0	0.0	0.0
ENSG00000197273.3	0.0	0.0	0.0	0.0	0.0	0.0	0.0	0.0	0.013988517589557896	0.015195408329125198	0.0	0.0
ENSG00000198815.8	0.4751349096448622	0.4796271717046596	0.4271272315492705	0.39437732632237155	0.3087540634298815	0.4463407530124171	0.4567793101351732	0.4314175936300602	0.48358813092976566	0.44698937676076395	0.7159151910257598	0.7092769300604491
ENSG00000227527.2	0.0	0.00652027457896023	0.0	0.0	0.005466311287768804	0.0374694913013408	0.0	0.0	0.009483185670245435	0.0	0.0	0.0
ENSG00000177181.14	0.9146726829747086	0.8571298317649361	0.5462891747832722	0.5427800379205916	0.538641572489777	0.7427268693131056	0.8855453562814005	0.7506557913542714	1.0165708130278512	0.951438231410746	1.9284264448243258	1.821548269788203
ENSG00000235002.1	0.0	0.0	0.0	0.0	0.0	0.0	0.0	0.0	0.0	0.0	0.0	0.0
ENSG00000066185.12	0.0021604512312539243	0.014280854299897085	0.015353643374400386	0.02010804791101156	0.0403282183679327	0.02937118116812635	0.00838050158605576	0.007423564934290252	0.013664664369859787	0.017812336735563716	0.0034493262125116614	0.007388513332233914
ENSG00000127125.8	0.8567277614995236	0.975458451256816	0.7477096848952168	0.7311449278204534	1.4386895726576128	1.0536417482128713	0.8417690584090143	0.8957828540463004	0.7701161742669608	0.8769904198059367	0.8849456138326252	0.9481011017014709
ENSG00000186409.14	0.04568918388606954	0.04167429199910237	0.04108028525811545	0.03882096261955222	0.04211340106808701	0.0612475215197484	0.05487829002517246	0.04920021648988043	0.07254140906947835	0.06830950238088564	0.07266572622137105	0.06997005502630055
ENSG00000230116.1	0.0	0.0	0.0	0.0	0.0	0.0	0.0	0.0	0.0	0.0	0.0	0.0
ENSG00000236876.3	2.3000582999959223	2.1823456333310913	1.56419010936841	0.6710789329848401	3.1712764142622896	1.1705021685627806	2.4685498880171965	1.2772963666044481	2.2218254784877276	1.992110472043672	0.6676762932845334	1.0215525523000173
ENSG00000200254.1	0.0	0.0	0.0	0.0	0.0	0.0	0.0	0.0	0.0	0.0	0.0	0.0
ENSG00000236180.2	0.0	0.0	0.0	0.0	0.0	0.0	0.0	0.0	0.0	0.0	0.0	0.0
ENSG00000171960.10	2.107568433589932	2.372482977751825	1.6029087845242158	1.6608553853139891	2.5978947780913817	1.604760288171001	1.6548176961633854	1.7481744276798945	1.816539829455777	1.8906614465402964	1.188815613151751	1.0737195462160856
ENSG00000234917.2	0.30663630115602897	0.08667683751169088	0.10752469630063285	0.043055543032816695	0.12856300521883057	0.061304393428732694	0.16484336461510182	0.09512013810811168	0.11151824188488006	0.10533889426517366	0.1713489365529117	0.10299373885706058
ENSG00000065978.18	93.61899142590936	94.85448484316173	82.90736775583562	79.73595362625946	87.40927811278624	77.64308668895013	79.71979127669036	72.27938161432544	70.40360692234022	77.14703291507145	71.44466121034073	64.59477488759705
ENSG00000164007.10	0.15650826431019213	0.11162134626933871	0.30440655444991155	0.16827109790079303	0.19628645224645583	0.2628358451401971	0.3893381892924762	0.4212616525384799	0.07721228047809804	0.10036198332726222	0.007496323695025343	0.011469463092434214
ENSG00000117385.15	1.21533581456065	1.336101645830234	1.1768553567569642	1.1354879357671102	1.3572306377651302	1.5593693851560748	3.5769847555617447	3.8048337355489137	2.278053247470935	2.3513870938401205	1.6954582236064446	1.5833596839350599
ENSG00000164008.14	0.0	0.0	0.0	0.0	0.0	0.0	0.0	0.0	0.0	0.0	0.004221213649451638	0.0
ENSG00000283580.1	0.9497231146177655	0.8478849907158104	0.8283577267546027	0.7636696184556723	0.5618136521323059	0.8641111294553027	0.6386152704675053	0.6142888770202469	0.8740648153250759	0.8209548250165127	1.0472706760325203	1.0487654113638971
ENSG00000228452.1	0.1720709847582322	0.09977288122359819	0.10726789900479373	0.036816612904797784	0.06691615455651473	0.11467121698158547	0.06771457215850651	0.04379675361437974	0.04353335489360367	0.052543658620158265	0.036629937891556795	0.05604423418964271
ENSG00000274386.5	0.04077151185733515	0.024668633419070083	0.039119597003247665	0.02389492746323346	0.03929408379832288	0.029769826126928876	0.03796910937462866	0.03316275442523728	0.03184210878679621	0.025657833754774616	0.05603817352089473	0.04157045436159504
ENSG00000177868.11	4.908800003568837	4.801274502904001	3.929000191579036	4.187664125929909	6.952724586873551	3.7718038926973034	4.177906592827222	4.230699845258787	5.392957529296636	5.1315023038768395	5.204968731989768	4.482412355954861
ENSG00000164010.13	0.37204342532599655	0.32603478851062073	0.19858169499019157	0.17426618191560395	0.16775386451184693	0.1704730747970135	0.36257455308391107	0.3800604162788132	0.3841345324115479	0.40051184576313986	0.5278536397107826	0.43132137406496196
ENSG00000228192.7	0.05250111782632716	0.04981420915873712	0.042845033572343136	0.07046300217900613	0.05289858517300838	0.026717875919838617	0.05232231259111486	0.04191111704576813	0.0543379027310929	0.047220821761047777	0.027432675571114805	0.03497692922447892
ENSG00000164011.17	1.97423087390633	2.3312853014414476	2.0839442009264975	2.111034277602921	2.2229758490166436	2.1253020404798453	1.2422071794211196	1.0581396560064964	1.9426636729008628	2.0711439355022527	1.6699597370721626	1.8455772601376872
ENSG00000233708.1	0.0	0.008984157138751654	0.0	0.0	0.0	0.0	0.0	0.009859315272177191	0.00653334680968522	0.009462701285141867	0.0	0.0
ENSG00000237090.1	0.0	0.0	0.0	0.0	0.0	0.0	0.007074116445558262	0.0	0.06367079001654308	0.09990374373272906	0.0	0.0
ENSG00000225099.1	0.0	0.0	0.0	0.026448405005873116	0.0	0.0	0.013898558193037999	0.0	0.0	0.0	0.0	0.0
ENSG00000117394.20	2.7622625067878666	2.951050268963311	2.2046666737671745	2.313699395720595	2.2539986380184707	2.708858636352818	3.712680834596619	3.9455959890677708	6.567275830101693	7.863552924193528	2.7191600051450067	2.6868905576732773
ENSG00000284138.1	0.0	0.0	0.0	0.0	0.0	0.0	0.0	0.0	0.0	0.0	0.0	0.0
ENSG00000227533.5	0.027662734313841437	0.05613943269473759	0.03535176461750811	0.041431373673275255	0.06790782614641906	0.06267881830917447	0.017884195165503665	0.014961954024872128	0.053072524353471574	0.05912971842581141	0.04122129996961733	0.03378700284047941
ENSG00000283973.1	0.0	0.0	0.0	0.012850957773486044	0.0	0.0	0.0	0.0	0.01519545828190453	0.0036681067861303773	0.006392899128269201	0.0
ENSG00000207256.1	0.0	0.18392095274614234	0.0	0.0	0.0	0.0	0.0	0.0	0.13374870355676347	0.0	0.16880872320778767	0.0
ENSG00000283136.1	0.0	0.0	0.0	0.0	0.0	0.0	0.0	0.0	0.0	0.0	0.0	0.0
ENSG00000277513.1	0.0	0.0	0.0	0.0	0.0	0.0	0.0	0.0	0.0	0.0	0.0	0.0
ENSG00000186973.10	0.05482661428434646	0.0606908062517289	0.10812848465722036	0.07038479745403571	0.2878382645721682	0.09167577752532978	0.11264223272699657	0.06660277460836589	0.447653092132083	0.36345088463602354	0.023873153953605123	0.024350803523650683
ENSG00000117395.12	0.5894514988874664	0.6232477631587741	0.5069182637481454	0.48785900291272843	0.6001212178761962	0.46844708218906167	0.518668087298232	0.5192317825644017	0.48204705983056967	0.5350807869570755	0.5301360150210342	0.4992853528722473
ENSG00000284410.1	0.0	0.0	0.0	0.0	0.0	0.0	0.0	0.0	0.0	0.0	0.0	0.0
ENSG00000243710.7	0.024198583285131584	0.02324040989583776	0.028555711858070407	0.024064770212985302	0.0302196736861556	0.04061120575523444	0.026441563592686235	0.021080074509975608	0.07846707747987085	0.07967942330661794	0.012189037465015116	0.008658636140114246
ENSG00000199240.1	0.0	0.0	0.0	0.0	0.0	0.0	0.0	0.0	0.0	0.0	0.0	0.0
ENSG00000179178.10	0.0	0.004864176893984802	0.00522957771096225	0.004487254342313802	0.032623294911035376	0.022362031734732335	0.011790194075930438	0.016014007590287805	0.017686330560150856	0.012808172273426803	0.049109523767535045	0.054645924953374184
ENSG00000253313.5	0.007503720411926124	0.0	0.011226645669810765	0.0	0.0	0.0	0.0	0.0	0.0	0.0	0.0	0.0
ENSG00000066056.13	0.0012669632384414264	0.00617089518144416	0.005686678037224517	0.008945696108701374	0.001478116278582747	0.0010131926655302646	0.0017094315299599075	0.009674299860106038	0.006410745004303381	0.0027855385650587183	0.009709459458300065	0.0
ENSG00000117400.16	0.001877564297938226	0.0	0.002809106408300837	0.0	0.005476201417418992	0.010510439629257696	0.004433233062980692	0.0014336738015562893	0.0009500343481214854	0.0020640013859905366	0.0011990702043842053	0.0
ENSG00000234694.1	0.04935386112907021	0.05886951481960066	0.05274319946033391	0.01810258218821713	0.07403041608145873	0.06202171962260186	0.030916772628700528	0.021534689623175143	0.05708047338507067	0.0749229733107672	0.04052428835939342	0.027556727127972285
ENSG00000117399.13	31.25742214546333	31.30405621003585	30.157349649096112	29.34826590877694	32.2383815013753	30.32402049996755	19.38037464343143	18.624682884187713	26.665990346131178	27.064550836924486	7.122949246728605	6.554385062257145
ENSG00000066322.14	2.474193372565443	2.613588702461858	2.473808296124921	2.4264446482617137	2.73627624494028	2.4433280857564506	2.9785766192101444	3.3713714606885308	4.343844467151007	4.3399444255264354	1.8899935817944395	2.0312230308679156
ENSG00000283836.1	0.0	0.0	0.0	0.0	0.0	0.0	0.0	0.0	0.0	0.0	0.0	0.0
ENSG00000159479.16	3.567164999762198	4.113572719729455	3.1844053610007377	2.8209237537413334	3.359856031025154	2.913524858499844	4.184053478503023	4.3653787806876005	4.011825397366698	4.14620039004031	4.027682719265626	3.871252384750723
ENSG00000229431.1	0.027727750636449427	0.0	0.02074235276154052	0.004449509006430905	0.0	0.0	0.011691018767028499	0.0	0.03507511770662278	0.005080173624136035	0.026561689252882967	0.0
ENSG00000198198.15	0.5432700573079922	0.5276372526447708	0.5884407126578857	0.5213990855876994	0.27424551247514983	0.7105133004603413	0.6529741945687747	0.5833562233635672	0.7354651385793446	0.6429954406158852	0.8871106251866908	0.8519746699057851
ENSG00000229372.1	0.0	0.0673811785406374	0.04829527065791866	0.0	0.07531922004805863	0.051628469581110135	0.010888271395467556	0.049296576360885955	0.0980002021452783	0.09462701285141868	0.06184467048395908	0.0
ENSG00000274975.1	0.0	0.0	0.0	0.0	0.0	0.0	0.0	0.0	0.0	0.0	0.0	0.0
ENSG00000178922.16	1.501347194541575	1.7040713592346863	1.0669599513602068	1.1263158675642413	2.2770316919552407	2.258685028552827	2.4497954280508236	2.30713260324216	3.318813275731692	3.479650122274438	2.241209987558451	2.0354417498875366
ENSG00000229348.1	0.21005036389082118	0.1715716319294196	0.1912920889944679	0.15241453732198063	0.09589207089560528	0.146067508462854	0.39122538642462884	0.32078124200414837	0.14787340367162374	0.1572850234797293	0.268289222412377	0.25878443404418955
ENSG00000142949.16	2.511141877476765	2.6054475356548075	3.4920454052849905	3.237244594798816	1.859826948174781	3.6998370823684184	2.7660443960948427	2.663286595618515	2.6375517600049467	2.494325837468047	2.9851643745322236	2.823692041302839
ENSG00000066135.12	2.3095580374430873	2.3666487175990767	2.154816901681257	2.008467710090669	1.5338346830297382	2.3229649642480648	2.0492546184566334	1.8891443307869387	2.4156092965013216	2.315771225810923	2.489935528590357	2.340279331549085
ENSG00000236200.5	0.09369747718950198	0.1210763515510255	0.10513868309477382	0.12458200088757143	0.11516923137170602	0.17126864577629466	0.05417997604451932	0.07410088499678856	0.10667309713986223	0.14224000761351432	0.04701563866243412	0.08501347407651404
ENSG00000126091.19	0.15393287647808254	0.15771882199315282	0.15291705652030627	0.146375204028226	0.1288155500009382	0.15143932564718068	0.14993895903220175	0.15713186638354118	0.15206591498506672	0.14958069071427751	0.1739020285054909	0.18540004003223273
ENSG00000229444.1	0.0	0.003258139545054496	0.0	0.0	0.0009104936076223455	0.0	0.0010529797305181704	0.0	0.0023693436427525364	0.0	0.000996809351012506	0.001525129987278729
ENSG00000283414.1	0.0	0.0	0.0	0.0	0.0	0.0	0.0	0.0	0.0	0.0	0.0	0.0
ENSG00000233674.2	0.0	0.0	0.0	0.0	0.0	0.0	0.0	0.0	0.0	0.0	0.0	0.0
ENSG00000283477.1	0.0	0.0	0.0	0.0	0.0	0.0	0.0	0.0	0.0	0.0	0.0	0.0
ENSG00000224751.2	0.0	0.0	0.0	0.0	0.0	0.0	0.0	0.0	0.0	0.0	0.0	0.0
ENSG00000117407.16	0.1429170722679528	0.20882838092982037	0.20847889598468022	0.12384409995098962	0.09587304954344825	0.1714365401545662	0.2482670277583222	0.15823685541395324	0.3688066775964618	0.31159823423389243	0.44722902746301924	0.35609743139088595
ENSG00000237950.1	0.2697830043011348	0.3217984207607882	0.10571371945020801	0.13193885670054997	0.19484229230222228	0.25684039200139613	0.19066706150192428	0.1275246601687843	0.2665162153405291	0.2024219754508454	0.5332838619448222	0.46445277893658743
ENSG00000117408.10	1.915060636443031	1.9825741784802584	1.901852777193554	1.740228023722771	1.6977637406175072	2.28286825663034	1.948659207716767	1.7444155768976672	2.3650232027400526	2.223070532317023	3.4551701888234025	3.0269508696212077
ENSG00000132768.13	6.279092749685298	7.106150957868761	5.885514841910869	5.866851299788986	5.637293740575297	5.999077984558629	5.675100205601303	5.626511347163345	5.1255647428930295	5.4763593105369335	5.178504465278972	4.266323660095353
ENSG00000117410.13	29.475756676637964	29.581328279024238	21.185821322177194	22.86842447114957	35.59428501399827	18.94100496701985	28.479634868769825	26.79957627383899	24.32266536650514	25.716108369376627	33.719897100930396	27.909631253983267
ENSG00000117411.16	7.800466870836822	8.377360978751335	9.08381626072454	8.51220294781317	7.981650498962125	8.371150771749882	8.209640865822726	8.005301152642275	7.325801648940292	7.60517696985278	8.597827134836818	7.29950138131577
ENSG00000159214.12	1.2358884465339772	1.4747122862287898	1.6990330408318584	1.3047675133483543	1.701144837247176	1.686250339620913	1.4919775527477122	1.4859164976754105	2.216155728812087	2.0756524056153953	1.9801142398016216	1.7107694938537186
ENSG00000196517.11	0.6239350938558713	0.6682763469310878	0.8333293547861438	0.7766898688241087	0.4841898708561465	0.7574130428446125	0.8607529021294481	0.7804812274383999	0.5455696860773147	0.531500661057122	0.5753105358954328	0.537729191465153
ENSG00000230615.6	0.016391068221675527	0.014826434590159362	0.014714038234844996	0.015781779048783535	0.02447720435304641	0.01782683273988209	0.01658655593412748	0.01827324362075101	0.01774865795882545	0.021382139922773474	0.021563749151545877	0.017937826962581796
ENSG00000227163.2	0.0	0.0	0.0	0.0	0.0	0.0	0.0	0.0	0.0	0.0	0.0	0.0
ENSG00000271647.1	0.0	0.0	0.0	0.0	0.0	0.0	0.006765225176281918	0.01531475600617359	0.0	0.007349342086169597	0.0	0.0
ENSG00000239560.3	0.0	0.0	0.0	0.0	0.0	0.0	0.0	0.0	0.0	0.0	0.0	0.0
ENSG00000171872.4	0.0017200056487496713	0.005983922956135999	0.0	0.00331213911675759	0.004013326151118164	0.009628440183389356	0.0017405192580600072	0.0039400946851978836	0.0034812431128341133	0.0012605317242945274	0.0	0.0
ENSG00000233514.1	0.07804705297529846	0.2172214038004578	0.17515443564515346	0.3506808017491811	0.22763608287505185	0.43690053088415765	0.2632595980853994	0.476762432103053	0.03949126066021428	0.17159383110382606	0.09968648835668799	0.0
ENSG00000283039.1	0.0	0.0051169608900501545	0.011002702081646559	0.0	0.0	0.0	0.002480582564636703	0.0	0.0	0.0	0.0	0.0
ENSG00000226804.4	0.0	0.0	0.0	0.0	0.0	0.0	0.0	0.0	0.0	0.0	0.0	0.0
ENSG00000200171.1	0.0	0.0	0.0	0.0	0.0	0.0	0.0	0.0	0.0	0.0	0.0	0.0
ENSG00000238037.1	0.0	0.0	0.0	0.0	0.0	0.0	0.0	0.0	0.0	0.0	0.0	0.0
ENSG00000227994.1	0.0	0.0	0.0	0.0	0.0	0.0	0.0	0.0	0.0	0.0	0.0	0.0
ENSG00000271329.1	0.0	0.03525428750649383	0.0	0.0	0.0	0.0	0.0	0.03868845233385986	0.0	0.02784908922525929	0.0	0.07426114394658355
ENSG00000178028.13	6.793398673646211	6.923022898303311	5.282096392851138	4.828499291966207	5.285989585351774	5.597037671706927	5.607046900362116	5.131060006324698	7.300576549831163	7.4466522166399045	8.483794725331768	7.134242543632577
ENSG00000117419.14	0.7226573163034158	0.7229317389646713	0.6599345930538233	0.6577983814203827	0.7980301211476936	0.6433656016876931	0.718669078956678	0.6842992256618255	0.6758520635306453	0.6448359518430999	0.5983243352674148	0.5437165689721428
ENSG00000233602.1	0.0	0.0	0.0	0.0	0.0	0.0	0.0	0.0	0.0	0.0	0.0	0.0
ENSG00000199385.1	0.0	0.0	0.0	0.0	0.0	0.0	0.0	0.0	0.0	0.0	0.0	0.0
ENSG00000187147.17	0.3108411538944202	0.3243075556097211	0.3425483070565341	0.3105576800989788	0.3042382609569521	0.368734873132295	0.31063810321651353	0.29098477472727036	0.29305901793890504	0.29406362367748184	0.37183933571293803	0.34359437145449073
ENSG00000263381.1	0.0	0.0	0.0	0.0	0.0	0.0	0.0	0.0	0.0	0.0	0.0	0.0
ENSG00000126106.13	0.22661972331983676	0.19735120061180284	0.2478945130980127	0.2355782850435375	0.2739495491653109	0.20174457747446237	0.2221110991136057	0.19861817181697342	0.3414798270578892	0.3013493820004904	0.3463418995925274	0.24301918590361735
ENSG00000198520.10	0.102939798569534	0.09767153289314577	0.07412378521771755	0.07137572273731764	0.07546127873535334	0.09288641178452581	0.10063955298976571	0.09667742494633756	0.13926955909759453	0.1276848377402672	0.21268990391393588	0.21945547511482172
ENSG00000199377.1	0.0	0.0	0.0	0.0	0.0	0.0	0.0	0.0	0.0	0.0	0.0	0.0
ENSG00000200169.1	0.0	0.16952713905296599	0.18226215187423214	0.3127811374607603	0.42637228044596664	0.19484135476697217	0.08218277888057252	0.7441639701086784	0.24656282742638133	0.4463926475816924	0.0	0.47613232002852984
ENSG00000142945.12	2.5152742521554816	2.6248531893619003	2.8737802815104874	2.7090949175574632	2.446757623521191	2.773085559625748	1.8618667486990483	1.8586126850132847	2.66412065742935	2.7503402735774096	0.7605905361948652	0.697443814875953
ENSG00000225721.5	0.028398090044013977	0.02557107624181744	0.012496361691728788	0.024661840713757557	0.029233179664512113	0.021374118689037668	0.014650122748042197	0.0076532692329188004	0.03634570982005174	0.03183006060380994	0.014935440603371902	0.037541584286515876
ENSG00000142937.11	339.0063562035116	340.73128977059986	329.4985086695382	336.4015214029323	585.2712871271718	291.04648276881966	321.3882426314924	313.1220719776093	293.9672915523014	304.69334882127936	234.41387934723875	208.1877772673499
ENSG00000264294.1	0.0	0.0	0.0	0.0	0.0	0.0	0.0	0.0	0.0	0.0	0.0	0.0
ENSG00000200913.1	0.0	0.0	0.0	0.0	0.0	0.0	0.0	0.0	0.0	0.0	0.0	0.0
ENSG00000202031.1	0.0	0.0	0.0	0.0	0.0	0.0	0.0	0.0	0.0	0.0	0.0	0.0
ENSG00000207421.1	0.0	0.0	0.0	0.0	0.0	0.0	0.0	0.0	0.0	0.0	0.0	0.0
ENSG00000281859.1	0.0	0.0	0.0	0.0	0.0	0.0	0.0	0.0	0.0	0.0	0.0	0.0
ENSG00000234093.3	0.0	0.05076984633096637	0.16375115207450544	0.0	0.1276896152377244	0.058350926557817186	0.049224060267009574	0.0	0.2215212902658895	0.10694823848311381	0.09319648260429945	0.0
ENSG00000142959.4	0.06120631751533721	0.07097920263746754	0.025437072166913467	0.056748519478620946	0.06743995212555541	0.07613946145020029	0.06881810367426582	0.05712180959875474	0.12043875975621177	0.14453587181407226	0.2432156749906378	0.1395460622413713
ENSG00000173846.12	2.697395502179244	2.7628659756672014	1.8796871187653896	2.0340268592201047	1.8257953795795485	1.6207488582567477	2.4410352370537436	2.297194805385354	3.140414919488398	3.082780655363386	3.8953381523559405	2.9158458904782734
ENSG00000188396.3	0.11031059849658324	0.02558480445025077	0.22005404163293119	0.047204502372686925	0.34318678741057684	0.11762076534489134	0.12402912823183515	0.08423115803395474	0.20466008969447008	0.2560020826682409	0.0	0.0
ENSG00000222009.8	0.4141888866540722	0.4638547018857375	0.24197270057356174	0.2835858827604246	0.3451556543100533	0.48895496955107404	0.3965090570515585	0.40964115488173064	1.2375003234901445	1.215623396054157	0.3753575917702096	0.2890779431399458
ENSG00000117425.13	0.35236299880677835	0.44165108925078217	0.23831684960169205	0.23934445324234713	0.24918695230853044	0.3715319773593907	0.3785455101975636	0.3225009668469175	0.4561130903583981	0.4302433808618242	0.7513838470013721	0.6508652326846779
ENSG00000202444.1	0.0	0.0	0.0	0.0	0.0	0.0	0.0	0.0	0.0	0.0	0.0	0.0
ENSG00000226499.1	0.8701519260289486	0.36327244082778426	0.2603745026774745	0.7819528436519008	0.30455162888997617	0.278344792524246	0.3522119094881679	1.1959778091032331	0.5283489159136743	1.1478668080672092	1.0002703226101208	0.6801890286121854
ENSG00000070785.16	0.1699236769968954	0.2028288909278713	0.13773371499012735	0.143535998855662	0.20580340922896667	0.16928452067804442	0.14648386428004542	0.1539414086476653	0.11356462974688301	0.1304862737016881	0.13768445993910952	0.1670395931113306
ENSG00000253039.1	0.0	0.0	0.0	0.0	0.0	0.0	0.0	0.0	0.0	0.0	0.0	0.0
ENSG00000229815.1	0.0	0.0	0.0	0.0	0.0	0.0	0.0	0.0	0.0	0.0	0.0	0.0
ENSG00000232369.1	0.0	0.0	0.0	0.0	0.0	0.0	0.0	0.04357375588721895	0.0	0.0	0.0	0.0
ENSG00000268949.1	0.0	0.006230623519044771	0.0	0.0	0.0	0.00716099578082512	0.015102300369552315	0.013675112905480668	0.004530956400452837	0.006562499772693465	0.02859335995529801	0.008749635155525876
ENSG00000126107.14	4.51094916437103	4.868914333308105	4.156734216910964	3.8245314472709357	3.3343130567207533	4.920359391344803	4.150749294013669	3.7511951861079034	4.471458534928993	4.329231595695562	5.303578648238299	4.7316631200468615
ENSG00000126088.13	13.420951194216157	13.72314278048506	12.601768940044087	12.124603120953756	18.551796233931785	11.70014378027457	14.07452010248311	13.699357508363706	13.573542583946779	14.049778858089715	9.823800994798127	9.32020682751296
ENSG00000162415.6	0.14608379917669395	0.14786023580421037	0.11434385681313108	0.10990402394835537	0.08566628918912815	0.14937321763267616	0.11958486169501338	0.10290960115948572	0.15619998864226578	0.14517888480440577	0.19251452154846102	0.1816608845669736
ENSG00000234315.1	0.0	0.0	0.0	0.0	0.0	0.0	0.0	0.0	0.0	0.0	0.0	0.0
ENSG00000281912.1	0.7213758038606287	0.39926666745944295	0.6990804011325873	0.6840371569687488	0.6312006258211209	0.4064420302775048	0.6414969398869733	0.7010555833089364	0.3816025035358564	0.5587091124501112	0.5235144722067142	0.40049163840901797
ENSG00000186603.5	0.30979118938966743	0.14370236602769842	0.4377426374866386	0.4971260400366813	0.7128029627029725	0.6193513580584036	0.23801707765472935	0.40739320538044205	0.4180057762265433	0.5802007630730106	0.06594738818191213	0.13453370221936348
ENSG00000132781.17	2.1087889897789385	2.024220309855924	2.33570229119804	2.0980015404499612	1.8039842483890551	1.9995061997334054	1.6917717884710408	1.5742816100645254	2.067610408552305	1.8278529398058527	1.698060189281627	1.382560749742346
ENSG00000132773.11	3.403921144130804	3.088504881747763	2.5609843360911273	2.5650959484441676	2.976517600078076	2.612820304459304	3.0076415360358184	2.9271745943850944	3.2537129445046977	3.1528489761600325	2.6476893399387316	2.6582672036900616
ENSG00000070759.16	0.0055169155199570365	0.005294737611561711	0.003130865369674758	0.005128673689208775	0.008877750046063006	0.011410051973853974	0.009561197939467622	0.00886101968712	0.010396007402876287	0.010595850817443946	0.006196098379726786	0.006505953124647219
ENSG00000236872.1	0.0	0.0	0.0	0.055508998160474436	0.0	0.0	0.0	0.0	0.04375729190437323	0.03168836695795965	0.0	0.0
ENSG00000280670.2	0.5456761522926106	0.5710933559276642	0.20241571671208786	0.19105173292509017	0.49982479359109244	0.4508038749034645	0.8275156360483851	0.8884333250090329	0.5818811294285073	0.5254974769696601	0.16128256574302716	0.18066665772851426
ENSG00000132763.14	1.0699689426985717	1.1013731417429355	1.041009649800082	1.0227748425408685	0.8755202427643565	1.099408679722708	0.7657814642484136	0.7174909761316793	1.0040835976220257	0.9790229024499674	0.7652054209779077	0.7373817552846371
ENSG00000117450.13	19.763221478446052	20.626954587859924	17.13667872047043	17.01162466945072	23.224350087217303	16.588200196287602	16.295946658972234	17.021720783265987	17.353724469844547	17.524302752948326	9.247052615500644	9.69191498824205
ENSG00000234379.1	0.0	0.0	0.0	0.0	0.0	0.0	0.0	0.0	0.0	0.0	0.0	0.0
ENSG00000117448.13	4.079444957012986	4.320699761329169	4.35729508729372	4.149088450629126	5.47741709707539	4.181307859399905	3.7797295024835846	3.679855733712458	3.578864622640795	3.589197358185681	2.569482352749483	2.3383110631156065
ENSG00000281133.1	2.155299386010165	4.311531565337452	2.8215583126684014	2.939841941037434	1.1000951466634716	0.4308991499654192	1.7266285755197204	1.851465646784813	0.954245558068447	1.9744290181497932	2.5808256721190617	0.5264924692623166
ENSG00000280836.1	6.867375494640232	7.454208026005416	7.603190747302527	8.992457701996857	0.16023794853361495	0.6590222293588764	4.354881567151906	3.7755377895219713	3.1968562673665617	4.026286625246637	4.385716828437621	3.489303031581628
ENSG00000132780.16	10.46732354274279	10.996802587107828	12.802801010525496	10.791051843317012	8.444866232336867	12.205539833369267	8.488880006834103	7.918204574550828	8.020412801357086	8.224050475667436	5.009610004511103	4.769098479913809
ENSG00000281112.1	0.0	0.0	0.0	0.0	0.0	0.0	0.0	0.0	0.0	0.0	0.0	0.0
ENSG00000281825.1	0.0	0.0	0.0	0.0	0.0	0.0	0.25893204304837913	0.0	0.0	0.0	0.0	0.0
ENSG00000159588.14	0.13265859664702484	0.07772986191314663	0.07312286681223866	0.09859659578566203	0.11403926763319318	0.10050376385936516	0.12717544401902697	0.14394649434260195	0.18017580150208407	0.19700009440996194	0.19173440328459912	0.17737797618805184
ENSG00000159592.10	1.0749736893930553	1.052543599035538	1.1571184371031704	1.0431481627700807	0.8496150214952588	1.059373167127073	0.8871453191597528	0.7592592069507421	1.2615518904148826	1.219535992206729	0.9472265566054707	0.9306108728344628
ENSG00000225447.1	0.0	0.0	0.0	0.0	0.0	0.0	0.0	0.0	0.0	0.0	0.0	0.0
ENSG00000234329.1	0.0	0.0	0.0	0.0	0.0	0.0	0.0	0.0	0.0	0.0	0.0	0.0
ENSG00000159596.6	2.282905989580832	2.408298456915803	2.171690476094479	2.256511034918011	2.5797223580355753	2.330872922983504	2.0486578597556466	2.0598590457704598	2.449512499473529	2.596228036370823	2.2450696177400915	2.173848004224876
ENSG00000197429.10	0.5188315231848849	0.5499865382743979	0.492689614820342	0.48884894158140785	0.4213308441860332	0.5060077650696426	0.46495002719840994	0.4546652136904366	0.5696014542447415	0.5377222088985163	0.37136960067410796	0.4408530841935856
ENSG00000230896.1	0.0	0.0	0.0	0.0	0.0	0.0	0.0	0.0	0.0	0.0	0.0	0.0
ENSG00000236111.5	0.041204252967841394	0.0	0.06164749254569617	0.05289681001174623	0.04807138456008448	0.06590222293588764	0.013898558193037999	0.09438844473804929	0.1250943756795611	0.06039429937869957	0.07894290291187718	0.0
ENSG00000086015.20	0.275648756854429	0.2970469150795818	0.25794567699432647	0.24941250284300723	0.19267761590614466	0.3152308933345802	0.2715010097719311	0.2616620332848307	0.3100801915498912	0.29251129012672394	0.6564606758234747	0.5731850565068884
ENSG00000232467.2	0.0	0.0	0.0	0.029974859006656196	0.0	0.0	0.0	0.0	0.0	0.0	0.0	0.0
ENSG00000117461.14	1.2498954586111308	1.2619183712908058	1.2177264453959433	1.1378030036736895	1.066030146366341	1.4467331346625731	0.867109884235045	0.7153373893470085	1.9620239115799345	1.973808395869717	1.9154236782993188	1.8793813380259778
ENSG00000278139.1	0.0004218854904218592	0.00014677453372500385	0.00031560070566280496	0.0	0.0004921972415376008	0.0010121476415880116	0.00014230569946269717	0.00032214405415502124	0.0006404132854171332	0.0002318887928142379	0.0014818596464595336	0.0008244591356167184
ENSG00000226957.1	0.01807670452782719	0.02515563998850463	0.0	0.0	0.0	0.0	0.012194863962923663	0.013803041381048067	0.009146685533559308	0.006623890899599308	0.01154433849033903	0.0
ENSG00000233114.2	0.0	0.0	0.0	0.0	0.0	0.0	0.0	0.0	0.0	0.0	0.0	0.0
ENSG00000227857.2	0.2524779280754765	0.26565461570277965	0.20269153593046477	0.18973097569048314	0.29096394083180804	0.19205790684172971	0.21394615732755634	0.11285123942307432	0.09659301975549994	0.11733749593575914	0.07865373476934284	0.06017056791569333
ENSG00000117472.9	0.06435207169989009	0.07701531489360741	0.026958389023198324	0.04130664998620514	0.057058547406182034	0.04322846777788129	0.07380217396027526	0.06093120242162239	0.018234549938285438	0.01603486680794136	0.09370163579434572	0.09557640048344858
ENSG00000250719.1	0.0	0.0	0.0	0.0	0.0	0.0	0.0	0.0	0.0	0.0	0.0	0.0
ENSG00000085998.13	2.0582451430326336	2.1694681171188543	1.8293649244183439	1.779552866555872	1.830674097904011	1.9428683046728437	2.2462721151577663	2.210983328955535	2.403915445655528	2.4262568976281096	2.87845483810991	2.610235883089713
ENSG00000171357.5	0.05470303010178084	0.05655002462970583	0.0713208565514441	0.06922291308504303	0.07567214103227445	0.06124454923366365	0.04375716095359316	0.04415710510420632	0.06010372933861139	0.05612590102354743	0.08084965122229403	0.06414121452941929
ENSG00000085999.11	0.9237997530746834	0.9188938138078013	0.9851984207448953	0.8021208007043487	0.701340966747323	0.894523400227059	0.5532154382790658	0.47188601271671393	0.7534242382978623	0.7467234748258702	0.21854930882473886	0.21610390909854257
ENSG00000132128.16	1.777110712269534	1.8818983386194215	1.9348056523525456	1.66440613412891	1.7541997655369128	2.096869135222648	1.9001425041069464	1.8230806588752464	1.9401445910828599	1.9780229519468593	1.9884260191148768	1.8132533716921642
ENSG00000173660.11	14.477315677988097	14.460426372243292	11.46948198703731	11.546192551867856	20.03214500267456	10.225799013572658	12.45780267107822	12.218343024242536	11.55975443898573	11.279284377765393	9.830998820441547	8.826649251133686
ENSG00000117481.10	0.6888328207861116	0.7743606015280223	0.7385357265134052	0.6898718301111504	0.6498442784855143	0.7724611308208909	0.6024433696678765	0.5833753885791907	0.7351225039934703	0.7527100527570696	0.6892397646824635	0.749801167035919
ENSG00000225779.1	0.0	0.0	0.0	0.04873960814090438	0.04429341666782852	0.0	0.025612519163322058	0.11596051024728729	0.0	0.05564786392617305	0.09698495750691324	0.07419406070905275
ENSG00000117480.15	0.7611729844072054	0.9059395956642439	0.5480056938341821	0.47297305995285527	0.5458383838421276	0.645325551252914	0.6906198747118121	0.5855878455484212	0.6008890843550043	0.5777596918554653	2.3391684179985326	2.050909029525944
ENSG00000232022.7	0.0027816388708335462	0.0015483774911517025	0.0008323464167078348	0.00035709863005308786	0.002596183107049277	0.0022244813555517633	0.004879010977144623	0.002973612083717964	0.006192954822777627	0.006931122436837492	0.007816335924878105	0.006523137574848813
ENSG00000224863.2	0.0	0.0	0.0	0.0	0.0	0.0	0.0	0.004642950117323026	0.0	0.0	0.003883186775179144	0.01188264253543423
ENSG00000197587.10	0.0038753654243612926	0.0	0.0	0.0	0.0045212367221102966	0.006198272696598009	0.010457559691580458	0.020714107743343226	0.005882723061002874	0.0028401191962320682	0.002474927338869363	0.00378666782871929
ENSG00000282881.1	0.0	0.0	0.0	0.0	0.0	0.0	0.013053894435450053	0.014775355069492062	0.0	0.0	0.0	0.0
ENSG00000269956.1	0.0026634771714691982	0.0030887577222172896	0.006641575292479703	0.0	0.0015536871336634928	0.0007099957475902849	0.003294185978133788	0.0013558550106546154	0.006738503712261285	0.005855906590792505	0.009638876999284939	0.011277572458611681
ENSG00000162456.9	0.01905075098972099	0.013255564161884132	0.06769382999238437	0.03668519205302135	0.038895085926568436	0.0533222133562511	0.038555918699707654	0.04000371503431405	0.10121523512403723	0.11867382301848835	0.10341435295612218	0.11168835655947157
ENSG00000079277.19	0.14944037637331353	0.16007172614877516	0.17738629048817967	0.15765358669943175	0.14712181124723425	0.19226794745659828	0.1676011546750937	0.1655854043019647	0.24449897604849583	0.2337224329114947	0.1264467797965964	0.10594514902628599
ENSG00000142961.14	0.0	0.0	0.0	0.0	0.0	0.0	0.0	0.0	0.0	0.0	0.0	0.0
ENSG00000123472.12	1.9380925794210053	1.9083240970127089	1.997660541330023	1.9659659532301421	1.9090171817422705	2.0331148222438395	1.6569730641477745	1.6583114194094557	1.9957921060279118	2.038179121142814	1.6140461582468901	1.6580992591414152
ENSG00000233647.2	0.0	0.0	0.0	0.0	0.0	0.0	0.0	0.0	0.0	0.0	0.0	0.0
ENSG00000186118.8	0.02364962398660658	0.004113868113756296	0.013268715424479868	0.02656560620973961	0.03793774599171047	0.042553450555774676	0.02592598742908966	0.045146052206424356	0.005983271819800349	0.03033096276035133	0.04153428387007395	0.0693250265498387
ENSG00000228237.5	0.021717666274712107	0.02266681656587935	0.013925466149177298	0.009957322225663668	0.01266857438301418	0.022329841898329775	0.009418577803276774	0.011845152331206126	0.021193045597356717	0.02216887414908527	0.007925467682438488	0.0060630292108604725
ENSG00000159658.10	0.9227950770577174	1.0070850337727955	1.1471867522989336	1.0158886277623145	0.7404339943651687	1.158486178383284	1.027008640804221	1.0316048248650969	1.3872212647959166	1.466451446046014	0.9267812294020721	0.8966860467272291
ENSG00000236476.2	0.0	0.0	0.0	0.0	0.0	0.0	0.0	0.0	0.0	0.0	0.0	0.0
ENSG00000142973.13	0.0004550368171844441	0.000633231700888058	0.0	0.0011683258078112038	0.0013271839829824379	0.005094512077544867	0.0001534879345719178	0.0013898312068615188	0.0009209817346011809	0.0015006622500919257	0.0	0.000444622142129768
ENSG00000154198.14	0.0004886277426342323	0.0003399885073958196	0.0003655287130818021	0.00031364297380617555	0.0011401256147625632	0.000781512880548352	0.0011537291513874798	0.000746214437606798	0.0007417266180295557	0.001253343382872109	0.008113369627160943	0.006206775299454606
ENSG00000238145.2	0.0	0.0	0.0	0.0	0.0	0.0	0.0	0.0	0.0	0.0	0.0	0.0
ENSG00000187048.12	0.004553326077538335	0.0	0.0	0.0	0.0	0.0	0.003071754146832157	0.010430509859734056	0.012671730588054458	0.005005459118085118	0.09596049626730174	0.08898223255591278
ENSG00000259832.1	0.0	0.0	0.0	0.0	0.0	0.0	0.0	0.0	0.0	0.0	0.0	0.0
ENSG00000261196.1	0.0	0.0	0.0	0.0	0.0	0.0	0.0	0.0	0.0	0.0	0.0	0.0
ENSG00000261593.1	0.0	0.0	0.0	0.0	0.0	0.0	0.0	0.0	0.0	0.0	0.0	0.0
ENSG00000261290.1	0.0	0.0	0.0	0.0	0.0	0.0	0.0	0.0	0.0	0.0	0.0	0.0
ENSG00000186377.7	0.06906028640013441	0.07602309623866589	0.016963662739278497	0.028449816516636493	0.022246919683841473	0.023904496124336982	0.10708582672809765	0.09366041212280896	0.07353890752894775	0.06949687983540162	0.7813652345749277	0.7261617796999146
ENSG00000186160.4	0.0005512166201359829	0.00038353801796327215	0.0004123496973409277	0.0014152714212975325	0.002250789778934136	0.0022040443625151777	0.002974883695781185	0.002525393654339813	0.000836735215342031	0.002423803795568592	0.019713335975318755	0.015080817517773269
ENSG00000225154.2	0.0	0.0	0.0	0.0	0.0	0.0	0.0	0.0	0.011804631621163136	0.0	0.0	0.0
ENSG00000225506.2	0.00033913786363906346	0.00023597304450714236	0.00025369952632037446	0.0008707504613519435	0.0005934882501547624	0.00162725477243713	0.0016015187247055331	0.0	0.0015444123943105903	0.0009941689117992619	0.0019492546653299457	0.0019882549857154954
ENSG00000162365.11	0.00227684804307916	0.0	0.0	0.0	0.0	0.0	0.0	0.0017385595758674227	0.0023041382377729444	0.0008343109779277529	0.017448780750878103	0.024472102423049334
ENSG00000225514.1	0.0	0.0	0.0	0.0	0.0	0.0	0.0	0.0	0.0	0.0	0.0	0.0
ENSG00000224805.2	0.0	0.017902314959679602	0.01924715102436795	0.03303014766573686	0.12006810468634507	0.04115106666336419	0.0	0.019646202149333797	0.09113088892481037	0.009427943888318574	0.0	0.0
ENSG00000162366.7	0.0	0.0	0.0	0.0	0.0	0.009021643724950396	0.0	0.0	0.0	0.0	0.0024015198845826727	0.0
ENSG00000162367.11	0.0017588758329022062	0.0012238305706899616	0.00263153138299268	0.0022579931455108245	0.007182039877777844	0.004219728022260226	0.006526127764213699	0.0	0.006229851728758223	0.006445091584669759	0.0022465442134369734	0.005155858456052819
ENSG00000226252.1	0.0	0.0	0.0	0.0	0.0	0.0	0.0	0.0	0.0	0.0	0.0	0.0
ENSG00000123473.15	0.4066608968385946	0.40265608908608946	0.4142386349191339	0.3720164353656993	0.25994356367854704	0.39907045384873846	0.28054207576248424	0.2951433037459605	0.3769821132683854	0.3724541578669521	0.1635393845474771	0.17964309974829704
ENSG00000162368.13	2.581555034750864	2.530768969737347	2.31370394739684	2.2791593873717004	2.7338425432647306	2.3559876439830316	2.4759564615455996	2.465697817680871	2.2417116529797645	2.475238410418293	2.741940579980817	2.5868989245011726
ENSG00000225762.1	0.0010170565907340428	0.0007076707318266031	0.0	0.001305667385675975	0.0017798400033135927	0.004066709462812044	0.0003430621645528273	0.0007766058347172131	0.0	0.0007453650509549476	0.0	0.0
ENSG00000186790.5	0.04245286669413961	0.0	0.021171866126804745	0.027249871824232903	0.04952809318311734	0.10184888999182637	0.03818593766168016	0.03241623354640077	0.05728227303845223	0.025926845692876073	0.3253404483640999	0.13827074950323467
ENSG00000237424.1	0.03351542107432075	0.023320120802740534	0.025071946729110884	0.03585509450556961	0.058651689295796845	0.08040701841459977	0.048988538447550196	0.05971411442758036	0.10740426194709793	0.15146736167943392	0.0428079537321184	0.05458055901443474
ENSG00000186564.5	0.0	0.0	0.0	0.0	0.006993697368604503	0.0	0.0020220409865780572	0.0	0.0030332397469013538	0.010983131038060468	0.0	0.005857425845451533
ENSG00000271355.1	0.0	0.0	0.0	0.0	0.0	0.0	0.0	0.0	0.0	0.0	0.0	0.0
ENSG00000229554.2	0.0	0.0	0.0	0.0	0.0	0.0	0.0	0.0	0.0	0.0	0.0	0.0
ENSG00000227883.1	0.0	0.0	0.0	0.0	0.0	0.0	0.0	0.0	0.0	0.0	0.0	0.0
ENSG00000227947.1	0.0	0.0	0.0	0.0	0.0010954605060609064	0.0	0.0006334463519615173	0.0	0.0	0.0	0.0	0.0
ENSG00000269113.3	0.007823625435008787	0.007588187569247737	0.00611866366761025	0.007152360727070231	0.006499898253733812	0.010996389820031597	0.008996515603002169	0.010318688361874516	0.011996059159710895	0.011163262806802066	0.0015140628480308585	0.000810786864543203
ENSG00000223814.1	0.0	0.0	0.0	0.0	0.0	0.0	0.0	0.0	0.0	0.0	0.0	0.0
ENSG00000225028.1	0.0	0.026940056643608136	0.0	0.0	0.0	0.010320937723722617	0.0	0.0	0.013060674875188326	0.023645856504787944	0.0	0.0
ENSG00000226133.6	0.0	0.0	0.0005102648067175474	0.0	0.0	0.0021819271902234144	0.0	0.0	0.0	0.0	0.0	0.0006664948365664597
ENSG00000231413.1	0.0	0.0	0.0	0.005275715870928049	0.004794447272053013	0.0	0.005544746008369515	0.0	0.0	0.0	0.0	0.0
ENSG00000237180.1	0.0	0.0	0.0	0.0	0.0	0.0	0.0	0.0	0.0	0.0	0.0	0.0
ENSG00000242267.6	0.0016226656329996843	0.0004516220577995526	0.0007283223961801577	0.0	0.0022717203600484694	0.0031143563470443568	0.0015325504308483335	0.0022302681067645075	0.0026273837244286374	0.0021405503625234047	0.0012435409094717494	0.0015855268023559387
ENSG00000279096.2	0.0	0.0	0.0	0.0	0.0	0.0	0.0	0.0	0.0	0.0	0.0	0.0
ENSG00000223720.2	0.0008268818656671726	0.0017260399283834517	0.0006185671378349328	0.0005307633290244567	0.002411726538354541	0.001983776520425126	0.002231316410509863	0.0	0.004602360582770731	0.002423970699573009	0.0031684328747278428	0.0
ENSG00000117834.12	0.0	0.0007510158708382868	0.0	0.0	0.0	0.0025894783078934244	0.0	0.0	0.0	0.0	0.0	0.0
ENSG00000272491.1	0.016747693973778927	0.01165309084942683	0.025056960508710934	0.04300039546681104	0.03907775433455762	0.026786318945847938	0.09038631986865117	0.051152932792885845	0.059319508690447394	0.10432727149099924	0.03208677464439718	0.0327287607909629
ENSG00000279214.1	0.0	0.020543330865217164	0.044173124268781234	0.07580575512747616	0.03444524921059794	0.023610912326872287	0.019917849465259933	0.045088965522917815	0.029878530193923978	0.0	0.0	0.028848902425332418
ENSG00000132122.11	0.09031401100644282	0.09359961897711062	0.09185976998909125	0.09529657837511656	0.07680613106836995	0.10580221839160862	0.0972166561114963	0.09993459408805808	0.14463096931020006	0.17690766096933083	0.0755876197213183	0.0815897194443695
ENSG00000224986.2	0.0	0.0	0.0	0.0	0.0	0.0	0.0	0.0	0.0	0.0	0.0	0.0
ENSG00000206700.1	0.0	0.0	0.0	0.0	0.0	0.0	0.0	0.0	0.0	0.0	0.0	0.0
ENSG00000235105.1	0.602316946249656	0.5743136756929699	0.40051237195293055	0.5870872066590305	0.33833681489740985	0.3567954744936592	0.5869263746486746	0.5280542502861144	0.9481675608832977	0.6702997876903438	0.5271240544752733	0.5667339318810924
ENSG00000223175.1	0.0	0.0	0.0	0.0	0.0	0.0	0.0	0.0	0.0	0.0	0.0	0.0
ENSG00000232514.1	0.0	0.0	0.0	0.0	0.0	0.0	0.0	0.0	0.0	0.0	0.0	0.0
ENSG00000186094.16	0.0015033025955063933	0.001464402827389814	0.001237036370796595	0.0009770097123810682	0.001337306148756322	0.0020287017894389373	0.0018635088332929748	0.0015209600826434637	0.0026528036863674807	0.002885123143931873	0.004008230421920888	0.004645382624696717
ENSG00000162373.12	0.0	0.0	0.0	0.0	0.0	0.0	0.0	0.0	0.0	0.0	0.0	0.0
ENSG00000229846.1	0.00020118541827780873	0.00013998535920478419	0.00015050117014939933	0.00012913796612306914	0.00023471513043719312	0.0009653299355148008	6.78616172390542e-05	0.0	0.0	0.00014744172636234806	0.00012848318477209927	0.0005897423346539532
ENSG00000230114.1	0.0	0.0016418747676512622	0.0017652136993040843	0.0	0.001376475555872387	0.001887043607731329	0.0023878270771262857	0.001801811869683721	0.0	0.001729329778403053	0.0030139337476883096	0.002305676975041306
ENSG00000225623.1	0.0	0.0	0.0	0.0	0.0	0.0	0.0	0.0	0.0	0.0	0.0	0.0
ENSG00000237478.2	0.0	0.0	0.0	0.0	0.0	0.0	0.0	0.0	0.0	0.0	0.0	0.0
ENSG00000215887.5	0.0	0.0	0.0	0.003927694999780239	0.0035693974121923395	0.0048933731815247435	0.00206399204439088	0.00934471026015484	0.006192340064213552	0.0	0.0	0.0
ENSG00000279324.1	0.0	0.0	0.0	0.0	0.0	0.0	0.0	0.0	0.0	0.0	0.0	0.0
ENSG00000233595.2	0.0	0.0	0.0	0.0	0.0	0.0	0.0	0.0	0.0	0.0	0.0	0.0
ENSG00000162374.16	0.811758593828354	0.8190133256663589	0.590837939560201	0.574281444800508	0.7242925621434498	0.7150449571993757	0.6400303357296776	0.5368868447198546	0.343485134463587	0.3455694411012808	0.41824622837963704	0.3843747886294565
ENSG00000230828.1	0.0	0.0	0.0	0.0	0.0	0.0	0.0	0.0	0.0	0.0	0.0	0.0
ENSG00000237337.1	0.0	0.0	0.0	0.0	0.0	0.014344914083355826	0.006050588713998616	0.0	0.0	0.019719009400215606	0.011455649590285208	0.01752727810604383
ENSG00000233407.1	0.0	0.0011439078208702158	0.0	0.0	0.0	0.0	0.0005545396685598685	0.0	0.0	0.0	0.0	0.0
ENSG00000234080.3	0.09595510965113749	0.06676582531195578	0.07178132693676952	0.02053072534702479	0.0	0.025578488354111643	0.04315534050806319	0.024423189658247153	0.08092101927521077	0.01172035490225905	0.0	0.0
ENSG00000229316.1	0.0	0.0	0.022109860195713815	0.03794285950209645	0.08620395965415993	0.023635818352533543	0.11963315912994732	0.022568263861418254	0.0	0.021660402730757228	0.0	0.0
ENSG00000225671.2	0.04716985188237735	0.032820910759412604	0.14114577417869828	0.12111054144103514	0.16509364394372447	0.1886090555404192	0.0954648441542004	0.07203607454755726	0.0	0.01728456379525072	0.0	0.04609024983441156
ENSG00000142700.11	25.880979921286432	25.59332698511134	35.015775765955425	33.74211943777846	21.066254182359305	31.218824465057633	23.26539221182029	17.842112868198114	5.644734780664387	6.400070182731334	1.8044092094143356	1.872720440246667
ENSG00000185104.19	0.1506343101035017	0.1329056352790274	0.12522369676582742	0.11817278882133343	0.12900864468025003	0.11579475317656056	0.13825165326950362	0.1193558737020324	0.13653469287335193	0.10749050663546544	0.15932967632337053	0.1348905835034528
ENSG00000225767.1	0.0	0.0	0.0	0.001857753889473579	0.0016882833127185957	0.0023145083977070342	0.0009762441453636854	0.006629908317516116	0.0	0.0	0.0	0.0
ENSG00000207194.1	0.0	0.0	0.0	0.0	0.0	0.0	0.0	0.0	0.0	0.0	0.0	0.0
ENSG00000230585.2	0.0	0.0	0.0	0.0	0.0	0.0	0.0	0.0	0.0	0.0	0.0	0.0
ENSG00000237130.1	0.0	0.0	0.0	0.0	0.0	0.0	0.0	0.0	0.0	0.0	0.0	0.0
ENSG00000123080.10	2.0013494298665817	2.0874127602068295	2.2638408120899367	2.112139762666601	1.6593765666837916	2.0118969239888855	1.7019729225040223	1.555923191390463	2.531671888753023	2.415206648324881	0.7923848405757257	0.6781320053401729
ENSG00000265538.1	0.0	0.0	0.0	0.0	0.0	0.0	0.0	0.0	0.0	0.0	0.0	0.0
ENSG00000275816.1	0.0	0.0	0.0	0.0	0.0	0.0	0.0	0.0	0.0	0.0	0.0	0.0
ENSG00000204006.8	0.0006110724072697405	0.0004251858368466171	0.0013713783999958582	0.0	0.0007129141913298754	0.0024433782384848863	0.0	0.0	0.0012367933854154172	0.00022391675160034297	0.0023414976001080207	0.0035825187649359417
ENSG00000200262.1	0.0	0.0	0.0	0.0	0.0	0.0	0.0	0.0	0.0	0.0	0.0	0.0
ENSG00000213478.2	0.04102326796212613	0.028544101011846394	0.0	0.0	0.0	0.0	0.0	0.0	0.0	0.015032256067904724	0.0	0.0
ENSG00000203356.2	0.007705002679919342	0.010234945146694154	0.005239905868737456	0.004046504803278505	0.008989124184631181	0.017364801623565806	0.009687052884225378	0.007487962750149823	0.0063796536683159094	0.014116814559407038	0.016998613461687677	0.01779500058605165
ENSG00000123091.4	3.830142753016504	3.5243536010680474	3.450329782609459	3.432147152182105	3.8249742919059475	3.2696605249850195	3.554807436631993	3.426353343035147	3.0921474424378035	3.1584704819492395	4.195766601515767	4.081902457473504
ENSG00000233406.5	0.2901841520865239	0.22434546595041527	0.12059923743116625	0.3311376829273872	0.22569763982180055	0.07735358733556433	0.11963315912994732	0.270819166337019	0.2773477143950377	0.41351677940536524	0.18532050856182905	0.1890283664094854
ENSG00000236434.2	0.0	0.0	0.0	0.0	0.0	0.0	0.016323004440873642	0.0	0.0	0.0	0.0	0.0
ENSG00000085831.15	0.004358429744602117	0.004380432660724258	0.002535881507462354	0.005595224122366603	0.00875717088843877	0.013167231794027814	0.003920364853786514	0.005916475271353867	0.004655706885189976	0.004613757877110374	0.0281435401165322	0.025552055959220596
ENSG00000261664.5	0.0	0.0	0.0	0.0	0.0028825874339380463	0.003951808782751641	0.0016668464852320703	0.003773318190586332	0.002500416680249899	0.0036215276523382457	0.003155859728399558	0.00965700472721004
ENSG00000085832.16	0.590711199970314	0.5539300423967358	0.5320511185326917	0.46698783764890844	0.51043356083034	0.5522108417113557	0.5352896251280667	0.5205293186850514	0.48278529697641626	0.4568584613286476	0.7641405817618496	0.72663073581672
ENSG00000232027.2	0.0	0.0	0.0	0.0	0.0	0.0	0.0	0.0	0.0	0.0	0.0	0.0
ENSG00000206595.1	0.0	0.0	0.0	0.0	0.0	0.0	0.0	0.0	0.0	0.0968587820224427	0.0	0.0
ENSG00000238140.1	0.0	0.0	0.0	0.0	0.0	0.0	0.0	0.0	0.0	0.0	0.0	0.0
ENSG00000227070.1	0.0	0.0013501122570007678	0.0009676891720007708	0.0008303285043395069	0.0037729156856945345	0.0020689525206095843	0.0015271730609155323	0.0014816284030903398	0.0006545412085418711	0.0018960352528862284	0.000826118405356671	0.0012639708403342782
ENSG00000252032.1	0.0	0.0	0.0	0.0	0.0	0.0	0.0	0.0	0.0	0.0	0.0	0.0
ENSG00000227742.1	0.0008482604831259164	0.0005902219427535069	0.0006345598820967181	0.0005444859496834403	0.0004948161045814152	0.004748487499240489	0.0011445029906773441	0.00194314863073699	0.003004496928313357	0.0006216603126989147	0.0	0.000828845884219081
ENSG00000117859.18	0.3678897947672923	0.37634598845164713	0.36511249065382934	0.33921686063090184	0.3238595737357152	0.37025916256068203	0.35660033709198374	0.35160173477414797	0.34993571482268515	0.33968517747890936	0.33846741078882836	0.33979476727882163
ENSG00000236973.2	0.0	0.0	0.0	0.0	0.0	0.0	0.0	0.0	0.0	0.0	0.0	0.0
ENSG00000232846.1	0.0	0.0	0.0	0.0	0.0	0.0	0.0	0.0	0.0	0.0	0.0	0.0
ENSG00000212624.1	0.0	0.0	0.0	0.0	0.0	0.0	0.0	0.0	0.0	0.0	0.0	0.0
ENSG00000078618.21	1.7520783322460902	1.7873773707429577	1.8114111352339115	1.654285167695141	1.5312395925122535	2.036546554118647	1.6395485448380744	1.6196341661065996	1.5479684430747762	1.51730027803075	1.9160597016340004	1.8056299348083473
ENSG00000266993.3	0.04830843451402094	0.022408759759874813	0.0200767696030045	0.013781544370876413	0.02817977715591159	0.030047373675749542	0.038021343102793606	0.024591625448993685	0.03259163810808489	0.03146982649618062	0.013711666406149804	0.020979010269456297
ENSG00000272175.1	0.20085227253141322	0.06987677774584619	0.3005039063159383	0.0	0.23432646237173796	0.08031095268172689	0.27099697695385916	0.15336712645608963	0.25407459815442524	0.2207963633199769	0.2565408553408673	0.09812762867971493
ENSG00000283899.1	0.0	0.0	0.0	0.0	0.0	0.0	0.0	0.0	0.0	0.0	0.0	0.0
ENSG00000230604.2	0.0	0.0	0.0	0.0	0.0	0.0	0.0	0.0	0.0	0.0	0.0	0.0
ENSG00000169213.6	0.8980067072761414	0.9228919220978294	0.8056727536325393	0.8161930258937348	0.9024008051270422	2.130600849616474	0.362938873498036	0.35421883256202535	0.25835233466233387	0.26818167114942537	0.9438676132135948	1.0387939039459273
ENSG00000200839.1	0.0	0.0	0.0	0.0	0.0	0.0	0.0	0.0	0.0	0.0	0.0	0.0
ENSG00000229032.1	0.0	0.0	0.0	0.0	0.04793041275785549	0.0	0.0277155999157356	0.0	0.0	0.0	0.0	0.0
ENSG00000264613.2	0.0	0.0	0.0	0.0	0.0	0.0	0.0	0.0	0.0	0.0	0.0	0.0
ENSG00000117862.11	1.5626518578370037	1.4589259104598409	1.4865187825169754	1.4342021884316853	1.9509726073347493	1.4057068496041694	1.433387152512183	1.3618056115036796	1.611278499319127	1.5956059944344163	1.2705338902609669	1.0726188419288663
ENSG00000198841.3	0.0	0.0	0.0	0.0	0.0	0.0	0.0	0.0	0.0	0.0	0.0	0.0
ENSG00000223390.1	0.00257337362400185	0.012533922385896179	0.009625343251991502	0.00991086447685179	0.0015011269976514256	0.010289656409901635	0.004340108179310176	0.00392996218600744	0.009114762861785313	0.008486708123568179	0.008217177011400392	0.0
ENSG00000228369.2	0.0	0.0	0.0	0.0	0.0	0.0	0.0	0.0	0.0	0.0	0.0	0.0
ENSG00000134717.17	6.437921822442667	6.130882748145149	5.073554240378676	5.241419218515239	6.89236730468919	4.105519304125438	5.4453129442724455	5.030921477258238	5.440031611828097	5.12861804584931	5.526254243677615	5.2679992345210875
ENSG00000157077.14	0.2093966816675337	0.22135922989317564	0.21319536871325304	0.20068996767868563	0.1455543780171323	0.2334949722460616	0.20136170676833792	0.19408671622057108	0.16915100321859272	0.16379716137118175	0.36339850024637294	0.3417651318614107
ENSG00000241745.3	0.0	0.0	0.0	0.0	0.0	0.0	0.0	0.0	0.0	0.0	0.0	0.0
ENSG00000228407.2	0.7438643898619154	0.23003682585358215	0.30914671778077724	0.424422782395132	0.48213188054362016	0.06609662477345664	0.33454936535454294	0.0	0.3763901569119538	0.12114490730830592	0.1583515456639424	0.2422797203684997
ENSG00000223429.1	0.0	0.0	0.0	0.0	0.0	0.026674709283573572	0.0	0.0	0.0	0.0	0.0	0.0
ENSG00000224255.2	0.0	0.0	0.0	0.0	0.0	0.0	0.0	0.0	0.0	0.0	0.0	0.0
ENSG00000236004.2	0.0	0.0	0.0	0.0	0.0	0.0	0.0	0.0	0.0	0.0	0.0	0.0
ENSG00000237663.2	0.0	0.0	0.0	0.0	0.0	0.0	0.02658514647332163	0.0	0.0	0.0	0.0	0.0
ENSG00000213735.2	0.0	0.0	0.0	0.0	0.0	0.0	0.0	0.0	0.0	0.0	0.0	0.0
ENSG00000154222.14	1.0553280774782552	1.0809736113770583	0.9184783720853159	0.9190142409661665	0.6547289699732072	1.007045204413564	0.9404849470771135	0.9751474495946586	1.2937622517766303	1.3426888961530232	1.6337748602631974	1.457820867503083
ENSG00000272100.1	0.0718433128670055	0.09997754354405686	0.0537439678603505	0.09223033540509598	0.2933587057769258	0.1723596599861677	0.12116691758033127	0.0	0.14540884694376335	0.0526514404839945	0.04588134528211665	0.14039799180328444
ENSG00000224680.4	0.2964962118320862	0.24068667890235906	0.07393350076027054	0.06343885504054221	0.028825874339380466	0.2766266147926148	0.13334771881856564	0.1509327276234533	0.2500416680249899	0.18107638261691225	0.6627305429639072	0.0965700472721004
ENSG00000085840.12	1.011621077606921	1.0071402054834915	1.0443627064712562	0.9495671427337814	0.8474424290453083	0.9953048339068457	0.6806646406368505	0.6716709181675666	0.709540466627183	0.6855507192199902	0.19573913159559977	0.2103306620802603
ENSG00000134748.12	5.299056813014484	5.534240797471018	5.407782439802678	4.9551066464828155	5.05341753709108	5.48638536748597	4.346017233262891	4.010769452721681	5.102108301910178	5.317407275497386	4.372555635816983	4.3635954650602375
ENSG00000134744.13	0.7593012643596984	0.7490518199049425	0.7431069119698559	0.6254868826153939	0.49076147840549034	0.7541187671623717	0.5966564264990457	0.5498782629579605	0.7174357647182974	0.6790007071293745	0.763907573206832	0.8128154665436593
ENSG00000272371.1	0.24631992982973314	0.2999326306321705	0.3685300653281177	0.6324365856349439	0.43105769012119705	0.0984912342778101	0.3946579601187932	0.7523415961538288	0.24927230904645148	0.338473545968536	0.4325955412313856	0.2406822716627733
ENSG00000236290.1	0.27939066114946587	0.27771539873349127	0.14928879961208472	0.4355321394129532	0.8148852938247939	0.4787768332949103	0.484667670321325	0.7619200192530095	0.18176105867970418	0.2047556018822008	0.05097927253568517	0.2339966530054741
ENSG00000116157.5	0.1929733542198052	0.14886609829999184	0.232228015039634	0.22349872414006264	0.38909103897562014	0.26838455814585177	0.18253953057243497	0.20180670622239014	0.22075845306329697	0.2736235213653913	0.1178805038240937	0.09017927606469385
ENSG00000182183.14	0.006939377202542428	0.010729861025945175	0.0005767948338021601	0.003464443375655797	0.004497721662794442	0.007399242400132684	0.006241901805508686	0.00824254927127172	0.007802835838639988	0.006780834405599885	0.019204030428492645	0.018081471742188042
ENSG00000162377.5	2.5028733581414486	2.6942205652797813	3.0156101491918412	2.7891805563649616	2.5100759319918207	3.334846658862805	2.0756245641242113	1.9803371766528466	1.798278472758525	1.948633028534297	4.03139251233776	3.9762951189159454
ENSG00000233664.1	0.0	0.0	0.06550046082980218	0.11240572127496073	0.0	0.07002111186938062	0.0	0.06685848168945158	0.0	0.0	0.0	0.0
ENSG00000239640.3	0.0	0.0	0.0	0.0	0.0	0.0	0.0	0.0	0.0	0.0	0.0	0.0
ENSG00000162378.12	0.842441630641832	0.8078482849344312	0.7216316445879449	0.7060249318445116	0.5512090120739382	0.8425162304097092	0.7804410709159298	0.7601353703097717	0.7572503550430455	0.7288446912976208	1.2580153188490786	1.3252526574989878
ENSG00000252018.1	0.0	0.0	0.0	0.0	0.0	0.0	0.0	0.0	0.0	0.0	0.0	0.0
ENSG00000228929.1	4.7521028312691085	5.410678953474619	3.0932376215659882	5.585623506526683	6.444106749618373	2.0235175941107353	3.8095519417216925	3.3458693920359908	6.6514938962656505	6.219016510912345	3.113665744806198	3.497579927962879
ENSG00000206627.1	0.0	0.0	0.0	0.0	0.0	0.0	0.0	0.0	0.0	0.0	0.0	0.0
ENSG00000203995.9	0.01815006246530556	0.024143413881931156	0.01717161089447059	0.02364317188781158	0.011833068922138652	0.0221988549832624	0.016926016722216716	0.014674294759892586	0.020798615246257233	0.016040096277917807	0.018409532486927747	0.02190751143843046
ENSG00000242391.2	0.0	0.0	0.0	0.0	0.0	0.0	0.0	0.0	0.0	0.0	0.0	0.0
ENSG00000121310.16	0.010741380877183111	0.01494776384212466	0.04017662922280371	0.02815349992957933	0.026107390502889148	0.04008620294867104	0.04015671851569729	0.029390221329207517	0.06205030582874318	0.07543981552958766	0.04115865361707992	0.02973735498229429
ENSG00000230953.2	0.0	0.11204379879937407	0.0	0.0	0.1878651810394106	0.0	0.05431620443256229	0.12295812724496842	0.3259163810808489	0.05900592468033866	0.0	0.0
ENSG00000231866.2	0.0	0.0	0.0	0.0	0.0	0.0	0.0	0.0	0.0	0.0	0.0	0.0
ENSG00000116171.17	0.476983403653952	0.4584385706326109	0.5344691104617307	0.5081619251879581	0.6128083904449994	0.5193332782574047	0.535669642457706	0.5065332725904238	0.6520671044027019	0.6788378638168497	0.41631366080815135	0.39018491656498694
ENSG00000264834.1	0.0	0.0	0.0	0.0	0.0	0.0	0.0	0.0	0.0	0.0	0.0	0.0
ENSG00000266188.1	0.0	0.0	0.0	0.0	0.0	0.0	0.0	0.0	0.0	0.0	0.0	0.0
ENSG00000265815.1	0.0	0.0	0.0	0.0	0.0	0.0	0.0	0.0	0.0	0.0	0.0	0.0
ENSG00000237279.2	0.0	0.0	0.0	0.0	0.0	0.0	0.0239873593179336	0.0	0.0	0.0	0.0	0.0
ENSG00000236360.2	0.2796296608596023	0.5058743969744194	0.376529595189282	0.5743685558161666	0.6524658982207074	0.3130684442862527	0.26410034730084175	0.5551522631299772	0.1980869022736896	0.2664099832872775	0.17858008642740014	0.10929184990674837
ENSG00000226147.1	0.0	0.0	0.0	0.0	0.0	0.0	0.0	0.0	0.0	0.0	0.0	0.0
ENSG00000174348.13	0.017922532207760435	0.01579602553649171	0.019664104232060015	0.012271157631722792	0.009060789755035112	0.017199215538065346	0.01531508501953526	0.029195345522387384	0.019346507567784294	0.019702191481750606	0.01755034828062202	0.016344840836800278
ENSG00000232993.1	0.0	0.0	0.0	0.0	0.0010501330474446623	0.004318958326561643	0.0	0.0	0.0	0.0	0.0	0.0
ENSG00000227644.2	0.0	0.0	0.0	0.0	0.0	0.0	0.0	0.0	0.0	0.0	0.0	0.0
ENSG00000162383.11	0.0005052727898965276	0.00035157017638524674	0.0	0.0	0.00029474096532971567	0.0028284725909763692	0.0	0.0	0.0	0.0005554450198030184	0.0	0.0
ENSG00000235563.1	0.0	0.0	0.0	0.0	0.0	0.0	0.0	0.0	0.0	0.0	0.0	0.0
ENSG00000277397.1	0.0	0.0	0.0	0.0	0.0	0.0	0.0	0.0	0.0	0.0	0.0	0.0
ENSG00000157184.6	1.0581200216212667	1.1147878729709897	1.1478063644736158	1.1255755250585893	1.1535184331966242	1.2207192487989273	1.056909944175215	1.0728664058586466	1.250333586120302	1.3093815852466595	0.6354648953442192	0.5547016560440436
ENSG00000236723.2	0.2877691815489524	0.439530533366282	0.4515462630351092	0.3378929497243308	0.4012371076007051	0.4434202675495847	0.4403531162964544	0.4019547997361818	0.46168765907119247	0.49123319158977324	0.5737466824857874	0.48692640193298425
ENSG00000162384.13	4.522226818514118	4.456654691120853	4.460221622384075	4.403793339179805	4.9975654503842355	3.9361361443603955	4.196264289543317	3.827283934944488	5.218087269448237	4.942918525093751	4.3293040486131025	3.7466748533696372
ENSG00000259818.1	0.007804705297529846	0.005430535095011445	0.023353924752687126	0.02504862869637008	0.0	0.006241436155487967	0.01316297990426997	0.005959530401288163	0.01974563033010714	0.008579691555191303	0.0099686488356688	0.015252149527376304
ENSG00000162385.10	3.732504731208763	3.6335924427840016	3.5666951737736965	3.26607782724856	3.931942246582912	2.845302323581181	2.663190529469176	2.778866267454386	2.9037096931934308	3.0157979466165097	1.9133672127506351	1.9088160150315976
ENSG00000226754.1	0.09400059627458664	0.1354835870456845	0.20091202938448785	0.15515383526090912	0.11750014917633878	0.15571433456694275	0.16759536263447689	0.14868121497198913	0.2140363868564741	0.2312726824997889	0.09004750008639717	0.085288499693584
ENSG00000157193.15	1.1585997866224107	1.175342142451726	1.1139648531668687	1.0429261610371359	0.7237125463547126	1.337252419991625	0.9920119018867697	0.9366084924698753	1.0229483370624306	0.9969223987004576	1.0186390989693181	1.0503065879237607
ENSG00000234578.1	0.0	0.0	0.0	0.0	0.0	0.0	0.014190720076975733	0.0	0.0	0.015415962303872262	0.026867454444482724	0.0
ENSG00000228838.1	0.049974242600711316	0.0231814756136636	0.07476865921118916	0.085540620233026	0.06802015175564867	0.10657196574650084	0.005618917699920237	0.03815941880016262	0.15171969464108484	0.08545685643359391	0.031915085600521094	0.06510727325003678
ENSG00000225030.1	0.0	0.0	0.0	0.0	0.0	0.0	0.0	0.0	0.0	0.0	0.0	0.0
ENSG00000232762.1	0.0	0.006662891657925867	0.0	0.0	0.0	0.0	0.006460027048028598	0.0	0.014535915150735058	0.014035585638248704	0.0	0.0
ENSG00000225675.2	0.044012276007215786	0.04240226895114059	0.020261138197715512	0.013038846353789548	0.02567369740884164	0.027074378683182455	0.030833437460630456	0.01809606077626529	0.09593188790634943	0.06451010228464284	0.1232409745796826	0.13232290189289736
ENSG00000226938.1	0.0	0.0	0.0	0.0	0.0	0.0	0.0	0.0	0.0	0.0	0.0	0.0
ENSG00000230138.1	0.0	0.0	0.0	0.0	0.0	0.0	0.0	0.0	0.017980168138258628	0.0	0.0	0.0
ENSG00000236253.7	0.0	0.0	0.000780028561108135	0.0040158346330230466	0.004257746092553349	0.0025015915818021434	0.0007034363865331278	0.0015924017818930822	0.005276082980542937	0.0049671170267919324	0.0	0.0010188533512575067
ENSG00000143006.7	0.0	0.0	0.0	0.0	0.0	0.0	0.001168379227502267	0.0	0.0	0.0	0.0	0.0
ENSG00000174332.5	0.0006041965941573075	0.0010930442313728187	0.0011751545788871176	0.0020166895984535947	0.002608102065243145	0.002802426879608107	0.0012635652317008353	0.0012917897518372144	0.000978301546270829	0.0004427944612854209	0.0014662622797376294	0.0016530304509139494
ENSG00000239007.1	0.0	0.0	0.0	0.0	0.0	0.0	0.0	0.0	0.0	0.0	0.0	0.0
ENSG00000058804.11	0.9749352890232903	0.9981545461106309	0.9891818912890888	1.0014216519907673	0.8196629513941162	0.9939563607485703	0.8238095806125182	0.8202278690969667	0.9381396462748122	0.9031909875341243	0.5104830986116266	0.5184587967068153
ENSG00000201003.1	0.0	0.0	0.0	0.0	0.0	0.0	0.0	0.0	0.0	0.0	0.0	0.0
ENSG00000229687.2	0.0	0.0	0.0	0.0	0.0	0.0	0.033161472179880136	0.0	0.0	0.03602466980483834	0.0	0.0
ENSG00000058799.14	0.6417550237919287	0.6204430870311817	0.6093098095714196	0.5667029620935709	0.7328442532462991	0.5708240818589517	0.6432098850285605	0.6079096265065286	0.6795760574107288	0.7216417621944416	0.5412951471339209	0.5293794409552414
ENSG00000211452.10	0.0	0.0	0.0	0.0	0.0008235134151473131	0.0033869233332294757	0.0	0.0	0.0	0.0005173089582495554	0.001803166691190154	0.0
ENSG00000081870.11	1.0976571562204724	1.0606202256096906	0.8175564247330784	0.8136251969512401	1.0556544828074557	0.7808588377298736	0.8380515736332814	0.7878618969856953	0.9973174492093324	0.9852572314585397	0.6808819773547429	0.6285984691775055
ENSG00000116212.14	2.8816677681044878	2.791392385805129	2.9470018572249774	2.7224461142979033	2.8499448160179006	2.2608600187493466	2.3487437167285075	2.3718100099764343	2.1954985005647054	2.281510780883896	1.330021089663748	1.2541822326947694
ENSG00000219102.3	0.18468196245473167	0.2753618784052413	0.2171013390968961	0.27095917746129894	0.09234051271428656	0.08439456044520452	0.08009338619716812	0.2618938642449327	0.26699364551820953	0.21268802229410205	0.1347926528062184	0.10311716912105637
ENSG00000203985.10	0.0	0.0	0.0	0.0	0.0	0.0	0.0008681013659654486	0.001965161581760311	0.0	0.0	0.0	0.0025147063839111292
ENSG00000116209.11	6.096195571629542	5.751364459698906	4.647131080697414	5.119964732688215	7.358364596882423	4.7790720620927	6.750979942044271	6.544518865295607	6.030783544113751	6.1281424381689815	5.356843344145126	5.098279609521461
ENSG00000280378.1	0.0	0.0	0.0	0.0	0.0	0.0	0.0	0.0	0.0	0.0	0.0	0.0
ENSG00000116205.12	0.3014317779728463	0.27986994092281037	0.3524656576791364	0.3149465943277254	0.38494956562809796	0.39390142888306967	0.2891500082636311	0.24105902038577803	0.338965313768697	0.3209100472993616	0.30029345158428716	0.2940681822819252
ENSG00000283749.1	0.0	0.0	0.0	0.0	0.0	0.0	0.0	0.0	0.0	0.0	0.0	0.0
ENSG00000225183.1	0.0	0.0	0.0	0.0	0.0	0.0	0.0	0.0	0.0	0.0	0.0	0.0
ENSG00000279049.1	0.0	0.22846430848934868	0.0	0.0	0.0	0.0	0.0	0.08357310211181447	0.0	0.0	0.0	0.0
ENSG00000256407.2	0.008315815221966298	0.009257866824683022	0.010575407924796292	0.009074259482330217	0.008731561681265437	0.00964274887067019	0.009116243075552845	0.007302275293964171	0.01283361949928076	0.012798174649826076	0.00955932283320103	0.00650038930990024
ENSG00000157211.11	0.0	0.0	0.0	0.0	0.0	0.0	0.0	0.0	0.0	0.0	0.0	0.0
ENSG00000280425.2	0.0	0.0	0.0	0.003436170310277745	0.0	0.0	0.0	0.008175282438144632	0.0	0.0	0.0	0.0
ENSG00000215883.10	0.0	0.0	0.0	0.0	0.0	0.0	0.0	0.0	0.0	0.0	0.0	0.0
ENSG00000116221.15	1.6172940350856762	1.6717390280847726	1.4896717798937797	1.381117154723318	1.6126073571929167	1.5459649970127887	1.4802939183152537	1.4441160885784736	1.5757568815533867	1.5919933233854584	1.4220636260242843	1.2821997513261354
ENSG00000157216.15	1.1234555500311965	1.0473166987614912	1.060786523738814	1.024214473303848	0.9115737641679815	1.2352807402402488	1.0628734406458489	0.9594496288049608	1.2040960914959415	1.1739162616794805	1.4712006943405327	1.3196203212626056
ENSG00000198711.5	0.07477401606058903	0.04459539685342986	0.055936344742187144	0.02056986130841828	0.06231136389793642	0.08542415477774228	0.05404700479183667	0.08972240013224153	0.03243010883038565	0.05479924991281165	0.21147749312268024	0.17743779749442926
ENSG00000225632.1	0.0	0.0	0.0	0.0	0.0	0.0	0.0	0.0	0.0	0.0	0.0	0.0
ENSG00000232245.1	0.0	0.0	0.0	0.0	0.0	0.0	0.0	0.0	0.0	0.0	0.0	0.0
ENSG00000235741.1	0.0	0.0	0.0	0.0	0.0	0.0	0.0	0.0	0.0	0.0	0.021126003140525967	0.0
ENSG00000237173.1	0.0	0.0	0.0	0.0	0.0	0.0	0.0	0.0	0.0	0.0	0.0	0.0
ENSG00000227453.1	0.0	0.0	0.021788095078520475	0.018695338257789726	0.0	0.0	0.0	0.0	0.0	0.021345178574592363	0.018600545384641887	0.0
ENSG00000162390.17	0.006070013229285346	0.007039219422171434	0.013622420078700282	0.01224536459136107	0.011465522370961502	0.0159495141081748	0.007214890888468274	0.009490614412202544	0.010237946875650538	0.007520082462484178	0.0035073066337286264	0.001977028512007874
ENSG00000162391.11	0.0019492759161077045	0.0027126229290512158	0.001458198654900285	0.006256057953246736	0.0056853592425312105	0.001558839279129108	0.005260063765836003	0.010419020382939442	0.041425436777147	0.035713896251492024	0.01244867445389279	0.013332632448273499
ENSG00000230728.1	0.0	0.002800692571626359	0.0	0.0	0.0	0.0	0.0	0.0	0.0020366847546353867	0.0	0.0	0.0
ENSG00000184313.19	0.0	0.0	0.0	0.0	0.0	0.0	0.0	0.0	0.0	0.0	0.0	0.0
ENSG00000271723.5	0.0	0.0	0.00020851303660429256	0.0005367456498277108	0.00032518793399313034	0.00022290399910668114	9.401941436964882e-05	0.00021283613677229368	0.0	0.00010213715300510263	0.0	0.0
ENSG00000243725.6	0.008352939673749102	0.012350495876599534	0.015621499881152745	0.014074277007038125	0.026798878815683387	0.011689755214265891	0.0063394206179536085	0.007972690195872743	0.010566322024980009	0.01262575068062249	0.014669720235534225	0.02346506402972725
ENSG00000162396.5	0.6953217688323234	0.7730669037958913	0.894439065953181	0.6966320961368364	0.7918902188692488	0.9385182641316143	0.6316398321657447	0.5393625413602816	0.8209318403971199	0.9719707556259461	0.822321905332054	0.7980342785142048
ENSG00000006555.10	0.0012998790080321107	0.000904459336167529	0.00388961214855703	0.0058406127500791475	0.0030330356298638316	0.005197577313431176	0.002192303310430489	0.0	0.001973188946000964	0.0033342248323197624	0.021583708706131424	0.008890895792692335
ENSG00000237453.1	0.0	0.0	0.0	0.0	0.0	0.02218490673089287	0.0	0.010591442643873517	0.0	0.0	0.0	0.0
ENSG00000162398.11	0.0023227134227084595	0.0	0.0011583711882360219	0.001987887524274638	0.001354909288769686	0.007429911563691221	0.0013057862294158222	0.000591193847318923	0.0015670355718054576	0.0014185292346263955	0.0019778081361767935	0.0030260696235475384
ENSG00000116133.11	11.200847480974737	11.124200818809085	12.761235983873252	11.279989645293172	8.511544802398335	10.04235203992841	9.080623087868883	7.772909979785223	12.032935112593853	10.91799097476485	8.44673308283018	8.451111152742655
ENSG00000242396.1	0.1493013784269919	0.22508265797884913	0.03722939159065133	0.14375154408165494	0.07257669072126431	0.11939656730835772	0.17626235434865242	0.1330044395953566	0.2644090711521807	0.2370717613266892	0.25426251737158784	0.09725615773229294
ENSG00000233203.6	0.10885350434394774	0.015148112658190433	0.03257210173354576	0.027948586486392722	0.03809853321778257	0.017410066665269463	0.036717247751615535	0.13298967608779802	0.16523732607245836	0.15954981964846815	0.09732406574994441	0.12763453800298585
ENSG00000143001.4	0.0	0.0033902479768874163	0.0018224630436950435	0.0	0.004263352078191998	0.011689464810817389	0.0	0.0018602481645617341	0.004930827780894506	0.00267812300522883	0.0	0.0
ENSG00000233271.1	0.0	0.0	0.0	0.0	0.0	0.0039573924051928295	0.0	0.0	0.0	0.0	0.0	0.0
ENSG00000162399.6	0.0	0.0016314327189197563	0.0	0.0	0.0027354428034190334	0.0018750423262093557	0.0015817605977013955	0.0017903526477510046	0.001186390173808948	0.0	0.0	0.0
ENSG00000169174.10	0.6045808979568508	0.5524170190725699	0.6817183593161833	0.5572310178916802	0.41274063426825613	0.5746911363038638	0.3637880596906784	0.21644984271260959	0.16808444408413997	0.13876559302393268	0.07495790444051148	0.08114608876553252
ENSG00000162402.13	0.6300549484427446	0.6790191346440628	0.7765261618684052	0.7481523624232835	0.3596192248017076	0.9036269816839385	0.6188265903715481	0.6139938063267273	0.5732742373365208	0.5435340783658527	0.8071506814524051	0.8850781747280007
ENSG00000231090.1	0.0	0.0011948774816800127	0.0	0.0	0.002003465402111881	0.006866497854315335	0.0	0.0	0.0026067717412999987	0.0018877845478755073	0.009870282050761795	0.015101647193844337
ENSG00000231095.1	0.0	0.0	0.0	0.0	0.0	0.0	0.0	0.0	0.0	0.0	0.0	0.0
ENSG00000265822.1	0.0	0.0	0.0	0.0	0.0	0.0	0.0	0.0	0.0	0.0	0.0	0.0
ENSG00000231900.3	0.0	0.0	0.0	0.0	0.0	0.0	0.0	0.0	0.0	0.0	0.0	0.0
ENSG00000232198.2	0.0	0.0	0.0	0.0	0.0	0.0	0.0	0.0	0.0	0.0	0.0	0.0
ENSG00000199831.1	0.0	0.0	0.0	0.0	0.0	0.0	0.0	0.0	0.0	0.0	0.0	0.0
ENSG00000252162.1	0.0	0.0	0.0	0.0	0.0	0.0	0.0	0.0	0.0	0.0	0.0	0.0
ENSG00000272051.1	0.0	0.0	0.0	0.0	0.0	0.0	0.0	0.0	0.0	0.0	0.0	0.0
ENSG00000234810.2	0.00029266523933413563	0.00027151635544726474	0.0001459564394506944	0.0003130958668712848	0.00045525472911354297	0.0012482394224846152	0.0001316247577044868	0.0	0.0	0.00017873672830042938	0.00018690500705083188	9.532228362298264e-05
ENSG00000230250.2	0.0	0.0	0.0	0.0	0.0005565522780818171	0.0007629909693942793	0.0006436489645701528	0.0	0.0	0.0	0.0006093140143707391	0.0
ENSG00000227104.3	0.0	0.0	0.0	0.0	0.0	0.0	0.0	0.0	0.0	0.0	0.0	0.0
ENSG00000233079.1	0.0	0.0	0.0	0.0	0.0	0.0	0.0018781835395997295	0.0	0.0	0.0	0.0	0.0
ENSG00000235612.1	0.0	0.0	0.0	0.0	0.0	0.0	0.0	0.0	0.0	0.0	0.0018829553467352934	0.0
ENSG00000229871.1	0.03151731385616664	0.0657894971577877	0.0	0.0	0.0	0.0	0.021262136268314597	0.0	0.0	0.0	0.0	0.0
ENSG00000260971.3	0.021810950291433023	0.0246611922627405	0.018355680372660336	0.03325030579701086	0.04930158541045932	0.026163381295944498	0.022071078107461332	0.0062454162130849	0.028969992616265008	0.013986419433813853	0.012187999671127612	0.013319844507950016
ENSG00000223956.2	0.0	0.0	0.0	0.0	0.0	0.0	0.0	0.0	0.0	0.0	0.0	0.0
ENSG00000162407.8	0.7701035852320817	0.7505388051088907	0.804553131788837	0.7568873892404333	0.6615698417385963	0.8373102549296818	0.767235418521003	0.7230382822608331	0.9077791041250526	0.8593934623521343	0.31044282325269734	0.27422342461624283
ENSG00000236776.1	0.0	0.0	0.0	0.0	0.0	0.0	0.0	0.0	0.0	0.0	0.0	0.0
ENSG00000224980.1	0.0	0.0	0.0	0.0	0.0	0.0	0.0	0.0	0.0	0.0	0.0	0.0
ENSG00000225475.1	0.0	0.0	0.0	0.0	0.0	0.0	0.0	0.0	0.0	0.0	0.0	0.0
ENSG00000162409.10	0.27333357017102905	0.30602441645421713	0.3484725929453775	0.32084269120860626	0.21967290040640206	0.44933205462807374	0.2648493908106148	0.2594391370943997	0.31305903966503607	0.30648728906420175	0.47844046910670485	0.5114751801714785
ENSG00000187889.12	0.04471158877729924	0.05313895821819419	0.03864119482803221	0.029947525947259888	0.05005728563099627	0.07417690636125164	0.07587644067641963	0.06510107085964915	0.029930799556997637	0.028391761681121598	0.001950907616662178	0.0035276226977493364
ENSG00000229913.1	0.0	0.0	0.0	0.0	0.0	0.0	0.0	0.0	0.0	0.0	0.0	0.0
ENSG00000157131.10	0.0	0.0	0.0	0.0002836066451784864	0.0005154701805701718	0.000706670528997928	0.0	0.0006747524762477175	0.0	0.0	0.0	0.0
ENSG00000021852.12	0.0	0.0026395370960047505	0.0005675642422295342	0.0009740002926614523	0.002212871750667306	0.001213471746450138	0.0046065083206819684	0.0023173261999051725	0.00038389825553796175	0.00027801329256374024	0.000484530860006106	0.0007413378933560917
ENSG00000236341.1	0.017047788030867417	0.01126880225215937	0.009564729152841425	0.008207043626902307	0.007458369421570103	0.017041431503606368	0.006900443239036845	0.0032543448846436836	0.0025878183037358633	0.0006246862519776658	0.0005443620413137871	0.0016657606036713495
ENSG00000173406.15	0.10790828966309343	0.10824647482288924	0.0979158359677343	0.09145681473464351	0.07200318766813053	0.11638271863977116	0.08752793526221354	0.07498012199498999	0.014488359880788403	0.014798968598804125	0.018113297954903393	0.018646232290434765
ENSG00000227935.1	0.0	0.0	0.0	0.0	0.0	0.0	0.0	0.0	0.0	0.0	0.0	0.0
ENSG00000236888.1	0.0	0.0	0.0	0.0	0.0	0.0	0.0	0.0	0.0	0.0	0.0	0.0
ENSG00000226759.7	0.0	0.0009569342262352666	0.0	0.0008827818879886967	0.0008022515461850844	0.0	0.0004638992574125479	0.0	0.0	0.0030237169472475114	0.0	0.0
ENSG00000229887.4	0.0	0.0	0.0	0.0	0.0	0.0	0.0	0.0	0.0	0.0	0.0	0.0
ENSG00000223416.3	0.0	0.0	0.0	0.0	0.0	0.0	0.0	0.0	0.0	0.0	0.0	0.0
ENSG00000235038.1	0.001391551627421512	0.0	0.002081961506385567	0.002679649675290844	0.003246937323154452	0.0033384786389175766	0.0018775305828191385	0.0021251268081077233	0.0007041153502367483	0.002039638618202916	0.0	0.0013597024286883766
ENSG00000230546.1	0.0	0.0	0.0	0.0	0.0	0.0	0.0	0.0	0.0	0.0	0.0	0.0
ENSG00000233216.1	0.0	0.0	0.0	0.0	0.0	0.0	0.0	0.0	0.0	0.0	0.0	0.0
ENSG00000162600.11	0.0	0.0	0.0	0.0	0.0	0.0	0.0	0.0	0.0	0.0	0.0	0.0
ENSG00000270209.1	0.0	0.0	0.0	0.0	0.0	0.0	0.0	0.0	0.0	0.0	0.0	0.0
ENSG00000264128.2	0.0	0.0	0.0	0.0	0.0	0.0	0.0	0.0	0.0	0.0	0.0	0.0
ENSG00000184292.6	0.0	0.04148004466189593	0.008919211687462424	0.0	0.03477504414984835	0.03813915880544987	0.02413026273514682	0.0	0.012065840491078237	0.01747579726702796	0.0076143509191597845	0.0
ENSG00000185839.3	0.5693243661158927	0.4810240302591415	0.33463225271538993	0.41764680183439695	0.521878021058682	0.22764483394399507	0.20575514306093987	0.2484146779753208	0.39095774885823165	0.2682243194467644	0.25970572801198105	0.11920584209712831
ENSG00000162601.9	0.9186623251154831	0.9263568724406608	0.6479422915062388	0.588089642231444	0.39425467336160835	0.6595598745529381	0.7693683826232768	0.7495910032291653	0.7127287428747513	0.6359025815780742	0.972549363591446	0.9809409223792419
ENSG00000283445.1	0.0	0.0007001982900941381	0.00037639886983329194	0.00032297014337524186	0.0005870154347745833	0.0032190145886868225	0.0	0.00038420274648250015	0.0002545947379416178	0.0005531209403285705	0.0016066627752061107	0.0009832851489293705
ENSG00000177606.6	24.511582279778786	25.555294088067686	28.594402928401006	26.634343495996344	18.468702664867042	28.022690354009935	24.088216030748196	22.49497917978632	21.56449357221874	23.452579189081444	49.327826443404554	46.00583135477701
ENSG00000234807.5	0.0017139333076439261	0.0025554845139238885	0.002197963626076519	0.002514625430063613	0.003570676274190521	0.004699321348173123	0.002973213420535594	0.0033653009991020245	0.0035928440387777314	0.0043065652072827	0.0029709768822245523	0.0028709238584658896
ENSG00000272226.1	0.0	0.0	0.0	0.03367961686141146	0.0	0.0	0.0	0.0	0.0	0.01922664961494181	0.0	0.0
ENSG00000231740.1	0.0	0.0	0.0	0.0	0.0025525957754847298	0.0	0.0	0.0	0.0	0.0008017359748851262	0.0	0.0
ENSG00000232453.6	0.0	0.0018674860856450104	0.00602331935405049	0.00258416333215102	0.007828090785204618	0.012878062626486978	0.004979223874894594	0.004098800544207003	0.0006790249809385951	0.010818270974488068	0.0	0.0013112509412155978
ENSG00000237352.3	0.00036517167159488253	0.0	0.00034146836007612434	0.00035159750164204164	0.0004792853871919589	0.0012411207400474097	0.00046190860431976456	0.0003485480225703867	0.0003695486022577658	0.0003679795506144047	0.00046641968147287805	0.0002676103417426539
ENSG00000228121.1	0.0	0.0	0.0	0.0	0.0	0.0	0.0	0.0	0.0	0.0	0.0	0.0
ENSG00000241042.1	0.0	0.0	0.0	0.0	0.0	0.0	0.0	0.0	0.0171638772118849	0.006214909742360125	0.0	0.0
ENSG00000235215.2	0.0	0.0	0.0	0.0008131715605187737	0.0007389913076108299	0.0020262020887282903	0.0	0.0	0.0	0.0009284288912943823	0.0	0.0
ENSG00000224609.6	0.0007355487830447502	0.0	0.0002751217098580652	0.0	0.0006436019196861083	0.0020587686629574406	0.0002481070964432851	0.0	0.0	0.0004042934000542991	0.0	0.0
ENSG00000270457.1	0.498852676880691	0.0	0.12439256656104865	0.05336770149553032	0.19399727893683943	0.13297777921781484	0.44871309537167187	0.1904573959106039	0.042069325154352896	0.060931934091269596	0.3716797407126957	0.1624783881402995
ENSG00000172456.17	0.004524372214309415	0.004589355711518711	0.009542001223588668	0.007662699434201782	0.008521766274744018	0.009808233035988484	0.009910525980891944	0.011196648509710902	0.01357031178032355	0.01332293715975935	0.007589034386334788	0.008042697440410014
ENSG00000266150.1	0.0	0.0	0.0	0.0	0.0	0.0	0.0	0.0	0.0	0.0	0.0	0.0
ENSG00000226883.1	0.0	0.0005661571363755216	0.0006086873084227296	0.0005222859127049141	0.0014239236895973912	0.0006506971336779962	0.0005489193884864724	0.0	0.0008234274765219647	0.0002981568431647721	0.0	0.0
ENSG00000134709.10	0.13146934331147211	0.10730314839556887	0.13374038761455906	0.11826033800846628	0.11277950170366619	0.19353802579301466	0.10434298786304666	0.10386120807972994	0.07066583827679238	0.07684603913347002	0.2983643204611992	0.3111495954206443
ENSG00000134716.9	0.011715682702761188	0.01688587924083512	0.012520248172472789	0.006445821182961728	0.014644529075708191	0.038814641786503325	0.02088810251101105	0.017891762616853418	0.00550462079628517	0.007052795847640981	0.0032065691404382342	0.002453044179108817
ENSG00000265535.2	0.0	0.06564182151882521	0.0	0.0	0.05503121464790816	0.0	0.0318216147180668	0.0	0.0	0.0	0.0	0.0
ENSG00000162598.13	0.016195704106387293	0.002929943849021215	0.004119287718224342	0.0006237470805190824	0.006802161212187535	0.003367450380650205	0.00677406288272369	0.0004946697527340609	0.0019667790074589095	0.00023738525321970674	0.0002068614774398619	0.00031650048440642843
ENSG00000229332.2	0.0	0.0	0.03736211669436131	0.0	0.0	0.039940741173265244	0.06738694881472969	0.0	0.0	0.0	0.0	0.0
ENSG00000238242.1	0.0016100960819521977	0.0005601546084096967	0.0018067015974201268	0.0	0.002348044872777371	0.005150386345983634	0.00027154980954102514	0.0012294399575120392	0.0	0.0002949957158481475	0.0005141283950128001	0.0
ENSG00000226476.3	0.020659090888945363	0.020468253655242897	0.010918930757442479	0.011675240614894737	0.004977618020567353	0.016880264836954272	0.02590461785912977	0.022462092185308032	0.005453924293302445	0.004196502309062915	0.0015774872471270723	0.0019747423411321514
ENSG00000231252.2	0.033213831021604384	0.042945812124332586	0.025651075284051014	0.024340448074437065	0.023453507294236554	0.023012500735793983	0.03410888824810027	0.03593731228658366	0.0049669451886442464	0.004681009636679502	0.0012881400120958808	0.001445304162453964
ENSG00000162599.15	0.33278453887591974	0.31990575233819013	0.3750863663807983	0.3592865597229161	0.26376374038361694	0.38743669968072275	0.32052554601361966	0.3130790556614697	0.10724356914939821	0.10977795470079856	0.03039514158177757	0.034913055327479334
ENSG00000237928.5	0.017433243224433008	0.008937966855790522	0.021277943852756904	0.012957007528174403	0.018197766824330372	0.029350303956776107	0.03125889827742901	0.019617251070422313	0.03342732113649732	0.027569719793662503	0.011133404346873772	0.010758466804849383
ENSG00000270742.1	0.0	0.0	0.0	0.0	0.0	0.0	0.0	0.0	0.0	0.0	0.0	0.0
ENSG00000237853.6	0.0	0.0	0.0	0.0	0.0	0.004908380240569945	0.0	0.0	0.0	0.0	0.0	0.0
ENSG00000223920.2	0.0	0.0	0.0	0.0	0.0	0.0	0.0	0.0	0.0	0.0	0.0	0.0
ENSG00000162604.12	0.7166199256502238	0.6686422053865884	0.49876998723678373	0.5669805676406068	0.7380832094071064	0.5034034642000855	0.6870448461343397	0.6387992932448672	0.6817606359004467	0.6922269742430031	0.6282178385271586	0.6305048963759731
ENSG00000271200.1	0.2630881879636821	0.503408053760568	0.14760667229251195	0.12665433383094166	0.19183416373742632	0.47338216475074224	0.4658953309778935	0.6528903376246915	0.7321642645407803	0.5302222527613529	0.588056678967974	0.5784001774994465
ENSG00000132849.19	0.029098157451922894	0.02887260180066126	0.025563616641216886	0.023872796342285754	0.03323575109383875	0.04756705869613081	0.033150220643003256	0.036246598448231096	0.03175457759491226	0.03610659698572041	0.05066219917361264	0.056173938256177745
ENSG00000200575.1	0.0	0.0	0.0	0.0	0.0	0.0	0.0	0.0	0.0	0.0	0.0	0.0
ENSG00000212360.1	0.0	0.0	0.0	0.0	0.0	0.0	0.0	0.0	0.0	0.0	0.0	0.0
ENSG00000236646.1	0.0	0.0	0.0	0.0	0.0	0.0	0.0	0.0	0.0	0.0	0.0	0.0
ENSG00000242860.3	0.0	0.0	0.0	0.0	0.0	0.0	0.0	0.0	0.0	0.0	0.0	0.0
ENSG00000263908.1	0.0	0.0	0.0	0.0	0.0	0.0	0.0	0.0	0.0	0.0	0.0	0.0
ENSG00000283690.1	0.0	0.0	0.0	0.0	0.0	0.0	0.0	0.0	0.0	0.0	0.0	0.0
ENSG00000234204.1	0.0	0.0	0.0	0.0	0.0	0.0	0.0	0.0	0.0	0.0	0.0	0.0
ENSG00000234088.1	0.0	0.0	0.0	0.0	0.0	0.0	0.0	0.0	0.0	0.0	0.0	0.0
ENSG00000240563.1	0.0032027081234648393	0.0011142264954615698	0.015573064928386412	0.018501941891289186	0.02895767235887812	0.033295745027904604	0.004321206868041762	0.0012227647105574958	0.0	0.004107516503437874	0.0	0.001564703000608131
ENSG00000237227.1	0.0	0.0	0.0	0.0	0.0	0.0	0.0	0.0	0.0	0.0	0.0	0.0
ENSG00000200174.1	0.0	0.0	0.0	0.0	0.0	0.0	0.0	0.0	0.0	0.0	0.0	0.0
ENSG00000132854.18	0.14377377720227935	0.1437901081164964	0.21332642352866243	0.16886425089696291	0.15405469003558098	0.24544550840997423	0.1305842335375968	0.09421096904284218	0.0036116287270862558	0.0052309734647166236	0.010636167991038385	0.012952347032983298
ENSG00000201153.1	0.0	0.0	0.0	0.0	0.0	0.0	0.0	0.0	0.0	0.0	0.0	0.0
ENSG00000162607.12	10.479755833182848	10.542998493021852	10.091472301392725	9.231955027780355	9.704114322512236	9.23030605783924	8.748303019665302	8.225658457883748	6.772805956699645	6.798340957211763	3.557512937825408	3.500986487422006
ENSG00000116641.17	0.4148907580418081	0.4142829871819843	0.38890041629779926	0.3663522734491479	0.2493501552944887	0.4593925794658454	0.4399062597895557	0.4305998133741275	0.44172899249875874	0.41547108399862087	0.3676290079466083	0.3944003739493812
ENSG00000270549.1	0.0	0.0	0.0	0.0	0.0	0.0	0.0	0.0	0.0	0.0	0.0	0.0
ENSG00000132855.4	0.0	0.0	0.0	0.0	0.0	0.0	0.0	0.002467102645367217	0.0	0.0	0.0	0.0
ENSG00000278967.1	0.0	0.0	0.0	0.0	0.0	0.0	0.010397161244516874	0.0	0.0	0.0	0.0	0.0
ENSG00000213703.2	0.0	0.0	0.0	0.0	0.0	0.0	0.0	0.0	0.0	0.0	0.0	0.0
ENSG00000235545.1	0.16777024304031946	0.19221776503912066	0.09625135248895836	0.10202140018472934	0.06769642126055476	0.1341661498811831	0.1855143405849048	0.16085527019108103	0.17552560366827188	0.14652659794336934	0.28115027491216	0.35004685692715165
ENSG00000125703.14	0.19143385143504968	0.20027942623991923	0.22202127252196702	0.1913900162188621	0.24603371512294706	0.21696924929321215	0.12635736063232364	0.10227019342700645	0.15487816524082734	0.16464493250220574	0.11060167986424861	0.130869395515227
ENSG00000234318.1	0.0	0.0034628101227515253	0.0	0.0	0.0	0.0	0.0	0.0	0.0025181816300207686	0.001823628933282225	0.0031782814671448482	0.009725615773229295
ENSG00000237163.1	0.0	0.0	0.0694044618064129	0.0	0.0	0.0	0.03129476679227099	0.0	0.0	0.0	0.0	0.0
ENSG00000229537.5	0.0	0.0	0.0	0.0	0.0013649800192440892	0.0037425681974614664	0.000789295103663424	0.0	0.0	0.0	0.0	0.0
ENSG00000227485.1	0.0	0.0	0.0	0.0	0.0	0.0	0.0	0.0	0.0	0.0	0.0	0.0
ENSG00000229225.1	0.0	0.0	0.0	0.0	0.0	0.0	0.0	0.0	0.0	0.0	0.0	0.0
ENSG00000203605.3	0.0	0.0	0.0008768835487401873	0.0	0.001367549742745992	0.0009374034973937079	0.0	0.0	0.0	0.0004295289668401007	0.0	0.0
ENSG00000224209.7	0.0003542502483533052	0.0003697324241136962	0.0002650046775719458	0.00011369401660056589	0.0011365471135726447	0.0019830617002334276	0.0003584752061016078	0.00013524950938208894	0.0002688722065090733	0.0005841395187304287	0.00022623508455215023	0.00017307116515036296
ENSG00000252259.1	0.0	0.0	0.0	0.0	0.0	0.0	0.0	0.0	0.0	0.0	0.0	0.0
ENSG00000228734.2	0.0	0.0	0.0	0.0	0.0	0.060526082653165315	0.0	0.0	0.0	0.0	0.0	0.0
ENSG00000223683.1	0.0	0.0	0.0	0.0	0.0	0.0	0.0	0.0	0.0	0.0	0.0	0.0
ENSG00000230798.5	0.0	0.01096183356260393	0.0	0.0	0.0	0.0	0.002657019840108473	0.006014819831494098	0.003985764008157697	0.005772859653853768	0.085519628681595	0.053877778693135585
ENSG00000187140.5	0.013438317514691676	0.018700835483060996	0.0	0.0	0.0	0.0	0.022664315518623114	0.0718287764913053	0.006799694281542891	0.014772706322847374	0.9526155574402061	0.7747140986555335
ENSG00000275836.1	0.0	0.0	0.0	0.0	0.0	0.0	0.0	0.0	0.0	0.0	0.0	0.0
ENSG00000252784.1	0.0	0.0	0.0	0.0	0.0	0.0	0.0	0.0	0.0	0.0	0.0	0.0
ENSG00000236674.1	0.0	0.02875460323169777	0.0	0.0	0.0	0.0	0.0	0.0	0.0	0.0	0.0	0.020189976697374976
ENSG00000088035.15	0.2412154514890202	0.2321168874693114	0.18812509067726532	0.18144056006959788	0.20265679789744231	0.21058031501719832	0.1858989928632011	0.17182814434081	0.22253257497036658	0.2317503169249146	0.20901056392888934	0.16973098823087704
ENSG00000142856.16	0.18795158717892385	0.16506481934386147	0.17170900990720872	0.17661435974134568	0.254111943331652	0.14634980511669488	0.15447789768072517	0.14113844674366383	0.15173710886870115	0.1515711290511838	0.07756431438563267	0.07034540540332984
ENSG00000203965.12	0.49708096988839695	0.5024012951821084	0.3612279829222075	0.3635563078157729	0.4762011530254065	0.3834330588123176	0.45836132305646454	0.35526998400623405	0.45992133418274334	0.44797653098484314	0.5365831749595042	0.5245603280458677
ENSG00000264271.2	0.0	0.0	0.0	0.0	0.0	0.0	0.0	0.0	0.0	0.0	0.0	0.0
ENSG00000251720.1	0.0	0.0	0.0	0.0	0.0	0.0	0.0	0.0	0.0	0.0	0.0	0.0
ENSG00000116652.6	0.0	0.0	0.0	0.0	0.0	0.0	0.0	0.0	0.0	0.0	0.0	0.0
ENSG00000276884.1	0.0	0.0	0.0	0.0	0.0	0.0	0.0	0.0	0.0	0.0	0.0	0.0
ENSG00000278287.1	0.0	0.0	0.0	0.0	0.0	0.0	0.0	0.0	0.0	0.0	0.0	0.0
ENSG00000277565.1	0.0	0.0	0.0	0.0	0.0	0.0	0.0	0.0	0.0	0.0	0.0	0.0
ENSG00000275823.1	0.0	0.0	0.0	0.0	0.0	0.0	0.0	0.0	0.0	0.0	0.0	0.0
ENSG00000277689.1	0.0	0.0	0.0	0.0	0.0	0.0	0.0	0.0	0.0	0.0	0.0	0.0
ENSG00000274199.1	0.0	0.0	0.0	0.0	0.0	0.0	0.0	0.0	0.0	0.0	0.0	0.0
ENSG00000079739.15	0.9852990294419987	0.9778523034400239	0.7195475372675247	0.7229522953538366	0.8891006039184076	0.8394712523359811	0.629701045662742	0.6188170838804471	0.27880939709315194	0.3191918398377895	0.2303213525204494	0.21748701144817345
ENSG00000244256.3	0.0	0.0	0.0	0.0	0.0	0.0	0.0	0.0	0.0	0.0	0.0	0.0
ENSG00000185483.11	0.09489165247774682	0.08822587123553771	0.0627041095929312	0.06616190448170342	0.050660195834334974	0.07819456052636954	0.05963190793500591	0.060486288002236765	0.01774449271681923	0.01940142189643506	0.009353589788319877	0.009271981563150674
ENSG00000177452.7	0.0	0.0	0.0	0.0	0.0	0.0	0.0	0.0	0.0	0.0	0.0	0.0
ENSG00000228056.3	0.0	0.0	0.0	0.0	0.0	0.0	0.019327238387046704	0.0	0.0	0.0	0.0	0.0
ENSG00000207190.1	0.0	0.0	0.0	0.0	0.0	0.0	0.0	0.0	0.0	0.0	0.0	0.0
ENSG00000200508.1	0.0	0.0	0.0	0.0	0.0	0.0	0.0	0.0	0.0	0.0	0.0	0.0
ENSG00000223949.6	0.0010937047173820368	0.0005073351373649362	0.001363616385761284	0.0014040659999214403	0.00021266372715410479	0.0017492750606884497	0.00012297208472143438	0.0	0.000737875874153506	0.00013358962844810262	0.0	0.0
ENSG00000177414.13	0.0017582963567017867	0.0018351410543691897	0.0023018313527989344	0.00056431230774521	0.005641172189162892	0.001406112599312957	0.0023723555190576463	0.001678253725280785	0.006227799252545049	0.0017718162538737734	0.0033687061062786265	0.006872213087749603
ENSG00000238653.1	0.0	0.0	0.0	0.0	0.0	0.0	0.0	0.0	0.0	0.0	0.0	0.0
ENSG00000158966.13	0.714887282062157	0.698458738412795	0.9665963823605551	0.8756748873062906	0.5457012464296453	0.9440907203538096	0.6500642797616916	0.6159501488570281	0.478072815971592	0.48626885904783884	0.14410556334052727	0.14510011741396556
ENSG00000264470.1	0.0	0.0	0.0	0.0	0.0	0.0	0.0	0.0	0.0	0.0	0.0	0.0
ENSG00000162437.14	0.49529066980099035	0.5410473347652949	0.47919372276179634	0.475043206150622	0.3885002578048739	0.5282825436384645	0.4329988203452744	0.4112080710055699	0.38798459824778275	0.3781247635289832	0.16018413103191753	0.1640103161676273
ENSG00000162434.11	0.4997254273277067	0.5007203950666276	0.499017429436488	0.44896502381607273	0.33418223819109566	0.5573317986947212	0.5721315017893287	0.576304811591386	0.5292243768198027	0.4801681002788508	0.7039339590509373	0.6655670697528803
ENSG00000234784.2	0.0	0.0	0.0	0.0	0.0	0.0	0.0	0.0	0.0	0.0	0.0	0.0
ENSG00000233877.2	0.0	0.0	0.0	0.0	0.0	0.0	0.0	0.0	0.0	0.0	0.0	0.0
ENSG00000226891.7	0.022219581299073865	0.014816259674699146	0.008310922865002656	0.009508282000525359	0.011341187079004864	0.015547907472979045	0.013740578282305606	0.013431785906419032	0.0145221464409042	0.009159722249148525	0.024241432429984312	0.02442490836783943
ENSG00000185031.6	0.0	0.0	0.0	0.0	0.0	0.0	0.0	0.0	0.0	0.0	0.0	0.0
ENSG00000272506.1	0.0	0.0	0.033971065584338246	0.029148971481351243	0.0	0.10894694877569756	0.01531769784646003	0.0	0.06893369162244858	0.0	0.029001174489506475	0.0887442735871652
ENSG00000212257.1	0.0	0.0	0.19773724024091224	0.0	0.0	0.21138448866228113	0.0	0.0	0.0	0.0	0.0	0.0
ENSG00000265996.1	0.32205623009347295	0.6722627927962443	0.481842470472108	0.41344633112629237	0.9393259051970531	0.772646751662131	1.4122213152466194	0.0	1.1407073337829712	0.8260829455247412	1.0283749804612354	1.573425770209222
ENSG00000199135.1	0.0	0.0	0.0	0.0	0.8834740946177688	0.0	0.0	0.2891177586570879	0.0	0.27748732146970073	0.0	0.0
ENSG00000231485.1	0.02524224506138031	0.0	0.05664904720415324	0.03240525298016886	0.04417370473088844	0.08074506593946594	0.07662988841566895	0.0	0.06386199359016634	0.02774873214697007	0.0483614180000689	0.09865804829419987
ENSG00000235804.2	0.03902352648764923	0.0	0.0	0.0	0.0	0.0	0.0	0.0	0.0	0.0	0.0	0.0
ENSG00000234496.2	0.0	0.0	0.0	0.08101313245042215	0.0	0.0	0.0	0.0	0.0	0.046247886911616784	0.0	0.0
ENSG00000162433.14	0.1288400041970472	0.14288246506308186	0.2390957291626426	0.21727485392786394	0.3143426227120376	0.3506849576436142	0.27739942308682536	0.2556865099552151	0.1876997267750125	0.18653868368079352	0.14044911312895325	0.16634463471610006
ENSG00000231622.1	0.0	0.0	0.0	0.0	0.0	0.0	0.0	0.0	0.0	0.0	0.0	0.0
ENSG00000116675.15	0.303001796772285	0.30595275173015596	0.24279514690171347	0.2104766121242808	0.18981386907894257	0.29804393337303914	0.2752718673813963	0.2330256368671658	0.2126815799653896	0.20135996171021717	0.8455358589723946	0.7864632392621561
ENSG00000229294.1	0.009317200375510412	0.004321955512527121	0.008518811088893541	0.008638607066392695	0.0066427850823837405	0.009934641403230061	0.011523504372871703	0.007904937794429892	0.008905049466443295	0.01100106764962087	0.05487452971668635	0.05866991639738212
ENSG00000234144.1	0.0	0.0	0.0	0.0	0.0	0.0	0.0	0.0	0.0	0.0	0.0	0.0
ENSG00000222624.1	0.0	0.0	0.0	0.0	0.0	0.0	0.0	0.0	0.0	0.0	0.0	0.0
ENSG00000213625.8	0.0	0.0	0.0	0.0	0.0010599397373818886	0.0	0.0	0.0	0.0018388278310008984	0.0	0.0	0.0
ENSG00000116678.19	0.017503325374488975	0.017209260427522723	0.024479613801773905	0.026296711627472057	0.03092661243726639	0.036109335893203205	0.02917786827761593	0.026246191981735487	0.03844260337442063	0.04229380741164754	0.02268032658452262	0.02429081580358038
ENSG00000237852.1	0.0	0.0	0.0	0.0	0.0	0.0	0.0	0.0	0.0	0.0	0.0	0.0
ENSG00000224570.1	0.0	0.0	0.0	0.0	0.0	0.0	0.0	0.0	0.0	0.0	0.0	0.0
ENSG00000239319.3	0.0	0.0	0.0	0.0	0.0	0.0	0.0	0.0	0.0	0.0	0.0	0.0
ENSG00000184588.17	0.09338587703293681	0.08547640687769313	0.061793121130562685	0.06207501747506443	0.036082547334577594	0.049697407910591636	0.07537239457760907	0.07090342758500282	0.06588570996509116	0.05937279511820752	0.19164436880863636	0.19054004558777032
ENSG00000227466.1	0.0	0.0	0.0	0.0	0.0	0.0	0.0	0.0	0.0	0.0	0.004354763850091384	0.0
ENSG00000223152.1	0.0	0.0	0.0	0.0	0.0	0.0	0.0	0.0	0.0	0.0	0.0	0.0
ENSG00000118473.21	0.08826141327902745	0.09905832102901349	0.05559048212025124	0.05556582026583329	0.06144805768926654	0.10967962878384249	0.09353570059038153	0.08899697761785212	0.06570312646200775	0.06372824365380654	0.33778239379908165	0.3706975769545951
ENSG00000264720.3	0.0	0.0	0.0	0.0	0.0	0.0	0.0	0.0	0.0	0.0	0.0	0.0
ENSG00000248458.2	0.0025099786811907322	0.0017464499678483461	0.0018776446712834092	0.0032222369262731735	0.0	0.0020072342379469496	0.0	0.0	0.0	0.0	0.0032058988909836952	0.0
ENSG00000152760.9	0.0031926722901244467	0.005183430072076785	0.02945629961352392	0.026641283073372643	0.08380722239850644	0.06978706986677861	0.015076831585884428	0.01462719745256917	0.16262395541853206	0.1786045331823742	0.004077877087517204	0.004159466484600496
ENSG00000172410.4	0.0	0.0	0.011926115200874365	0.0	0.0	0.0	0.0	0.012173379311877385	0.05646744696393655	0.023367353386922165	0.020362702315818486	0.023366379859152603
ENSG00000152763.16	0.08655681718427995	0.08041800055252658	0.1293143149112146	0.10678352836249193	0.13658896646846738	0.14824204966400184	0.10893793205928641	0.09570143197847249	0.2359476066816624	0.2286206947249249	0.1094373439056219	0.11904158221816491
ENSG00000231080.1	0.05201526983564136	0.0	0.012970388283129144	0.0	0.010114028929720745	0.041596700120424136	0.0	0.02647860660968379	0.052638722439419285	0.006353360701967158	0.011072849418332607	0.0
ENSG00000198160.14	0.847285244475247	0.8330703653057094	0.7440187930300045	0.7456554280546009	0.6932798292387301	0.612877022099456	0.7881287741150377	0.7654878576458456	0.7175003815027241	0.7121379159053866	0.57760642184534	0.5804272950633399
ENSG00000116704.7	0.3463543720904096	0.3776882770929144	0.3191842347811201	0.29456550691807776	0.2077092490422771	0.32689389381859946	0.33961338974658406	0.351975412943975	0.4077153406029481	0.3919944784294618	0.49008685869297647	0.4803966197523415
ENSG00000203963.11	0.00040116390839774565	0.0001395654672634091	0.0	0.0	0.000702033277751649	0.001604057313312654	0.00047360644435356556	0.0	0.0008119444806721796	0.00036749867183934643	0.0	0.0007839645037981921
ENSG00000252433.1	0.0	0.0	0.0	0.0	0.0	0.0	0.0	0.0	0.0	0.0	0.0	0.0
ENSG00000275678.1	0.0	0.0	0.0	0.0	0.0	0.0	0.0	0.0	0.0	0.0	0.0	0.0
ENSG00000162594.15	0.0	0.00032205003619484415	0.0008656067243267104	0.00029709454546044864	0.0012149666046142667	0.001110418055282896	0.00015612230030503897	0.0	0.0004683944290014843	0.00016960206974988315	0.00014779407839984055	0.0
ENSG00000253074.1	0.0	0.0	0.0	0.0	0.0	0.0	0.0	0.0	0.0	0.0	0.0	0.0
ENSG00000252116.1	0.0	0.0	0.0	0.0	0.0	0.0	0.0	0.0	0.0	0.0	0.0	0.0
ENSG00000228523.1	0.0	0.0	0.0	0.024738535631353118	0.0	0.0	0.0	0.0	0.0	0.0	0.0	0.0
ENSG00000081985.10	0.0	0.0006532217540796245	0.0004681948593981571	0.0014060758558340333	0.003103250120144839	0.007507624574987201	0.0005277776297392021	0.0011947548550652533	0.0014250833541050788	0.0019493781853605447	0.0017986454827134276	0.0018346324429262286
ENSG00000142864.14	19.38081820816254	20.07259822812006	22.031103905381638	19.740045834482995	16.141097112699438	22.338360923170793	16.459950873752035	16.411605538528153	17.614298959324064	18.468846594033632	15.448526010398476	15.445549212391986
ENSG00000223263.1	0.0	0.0	0.0	0.0	0.0	0.0	0.0	0.0	0.0	0.0	0.0	0.0
ENSG00000235200.2	0.0	0.0	0.0	0.0	0.003184465806220891	0.006548491709167599	0.0	0.0	0.0	0.0	0.0	0.0
ENSG00000207504.1	0.0	0.0	0.0	0.0	0.0	0.0	0.0	0.0	0.0	0.0	0.0	0.0
ENSG00000238139.2	0.0	0.0	0.0	0.0	0.0	0.0	0.0	0.0	0.0	0.0	0.0	0.0
ENSG00000242482.3	0.0	0.0	0.0	0.0	0.0	0.0	0.0	0.0	0.0	0.0	0.0	0.0
ENSG00000232048.2	0.0	0.0	0.0	0.0	0.0	0.05223019999580839	0.0	0.0	0.0	0.0	0.0	0.0
ENSG00000116717.11	10.807409066499552	11.226193716871798	9.715735123634495	8.836043271415894	8.46889586030759	9.046120818132739	10.463319806088638	11.085817702404764	6.511117082212534	7.832644869071503	10.827969484537855	10.276001932870848
ENSG00000172380.5	0.47928923399779083	0.49994073571293646	0.49255973392697655	0.4939001851461521	0.49106732370361067	0.4761399535909277	0.5937629662237982	0.6674451923174196	0.79779281385809	0.8292898038338202	0.1939827727706342	0.21943401708271615
ENSG00000238778.1	0.0	0.0	0.0	0.0	0.0	0.0	0.0	0.0	0.0	0.0	0.0	0.0
ENSG00000232284.7	0.00786104814312391	0.006100862284227444	0.008707855504129261	0.008539200804736363	0.011155325020390593	0.012512540196576525	0.008260756712159497	0.010100449370917785	0.023559838966457757	0.01451350527310204	0.002944602961718216	0.0036189930282407193
ENSG00000235055.3	0.0	0.0	0.0	0.0	0.0	0.0	0.0	0.0	0.0	0.0	0.0	0.0
ENSG00000162595.5	1.3048134578914954	1.2139626406518176	1.1498687355409971	1.0278907375011401	0.8562794871895096	0.5770658575652607	1.8438574079767187	1.5586553078281742	0.5001715497271804	0.38394964713500307	0.9595505903418152	1.0045056531206944
ENSG00000228431.1	0.0	0.0	0.0	0.0	0.0	0.0	0.0	0.0	0.0	0.0	0.0	0.0
ENSG00000116729.13	1.5142816194638395	1.6781231463511679	2.5898384173738296	2.487089387972721	3.6528711348388865	4.3007285483429065	2.8464592354344584	3.224294186588282	9.156684955087748	9.677988333764302	1.108199736644356	1.1809334749138698
ENSG00000234383.1	0.0	0.0	0.0	0.0	0.0	0.0	0.0	0.0	0.0	0.0	0.0	0.0
ENSG00000221203.1	0.0	0.0	0.0	0.0	0.0	0.0	0.0	0.0	0.0	0.0	0.0	0.0
ENSG00000229133.1	0.1929011498666585	0.36910814268847153	0.18037992655367208	0.3095510396556578	0.787675698815842	0.11569753424200585	0.21146859625896022	0.22094369164156116	0.19521325407252224	0.07068523851551757	0.12319259662668154	0.2827291745436193
ENSG00000225242.2	0.0	0.0	0.0	0.0	0.0	0.0	0.0	0.0	0.0	0.0	0.0	0.0
ENSG00000237622.1	0.0	0.0	0.0	0.0	0.0	0.0	0.0	0.06367474446614436	0.0	0.0	0.0	0.0
ENSG00000229440.1	0.0	0.0	0.0	0.0	0.0	0.0	0.0	0.0	0.0	0.0	0.0	0.0
ENSG00000116745.6	0.37646616516769316	0.34587963626149204	0.30145644270819677	0.3258845909887682	0.5992718849213351	0.4982341498393739	0.4556270493977333	0.6063033434372938	0.9148849200478351	0.9457306690332483	0.21333295237386687	0.2007630837987544
ENSG00000024526.16	1.7647687417029785	1.8338678551592031	1.291099291192841	1.4508616570649921	1.3199261523277432	1.3287286805643965	1.1536725091111275	1.2269802248925492	1.7078716286588078	1.7989223145814563	0.42195960878468375	0.4806420478852308
ENSG00000233589.1	0.04447443177481293	0.039786981614471605	0.02851720743610435	0.04078212109749142	0.040768022279980935	0.07621345509592449	0.01714470670524415	0.029108454613094567	0.08037053615088961	0.04190624854848541	0.0	0.006208074467492169
ENSG00000234264.1	0.0040073741295509726	0.0023236181486843087	0.0044967063285697665	0.004715836796356007	0.0038960384139659896	0.0010682346450955544	0.0015770097732797994	0.0061199153700148765	0.009462614768574622	0.007342159348558266	0.002559232150846296	0.005873482768343167
ENSG00000225167.1	0.0	0.0	0.0	0.0	0.0	0.0	0.0	0.0	0.0	0.0	0.0	0.0
ENSG00000223883.1	0.0032553609873512425	0.0016610652639479644	0.0027599435104304544	0.004318441404467722	0.0024053378587827407	0.0026033177411643777	0.0033673901109812056	0.0024857341862001285	0.0039532555111932875	0.0035786095832620866	0.0033263575526944105	0.003817024524453185
ENSG00000235446.1	0.0	0.0	0.0	0.0	0.0	0.0	0.0	0.0	0.0	0.0	0.0	0.004524476681811347
ENSG00000229639.1	0.013007842162549743	0.0	0.0	0.008349542898790027	0.0	0.0	0.0043876599680899905	0.0	0.00658187677670238	0.004766495308439613	0.016614414726114666	0.0
ENSG00000033122.18	0.04782273998505625	0.04770780549857693	0.03552342115273627	0.034364294007942796	0.03461849456432798	0.07633426361000087	0.0627425894042534	0.07119998022625904	0.05711790038945756	0.05835989470711853	0.16245641439132594	0.19789109058588167
ENSG00000270615.1	0.0	0.0	0.0	0.0	0.0	0.0	0.0	0.0	0.0	0.0	0.0	0.0
ENSG00000240692.3	0.0	0.0	0.0	0.0	0.0	0.0	0.0	0.0	0.0	0.0	0.0	0.0
ENSG00000229359.2	0.0	0.0	0.0	0.0	0.0	0.0	0.0	0.0	0.0	0.0	0.0	0.0
ENSG00000237919.5	0.0	0.0022616729688040705	0.0	0.0	0.0018960870940172533	0.0012996958119606613	0.0005482029913727285	0.001240992699572187	0.0041117640884619855	0.0005955354347087545	0.0020758381276131666	0.006352113318246048
ENSG00000066557.5	1.1776089451343545	1.1809893567570429	0.9798519977722738	0.958170285438455	1.0916784968879631	0.889785665586736	0.8508481814138036	0.7525000994293483	0.9735207781241911	0.9535178901825565	1.0580586019477378	1.0907826220040262
ENSG00000244389.3	0.0	0.0	0.0	0.0	0.0	0.0	0.0	0.0	0.0	0.0	0.0	0.0
ENSG00000116754.13	4.491185288023589	4.430448806609574	3.823888418770702	3.409046979363723	3.701872089536622	3.786964047295833	4.009849933360794	3.556752667456575	4.554294412802757	4.416318798899408	4.3217670220677995	3.9589744047126283
ENSG00000228988.1	0.0	0.008009704597818853	0.0	0.014778073462607821	0.0	0.0	0.0	0.0	0.0	0.0	0.0	0.0
ENSG00000118454.12	0.4511783856933734	0.481664801747051	0.38871983382009934	0.4080447316182374	0.3281145425011183	0.4269721485987087	0.3655084895691683	0.3974609121147181	0.4090000293074371	0.4289107610264091	0.5202039852409001	0.5379790489562474
ENSG00000197568.13	0.1266328387535939	0.17111503326168898	0.16062993734641998	0.15373232856626579	0.23017083980757025	0.18198976347527498	0.11700024228527173	0.12332055049289031	0.2056910860554955	0.27269804333992625	0.15588297503002493	0.19546468302736691
ENSG00000226088.1	0.06404318175573062	0.0668421291123123	0.0	0.04110837806627136	0.03735833314383708	0.0	0.08640932179443052	0.12225550937499717	0.016202700088019346	0.04693499837430366	0.040899942080058274	0.0
ENSG00000116761.11	0.3591287455262982	0.36495137956989565	0.4223799492758242	0.37812730322370053	0.29340115131912	0.27937037054999625	0.32380296159717065	0.306353955144625	0.29411355326888744	0.30299448558482145	0.2899692048423787	0.32318065308401067
ENSG00000278636.1	0.0	0.0	0.0	0.0	0.0	0.0	0.0	0.0	0.0	0.0	0.0	0.0
ENSG00000271992.1	0.4217897723159678	1.2158559327777236	0.540907031368689	0.7735447485588696	0.9490221726055387	0.24093285804518064	0.5690936516031042	0.6901520690524033	0.3353784695638413	0.5740705446319398	0.6926603094203417	0.9420252353252633
ENSG00000233020.1	0.0	0.0	0.0	0.0	0.0	0.0	0.0	0.0	0.0	0.0	0.0	0.0
ENSG00000237033.2	0.0	0.0	0.0	0.0	0.0	0.0	0.0	0.0	0.0	0.0	0.0	0.0
ENSG00000229051.1	0.00035017049325916573	0.0	0.0	0.0	0.002042650846769821	0.001400159707442467	0.00011811559796620432	0.0	0.00017718381024829004	0.00038494148201133257	0.0006708888830853775	0.00034215595077973464
ENSG00000226208.1	0.0	0.0	0.0	0.0	0.0	0.0	0.0	0.0	0.0	0.0	0.0	0.0
ENSG00000050628.20	0.008601128244802787	0.010872183817394942	0.008364541722196221	0.0100297039166832	0.009198382147026986	0.008597921183214218	0.007301445116579989	0.006896047636843999	0.004714786357504798	0.004885185199545881	0.028014017272353232	0.031516010797212175
ENSG00000235782.1	0.0	0.0	0.0	0.0	0.007945683398361072	0.00544646470544526	0.0	0.005200465274823652	0.0	0.0	0.0	0.013309483909402267
ENSG00000269933.1	0.0	0.0	0.0	0.0	0.0	0.0	0.0	0.0	0.0	0.0	0.0	0.0
ENSG00000235079.1	0.022929967825412307	0.026591222913267345	0.02287102129470969	0.020605773554687547	0.03299350852560766	0.025671988202424452	0.0180471212283433	0.019843425194534157	0.021657818329230943	0.017364720264375945	0.03221631915439147	0.014936771455966209
ENSG00000132485.13	7.470770886318585	7.53687758075003	6.471035197207514	6.412482333313321	7.399672062506661	6.148604931629184	6.134817102574426	5.882774059215368	7.383157218965219	7.495286077230422	6.522076804606649	6.233932824987555
ENSG00000207721.1	0.0	0.0	0.0	0.0	0.0	0.0	0.0	0.0	0.0	0.0	0.0	0.0
ENSG00000229956.10	0.007610624722288569	0.00720377918046346	0.006513950080075861	0.008009882745041885	0.0055993801695819944	0.00948574521374889	0.00846459374500381	0.009266721814381276	0.010303820084996591	0.008868822141371536	0.013136158389063674	0.01426991814440996
ENSG00000226324.1	0.0	0.0	0.0	0.0	0.0	0.0	0.0	0.0	0.0	0.0	0.0	0.0
ENSG00000172260.14	0.054344632768362544	0.059423793506630865	0.05613519061997448	0.05603592408297151	0.06631380699468258	0.09058272782241812	0.06887951371918519	0.06453681500570657	0.11947242599526778	0.11541804634003333	0.2807364407009234	0.27779137025956524
ENSG00000231985.1	0.0	0.02997020905625071	0.0	0.006911958264409576	0.0	0.0	0.0	0.0	0.0	0.0	0.0	0.0
ENSG00000271618.1	0.0	0.0	0.0	0.0	0.0	0.0	0.10443115548360042	0.0	0.0	0.0	0.0	0.0
ENSG00000228853.1	0.0	0.0	0.0	0.0	0.0	0.0	0.0	0.0	0.0	0.0	0.0	0.0
ENSG00000233994.2	2.4464600938402037	2.440967372854897	1.5538824315472017	1.8666386663123624	1.6155786573735147	1.6611268713658665	1.5414348229906392	2.255785345963704	3.059694394710408	2.351099331661731	1.5918634788161066	1.8492289035704434
ENSG00000227207.2	0.0	0.0	0.0	0.1511337428907035	0.09156454201920854	0.0	0.026473444177215234	0.0	0.0	0.028759190180333127	0.0	0.0
ENSG00000212366.1	0.0	0.0	0.0	0.0	0.0	0.0	0.0	0.0	0.0	0.0	0.0	0.0
ENSG00000225087.1	0.00037304058765045894	0.00012978132587150153	0.0005581224070333765	0.0009577971044405151	0.0004352118107677118	0.0010441241826094742	0.0005033195306194736	0.0008545409358586266	0.0003775118347750132	0.0007518179447218274	0.0005955879302892941	0.00036450260488540685
ENSG00000227016.3	0.0	0.0029706481263328767	0.0	0.0	0.0	0.0008535581805722372	0.0003600251255672484	0.0	0.0010801388577209956	0.00195555043510322	0.00477147813874437	0.011472084584131848
ENSG00000280317.1	0.0	0.0	0.0	0.0	0.0	0.0	0.0	0.0	0.0	0.0	0.0	0.0
ENSG00000229636.2	0.0	0.0	0.0	0.0	0.0	0.0	0.0	0.0	0.0	0.0	0.0	0.0
ENSG00000251825.1	0.0	0.0	0.0	0.0	0.0	0.0	0.0	0.0	0.0	0.0	0.0	0.0
ENSG00000233973.6	0.0	0.0	0.00042703476693634653	0.0	0.0016649624870554696	0.0013695223884971457	0.00019255179127734324	0.0	0.0	0.0	0.0007291210667654991	0.0
ENSG00000223479.3	0.00035024490634931053	0.000731104064767535	0.0005240167870580939	0.0006744511889294876	0.0026560103972045977	0.001960640148346366	0.0005907034907913847	0.000802321838319377	0.0026583219412392046	0.0019251164206065638	0.0022367715017907316	0.0017111433036851211
ENSG00000200601.1	0.0	0.0	0.0	0.0	0.0	0.0	0.0	0.0	0.0	0.0	0.0	0.0
ENSG00000252005.2	0.0	0.0	0.0	0.0	0.0	0.0	0.0	0.0	0.0	0.0	0.0	0.0
ENSG00000162620.15	0.006346774090485989	0.00656753721559419	0.001826093743367391	0.001775803045024122	0.008828480704120711	0.006897509800110909	0.008508398773007254	0.006337444074366621	0.0023879812904159265	0.002087134268657287	0.002286445778178571	0.004611380733496582
ENSG00000254685.6	0.0	0.0	0.0	0.0	0.0	0.0	0.0	0.0	0.0	0.0	0.0	0.0
ENSG00000259030.6	0.0	5.638695633249482e-05	6.06227891074592e-05	5.2017560250685376e-05	0.00023636171464146795	0.00032403398725371155	0.00019134551275603508	0.0	8.20100395781709e-05	0.00017817127947971652	0.00015526143098877642	7.918393623557244e-05
ENSG00000116783.14	0.0003626724139720108	0.0	0.0	5.819852441370404e-05	0.0004231156695157051	0.00021752231162521527	0.0003058315154101693	6.923250764698393e-05	0.00027526454148699484	0.00023256613907733783	5.7903434521985116e-05	8.859293330887095e-05
ENSG00000237324.3	0.0007527306240263318	0.0	0.0011261933463469734	0.00048316673572774136	0.0017563625447093167	0.00060195996556435	0.0005078053661051414	0.0	0.0	0.0	0.0009614337726688066	0.0
ENSG00000233894.1	0.0	0.0	0.0	0.0	0.0	0.0	0.0	0.0	0.0	0.0	0.0	0.0
ENSG00000162621.6	0.0	0.0	0.0014713693934062639	0.0016833503747654172	0.003059578949911779	0.004194450729727031	0.00265378685078599	0.0035043756782191017	0.0016587142663114151	0.003603647122231465	0.0008374075561599351	0.003843730120035633
ENSG00000178965.13	0.0015915755640962335	0.002214845180617579	0.004960887714679177	0.004597240439545101	0.0047968075706333645	0.010818678422262222	0.0031316394955295934	0.002025496713967499	0.005771503411170703	0.006026450769703707	0.0010164290187182534	0.002591913847940438
ENSG00000234497.5	0.0	0.0	0.0	0.0	0.0	0.00046040017667053917	0.00019419371191061558	0.0	0.0	0.0	0.0	0.0
ENSG00000272864.1	0.34775220589880323	0.20740022330947966	0.0	0.0	0.057958406916413914	0.03972829042234362	0.15081414209466762	0.18966945160128107	0.25137167689746326	0.47330284264867384	0.0	0.0
ENSG00000116791.13	2.228387852620193	2.1997673044090815	0.054040342960633175	0.0457254527566982	1.3742157030010256	0.8737720068839705	1.3087120490612691	1.323858269533737	2.0921331798283593	2.0437737141678882	0.14160685919450097	0.12548642395652723
ENSG00000162623.15	0.5248423369142453	0.50125947904076	0.012503816420412036	0.02360365918319285	0.3276069302716728	0.31812968322925655	0.3078361084478403	0.31588568572478465	0.48461664121163867	0.4948852211810638	0.0656483962650819	0.07022831004417707
ENSG00000229943.1	0.0	0.0	0.0	0.0	0.0	0.0	0.0	0.0	0.0	0.0	0.009918916108661583	0.0
ENSG00000261213.1	0.039771315852565145	0.0	0.0	0.0	0.0	0.0	0.013415215857013255	0.04555297545910115	0.32198410394928434	0.27689650389382486	1.6763461001585274	1.4378587804977958
ENSG00000224127.1	0.0	0.0	0.0	0.0	0.0	0.0	0.023501005054792634	0.004092332467602239	0.1925387802157999	0.11193970179410842	0.8967398356784008	0.9007170323416528
ENSG00000162624.14	0.010158213366494025	0.006479103021299796	0.0012665124303173326	0.0005433673344812144	0.0	0.0006769617148011058	0.014562433854030568	0.009695782715772911	0.17475947706646444	0.20224490598311307	1.0304069368261457	0.8163902079343527
ENSG00000224149.1	0.0	0.0	0.0	0.0	0.0	0.0	0.0	0.0	0.0	0.0	0.0	0.0
ENSG00000206999.1	0.0	0.0	0.0	0.0	0.0	0.0	0.0	0.0	0.0	0.0	0.0	0.0
ENSG00000137968.16	0.11475150465266781	0.10210550549021873	0.12274179537137155	0.11341026401188257	0.09491214355604292	0.14507399868855428	0.1327812962736861	0.11309796684971374	0.11675087633872394	0.1036531182387877	0.07713396964589153	0.08026150708110792
ENSG00000224493.1	0.0	0.0	0.0	0.0	0.0	0.0	0.0	0.0	0.0	0.0	0.0	0.0
ENSG00000252338.1	0.0	0.0	0.0	0.0	0.0	0.0	0.0	0.0	0.0	0.0	0.0	0.0
ENSG00000213579.3	0.0	0.0	0.0	0.0	0.0	0.049137622364477634	0.08290368044970034	0.0	0.0	0.02251541862802396	0.03924062425444187	0.0
ENSG00000230863.2	0.0378122699300029	0.0	0.0	0.0	0.022057045547137277	0.030238536839678542	0.0	0.0	0.01913274301891623	0.0	0.024148076464271924	0.0
ENSG00000178193.5	0.006000619364248746	0.0027834981426457864	0.0	0.0	0.0023335623572856546	0.007997842589306753	0.0006746872909241747	0.0015273211122661696	0.009108813763074838	0.009528226843726872	0.0	0.0019544266420360125
ENSG00000117054.13	1.1929344169167417	1.1568857145342848	1.0193656838192786	0.9184742810067645	0.7977228369681634	0.7013185570418384	0.7902755183349542	0.7843510371665654	0.984576438851163	0.9832174363488391	0.6976028229101482	0.6369403106031051
ENSG00000181227.3	0.12425229276333545	0.043227541000201965	0.06196643744430657	0.18609668562890763	0.036240068182768786	0.08280397560311087	0.0209556974972635	0.06325118740761125	0.09430618122184209	0.06829510572757601	0.07935132886929265	0.08093897531896664
ENSG00000137955.15	3.4921091492988388	3.5251032776055267	2.879011473536903	3.043383005201819	4.138512150159221	3.1332121933535957	3.286894782215737	3.080819566072815	3.6552758727053325	3.8827918007451934	4.089648847089817	3.6711024100826157
ENSG00000206620.1	0.0	0.0	0.0	0.0	0.0	0.0	0.0	0.0	0.0	0.0	0.0	0.0
ENSG00000207241.1	0.0	0.0	0.0	0.0	0.0	0.0	0.0	0.0	0.0	0.0	0.0	0.0
ENSG00000201487.1	0.0	0.0	0.0	0.0	0.0	0.0	0.0	0.0	0.0	0.0	0.0	0.0
ENSG00000057468.6	0.005779275743710436	0.007037162515262003	0.0032424855991926545	0.00139111209250871	0.005618711798421645	0.009243393364447785	0.013402129922469518	0.01250335660870489	0.011087868219159651	0.014382808241807599	0.028142524775556614	0.030823220982286268
ENSG00000154007.6	0.0	0.0	0.0	0.0013265168464370643	0.0012055075048258389	0.0	0.0	0.0	0.0010456824440932975	0.0	0.0	0.002019295500932325
ENSG00000225605.2	0.0	0.0	0.0	0.0	0.00018813115957536198	0.0015474813217446596	0.001087862100586558	0.0	0.0004895667176703936	0.0005908946495838326	0.0008238647586829883	0.0006302613672580882
ENSG00000230027.1	0.0034257112138564795	0.011918095727528479	0.0017084523344774582	0.0	0.0019983214024243455	0.007305458955276293	0.0038517420920511224	0.001743873671648898	0.0	0.0004184305699302656	0.0007292547850195825	0.0
ENSG00000184005.10	0.0691111517731245	0.06657764910278623	0.06708660799640238	0.07516709243259347	0.08859877925625609	0.08140169052325752	0.10482714489403278	0.11448584445527989	0.03998352422315725	0.0415902387796918	0.017034580936328706	0.016381128192279007
ENSG00000223905.1	0.0	0.0	0.0	0.0	0.0	0.0	0.014254931480038972	0.0	0.0	0.0	0.0	0.0
ENSG00000272855.1	0.30323476210099726	0.0	0.6351559838041423	0.6228542131253235	0.17688604708256195	0.29099682854807535	0.28639453246260116	0.4167801455965813	0.09206079595465537	0.15556107415725645	0.07746201151526189	0.05925889264424343
ENSG00000226415.1	2.020053630145709	2.056280451663813	2.6025283234912053	3.1215473998921004	3.1859326162384427	2.6026538777617576	1.7160729795622884	1.342525453417025	3.1610407882000358	2.2891777828588524	1.146727348039017	1.0965664246317943
ENSG00000199921.1	0.0	0.0	0.0	0.0	0.0	0.0	0.0	0.0	0.0	0.09778124661313263	0.0	0.0
ENSG00000237552.1	0.014577298027690186	0.006454587661998657	0.017844329299515703	0.01190885000500932	0.11440912221839147	0.039211557703895686	0.018327191147041545	0.019226201043932533	0.11667507394413969	0.11265909130662209	0.03977699754155977	0.01683341575090224
ENSG00000117069.14	0.2282267141235861	0.2186829126150531	0.21322750510913158	0.21815565414134708	0.32273072067346775	0.3551946006644891	0.24706024329384596	0.24872555653472275	0.39149170378356624	0.3942245735557914	0.31506023497326374	0.3282219961199344
ENSG00000276081.1	0.0	0.0	0.0	0.0	0.0	0.0	0.0	0.0	0.0	0.0	0.0	0.0
ENSG00000230498.1	0.2148769412486938	0.20488675724399835	0.1924952001663567	0.16176547655552007	0.15938836274324544	0.24608820986474234	0.1297479490469179	0.10735844058446306	0.29127889407429214	0.30328665395249244	0.31511387869387825	0.3291948747404222
ENSG00000142892.14	0.18902656375311475	0.17800739497385376	0.16566936550880354	0.16766066491303555	0.21313710937196612	0.20183945157073838	0.18860015289792223	0.2165058468692452	0.18096679462383614	0.19488782961117923	0.17531570159086618	0.19099680807645528
ENSG00000226084.5	72.57601091339284	72.07045449414179	58.1890014476452	64.70024620967413	115.5604847101612	56.380898163706334	62.79639538236382	63.952430716379375	81.48144845707922	75.74251852947052	46.12317475544477	41.857101653771615
ENSG00000228187.1	0.0	0.0	0.0	0.0	0.0	0.0	0.016580736089940068	0.0	0.0	0.0	0.0	0.0
ENSG00000154027.18	0.026111633764981847	0.024902832676679223	0.018552941070826747	0.021420012373152945	0.0182310031470898	0.023622721266248058	0.023192435709825567	0.027713559721302045	0.013416354312262796	0.016254771528028872	0.033544536690222594	0.03920684570216001
ENSG00000233099.1	0.0	0.0	0.0	0.00508192014806265	0.0	0.00633138055897197	0.0053410678560417285	0.0	0.0	0.0	0.0	0.0
ENSG00000251767.1	0.0	0.0	0.0	0.0	0.0	0.0	0.0	0.0	0.0	0.0	0.0	0.0
ENSG00000036549.12	0.5015488881372713	0.538935829815787	0.4957558246189436	0.49628217923468854	0.364292606083372	0.47738168845205686	0.4312994725133258	0.43831554882612944	0.48295569979639985	0.4654837606221564	0.4841537361629337	0.5493486376303319
ENSG00000251785.1	0.0	0.0	0.0	0.0	0.0	0.0	0.0	0.0	0.0	0.0	0.0	0.0
ENSG00000243437.3	0.0	0.0	0.0	0.0	0.0	0.0	0.0	0.0	0.0	0.0	0.0	0.0
ENSG00000077254.14	2.2822246344370694	2.2232303715355264	1.7384467411719702	1.713586631696575	1.7228471101837652	1.7777347785091757	1.8256827440805865	1.707490142875802	2.0847038590897355	1.9886193089089066	2.0556839870133414	2.0353696812180213
ENSG00000232672.1	0.0	0.0	0.0	0.0	0.0	0.0	0.0	0.0	0.0	0.0	0.0	0.0
ENSG00000180488.14	0.1634891062059855	0.16741473062459242	0.16069131720563587	0.15570186482965084	0.16472682425743607	0.1760426692847762	0.18369494077364015	0.19828359399708043	0.21468597887230756	0.20644012477413062	0.22744363026805162	0.23920984971858208
ENSG00000222849.1	0.0	0.0	0.0	0.0	0.0	0.0	0.0	0.0	0.0	0.0	0.0	0.0
ENSG00000219201.4	3.471906184855505	3.1150611800982495	3.6908085754532007	3.7924712917117183	2.43387510087906	3.726340909918343	2.866124413459966	2.720849515709855	4.530591953959758	3.850136585392097	1.9449700717419014	1.9640458201176856
ENSG00000235613.2	0.0	0.0	0.0	0.0	0.0	0.0	0.0	0.0	0.0	0.0	0.0	0.0
ENSG00000232015.2	0.0	0.0	0.0	0.0	0.0	0.0	0.0	0.0	0.0	0.0	0.0	0.0
ENSG00000235927.4	0.02052415481733523	0.030941652165081688	0.017912468838817835	0.019761230452440905	0.019953938164361765	0.05197513858696547	0.029999573782555463	0.03134373943199781	0.0415403127638147	0.0463777491261165	0.04806030307905761	0.02673920976841945
ENSG00000162614.18	0.027319709815086777	0.05456323812103424	0.04617272743482498	0.045139273430990695	0.05459698257248408	0.07242080979159514	0.0721855707386055	0.12014293629219279	0.07065385994107601	0.0986251929473401	0.05718806227338327	0.07513987355186434
ENSG00000162613.16	7.7930166075249865	8.013476047942703	8.02231631850252	7.289906232359056	5.7026608343601115	7.973238391863337	6.948541646276835	6.910636092263336	7.5264788919778915	7.34229631981701	6.313720733700052	5.9355248567242205
ENSG00000162616.8	0.03322769426471625	0.027643382260692715	0.026477795916659316	0.018082747705683442	0.019804086861485215	0.02599458637549514	0.014375471260014035	0.018753262027410688	0.014254482984961203	0.012705083475474707	0.02675593674189793	0.027526534008713247
ENSG00000137960.5	0.014811096613258698	0.013618115816239123	0.01068406014026111	0.011091529697190081	0.00935974273184324	0.014946579537776127	0.011062380135899904	0.01009775252535658	0.010170850458317945	0.010402260277992834	0.023647052543974485	0.028944213983497252
ENSG00000273338.1	0.0	0.0937289470725533	0.0	0.08646593944227748	0.07857822476167656	0.0	0.045437594092624226	0.30857760779746884	0.06816039700488907	0.0	0.0	0.13162311731557916
ENSG00000213561.4	0.0	0.0	0.0	0.0	0.0	0.0	0.0	0.0	0.0	0.013420955417488794	0.0	0.0
ENSG00000251958.1	0.0	0.0	0.0	0.0	0.0	0.0	0.0	0.0	0.0	0.0	0.0	0.0
ENSG00000213560.4	0.0	0.0	0.0	0.0	0.0	0.0	0.0	0.0	0.0	0.0	0.0	0.0
ENSG00000202263.1	0.0	0.0	0.0	0.0	0.0	0.0	0.0	0.0	0.13127187571311968	0.0	0.0	0.0
ENSG00000233333.2	0.0	0.0	0.0	0.0	0.0	0.0	0.0	0.0	0.0	0.0	0.0	0.0
ENSG00000237413.5	0.000400656233055191	0.0	0.00014985984674891286	0.0009001137370175242	0.0005842873753415337	0.0006408109476481407	6.757244179219847e-05	0.00015296689050602012	0.00010136462000512585	0.00029362688004515574	0.0005117427422164371	0.0
ENSG00000122420.9	0.001900673149005212	0.002727642900413397	0.005420766096698274	0.003126286356872543	0.0036726362528256514	0.0026599502357265827	0.00653134712702746	0.008526500876428056	0.004087340873962441	0.004396456109775811	0.0013655567544165472	0.001625024983032525
ENSG00000227556.1	0.0	0.0	0.0	0.0	0.0	0.0	0.0	0.0	0.0	0.0	0.0	0.0
ENSG00000212308.1	0.0	0.0	0.0	0.0	0.0	0.0	0.0	0.0	0.0	0.0	0.0	0.0
ENSG00000137959.15	2.38806481563991	2.4861135870879987	3.850247124337043	3.6164610809312	2.922559796696041	3.0299491309317617	1.875210877065788	1.700285408574971	1.641942193738337	1.6745639757182116	0.34050141499266756	0.41343602665788143
ENSG00000137965.10	1.2712674714850603	1.37596876901133	1.241582744422633	1.3184572488433988	1.424773637045495	1.283344506576745	1.3797350375360085	1.1969175604508457	1.2894828446677626	1.4039708259852992	0.3608313052854882	0.3392967852604931
ENSG00000238015.2	0.26495406163718344	0.0921778770264354	0.19820470416583164	0.0	0.0	0.31782632337874894	0.044685671731753376	0.20231408170803314	0.13406489434531374	0.04854388129729989	0.0	0.0
ENSG00000235400.1	0.0	0.0	0.013215729801725534	0.011339795336692129	0.010305340952351024	0.0	0.005959028733458915	0.013489731488413937	0.017878136919315165	0.006473537764425553	0.0	0.0
ENSG00000162618.13	0.0	0.0001666947773576884	0.0	0.00030755537055583763	0.0009782469625066355	0.001724274519758334	0.0004040485819752141	0.0009146636344470691	0.0035154292690586977	0.0038626242740964203	0.009179878239320842	0.014045321272452657
ENSG00000230787.1	0.02524224506138031	0.03512724502899295	0.05664904720415324	0.01620262649008443	0.05889827297451792	0.020186266484866485	0.01702886409237088	0.01927451724380586	0.0383171961540998	0.018499154764646714	0.0	0.0
ENSG00000282898.1	0.0	0.0	0.0	0.0	0.0	0.0	0.0	0.0	0.0	0.0	0.0	0.0
ENSG00000235011.2	0.0	0.0	0.0	0.0	0.0	0.0	0.0	0.0	0.0	0.0	0.0	0.0
ENSG00000232676.1	0.024950037415968074	0.0	0.0	0.016015062692781582	0.0	0.0	0.0	0.019051392823352185	0.01262454370170697	0.0	0.0	0.0
ENSG00000235756.2	0.0	0.0	0.0	0.0	0.0	0.0	0.0	0.0	0.0	0.009053819130845615	0.0	0.0
ENSG00000260322.1	0.0	0.0	0.0	0.0	0.0	0.0	0.0	0.0	0.0	0.0	0.0	0.0
ENSG00000277670.1	0.0	0.0	0.0	0.0	0.0	0.0	0.026473444177215234	0.0	0.0	0.0	0.0	0.0
ENSG00000236407.1	0.0	0.0	0.0	0.0	0.0	0.0	0.0	0.0	0.0	0.0	0.0	0.0
ENSG00000225598.1	0.0	0.0	0.0	0.0	0.0	0.0	0.0	0.0	0.011278729178215536	0.0	0.0	0.0
ENSG00000213559.4	0.0	0.0	0.0	0.019527595444075698	0.0	0.0	0.0	0.02322987420263247	0.0	0.0	0.0	0.02972595917659117
ENSG00000227062.2	0.0	0.0	0.0	0.0	0.0	0.0	0.0	0.0	0.0	0.0	0.0	0.0
[truncated: 56,220 more rows]
