# Supplementary material for: An alternative splicing modulator decreases mutant HTT and improves the molecular fingerprint in Huntington’s disease patient neurons
Source: Nat Commun. 2022 Nov 10;13:6797. doi: 10.1038/s41467-022-34419-x (PMC9649613; doi:10.1038/s41467-022-34419-x)
Supplement: Supplementary file 4 — Source Data [file 41467_2022_34419_MOESM4_ESM.zip › Source_Data/Supplementary-Figure-3b-f_densitometric_quantification.xlsx]

## Sheet: Sheet1
	disease	line	solubility	coomassie	ILF3	QKI	U2AF2	RBFOX2	TIAL1
1	Ctrl	4CC	sol	74358758	2721012	5317912	4740669	15500823	3351205
2	Ctrl	4CC	ins	61199373	499042	320092	985728	2791447	241485
3	Ctrl	B26	sol	77272708	2954255	7899790	6032083	24221602	8247276
4	Ctrl	B26	ins	63729858	1241770	1349477	1007849	10041974	475728
5	Ctrl	4L6	sol	65035365	2648719	8798447	8701376	18939652	5131740
6	Ctrl	4L6	ins	58719657	7956083	3574497	8921912	21562874	10076397
7	Ctrl	33Q	sol	58095021	2545598	7132083	7400619	11235995	1844255
8	Ctrl	33Q	ins	53646637	5871669	3257255	2745255	6886731	1568134
9	HD	4Q4	sol	55573607	2588719	10263497	8562912	16781652	806749
10	HD	4Q4	ins	47745172	9603376	6730033	9382912	30157359	12364861
11	HD	919	sol	46224515	4016134	8876497	6272619	11263187	4838912
12	HD	919	ins	41733495	6900376	3519962	2303376	4948882	1632234
13	HD	OP5	sol	45563829	4571548	7213619	8675033	20495167	9851447
14	HD	OP5	ins	35066574	1500577	1880134	356849	3489276	1140849
